# Supplementary material for: Multi-meta-omics reveal unique symbiotic synchronization between ectomycorrhizal fungus and soil microbiome in Tricholoma matsutake habitat
Source: Microbiome. 2025 Dec 11;14:23. doi: 10.1186/s40168-025-02292-7 (PMC12801662; doi:10.1186/s40168-025-02292-7)
Supplement: Supplementary file 3 — Additional file 2. [file 40168_2025_2292_MOESM2_ESM.zip]

Archive with 17 entries (17 files):
- Additional file 10_Table S9.xlsx
- Additional file 11_Table S10.xlsx
- Additional file 12_Table S11.xlsx
- Additional file 13_Table S12.xlsx
- Additional file 14_Table S13.xlsx
- Additional file 15_Table S14.xlsx
- Additional file 16_Table S15.xlsx
- Additional file 17_Table S16.xlsx
- Additional file 18_Table S17.xlsx
- Additional file 2_Table S1_revised.xlsx
- Additional file 3_Table S2_revised.xlsx
- Additional file 4_Table S3_revised.xlsx
- Additional file 5_Table S4.xlsx
- Additional file 6_Table S5.xlsx
- Additional file 7_Table S6.xlsx
- Additional file 8_Table S7.xlsx
- Additional file 9_Table S8.xlsx
