# Supplementary material for: Multi-meta-omics reveal unique symbiotic synchronization between ectomycorrhizal fungus and soil microbiome in Tricholoma matsutake habitat
Source: Microbiome. 2025 Dec 11;14:23. doi: 10.1186/s40168-025-02292-7 (PMC12801662; doi:10.1186/s40168-025-02292-7)
Supplement: Supplementary file 3 — Additional file 2. [file 40168_2025_2292_MOESM2_ESM.zip › Additional file 10_Table S9.xlsx]

## Sheet: Content
Table S9. Taxonomic and functional characteristics of specifically upregulated genes in each Tm condition
Sheet	Content
Bacteria_Genus level	Taxonomic composition of upregulated bacterial genes at the genus level
Fungi_Genus level	Taxonomic composition of upregulated fungal genes at the genus level
Bacteria_Phylum level	Taxonomic composition of upregulated bacterial genes at the phylum level
Fungi_Phylum level	Taxonomic composition of upregulated bacterial genes at the class level
GOterms	GO distribution of the specifically upregulated genes

## Sheet: Bacteria_Genus level
Phylum	Class	Order	Family	Genus	TmStatus	ratio
Abditibacteriota	Abditibacteriota_unknown	Abditibacteriota_unknown	Abditibacteriota_unknown	Abditibacteriota_unknown	Post	1.11872e-05
Acidobacteriota	Acidobacteriota_unknown	Acidobacteriota_unknown	Acidobacteriota_unknown	Acidobacteriota_unknown	Active	0.0824998
Acidobacteriota	Acidobacteriota_unknown	Acidobacteriota_unknown	Acidobacteriota_unknown	Acidobacteriota_unknown	Post	0.0364814
Acidobacteriota	Acidobacteriota_unknown	Acidobacteriota_unknown	Acidobacteriota_unknown	Acidobacteriota_unknown	Pre	0.174859
Acidobacteriota	Blastocatellia	Blastocatellales	Pyrinomonadaceae	Pyrinomonas	Active	9.21065e-06
Acidobacteriota	Blastocatellia	Blastocatellales	Pyrinomonadaceae	Pyrinomonas	Post	1.11872e-05
Acidobacteriota	Blastocatellia	Blastocatellia_unknown	Blastocatellia_unknown	Blastocatellia_unknown	Active	0.000276319
Acidobacteriota	Blastocatellia	Blastocatellia_unknown	Blastocatellia_unknown	Blastocatellia_unknown	Post	0.000145433
Acidobacteriota	Blastocatellia	Blastocatellia_unknown	Blastocatellia_unknown	Blastocatellia_unknown	Pre	0.000674423
Acidobacteriota	Blastocatellia	Blastocatellia_unknown	Blastocatellia_unknown	Chloracidobacterium	Active	2.76319e-05
Acidobacteriota	Blastocatellia	Blastocatellia_unknown	Blastocatellia_unknown	Chloracidobacterium	Post	1.11872e-05
Acidobacteriota	Blastocatellia	Blastocatellia_unknown	Blastocatellia_unknown	Chloracidobacterium	Pre	6.13111e-05
Acidobacteriota	Holophagae	Holophagales	Holophagaceae	Geothrix	Active	1.84213e-05
Acidobacteriota	Holophagae	Holophagales	Holophagaceae	Geothrix	Pre	9.19667e-05
Acidobacteriota	Holophagae	Holophagales	Holophagaceae	Holophagaceae_unknown	Post	2.23744e-05
Acidobacteriota	Holophagae	Holophagales	Holophagaceae	Mesoterricola	Post	1.11872e-05
Acidobacteriota	Holophagae	Holophagales	Holophagales_unknown	Holophagales_unknown	Active	4.60532e-05
Acidobacteriota	Holophagae	Holophagales	Holophagales_unknown	Holophagales_unknown	Post	1.11872e-05
Acidobacteriota	Holophagae	Holophagales	Holophagales_unknown	Holophagales_unknown	Pre	0.000153278
Acidobacteriota	Terriglobia	Bryobacterales	Bryobacteraceae	Bryobacter	Active	6.44745e-05
Acidobacteriota	Terriglobia	Bryobacterales	Bryobacteraceae	Bryobacter	Post	4.47487e-05
Acidobacteriota	Terriglobia	Bryobacterales	Bryobacteraceae	Bryobacter	Pre	0.000107294
Acidobacteriota	Terriglobia	Bryobacterales	Bryobacteraceae	Bryobacteraceae_unknown	Active	3.68426e-05
Acidobacteriota	Terriglobia	Bryobacterales	Bryobacteraceae	Bryobacteraceae_unknown	Post	5.59359e-05
Acidobacteriota	Terriglobia	Bryobacterales	Bryobacteraceae	Bryobacteraceae_unknown	Pre	0.000168606
Acidobacteriota	Terriglobia	Bryobacterales	Bryobacteraceae	Paludibaculum	Active	0.000248687
Acidobacteriota	Terriglobia	Bryobacterales	Bryobacteraceae	Paludibaculum	Post	8.94975e-05
Acidobacteriota	Terriglobia	Bryobacterales	Bryobacteraceae	Paludibaculum	Pre	0.000429178
Acidobacteriota	Terriglobia	Bryobacterales	Bryobacterales_unknown	Bryobacterales_unknown	Active	0.00028553
Acidobacteriota	Terriglobia	Bryobacterales	Bryobacterales_unknown	Bryobacterales_unknown	Post	0.000145433
Acidobacteriota	Terriglobia	Bryobacterales	Bryobacterales_unknown	Bryobacterales_unknown	Pre	0.000490489
Acidobacteriota	Terriglobia	Bryobacterales	Solibacteraceae	Candidatus Solibacter	Active	2.76319e-05
Acidobacteriota	Terriglobia	Bryobacterales	Solibacteraceae	Candidatus Sulfopaludibacter	Active	0.00162107
Acidobacteriota	Terriglobia	Bryobacterales	Solibacteraceae	Candidatus Sulfopaludibacter	Post	0.000816664
Acidobacteriota	Terriglobia	Bryobacterales	Solibacteraceae	Candidatus Sulfopaludibacter	Pre	0.002759
Acidobacteriota	Terriglobia	Bryobacterales	Solibacteraceae	Solibacteraceae_unknown	Active	2.76319e-05
Acidobacteriota	Terriglobia	Bryobacterales	Solibacteraceae	Solibacteraceae_unknown	Post	2.23744e-05
Acidobacteriota	Terriglobia	Bryobacterales	Solibacteraceae	Solibacteraceae_unknown	Pre	4.59834e-05
Acidobacteriota	Terriglobia	Terriglobales	Acidobacteriaceae	Acidicapsa	Active	0.000653956
Acidobacteriota	Terriglobia	Terriglobales	Acidobacteriaceae	Acidicapsa	Post	0.000380364
Acidobacteriota	Terriglobia	Terriglobales	Acidobacteriaceae	Acidicapsa	Pre	0.000643767
Acidobacteriota	Terriglobia	Terriglobales	Acidobacteriaceae	Acidipila	Active	9.21065e-05
Acidobacteriota	Terriglobia	Terriglobales	Acidobacteriaceae	Acidipila	Post	2.23744e-05
Acidobacteriota	Terriglobia	Terriglobales	Acidobacteriaceae	Acidipila	Pre	0.00013795
Acidobacteriota	Terriglobia	Terriglobales	Acidobacteriaceae	Acidisarcina	Active	0.000248687
Acidobacteriota	Terriglobia	Terriglobales	Acidobacteriaceae	Acidisarcina	Post	5.59359e-05
Acidobacteriota	Terriglobia	Terriglobales	Acidobacteriaceae	Acidisarcina	Pre	0.000168606
Acidobacteriota	Terriglobia	Terriglobales	Acidobacteriaceae	Acidobacteriaceae_unknown	Active	0.0095146
Acidobacteriota	Terriglobia	Terriglobales	Acidobacteriaceae	Acidobacteriaceae_unknown	Post	0.00315479
Acidobacteriota	Terriglobia	Terriglobales	Acidobacteriaceae	Acidobacteriaceae_unknown	Pre	0.00912003
Acidobacteriota	Terriglobia	Terriglobales	Acidobacteriaceae	Acidobacterium	Active	0.00013816
Acidobacteriota	Terriglobia	Terriglobales	Acidobacteriaceae	Acidobacterium	Post	4.47487e-05
Acidobacteriota	Terriglobia	Terriglobales	Acidobacteriaceae	Acidobacterium	Pre	0.000153278
Acidobacteriota	Terriglobia	Terriglobales	Acidobacteriaceae	Alloacidobacterium	Active	0.0004329
Acidobacteriota	Terriglobia	Terriglobales	Acidobacteriaceae	Alloacidobacterium	Post	8.94975e-05
Acidobacteriota	Terriglobia	Terriglobales	Acidobacteriaceae	Alloacidobacterium	Pre	0.00041385
Acidobacteriota	Terriglobia	Terriglobales	Acidobacteriaceae	Bryocella	Active	9.21065e-06
Acidobacteriota	Terriglobia	Terriglobales	Acidobacteriaceae	Bryocella	Pre	1.53278e-05
Acidobacteriota	Terriglobia	Terriglobales	Acidobacteriaceae	Candidatus Koribacter	Active	4.60532e-05
Acidobacteriota	Terriglobia	Terriglobales	Acidobacteriaceae	Candidatus Koribacter	Post	7.83103e-05
Acidobacteriota	Terriglobia	Terriglobales	Acidobacteriaceae	Candidatus Koribacter	Pre	0.000229917
Acidobacteriota	Terriglobia	Terriglobales	Acidobacteriaceae	Candidatus Sulfotelmatobacter	Active	0.000377637
Acidobacteriota	Terriglobia	Terriglobales	Acidobacteriaceae	Candidatus Sulfotelmatobacter	Post	0.000123059
Acidobacteriota	Terriglobia	Terriglobales	Acidobacteriaceae	Candidatus Sulfotelmatobacter	Pre	0.00168606
Acidobacteriota	Terriglobia	Terriglobales	Acidobacteriaceae	Candidatus Sulfotelmatomonas	Active	9.21065e-05
Acidobacteriota	Terriglobia	Terriglobales	Acidobacteriaceae	Candidatus Sulfotelmatomonas	Post	3.35616e-05
Acidobacteriota	Terriglobia	Terriglobales	Acidobacteriaceae	Candidatus Sulfotelmatomonas	Pre	0.000321883
Acidobacteriota	Terriglobia	Terriglobales	Acidobacteriaceae	Edaphobacter	Active	0.00414479
Acidobacteriota	Terriglobia	Terriglobales	Acidobacteriaceae	Edaphobacter	Post	0.000950911
Acidobacteriota	Terriglobia	Terriglobales	Acidobacteriaceae	Edaphobacter	Pre	0.00438375
Acidobacteriota	Terriglobia	Terriglobales	Acidobacteriaceae	Granulicella	Active	0.00178687
Acidobacteriota	Terriglobia	Terriglobales	Acidobacteriaceae	Granulicella	Post	0.000548172
Acidobacteriota	Terriglobia	Terriglobales	Acidobacteriaceae	Granulicella	Pre	0.00139483
Acidobacteriota	Terriglobia	Terriglobales	Acidobacteriaceae	Occallatibacter	Active	0.000119738
Acidobacteriota	Terriglobia	Terriglobales	Acidobacteriaceae	Occallatibacter	Post	6.71231e-05
Acidobacteriota	Terriglobia	Terriglobales	Acidobacteriaceae	Occallatibacter	Pre	0.000122622
Acidobacteriota	Terriglobia	Terriglobales	Acidobacteriaceae	Paracidobacterium	Active	0.000119738
Acidobacteriota	Terriglobia	Terriglobales	Acidobacteriaceae	Paracidobacterium	Post	2.23744e-05
Acidobacteriota	Terriglobia	Terriglobales	Acidobacteriaceae	Paracidobacterium	Pre	0.000153278
Acidobacteriota	Terriglobia	Terriglobales	Acidobacteriaceae	Pseudacidobacterium	Active	2.76319e-05
Acidobacteriota	Terriglobia	Terriglobales	Acidobacteriaceae	Pseudacidobacterium	Pre	6.13111e-05
Acidobacteriota	Terriglobia	Terriglobales	Acidobacteriaceae	Silvibacterium	Active	0.000497375
Acidobacteriota	Terriglobia	Terriglobales	Acidobacteriaceae	Silvibacterium	Post	0.000123059
Acidobacteriota	Terriglobia	Terriglobales	Acidobacteriaceae	Silvibacterium	Pre	0.0002759
Acidobacteriota	Terriglobia	Terriglobales	Acidobacteriaceae	Terracidiphilus	Active	4.60532e-05
Acidobacteriota	Terriglobia	Terriglobales	Acidobacteriaceae	Terracidiphilus	Post	2.23744e-05
Acidobacteriota	Terriglobia	Terriglobales	Acidobacteriaceae	Terracidiphilus	Pre	9.19667e-05
Acidobacteriota	Terriglobia	Terriglobales	Acidobacteriaceae	Terriglobus	Active	0.000294741
Acidobacteriota	Terriglobia	Terriglobales	Acidobacteriaceae	Terriglobus	Post	0.000156621
Acidobacteriota	Terriglobia	Terriglobales	Acidobacteriaceae	Terriglobus	Pre	0.000214589
Acidobacteriota	Terriglobia	Terriglobales	Terriglobales_unknown	Terriglobales_unknown	Active	0.00176844
Acidobacteriota	Terriglobia	Terriglobales	Terriglobales_unknown	Terriglobales_unknown	Post	0.00100685
Acidobacteriota	Terriglobia	Terriglobales	Terriglobales_unknown	Terriglobales_unknown	Pre	0.00311154
Acidobacteriota	Terriglobia	Terriglobia_unknown	Terriglobia_unknown	Candidatus Angelobacter	Active	0.0004329
Acidobacteriota	Terriglobia	Terriglobia_unknown	Terriglobia_unknown	Candidatus Angelobacter	Post	2.23744e-05
Acidobacteriota	Terriglobia	Terriglobia_unknown	Terriglobia_unknown	Candidatus Angelobacter	Pre	0.000352539
Acidobacteriota	Terriglobia	Terriglobia_unknown	Terriglobia_unknown	Terriglobia_unknown	Active	0.0030303
Acidobacteriota	Terriglobia	Terriglobia_unknown	Terriglobia_unknown	Terriglobia_unknown	Post	0.00102922
Acidobacteriota	Terriglobia	Terriglobia_unknown	Terriglobia_unknown	Terriglobia_unknown	Pre	0.00481292
Acidobacteriota	Thermoanaerobaculia	Thermoanaerobaculia_unknown	Thermoanaerobaculia_unknown	Thermoanaerobaculia_unknown	Post	2.23744e-05
Acidobacteriota	Thermoanaerobaculia	Thermoanaerobaculia_unknown	Thermoanaerobaculia_unknown	Thermoanaerobaculia_unknown	Pre	4.59834e-05
Acidobacteriota	Vicinamibacteria	Vicinamibacterales	Vicinamibacteraceae	Luteitalea	Active	4.60532e-05
Acidobacteriota	Vicinamibacteria	Vicinamibacterales	Vicinamibacteraceae	Luteitalea	Post	2.23744e-05
Acidobacteriota	Vicinamibacteria	Vicinamibacterales	Vicinamibacteraceae	Luteitalea	Pre	0.000153278
Actinomycetota	Actinomycetes	Actinomycetes_unknown	Actinomycetes_unknown	Actinomycetes_unknown	Active	0.0372847
Actinomycetota	Acidimicrobiia	Acidimicrobiales	Acidimicrobiaceae	Acidiferrimicrobium	Post	0.00172283
Actinomycetota	Acidimicrobiia	Acidimicrobiales	Acidimicrobiaceae	Acidiferrimicrobium	Pre	0.000367867
Actinomycetota	Actinomycetota_unknown	Actinomycetota_unknown	Actinomycetota_unknown	Actinomycetota_unknown	Active	0.031832
Actinomycetota	Acidimicrobiia	Acidimicrobiales	Acidimicrobiaceae	Acidimicrobiaceae_unknown	Post	0.000100685
Actinomycetota	Acidimicrobiia	Acidimicrobiales	Acidimicrobiaceae	Acidimicrobiaceae_unknown	Pre	9.19667e-05
Actinomycetota	Actinomycetes	Streptosporangiales	Treboniaceae	Trebonia	Active	0.0103804
Actinomycetota	Actinomycetes	Mycobacteriales	Mycobacteriaceae	Mycobacteriaceae_unknown	Active	0.00893433
Actinomycetota	Acidimicrobiia	Acidimicrobiales	Acidimicrobiaceae	Aciditerrimonas	Post	0.000268492
Actinomycetota	Acidimicrobiia	Acidimicrobiales	Acidimicrobiaceae	Aciditerrimonas	Pre	3.06556e-05
Actinomycetota	Acidimicrobiia	Acidimicrobiales	Acidimicrobiaceae	Acidithrix	Post	3.35616e-05
Actinomycetota	Acidimicrobiia	Acidimicrobiales	Acidimicrobiaceae	Acidithrix	Pre	1.53278e-05
Actinomycetota	Actinomycetes	Mycobacteriales	Mycobacteriaceae	Mycobacterium	Active	0.00727641
Actinomycetota	Acidimicrobiia	Acidimicrobiales	Acidimicrobiaceae	Ferrimicrobium	Post	0.000223744
Actinomycetota	Acidimicrobiia	Acidimicrobiales	Acidimicrobiaceae	Ferrimicrobium	Pre	4.59834e-05
Actinomycetota	Acidimicrobiia	Acidimicrobiales	Acidimicrobiaceae	Ferrithrix	Post	1.11872e-05
Actinomycetota	Acidimicrobiia	Acidimicrobiales	Acidimicrobiaceae	Ferrithrix	Pre	3.06556e-05
Actinomycetota	Actinomycetes	Pseudonocardiales	Pseudonocardiaceae	Pseudonocardiaceae_unknown	Active	0.00356452
Actinomycetota	Acidimicrobiia	Acidimicrobiales	Acidimicrobiales_unknown	Acidimicrobiales_unknown	Post	0.000626482
Actinomycetota	Acidimicrobiia	Acidimicrobiales	Acidimicrobiales_unknown	Acidimicrobiales_unknown	Pre	0.000107294
Actinomycetota	Actinomycetes	Kitasatosporales	Streptomycetaceae	Streptomyces	Active	0.00200792
Actinomycetota	Acidimicrobiia	Acidimicrobiales	Iamiaceae	Actinomarinicola	Post	4.47487e-05
Actinomycetota	Acidimicrobiia	Acidimicrobiales	Iamiaceae	Actinomarinicola	Pre	3.06556e-05
Actinomycetota	Actinomycetes	Kitasatosporales	Streptomycetaceae	Streptomycetaceae_unknown	Active	0.00188818
Actinomycetota	Acidimicrobiia	Acidimicrobiales	Iamiaceae	Aquihabitans	Post	8.94975e-05
Actinomycetota	Acidimicrobiia	Acidimicrobiales	Iamiaceae	Aquihabitans	Pre	3.06556e-05
Actinomycetota	Actinomycetes	Streptosporangiales	Streptosporangiales_unknown	Streptosporangiales_unknown	Active	0.00187897
Actinomycetota	Acidimicrobiia	Acidimicrobiales	Iamiaceae	Dermatobacter	Post	5.59359e-05
Actinomycetota	Actinomycetes	Streptosporangiales	Thermomonosporaceae	Thermomonosporaceae_unknown	Active	0.00186976
Actinomycetota	Acidimicrobiia	Acidimicrobiales	Iamiaceae	Iamia	Post	3.35616e-05
Actinomycetota	Acidimicrobiia	Acidimicrobiales	Iamiaceae	Iamia	Pre	1.53278e-05
Actinomycetota	Thermoleophilia	Solirubrobacterales	Solirubrobacterales_unknown	Solirubrobacterales_unknown	Active	0.00185134
Actinomycetota	Acidimicrobiia	Acidimicrobiales	Iamiaceae	Iamiaceae_unknown	Post	5.59359e-05
Actinomycetota	Actinomycetes	Mycobacteriales	Mycobacteriales_unknown	Mycobacteriales_unknown	Active	0.00163028
Actinomycetota	Acidimicrobiia	Acidimicrobiales	Iamiaceae	Rhabdothermincola	Post	0.000100685
Actinomycetota	Acidimicrobiia	Acidimicrobiales	Iamiaceae	Rhabdothermincola	Pre	1.53278e-05
Actinomycetota	Actinomycetes	Streptosporangiales	Thermomonosporaceae	Actinomadura	Active	0.00133554
Actinomycetota	Acidimicrobiia	Acidimicrobiales	Ilumatobacteraceae	Desertimonas	Post	2.23744e-05
Actinomycetota	Acidimicrobiia	Acidimicrobiales	Ilumatobacteraceae	Desertimonas	Pre	1.53278e-05
Actinomycetota	Actinomycetes	Pseudonocardiales	Pseudonocardiaceae	Amycolatopsis	Active	0.00107765
Actinomycetota	Acidimicrobiia	Acidimicrobiales	Ilumatobacteraceae	Ilumatobacter	Post	6.71231e-05
Actinomycetota	Actinomycetes	Mycobacteriales	Mycobacteriaceae	Mycolicibacterium	Active	0.000976329
Actinomycetota	Acidimicrobiia	Acidimicrobiales	Microthrixaceae	Candidatus Microthrix	Post	3.35616e-05
Actinomycetota	Actinomycetes	Pseudonocardiales	Pseudonocardiaceae	Kutzneria	Active	0.000902643
Actinomycetota	Acidimicrobiia	Acidimicrobiia_unknown	Acidimicrobiia_unknown	Acidimicrobiia_unknown	Post	0.000268492
Actinomycetota	Acidimicrobiia	Acidimicrobiia_unknown	Acidimicrobiia_unknown	Acidimicrobiia_unknown	Pre	0.000107294
Actinomycetota	Actinomycetes	Mycobacteriales	Nocardiaceae	Nocardia	Active	0.000884222
Actinomycetota	Actinomycetes	Acidothermales	Acidothermaceae	Acidothermus	Post	0.000100685
Actinomycetota	Actinomycetes	Actinomycetales	Actinomycetaceae	Actinobaculum	Pre	1.53278e-05
Actinomycetota	Thermoleophilia	Solirubrobacterales	Solirubrobacteraceae	Solirubrobacter	Active	0.00085659
Actinomycetota	Actinomycetes	Actinomycetales	Actinomycetaceae	Actinomyces	Post	2.23744e-05
Actinomycetota	Actinomycetes	Actinomycetales	Actinomycetaceae	Actinomyces	Pre	1.53278e-05
Actinomycetota	Thermoleophilia	Solirubrobacterales	Conexibacteraceae	Conexibacter	Active	0.00085659
Actinomycetota	Actinomycetes	Actinomycetales	Actinomycetaceae	Schaalia	Post	1.11872e-05
Actinomycetota	Actinomycetes	Pseudonocardiales	Pseudonocardiales_unknown	Pseudonocardiales_unknown	Active	0.000819748
Actinomycetota	Actinomycetes	Actinomycetes_unknown	Actinomycetes_unknown	Actinomycetes_unknown	Post	0.135958
Actinomycetota	Actinomycetes	Actinomycetes_unknown	Actinomycetes_unknown	Actinomycetes_unknown	Pre	0.0182094
Actinomycetota	Actinomycetes	Mycobacteriales	Corynebacteriaceae	Corynebacterium	Active	0.000810537
Actinomycetota	Actinomycetes	Kitasatosporales	Streptomycetaceae	Actinacidiphila	Active	0.000718431
Actinomycetota	Actinomycetes	Bifidobacteriales	Bifidobacteriaceae	Bifidobacterium	Post	2.23744e-05
Actinomycetota	Actinomycetes	Bifidobacteriales	Bifidobacteriaceae	Bifidobacterium	Pre	4.59834e-05
Actinomycetota	Actinomycetes	Catenulisporales	Catenulisporaceae	Catenulispora	Active	0.000644745
Actinomycetota	Actinomycetes	Catenulisporales	Actinospicaceae	Actinocrinis	Post	0.000290867
Actinomycetota	Actinomycetes	Catenulisporales	Actinospicaceae	Actinocrinis	Pre	0.000183933
Actinomycetota	Actinomycetes	Streptosporangiales	Streptosporangiaceae	Streptosporangiaceae_unknown	Active	0.000635535
Actinomycetota	Actinomycetes	Catenulisporales	Actinospicaceae	Actinospica	Post	0.00322191
Actinomycetota	Actinomycetes	Catenulisporales	Actinospicaceae	Actinospica	Pre	0.000321883
Actinomycetota	Actinomycetes	Catenulisporales	Actinospicaceae	Actinospica	Active	0.000617113
Actinomycetota	Actinomycetes	Catenulisporales	Actinospicaceae	Actinospicaceae_unknown	Post	0.000469862
Actinomycetota	Actinomycetes	Catenulisporales	Actinospicaceae	Actinospicaceae_unknown	Pre	0.000122622
Actinomycetota	Actinomycetes	Mycobacteriales	Nocardiaceae	Rhodococcus	Active	0.000589481
Actinomycetota	Actinomycetes	Catenulisporales	Catenulisporaceae	Catenulispora	Post	0.00132009
Actinomycetota	Actinomycetes	Catenulisporales	Catenulisporaceae	Catenulispora	Pre	0.0002759
Actinomycetota	Acidimicrobiia	Acidimicrobiales	Acidimicrobiaceae	Acidiferrimicrobium	Active	0.0004329
Actinomycetota	Actinomycetes	Catenulisporales	Catenulisporales_unknown	Catenulisporales_unknown	Post	0.00035799
Actinomycetota	Actinomycetes	Catenulisporales	Catenulisporales_unknown	Catenulisporales_unknown	Pre	6.13111e-05
Actinomycetota	Actinomycetes	Frankiales	Frankiaceae	Frankiaceae_unknown	Active	0.000359215
Actinomycetota	Actinomycetes	Cryptosporangiales	Cryptosporangiaceae	Cryptosporangium	Post	0.000111872
Actinomycetota	Actinomycetes	Cryptosporangiales	Cryptosporangiaceae	Cryptosporangium	Pre	4.59834e-05
Actinomycetota	Actinomycetes	Pseudonocardiales	Pseudonocardiaceae	Pseudonocardia	Active	0.000350005
Actinomycetota	Actinomycetes	Frankiales	Frankiaceae	Frankia	Post	0.00189063
Actinomycetota	Actinomycetes	Frankiales	Frankiaceae	Frankia	Pre	6.13111e-05
Actinomycetota	Actinomycetes	Streptosporangiales	Thermomonosporaceae	Actinoallomurus	Active	0.000350005
Actinomycetota	Actinomycetes	Frankiales	Frankiaceae	Frankiaceae_unknown	Post	0.00196894
Actinomycetota	Actinomycetes	Frankiales	Frankiaceae	Frankiaceae_unknown	Pre	0.000153278
Actinomycetota	Actinomycetes	Frankiales	Frankiaceae	Pseudofrankia	Active	0.000340794
Actinomycetota	Actinomycetes	Frankiales	Frankiaceae	Parafrankia	Post	0.000123059
Actinomycetota	Actinomycetes	Streptosporangiales	Streptosporangiaceae	Nonomuraea	Active	0.00028553
Actinomycetota	Actinomycetes	Frankiales	Frankiaceae	Protofrankia	Post	0.000123059
Actinomycetota	Actinomycetes	Frankiales	Frankiaceae	Protofrankia	Pre	3.06556e-05
Actinomycetota	Actinomycetes	Micromonosporales	Micromonosporaceae	Micromonosporaceae_unknown	Active	0.000239477
Actinomycetota	Actinomycetes	Frankiales	Frankiaceae	Pseudofrankia	Post	0.000783103
Actinomycetota	Actinomycetes	Frankiales	Frankiaceae	Pseudofrankia	Pre	6.13111e-05
Actinomycetota	Actinomycetes	Catenulisporales	Actinospicaceae	Actinocrinis	Active	0.000230266
Actinomycetota	Actinomycetes	Frankiales	Frankiales_unknown	Frankiales_unknown	Post	6.71231e-05
Actinomycetota	Actinomycetes	Streptosporangiales	Streptosporangiaceae	Planotetraspora	Active	0.000230266
Actinomycetota	Actinomycetes	Geodermatophilales	Geodermatophilaceae	Blastococcus	Post	0.00035799
Actinomycetota	Actinomycetes	Geodermatophilales	Geodermatophilaceae	Blastococcus	Pre	4.59834e-05
Actinomycetota	Rubrobacteria	Rubrobacterales	Baekduiaceae	Baekduia	Active	0.000221056
Actinomycetota	Actinomycetes	Geodermatophilales	Geodermatophilaceae	Geodermatophilaceae_unknown	Post	0.000100685
Actinomycetota	Actinomycetes	Geodermatophilales	Geodermatophilaceae	Geodermatophilaceae_unknown	Pre	4.59834e-05
Actinomycetota	Acidimicrobiia	Acidimicrobiia_unknown	Acidimicrobiia_unknown	Acidimicrobiia_unknown	Active	0.000211845
Actinomycetota	Actinomycetes	Geodermatophilales	Geodermatophilaceae	Geodermatophilus	Post	0.000246118
Actinomycetota	Actinomycetes	Geodermatophilales	Geodermatophilaceae	Geodermatophilus	Pre	6.13111e-05
Actinomycetota	Actinomycetes	Geodermatophilales	Geodermatophilaceae	Goekera	Post	1.11872e-05
Actinomycetota	Actinomycetes	Geodermatophilales	Geodermatophilaceae	Goekera	Pre	1.53278e-05
Actinomycetota	Actinomycetes	Pseudonocardiales	Pseudonocardiaceae	Saccharopolyspora	Active	0.000202634
Actinomycetota	Actinomycetes	Geodermatophilales	Geodermatophilaceae	Modestobacter	Post	8.94975e-05
Actinomycetota	Actinomycetes	Geodermatophilales	Geodermatophilaceae	Modestobacter	Pre	3.06556e-05
Actinomycetota	Actinomycetes	Propionibacteriales	Nocardioidaceae	Nocardioides	Active	0.000193424
Actinomycetota	Actinomycetes	Micromonosporales	Micromonosporaceae	Actinoplanes	Active	0.000184213
Actinomycetota	Actinomycetes	Glycomycetales	Glycomycetaceae	Stackebrandtia	Post	3.35616e-05
Actinomycetota	Actinomycetes	Frankiales	Frankiaceae	Frankia	Active	0.000175002
Actinomycetota	Actinomycetes	Jatrophihabitantales	Jatrophihabitantaceae	Jatrophihabitans	Post	0.000257305
Actinomycetota	Actinomycetes	Jatrophihabitantales	Jatrophihabitantaceae	Jatrophihabitans	Pre	3.06556e-05
Actinomycetota	Actinomycetes	Jiangellales	Jiangellaceae	Haloactinopolyspora	Post	3.35616e-05
Actinomycetota	Actinomycetes	Jiangellales	Jiangellaceae	Haloactinopolyspora	Pre	3.06556e-05
Actinomycetota	Actinomycetes	Sporichthyales	Sporichthyaceae	Sporichthya	Active	0.000156581
Actinomycetota	Actinomycetes	Jiangellales	Jiangellaceae	Jiangella	Post	6.71231e-05
Actinomycetota	Actinomycetes	Jiangellales	Jiangellaceae	Jiangella	Pre	7.66389e-05
Actinomycetota	Actinomycetes	Jiangellales	Jiangellaceae	Jiangellaceae_unknown	Post	2.23744e-05
Actinomycetota	Actinomycetes	Jiangellales	Jiangellaceae	Phytoactinopolyspora	Post	1.11872e-05
Actinomycetota	Actinomycetes	Streptosporangiales	Streptosporangiaceae	Streptosporangium	Active	0.000156581
Actinomycetota	Actinomycetes	Kineosporiales	Kineosporiaceae	Angustibacter	Post	5.59359e-05
Actinomycetota	Actinomycetes	Micrococcales	Micrococcaceae	Arthrobacter	Active	0.00014737
Actinomycetota	Actinomycetes	Kineosporiales	Kineosporiaceae	Kineococcus	Post	1.11872e-05
Actinomycetota	Actinomycetes	Propionibacteriales	Kribbellaceae	Kribbella	Active	0.00014737
Actinomycetota	Actinomycetes	Kineosporiales	Kineosporiaceae	Kineosporia	Post	6.71231e-05
Actinomycetota	Actinomycetes	Kineosporiales	Kineosporiaceae	Kineosporia	Pre	1.53278e-05
Actinomycetota	Actinomycetes	Kineosporiales	Kineosporiaceae	Pseudokineococcus	Pre	1.53278e-05
Actinomycetota	Actinomycetes	Kitasatosporales	Streptomycetaceae	Kitasatospora	Active	0.00013816
Actinomycetota	Actinomycetes	Kitasatosporales	Carbonactinosporaceae	Carbonactinospora	Post	0.000234931
Actinomycetota	Actinomycetes	Kitasatosporales	Carbonactinosporaceae	Carbonactinospora	Pre	1.53278e-05
Actinomycetota	Actinomycetes	Kitasatosporales	Kitasatosporales_unknown	Kitasatosporales_unknown	Post	6.71231e-05
Actinomycetota	Acidimicrobiia	Acidimicrobiales	Acidimicrobiales_unknown	Acidimicrobiales_unknown	Active	0.00013816
Actinomycetota	Actinomycetes	Kitasatosporales	Streptomycetaceae	Actinacidiphila	Post	0.00127534
Actinomycetota	Actinomycetes	Kitasatosporales	Streptomycetaceae	Actinacidiphila	Pre	6.13111e-05
Actinomycetota	Actinomycetes	Kitasatosporales	Streptomycetaceae	Allostreptomyces	Post	1.11872e-05
Actinomycetota	Actinomycetes	Kitasatosporales	Streptomycetaceae	Embleya	Post	1.11872e-05
Actinomycetota	Actinomycetes	Pseudonocardiales	Pseudonocardiaceae	Gandjariella	Active	0.00013816
Actinomycetota	Actinomycetes	Kitasatosporales	Streptomycetaceae	Kitasatospora	Post	0.0004363
Actinomycetota	Actinomycetes	Kitasatosporales	Streptomycetaceae	Kitasatospora	Pre	9.19667e-05
Actinomycetota	Actinomycetes	Micromonosporales	Micromonosporaceae	Micromonospora	Active	0.000128949
Actinomycetota	Actinomycetes	Kitasatosporales	Streptomycetaceae	Peterkaempfera	Post	3.35616e-05
Actinomycetota	Actinomycetes	Kitasatosporales	Streptomycetaceae	Streptacidiphilus	Active	0.000119738
Actinomycetota	Actinomycetes	Kitasatosporales	Streptomycetaceae	Phaeacidiphilus	Post	6.71231e-05
Actinomycetota	Thermoleophilia	Solirubrobacterales	Capillimicrobiaceae	Capillimicrobium	Active	0.000119738
Actinomycetota	Actinomycetes	Kitasatosporales	Streptomycetaceae	Streptacidiphilus	Post	0.00035799
Actinomycetota	Actinomycetes	Kitasatosporales	Streptomycetaceae	Streptacidiphilus	Pre	7.66389e-05
Actinomycetota	Actinomycetes	Jatrophihabitantales	Jatrophihabitantaceae	Jatrophihabitans	Active	0.000110528
Actinomycetota	Actinomycetes	Kitasatosporales	Streptomycetaceae	Streptantibioticus	Post	0.000123059
Actinomycetota	Actinomycetes	Mycobacteriales	Mycobacteriaceae	Mycobacteroides	Active	0.000110528
Actinomycetota	Actinomycetes	Kitasatosporales	Streptomycetaceae	Streptomyces	Post	0.00705911
Actinomycetota	Actinomycetes	Kitasatosporales	Streptomycetaceae	Streptomyces	Pre	0.00147147
Actinomycetota	Actinomycetes	Mycobacteriales	Nocardiaceae	Nocardiaceae_unknown	Active	0.000110528
Actinomycetota	Actinomycetes	Kitasatosporales	Streptomycetaceae	Streptomycetaceae_unknown	Post	0.00363583
Actinomycetota	Actinomycetes	Kitasatosporales	Streptomycetaceae	Streptomycetaceae_unknown	Pre	0.000321883
Actinomycetota	Actinomycetes	Kitasatosporales	Streptomycetaceae	Wenjunlia	Post	3.35616e-05
Actinomycetota	Actinomycetes	Kitasatosporales	Streptomycetaceae	Wenjunlia	Pre	1.53278e-05
Actinomycetota	Acidimicrobiia	Acidimicrobiales	Acidimicrobiaceae	Aciditerrimonas	Active	0.000101317
Actinomycetota	Actinomycetes	Kitasatosporales	Streptomycetaceae	Yinghuangia	Post	5.59359e-05
Actinomycetota	Actinomycetes	Kitasatosporales	Streptomycetaceae	Yinghuangia	Pre	1.53278e-05
Actinomycetota	Actinomycetes	Micrococcales	Beutenbergiaceae	Beutenbergia	Pre	1.53278e-05
Actinomycetota	Actinomycetes	Pseudonocardiales	Pseudonocardiaceae	Kibdelosporangium	Active	0.000101317
Actinomycetota	Actinomycetes	Micrococcales	Cellulomonadaceae	Cellulomonadaceae_unknown	Post	2.23744e-05
Actinomycetota	Actinomycetes	Catenulisporales	Actinospicaceae	Actinospicaceae_unknown	Active	9.21065e-05
Actinomycetota	Actinomycetes	Micrococcales	Cellulomonadaceae	Cellulomonas	Post	0.000145433
Actinomycetota	Actinomycetes	Micrococcales	Cellulomonadaceae	Cellulomonas	Pre	0.000107294
Actinomycetota	Actinomycetes	Streptosporangiales	Thermomonosporaceae	Thermomonospora	Active	9.21065e-05
Actinomycetota	Actinomycetes	Micrococcales	Dermacoccaceae	Dermacoccus	Post	2.23744e-05
Actinomycetota	Actinomycetes	Micrococcales	Dermacoccaceae	Flexivirga	Post	2.23744e-05
Actinomycetota	Actinomycetes	Catenulisporales	Catenulisporales_unknown	Catenulisporales_unknown	Active	8.28958e-05
Actinomycetota	Actinomycetes	Micrococcales	Dermacoccaceae	Leekyejoonella	Post	1.11872e-05
Actinomycetota	Actinomycetes	Micrococcales	Dermatophilaceae	Austwickia	Post	1.11872e-05
Actinomycetota	Actinomycetes	Micrococcales	Intrasporangiaceae	Intrasporangiaceae_unknown	Post	0.000178995
Actinomycetota	Actinomycetes	Micrococcales	Intrasporangiaceae	Intrasporangium	Post	3.35616e-05
Actinomycetota	Actinomycetes	Micrococcales	Intrasporangiaceae	Intrasporangium	Pre	3.06556e-05
Actinomycetota	Actinomycetes	Micrococcales	Intrasporangiaceae	Knoellia	Post	4.47487e-05
Actinomycetota	Actinomycetes	Micrococcales	Intrasporangiaceae	Oryzihumus	Post	3.35616e-05
Actinomycetota	Actinomycetes	Micrococcales	Intrasporangiaceae	Pedococcus	Post	4.47487e-05
Actinomycetota	Actinomycetes	Pseudonocardiales	Pseudonocardiaceae	Solihabitans	Active	8.28958e-05
Actinomycetota	Actinomycetes	Micrococcales	Intrasporangiaceae	Phycicoccus	Pre	7.66389e-05
Actinomycetota	Actinomycetes	Micrococcales	Intrasporangiaceae	Terrabacter	Post	2.23744e-05
Actinomycetota	Actinomycetes	Micrococcales	Intrasporangiaceae	Terracoccus	Post	1.11872e-05
Actinomycetota	Actinomycetes	Micrococcales	Intrasporangiaceae	Tetrasphaera	Post	0.000201369
Actinomycetota	Actinomycetes	Micrococcales	Intrasporangiaceae	Tetrasphaera	Pre	1.53278e-05
Actinomycetota	Actinomycetes	Micrococcales	Microbacteriaceae	Agromyces	Post	1.11872e-05
Actinomycetota	Actinomycetes	Streptosporangiales	Streptosporangiaceae	Microbispora	Active	8.28958e-05
Actinomycetota	Actinomycetes	Micrococcales	Microbacteriaceae	Aurantimicrobium	Pre	1.53278e-05
Actinomycetota	Thermoleophilia	Solirubrobacterales	Solirubrobacteraceae	Solirubrobacteraceae_unknown	Active	8.28958e-05
Actinomycetota	Actinomycetes	Geodermatophilales	Geodermatophilaceae	Blastococcus	Active	7.36852e-05
Actinomycetota	Actinomycetes	Micrococcales	Microbacteriaceae	Cryobacterium	Post	3.35616e-05
Actinomycetota	Actinomycetes	Micrococcales	Microbacteriaceae	Cryobacterium	Pre	1.53278e-05
Actinomycetota	Actinomycetes	Micrococcales	Microbacteriaceae	Curtobacterium	Post	8.94975e-05
Actinomycetota	Actinomycetes	Micrococcales	Microbacteriaceae	Diaminobutyricibacter	Post	2.23744e-05
Actinomycetota	Actinomycetes	Micrococcales	Microbacteriaceae	Diaminobutyricibacter	Pre	4.59834e-05
Actinomycetota	Actinomycetes	Micrococcales	Microbacteriaceae	Frigoribacterium	Post	2.23744e-05
Actinomycetota	Actinomycetes	Micrococcales	Microbacteriaceae	Frigoribacterium	Pre	1.53278e-05
Actinomycetota	Actinomycetes	Pseudonocardiales	Pseudonocardiaceae	Saccharothrix	Active	7.36852e-05
Actinomycetota	Actinomycetes	Micrococcales	Microbacteriaceae	Glaciihabitans	Post	1.11872e-05
Actinomycetota	Actinomycetes	Micrococcales	Microbacteriaceae	Gryllotalpicola	Post	3.35616e-05
Actinomycetota	Actinomycetes	Micrococcales	Microbacteriaceae	Herbiconiux	Post	1.11872e-05
Actinomycetota	Actinomycetes	Streptosporangiales	Streptosporangiaceae	Acrocarpospora	Active	7.36852e-05
Actinomycetota	Actinomycetes	Micrococcales	Microbacteriaceae	Lacisediminihabitans	Post	2.23744e-05
Actinomycetota	Actinomycetes	Micrococcales	Microbacteriaceae	Leifsonia	Post	1.11872e-05
Actinomycetota	Actinomycetes	Micrococcales	Microbacteriaceae	Leucobacter	Post	1.11872e-05
Actinomycetota	Actinomycetes	Streptosporangiales	Streptosporangiaceae	Sphaerisporangium	Active	7.36852e-05
Actinomycetota	Actinomycetes	Micrococcales	Microbacteriaceae	Microbacteriaceae_unknown	Post	6.71231e-05
Actinomycetota	Actinomycetes	Micrococcales	Microbacteriaceae	Microbacteriaceae_unknown	Pre	7.66389e-05
Actinomycetota	Thermoleophilia	Solirubrobacterales	Paraconexibacteraceae	Paraconexibacter	Active	7.36852e-05
Actinomycetota	Actinomycetes	Micrococcales	Microbacteriaceae	Microbacterium	Post	3.35616e-05
Actinomycetota	Actinomycetes	Micrococcales	Microbacteriaceae	Naasia	Pre	1.53278e-05
Actinomycetota	Actinomycetes	Micrococcales	Microbacteriaceae	Pseudolysinimonas	Post	1.11872e-05
Actinomycetota	Actinomycetes	Micrococcales	Microbacteriaceae	Salinibacterium	Post	3.35616e-05
Actinomycetota	Actinomycetes	Micrococcales	Microbacteriaceae	Salinibacterium	Pre	4.59834e-05
Actinomycetota	Actinomycetes	Micrococcales	Microbacteriaceae	Schumannella	Post	1.11872e-05
Actinomycetota	Actinomycetes	Acidothermales	Acidothermaceae	Acidothermus	Active	7.36852e-05
Actinomycetota	Actinomycetes	Micromonosporales	Micromonosporaceae	Rugosimonospora	Active	7.36852e-05
Actinomycetota	Actinomycetes	Micrococcales	Micrococcaceae	Arthrobacter	Post	0.000592921
Actinomycetota	Actinomycetes	Micrococcales	Micrococcaceae	Arthrobacter	Pre	0.000199261
Actinomycetota	Actinomycetes	Micrococcales	Micrococcaceae	Glutamicibacter	Post	1.11872e-05
Actinomycetota	Actinomycetes	Micrococcales	Micrococcales_unknown	Micrococcales_unknown	Active	6.44745e-05
Actinomycetota	Actinomycetes	Micrococcales	Micrococcaceae	Kocuria	Post	1.11872e-05
Actinomycetota	Actinomycetes	Propionibacteriales	Propionibacteriaceae	Propionibacterium	Active	6.44745e-05
Actinomycetota	Actinomycetes	Micrococcales	Micrococcaceae	Micrococcaceae_unknown	Post	6.71231e-05
Actinomycetota	Actinomycetes	Micrococcales	Micrococcaceae	Micrococcaceae_unknown	Pre	3.06556e-05
Actinomycetota	Actinomycetes	Pseudonocardiales	Pseudonocardiaceae	Actinokineospora	Active	6.44745e-05
Actinomycetota	Actinomycetes	Micrococcales	Micrococcaceae	Pseudarthrobacter	Post	4.47487e-05
Actinomycetota	Actinomycetes	Micromonosporales	Micromonosporaceae	Planosporangium	Active	5.52639e-05
Actinomycetota	Rubrobacteria	Rubrobacterales	Rubrobacteraceae	Rubrobacter	Active	5.52639e-05
Actinomycetota	Actinomycetes	Geodermatophilales	Geodermatophilaceae	Geodermatophilus	Active	5.52639e-05
Actinomycetota	Actinomycetes	Micrococcales	Micrococcaceae	Sinomonas	Post	3.35616e-05
Actinomycetota	Actinomycetes	Micrococcales	Micrococcaceae	Sinomonas	Pre	9.19667e-05
Actinomycetota	Actinomycetes	Propionibacteriales	Actinopolymorphaceae	Actinopolymorpha	Active	5.52639e-05
Actinomycetota	Actinomycetes	Micrococcales	Micrococcales_unknown	Micrococcales_unknown	Post	0.000201369
Actinomycetota	Actinomycetes	Micrococcales	Micrococcales_unknown	Micrococcales_unknown	Pre	0.00013795
Actinomycetota	Actinomycetes	Micrococcales	Ornithinimicrobiaceae	Ornithinimicrobium	Post	1.11872e-05
Actinomycetota	Actinomycetes	Micrococcales	Promicromonosporaceae	Isoptericola	Pre	1.53278e-05
Actinomycetota	Actinomycetes	Pseudonocardiales	Pseudonocardiaceae	Actinocrispum	Active	5.52639e-05
Actinomycetota	Actinomycetes	Micromonosporales	Micromonosporaceae	Actinocatenispora	Post	4.47487e-05
Actinomycetota	Actinomycetes	Micromonosporales	Micromonosporaceae	Actinocatenispora	Pre	3.06556e-05
Actinomycetota	Actinomycetes	Pseudonocardiales	Pseudonocardiaceae	Lentzea	Active	5.52639e-05
Actinomycetota	Actinomycetes	Micromonosporales	Micromonosporaceae	Actinoplanes	Post	0.000391551
Actinomycetota	Actinomycetes	Micromonosporales	Micromonosporaceae	Actinoplanes	Pre	9.19667e-05
Actinomycetota	Acidimicrobiia	Acidimicrobiales	Iamiaceae	Iamia	Active	4.60532e-05
Actinomycetota	Actinomycetes	Micromonosporales	Micromonosporaceae	Allocatelliglobosispora	Post	1.11872e-05
Actinomycetota	Actinomycetes	Micrococcales	Intrasporangiaceae	Phycicoccus	Active	4.60532e-05
Actinomycetota	Actinomycetes	Micromonosporales	Micromonosporaceae	Allorhizocola	Post	1.11872e-05
Actinomycetota	Actinomycetes	Propionibacteriales	Propionibacteriales_unknown	Propionibacteriales_unknown	Active	4.60532e-05
Actinomycetota	Actinomycetes	Micromonosporales	Micromonosporaceae	Asanoa	Post	4.47487e-05
Actinomycetota	Actinomycetes	Micromonosporales	Micromonosporaceae	Asanoa	Pre	1.53278e-05
Actinomycetota	Actinomycetes	Pseudonocardiales	Pseudonocardiaceae	Actinophytocola	Active	4.60532e-05
Actinomycetota	Actinomycetes	Micromonosporales	Micromonosporaceae	Catellatospora	Post	6.71231e-05
Actinomycetota	Actinomycetes	Micromonosporales	Micromonosporaceae	Catenuloplanes	Post	2.23744e-05
Actinomycetota	Actinomycetes	Pseudonocardiales	Pseudonocardiaceae	Labedaea	Active	4.60532e-05
Actinomycetota	Actinomycetes	Pseudonocardiales	Pseudonocardiaceae	Longimycelium	Active	4.60532e-05
Actinomycetota	Actinomycetes	Micromonosporales	Micromonosporaceae	Dactylosporangium	Post	0.000212556
Actinomycetota	Actinomycetes	Micromonosporales	Micromonosporaceae	Krasilnikovia	Pre	1.53278e-05
Actinomycetota	Actinomycetes	Micrococcales	Microbacteriaceae	Microbacterium	Active	4.60532e-05
Actinomycetota	Actinomycetes	Micromonosporales	Micromonosporaceae	Longispora	Post	3.35616e-05
Actinomycetota	Actinomycetes	Micromonosporales	Micromonosporaceae	Longispora	Pre	1.53278e-05
Actinomycetota	Actinomycetes	Micromonosporales	Micromonosporaceae	Plantactinospora	Active	4.60532e-05
Actinomycetota	Acidimicrobiia	Acidimicrobiales	Acidimicrobiaceae	Ferrimicrobium	Active	3.68426e-05
Actinomycetota	Actinomycetes	Micromonosporales	Micromonosporaceae	Micromonospora	Post	0.000984472
Actinomycetota	Actinomycetes	Micromonosporales	Micromonosporaceae	Micromonospora	Pre	0.000153278
Actinomycetota	Actinomycetes	Micrococcales	Microbacteriaceae	Cryobacterium	Active	3.68426e-05
Actinomycetota	Actinomycetes	Micromonosporales	Micromonosporaceae	Micromonosporaceae_unknown	Post	0.00111872
Actinomycetota	Actinomycetes	Micromonosporales	Micromonosporaceae	Micromonosporaceae_unknown	Pre	0.000245245
Actinomycetota	Actinomycetes	Micromonosporales	Micromonosporaceae	Dactylosporangium	Active	3.68426e-05
Actinomycetota	Actinomycetes	Pseudonocardiales	Pseudonocardiaceae	Saccharomonospora	Active	3.68426e-05
Actinomycetota	Actinomycetes	Micromonosporales	Micromonosporaceae	Phytohabitans	Post	0.000335616
Actinomycetota	Actinomycetes	Micromonosporales	Micromonosporaceae	Phytohabitans	Pre	6.13111e-05
Actinomycetota	Rubrobacteria	Rubrobacterales	Rubrobacteraceae	Rubrobacteraceae_unknown	Active	3.68426e-05
Actinomycetota	Actinomycetes	Micromonosporales	Micromonosporaceae	Planosporangium	Post	8.94975e-05
Actinomycetota	Actinomycetes	Micromonosporales	Micromonosporaceae	Planosporangium	Pre	3.06556e-05
Actinomycetota	Thermoleophilia	Solirubrobacterales	Patulibacteraceae	Patulibacter	Active	3.68426e-05
Actinomycetota	Actinomycetes	Micromonosporales	Micromonosporaceae	Plantactinospora	Post	3.35616e-05
Actinomycetota	Actinomycetes	Micromonosporales	Micromonosporaceae	Polymorphospora	Post	3.35616e-05
Actinomycetota	Actinomycetes	Micromonosporales	Micromonosporaceae	Pseudosporangium	Pre	3.06556e-05
Actinomycetota	Actinomycetes	Micromonosporales	Micromonosporaceae	Rhizocola	Post	1.11872e-05
Actinomycetota	Acidimicrobiia	Acidimicrobiales	Ilumatobacteraceae	Ilumatobacter	Active	3.68426e-05
Actinomycetota	Actinomycetes	Micromonosporales	Micromonosporaceae	Rugosimonospora	Post	0.000178995
Actinomycetota	Actinomycetes	Micromonosporales	Micromonosporaceae	Rugosimonospora	Pre	4.59834e-05
Actinomycetota	Actinomycetes	Micromonosporales	Micromonosporaceae	Salinispora	Post	6.71231e-05
Actinomycetota	Actinomycetes	Micromonosporales	Micromonosporaceae	Solwaraspora	Post	2.23744e-05
Actinomycetota	Actinomycetes	Kitasatosporales	Streptomycetaceae	Streptantibioticus	Active	3.68426e-05
Actinomycetota	Actinomycetes	Micromonosporales	Micromonosporaceae	Virgisporangium	Post	5.59359e-05
Actinomycetota	Actinomycetes	Motilibacterales	Motilibacteraceae	Motilibacter	Post	2.23744e-05
Actinomycetota	Actinomycetes	Motilibacterales	Motilibacteraceae	Motilibacter	Pre	1.53278e-05
Actinomycetota	Actinomycetes	Micrococcales	Cellulomonadaceae	Cellulomonas	Active	3.68426e-05
Actinomycetota	Actinomycetes	Mycobacteriales	Corynebacteriaceae	Corynebacterium	Post	5.59359e-05
Actinomycetota	Actinomycetes	Mycobacteriales	Corynebacteriaceae	Corynebacterium	Pre	4.59834e-05
Actinomycetota	Actinomycetes	Micrococcales	Microbacteriaceae	Microbacteriaceae_unknown	Active	3.68426e-05
Actinomycetota	Actinomycetes	Mycobacteriales	Gordoniaceae	Gordonia	Post	4.47487e-05
Actinomycetota	Actinomycetes	Mycobacteriales	Gordoniaceae	Gordonia	Pre	3.06556e-05
Actinomycetota	Actinomycetes	Mycobacteriales	Gordoniaceae	Gordonia	Active	3.68426e-05
Actinomycetota	Actinomycetes	Mycobacteriales	Gordoniaceae	Skermania	Post	2.23744e-05
Actinomycetota	Actinomycetes	Mycobacteriales	Hoyosellaceae	Hoyosella	Post	1.11872e-05
Actinomycetota	Actinomycetes	Propionibacteriales	Propionibacteriaceae	Microlunatus	Active	3.68426e-05
Actinomycetota	Actinomycetes	Mycobacteriales	Mycobacteriaceae	Mycobacteriaceae_unknown	Post	0.00969929
Actinomycetota	Actinomycetes	Mycobacteriales	Mycobacteriaceae	Mycobacteriaceae_unknown	Pre	0.0104689
Actinomycetota	Actinomycetes	Streptosporangiales	Streptosporangiaceae	Herbidospora	Active	3.68426e-05
Actinomycetota	Actinomycetes	Mycobacteriales	Mycobacteriaceae	Mycobacterium	Post	0.00639907
Actinomycetota	Actinomycetes	Mycobacteriales	Mycobacteriaceae	Mycobacterium	Pre	0.00743398
Actinomycetota	Actinomycetes	Streptosporangiales	Thermomonosporaceae	Actinocorallia	Active	3.68426e-05
Actinomycetota	Actinomycetes	Mycobacteriales	Mycobacteriaceae	Mycobacteroides	Post	0.000167808
Actinomycetota	Actinomycetes	Mycobacteriales	Mycobacteriaceae	Mycobacteroides	Pre	7.66389e-05
Actinomycetota	Acidimicrobiia	Acidimicrobiales	Iamiaceae	Actinomarinicola	Active	2.76319e-05
Actinomycetota	Actinomycetes	Mycobacteriales	Mycobacteriaceae	Mycolicibacter	Post	1.11872e-05
Actinomycetota	Actinomycetes	Mycobacteriales	Mycobacteriaceae	Mycolicibacter	Pre	1.53278e-05
Actinomycetota	Acidimicrobiia	Acidimicrobiales	Iamiaceae	Dermatobacter	Active	2.76319e-05
Actinomycetota	Actinomycetes	Mycobacteriales	Mycobacteriaceae	Mycolicibacterium	Post	0.000906162
Actinomycetota	Actinomycetes	Mycobacteriales	Mycobacteriaceae	Mycolicibacterium	Pre	0.0008277
Actinomycetota	Acidimicrobiia	Acidimicrobiales	Iamiaceae	Rhabdothermincola	Active	2.76319e-05
Actinomycetota	Actinomycetes	Mycobacteriales	Mycobacteriales_unknown	Fodinicola	Post	4.47487e-05
Actinomycetota	Actinomycetes	Cryptosporangiales	Cryptosporangiaceae	Cryptosporangium	Active	2.76319e-05
Actinomycetota	Actinomycetes	Mycobacteriales	Mycobacteriales_unknown	Mycobacteriales_unknown	Post	0.00223744
Actinomycetota	Actinomycetes	Mycobacteriales	Mycobacteriales_unknown	Mycobacteriales_unknown	Pre	0.00179335
Actinomycetota	Actinomycetes	Mycobacteriales	Mycobacteriales_unknown	Tomitella	Post	2.23744e-05
Actinomycetota	Actinomycetes	Frankiales	Frankiaceae	Parafrankia	Active	2.76319e-05
Actinomycetota	Actinomycetes	Mycobacteriales	Nocardiaceae	Antrihabitans	Post	1.11872e-05
Actinomycetota	Actinomycetes	Mycobacteriales	Nocardiaceae	Antrihabitans	Pre	1.53278e-05
Actinomycetota	Actinomycetes	Frankiales	Frankiaceae	Protofrankia	Active	2.76319e-05
Actinomycetota	Actinomycetes	Mycobacteriales	Nocardiaceae	Nocardia	Post	0.00200251
Actinomycetota	Actinomycetes	Mycobacteriales	Nocardiaceae	Nocardia	Pre	0.000168606
Actinomycetota	Actinomycetes	Frankiales	Frankiales_unknown	Frankiales_unknown	Active	2.76319e-05
Actinomycetota	Actinomycetes	Mycobacteriales	Nocardiaceae	Nocardiaceae_unknown	Post	0.000123059
Actinomycetota	Actinomycetes	Geodermatophilales	Geodermatophilaceae	Geodermatophilaceae_unknown	Active	2.76319e-05
Actinomycetota	Actinomycetes	Mycobacteriales	Nocardiaceae	Prescottella	Post	3.35616e-05
Actinomycetota	Actinomycetes	Mycobacteriales	Nocardiaceae	Prescottella	Pre	1.53278e-05
Actinomycetota	Actinomycetes	Kitasatosporales	Carbonactinosporaceae	Carbonactinospora	Active	2.76319e-05
Actinomycetota	Actinomycetes	Mycobacteriales	Nocardiaceae	Rhodococcus	Post	0.000346803
Actinomycetota	Actinomycetes	Mycobacteriales	Nocardiaceae	Rhodococcus	Pre	0.000199261
Actinomycetota	Actinomycetes	Kitasatosporales	Streptomycetaceae	Phaeacidiphilus	Active	2.76319e-05
Actinomycetota	Actinomycetes	Mycobacteriales	Tsukamurellaceae	Tsukamurella	Post	1.11872e-05
Actinomycetota	Actinomycetes	Micromonosporales	Micromonosporaceae	Asanoa	Active	2.76319e-05
Actinomycetota	Actinomycetes	Nakamurellales	Nakamurellaceae	Nakamurella	Post	5.59359e-05
Actinomycetota	Actinomycetes	Nakamurellales	Nakamurellaceae	Nakamurella	Pre	4.59834e-05
Actinomycetota	Actinomycetes	Micromonosporales	Micromonosporaceae	Phytohabitans	Active	2.76319e-05
Actinomycetota	Actinomycetes	Propionibacteriales	Actinopolymorphaceae	Actinopolymorpha	Post	0.000525798
Actinomycetota	Actinomycetes	Propionibacteriales	Actinopolymorphaceae	Actinopolymorpha	Pre	1.53278e-05
Actinomycetota	Actinomycetes	Micromonosporales	Micromonosporaceae	Virgisporangium	Active	2.76319e-05
Actinomycetota	Actinomycetes	Propionibacteriales	Kribbellaceae	Kribbella	Post	0.000917349
Actinomycetota	Actinomycetes	Propionibacteriales	Kribbellaceae	Kribbella	Pre	0.000153278
Actinomycetota	Actinomycetes	Propionibacteriales	Nocardioidaceae	Aeromicrobium	Post	1.11872e-05
Actinomycetota	Actinomycetes	Mycobacteriales	Gordoniaceae	Skermania	Active	2.76319e-05
Actinomycetota	Actinomycetes	Propionibacteriales	Nocardioidaceae	Marmoricola	Post	1.11872e-05
Actinomycetota	Actinomycetes	Nakamurellales	Nakamurellaceae	Nakamurella	Active	2.76319e-05
Actinomycetota	Actinomycetes	Propionibacteriales	Nocardioidaceae	Micropruina	Post	2.23744e-05
Actinomycetota	Actinomycetes	Propionibacteriales	Nocardioidaceae	Nocardioidaceae_unknown	Post	0.000111872
Actinomycetota	Actinomycetes	Propionibacteriales	Nocardioidaceae	Marmoricola	Active	2.76319e-05
Actinomycetota	Actinomycetes	Propionibacteriales	Nocardioidaceae	Nocardioides	Post	0.000425113
Actinomycetota	Actinomycetes	Propionibacteriales	Nocardioidaceae	Nocardioides	Pre	0.00013795
Actinomycetota	Actinomycetes	Pseudonocardiales	Pseudonocardiaceae	Actinomycetospora	Active	2.76319e-05
Actinomycetota	Actinomycetes	Propionibacteriales	Nocardioidaceae	Propionicimonas	Post	1.11872e-05
Actinomycetota	Actinomycetes	Propionibacteriales	Nocardioidaceae	Propionicimonas	Pre	1.53278e-05
Actinomycetota	Actinomycetes	Propionibacteriales	Nocardioidaceae	Tenggerimyces	Post	0.000190182
Actinomycetota	Actinomycetes	Propionibacteriales	Nocardioidaceae	Tenggerimyces	Pre	1.53278e-05
Actinomycetota	Actinomycetes	Propionibacteriales	Nocardioidaceae	Thermasporomyces	Post	1.11872e-05
Actinomycetota	Actinomycetes	Propionibacteriales	Propionibacteriaceae	Acidipropionibacterium	Post	1.11872e-05
Actinomycetota	Actinomycetes	Propionibacteriales	Propionibacteriaceae	Auraticoccus	Post	2.23744e-05
Actinomycetota	Actinomycetes	Pseudonocardiales	Pseudonocardiaceae	Actinosynnema	Active	2.76319e-05
Actinomycetota	Actinomycetes	Propionibacteriales	Propionibacteriaceae	Cutibacterium	Post	2.23744e-05
Actinomycetota	Actinomycetes	Propionibacteriales	Propionibacteriaceae	Cutibacterium	Pre	4.59834e-05
Actinomycetota	Actinomycetes	Propionibacteriales	Propionibacteriaceae	Enemella	Post	1.11872e-05
Actinomycetota	Actinomycetes	Pseudonocardiales	Pseudonocardiaceae	Allokutzneria	Active	2.76319e-05
Actinomycetota	Actinomycetes	Propionibacteriales	Propionibacteriaceae	Microlunatus	Post	0.000111872
Actinomycetota	Actinomycetes	Propionibacteriales	Propionibacteriaceae	Propionibacteriaceae_unknown	Post	1.11872e-05
Actinomycetota	Actinomycetes	Pseudonocardiales	Pseudonocardiaceae	Umezawaea	Active	2.76319e-05
Actinomycetota	Actinomycetes	Propionibacteriales	Propionibacteriaceae	Propionibacterium	Post	2.23744e-05
Actinomycetota	Actinomycetes	Propionibacteriales	Propionibacteriaceae	Propionibacterium	Pre	6.13111e-05
Actinomycetota	Actinomycetes	Propionibacteriales	Propionibacteriaceae	Propioniciclava	Post	2.23744e-05
Actinomycetota	Actinomycetes	Propionibacteriales	Propionibacteriaceae	Raineyella	Post	1.11872e-05
Actinomycetota	Thermoleophilia	Thermoleophilia_unknown	Thermoleophilia_unknown	Thermoleophilia_unknown	Active	2.76319e-05
Actinomycetota	Actinomycetes	Propionibacteriales	Propionibacteriales_unknown	Propionibacteriales_unknown	Post	0.000190182
Actinomycetota	Actinomycetes	Propionibacteriales	Propionibacteriales_unknown	Propionibacteriales_unknown	Pre	1.53278e-05
Actinomycetota	Acidimicrobiia	Acidimicrobiales	Ilumatobacteraceae	Desertimonas	Active	1.84213e-05
Actinomycetota	Actinomycetes	Pseudonocardiales	Pseudonocardiaceae	Actinoalloteichus	Post	2.23744e-05
Actinomycetota	Actinomycetes	Bifidobacteriales	Bifidobacteriaceae	Bifidobacterium	Active	1.84213e-05
Actinomycetota	Actinomycetes	Pseudonocardiales	Pseudonocardiaceae	Actinocrispum	Post	0.00027968
Actinomycetota	Actinomycetes	Pseudonocardiales	Pseudonocardiaceae	Actinocrispum	Pre	1.53278e-05
Actinomycetota	Actinomycetes	Kineosporiales	Kineosporiaceae	Angustibacter	Active	1.84213e-05
Actinomycetota	Actinomycetes	Pseudonocardiales	Pseudonocardiaceae	Actinokineospora	Post	0.000302054
Actinomycetota	Actinomycetes	Pseudonocardiales	Pseudonocardiaceae	Actinokineospora	Pre	1.53278e-05
Actinomycetota	Actinomycetes	Kitasatosporales	Streptomycetaceae	Peterkaempfera	Active	1.84213e-05
Actinomycetota	Actinomycetes	Pseudonocardiales	Pseudonocardiaceae	Actinomycetospora	Post	6.71231e-05
Actinomycetota	Actinomycetes	Pseudonocardiales	Pseudonocardiaceae	Actinomycetospora	Pre	4.59834e-05
Actinomycetota	Actinomycetes	Micrococcales	Cellulomonadaceae	Cellulomonadaceae_unknown	Active	1.84213e-05
Actinomycetota	Actinomycetes	Pseudonocardiales	Pseudonocardiaceae	Actinophytocola	Post	0.000223744
Actinomycetota	Actinomycetes	Pseudonocardiales	Pseudonocardiaceae	Actinophytocola	Pre	1.53278e-05
Actinomycetota	Actinomycetes	Micrococcales	Dermacoccaceae	Dermacoccaceae_unknown	Active	1.84213e-05
Actinomycetota	Actinomycetes	Pseudonocardiales	Pseudonocardiaceae	Actinosynnema	Post	1.11872e-05
Actinomycetota	Actinomycetes	Pseudonocardiales	Pseudonocardiaceae	Actinosynnema	Pre	3.06556e-05
Actinomycetota	Actinomycetes	Micrococcales	Microbacteriaceae	Amnibacterium	Active	1.84213e-05
Actinomycetota	Actinomycetes	Pseudonocardiales	Pseudonocardiaceae	Alloactinosynnema	Post	1.11872e-05
Actinomycetota	Actinomycetes	Micrococcales	Promicromonosporaceae	Promicromonospora	Active	1.84213e-05
Actinomycetota	Actinomycetes	Pseudonocardiales	Pseudonocardiaceae	Allokutzneria	Post	6.71231e-05
Actinomycetota	Actinomycetes	Pseudonocardiales	Pseudonocardiaceae	Allosaccharopolyspora	Post	2.23744e-05
Actinomycetota	Actinomycetes	Micromonosporales	Micromonosporaceae	Catellatospora	Active	1.84213e-05
Actinomycetota	Actinomycetes	Pseudonocardiales	Pseudonocardiaceae	Amycolatopsis	Post	0.00361346
Actinomycetota	Actinomycetes	Pseudonocardiales	Pseudonocardiaceae	Amycolatopsis	Pre	0.000367867
Actinomycetota	Actinomycetes	Pseudonocardiales	Pseudonocardiaceae	Crossiella	Post	2.23744e-05
Actinomycetota	Actinomycetes	Mycobacteriales	Mycobacteriales_unknown	Fodinicola	Active	1.84213e-05
Actinomycetota	Actinomycetes	Pseudonocardiales	Pseudonocardiaceae	Gandjariella	Post	0.000503423
Actinomycetota	Actinomycetes	Pseudonocardiales	Pseudonocardiaceae	Gandjariella	Pre	4.59834e-05
Actinomycetota	Actinomycetes	Propionibacteriales	Propionibacteriaceae	Cutibacterium	Active	1.84213e-05
Actinomycetota	Actinomycetes	Pseudonocardiales	Pseudonocardiaceae	Goodfellowiella	Post	0.000145433
Actinomycetota	Actinomycetes	Pseudonocardiales	Pseudonocardiaceae	Haloechinothrix	Post	4.47487e-05
Actinomycetota	Actinomycetes	Pseudonocardiales	Pseudonocardiaceae	Haloechinothrix	Pre	1.53278e-05
Actinomycetota	Actinomycetes	Pseudonocardiales	Pseudonocardiaceae	Alloactinosynnema	Active	1.84213e-05
Actinomycetota	Actinomycetes	Pseudonocardiales	Pseudonocardiaceae	Herbihabitans	Post	3.35616e-05
Actinomycetota	Actinomycetes	Streptosporangiales	Nocardiopsaceae	Nocardiopsaceae_unknown	Active	1.84213e-05
Actinomycetota	Actinomycetes	Pseudonocardiales	Pseudonocardiaceae	Kibdelosporangium	Post	0.000481049
Actinomycetota	Actinomycetes	Pseudonocardiales	Pseudonocardiaceae	Kibdelosporangium	Pre	7.66389e-05
Actinomycetota	Actinomycetes	Streptosporangiales	Nocardiopsaceae	Thermobifida	Active	1.84213e-05
Actinomycetota	Actinomycetes	Pseudonocardiales	Pseudonocardiaceae	Kutzneria	Post	0.000771916
Actinomycetota	Actinomycetes	Pseudonocardiales	Pseudonocardiaceae	Kutzneria	Pre	7.66389e-05
Actinomycetota	Actinomycetes	Streptosporangiales	Streptosporangiaceae	Planomonospora	Active	1.84213e-05
Actinomycetota	Actinomycetes	Pseudonocardiales	Pseudonocardiaceae	Labedaea	Post	8.94975e-05
Actinomycetota	Actinomycetes	Pseudonocardiales	Pseudonocardiaceae	Labedaea	Pre	1.53278e-05
Actinomycetota	Coriobacteriia	Coriobacteriales	Coriobacteriaceae	Collinsella	Active	1.84213e-05
Actinomycetota	Actinomycetes	Pseudonocardiales	Pseudonocardiaceae	Lentzea	Post	0.000290867
Actinomycetota	Actinomycetes	Pseudonocardiales	Pseudonocardiaceae	Lentzea	Pre	0.000153278
Actinomycetota	Rubrobacteria	Gaiellales	Gaiellaceae	Gaiella	Active	1.84213e-05
Actinomycetota	Actinomycetes	Pseudonocardiales	Pseudonocardiaceae	Longimycelium	Post	5.59359e-05
Actinomycetota	Actinomycetes	Pseudonocardiales	Pseudonocardiaceae	Prauserella	Post	7.83103e-05
Actinomycetota	Thermoleophilia	Solirubrobacterales	Parviterribacteraceae	Parviterribacteraceae_unknown	Active	1.84213e-05
Actinomycetota	Actinomycetes	Pseudonocardiales	Pseudonocardiaceae	Pseudonocardia	Post	0.00145433
Actinomycetota	Actinomycetes	Pseudonocardiales	Pseudonocardiaceae	Pseudonocardia	Pre	0.000475161
Actinomycetota	Acidimicrobiia	Acidimicrobiales	Acidimicrobiaceae	Acidimicrobiaceae_unknown	Active	9.21065e-06
Actinomycetota	Actinomycetes	Pseudonocardiales	Pseudonocardiaceae	Pseudonocardiaceae_unknown	Post	0.0142637
Actinomycetota	Actinomycetes	Pseudonocardiales	Pseudonocardiaceae	Pseudonocardiaceae_unknown	Pre	0.00121089
Actinomycetota	Acidimicrobiia	Acidimicrobiales	Acidimicrobiaceae	Acidimicrobium	Active	9.21065e-06
Actinomycetota	Acidimicrobiia	Acidimicrobiales	Iamiaceae	Aquihabitans	Active	9.21065e-06
Actinomycetota	Actinomycetes	Pseudonocardiales	Pseudonocardiaceae	Saccharomonospora	Post	2.23744e-05
Actinomycetota	Actinomycetes	Pseudonocardiales	Pseudonocardiaceae	Saccharomonospora	Pre	1.53278e-05
Actinomycetota	Acidimicrobiia	Acidimicrobiales	Iamiaceae	Iamiaceae_unknown	Active	9.21065e-06
Actinomycetota	Actinomycetes	Pseudonocardiales	Pseudonocardiaceae	Saccharopolyspora	Post	0.000693605
Actinomycetota	Actinomycetes	Pseudonocardiales	Pseudonocardiaceae	Saccharopolyspora	Pre	6.13111e-05
Actinomycetota	Acidimicrobiia	Acidimicrobiales	Microthrixaceae	Candidatus Microthrix	Active	9.21065e-06
Actinomycetota	Actinomycetes	Pseudonocardiales	Pseudonocardiaceae	Saccharothrix	Post	0.000380364
Actinomycetota	Actinomycetes	Pseudonocardiales	Pseudonocardiaceae	Saccharothrix	Pre	6.13111e-05
Actinomycetota	Actinomycetes	Actinomycetales	Actinomycetaceae	Actinomyces	Active	9.21065e-06
Actinomycetota	Actinomycetes	Pseudonocardiales	Pseudonocardiaceae	Sciscionella	Post	5.59359e-05
Actinomycetota	Actinomycetes	Pseudonocardiales	Pseudonocardiaceae	Sciscionella	Pre	1.53278e-05
Actinomycetota	Actinomycetes	Actinomycetales	Actinomycetaceae	Schaalia	Active	9.21065e-06
Actinomycetota	Actinomycetes	Pseudonocardiales	Pseudonocardiaceae	Solihabitans	Post	0.00035799
Actinomycetota	Actinomycetes	Pseudonocardiales	Pseudonocardiaceae	Solihabitans	Pre	1.53278e-05
Actinomycetota	Actinomycetes	Bifidobacteriales	Bifidobacteriaceae	Bifidobacteriaceae_unknown	Active	9.21065e-06
Actinomycetota	Actinomycetes	Pseudonocardiales	Pseudonocardiaceae	Streptoalloteichus	Post	8.94975e-05
Actinomycetota	Actinomycetes	Geodermatophilales	Geodermatophilaceae	Modestobacter	Active	9.21065e-06
Actinomycetota	Actinomycetes	Pseudonocardiales	Pseudonocardiaceae	Thermocrispum	Post	2.23744e-05
Actinomycetota	Actinomycetes	Geodermatophilales	Geodermatophilaceae	Petropleomorpha	Active	9.21065e-06
Actinomycetota	Actinomycetes	Pseudonocardiales	Pseudonocardiaceae	Umezawaea	Post	6.71231e-05
Actinomycetota	Actinomycetes	Glycomycetales	Glycomycetaceae	Glycomyces	Active	9.21065e-06
Actinomycetota	Actinomycetes	Pseudonocardiales	Pseudonocardiales_unknown	Pseudonocardiales_unknown	Post	0.00267374
Actinomycetota	Actinomycetes	Pseudonocardiales	Pseudonocardiales_unknown	Pseudonocardiales_unknown	Pre	0.000812373
Actinomycetota	Actinomycetes	Jiangellales	Jiangellaceae	Jiangella	Active	9.21065e-06
Actinomycetota	Actinomycetes	Sporichthyales	Sporichthyaceae	Sporichthya	Post	0.000145433
Actinomycetota	Actinomycetes	Sporichthyales	Sporichthyaceae	Sporichthya	Pre	3.06556e-05
Actinomycetota	Actinomycetes	Kineosporiales	Kineosporiaceae	Kineococcus	Active	9.21065e-06
Actinomycetota	Actinomycetes	Streptosporangiales	Nocardiopsaceae	Allosalinactinospora	Post	2.23744e-05
Actinomycetota	Actinomycetes	Kineosporiales	Kineosporiaceae	Kineosporia	Active	9.21065e-06
Actinomycetota	Actinomycetes	Streptosporangiales	Nocardiopsaceae	Lipingzhangella	Post	3.35616e-05
Actinomycetota	Actinomycetes	Kitasatosporales	Streptomycetaceae	Yinghuangia	Active	9.21065e-06
Actinomycetota	Actinomycetes	Micrococcales	Dermacoccaceae	Leekyejoonella	Active	9.21065e-06
Actinomycetota	Actinomycetes	Streptosporangiales	Nocardiopsaceae	Nocardiopsaceae_unknown	Post	6.71231e-05
Actinomycetota	Actinomycetes	Streptosporangiales	Nocardiopsaceae	Nocardiopsaceae_unknown	Pre	3.06556e-05
Actinomycetota	Actinomycetes	Streptosporangiales	Nocardiopsaceae	Nocardiopsis	Post	0.000145433
Actinomycetota	Actinomycetes	Streptosporangiales	Nocardiopsaceae	Nocardiopsis	Pre	3.06556e-05
Actinomycetota	Actinomycetes	Streptosporangiales	Nocardiopsaceae	Spinactinospora	Post	1.11872e-05
Actinomycetota	Actinomycetes	Streptosporangiales	Nocardiopsaceae	Streptomonospora	Pre	1.53278e-05
Actinomycetota	Actinomycetes	Micrococcales	Microbacteriaceae	Compostimonas	Active	9.21065e-06
Actinomycetota	Actinomycetes	Streptosporangiales	Nocardiopsaceae	Thermobifida	Post	2.23744e-05
Actinomycetota	Actinomycetes	Streptosporangiales	Nocardiopsaceae	Thermobifida	Pre	3.06556e-05
Actinomycetota	Actinomycetes	Micrococcales	Microbacteriaceae	Frondihabitans	Active	9.21065e-06
Actinomycetota	Actinomycetes	Streptosporangiales	Streptosporangiaceae	Acrocarpospora	Post	0.000190182
Actinomycetota	Actinomycetes	Streptosporangiales	Streptosporangiaceae	Acrocarpospora	Pre	4.59834e-05
Actinomycetota	Actinomycetes	Streptosporangiales	Streptosporangiaceae	Bailinhaonella	Post	6.71231e-05
Actinomycetota	Actinomycetes	Streptosporangiales	Streptosporangiaceae	Bailinhaonella	Pre	3.06556e-05
Actinomycetota	Actinomycetes	Micrococcales	Microbacteriaceae	Homoserinibacter	Active	9.21065e-06
Actinomycetota	Actinomycetes	Streptosporangiales	Streptosporangiaceae	Herbidospora	Post	3.35616e-05
Actinomycetota	Actinomycetes	Streptosporangiales	Streptosporangiaceae	Herbidospora	Pre	1.53278e-05
Actinomycetota	Actinomycetes	Micrococcales	Microbacteriaceae	Subtercola	Active	9.21065e-06
Actinomycetota	Actinomycetes	Streptosporangiales	Streptosporangiaceae	Microbispora	Post	0.000402739
Actinomycetota	Actinomycetes	Streptosporangiales	Streptosporangiaceae	Microbispora	Pre	7.66389e-05
Actinomycetota	Actinomycetes	Micrococcales	Micrococcaceae	Kocuria	Active	9.21065e-06
Actinomycetota	Actinomycetes	Streptosporangiales	Streptosporangiaceae	Microtetraspora	Post	0.000145433
Actinomycetota	Actinomycetes	Streptosporangiales	Streptosporangiaceae	Microtetraspora	Pre	3.06556e-05
Actinomycetota	Actinomycetes	Micrococcales	Micrococcaceae	Micrococcaceae_unknown	Active	9.21065e-06
Actinomycetota	Actinomycetes	Streptosporangiales	Streptosporangiaceae	Nonomuraea	Post	0.00102922
Actinomycetota	Actinomycetes	Streptosporangiales	Streptosporangiaceae	Nonomuraea	Pre	0.00013795
Actinomycetota	Actinomycetes	Micrococcales	Micrococcaceae	Paenarthrobacter	Active	9.21065e-06
Actinomycetota	Actinomycetes	Streptosporangiales	Streptosporangiaceae	Planobispora	Post	0.000212556
Actinomycetota	Actinomycetes	Streptosporangiales	Streptosporangiaceae	Planobispora	Pre	1.53278e-05
Actinomycetota	Actinomycetes	Micrococcales	Micrococcaceae	Psychromicrobium	Active	9.21065e-06
Actinomycetota	Actinomycetes	Streptosporangiales	Streptosporangiaceae	Planomonospora	Post	0.000167808
Actinomycetota	Actinomycetes	Streptosporangiales	Streptosporangiaceae	Planomonospora	Pre	1.53278e-05
Actinomycetota	Actinomycetes	Micrococcales	Micrococcaceae	Rothia	Active	9.21065e-06
Actinomycetota	Actinomycetes	Streptosporangiales	Streptosporangiaceae	Planotetraspora	Post	0.000324428
Actinomycetota	Actinomycetes	Streptosporangiales	Streptosporangiaceae	Planotetraspora	Pre	4.59834e-05
Actinomycetota	Actinomycetes	Streptosporangiales	Streptosporangiaceae	Rhizohabitans	Post	1.11872e-05
Actinomycetota	Actinomycetes	Streptosporangiales	Streptosporangiaceae	Sinosporangium	Post	2.23744e-05
Actinomycetota	Actinomycetes	Micrococcales	Micrococcaceae	Sinomonas	Active	9.21065e-06
Actinomycetota	Actinomycetes	Streptosporangiales	Streptosporangiaceae	Sphaerimonospora	Post	1.11872e-05
Actinomycetota	Actinomycetes	Micromonosporales	Micromonosporaceae	Allocatelliglobosispora	Active	9.21065e-06
Actinomycetota	Actinomycetes	Streptosporangiales	Streptosporangiaceae	Sphaerisporangium	Post	0.000313241
Actinomycetota	Actinomycetes	Streptosporangiales	Streptosporangiaceae	Sphaerisporangium	Pre	3.06556e-05
Actinomycetota	Actinomycetes	Micromonosporales	Micromonosporaceae	Allorhizocola	Active	9.21065e-06
Actinomycetota	Actinomycetes	Streptosporangiales	Streptosporangiaceae	Spongiactinospora	Post	8.94975e-05
Actinomycetota	Actinomycetes	Micromonosporales	Micromonosporaceae	Couchioplanes	Active	9.21065e-06
Actinomycetota	Actinomycetes	Streptosporangiales	Streptosporangiaceae	Streptosporangiaceae_unknown	Post	0.00138721
Actinomycetota	Actinomycetes	Streptosporangiales	Streptosporangiaceae	Streptosporangiaceae_unknown	Pre	0.000291228
Actinomycetota	Actinomycetes	Micromonosporales	Micromonosporaceae	Longispora	Active	9.21065e-06
Actinomycetota	Actinomycetes	Streptosporangiales	Streptosporangiaceae	Streptosporangium	Post	0.000212556
Actinomycetota	Actinomycetes	Streptosporangiales	Streptosporangiaceae	Streptosporangium	Pre	6.13111e-05
Actinomycetota	Actinomycetes	Micromonosporales	Micromonosporaceae	Mangrovihabitans	Active	9.21065e-06
Actinomycetota	Actinomycetes	Streptosporangiales	Streptosporangiaceae	Thermobispora	Post	3.35616e-05
Actinomycetota	Actinomycetes	Micromonosporales	Micromonosporaceae	Natronosporangium	Active	9.21065e-06
Actinomycetota	Actinomycetes	Streptosporangiales	Streptosporangiaceae	Thermopolyspora	Post	2.23744e-05
Actinomycetota	Actinomycetes	Streptosporangiales	Streptosporangiales_unknown	Allonocardiopsis	Post	3.35616e-05
Actinomycetota	Actinomycetes	Mycobacteriales	Mycobacteriaceae	Mycolicibacter	Active	9.21065e-06
Actinomycetota	Actinomycetes	Streptosporangiales	Streptosporangiales_unknown	Streptosporangiales_unknown	Post	0.00950911
Actinomycetota	Actinomycetes	Streptosporangiales	Streptosporangiales_unknown	Streptosporangiales_unknown	Pre	0.00159409
Actinomycetota	Actinomycetes	Mycobacteriales	Nocardiaceae	Aldersonia	Active	9.21065e-06
Actinomycetota	Actinomycetes	Streptosporangiales	Thermomonosporaceae	Actinoallomurus	Post	0.0010516
Actinomycetota	Actinomycetes	Streptosporangiales	Thermomonosporaceae	Actinoallomurus	Pre	0.000122622
Actinomycetota	Actinomycetes	Mycobacteriales	Nocardiaceae	Prescottella	Active	9.21065e-06
Actinomycetota	Actinomycetes	Streptosporangiales	Thermomonosporaceae	Actinocorallia	Post	4.47487e-05
Actinomycetota	Actinomycetes	Streptosporangiales	Thermomonosporaceae	Actinocorallia	Pre	3.06556e-05
Actinomycetota	Actinomycetes	Mycobacteriales	Tsukamurellaceae	Tsukamurella	Active	9.21065e-06
Actinomycetota	Actinomycetes	Streptosporangiales	Thermomonosporaceae	Actinomadura	Post	0.00423994
Actinomycetota	Actinomycetes	Streptosporangiales	Thermomonosporaceae	Actinomadura	Pre	0.000429178
Actinomycetota	Actinomycetes	Propionibacteriales	Nocardioidaceae	Micropruina	Active	9.21065e-06
Actinomycetota	Actinomycetes	Streptosporangiales	Thermomonosporaceae	Thermomonospora	Post	0.000257305
Actinomycetota	Actinomycetes	Streptosporangiales	Thermomonosporaceae	Thermomonospora	Pre	7.66389e-05
Actinomycetota	Actinomycetes	Propionibacteriales	Nocardioidaceae	Propionicimonas	Active	9.21065e-06
Actinomycetota	Actinomycetes	Streptosporangiales	Thermomonosporaceae	Thermomonosporaceae_unknown	Post	0.00325547
Actinomycetota	Actinomycetes	Streptosporangiales	Thermomonosporaceae	Thermomonosporaceae_unknown	Pre	0.000260572
Actinomycetota	Actinomycetes	Pseudonocardiales	Pseudonocardiaceae	Actinoalloteichus	Active	9.21065e-06
Actinomycetota	Actinomycetes	Streptosporangiales	Treboniaceae	Trebonia	Post	0.0671455
Actinomycetota	Actinomycetes	Streptosporangiales	Treboniaceae	Trebonia	Pre	0.00999372
Actinomycetota	Actinomycetes	Pseudonocardiales	Pseudonocardiaceae	Goodfellowiella	Active	9.21065e-06
Actinomycetota	Actinomycetota_unknown	Actinomycetota_unknown	Actinomycetota_unknown	Actinomycetota_unknown	Post	0.0884794
Actinomycetota	Actinomycetota_unknown	Actinomycetota_unknown	Actinomycetota_unknown	Actinomycetota_unknown	Pre	0.0192517
Actinomycetota	Actinomycetes	Pseudonocardiales	Pseudonocardiaceae	Herbihabitans	Active	9.21065e-06
Actinomycetota	Actinomycetota_unknown	Candidatus Hakubellales	Candidatus Hakubellaceae	Candidatus Hakubella	Pre	4.59834e-05
Actinomycetota	Actinomycetes	Pseudonocardiales	Pseudonocardiaceae	Qaidamihabitans	Active	9.21065e-06
Actinomycetota	Coriobacteriia	Coriobacteriales	Coriobacteriaceae	Collinsella	Pre	9.19667e-05
Actinomycetota	Actinomycetes	Pseudonocardiales	Pseudonocardiaceae	Sciscionella	Active	9.21065e-06
Actinomycetota	Coriobacteriia	Eggerthellales	Eggerthellaceae	Slackia	Post	1.11872e-05
Actinomycetota	Actinomycetes	Pseudonocardiales	Pseudonocardiaceae	Streptoalloteichus	Active	9.21065e-06
Actinomycetota	Nitriliruptoria	Egibacterales	Egibacteraceae	Egibacter	Post	1.11872e-05
Actinomycetota	Nitriliruptoria	Egicoccales	Egicoccaceae	Egicoccus	Pre	1.53278e-05
Actinomycetota	Actinomycetes	Pseudonocardiales	Pseudonocardiaceae	Tamaricihabitans	Active	9.21065e-06
Actinomycetota	Nitriliruptoria	Euzebyales	Euzebyaceae	Euzebya	Post	1.11872e-05
Actinomycetota	Actinomycetes	Streptosporangiales	Nocardiopsaceae	Allosalinactinospora	Active	9.21065e-06
Actinomycetota	Rubrobacteria	Gaiellales	Gaiellaceae	Gaiella	Post	0.000100685
Actinomycetota	Rubrobacteria	Gaiellales	Gaiellaceae	Gaiellaceae_unknown	Post	4.47487e-05
Actinomycetota	Rubrobacteria	Gaiellales	Gaiellales_unknown	Gaiellales_unknown	Post	2.23744e-05
Actinomycetota	Actinomycetes	Streptosporangiales	Nocardiopsaceae	Lipingzhangella	Active	9.21065e-06
Actinomycetota	Rubrobacteria	Rubrobacterales	Baekduiaceae	Baekduia	Post	0.000503423
Actinomycetota	Rubrobacteria	Rubrobacterales	Baekduiaceae	Baekduia	Pre	4.59834e-05
Actinomycetota	Actinomycetes	Streptosporangiales	Nocardiopsaceae	Marinactinospora	Active	9.21065e-06
Actinomycetota	Rubrobacteria	Rubrobacterales	Rubrobacteraceae	Rubrobacter	Post	0.000167808
Actinomycetota	Rubrobacteria	Rubrobacterales	Rubrobacteraceae	Rubrobacter	Pre	0.00013795
Actinomycetota	Actinomycetes	Streptosporangiales	Streptosporangiaceae	Microtetraspora	Active	9.21065e-06
Actinomycetota	Rubrobacteria	Rubrobacterales	Rubrobacteraceae	Rubrobacteraceae_unknown	Post	4.47487e-05
Actinomycetota	Rubrobacteria	Rubrobacterales	Rubrobacteraceae	Rubrobacteraceae_unknown	Pre	1.53278e-05
Actinomycetota	Actinomycetes	Streptosporangiales	Streptosporangiaceae	Planobispora	Active	9.21065e-06
Actinomycetota	Thermoleophilia	Miltoncostaeales	Miltoncostaeaceae	Miltoncostaea	Post	4.47487e-05
Actinomycetota	Actinomycetes	Streptosporangiales	Streptosporangiaceae	Sphaerimonospora	Active	9.21065e-06
Actinomycetota	Thermoleophilia	Solirubrobacterales	Capillimicrobiaceae	Capillimicrobium	Post	0.000447487
Actinomycetota	Thermoleophilia	Solirubrobacterales	Capillimicrobiaceae	Capillimicrobium	Pre	6.13111e-05
Actinomycetota	Actinomycetes	Streptosporangiales	Streptosporangiaceae	Spongiactinospora	Active	9.21065e-06
Actinomycetota	Thermoleophilia	Solirubrobacterales	Conexibacteraceae	Conexibacter	Post	0.00222625
Actinomycetota	Thermoleophilia	Solirubrobacterales	Conexibacteraceae	Conexibacter	Pre	0.000214589
Actinomycetota	Actinomycetes	Streptosporangiales	Streptosporangiaceae	Thermoactinospora	Active	9.21065e-06
Actinomycetota	Thermoleophilia	Solirubrobacterales	Paraconexibacteraceae	Paraconexibacter	Post	0.000335616
Actinomycetota	Thermoleophilia	Solirubrobacterales	Paraconexibacteraceae	Paraconexibacter	Pre	1.53278e-05
Actinomycetota	Actinomycetes	Streptosporangiales	Streptosporangiaceae	Thermopolyspora	Active	9.21065e-06
Actinomycetota	Thermoleophilia	Solirubrobacterales	Parviterribacteraceae	Parviterribacteraceae_unknown	Post	5.59359e-05
Actinomycetota	Thermoleophilia	Solirubrobacterales	Parviterribacteraceae	Parviterribacteraceae_unknown	Pre	1.53278e-05
Actinomycetota	Actinomycetota_unknown	Candidatus Hakubellales	Candidatus Hakubellaceae	Candidatus Hakubella	Active	9.21065e-06
Actinomycetota	Thermoleophilia	Solirubrobacterales	Patulibacteraceae	Patulibacter	Post	7.83103e-05
Actinomycetota	Thermoleophilia	Solirubrobacterales	Patulibacteraceae	Patulibacter	Pre	4.59834e-05
Actinomycetota	Coriobacteriia	Eggerthellales	Eggerthellaceae	Eggerthella	Active	9.21065e-06
Actinomycetota	Thermoleophilia	Solirubrobacterales	Solirubrobacteraceae	Solirubrobacter	Post	0.00157739
Actinomycetota	Thermoleophilia	Solirubrobacterales	Solirubrobacteraceae	Solirubrobacter	Pre	0.000306556
Actinomycetota	Nitriliruptoria	Egibacterales	Egibacteraceae	Egibacter	Active	9.21065e-06
Actinomycetota	Thermoleophilia	Solirubrobacterales	Solirubrobacteraceae	Solirubrobacteraceae_unknown	Post	0.000313241
Actinomycetota	Thermoleophilia	Solirubrobacterales	Solirubrobacteraceae	Solirubrobacteraceae_unknown	Pre	6.13111e-05
Actinomycetota	Nitriliruptoria	Euzebyales	Euzebyaceae	Euzebya	Active	9.21065e-06
Actinomycetota	Thermoleophilia	Solirubrobacterales	Solirubrobacterales_unknown	Solirubrobacterales_unknown	Post	0.00592921
Actinomycetota	Thermoleophilia	Solirubrobacterales	Solirubrobacterales_unknown	Solirubrobacterales_unknown	Pre	0.0011036
Actinomycetota	Thermoleophilia	Miltoncostaeales	Miltoncostaeaceae	Miltoncostaea	Active	9.21065e-06
Actinomycetota	Thermoleophilia	Thermoleophilales	Thermoleophilaceae	Thermoleophilum	Post	2.23744e-05
Actinomycetota	Thermoleophilia	Thermoleophilales	Thermoleophilaceae	Thermoleophilum	Active	9.21065e-06
Actinomycetota	Thermoleophilia	Thermoleophilia_unknown	Thermoleophilia_unknown	Thermoleophilia_unknown	Post	0.000134246
Actinomycetota	Thermoleophilia	Thermoleophilia_unknown	Thermoleophilia_unknown	Thermoleophilia_unknown	Pre	0.000107294
Aquificota	Aquificae	Aquificales	Hydrogenothermaceae	Hydrogenothermaceae_unknown	Pre	1.53278e-05
Aquificota	Aquificae	Aquificales	Hydrogenothermaceae	Persephonella	Pre	3.06556e-05
Aquificota	Aquificae	Desulfurobacteriales	Desulfurobacteriaceae	Balnearium	Pre	1.53278e-05
Armatimonadota	Armatimonadia	Armatimonadales	Armatimonadaceae	Armatimonas	Post	1.11872e-05
Armatimonadota	Armatimonadia	Armatimonadales	Armatimonadaceae	Armatimonas	Pre	4.59834e-05
Armatimonadota	Armatimonadia	Capsulimonadales	Capsulimonadaceae	Capsulimonas	Active	4.60532e-05
Armatimonadota	Armatimonadia	Capsulimonadales	Capsulimonadaceae	Capsulimonas	Post	3.35616e-05
Armatimonadota	Armatimonadia	Capsulimonadales	Capsulimonadaceae	Capsulimonas	Pre	6.13111e-05
Armatimonadota	Armatimonadota_unknown	Armatimonadota_unknown	Armatimonadota_unknown	Armatimonadota_unknown	Active	0.000267109
Armatimonadota	Armatimonadota_unknown	Armatimonadota_unknown	Armatimonadota_unknown	Armatimonadota_unknown	Post	0.000123059
Armatimonadota	Armatimonadota_unknown	Armatimonadota_unknown	Armatimonadota_unknown	Armatimonadota_unknown	Pre	0.000475161
Armatimonadota	Chthonomonadetes	Chthonomonadales	Chthonomonadaceae	Chthonomonas	Active	5.52639e-05
Armatimonadota	Chthonomonadetes	Chthonomonadales	Chthonomonadaceae	Chthonomonas	Post	4.47487e-05
Armatimonadota	Chthonomonadetes	Chthonomonadales	Chthonomonadaceae	Chthonomonas	Pre	1.53278e-05
Armatimonadota	Fimbriimonadia	Fimbriimonadales	Fimbriimonadaceae	Fimbriimonas	Post	2.23744e-05
Armatimonadota	Fimbriimonadia	Fimbriimonadales	Fimbriimonadaceae	Fimbriimonas	Pre	6.13111e-05
Armatimonadota	Fimbriimonadia	Fimbriimonadales	Fimbriimonadales_unknown	Fimbriimonadales_unknown	Post	2.23744e-05
Bacillota	Bacilli	Bacillales	Alicyclobacillaceae	Alicyclobacillus	Active	3.68426e-05
Bacillota	Bacilli	Bacillales	Alicyclobacillaceae	Alicyclobacillus	Post	8.94975e-05
Bacillota	Bacilli	Bacillales	Alicyclobacillaceae	Alicyclobacillus	Pre	1.53278e-05
Bacillota	Bacilli	Bacillales	Alicyclobacillaceae	Collibacillus	Post	1.11872e-05
Bacillota	Bacilli	Bacillales	Alicyclobacillaceae	Tumebacillus	Pre	1.53278e-05
Bacillota	Bacilli	Bacillales	Bacillaceae	Anoxybacillus	Pre	3.06556e-05
Bacillota	Bacilli	Bacillales	Bacillaceae	Bacillaceae_unknown	Active	9.21065e-06
Bacillota	Bacilli	Bacillales	Bacillaceae	Bacillaceae_unknown	Post	2.23744e-05
Bacillota	Bacilli	Bacillales	Bacillaceae	Bacillaceae_unknown	Pre	3.06556e-05
Bacillota	Bacilli	Bacillales	Bacillaceae	Bacillus	Active	2.76319e-05
Bacillota	Bacilli	Bacillales	Bacillaceae	Bacillus	Post	5.59359e-05
Bacillota	Bacilli	Bacillales	Bacillaceae	Bacillus	Pre	1.53278e-05
Bacillota	Bacilli	Bacillales	Bacillaceae	Cytobacillus	Active	9.21065e-06
Bacillota	Bacilli	Bacillales	Bacillaceae	Fervidibacillus	Pre	1.53278e-05
Bacillota	Bacilli	Bacillales	Bacillaceae	Geobacillus	Post	1.11872e-05
Bacillota	Bacilli	Bacillales	Bacillaceae	Geobacillus	Pre	9.19667e-05
Bacillota	Bacilli	Bacillales	Bacillaceae	Halalkalibacter	Post	1.11872e-05
Bacillota	Bacilli	Bacillales	Bacillaceae	Heyndrickxia	Post	1.11872e-05
Bacillota	Bacilli	Bacillales	Bacillaceae	Lysinibacillus	Active	1.84213e-05
Bacillota	Bacilli	Bacillales	Bacillaceae	Metabacillus	Active	9.21065e-06
Bacillota	Bacilli	Bacillales	Bacillaceae	Neobacillus	Active	1.84213e-05
Bacillota	Bacilli	Bacillales	Bacillaceae	Peribacillus	Pre	1.53278e-05
Bacillota	Bacilli	Bacillales	Bacillaceae	Priestia	Active	9.21065e-06
Bacillota	Bacilli	Bacillales	Bacillaceae	Psychrobacillus	Post	1.11872e-05
Bacillota	Bacilli	Bacillales	Bacillaceae	Salisediminibacterium	Post	1.11872e-05
Bacillota	Bacilli	Bacillales	Bacillaceae	Thalassobacillus	Post	1.11872e-05
Bacillota	Bacilli	Bacillales	Bacillaceae	Virgibacillus	Active	9.21065e-06
Bacillota	Bacilli	Bacillales	Bacillales Family X. Incertae Sedis	Hydrogenibacillus	Active	9.21065e-06
Bacillota	Bacilli	Bacillales	Bacillales_unknown	Bacillales_unknown	Active	0.000128949
Bacillota	Bacilli	Bacillales	Bacillales_unknown	Bacillales_unknown	Post	0.000156621
Bacillota	Bacilli	Bacillales	Bacillales_unknown	Bacillales_unknown	Pre	3.06556e-05
Bacillota	Bacilli	Bacillales	Listeriaceae	Listeria	Active	9.21065e-06
Bacillota	Bacilli	Bacillales	Paenibacillaceae	Brevibacillus	Active	9.21065e-06
Bacillota	Bacilli	Bacillales	Paenibacillaceae	Brevibacillus	Pre	1.53278e-05
Bacillota	Bacilli	Bacillales	Paenibacillaceae	Cohnella	Active	8.28958e-05
Bacillota	Bacilli	Bacillales	Paenibacillaceae	Cohnella	Post	1.11872e-05
Bacillota	Bacilli	Bacillales	Paenibacillaceae	Paenibacillaceae_unknown	Active	0.000110528
Bacillota	Bacilli	Bacillales	Paenibacillaceae	Paenibacillaceae_unknown	Post	1.11872e-05
Bacillota	Bacilli	Bacillales	Paenibacillaceae	Paenibacillaceae_unknown	Pre	4.59834e-05
Bacillota	Bacilli	Bacillales	Paenibacillaceae	Paenibacillus	Active	0.000451322
Bacillota	Bacilli	Bacillales	Paenibacillaceae	Paenibacillus	Post	7.83103e-05
Bacillota	Bacilli	Bacillales	Paenibacillaceae	Paenibacillus	Pre	0.000505817
Bacillota	Bacilli	Bacillales	Paenibacillaceae	Xylanibacillus	Post	1.11872e-05
Bacillota	Bacilli	Bacillales	Planococcaceae	Sporosarcina	Post	1.11872e-05
Bacillota	Bacilli	Bacillales	Sporolactobacillaceae	Sporolactobacillus	Post	1.11872e-05
Bacillota	Bacilli	Bacillales	Staphylococcaceae	Nosocomiicoccus	Post	1.11872e-05
Bacillota	Bacilli	Bacillales	Staphylococcaceae	Staphylococcus	Active	5.52639e-05
Bacillota	Bacilli	Bacillales	Staphylococcaceae	Staphylococcus	Pre	3.06556e-05
Bacillota	Bacilli	Bacillales	Thermoactinomycetaceae	Kroppenstedtia	Post	1.11872e-05
Bacillota	Bacilli	Bacillales	Thermoactinomycetaceae	Polycladomyces	Pre	1.53278e-05
Bacillota	Bacilli	Bacillales	Thermoactinomycetaceae	Thermoactinomyces	Active	9.21065e-06
Bacillota	Bacilli	Bacilli_unknown	Bacilli_unknown	Bacilli_unknown	Active	0.00013816
Bacillota	Bacilli	Bacilli_unknown	Bacilli_unknown	Bacilli_unknown	Post	1.11872e-05
Bacillota	Bacilli	Bacilli_unknown	Bacilli_unknown	Bacilli_unknown	Pre	9.19667e-05
Bacillota	Bacilli	Lactobacillales	Aerococcaceae	Aerococcus	Post	1.11872e-05
Bacillota	Bacilli	Lactobacillales	Aerococcaceae	Aerococcus	Pre	1.53278e-05
Bacillota	Bacilli	Lactobacillales	Enterococcaceae	Enterococcus	Active	1.84213e-05
Bacillota	Bacilli	Lactobacillales	Enterococcaceae	Enterococcus	Post	1.11872e-05
Bacillota	Bacilli	Lactobacillales	Enterococcaceae	Enterococcus	Pre	3.06556e-05
Bacillota	Bacilli	Lactobacillales	Lactobacillaceae	Fructobacillus	Post	2.23744e-05
Bacillota	Bacilli	Lactobacillales	Lactobacillaceae	Lacticaseibacillus	Pre	1.53278e-05
Bacillota	Bacilli	Lactobacillales	Lactobacillaceae	Lactiplantibacillus	Active	9.21065e-06
Bacillota	Bacilli	Lactobacillales	Lactobacillaceae	Lactobacillaceae_unknown	Post	1.11872e-05
Bacillota	Bacilli	Lactobacillales	Lactobacillaceae	Lactobacillaceae_unknown	Pre	1.53278e-05
Bacillota	Bacilli	Lactobacillales	Lactobacillaceae	Lactobacillus	Active	8.28958e-05
Bacillota	Bacilli	Lactobacillales	Lactobacillaceae	Lactobacillus	Pre	0.000107294
Bacillota	Bacilli	Lactobacillales	Lactobacillaceae	Levilactobacillus	Pre	1.53278e-05
Bacillota	Bacilli	Lactobacillales	Lactobacillaceae	Limosilactobacillus	Pre	1.53278e-05
Bacillota	Bacilli	Lactobacillales	Lactobacillales_unknown	Lactobacillales_unknown	Post	1.11872e-05
Bacillota	Bacilli	Lactobacillales	Streptococcaceae	Streptococcus	Active	9.21065e-05
Bacillota	Bacilli	Lactobacillales	Streptococcaceae	Streptococcus	Post	1.11872e-05
Bacillota	Bacilli	Lactobacillales	Streptococcaceae	Streptococcus	Pre	0.000122622
Bacillota	Bacillota_unknown	Bacillota_unknown	Bacillota_unknown	Bacillota_unknown	Active	0.000119738
Bacillota	Bacillota_unknown	Bacillota_unknown	Bacillota_unknown	Bacillota_unknown	Post	0.000234931
Bacillota	Bacillota_unknown	Bacillota_unknown	Bacillota_unknown	Bacillota_unknown	Pre	0.000321883
Bacillota	Clostridia	Clostridia_unknown	Clostridia_unknown	Clostridia_unknown	Active	9.21065e-06
Bacillota	Clostridia	Clostridia_unknown	Clostridia_unknown	Clostridia_unknown	Post	1.11872e-05
Bacillota	Clostridia	Clostridia_unknown	Clostridia_unknown	Clostridia_unknown	Pre	4.59834e-05
Bacillota	Clostridia	Eubacteriales	Clostridiaceae	Clostridium	Active	9.21065e-06
Bacillota	Clostridia	Eubacteriales	Clostridiaceae	Clostridium	Post	3.35616e-05
Bacillota	Clostridia	Eubacteriales	Clostridiaceae	Clostridium	Pre	0.000214589
Bacillota	Clostridia	Eubacteriales	Clostridiaceae	Hungatella	Pre	1.53278e-05
Bacillota	Clostridia	Eubacteriales	Clostridiaceae	Thermobrachium	Post	1.11872e-05
Bacillota	Clostridia	Eubacteriales	Clostridiales Family XVII. Incertae Sedis	Sulfobacillus	Active	0.000165792
Bacillota	Clostridia	Eubacteriales	Clostridiales Family XVII. Incertae Sedis	Sulfobacillus	Post	5.59359e-05
Bacillota	Clostridia	Eubacteriales	Clostridiales Family XVII. Incertae Sedis	Thermaerobacter	Pre	3.06556e-05
Bacillota	Clostridia	Eubacteriales	Desulfitobacteriaceae	Dehalobacter	Active	9.21065e-06
Bacillota	Clostridia	Eubacteriales	Desulfitobacteriaceae	Dehalobacter	Post	2.23744e-05
Bacillota	Clostridia	Eubacteriales	Desulfitobacteriaceae	Desulfosporosinus	Post	2.23744e-05
Bacillota	Clostridia	Eubacteriales	Desulfitobacteriaceae	Desulfosporosinus	Pre	3.06556e-05
Bacillota	Clostridia	Eubacteriales	Desulfotomaculaceae	Pelotomaculum	Active	1.84213e-05
Bacillota	Clostridia	Eubacteriales	Desulfotomaculaceae	Pelotomaculum	Pre	3.06556e-05
Bacillota	Clostridia	Eubacteriales	Eubacteriales_unknown	Eubacteriales_unknown	Active	9.21065e-06
Bacillota	Clostridia	Eubacteriales	Eubacteriales_unknown	Eubacteriales_unknown	Pre	9.19667e-05
Bacillota	Clostridia	Eubacteriales	Heliobacteriaceae	Heliomicrobium	Active	9.21065e-06
Bacillota	Clostridia	Eubacteriales	Heliobacteriaceae	Heliomicrobium	Post	1.11872e-05
Bacillota	Clostridia	Eubacteriales	Heliobacteriaceae	Heliomicrobium	Pre	1.53278e-05
Bacillota	Clostridia	Eubacteriales	Lachnospiraceae	Blautia	Pre	3.06556e-05
Bacillota	Clostridia	Eubacteriales	Lachnospiraceae	Frisingicoccus	Post	1.11872e-05
Bacillota	Clostridia	Eubacteriales	Lachnospiraceae	Lachnospiraceae_unknown	Post	1.11872e-05
Bacillota	Clostridia	Eubacteriales	Lachnospiraceae	Lachnospiraceae_unknown	Pre	3.06556e-05
Bacillota	Clostridia	Eubacteriales	Lachnospiraceae	Marvinbryantia	Active	9.21065e-06
Bacillota	Clostridia	Eubacteriales	Lachnospiraceae	Qiania	Pre	1.53278e-05
Bacillota	Clostridia	Eubacteriales	Oscillospiraceae	Acetivibrio	Post	1.11872e-05
Bacillota	Clostridia	Eubacteriales	Oscillospiraceae	Acetivibrio	Pre	4.59834e-05
Bacillota	Clostridia	Eubacteriales	Oscillospiraceae	Acutalibacter	Pre	1.53278e-05
Bacillota	Clostridia	Eubacteriales	Oscillospiraceae	Flavonifractor	Pre	1.53278e-05
Bacillota	Clostridia	Eubacteriales	Oscillospiraceae	Oscillospiraceae_unknown	Pre	1.53278e-05
Bacillota	Clostridia	Eubacteriales	Oscillospiraceae	Pseudobacteroides	Active	9.21065e-06
Bacillota	Clostridia	Eubacteriales	Oscillospiraceae	Ruminiclostridium	Active	2.76319e-05
Bacillota	Clostridia	Eubacteriales	Oscillospiraceae	Ruminococcus	Active	9.21065e-06
Bacillota	Clostridia	Eubacteriales	Peptococcaceae	Desulfonispora	Active	9.21065e-06
Bacillota	Clostridia	Eubacteriales	Peptococcaceae	Peptococcaceae_unknown	Active	9.21065e-06
Bacillota	Clostridia	Eubacteriales	Peptococcaceae	Peptococcaceae_unknown	Pre	1.53278e-05
Bacillota	Clostridia	Eubacteriales	Symbiobacteriaceae	Caldinitratiruptor	Active	9.21065e-06
Bacillota	Clostridia	Eubacteriales	Symbiobacteriaceae	Caldinitratiruptor	Pre	1.53278e-05
Bacillota	Clostridia	Moorellales	Moorellaceae	Moorella	Pre	4.59834e-05
Bacillota	Clostridia	Moorellales	Moorellaceae	Moorellaceae_unknown	Active	9.21065e-06
Bacillota	Clostridia	Moorellales	Moorellaceae	Thermanaeromonas	Post	1.11872e-05
Bacillota	Clostridia	Thermoanaerobacterales	Thermoanaerobacteraceae	Caldanaerobius	Pre	1.53278e-05
Bacillota	Clostridia	Thermoanaerobacterales	Thermoanaerobacteraceae	Desulfovirgula	Post	1.11872e-05
Bacillota	Clostridia	Thermoanaerobacterales	Thermoanaerobacteraceae	Thermoanaerobacteraceae_unknown	Active	9.21065e-06
Bacillota	Clostridia	Thermoanaerobacterales	Thermoanaerobacterales Family III. Incertae Sedis	Syntrophaceticus	Active	9.21065e-06
Bacillota	Clostridia	Thermoanaerobacterales	Thermoanaerobacterales Family III. Incertae Sedis	Syntrophaceticus	Pre	1.53278e-05
Bacillota	Clostridia	Thermoanaerobacterales	Thermoanaerobacterales Family IV. Incertae Sedis	Mahella	Active	9.21065e-06
Bacillota	Clostridia	Thermoanaerobacterales	Thermoanaerobacterales_unknown	Thermoanaerobacterales_unknown	Pre	1.53278e-05
Bacillota	Erysipelotrichia	Erysipelotrichales	Erysipelotrichaceae	Massilimicrobiota	Pre	1.53278e-05
Bacillota	Erysipelotrichia	Erysipelotrichales	Erysipelotrichales_unknown	Erysipelotrichales_unknown	Post	1.11872e-05
Bacillota	Erysipelotrichia	Erysipelotrichales	Erysipelotrichales_unknown	Erysipelotrichales_unknown	Pre	0.000122622
Bacillota	Limnochordia	Limnochordales	Limnochordaceae	Limnochorda	Pre	1.53278e-05
Bacillota	Negativicutes	Negativicutes_unknown	Negativicutes_unknown	Negativicutes_unknown	Active	9.21065e-06
Bacillota	Negativicutes	Negativicutes_unknown	Negativicutes_unknown	Negativicutes_unknown	Pre	1.53278e-05
Bacillota	Negativicutes	Selenomonadales	Sporomusaceae	Anaerospora	Active	9.21065e-06
Bacillota	Negativicutes	Selenomonadales	Sporomusaceae	Sporomusa	Active	1.84213e-05
Bacillota	Negativicutes	Selenomonadales	Sporomusaceae	Sporomusa	Pre	1.53278e-05
Bacillota	Negativicutes	Selenomonadales	Sporomusaceae	Sporomusaceae_unknown	Active	9.21065e-06
Bacillota	Negativicutes	Veillonellales	Veillonellaceae	Lucifera	Post	1.11872e-05
Bacillota	Negativicutes	Veillonellales	Veillonellaceae	Veillonella	Pre	1.53278e-05
Bacillota	Tissierellia	Tissierellales	Peptoniphilaceae	Anaerococcus	Pre	1.53278e-05
Bacteria_unknown	Bacteria_unknown	Bacteria_unknown	Bacteria_unknown	Bacteria_unknown	Active	0.225817
Bacteria_unknown	Bacteria_unknown	Bacteria_unknown	Bacteria_unknown	Bacteria_unknown	Post	0.205296
Bacteria_unknown	Bacteria_unknown	Bacteria_unknown	Bacteria_unknown	Bacteria_unknown	Pre	0.215386
Bacteria_unknown	Candidatus Babeliae	Candidatus Babeliales	Candidatus Chromulinivoraceae	Candidatus Chromulinivorax	Pre	1.53278e-05
Bacteria_unknown	Deltaproteobacteria	Bradymonadales	Bradymonadaceae	Bradymonadaceae_unknown	Post	1.11872e-05
Bacteria_unknown	Deltaproteobacteria	Bradymonadales	Bradymonadaceae	Bradymonas	Active	9.21065e-06
Bacteria_unknown	Deltaproteobacteria	Bradymonadales	Lujinxingiaceae	Lujinxingia	Pre	3.06556e-05
Bacteria_unknown	Deltaproteobacteria	Deltaproteobacteria_unknown	Deltaproteobacteria_unknown	Deltaproteobacteria_unknown	Active	0.00541586
Bacteria_unknown	Deltaproteobacteria	Deltaproteobacteria_unknown	Deltaproteobacteria_unknown	Deltaproteobacteria_unknown	Post	0.00406095
Bacteria_unknown	Deltaproteobacteria	Deltaproteobacteria_unknown	Deltaproteobacteria_unknown	Deltaproteobacteria_unknown	Pre	0.0102696
Bacteroidota	Bacteroidia	Bacteroidales	Bacteroidaceae	Bacteroides	Active	0.000561849
Bacteroidota	Bacteroidia	Bacteroidales	Bacteroidaceae	Bacteroides	Pre	1.53278e-05
Bacteroidota	Bacteroidia	Bacteroidales	Bacteroidales_unknown	Bacteroidales_unknown	Pre	1.53278e-05
Bacteroidota	Bacteroidia	Bacteroidales	Dysgonomonadaceae	Dysgonomonas	Post	1.11872e-05
Bacteroidota	Bacteroidia	Bacteroidales	Dysgonomonadaceae	Dysgonomonas	Pre	1.53278e-05
Bacteroidota	Bacteroidia	Bacteroidales	Prevotellaceae	Prevotella	Pre	1.53278e-05
Bacteroidota	Bacteroidia	Bacteroidales	Rikenellaceae	Alistipes	Active	9.21065e-06
Bacteroidota	Bacteroidia	Bacteroidia_unknown	Bacteroidia_unknown	Bacteroidia_unknown	Active	9.21065e-06
Bacteroidota	Bacteroidia	Bacteroidia_unknown	Bacteroidia_unknown	Bacteroidia_unknown	Post	1.11872e-05
Bacteroidota	Bacteroidia	Marinilabiliales	Marinifilaceae	Ancylomarina	Pre	1.53278e-05
Bacteroidota	Bacteroidia	Marinilabiliales	Prolixibacteraceae	Prolixibacteraceae_unknown	Active	9.21065e-06
Bacteroidota	Bacteroidota_unknown	Bacteroidota_unknown	Bacteroidota_unknown	Bacteroidota_unknown	Active	0.00123423
Bacteroidota	Bacteroidota_unknown	Bacteroidota_unknown	Bacteroidota_unknown	Bacteroidota_unknown	Post	0.000503423
Bacteroidota	Bacteroidota_unknown	Bacteroidota_unknown	Bacteroidota_unknown	Bacteroidota_unknown	Pre	0.000674423
Bacteroidota	Chitinophagia	Chitinophagales	Chitinophagaceae	Aridibaculum	Active	9.21065e-06
Bacteroidota	Chitinophagia	Chitinophagales	Chitinophagaceae	Chitinophaga	Active	3.68426e-05
Bacteroidota	Chitinophagia	Chitinophagales	Chitinophagaceae	Chitinophaga	Pre	3.06556e-05
Bacteroidota	Chitinophagia	Chitinophagales	Chitinophagaceae	Chitinophagaceae_unknown	Active	0.00013816
Bacteroidota	Chitinophagia	Chitinophagales	Chitinophagaceae	Chitinophagaceae_unknown	Post	5.59359e-05
Bacteroidota	Chitinophagia	Chitinophagales	Chitinophagaceae	Chitinophagaceae_unknown	Pre	4.59834e-05
Bacteroidota	Chitinophagia	Chitinophagales	Chitinophagaceae	Dinghuibacter	Active	9.21065e-06
Bacteroidota	Chitinophagia	Chitinophagales	Chitinophagaceae	Ferruginibacter	Active	2.76319e-05
Bacteroidota	Chitinophagia	Chitinophagales	Chitinophagaceae	Ferruginibacter	Post	1.11872e-05
Bacteroidota	Chitinophagia	Chitinophagales	Chitinophagaceae	Ferruginibacter	Pre	3.06556e-05
Bacteroidota	Chitinophagia	Chitinophagales	Chitinophagaceae	Flavihumibacter	Active	9.21065e-06
Bacteroidota	Chitinophagia	Chitinophagales	Chitinophagaceae	Flavihumibacter	Pre	1.53278e-05
Bacteroidota	Chitinophagia	Chitinophagales	Chitinophagaceae	Longitalea	Active	9.21065e-06
Bacteroidota	Chitinophagia	Chitinophagales	Chitinophagaceae	Niastella	Active	2.76319e-05
Bacteroidota	Chitinophagia	Chitinophagales	Chitinophagaceae	Niastella	Pre	1.53278e-05
Bacteroidota	Chitinophagia	Chitinophagales	Chitinophagaceae	Paraflavitalea	Active	9.21065e-06
Bacteroidota	Chitinophagia	Chitinophagales	Chitinophagaceae	Pinibacter	Active	9.21065e-06
Bacteroidota	Chitinophagia	Chitinophagales	Chitinophagaceae	Puia	Active	0.000506586
Bacteroidota	Chitinophagia	Chitinophagales	Chitinophagaceae	Puia	Post	0.000234931
Bacteroidota	Chitinophagia	Chitinophagales	Chitinophagaceae	Puia	Pre	0.00013795
Bacteroidota	Chitinophagia	Chitinophagales	Chitinophagaceae	Segetibacter	Active	1.84213e-05
Bacteroidota	Chitinophagia	Chitinophagales	Chitinophagaceae	Taibaiella	Active	1.84213e-05
Bacteroidota	Cytophagia	Cytophagales	Catalimonadaceae	Catalinimonas	Active	9.21065e-06
Bacteroidota	Cytophagia	Cytophagales	Catalimonadaceae	Tunicatimonas	Active	9.21065e-06
Bacteroidota	Cytophagia	Cytophagales	Cyclobacteriaceae	Cyclobacteriaceae_unknown	Active	9.21065e-06
Bacteroidota	Cytophagia	Cytophagales	Cyclobacteriaceae	Mariniradius	Active	9.21065e-06
Bacteroidota	Cytophagia	Cytophagales	Cytophagaceae	Arundinibacter	Active	9.21065e-06
Bacteroidota	Cytophagia	Cytophagales	Cytophagaceae	Candidatus Nephrothrix	Active	1.84213e-05
Bacteroidota	Cytophagia	Cytophagales	Cytophagaceae	Cytophagaceae_unknown	Active	9.21065e-06
Bacteroidota	Cytophagia	Cytophagales	Cytophagaceae	Cytophagaceae_unknown	Post	2.23744e-05
Bacteroidota	Cytophagia	Cytophagales	Cytophagaceae	Spirosoma	Active	9.21065e-06
Bacteroidota	Cytophagia	Cytophagales	Cytophagaceae	Spirosoma	Post	2.23744e-05
Bacteroidota	Cytophagia	Cytophagales	Cytophagaceae	Spirosoma	Pre	1.53278e-05
Bacteroidota	Cytophagia	Cytophagales	Cytophagales_unknown	Cytophagales_unknown	Active	4.60532e-05
Bacteroidota	Cytophagia	Cytophagales	Cytophagales_unknown	Cytophagales_unknown	Pre	3.06556e-05
Bacteroidota	Cytophagia	Cytophagales	Cytophagales_unknown	Solirubrum	Post	1.11872e-05
Bacteroidota	Cytophagia	Cytophagales	Hymenobacteraceae	Adhaeribacter	Pre	1.53278e-05
Bacteroidota	Cytophagia	Cytophagales	Hymenobacteraceae	Hymenobacter	Active	3.68426e-05
Bacteroidota	Cytophagia	Cytophagales	Hymenobacteraceae	Hymenobacter	Pre	3.06556e-05
Bacteroidota	Cytophagia	Cytophagales	Hymenobacteraceae	Pontibacter	Active	1.84213e-05
Bacteroidota	Cytophagia	Cytophagales	Hymenobacteraceae	Pontibacter	Pre	3.06556e-05
Bacteroidota	Cytophagia	Cytophagales	Spirosomataceae	Arsenicibacter	Pre	1.53278e-05
Bacteroidota	Cytophagia	Cytophagales	Spirosomataceae	Dyadobacter	Active	9.21065e-06
Bacteroidota	Cytophagia	Cytophagales	Spirosomataceae	Dyadobacter	Post	1.11872e-05
Bacteroidota	Cytophagia	Cytophagales	Spirosomataceae	Dyadobacter	Pre	1.53278e-05
Bacteroidota	Cytophagia	Cytophagales	Spirosomataceae	Runella	Active	9.21065e-06
Bacteroidota	Cytophagia	Cytophagales	Spirosomataceae	Spirosomataceae_unknown	Active	9.21065e-06
Bacteroidota	Flavobacteriia	Flavobacteriales	Flavobacteriaceae	Allomuricauda	Active	9.21065e-06
Bacteroidota	Flavobacteriia	Flavobacteriales	Flavobacteriaceae	Flavobacteriaceae_unknown	Active	1.84213e-05
Bacteroidota	Flavobacteriia	Flavobacteriales	Flavobacteriaceae	Flavobacteriaceae_unknown	Pre	1.53278e-05
Bacteroidota	Flavobacteriia	Flavobacteriales	Flavobacteriaceae	Flavobacterium	Active	4.60532e-05
Bacteroidota	Flavobacteriia	Flavobacteriales	Flavobacteriaceae	Flavobacterium	Pre	1.53278e-05
Bacteroidota	Flavobacteriia	Flavobacteriales	Flavobacteriaceae	Formosa	Pre	1.53278e-05
Bacteroidota	Flavobacteriia	Flavobacteriales	Flavobacteriaceae	Olleya	Active	9.21065e-06
Bacteroidota	Flavobacteriia	Flavobacteriales	Flavobacteriaceae	Polaribacter	Active	9.21065e-06
Bacteroidota	Flavobacteriia	Flavobacteriales	Flavobacteriaceae	Salegentibacter	Pre	3.06556e-05
Bacteroidota	Flavobacteriia	Flavobacteriales	Flavobacteriaceae	Tenacibaculum	Active	9.21065e-06
Bacteroidota	Flavobacteriia	Flavobacteriales	Flavobacteriaceae	Tenacibaculum	Post	2.23744e-05
Bacteroidota	Flavobacteriia	Flavobacteriales	Flavobacteriaceae	Tenacibaculum	Pre	1.53278e-05
Bacteroidota	Flavobacteriia	Flavobacteriales	Flavobacteriales_unknown	Flavobacteriales_unknown	Pre	1.53278e-05
Bacteroidota	Flavobacteriia	Flavobacteriales	Weeksellaceae	Algoriella	Active	1.84213e-05
Bacteroidota	Flavobacteriia	Flavobacteriales	Weeksellaceae	Algoriella	Post	1.11872e-05
Bacteroidota	Flavobacteriia	Flavobacteriales	Weeksellaceae	Algoriella	Pre	3.06556e-05
Bacteroidota	Flavobacteriia	Flavobacteriales	Weeksellaceae	Chryseobacterium	Active	9.21065e-06
Bacteroidota	Saprospiria	Saprospirales	Saprospiraceae	Saprospiraceae_unknown	Active	9.21065e-06
Bacteroidota	Sphingobacteriia	Sphingobacteriales	Sphingobacteriaceae	Mucilaginibacter	Active	0.000626324
Bacteroidota	Sphingobacteriia	Sphingobacteriales	Sphingobacteriaceae	Mucilaginibacter	Post	0.000123059
Bacteroidota	Sphingobacteriia	Sphingobacteriales	Sphingobacteriaceae	Mucilaginibacter	Pre	0.000107294
Bacteroidota	Sphingobacteriia	Sphingobacteriales	Sphingobacteriaceae	Pedobacter	Active	1.84213e-05
Bacteroidota	Sphingobacteriia	Sphingobacteriales	Sphingobacteriaceae	Sphingobacteriaceae_unknown	Active	0.000110528
Bacteroidota	Sphingobacteriia	Sphingobacteriales	Sphingobacteriaceae	Sphingobacteriaceae_unknown	Post	4.47487e-05
Bacteroidota	Sphingobacteriia	Sphingobacteriales	Sphingobacteriaceae	Sphingobacteriaceae_unknown	Pre	3.06556e-05
Bacteroidota	Sphingobacteriia	Sphingobacteriales	Sphingobacteriales_unknown	Sphingobacteriales_unknown	Active	0.000128949
Bacteroidota	Sphingobacteriia	Sphingobacteriales	Sphingobacteriales_unknown	Sphingobacteriales_unknown	Post	0.000111872
Bacteroidota	Sphingobacteriia	Sphingobacteriales	Sphingobacteriales_unknown	Sphingobacteriales_unknown	Pre	3.06556e-05
Bacteroidota	Sphingobacteriia	Sphingobacteriia_unknown	Sphingobacteriia_unknown	Sphingobacteriia_unknown	Active	9.21065e-06
Balneolota	Balneolia	Balneolales	Balneolales_unknown	Balneolales_unknown	Active	2.76319e-05
Bdellovibrionota	Bacteriovoracia	Bacteriovoracales	Bacteriovoracaceae	Bacteriovorax	Active	1.84213e-05
Bdellovibrionota	Bacteriovoracia	Bacteriovoracales	Halobacteriovoraceae	Halobacteriovorax	Pre	1.53278e-05
Bdellovibrionota	Bdellovibrionia	Bdellovibrionales	Bdellovibrionales_unknown	Bdellovibrionales_unknown	Active	0.000202634
Bdellovibrionota	Bdellovibrionia	Bdellovibrionales	Bdellovibrionales_unknown	Bdellovibrionales_unknown	Post	0.000178995
Bdellovibrionota	Bdellovibrionia	Bdellovibrionales	Bdellovibrionales_unknown	Bdellovibrionales_unknown	Pre	6.13111e-05
Bdellovibrionota	Bdellovibrionia	Bdellovibrionales	Pseudobdellovibrionaceae	Bdellovibrio	Active	9.21065e-05
Bdellovibrionota	Bdellovibrionia	Bdellovibrionales	Pseudobdellovibrionaceae	Bdellovibrio	Post	1.11872e-05
Bdellovibrionota	Bdellovibrionia	Bdellovibrionales	Pseudobdellovibrionaceae	Micavibrio	Active	9.21065e-06
Bdellovibrionota	Bdellovibrionia	Bdellovibrionales	Pseudobdellovibrionaceae	Micavibrio	Pre	1.53278e-05
Bdellovibrionota	Bdellovibrionia	Bdellovibrionales	Pseudobdellovibrionaceae	Pseudobdellovibrio	Post	2.23744e-05
Bdellovibrionota	Oligoflexia	Oligoflexales	Oligoflexaceae	Oligoflexus	Active	9.21065e-06
Bdellovibrionota	Oligoflexia	Oligoflexales	Oligoflexaceae	Oligoflexus	Post	1.11872e-05
Bdellovibrionota	Oligoflexia	Silvanigrellales	Silvanigrellaceae	Pigmentibacter	Post	1.11872e-05
Calditrichota	Calditrichia	Calditrichales	Calditrichaceae	Caldithrix	Active	9.21065e-06
Calditrichota	Calditrichia	Calditrichales	Calditrichales_unknown	Calditrichales_unknown	Post	1.11872e-05
Calditrichota	Calditrichota_unknown	Calditrichota_unknown	Calditrichota_unknown	Calditrichota_unknown	Active	9.21065e-06
Calditrichota	Calditrichota_unknown	Calditrichota_unknown	Calditrichota_unknown	Calditrichota_unknown	Pre	3.06556e-05
Campylobacterota	Desulfurellia	Desulfurellales	Desulfurellaceae	Desulfurella	Pre	1.53278e-05
Campylobacterota	Desulfurellia	Desulfurellales	Desulfurellales_unknown	Desulfurellales_unknown	Active	1.84213e-05
Campylobacterota	Desulfurellia	Desulfurellales	Desulfurellales_unknown	Desulfurellales_unknown	Post	3.35616e-05
Campylobacterota	Desulfurellia	Desulfurellales	Desulfurellales_unknown	Desulfurellales_unknown	Pre	3.06556e-05
Campylobacterota	Epsilonproteobacteria	Campylobacterales	Arcobacteraceae	Arcobacter	Active	9.21065e-06
Campylobacterota	Epsilonproteobacteria	Campylobacterales	Arcobacteraceae	Arcobacter	Post	1.11872e-05
Campylobacterota	Epsilonproteobacteria	Campylobacterales	Arcobacteraceae	Poseidonibacter	Active	0.000331583
Campylobacterota	Epsilonproteobacteria	Campylobacterales	Arcobacteraceae	Poseidonibacter	Pre	1.53278e-05
Campylobacterota	Epsilonproteobacteria	Campylobacterales	Campylobacterales_unknown	Campylobacterales_unknown	Post	1.11872e-05
Campylobacterota	Epsilonproteobacteria	Campylobacterales	Sulfurimonadaceae	Sulfuricurvum	Active	9.21065e-06
Candidatus Abyssubacteria	Candidatus Abyssubacteria_unknown	Candidatus Abyssubacteria_unknown	Candidatus Abyssubacteria_unknown	Candidatus Abyssubacteria_unknown	Active	1.84213e-05
Candidatus Abyssubacteria	Candidatus Abyssubacteria_unknown	Candidatus Abyssubacteria_unknown	Candidatus Abyssubacteria_unknown	Candidatus Abyssubacteria_unknown	Pre	1.53278e-05
Candidatus Aerophobetes	Candidatus Aerophobetes_unknown	Candidatus Aerophobetes_unknown	Candidatus Aerophobetes_unknown	Candidatus Aerophobetes_unknown	Active	9.21065e-06
Candidatus Aminicenantes	Candidatus Aminicenantes_unknown	Candidatus Aminicenantes_unknown	Candidatus Aminicenantes_unknown	Candidatus Aminicenantes_unknown	Active	9.21065e-06
Candidatus Aminicenantes	Candidatus Aminicenantes_unknown	Candidatus Aminicenantes_unknown	Candidatus Aminicenantes_unknown	Candidatus Aminicenantes_unknown	Post	1.11872e-05
Candidatus Aminicenantes	Candidatus Aminicenantes_unknown	Candidatus Aminicenantes_unknown	Candidatus Aminicenantes_unknown	Candidatus Aminicenantes_unknown	Pre	1.53278e-05
Candidatus Binatota	Candidatus Binatia	Candidatus Binatia_unknown	Candidatus Binatia_unknown	Candidatus Binatia_unknown	Active	9.21065e-05
Candidatus Binatota	Candidatus Binatia	Candidatus Binatia_unknown	Candidatus Binatia_unknown	Candidatus Binatia_unknown	Post	1.11872e-05
Candidatus Binatota	Candidatus Binatia	Candidatus Binatia_unknown	Candidatus Binatia_unknown	Candidatus Binatia_unknown	Pre	0.000367867
Candidatus Bipolaricaulota	Candidatus Bipolaricaulota_unknown	Candidatus Bipolaricaulota_unknown	Candidatus Bipolaricaulota_unknown	Candidatus Bipolaricaulota_unknown	Active	1.84213e-05
Candidatus Blackallbacteria	Candidatus Blackallbacteria_unknown	Candidatus Blackallbacteria_unknown	Candidatus Blackallbacteria_unknown	Candidatus Blackallbacteria_unknown	Pre	1.53278e-05
Candidatus Colwellbacteria	Candidatus Colwellbacteria_unknown	Candidatus Colwellbacteria_unknown	Candidatus Colwellbacteria_unknown	Candidatus Colwellbacteria_unknown	Post	1.11872e-05
Candidatus Dadabacteria	Candidatus Dadabacteria_unknown	Candidatus Dadabacteria_unknown	Candidatus Dadabacteria_unknown	Candidatus Dadabacteria_unknown	Active	1.84213e-05
Candidatus Dadabacteria	Candidatus Dadabacteria_unknown	Candidatus Dadabacteria_unknown	Candidatus Dadabacteria_unknown	Candidatus Dadabacteria_unknown	Post	1.11872e-05
Candidatus Dadabacteria	Candidatus Dadabacteria_unknown	Candidatus Dadabacteria_unknown	Candidatus Dadabacteria_unknown	Candidatus Dadabacteria_unknown	Pre	3.06556e-05
Candidatus Daviesbacteria	Candidatus Daviesbacteria_unknown	Candidatus Daviesbacteria_unknown	Candidatus Daviesbacteria_unknown	Candidatus Daviesbacteria_unknown	Post	1.11872e-05
Candidatus Dormibacteraeota	Candidatus Dormibacteraeota_unknown	Candidatus Dormibacteraeota_unknown	Candidatus Dormibacteraeota_unknown	Candidatus Dormibacter	Active	0.000386847
Candidatus Dormibacteraeota	Candidatus Dormibacteraeota_unknown	Candidatus Dormibacteraeota_unknown	Candidatus Dormibacteraeota_unknown	Candidatus Dormibacter	Post	0.000704793
Candidatus Dormibacteraeota	Candidatus Dormibacteraeota_unknown	Candidatus Dormibacteraeota_unknown	Candidatus Dormibacteraeota_unknown	Candidatus Dormibacter	Pre	0.000229917
Candidatus Dormibacteraeota	Candidatus Dormibacteraeota_unknown	Candidatus Dormibacteraeota_unknown	Candidatus Dormibacteraeota_unknown	Candidatus Dormibacteraeota_unknown	Active	0.000202634
Candidatus Dormibacteraeota	Candidatus Dormibacteraeota_unknown	Candidatus Dormibacteraeota_unknown	Candidatus Dormibacteraeota_unknown	Candidatus Dormibacteraeota_unknown	Post	0.00462031
Candidatus Dormibacteraeota	Candidatus Dormibacteraeota_unknown	Candidatus Dormibacteraeota_unknown	Candidatus Dormibacteraeota_unknown	Candidatus Dormibacteraeota_unknown	Pre	0.000475161
Candidatus Doudnabacteria	Candidatus Doudnabacteria_unknown	Candidatus Doudnabacteria_unknown	Candidatus Doudnabacteria_unknown	Candidatus Doudnabacteria_unknown	Pre	3.06556e-05
Candidatus Edwardsbacteria	Candidatus Edwardsbacteria_unknown	Candidatus Edwardsbacteria_unknown	Candidatus Edwardsbacteria_unknown	Candidatus Edwardsbacteria_unknown	Pre	1.53278e-05
Candidatus Eisenbacteria	Candidatus Eisenbacteria_unknown	Candidatus Eisenbacteria_unknown	Candidatus Eisenbacteria_unknown	Candidatus Eisenbacteria_unknown	Active	4.60532e-05
Candidatus Eisenbacteria	Candidatus Eisenbacteria_unknown	Candidatus Eisenbacteria_unknown	Candidatus Eisenbacteria_unknown	Candidatus Eisenbacteria_unknown	Post	5.59359e-05
Candidatus Eisenbacteria	Candidatus Eisenbacteria_unknown	Candidatus Eisenbacteria_unknown	Candidatus Eisenbacteria_unknown	Candidatus Eisenbacteria_unknown	Pre	1.53278e-05
Candidatus Eremiobacterota	Candidatus Eremiobacteriia	Candidatus Eremiobacterales	Candidatus Eremiobacteraceae	Candidatus Eremiobacter	Active	0.000350005
Candidatus Eremiobacterota	Candidatus Eremiobacteriia	Candidatus Eremiobacterales	Candidatus Eremiobacteraceae	Candidatus Eremiobacter	Post	0.000223744
Candidatus Eremiobacterota	Candidatus Eremiobacteriia	Candidatus Eremiobacterales	Candidatus Eremiobacteraceae	Candidatus Eremiobacter	Pre	0.00160942
Candidatus Eremiobacterota	Candidatus Eremiobacterota_unknown	Candidatus Eremiobacterota_unknown	Candidatus Eremiobacterota_unknown	Candidatus Eremiobacterota_unknown	Active	0.00682509
Candidatus Eremiobacterota	Candidatus Eremiobacterota_unknown	Candidatus Eremiobacterota_unknown	Candidatus Eremiobacterota_unknown	Candidatus Eremiobacterota_unknown	Post	0.00249474
Candidatus Eremiobacterota	Candidatus Eremiobacterota_unknown	Candidatus Eremiobacterota_unknown	Candidatus Eremiobacterota_unknown	Candidatus Eremiobacterota_unknown	Pre	0.00160942
Candidatus Firestonebacteria	Candidatus Firestonebacteria_unknown	Candidatus Firestonebacteria_unknown	Candidatus Firestonebacteria_unknown	Candidatus Firestonebacteria_unknown	Pre	1.53278e-05
Candidatus Gottesmanbacteria	Candidatus Gottesmanbacteria_unknown	Candidatus Gottesmanbacteria_unknown	Candidatus Gottesmanbacteria_unknown	Candidatus Gottesmanbacteria_unknown	Active	1.84213e-05
Candidatus Gottesmanbacteria	Candidatus Gottesmanbacteria_unknown	Candidatus Gottesmanbacteria_unknown	Candidatus Gottesmanbacteria_unknown	Candidatus Gottesmanbacteria_unknown	Pre	1.53278e-05
Candidatus Handelsmanbacteria	Candidatus Handelsmanbacteria_unknown	Candidatus Handelsmanbacteria_unknown	Candidatus Handelsmanbacteria_unknown	Candidatus Handelsmanbacteria_unknown	Active	9.21065e-06
Candidatus Handelsmanbacteria	Candidatus Handelsmanbacteria_unknown	Candidatus Handelsmanbacteria_unknown	Candidatus Handelsmanbacteria_unknown	Candidatus Handelsmanbacteria_unknown	Post	3.35616e-05
Candidatus Handelsmanbacteria	Candidatus Handelsmanbacteria_unknown	Candidatus Handelsmanbacteria_unknown	Candidatus Handelsmanbacteria_unknown	Candidatus Handelsmanbacteria_unknown	Pre	0.000107294
Candidatus Hydrogenedentes	Candidatus Hydrogenedentes_unknown	Candidatus Hydrogenedentes_unknown	Candidatus Hydrogenedentes_unknown	Candidatus Hydrogenedentes_unknown	Pre	1.53278e-05
Candidatus Kaiserbacteria	Candidatus Kaiserbacteria_unknown	Candidatus Kaiserbacteria_unknown	Candidatus Kaiserbacteria_unknown	Candidatus Kaiserbacteria_unknown	Active	1.84213e-05
Candidatus Kaiserbacteria	Candidatus Kaiserbacteria_unknown	Candidatus Kaiserbacteria_unknown	Candidatus Kaiserbacteria_unknown	Candidatus Kaiserbacteria_unknown	Post	4.47487e-05
Candidatus Latescibacteria	Candidatus Latescibacteria_unknown	Candidatus Latescibacteria_unknown	Candidatus Latescibacteria_unknown	Candidatus Latescibacteria_unknown	Post	1.11872e-05
Candidatus Latescibacteria	Candidatus Latescibacteria_unknown	Candidatus Latescibacteria_unknown	Candidatus Latescibacteria_unknown	Candidatus Latescibacteria_unknown	Pre	1.53278e-05
Candidatus Levybacteria	Candidatus Levybacteria_unknown	Candidatus Levybacteria_unknown	Candidatus Levybacteria_unknown	Candidatus Levybacteria_unknown	Active	6.44745e-05
Candidatus Levybacteria	Candidatus Levybacteria_unknown	Candidatus Levybacteria_unknown	Candidatus Levybacteria_unknown	Candidatus Levybacteria_unknown	Post	1.11872e-05
Candidatus Levybacteria	Candidatus Levybacteria_unknown	Candidatus Levybacteria_unknown	Candidatus Levybacteria_unknown	Candidatus Levybacteria_unknown	Pre	3.06556e-05
Candidatus Lindowbacteria	Candidatus Lindowbacteria_unknown	Candidatus Lindowbacteria_unknown	Candidatus Lindowbacteria_unknown	Candidatus Lindowbacteria_unknown	Active	9.21065e-06
Candidatus Liptonbacteria	Candidatus Liptonbacteria_unknown	Candidatus Liptonbacteria_unknown	Candidatus Liptonbacteria_unknown	Candidatus Liptonbacteria_unknown	Pre	1.53278e-05
Candidatus Magasanikbacteria	Candidatus Magasanikbacteria_unknown	Candidatus Magasanikbacteria_unknown	Candidatus Magasanikbacteria_unknown	Candidatus Magasanikbacteria_unknown	Active	1.84213e-05
Candidatus Margulisiibacteriota	Candidatus Marinamargulisbacteria	Candidatus Marinamargulisbacteria_unknown	Candidatus Marinamargulisbacteria_unknown	Candidatus Marinamargulisbacteria_unknown	Active	9.21065e-06
Candidatus Marinimicrobia	Candidatus Marinimicrobia_unknown	Candidatus Marinimicrobia_unknown	Candidatus Marinimicrobia_unknown	Candidatus Marinimicrobia_unknown	Active	2.76319e-05
Candidatus Melainabacteria	Candidatus Melainabacteria_unknown	Candidatus Melainabacteria_unknown	Candidatus Melainabacteria_unknown	Candidatus Melainabacteria_unknown	Active	0.000469743
Candidatus Melainabacteria	Candidatus Melainabacteria_unknown	Candidatus Melainabacteria_unknown	Candidatus Melainabacteria_unknown	Candidatus Melainabacteria_unknown	Post	0.000302054
Candidatus Melainabacteria	Candidatus Melainabacteria_unknown	Candidatus Melainabacteria_unknown	Candidatus Melainabacteria_unknown	Candidatus Melainabacteria_unknown	Pre	0.000260572
Candidatus Microgenomates	Candidatus Microgenomates_unknown	Candidatus Microgenomates_unknown	Candidatus Microgenomates_unknown	Candidatus Microgenomates_unknown	Active	9.21065e-06
Candidatus Moduliflexota	Candidatus Moduliflexia	Candidatus Moduliflexales	Candidatus Moduliflexaceae	Candidatus Moduliflexus	Active	9.21065e-06
Candidatus Moduliflexota	Candidatus Vecturitrichia	Candidatus Vecturitrichales	Candidatus Vecturitrichaceae	Candidatus Vecturithrix	Active	9.21065e-06
Candidatus Moduliflexota	Candidatus Vecturitrichia	Candidatus Vecturitrichales	Candidatus Vecturitrichaceae	Candidatus Vecturithrix	Pre	3.06556e-05
Candidatus Moranbacteria	Candidatus Moranbacteria_unknown	Candidatus Moranbacteria_unknown	Candidatus Moranbacteria_unknown	Candidatus Moranbacteria_unknown	Active	9.21065e-06
Candidatus Nomurabacteria	Candidatus Nomurabacteria_unknown	Candidatus Nomurabacteria_unknown	Candidatus Nomurabacteria_unknown	Candidatus Nomurabacteria_unknown	Pre	3.06556e-05
Candidatus Omnitrophota	Candidatus Omnitrophota_unknown	Candidatus Omnitrophota_unknown	Candidatus Omnitrophota_unknown	Candidatus Omnitrophota_unknown	Active	4.60532e-05
Candidatus Omnitrophota	Candidatus Omnitrophota_unknown	Candidatus Omnitrophota_unknown	Candidatus Omnitrophota_unknown	Candidatus Omnitrophota_unknown	Post	3.35616e-05
Candidatus Omnitrophota	Candidatus Omnitrophota_unknown	Candidatus Omnitrophota_unknown	Candidatus Omnitrophota_unknown	Candidatus Omnitrophota_unknown	Pre	9.19667e-05
Candidatus Parcubacteria	Candidatus Parcubacteria_unknown	Candidatus Parcubacteria_unknown	Candidatus Parcubacteria_unknown	Candidatus Parcubacteria_unknown	Active	9.21065e-06
Candidatus Parcubacteria	Candidatus Parcubacteria_unknown	Candidatus Parcubacteria_unknown	Candidatus Parcubacteria_unknown	Candidatus Parcubacteria_unknown	Post	3.35616e-05
Candidatus Parcubacteria	Candidatus Parcubacteria_unknown	Candidatus Parcubacteria_unknown	Candidatus Parcubacteria_unknown	Candidatus Parcubacteria_unknown	Pre	1.53278e-05
Candidatus Poribacteria	Candidatus Poribacteria_unknown	Candidatus Poribacteria_unknown	Candidatus Poribacteria_unknown	Candidatus Poribacteria_unknown	Active	2.76319e-05
Candidatus Poribacteria	Candidatus Poribacteria_unknown	Candidatus Poribacteria_unknown	Candidatus Poribacteria_unknown	Candidatus Poribacteria_unknown	Pre	9.19667e-05
Candidatus Portnoybacteria	Candidatus Portnoybacteria_unknown	Candidatus Portnoybacteria_unknown	Candidatus Portnoybacteria_unknown	Candidatus Portnoybacteria_unknown	Pre	3.06556e-05
Candidatus Riflebacteria	Candidatus Riflebacteria_unknown	Candidatus Riflebacteria_unknown	Candidatus Riflebacteria_unknown	Candidatus Riflebacteria_unknown	Pre	3.06556e-05
Candidatus Roizmanbacteria	Candidatus Roizmanbacteria_unknown	Candidatus Roizmanbacteria_unknown	Candidatus Roizmanbacteria_unknown	Candidatus Roizmanbacteria_unknown	Active	1.84213e-05
Candidatus Rokubacteria	Candidatus Rokubacteria_unknown	Candidatus Rokubacteria_unknown	Candidatus Rokubacteria_unknown	Candidatus Rokubacteria_unknown	Active	0.00253293
Candidatus Rokubacteria	Candidatus Rokubacteria_unknown	Candidatus Rokubacteria_unknown	Candidatus Rokubacteria_unknown	Candidatus Rokubacteria_unknown	Post	0.00173401
Candidatus Rokubacteria	Candidatus Rokubacteria_unknown	Candidatus Rokubacteria_unknown	Candidatus Rokubacteria_unknown	Candidatus Rokubacteria_unknown	Pre	0.00426112
Candidatus Saccharibacteria	Candidatus Saccharibacteria_unknown	Candidatus Saccharibacteria_unknown	Candidatus Saccharibacteria_unknown	Candidatus Saccharibacteria_unknown	Active	0.000119738
Candidatus Saccharibacteria	Candidatus Saccharibacteria_unknown	Candidatus Saccharibacteria_unknown	Candidatus Saccharibacteria_unknown	Candidatus Saccharibacteria_unknown	Post	5.59359e-05
Candidatus Saccharibacteria	Candidatus Saccharibacteria_unknown	Candidatus Saccharibacteria_unknown	Candidatus Saccharibacteria_unknown	Candidatus Saccharibacteria_unknown	Pre	4.59834e-05
Candidatus Saccharibacteria	Candidatus Saccharimonadia	Candidatus Saccharimonadales	Candidatus Saccharimonadaceae	Candidatus Saccharimonas	Active	9.21065e-06
Candidatus Schekmanbacteria	Candidatus Schekmanbacteria_unknown	Candidatus Schekmanbacteria_unknown	Candidatus Schekmanbacteria_unknown	Candidatus Schekmanbacteria_unknown	Active	9.21065e-06
Candidatus Staskawiczbacteria	Candidatus Staskawiczbacteria_unknown	Candidatus Staskawiczbacteria_unknown	Candidatus Staskawiczbacteria_unknown	Candidatus Staskawiczbacteria_unknown	Active	9.21065e-06
Candidatus Sumerlaeota	Candidatus Sumerlaeota_unknown	Candidatus Sumerlaeota_unknown	Candidatus Sumerlaeota_unknown	Candidatus Sumerlaeota_unknown	Active	1.84213e-05
Candidatus Sumerlaeota	Candidatus Sumerlaeota_unknown	Candidatus Sumerlaeota_unknown	Candidatus Sumerlaeota_unknown	Candidatus Sumerlaeota_unknown	Pre	3.06556e-05
Candidatus Taylorbacteria	Candidatus Taylorbacteria_unknown	Candidatus Taylorbacteria_unknown	Candidatus Taylorbacteria_unknown	Candidatus Taylorbacteria_unknown	Pre	3.06556e-05
Candidatus Tectomicrobia	Candidatus Tectomicrobia_unknown	Candidatus Tectomicrobia_unknown	Candidatus Tectomicrobia_unknown	Candidatus Entotheonella	Active	0.000184213
Candidatus Tectomicrobia	Candidatus Tectomicrobia_unknown	Candidatus Tectomicrobia_unknown	Candidatus Tectomicrobia_unknown	Candidatus Entotheonella	Post	0.000134246
Candidatus Tectomicrobia	Candidatus Tectomicrobia_unknown	Candidatus Tectomicrobia_unknown	Candidatus Tectomicrobia_unknown	Candidatus Entotheonella	Pre	0.000643767
Candidatus Tectomicrobia	Candidatus Tectomicrobia_unknown	Candidatus Tectomicrobia_unknown	Candidatus Tectomicrobia_unknown	Candidatus Tectomicrobia_unknown	Active	9.21065e-06
Candidatus Tectomicrobia	Candidatus Tectomicrobia_unknown	Candidatus Tectomicrobia_unknown	Candidatus Tectomicrobia_unknown	Candidatus Tectomicrobia_unknown	Post	1.11872e-05
Candidatus Tectomicrobia	Candidatus Tectomicrobia_unknown	Candidatus Tectomicrobia_unknown	Candidatus Tectomicrobia_unknown	Candidatus Tectomicrobia_unknown	Pre	6.13111e-05
Candidatus Terrybacteria	Candidatus Terrybacteria_unknown	Candidatus Terrybacteria_unknown	Candidatus Terrybacteria_unknown	Candidatus Terrybacteria_unknown	Active	9.21065e-06
Candidatus Uhrbacteria	Candidatus Uhrbacteria_unknown	Candidatus Uhrbacteria_unknown	Candidatus Uhrbacteria_unknown	Candidatus Uhrbacteria_unknown	Active	1.84213e-05
Candidatus Uhrbacteria	Candidatus Uhrbacteria_unknown	Candidatus Uhrbacteria_unknown	Candidatus Uhrbacteria_unknown	Candidatus Uhrbacteria_unknown	Pre	6.13111e-05
Candidatus Wildermuthbacteria	Candidatus Wildermuthbacteria_unknown	Candidatus Wildermuthbacteria_unknown	Candidatus Wildermuthbacteria_unknown	Candidatus Wildermuthbacteria_unknown	Active	9.21065e-06
Candidatus Woesebacteria	Candidatus Woesebacteria_unknown	Candidatus Woesebacteria_unknown	Candidatus Woesebacteria_unknown	Candidatus Woesebacteria_unknown	Active	9.21065e-06
Candidatus Woesebacteria	Candidatus Woesebacteria_unknown	Candidatus Woesebacteria_unknown	Candidatus Woesebacteria_unknown	Candidatus Woesebacteria_unknown	Post	2.23744e-05
Candidatus Woesebacteria	Candidatus Woesebacteria_unknown	Candidatus Woesebacteria_unknown	Candidatus Woesebacteria_unknown	Candidatus Woesebacteria_unknown	Pre	3.06556e-05
Candidatus Yanofskybacteria	Candidatus Yanofskybacteria_unknown	Candidatus Yanofskybacteria_unknown	Candidatus Yanofskybacteria_unknown	Candidatus Yanofskybacteria_unknown	Active	9.21065e-06
Candidatus Yanofskybacteria	Candidatus Yanofskybacteria_unknown	Candidatus Yanofskybacteria_unknown	Candidatus Yanofskybacteria_unknown	Candidatus Yanofskybacteria_unknown	Pre	1.53278e-05
Chlamydiota	Chlamydiia	Chlamydiales	Chlamydiaceae	Chlamydia	Active	1.84213e-05
Chlamydiota	Chlamydiia	Chlamydiia_unknown	Chlamydiia_unknown	Chlamydiia_unknown	Active	9.21065e-06
Chlamydiota	Chlamydiia	Chlamydiia_unknown	Chlamydiia_unknown	Chlamydiia_unknown	Pre	1.53278e-05
Chlamydiota	Chlamydiia	Parachlamydiales	Parachlamydiaceae	Candidatus Protochlamydia	Active	9.21065e-06
Chlamydiota	Chlamydiia	Parachlamydiales	Parachlamydiaceae	Neochlamydia	Active	9.21065e-06
Chlamydiota	Chlamydiia	Parachlamydiales	Parachlamydiaceae	Parachlamydia	Active	1.84213e-05
Chlamydiota	Chlamydiia	Parachlamydiales	Parachlamydiaceae	Parachlamydia	Post	1.11872e-05
Chlamydiota	Chlamydiia	Parachlamydiales	Parachlamydiaceae	Parachlamydia	Pre	1.53278e-05
Chlamydiota	Chlamydiota_unknown	Chlamydiota_unknown	Chlamydiota_unknown	Chlamydiota_unknown	Active	2.76319e-05
Chlorobiota	Chlorobiia	Chlorobiales	Chlorobiaceae	Chlorobiaceae_unknown	Post	1.11872e-05
Chlorobiota	Chlorobiia	Chlorobiales	Chlorobiaceae	Chlorobium	Pre	1.53278e-05
Chloroflexota	Anaerolineae	Aggregatilineales	Aggregatilineaceae	Aggregatilinea	Post	2.23744e-05
Chloroflexota	Anaerolineae	Anaerolineae_unknown	Anaerolineae_unknown	Anaerolineae_unknown	Active	7.36852e-05
Chloroflexota	Anaerolineae	Anaerolineae_unknown	Anaerolineae_unknown	Anaerolineae_unknown	Post	7.83103e-05
Chloroflexota	Anaerolineae	Anaerolineae_unknown	Anaerolineae_unknown	Anaerolineae_unknown	Pre	0.000122622
Chloroflexota	Anaerolineae	Anaerolineales	Anaerolineaceae	Anaerolineaceae_unknown	Active	9.21065e-06
Chloroflexota	Anaerolineae	Anaerolineales	Anaerolineaceae	Anaerolineaceae_unknown	Pre	6.13111e-05
Chloroflexota	Anaerolineae	Anaerolineales	Anaerolineaceae	Bellilinea	Post	4.47487e-05
Chloroflexota	Anaerolineae	Anaerolineales	Anaerolineaceae	Leptolinea	Post	1.11872e-05
Chloroflexota	Anaerolineae	Anaerolineales	Anaerolineaceae	Leptolinea	Pre	1.53278e-05
Chloroflexota	Anaerolineae	Anaerolineales	Anaerolineales_unknown	Anaerolineales_unknown	Active	1.84213e-05
Chloroflexota	Anaerolineae	Anaerolineales	Anaerolineales_unknown	Anaerolineales_unknown	Post	1.11872e-05
Chloroflexota	Anaerolineae	Anaerolineales	Anaerolineales_unknown	Anaerolineales_unknown	Pre	0.000107294
Chloroflexota	Ardenticatenia	Ardenticatenia_unknown	Ardenticatenia_unknown	Candidatus Promineifilum	Post	1.11872e-05
Chloroflexota	Caldilineae	Caldilineae_unknown	Caldilineae_unknown	Caldilineae_unknown	Post	2.23744e-05
Chloroflexota	Caldilineae	Caldilineales	Caldilineaceae	Caldilinea	Active	9.21065e-06
Chloroflexota	Caldilineae	Caldilineales	Caldilineaceae	Caldilinea	Post	1.11872e-05
Chloroflexota	Caldilineae	Caldilineales	Caldilineaceae	Litorilinea	Active	4.60532e-05
Chloroflexota	Caldilineae	Caldilineales	Caldilineaceae	Litorilinea	Post	2.23744e-05
Chloroflexota	Caldilineae	Caldilineales	Caldilineaceae	Litorilinea	Pre	1.53278e-05
Chloroflexota	Candidatus Thermofonsia	Candidatus Thermofonsia_unknown	Candidatus Thermofonsia_unknown	Candidatus Roseilinea	Active	2.76319e-05
Chloroflexota	Candidatus Thermofonsia	Candidatus Thermofonsia_unknown	Candidatus Thermofonsia_unknown	Candidatus Thermofonsia_unknown	Active	2.76319e-05
Chloroflexota	Candidatus Thermofonsia	Phototrophicales	Phototrophicales_unknown	Phototrophicales_unknown	Active	9.21065e-06
Chloroflexota	Chloroflexia	Chloroflexales	Chloroflexaceae	Chloroflexus	Active	9.21065e-06
Chloroflexota	Chloroflexia	Chloroflexales	Chloroflexaceae	Chloroflexus	Pre	1.53278e-05
Chloroflexota	Chloroflexia	Chloroflexales	Oscillochloridaceae	Candidatus Chloroploca	Active	9.21065e-06
Chloroflexota	Chloroflexia	Chloroflexales	Oscillochloridaceae	Candidatus Chloroploca	Post	1.11872e-05
Chloroflexota	Chloroflexia	Chloroflexales	Oscillochloridaceae	Candidatus Chloroploca	Pre	3.06556e-05
Chloroflexota	Chloroflexia	Chloroflexales	Oscillochloridaceae	Oscillochloridaceae_unknown	Post	1.11872e-05
Chloroflexota	Chloroflexia	Chloroflexales	Oscillochloridaceae	Oscillochloris	Active	2.76319e-05
Chloroflexota	Chloroflexia	Chloroflexales	Oscillochloridaceae	Oscillochloris	Post	1.11872e-05
Chloroflexota	Chloroflexia	Chloroflexales	Roseiflexaceae	Kouleothrix	Active	9.21065e-06
Chloroflexota	Chloroflexia	Chloroflexales	Roseiflexaceae	Kouleothrix	Post	5.59359e-05
Chloroflexota	Chloroflexia	Chloroflexales	Roseiflexaceae	Kouleothrix	Pre	1.53278e-05
Chloroflexota	Chloroflexia	Chloroflexales	Roseiflexaceae	Roseiflexus	Active	9.21065e-06
Chloroflexota	Chloroflexia	Chloroflexales	Roseiflexaceae	Roseiflexus	Post	2.23744e-05
Chloroflexota	Chloroflexia	Chloroflexia_unknown	Chloroflexia_unknown	Chloroflexia_unknown	Active	5.52639e-05
Chloroflexota	Chloroflexia	Chloroflexia_unknown	Chloroflexia_unknown	Chloroflexia_unknown	Post	2.23744e-05
Chloroflexota	Chloroflexia	Chloroflexia_unknown	Chloroflexia_unknown	Chloroflexia_unknown	Pre	3.06556e-05
Chloroflexota	Chloroflexia	Herpetosiphonales	Herpetosiphonaceae	Herpetosiphon	Post	2.23744e-05
Chloroflexota	Chloroflexia	Herpetosiphonales	Herpetosiphonaceae	Herpetosiphonaceae_unknown	Active	7.36852e-05
Chloroflexota	Chloroflexia	Kallotenuales	Kallotenuaceae	Kallotenue	Active	1.84213e-05
Chloroflexota	Chloroflexota_unknown	Chloroflexota_unknown	Chloroflexota_unknown	Chloroflexota_unknown	Active	0.0267293
Chloroflexota	Chloroflexota_unknown	Chloroflexota_unknown	Chloroflexota_unknown	Chloroflexota_unknown	Post	0.0532957
Chloroflexota	Chloroflexota_unknown	Chloroflexota_unknown	Chloroflexota_unknown	Chloroflexota_unknown	Pre	0.0511795
Chloroflexota	Chloroflexota_unknown	Chloroflexota_unknown	Chloroflexota_unknown	Thermobaculum	Active	2.76319e-05
Chloroflexota	Chloroflexota_unknown	Chloroflexota_unknown	Chloroflexota_unknown	Thermobaculum	Pre	1.53278e-05
Chloroflexota	Dehalococcoidia	Dehalococcoidales	Dehalococcoidaceae	Dehalococcoides	Active	9.21065e-06
Chloroflexota	Dehalococcoidia	Dehalococcoidales	Dehalococcoidaceae	Dehalococcoides	Pre	1.53278e-05
Chloroflexota	Dehalococcoidia	Dehalococcoidales	Dehalococcoidales_unknown	Dehalococcoidales_unknown	Active	9.21065e-06
Chloroflexota	Dehalococcoidia	Dehalococcoidia_unknown	Dehalococcoidia_unknown	Dehalococcoidia_unknown	Active	3.68426e-05
Chloroflexota	Dehalococcoidia	Dehalococcoidia_unknown	Dehalococcoidia_unknown	Dehalococcoidia_unknown	Post	0.000123059
Chloroflexota	Dehalococcoidia	Dehalococcoidia_unknown	Dehalococcoidia_unknown	Dehalococcoidia_unknown	Pre	0.000260572
Chloroflexota	Dehalococcoidia	Dehalococcoidia_unknown	Dehalococcoidia_unknown	Dehalogenimonas	Active	9.21065e-06
Chloroflexota	Ktedonobacteria	Ktedonobacterales	Dictyobacteraceae	Dictyobacter	Active	0.000819748
Chloroflexota	Ktedonobacteria	Ktedonobacterales	Dictyobacteraceae	Dictyobacter	Post	0.000861413
Chloroflexota	Ktedonobacteria	Ktedonobacterales	Dictyobacteraceae	Dictyobacter	Pre	0.000383195
Chloroflexota	Ktedonobacteria	Ktedonobacterales	Dictyobacteraceae	Dictyobacteraceae_unknown	Active	1.84213e-05
Chloroflexota	Ktedonobacteria	Ktedonobacterales	Dictyobacteraceae	Dictyobacteraceae_unknown	Post	1.11872e-05
Chloroflexota	Ktedonobacteria	Ktedonobacterales	Dictyobacteraceae	Dictyobacteraceae_unknown	Pre	4.59834e-05
Chloroflexota	Ktedonobacteria	Ktedonobacterales	Dictyobacteraceae	Tengunoibacter	Active	5.52639e-05
Chloroflexota	Ktedonobacteria	Ktedonobacterales	Dictyobacteraceae	Tengunoibacter	Post	0.000246118
Chloroflexota	Ktedonobacteria	Ktedonobacterales	Dictyobacteraceae	Tengunoibacter	Pre	9.19667e-05
Chloroflexota	Ktedonobacteria	Ktedonobacterales	Ktedonobacteraceae	Ktedonobacter	Active	0.00444874
Chloroflexota	Ktedonobacteria	Ktedonobacterales	Ktedonobacteraceae	Ktedonobacter	Post	0.00359109
Chloroflexota	Ktedonobacteria	Ktedonobacterales	Ktedonobacteraceae	Ktedonobacter	Pre	0.00128753
Chloroflexota	Ktedonobacteria	Ktedonobacterales	Ktedonobacteraceae	Ktedonobacteraceae_unknown	Active	0.000442111
Chloroflexota	Ktedonobacteria	Ktedonobacterales	Ktedonobacteraceae	Ktedonobacteraceae_unknown	Post	0.000402739
Chloroflexota	Ktedonobacteria	Ktedonobacterales	Ktedonobacteraceae	Ktedonobacteraceae_unknown	Pre	0.000153278
Chloroflexota	Ktedonobacteria	Ktedonobacterales	Ktedonobacteraceae	Ktedonospora	Active	0.00014737
Chloroflexota	Ktedonobacteria	Ktedonobacterales	Ktedonobacteraceae	Ktedonospora	Post	0.000246118
Chloroflexota	Ktedonobacteria	Ktedonobacterales	Ktedonobacteraceae	Ktedonospora	Pre	6.13111e-05
Chloroflexota	Ktedonobacteria	Ktedonobacterales	Ktedonobacterales_unknown	Ktedonobacterales_unknown	Active	0.00176844
Chloroflexota	Ktedonobacteria	Ktedonobacterales	Ktedonobacterales_unknown	Ktedonobacterales_unknown	Post	0.00221506
Chloroflexota	Ktedonobacteria	Ktedonobacterales	Ktedonobacterales_unknown	Ktedonobacterales_unknown	Pre	0.00107294
Chloroflexota	Ktedonobacteria	Ktedonobacterales	Ktedonosporobacteraceae	Ktedonosporobacter	Active	0.000313162
Chloroflexota	Ktedonobacteria	Ktedonobacterales	Ktedonosporobacteraceae	Ktedonosporobacter	Post	0.000257305
Chloroflexota	Ktedonobacteria	Ktedonobacterales	Ktedonosporobacteraceae	Ktedonosporobacter	Pre	0.000122622
Chloroflexota	Ktedonobacteria	Ktedonobacterales	Reticulibacteraceae	Reticulibacter	Active	0.000294741
Chloroflexota	Ktedonobacteria	Ktedonobacterales	Reticulibacteraceae	Reticulibacter	Post	0.000369177
Chloroflexota	Ktedonobacteria	Ktedonobacterales	Reticulibacteraceae	Reticulibacter	Pre	0.000337211
Chloroflexota	Ktedonobacteria	Ktedonobacterales	Thermosporotrichaceae	Thermosporothrix	Active	9.21065e-06
Chloroflexota	Ktedonobacteria	Ktedonobacterales	Thermosporotrichaceae	Thermosporothrix	Post	2.23744e-05
Chloroflexota	Ktedonobacteria	Ktedonobacterales	Thermosporotrichaceae	Thermosporothrix	Pre	1.53278e-05
Chloroflexota	Ktedonobacteria	Ktedonobacteria_unknown	Ktedonobacteria_unknown	Ktedonobacteria_unknown	Active	0.00381321
Chloroflexota	Ktedonobacteria	Ktedonobacteria_unknown	Ktedonobacteria_unknown	Ktedonobacteria_unknown	Post	0.00191301
Chloroflexota	Ktedonobacteria	Ktedonobacteria_unknown	Ktedonobacteria_unknown	Ktedonobacteria_unknown	Pre	0.00125688
Chloroflexota	Ktedonobacteria	Thermogemmatisporales	Thermogemmatisporaceae	Thermogemmatispora	Active	0.000110528
Chloroflexota	Ktedonobacteria	Thermogemmatisporales	Thermogemmatisporaceae	Thermogemmatispora	Post	0.000223744
Chloroflexota	Ktedonobacteria	Thermogemmatisporales	Thermogemmatisporaceae	Thermogemmatispora	Pre	9.19667e-05
Chloroflexota	Tepidiformia	Tepidiformales	Tepidiformaceae	Tepidiforma	Pre	1.53278e-05
Chloroflexota	Thermoflexia	Thermoflexales	Thermoflexaceae	Thermoflexus	Active	9.21065e-06
Chloroflexota	Thermoflexia	Thermoflexales	Thermoflexaceae	Thermoflexus	Post	2.23744e-05
Chloroflexota	Thermoflexia	Thermoflexales	Thermoflexaceae	Thermoflexus	Pre	1.53278e-05
Chloroflexota	Thermoflexia	Thermoflexales	Thermoflexales_unknown	Thermoflexales_unknown	Active	1.84213e-05
Chloroflexota	Thermoflexia	Thermoflexales	Thermoflexales_unknown	Thermoflexales_unknown	Post	1.11872e-05
Chloroflexota	Thermoflexia	Thermoflexales	Thermoflexales_unknown	Thermoflexales_unknown	Pre	4.59834e-05
Chrysiogenota	Chrysiogenetes	Chrysiogenales	Chrysiogenaceae	Desulfurispirillum	Pre	3.06556e-05
Chrysiogenota	Chrysiogenetes	Chrysiogenales	Chrysiogenales_unknown	Chrysiogenales_unknown	Pre	1.53278e-05
Cyanobacteriota	Cyanobacteriota_unknown	Cyanobacteriota_unknown	Cyanobacteriota_unknown	Cyanobacteriota_unknown	Active	0.000617113
Cyanobacteriota	Cyanobacteriota_unknown	Cyanobacteriota_unknown	Cyanobacteriota_unknown	Cyanobacteriota_unknown	Post	0.000335616
Cyanobacteriota	Cyanobacteriota_unknown	Cyanobacteriota_unknown	Cyanobacteriota_unknown	Cyanobacteriota_unknown	Pre	0.000337211
Cyanobacteriota	Cyanophyceae	Acaryochloridales	Acaryochloridaceae	Acaryochloris	Post	1.11872e-05
Cyanobacteriota	Cyanophyceae	Acaryochloridales	Acaryochloridaceae	Acaryochloris	Pre	4.59834e-05
Cyanobacteriota	Cyanophyceae	Chroococcales	Aphanothecaceae	Crocosphaera	Post	1.11872e-05
Cyanobacteriota	Cyanophyceae	Chroococcales	Aphanothecaceae	Gloeothece	Post	1.11872e-05
Cyanobacteriota	Cyanophyceae	Chroococcales	Aphanothecaceae	Gloeothece	Pre	1.53278e-05
Cyanobacteriota	Cyanophyceae	Chroococcales	Chroococcaceae	Gloeocapsa	Active	9.21065e-06
Cyanobacteriota	Cyanophyceae	Chroococcales	Chroococcaceae	Gloeocapsopsis	Active	9.21065e-06
Cyanobacteriota	Cyanophyceae	Chroococcales	Entophysalidaceae	Chlorogloea	Pre	1.53278e-05
Cyanobacteriota	Cyanophyceae	Chroococcales	Microcystaceae	Microcystis	Active	6.44745e-05
Cyanobacteriota	Cyanophyceae	Chroococcales	Microcystaceae	Microcystis	Post	5.59359e-05
Cyanobacteriota	Cyanophyceae	Chroococcales	Microcystaceae	Microcystis	Pre	3.06556e-05
Cyanobacteriota	Cyanophyceae	Chroococcidiopsidales	Chroococcidiopsidaceae	Chroococcidiopsis	Active	9.21065e-06
Cyanobacteriota	Cyanophyceae	Chroococcidiopsidales	Chroococcidiopsidaceae	Chroococcidiopsis	Pre	1.53278e-05
Cyanobacteriota	Cyanophyceae	Coleofasciculales	Coleofasciculaceae	Coleofasciculus	Active	1.84213e-05
Cyanobacteriota	Cyanophyceae	Cyanophyceae_unknown	Cyanophyceae_unknown	Cyanophyceae_unknown	Active	0.000543428
Cyanobacteriota	Cyanophyceae	Cyanophyceae_unknown	Cyanophyceae_unknown	Cyanophyceae_unknown	Post	0.000134246
Cyanobacteriota	Cyanophyceae	Cyanophyceae_unknown	Cyanophyceae_unknown	Cyanophyceae_unknown	Pre	0.000659095
Cyanobacteriota	Cyanophyceae	Gloeobacterales	Anthocerotibacteraceae	Candidatus Cyanaurora	Pre	1.53278e-05
Cyanobacteriota	Cyanophyceae	Gloeobacterales	Gloeobacteraceae	Gloeobacter	Active	9.21065e-06
Cyanobacteriota	Cyanophyceae	Gloeobacterales	Gloeobacteraceae	Gloeobacter	Post	1.11872e-05
Cyanobacteriota	Cyanophyceae	Gloeobacterales	Gloeobacteraceae	Gloeobacter	Pre	3.06556e-05
Cyanobacteriota	Cyanophyceae	Gloeomargaritales	Gloeomargaritaceae	Gloeomargarita	Active	9.21065e-06
Cyanobacteriota	Cyanophyceae	Gomontiellales	Chamaesiphonaceae	Chamaesiphon	Active	9.21065e-06
Cyanobacteriota	Cyanophyceae	Gomontiellales	Chamaesiphonaceae	Chamaesiphon	Pre	4.59834e-05
Cyanobacteriota	Cyanophyceae	Gomontiellales	Gomontiellaceae	Crinalium	Active	9.21065e-06
Cyanobacteriota	Cyanophyceae	Leptolyngbyales	Leptolyngbyaceae	Alkalinema	Active	1.84213e-05
Cyanobacteriota	Cyanophyceae	Leptolyngbyales	Leptolyngbyaceae	Kovacikia	Active	9.21065e-06
Cyanobacteriota	Cyanophyceae	Leptolyngbyales	Leptolyngbyaceae	Leptolyngbya	Active	0.000165792
Cyanobacteriota	Cyanophyceae	Leptolyngbyales	Leptolyngbyaceae	Leptolyngbya	Post	4.47487e-05
Cyanobacteriota	Cyanophyceae	Leptolyngbyales	Leptolyngbyaceae	Leptolyngbya	Pre	4.59834e-05
Cyanobacteriota	Cyanophyceae	Leptolyngbyales	Leptolyngbyaceae	Leptolyngbyaceae_unknown	Active	1.84213e-05
Cyanobacteriota	Cyanophyceae	Leptolyngbyales	Leptolyngbyaceae	Leptolyngbyaceae_unknown	Pre	1.53278e-05
Cyanobacteriota	Cyanophyceae	Leptolyngbyales	Leptolyngbyaceae	Leptothoe	Pre	1.53278e-05
Cyanobacteriota	Cyanophyceae	Leptolyngbyales	Leptolyngbyaceae	Phormidesmis	Active	1.84213e-05
Cyanobacteriota	Cyanophyceae	Leptolyngbyales	Leptolyngbyaceae	Phormidesmis	Post	1.11872e-05
Cyanobacteriota	Cyanophyceae	Leptolyngbyales	Leptolyngbyales_unknown	Leptolyngbyales_unknown	Pre	1.53278e-05
Cyanobacteriota	Cyanophyceae	Leptolyngbyales	Trichocoleusaceae	Trichocoleus	Pre	1.53278e-05
Cyanobacteriota	Cyanophyceae	Leptolyngbyales	Trichocoleusaceae	Trichothermofontia	Active	9.21065e-06
Cyanobacteriota	Cyanophyceae	Nodosilineales	Nodosilineaceae	Halomicronema	Post	1.11872e-05
Cyanobacteriota	Cyanophyceae	Nodosilineales	Nodosilineaceae	Halomicronema	Pre	1.53278e-05
Cyanobacteriota	Cyanophyceae	Nodosilineales	Nodosilineaceae	Nodosilinea	Pre	1.53278e-05
Cyanobacteriota	Cyanophyceae	Nostocales	Aphanizomenonaceae	Dolichospermum	Active	9.21065e-06
Cyanobacteriota	Cyanophyceae	Nostocales	Aphanizomenonaceae	Sphaerospermopsis	Active	9.21065e-06
Cyanobacteriota	Cyanophyceae	Nostocales	Calotrichaceae	Calothrix	Active	9.21065e-06
Cyanobacteriota	Cyanophyceae	Nostocales	Calotrichaceae	Calothrix	Pre	3.06556e-05
Cyanobacteriota	Cyanophyceae	Nostocales	Fortieaceae	Roholtiella	Pre	1.53278e-05
Cyanobacteriota	Cyanophyceae	Nostocales	Hapalosiphonaceae	Fischerella	Active	8.28958e-05
Cyanobacteriota	Cyanophyceae	Nostocales	Hapalosiphonaceae	Fischerella	Pre	3.06556e-05
Cyanobacteriota	Cyanophyceae	Nostocales	Hapalosiphonaceae	Hapalosiphon	Active	9.21065e-06
Cyanobacteriota	Cyanophyceae	Nostocales	Hapalosiphonaceae	Westiella	Active	9.21065e-06
Cyanobacteriota	Cyanophyceae	Nostocales	Nostocaceae	Anabaena	Active	9.21065e-06
Cyanobacteriota	Cyanophyceae	Nostocales	Nostocaceae	Cylindrospermum	Active	9.21065e-06
Cyanobacteriota	Cyanophyceae	Nostocales	Nostocaceae	Cylindrospermum	Pre	1.53278e-05
Cyanobacteriota	Cyanophyceae	Nostocales	Nostocaceae	Dendronalium	Active	9.21065e-06
Cyanobacteriota	Cyanophyceae	Nostocales	Nostocaceae	Nostoc	Active	9.21065e-05
Cyanobacteriota	Cyanophyceae	Nostocales	Nostocaceae	Nostoc	Post	2.23744e-05
Cyanobacteriota	Cyanophyceae	Nostocales	Nostocaceae	Nostoc	Pre	7.66389e-05
Cyanobacteriota	Cyanophyceae	Nostocales	Nostocaceae	Nostocaceae_unknown	Active	3.68426e-05
Cyanobacteriota	Cyanophyceae	Nostocales	Nostocaceae	Nostocaceae_unknown	Post	1.11872e-05
Cyanobacteriota	Cyanophyceae	Nostocales	Nostocaceae	Nostocaceae_unknown	Pre	4.59834e-05
Cyanobacteriota	Cyanophyceae	Nostocales	Nostocales_unknown	Nostocales_unknown	Active	0.000230266
Cyanobacteriota	Cyanophyceae	Nostocales	Nostocales_unknown	Nostocales_unknown	Post	7.83103e-05
Cyanobacteriota	Cyanophyceae	Nostocales	Nostocales_unknown	Nostocales_unknown	Pre	0.000229917
Cyanobacteriota	Cyanophyceae	Nostocales	Scytonemataceae	Brasilonema	Active	2.76319e-05
Cyanobacteriota	Cyanophyceae	Nostocales	Scytonemataceae	Brasilonema	Post	1.11872e-05
Cyanobacteriota	Cyanophyceae	Nostocales	Scytonemataceae	Scytonema	Active	9.21065e-06
Cyanobacteriota	Cyanophyceae	Nostocales	Scytonemataceae	Scytonemataceae_unknown	Pre	3.06556e-05
Cyanobacteriota	Cyanophyceae	Nostocales	Tolypothrichaceae	Tolypothrix	Active	9.21065e-06
Cyanobacteriota	Cyanophyceae	Oculatellales	Oculatellaceae	Oculatella	Pre	3.06556e-05
Cyanobacteriota	Cyanophyceae	Oscillatoriales	Aerosakkonemataceae	Microseira	Active	9.21065e-06
Cyanobacteriota	Cyanophyceae	Oscillatoriales	Laspinemataceae	Laspinema	Active	9.21065e-06
Cyanobacteriota	Cyanophyceae	Oscillatoriales	Microcoleaceae	Arthrospira	Pre	1.53278e-05
Cyanobacteriota	Cyanophyceae	Oscillatoriales	Microcoleaceae	Microcoleaceae_unknown	Active	1.84213e-05
Cyanobacteriota	Cyanophyceae	Oscillatoriales	Microcoleaceae	Microcoleaceae_unknown	Pre	1.53278e-05
Cyanobacteriota	Cyanophyceae	Oscillatoriales	Microcoleaceae	Microcoleus	Active	2.76319e-05
Cyanobacteriota	Cyanophyceae	Oscillatoriales	Microcoleaceae	Microcoleus	Pre	4.59834e-05
Cyanobacteriota	Cyanophyceae	Oscillatoriales	Microcoleaceae	Planktothrix	Post	2.23744e-05
Cyanobacteriota	Cyanophyceae	Oscillatoriales	Oscillatoriaceae	Okeania	Post	1.11872e-05
Cyanobacteriota	Cyanophyceae	Oscillatoriales	Oscillatoriaceae	Okeania	Pre	4.59834e-05
Cyanobacteriota	Cyanophyceae	Oscillatoriales	Oscillatoriaceae	Oscillatoria	Active	2.76319e-05
Cyanobacteriota	Cyanophyceae	Oscillatoriales	Oscillatoriaceae	Oscillatoria	Post	1.11872e-05
Cyanobacteriota	Cyanophyceae	Oscillatoriales	Oscillatoriaceae	Oscillatoria	Pre	3.06556e-05
Cyanobacteriota	Cyanophyceae	Oscillatoriales	Oscillatoriaceae	Oscillatoriaceae_unknown	Active	9.21065e-06
Cyanobacteriota	Cyanophyceae	Oscillatoriales	Oscillatoriaceae	Phormidium	Active	0.000110528
Cyanobacteriota	Cyanophyceae	Oscillatoriales	Oscillatoriaceae	Plectonema	Pre	1.53278e-05
Cyanobacteriota	Cyanophyceae	Oscillatoriales	Oscillatoriales_unknown	Koinonema	Active	9.21065e-06
Cyanobacteriota	Cyanophyceae	Oscillatoriales	Oscillatoriales_unknown	Oscillatoriales_unknown	Pre	6.13111e-05
Cyanobacteriota	Cyanophyceae	Pseudanabaenales	Pseudanabaenaceae	Pseudanabaena	Active	2.76319e-05
Cyanobacteriota	Cyanophyceae	Pseudanabaenales	Pseudanabaenaceae	Pseudanabaena	Post	2.23744e-05
Cyanobacteriota	Cyanophyceae	Pseudanabaenales	Pseudanabaenaceae	Pseudanabaena	Pre	4.59834e-05
Cyanobacteriota	Cyanophyceae	Spirulinales	Spirulinaceae	Spirulina	Post	1.11872e-05
Cyanobacteriota	Cyanophyceae	Synechococcales	Coelosphaeriaceae	Woronichinia	Pre	1.53278e-05
Cyanobacteriota	Cyanophyceae	Synechococcales	Merismopediaceae	Synechocystis	Active	9.21065e-06
Cyanobacteriota	Cyanophyceae	Synechococcales	Merismopediaceae	Synechocystis	Post	1.11872e-05
Cyanobacteriota	Cyanophyceae	Synechococcales	Prochlorococcaceae	Cyanobium	Active	9.21065e-06
Cyanobacteriota	Cyanophyceae	Synechococcales	Prochlorococcaceae	Cyanobium	Post	2.23744e-05
Cyanobacteriota	Cyanophyceae	Synechococcales	Synechococcaceae	Synechococcus	Post	2.23744e-05
Cyanobacteriota	Cyanophyceae	Synechococcales	Synechococcaceae	Synechococcus	Pre	3.06556e-05
Cyanobacteriota	Cyanophyceae	Synechococcales	Synechococcales_unknown	Synechococcales_unknown	Active	1.84213e-05
Deferribacterota	Deferribacteres	Deferribacterales	Calditerrivibrionaceae	Calditerrivibrio	Post	1.11872e-05
Deinococcota	Deinococci	Deinococcales	Deinococcaceae	Deinobacterium	Active	1.84213e-05
Deinococcota	Deinococci	Deinococcales	Deinococcaceae	Deinobacterium	Pre	3.06556e-05
Deinococcota	Deinococci	Deinococcales	Deinococcaceae	Deinococcus	Active	8.28958e-05
Deinococcota	Deinococci	Deinococcales	Deinococcaceae	Deinococcus	Post	4.47487e-05
Deinococcota	Deinococci	Deinococcales	Deinococcaceae	Deinococcus	Pre	0.000153278
Deinococcota	Deinococci	Deinococci_unknown	Deinococci_unknown	Deinococci_unknown	Post	1.11872e-05
Deinococcota	Deinococci	Deinococci_unknown	Deinococci_unknown	Deinococci_unknown	Pre	4.59834e-05
Deinococcota	Deinococci	Thermales	Thermaceae	Calidithermus	Active	1.84213e-05
Deinococcota	Deinococci	Thermales	Thermaceae	Calidithermus	Pre	1.53278e-05
Deinococcota	Deinococci	Thermales	Thermaceae	Marinithermus	Active	1.84213e-05
Deinococcota	Deinococci	Thermales	Thermaceae	Meiothermus	Pre	1.53278e-05
Deinococcota	Deinococci	Thermales	Thermaceae	Thermaceae_unknown	Active	1.84213e-05
Deinococcota	Deinococci	Thermales	Thermaceae	Thermaceae_unknown	Pre	3.06556e-05
Deinococcota	Deinococci	Thermales	Thermaceae	Thermus	Post	1.11872e-05
Deinococcota	Deinococci	Trueperales	Trueperaceae	Truepera	Active	3.68426e-05
Deinococcota	Deinococci	Trueperales	Trueperaceae	Truepera	Pre	3.06556e-05
Deinococcota	Deinococci	Trueperales	Trueperaceae	Trueperaceae_unknown	Post	2.23744e-05
Deinococcota	Deinococcota_unknown	Deinococcota_unknown	Deinococcota_unknown	Deinococcota_unknown	Post	1.11872e-05
Deinococcota	Deinococcota_unknown	Deinococcota_unknown	Deinococcota_unknown	Deinococcota_unknown	Pre	1.53278e-05
Elusimicrobiota	Elusimicrobiota_unknown	Elusimicrobiota_unknown	Elusimicrobiota_unknown	Elusimicrobiota_unknown	Active	0.000276319
Elusimicrobiota	Elusimicrobiota_unknown	Elusimicrobiota_unknown	Elusimicrobiota_unknown	Elusimicrobiota_unknown	Post	0.000615295
Elusimicrobiota	Elusimicrobiota_unknown	Elusimicrobiota_unknown	Elusimicrobiota_unknown	Elusimicrobiota_unknown	Pre	0.000352539
Fibrobacterota	Fibrobacteria	Fibrobacterales	Fibrobacteraceae	Fibrobacteraceae_unknown	Pre	1.53278e-05
Gemmatimonadota	Gemmatimonadetes	Gemmatimonadales	Gemmatimonadaceae	Gemmatimonadaceae_unknown	Active	1.84213e-05
Gemmatimonadota	Gemmatimonadetes	Gemmatimonadales	Gemmatimonadaceae	Gemmatimonadaceae_unknown	Post	2.23744e-05
Gemmatimonadota	Gemmatimonadetes	Gemmatimonadales	Gemmatimonadaceae	Gemmatimonas	Active	2.76319e-05
Gemmatimonadota	Gemmatimonadetes	Gemmatimonadales	Gemmatimonadaceae	Gemmatimonas	Post	2.23744e-05
Gemmatimonadota	Gemmatimonadetes	Gemmatimonadales	Gemmatimonadaceae	Gemmatimonas	Pre	4.59834e-05
Gemmatimonadota	Gemmatimonadetes	Gemmatimonadales	Gemmatimonadaceae	Gemmatirosa	Active	5.52639e-05
Gemmatimonadota	Gemmatimonadetes	Gemmatimonadales	Gemmatimonadaceae	Gemmatirosa	Post	7.83103e-05
Gemmatimonadota	Gemmatimonadetes	Gemmatimonadales	Gemmatimonadaceae	Gemmatirosa	Pre	4.59834e-05
Gemmatimonadota	Gemmatimonadetes	Gemmatimonadales	Gemmatimonadaceae	Roseisolibacter	Active	9.21065e-06
Gemmatimonadota	Gemmatimonadetes	Gemmatimonadales	Gemmatimonadaceae	Roseisolibacter	Post	3.35616e-05
Gemmatimonadota	Gemmatimonadetes	Gemmatimonadales	Gemmatimonadales_unknown	Gemmatimonadales_unknown	Active	9.21065e-06
Gemmatimonadota	Gemmatimonadetes	Gemmatimonadales	Gemmatimonadales_unknown	Gemmatimonadales_unknown	Post	2.23744e-05
Gemmatimonadota	Gemmatimonadetes	Gemmatimonadales	Gemmatimonadales_unknown	Gemmatimonadales_unknown	Pre	4.59834e-05
Gemmatimonadota	Gemmatimonadota_unknown	Gemmatimonadota_unknown	Gemmatimonadota_unknown	Gemmatimonadota_unknown	Active	0.00150134
Gemmatimonadota	Gemmatimonadota_unknown	Gemmatimonadota_unknown	Gemmatimonadota_unknown	Gemmatimonadota_unknown	Post	0.0026178
Gemmatimonadota	Gemmatimonadota_unknown	Gemmatimonadota_unknown	Gemmatimonadota_unknown	Gemmatimonadota_unknown	Pre	0.00229917
Ignavibacteriota	Ignavibacteria	Ignavibacteria_unknown	Ignavibacteria_unknown	Ignavibacteria_unknown	Active	2.76319e-05
Ignavibacteriota	Ignavibacteria	Ignavibacteria_unknown	Ignavibacteria_unknown	Ignavibacteria_unknown	Pre	1.53278e-05
Ignavibacteriota	Ignavibacteria	Ignavibacteriales	Ignavibacteriales_unknown	Ignavibacteriales_unknown	Active	9.21065e-06
Ignavibacteriota	Ignavibacteria	Ignavibacteriales	Melioribacteraceae	Melioribacter	Active	9.21065e-06
Ignavibacteriota	Ignavibacteriota_unknown	Ignavibacteriota_unknown	Ignavibacteriota_unknown	Ignavibacteriota_unknown	Active	9.21065e-06
Ignavibacteriota	Ignavibacteriota_unknown	Ignavibacteriota_unknown	Ignavibacteriota_unknown	Ignavibacteriota_unknown	Post	1.11872e-05
Kiritimatiellota	Kiritimatiellia	Kiritimatiellales	Pontiellaceae	Pontiella	Pre	1.53278e-05
Lentisphaerota	Lentisphaeria	Lentisphaerales	Lentisphaerales_unknown	Lentisphaerales_unknown	Pre	1.53278e-05
Lentisphaerota	Lentisphaerota_unknown	Lentisphaerota_unknown	Lentisphaerota_unknown	Lentisphaerota_unknown	Active	2.76319e-05
Lentisphaerota	Lentisphaerota_unknown	Lentisphaerota_unknown	Lentisphaerota_unknown	Lentisphaerota_unknown	Post	1.11872e-05
Lentisphaerota	Lentisphaerota_unknown	Lentisphaerota_unknown	Lentisphaerota_unknown	Lentisphaerota_unknown	Pre	0.000122622
Mycoplasmatota	Mollicutes	Acholeplasmatales	Acholeplasmataceae	Candidatus Phytoplasma	Pre	1.53278e-05
Mycoplasmatota	Mollicutes	Entomoplasmatales	Spiroplasmataceae	Spiroplasma	Active	9.21065e-06
Mycoplasmatota	Mollicutes	Mycoplasmatales	Mycoplasmataceae	Mycoplasmataceae_unknown	Active	9.21065e-06
Mycoplasmatota	Mollicutes	Mycoplasmatales	Mycoplasmatales_unknown	Mycoplasmatales_unknown	Active	4.60532e-05
Mycoplasmatota	Mollicutes	Mycoplasmatales	Mycoplasmatales_unknown	Mycoplasmatales_unknown	Pre	1.53278e-05
Mycoplasmatota	Mycoplasmatota_unknown	Mycoplasmatota_unknown	Mycoplasmatota_unknown	Mycoplasmatota_unknown	Post	1.11872e-05
Mycoplasmatota	Mycoplasmatota_unknown	Mycoplasmatota_unknown	Mycoplasmatota_unknown	Mycoplasmatota_unknown	Pre	1.53278e-05
Myxococcota	Myxococcia	Myxococcales	Anaeromyxobacteraceae	Anaeromyxobacter	Active	9.21065e-05
Myxococcota	Myxococcia	Myxococcales	Anaeromyxobacteraceae	Anaeromyxobacter	Post	0.000111872
Myxococcota	Myxococcia	Myxococcales	Anaeromyxobacteraceae	Anaeromyxobacter	Pre	0.00013795
Myxococcota	Myxococcia	Myxococcales	Archangiaceae	Archangiaceae_unknown	Active	7.36852e-05
Myxococcota	Myxococcia	Myxococcales	Archangiaceae	Archangiaceae_unknown	Post	6.71231e-05
Myxococcota	Myxococcia	Myxococcales	Archangiaceae	Archangiaceae_unknown	Pre	9.19667e-05
Myxococcota	Myxococcia	Myxococcales	Archangiaceae	Archangium	Active	7.36852e-05
Myxococcota	Myxococcia	Myxococcales	Archangiaceae	Archangium	Post	8.94975e-05
Myxococcota	Myxococcia	Myxococcales	Archangiaceae	Archangium	Pre	0.000214589
Myxococcota	Myxococcia	Myxococcales	Archangiaceae	Cystobacter	Active	8.28958e-05
Myxococcota	Myxococcia	Myxococcales	Archangiaceae	Cystobacter	Post	4.47487e-05
Myxococcota	Myxococcia	Myxococcales	Archangiaceae	Cystobacter	Pre	3.06556e-05
Myxococcota	Myxococcia	Myxococcales	Archangiaceae	Hyalangium	Active	2.76319e-05
Myxococcota	Myxococcia	Myxococcales	Archangiaceae	Hyalangium	Post	2.23744e-05
Myxococcota	Myxococcia	Myxococcales	Archangiaceae	Hyalangium	Pre	1.53278e-05
Myxococcota	Myxococcia	Myxococcales	Archangiaceae	Melittangium	Active	9.21065e-06
Myxococcota	Myxococcia	Myxococcales	Archangiaceae	Stigmatella	Active	2.76319e-05
Myxococcota	Myxococcia	Myxococcales	Archangiaceae	Stigmatella	Post	1.11872e-05
Myxococcota	Myxococcia	Myxococcales	Archangiaceae	Stigmatella	Pre	1.53278e-05
Myxococcota	Myxococcia	Myxococcales	Archangiaceae	Vitiosangium	Active	3.68426e-05
Myxococcota	Myxococcia	Myxococcales	Archangiaceae	Vitiosangium	Pre	1.53278e-05
Myxococcota	Myxococcia	Myxococcales	Myxococcaceae	Corallococcus	Active	0.000101317
Myxococcota	Myxococcia	Myxococcales	Myxococcaceae	Corallococcus	Post	6.71231e-05
Myxococcota	Myxococcia	Myxococcales	Myxococcaceae	Corallococcus	Pre	3.06556e-05
Myxococcota	Myxococcia	Myxococcales	Myxococcaceae	Myxococcaceae_unknown	Active	0.00014737
Myxococcota	Myxococcia	Myxococcales	Myxococcaceae	Myxococcaceae_unknown	Post	0.000290867
Myxococcota	Myxococcia	Myxococcales	Myxococcaceae	Myxococcaceae_unknown	Pre	0.000153278
Myxococcota	Myxococcia	Myxococcales	Myxococcaceae	Myxococcus	Active	5.52639e-05
Myxococcota	Myxococcia	Myxococcales	Myxococcaceae	Myxococcus	Post	3.35616e-05
Myxococcota	Myxococcia	Myxococcales	Myxococcaceae	Myxococcus	Pre	3.06556e-05
Myxococcota	Myxococcia	Myxococcales	Myxococcaceae	Pyxidicoccus	Active	9.21065e-06
Myxococcota	Myxococcia	Myxococcales	Myxococcaceae	Pyxidicoccus	Post	4.47487e-05
Myxococcota	Myxococcia	Myxococcales	Myxococcaceae	Pyxidicoccus	Pre	1.53278e-05
Myxococcota	Myxococcia	Myxococcales	Myxococcales_unknown	Enhygromyxa	Pre	3.06556e-05
Myxococcota	Myxococcia	Myxococcales	Myxococcales_unknown	Myxococcales_unknown	Active	0.000451322
Myxococcota	Myxococcia	Myxococcales	Myxococcales_unknown	Myxococcales_unknown	Post	0.0013089
Myxococcota	Myxococcia	Myxococcales	Myxococcales_unknown	Myxococcales_unknown	Pre	0.00068975
Myxococcota	Myxococcia	Myxococcales	Myxococcales_unknown	Paraliomyxa	Post	1.11872e-05
Myxococcota	Myxococcia	Myxococcales	Vulgatibacteraceae	Vulgatibacter	Post	2.23744e-05
Myxococcota	Myxococcota_unknown	Haliangiales	Kofleriaceae	Haliangium	Active	4.60532e-05
Myxococcota	Myxococcota_unknown	Haliangiales	Kofleriaceae	Haliangium	Post	0.000167808
Myxococcota	Myxococcota_unknown	Haliangiales	Kofleriaceae	Haliangium	Pre	7.66389e-05
Myxococcota	Myxococcota_unknown	Haliangiales	Kofleriaceae	Kofleriaceae_unknown	Active	9.21065e-06
Myxococcota	Myxococcota_unknown	Haliangiales	Kofleriaceae	Kofleriaceae_unknown	Post	6.71231e-05
Myxococcota	Myxococcota_unknown	Haliangiales	Kofleriaceae	Kofleriaceae_unknown	Pre	1.53278e-05
Myxococcota	Myxococcota_unknown	Myxococcota_unknown	Myxococcota_unknown	Myxococcota_unknown	Active	0.00157502
Myxococcota	Myxococcota_unknown	Myxococcota_unknown	Myxococcota_unknown	Myxococcota_unknown	Post	0.00399382
Myxococcota	Myxococcota_unknown	Myxococcota_unknown	Myxococcota_unknown	Myxococcota_unknown	Pre	0.00159409
Myxococcota	Myxococcota_unknown	Nannocystales	Nannocystaceae	Nannocystaceae_unknown	Post	1.11872e-05
Myxococcota	Myxococcota_unknown	Nannocystales	Nannocystaceae	Nannocystis	Active	5.52639e-05
Myxococcota	Myxococcota_unknown	Nannocystales	Nannocystaceae	Nannocystis	Post	4.47487e-05
Myxococcota	Myxococcota_unknown	Nannocystales	Nannocystaceae	Nannocystis	Pre	9.19667e-05
Myxococcota	Myxococcota_unknown	Nannocystales	Nannocystaceae	Pseudenhygromyxa	Active	1.84213e-05
Myxococcota	Myxococcota_unknown	Polyangiales	Labilitrichaceae	Labilithrix	Active	0.000442111
Myxococcota	Myxococcota_unknown	Polyangiales	Labilitrichaceae	Labilithrix	Post	0.000660044
Myxococcota	Myxococcota_unknown	Polyangiales	Labilitrichaceae	Labilithrix	Pre	0.000521145
Myxococcota	Myxococcota_unknown	Polyangiales	Polyangiaceae	Aetherobacter	Active	9.21065e-06
Myxococcota	Myxococcota_unknown	Polyangiales	Polyangiaceae	Chondromyces	Active	4.60532e-05
Myxococcota	Myxococcota_unknown	Polyangiales	Polyangiaceae	Chondromyces	Post	5.59359e-05
Myxococcota	Myxococcota_unknown	Polyangiales	Polyangiaceae	Chondromyces	Pre	3.06556e-05
Myxococcota	Myxococcota_unknown	Polyangiales	Polyangiaceae	Minicystis	Active	0.000976329
Myxococcota	Myxococcota_unknown	Polyangiales	Polyangiaceae	Minicystis	Post	0.00135365
Myxococcota	Myxococcota_unknown	Polyangiales	Polyangiaceae	Minicystis	Pre	0.000199261
Myxococcota	Myxococcota_unknown	Polyangiales	Polyangiaceae	Pajaroellobacter	Active	9.21065e-06
Myxococcota	Myxococcota_unknown	Polyangiales	Polyangiaceae	Pajaroellobacter	Post	0.000100685
Myxococcota	Myxococcota_unknown	Polyangiales	Polyangiaceae	Polyangiaceae_unknown	Active	0.00100396
Myxococcota	Myxococcota_unknown	Polyangiales	Polyangiaceae	Polyangiaceae_unknown	Post	0.00194657
Myxococcota	Myxococcota_unknown	Polyangiales	Polyangiaceae	Polyangiaceae_unknown	Pre	0.000337211
Myxococcota	Myxococcota_unknown	Polyangiales	Polyangiaceae	Polyangium	Active	0.00014737
Myxococcota	Myxococcota_unknown	Polyangiales	Polyangiaceae	Polyangium	Post	0.000302054
Myxococcota	Myxococcota_unknown	Polyangiales	Polyangiaceae	Polyangium	Pre	0.000214589
Myxococcota	Myxococcota_unknown	Polyangiales	Polyangiaceae	Racemicystis	Post	1.11872e-05
Myxococcota	Myxococcota_unknown	Polyangiales	Polyangiaceae	Sorangium	Active	0.000193424
Myxococcota	Myxococcota_unknown	Polyangiales	Polyangiaceae	Sorangium	Post	0.00035799
Myxococcota	Myxococcota_unknown	Polyangiales	Polyangiaceae	Sorangium	Pre	0.000199261
Myxococcota	Myxococcota_unknown	Polyangiales	Polyangiales_unknown	Polyangiales_unknown	Active	0.000128949
Myxococcota	Myxococcota_unknown	Polyangiales	Polyangiales_unknown	Polyangiales_unknown	Post	0.000313241
Myxococcota	Myxococcota_unknown	Polyangiales	Polyangiales_unknown	Polyangiales_unknown	Pre	7.66389e-05
Myxococcota	Myxococcota_unknown	Polyangiales	Sandaracinaceae	Sandaracinaceae_unknown	Active	1.84213e-05
Myxococcota	Myxococcota_unknown	Polyangiales	Sandaracinaceae	Sandaracinaceae_unknown	Post	3.35616e-05
Myxococcota	Myxococcota_unknown	Polyangiales	Sandaracinaceae	Sandaracinus	Active	4.60532e-05
Myxococcota	Myxococcota_unknown	Polyangiales	Sandaracinaceae	Sandaracinus	Post	5.59359e-05
Myxococcota	Myxococcota_unknown	Polyangiales	Sandaracinaceae	Sandaracinus	Pre	1.53278e-05
Nitrospinota	Nitrospinia	Nitrospinales	Nitrospinaceae	Candidatus Nitromaritima	Post	2.23744e-05
Nitrospinota	Nitrospinia	Nitrospinales	Nitrospinaceae	Nitrospinaceae_unknown	Pre	1.53278e-05
Nitrospinota	Nitrospinota_unknown	Nitrospinota_unknown	Nitrospinota_unknown	Nitrospinota_unknown	Active	1.84213e-05
Nitrospinota	Nitrospinota_unknown	Nitrospinota_unknown	Nitrospinota_unknown	Nitrospinota_unknown	Post	2.23744e-05
Nitrospinota	Nitrospinota_unknown	Nitrospinota_unknown	Nitrospinota_unknown	Nitrospinota_unknown	Pre	3.06556e-05
Nitrospirota	Nitrospiria	Candidatus Troglogloeales	Candidatus Manganitrophaceae	Candidatus Manganitrophaceae_unknown	Active	1.84213e-05
Nitrospirota	Nitrospiria	Candidatus Troglogloeales	Candidatus Manganitrophaceae	Candidatus Manganitrophaceae_unknown	Post	4.47487e-05
Nitrospirota	Nitrospiria	Candidatus Troglogloeales	Candidatus Manganitrophaceae	Candidatus Manganitrophaceae_unknown	Pre	4.59834e-05
Nitrospirota	Nitrospiria	Candidatus Troglogloeales	Candidatus Manganitrophaceae	Candidatus Manganitrophus	Active	1.84213e-05
Nitrospirota	Nitrospiria	Nitrospirales	Nitrospiraceae	Candidatus Magnetobacterium	Post	1.11872e-05
Nitrospirota	Nitrospiria	Nitrospirales	Nitrospiraceae	Leptospirillum	Active	9.21065e-06
Nitrospirota	Nitrospiria	Nitrospirales	Nitrospiraceae	Leptospirillum	Pre	3.06556e-05
Nitrospirota	Nitrospiria	Nitrospirales	Nitrospiraceae	Nitrospira	Active	0.000193424
Nitrospirota	Nitrospiria	Nitrospirales	Nitrospiraceae	Nitrospira	Post	0.000145433
Nitrospirota	Nitrospiria	Nitrospirales	Nitrospiraceae	Nitrospira	Pre	0.000291228
Nitrospirota	Nitrospiria	Nitrospirales	Nitrospiraceae	Nitrospiraceae_unknown	Active	1.84213e-05
Nitrospirota	Nitrospiria	Nitrospirales	Nitrospiraceae	Nitrospiraceae_unknown	Pre	3.06556e-05
Nitrospirota	Nitrospiria	Nitrospirales	Nitrospirales_unknown	Nitrospirales_unknown	Active	1.84213e-05
Nitrospirota	Nitrospiria	Nitrospirales	Nitrospirales_unknown	Nitrospirales_unknown	Post	1.11872e-05
Nitrospirota	Nitrospiria	Nitrospirales	Nitrospirales_unknown	Nitrospirales_unknown	Pre	6.13111e-05
Nitrospirota	Nitrospiria	Nitrospiria_unknown	Nitrospiria_unknown	Nitrospiria_unknown	Pre	1.53278e-05
Nitrospirota	Nitrospirota_unknown	Nitrospirota_unknown	Nitrospirota_unknown	Nitrospirota_unknown	Active	0.000396058
Nitrospirota	Nitrospirota_unknown	Nitrospirota_unknown	Nitrospirota_unknown	Nitrospirota_unknown	Post	6.71231e-05
Nitrospirota	Nitrospirota_unknown	Nitrospirota_unknown	Nitrospirota_unknown	Nitrospirota_unknown	Pre	0.000567128
Nitrospirota	Thermodesulfovibrionia	Thermodesulfovibrionales	Thermodesulfovibrionaceae	Thermodesulfovibrio	Active	9.21065e-06
Planctomycetota	Candidatus Brocadiia	Candidatus Brocadiales	Candidatus Brocadiaceae	Candidatus Brocadia	Active	1.84213e-05
Planctomycetota	Candidatus Brocadiia	Candidatus Brocadiales	Candidatus Brocadiaceae	Candidatus Jettenia	Pre	1.53278e-05
Planctomycetota	Candidatus Brocadiia	Candidatus Brocadiales	Candidatus Scalinduaceae	Candidatus Scalindua	Pre	1.53278e-05
Planctomycetota	Candidatus Uabimicrobiia	Candidatus Uabimicrobiales	Candidatus Uabimicrobiaceae	Candidatus Uabimicrobium	Pre	1.53278e-05
Planctomycetota	Phycisphaerae	Phycisphaerae_unknown	Phycisphaerae_unknown	Phycisphaerae_unknown	Active	0.00013816
Planctomycetota	Phycisphaerae	Phycisphaerae_unknown	Phycisphaerae_unknown	Phycisphaerae_unknown	Post	0.000246118
Planctomycetota	Phycisphaerae	Phycisphaerae_unknown	Phycisphaerae_unknown	Phycisphaerae_unknown	Pre	0.000168606
Planctomycetota	Phycisphaerae	Phycisphaerales	Phycisphaeraceae	Phycisphaeraceae_unknown	Pre	1.53278e-05
Planctomycetota	Phycisphaerae	Phycisphaerales	Phycisphaerales_unknown	Phycisphaerales_unknown	Active	0.000119738
Planctomycetota	Phycisphaerae	Phycisphaerales	Phycisphaerales_unknown	Phycisphaerales_unknown	Post	7.83103e-05
Planctomycetota	Phycisphaerae	Phycisphaerales	Phycisphaerales_unknown	Phycisphaerales_unknown	Pre	0.000291228
Planctomycetota	Phycisphaerae	Tepidisphaerales	Tepidisphaeraceae	Humisphaera	Active	4.60532e-05
Planctomycetota	Phycisphaerae	Tepidisphaerales	Tepidisphaeraceae	Humisphaera	Post	4.47487e-05
Planctomycetota	Phycisphaerae	Tepidisphaerales	Tepidisphaeraceae	Humisphaera	Pre	4.59834e-05
Planctomycetota	Planctomycetia	Gemmatales	Gemmataceae	Fimbriiglobus	Active	0.000782905
Planctomycetota	Planctomycetia	Gemmatales	Gemmataceae	Fimbriiglobus	Post	0.000178995
Planctomycetota	Planctomycetia	Gemmatales	Gemmataceae	Fimbriiglobus	Pre	0.00154811
Planctomycetota	Planctomycetia	Gemmatales	Gemmataceae	Frigoriglobus	Active	0.00100396
Planctomycetota	Planctomycetia	Gemmatales	Gemmataceae	Frigoriglobus	Post	0.000145433
Planctomycetota	Planctomycetia	Gemmatales	Gemmataceae	Frigoriglobus	Pre	0.00144081
Planctomycetota	Planctomycetia	Gemmatales	Gemmataceae	Gemmata	Active	0.000736852
Planctomycetota	Planctomycetia	Gemmatales	Gemmataceae	Gemmata	Post	0.000212556
Planctomycetota	Planctomycetia	Gemmatales	Gemmataceae	Gemmata	Pre	0.00306556
Planctomycetota	Planctomycetia	Gemmatales	Gemmataceae	Gemmataceae_unknown	Active	0.00245924
Planctomycetota	Planctomycetia	Gemmatales	Gemmataceae	Gemmataceae_unknown	Post	0.000604108
Planctomycetota	Planctomycetia	Gemmatales	Gemmataceae	Gemmataceae_unknown	Pre	0.00530341
Planctomycetota	Planctomycetia	Gemmatales	Gemmataceae	Limnoglobus	Active	0.000202634
Planctomycetota	Planctomycetia	Gemmatales	Gemmataceae	Limnoglobus	Post	4.47487e-05
Planctomycetota	Planctomycetia	Gemmatales	Gemmataceae	Limnoglobus	Pre	0.000306556
Planctomycetota	Planctomycetia	Gemmatales	Gemmataceae	Telmatocola	Active	0.000340794
Planctomycetota	Planctomycetia	Gemmatales	Gemmataceae	Telmatocola	Post	8.94975e-05
Planctomycetota	Planctomycetia	Gemmatales	Gemmataceae	Telmatocola	Pre	0.000613111
Planctomycetota	Planctomycetia	Gemmatales	Gemmataceae	Thermogemmata	Active	3.68426e-05
Planctomycetota	Planctomycetia	Gemmatales	Gemmataceae	Thermogemmata	Pre	0.000153278
Planctomycetota	Planctomycetia	Gemmatales	Gemmataceae	Tuwongella	Active	0.000239477
Planctomycetota	Planctomycetia	Gemmatales	Gemmataceae	Tuwongella	Post	0.000100685
Planctomycetota	Planctomycetia	Gemmatales	Gemmataceae	Tuwongella	Pre	0.000475161
Planctomycetota	Planctomycetia	Gemmatales	Gemmataceae	Urbifossiella	Active	0.000303951
Planctomycetota	Planctomycetia	Gemmatales	Gemmataceae	Urbifossiella	Post	5.59359e-05
Planctomycetota	Planctomycetia	Gemmatales	Gemmataceae	Urbifossiella	Pre	0.000505817
Planctomycetota	Planctomycetia	Gemmatales	Gemmataceae	Zavarzinella	Active	0.000350005
Planctomycetota	Planctomycetia	Gemmatales	Gemmataceae	Zavarzinella	Post	6.71231e-05
Planctomycetota	Planctomycetia	Gemmatales	Gemmataceae	Zavarzinella	Pre	0.000536472
Planctomycetota	Planctomycetia	Gemmatales	Gemmatales_unknown	Gemmatales_unknown	Active	0.00329741
Planctomycetota	Planctomycetia	Gemmatales	Gemmatales_unknown	Gemmatales_unknown	Post	0.000805477
Planctomycetota	Planctomycetia	Gemmatales	Gemmatales_unknown	Gemmatales_unknown	Pre	0.00784783
Planctomycetota	Planctomycetia	Isosphaerales	Isosphaeraceae	Aquisphaera	Active	0.00187897
Planctomycetota	Planctomycetia	Isosphaerales	Isosphaeraceae	Aquisphaera	Post	0.00196894
Planctomycetota	Planctomycetia	Isosphaerales	Isosphaeraceae	Aquisphaera	Pre	0.00116491
Planctomycetota	Planctomycetia	Isosphaerales	Isosphaeraceae	Isosphaera	Active	2.76319e-05
Planctomycetota	Planctomycetia	Isosphaerales	Isosphaeraceae	Isosphaera	Pre	1.53278e-05
Planctomycetota	Planctomycetia	Isosphaerales	Isosphaeraceae	Isosphaeraceae_unknown	Active	0.00663167
Planctomycetota	Planctomycetia	Isosphaerales	Isosphaeraceae	Isosphaeraceae_unknown	Post	0.00455318
Planctomycetota	Planctomycetia	Isosphaerales	Isosphaeraceae	Isosphaeraceae_unknown	Pre	0.00361736
Planctomycetota	Planctomycetia	Isosphaerales	Isosphaeraceae	Paludisphaera	Active	0.00151055
Planctomycetota	Planctomycetia	Isosphaerales	Isosphaeraceae	Paludisphaera	Post	0.00127534
Planctomycetota	Planctomycetia	Isosphaerales	Isosphaeraceae	Paludisphaera	Pre	0.000781717
Planctomycetota	Planctomycetia	Isosphaerales	Isosphaeraceae	Singulisphaera	Active	0.00884222
Planctomycetota	Planctomycetia	Isosphaerales	Isosphaeraceae	Singulisphaera	Post	0.00487761
Planctomycetota	Planctomycetia	Isosphaerales	Isosphaeraceae	Singulisphaera	Pre	0.0044144
Planctomycetota	Planctomycetia	Isosphaerales	Isosphaeraceae	Tautonia	Active	0.00141844
Planctomycetota	Planctomycetia	Isosphaerales	Isosphaeraceae	Tautonia	Post	0.00108516
Planctomycetota	Planctomycetia	Isosphaerales	Isosphaeraceae	Tautonia	Pre	0.000797045
Planctomycetota	Planctomycetia	Pirellulales	Lacipirellulaceae	Adhaeretor	Post	2.23744e-05
Planctomycetota	Planctomycetia	Pirellulales	Lacipirellulaceae	Adhaeretor	Pre	1.53278e-05
Planctomycetota	Planctomycetia	Pirellulales	Lacipirellulaceae	Aeoliella	Active	9.21065e-06
Planctomycetota	Planctomycetia	Pirellulales	Lacipirellulaceae	Aeoliella	Pre	1.53278e-05
Planctomycetota	Planctomycetia	Pirellulales	Lacipirellulaceae	Bythopirellula	Active	7.36852e-05
Planctomycetota	Planctomycetia	Pirellulales	Lacipirellulaceae	Bythopirellula	Post	1.11872e-05
Planctomycetota	Planctomycetia	Pirellulales	Lacipirellulaceae	Bythopirellula	Pre	3.06556e-05
Planctomycetota	Planctomycetia	Pirellulales	Lacipirellulaceae	Lacipirellula	Active	6.44745e-05
Planctomycetota	Planctomycetia	Pirellulales	Lacipirellulaceae	Lacipirellula	Post	1.11872e-05
Planctomycetota	Planctomycetia	Pirellulales	Lacipirellulaceae	Lacipirellula	Pre	1.53278e-05
Planctomycetota	Planctomycetia	Pirellulales	Lacipirellulaceae	Lacipirellulaceae_unknown	Active	3.68426e-05
Planctomycetota	Planctomycetia	Pirellulales	Lacipirellulaceae	Lacipirellulaceae_unknown	Pre	1.53278e-05
Planctomycetota	Planctomycetia	Pirellulales	Lacipirellulaceae	Pirellulimonas	Active	9.21065e-06
Planctomycetota	Planctomycetia	Pirellulales	Lacipirellulaceae	Posidoniimonas	Pre	4.59834e-05
Planctomycetota	Planctomycetia	Pirellulales	Pirellulaceae	Anatilimnocola	Active	0.000193424
Planctomycetota	Planctomycetia	Pirellulales	Pirellulaceae	Anatilimnocola	Post	2.23744e-05
Planctomycetota	Planctomycetia	Pirellulales	Pirellulaceae	Anatilimnocola	Pre	0.000597784
Planctomycetota	Planctomycetia	Pirellulales	Pirellulaceae	Blastopirellula	Active	1.84213e-05
Planctomycetota	Planctomycetia	Pirellulales	Pirellulaceae	Blastopirellula	Post	1.11872e-05
Planctomycetota	Planctomycetia	Pirellulales	Pirellulaceae	Bremerella	Active	9.21065e-06
Planctomycetota	Planctomycetia	Pirellulales	Pirellulaceae	Candidatus Laterigemmans	Active	9.21065e-06
Planctomycetota	Planctomycetia	Pirellulales	Pirellulaceae	Candidatus Laterigemmans	Pre	3.06556e-05
Planctomycetota	Planctomycetia	Pirellulales	Pirellulaceae	Lignipirellula	Active	4.60532e-05
Planctomycetota	Planctomycetia	Pirellulales	Pirellulaceae	Lignipirellula	Post	3.35616e-05
Planctomycetota	Planctomycetia	Pirellulales	Pirellulaceae	Lignipirellula	Pre	4.59834e-05
Planctomycetota	Planctomycetia	Pirellulales	Pirellulaceae	Novipirellula	Active	2.76319e-05
Planctomycetota	Planctomycetia	Pirellulales	Pirellulaceae	Novipirellula	Pre	1.53278e-05
Planctomycetota	Planctomycetia	Pirellulales	Pirellulaceae	Pirellula	Active	9.21065e-06
Planctomycetota	Planctomycetia	Pirellulales	Pirellulaceae	Pirellula	Post	2.23744e-05
Planctomycetota	Planctomycetia	Pirellulales	Pirellulaceae	Pirellulaceae_unknown	Active	0.000119738
Planctomycetota	Planctomycetia	Pirellulales	Pirellulaceae	Pirellulaceae_unknown	Post	8.94975e-05
Planctomycetota	Planctomycetia	Pirellulales	Pirellulaceae	Pirellulaceae_unknown	Pre	0.000321883
Planctomycetota	Planctomycetia	Pirellulales	Pirellulaceae	Rhodopirellula	Active	3.68426e-05
Planctomycetota	Planctomycetia	Pirellulales	Pirellulaceae	Rhodopirellula	Post	1.11872e-05
Planctomycetota	Planctomycetia	Pirellulales	Pirellulaceae	Rhodopirellula	Pre	9.19667e-05
Planctomycetota	Planctomycetia	Pirellulales	Pirellulaceae	Roseiconus	Active	9.21065e-06
Planctomycetota	Planctomycetia	Pirellulales	Pirellulaceae	Roseimaritima	Active	9.21065e-06
Planctomycetota	Planctomycetia	Pirellulales	Pirellulaceae	Roseimaritima	Pre	1.53278e-05
Planctomycetota	Planctomycetia	Pirellulales	Pirellulaceae	Rosistilla	Active	9.21065e-06
Planctomycetota	Planctomycetia	Pirellulales	Pirellulaceae	Rosistilla	Pre	1.53278e-05
Planctomycetota	Planctomycetia	Pirellulales	Pirellulaceae	Rubripirellula	Active	2.76319e-05
Planctomycetota	Planctomycetia	Pirellulales	Pirellulaceae	Stieleria	Post	2.23744e-05
Planctomycetota	Planctomycetia	Pirellulales	Pirellulaceae	Stieleria	Pre	1.53278e-05
Planctomycetota	Planctomycetia	Pirellulales	Pirellulales_unknown	Pirellulales_unknown	Active	1.84213e-05
Planctomycetota	Planctomycetia	Pirellulales	Pirellulales_unknown	Pirellulales_unknown	Post	1.11872e-05
Planctomycetota	Planctomycetia	Pirellulales	Thermoguttaceae	Thermogutta	Active	2.76319e-05
Planctomycetota	Planctomycetia	Pirellulales	Thermoguttaceae	Thermogutta	Pre	0.000107294
Planctomycetota	Planctomycetia	Planctomycetales	Planctomycetaceae	Alienimonas	Active	1.84213e-05
Planctomycetota	Planctomycetia	Planctomycetales	Planctomycetaceae	Alienimonas	Pre	1.53278e-05
Planctomycetota	Planctomycetia	Planctomycetales	Planctomycetaceae	Calycomorphotria	Active	9.21065e-06
Planctomycetota	Planctomycetia	Planctomycetales	Planctomycetaceae	Calycomorphotria	Post	1.11872e-05
Planctomycetota	Planctomycetia	Planctomycetales	Planctomycetaceae	Caulifigura	Pre	3.06556e-05
Planctomycetota	Planctomycetia	Planctomycetales	Planctomycetaceae	Crateriforma	Active	1.84213e-05
Planctomycetota	Planctomycetia	Planctomycetales	Planctomycetaceae	Fuerstiella	Active	9.21065e-06
Planctomycetota	Planctomycetia	Planctomycetales	Planctomycetaceae	Fuerstiella	Post	1.11872e-05
Planctomycetota	Planctomycetia	Planctomycetales	Planctomycetaceae	Fuerstiella	Pre	3.06556e-05
Planctomycetota	Planctomycetia	Planctomycetales	Planctomycetaceae	Gimesia	Active	0.000128949
Planctomycetota	Planctomycetia	Planctomycetales	Planctomycetaceae	Gimesia	Post	8.94975e-05
Planctomycetota	Planctomycetia	Planctomycetales	Planctomycetaceae	Gimesia	Pre	0.000260572
Planctomycetota	Planctomycetia	Planctomycetales	Planctomycetaceae	Maioricimonas	Active	9.21065e-06
Planctomycetota	Planctomycetia	Planctomycetales	Planctomycetaceae	Maioricimonas	Post	1.11872e-05
Planctomycetota	Planctomycetia	Planctomycetales	Planctomycetaceae	Maioricimonas	Pre	6.13111e-05
Planctomycetota	Planctomycetia	Planctomycetales	Planctomycetaceae	Planctomicrobium	Post	1.11872e-05
Planctomycetota	Planctomycetia	Planctomycetales	Planctomycetaceae	Planctomicrobium	Pre	6.13111e-05
Planctomycetota	Planctomycetia	Planctomycetales	Planctomycetaceae	Planctomyces	Active	0.000359215
Planctomycetota	Planctomycetia	Planctomycetales	Planctomycetaceae	Planctomyces	Post	0.000100685
Planctomycetota	Planctomycetia	Planctomycetales	Planctomycetaceae	Planctomyces	Pre	0.000168606
Planctomycetota	Planctomycetia	Planctomycetales	Planctomycetaceae	Planctomycetaceae_unknown	Active	0.00365663
Planctomycetota	Planctomycetia	Planctomycetales	Planctomycetaceae	Planctomycetaceae_unknown	Post	0.000962098
Planctomycetota	Planctomycetia	Planctomycetales	Planctomycetaceae	Planctomycetaceae_unknown	Pre	0.00836897
Planctomycetota	Planctomycetia	Planctomycetales	Planctomycetaceae	Planctopirus	Active	1.84213e-05
Planctomycetota	Planctomycetia	Planctomycetales	Planctomycetaceae	Planctopirus	Post	1.11872e-05
Planctomycetota	Planctomycetia	Planctomycetales	Planctomycetaceae	Planctopirus	Pre	3.06556e-05
Planctomycetota	Planctomycetia	Planctomycetales	Planctomycetaceae	Polystyrenella	Active	9.21065e-06
Planctomycetota	Planctomycetia	Planctomycetales	Planctomycetaceae	Rubinisphaera	Active	9.21065e-06
Planctomycetota	Planctomycetia	Planctomycetales	Planctomycetaceae	Rubinisphaera	Post	2.23744e-05
Planctomycetota	Planctomycetia	Planctomycetales	Planctomycetaceae	Rubinisphaera	Pre	4.59834e-05
Planctomycetota	Planctomycetia	Planctomycetales	Planctomycetaceae	Schlesneria	Active	0.000580271
Planctomycetota	Planctomycetia	Planctomycetales	Planctomycetaceae	Schlesneria	Post	0.000771916
Planctomycetota	Planctomycetia	Planctomycetales	Planctomycetaceae	Schlesneria	Pre	0.000122622
Planctomycetota	Planctomycetia	Planctomycetales	Planctomycetaceae	Symmachiella	Active	8.28958e-05
Planctomycetota	Planctomycetia	Planctomycetales	Planctomycetaceae	Symmachiella	Post	6.71231e-05
Planctomycetota	Planctomycetia	Planctomycetales	Planctomycetaceae	Symmachiella	Pre	0.000122622
Planctomycetota	Planctomycetia	Planctomycetales	Planctomycetaceae	Thalassoglobus	Active	9.21065e-06
Planctomycetota	Planctomycetia	Planctomycetales	Planctomycetaceae	Thalassoroseus	Post	2.23744e-05
Planctomycetota	Planctomycetia	Planctomycetales	Planctomycetaceae	Thalassoroseus	Pre	1.53278e-05
Planctomycetota	Planctomycetia	Planctomycetales	Planctomycetales_unknown	Planctomycetales_unknown	Active	0.000193424
Planctomycetota	Planctomycetia	Planctomycetales	Planctomycetales_unknown	Planctomycetales_unknown	Post	0.000145433
Planctomycetota	Planctomycetia	Planctomycetales	Planctomycetales_unknown	Planctomycetales_unknown	Pre	0.0002759
Planctomycetota	Planctomycetia	Planctomycetia_unknown	Planctomycetia_unknown	Planctomycetia_unknown	Active	0.0147923
Planctomycetota	Planctomycetia	Planctomycetia_unknown	Planctomycetia_unknown	Planctomycetia_unknown	Post	0.00766322
Planctomycetota	Planctomycetia	Planctomycetia_unknown	Planctomycetia_unknown	Planctomycetia_unknown	Pre	0.0128907
Planctomycetota	Planctomycetota_unknown	Planctomycetota_unknown	Planctomycetota_unknown	Planctomycetota_unknown	Active	0.0330478
Planctomycetota	Planctomycetota_unknown	Planctomycetota_unknown	Planctomycetota_unknown	Planctomycetota_unknown	Post	0.0109075
Planctomycetota	Planctomycetota_unknown	Planctomycetota_unknown	Planctomycetota_unknown	Planctomycetota_unknown	Pre	0.0547049
Pseudomonadota	Alphaproteobacteria	Alphaproteobacteria_unknown	Alphaproteobacteria_unknown	Alphaproteobacteria_unknown	Active	0.143336
Pseudomonadota	Pseudomonadota_unknown	Pseudomonadota_unknown	Pseudomonadota_unknown	Pseudomonadota_unknown	Active	0.0459703
Pseudomonadota	Acidithiobacillia	Acidithiobacillales	Acidithiobacillaceae	Acidithiobacillus	Pre	9.19667e-05
Pseudomonadota	Acidithiobacillia	Acidithiobacillales	Thermithiobacillaceae	Thermithiobacillus	Pre	1.53278e-05
Pseudomonadota	Alphaproteobacteria	Hyphomicrobiales	Nitrobacteraceae	Bradyrhizobium	Active	0.0376347
Pseudomonadota	Alphaproteobacteria	Alphaproteobacteria_unknown	Alphaproteobacteria_unknown	Alphaproteobacteria_unknown	Post	0.0875397
Pseudomonadota	Alphaproteobacteria	Alphaproteobacteria_unknown	Alphaproteobacteria_unknown	Alphaproteobacteria_unknown	Pre	0.135053
Pseudomonadota	Alphaproteobacteria	Hyphomicrobiales	Hyphomicrobiales_unknown	Hyphomicrobiales_unknown	Active	0.0186792
Pseudomonadota	Alphaproteobacteria	Caulobacterales	Caulobacteraceae	Asticcacaulis	Post	5.59359e-05
Pseudomonadota	Alphaproteobacteria	Caulobacterales	Caulobacteraceae	Asticcacaulis	Pre	4.59834e-05
Pseudomonadota	Gammaproteobacteria	Pasteurellales	Pasteurellaceae	Actinobacillus	Active	0.0130423
Pseudomonadota	Alphaproteobacteria	Caulobacterales	Caulobacteraceae	Brevundimonas	Post	7.83103e-05
Pseudomonadota	Alphaproteobacteria	Caulobacterales	Caulobacteraceae	Brevundimonas	Pre	4.59834e-05
Pseudomonadota	Betaproteobacteria	Burkholderiales	Burkholderiaceae	Burkholderiaceae_unknown	Active	0.010362
Pseudomonadota	Alphaproteobacteria	Caulobacterales	Caulobacteraceae	Caulobacter	Post	0.00104041
Pseudomonadota	Alphaproteobacteria	Caulobacterales	Caulobacteraceae	Caulobacter	Pre	0.000337211
Pseudomonadota	Gammaproteobacteria	Gammaproteobacteria_unknown	Gammaproteobacteria_unknown	Gammaproteobacteria_unknown	Active	0.00900801
Pseudomonadota	Alphaproteobacteria	Caulobacterales	Caulobacteraceae	Caulobacteraceae_unknown	Post	0.00162214
Pseudomonadota	Alphaproteobacteria	Caulobacterales	Caulobacteraceae	Caulobacteraceae_unknown	Pre	0.000122622
Pseudomonadota	Alphaproteobacteria	Hyphomicrobiales	Nitrobacteraceae	Nitrobacteraceae_unknown	Active	0.00829879
Pseudomonadota	Alphaproteobacteria	Caulobacterales	Caulobacteraceae	Phenylobacterium	Post	0.00330022
Pseudomonadota	Alphaproteobacteria	Caulobacterales	Caulobacteraceae	Phenylobacterium	Pre	0.000521145
Pseudomonadota	Alphaproteobacteria	Caulobacterales	Caulobacteraceae	Terricaulis	Pre	1.53278e-05
Pseudomonadota	Alphaproteobacteria	Rhodospirillales	Rhodospirillaceae	Aliidongia	Active	0.00724878
Pseudomonadota	Alphaproteobacteria	Caulobacterales	Caulobacterales_unknown	Caulobacterales_unknown	Post	0.000660044
Pseudomonadota	Alphaproteobacteria	Caulobacterales	Caulobacterales_unknown	Caulobacterales_unknown	Pre	9.19667e-05
Pseudomonadota	Alphaproteobacteria	Rhodospirillales	Rhodospirillales_unknown	Rhodospirillales_unknown	Active	0.00507507
Pseudomonadota	Alphaproteobacteria	Futianiales	Futianiaceae	Futiania	Post	1.11872e-05
Pseudomonadota	Alphaproteobacteria	Holosporales	Caedimonadaceae	Caedimonas	Pre	1.53278e-05
Pseudomonadota	Alphaproteobacteria	Hyphomicrobiales	Beijerinckiaceae	Beijerinckiaceae_unknown	Active	0.00459611
Pseudomonadota	Alphaproteobacteria	Hyphomicrobiales	Aestuariivirgaceae	Aestuariivirga	Pre	1.53278e-05
Pseudomonadota	Betaproteobacteria	Burkholderiales	Burkholderiaceae	Paraburkholderia	Active	0.00326978
Pseudomonadota	Alphaproteobacteria	Hyphomicrobiales	Afifellaceae	Afifella	Pre	1.53278e-05
Pseudomonadota	Betaproteobacteria	Betaproteobacteria_unknown	Betaproteobacteria_unknown	Betaproteobacteria_unknown	Active	0.0029382
Pseudomonadota	Alphaproteobacteria	Hyphomicrobiales	Alsobacteraceae	Alsobacter	Post	1.11872e-05
Pseudomonadota	Alphaproteobacteria	Hyphomicrobiales	Alsobacteraceae	Alsobacter	Pre	3.06556e-05
Pseudomonadota	Betaproteobacteria	Burkholderiales	Burkholderiales_unknown	Burkholderiales_unknown	Active	0.00184213
Pseudomonadota	Alphaproteobacteria	Hyphomicrobiales	Amorphaceae	Acuticoccus	Pre	1.53278e-05
Pseudomonadota	Alphaproteobacteria	Caulobacterales	Caulobacteraceae	Phenylobacterium	Active	0.00151976
Pseudomonadota	Alphaproteobacteria	Rhodospirillales	Acetobacteraceae	Acetobacteraceae_unknown	Active	0.00136318
Pseudomonadota	Alphaproteobacteria	Hyphomicrobiales	Aurantimonadaceae	Aurantimonas	Post	2.23744e-05
Pseudomonadota	Alphaproteobacteria	Hyphomicrobiales	Hyphomicrobiaceae	Rhodoplanes	Active	0.00115133
Pseudomonadota	Alphaproteobacteria	Hyphomicrobiales	Aurantimonadaceae	Aureimonas	Post	2.23744e-05
Pseudomonadota	Gammaproteobacteria	Nevskiales	Nevskiaceae	Nevskia	Active	0.00101317
Pseudomonadota	Alphaproteobacteria	Hyphomicrobiales	Beijerinckiaceae	Beijerinckia	Post	2.23744e-05
Pseudomonadota	Alphaproteobacteria	Hyphomicrobiales	Beijerinckiaceae	Beijerinckia	Pre	6.13111e-05
Pseudomonadota	Betaproteobacteria	Burkholderiales	Burkholderiaceae	Caballeronia	Active	0.00100396
Pseudomonadota	Alphaproteobacteria	Hyphomicrobiales	Beijerinckiaceae	Beijerinckiaceae_unknown	Post	0.000302054
Pseudomonadota	Alphaproteobacteria	Hyphomicrobiales	Beijerinckiaceae	Beijerinckiaceae_unknown	Pre	0.00574792
Pseudomonadota	Betaproteobacteria	Burkholderiales	Burkholderiaceae	Burkholderia	Active	0.000985539
Pseudomonadota	Alphaproteobacteria	Hyphomicrobiales	Beijerinckiaceae	Methylocapsa	Post	0.000447487
Pseudomonadota	Alphaproteobacteria	Hyphomicrobiales	Beijerinckiaceae	Methylocapsa	Pre	0.00130286
Pseudomonadota	Alphaproteobacteria	Hyphomicrobiales	Beijerinckiaceae	Methylocapsa	Active	0.000939486
Pseudomonadota	Alphaproteobacteria	Hyphomicrobiales	Beijerinckiaceae	Methylocella	Post	3.35616e-05
Pseudomonadota	Alphaproteobacteria	Hyphomicrobiales	Beijerinckiaceae	Methylocella	Pre	0.000214589
Pseudomonadota	Alphaproteobacteria	Hyphomicrobiales	Hyphomicrobiaceae	Rhodomicrobium	Active	0.000819748
Pseudomonadota	Alphaproteobacteria	Hyphomicrobiales	Beijerinckiaceae	Methyloferula	Pre	6.13111e-05
Pseudomonadota	Alphaproteobacteria	Rhodospirillales	Acetobacteraceae	Rhodopila	Active	0.000792116
Pseudomonadota	Alphaproteobacteria	Hyphomicrobiales	Beijerinckiaceae	Methylovirgula	Post	2.23744e-05
Pseudomonadota	Alphaproteobacteria	Hyphomicrobiales	Beijerinckiaceae	Methylovirgula	Pre	0.000214589
Pseudomonadota	Alphaproteobacteria	Rhodospirillales	Acetobacteraceae	Acidisphaera	Active	0.000792116
Pseudomonadota	Alphaproteobacteria	Hyphomicrobiales	Phyllobacteriaceae	Mesorhizobium	Active	0.000681588
Pseudomonadota	Alphaproteobacteria	Hyphomicrobiales	Beijerinckiaceae	Rhodoblastus	Post	4.47487e-05
Pseudomonadota	Alphaproteobacteria	Hyphomicrobiales	Beijerinckiaceae	Rhodoblastus	Pre	0.000122622
Pseudomonadota	Alphaproteobacteria	Sphingomonadales	Sphingomonadaceae	Sphingomonas	Active	0.000663167
Pseudomonadota	Alphaproteobacteria	Hyphomicrobiales	Blastochloridaceae	Blastochloris	Post	2.23744e-05
Pseudomonadota	Gammaproteobacteria	Enterobacterales	Enterobacteriaceae	Klebsiella	Active	0.000626324
Pseudomonadota	Alphaproteobacteria	Hyphomicrobiales	Boseaceae	Bosea	Post	7.83103e-05
Pseudomonadota	Alphaproteobacteria	Hyphomicrobiales	Boseaceae	Bosea	Pre	4.59834e-05
Pseudomonadota	Alphaproteobacteria	Rhodospirillales	Rhodospirillaceae	Hypericibacter	Active	0.000626324
Pseudomonadota	Alphaproteobacteria	Hyphomicrobiales	Breoghaniaceae	Breoghania	Post	1.11872e-05
Pseudomonadota	Alphaproteobacteria	Hyphomicrobiales	Breoghaniaceae	Breoghania	Pre	1.53278e-05
Pseudomonadota	Alphaproteobacteria	Hyphomicrobiales	Brucellaceae	Brucella	Post	1.11872e-05
Pseudomonadota	Alphaproteobacteria	Hyphomicrobiales	Brucellaceae	Brucella	Pre	1.53278e-05
Pseudomonadota	Alphaproteobacteria	Hyphomicrobiales	Brucellaceae	Ochrobactrum	Post	1.11872e-05
Pseudomonadota	Alphaproteobacteria	Caulobacterales	Caulobacteraceae	Caulobacter	Active	0.000607903
Pseudomonadota	Alphaproteobacteria	Caulobacterales	Caulobacteraceae	Caulobacteraceae_unknown	Active	0.00057106
Pseudomonadota	Alphaproteobacteria	Hyphomicrobiales	Chelatococcaceae	Chelatococcus	Post	3.35616e-05
Pseudomonadota	Alphaproteobacteria	Hyphomicrobiales	Chelatococcaceae	Chelatococcus	Pre	4.59834e-05
Pseudomonadota	Alphaproteobacteria	Hyphomicrobiales	Devosiaceae	Arsenicitalea	Post	1.11872e-05
Pseudomonadota	Betaproteobacteria	Burkholderiales	Sphaerotilaceae	Scleromatobacter	Active	0.000506586
Pseudomonadota	Alphaproteobacteria	Hyphomicrobiales	Devosiaceae	Devosia	Post	4.47487e-05
Pseudomonadota	Alphaproteobacteria	Hyphomicrobiales	Devosiaceae	Devosia	Pre	6.13111e-05
Pseudomonadota	Gammaproteobacteria	Pseudomonadales	Pseudomonadaceae	Pseudomonas	Active	0.000497375
Pseudomonadota	Alphaproteobacteria	Hyphomicrobiales	Devosiaceae	Devosiaceae_unknown	Post	2.23744e-05
Pseudomonadota	Alphaproteobacteria	Hyphomicrobiales	Devosiaceae	Devosiaceae_unknown	Pre	1.53278e-05
Pseudomonadota	Alphaproteobacteria	Rhodospirillales	Rhodospirillaceae	Rhodospirillaceae_unknown	Active	0.000488164
Pseudomonadota	Gammaproteobacteria	Nevskiales	Steroidobacteraceae	Steroidobacter	Active	0.000488164
Pseudomonadota	Alphaproteobacteria	Hyphomicrobiales	Methylobacteriaceae	Methylobacterium	Active	0.000460532
Pseudomonadota	Alphaproteobacteria	Hyphomicrobiales	Hyphomicrobiaceae	Hyphomicrobiaceae_unknown	Post	5.59359e-05
Pseudomonadota	Alphaproteobacteria	Hyphomicrobiales	Hyphomicrobiaceae	Hyphomicrobiaceae_unknown	Pre	0.000168606
Pseudomonadota	Alphaproteobacteria	Hyphomicrobiales	Reyranellaceae	Reyranella	Active	0.000451322
Pseudomonadota	Alphaproteobacteria	Hyphomicrobiales	Hyphomicrobiaceae	Hyphomicrobium	Post	0.000123059
Pseudomonadota	Alphaproteobacteria	Hyphomicrobiales	Hyphomicrobiaceae	Hyphomicrobium	Pre	0.0002759
Pseudomonadota	Alphaproteobacteria	Rhodospirillales	Azospirillaceae	Azospirillum	Active	0.000451322
Pseudomonadota	Alphaproteobacteria	Hyphomicrobiales	Hyphomicrobiaceae	Methyloceanibacter	Pre	3.06556e-05
Pseudomonadota	Alphaproteobacteria	Hyphomicrobiales	Hyphomicrobiaceae	Methyloligella	Pre	1.53278e-05
Pseudomonadota	Gammaproteobacteria	Nevskiales	Nevskiaceae	Nevskiaceae_unknown	Active	0.000396058
Pseudomonadota	Alphaproteobacteria	Hyphomicrobiales	Hyphomicrobiaceae	Rhodomicrobium	Post	0.000234931
Pseudomonadota	Alphaproteobacteria	Hyphomicrobiales	Hyphomicrobiaceae	Rhodomicrobium	Pre	7.66389e-05
Pseudomonadota	Betaproteobacteria	Burkholderiales	Oxalobacteraceae	Janthinobacterium	Active	0.000331583
Pseudomonadota	Alphaproteobacteria	Hyphomicrobiales	Hyphomicrobiaceae	Rhodoplanes	Post	0.00128653
Pseudomonadota	Alphaproteobacteria	Hyphomicrobiales	Hyphomicrobiaceae	Rhodoplanes	Pre	0.000781717
Pseudomonadota	Betaproteobacteria	Burkholderiales	Oxalobacteraceae	Oxalobacteraceae_unknown	Active	0.000331583
Pseudomonadota	Alphaproteobacteria	Hyphomicrobiales	Hyphomicrobiales_unknown	Enhydrobacter	Post	0.000178995
Pseudomonadota	Alphaproteobacteria	Hyphomicrobiales	Hyphomicrobiales_unknown	Enhydrobacter	Pre	0.000214589
Pseudomonadota	Alphaproteobacteria	Micropepsales	Micropepsaceae	Rhizomicrobium	Active	0.000313162
Pseudomonadota	Alphaproteobacteria	Hyphomicrobiales	Hyphomicrobiales_unknown	Hyphomicrobiales_unknown	Post	0.00710386
Pseudomonadota	Alphaproteobacteria	Hyphomicrobiales	Hyphomicrobiales_unknown	Hyphomicrobiales_unknown	Pre	0.0185006
Pseudomonadota	Alphaproteobacteria	Hyphomicrobiales	Hyphomicrobiales_unknown	Nordella	Pre	1.53278e-05
Pseudomonadota	Alphaproteobacteria	Rhodospirillales	Rhodospirillaceae	Telmatospirillum	Active	0.000303951
Pseudomonadota	Alphaproteobacteria	Hyphomicrobiales	Hyphomicrobiales_unknown	Pseudorhodoplanes	Post	0.000134246
Pseudomonadota	Alphaproteobacteria	Hyphomicrobiales	Hyphomicrobiales_unknown	Pseudorhodoplanes	Pre	6.13111e-05
Pseudomonadota	Gammaproteobacteria	Xanthomonadales	Xanthomonadaceae	Stenotrophomonas	Active	0.00028553
Pseudomonadota	Alphaproteobacteria	Hyphomicrobiales	Hyphomicrobiales_unknown	Vineibacter	Post	5.59359e-05
Pseudomonadota	Alphaproteobacteria	Hyphomicrobiales	Hyphomicrobiales_unknown	Vineibacter	Pre	0.000199261
Pseudomonadota	Alphaproteobacteria	Rhodospirillales	Rhodospirillaceae	Defluviicoccus	Active	0.00028553
Pseudomonadota	Alphaproteobacteria	Hyphomicrobiales	Kaistiaceae	Bauldia	Post	0.000145433
Pseudomonadota	Alphaproteobacteria	Hyphomicrobiales	Kaistiaceae	Bauldia	Pre	0.000199261
Pseudomonadota	Alphaproteobacteria	Caulobacterales	Caulobacterales_unknown	Caulobacterales_unknown	Active	0.000276319
Pseudomonadota	Alphaproteobacteria	Hyphomicrobiales	Kaistiaceae	Kaistia	Post	2.23744e-05
Pseudomonadota	Alphaproteobacteria	Hyphomicrobiales	Kaistiaceae	Kaistia	Pre	3.06556e-05
Pseudomonadota	Alphaproteobacteria	Hyphomicrobiales	Xanthobacteraceae	Labrys	Active	0.000276319
Pseudomonadota	Alphaproteobacteria	Hyphomicrobiales	Kaistiaceae	Kaistiaceae_unknown	Post	2.23744e-05
Pseudomonadota	Alphaproteobacteria	Hyphomicrobiales	Kaistiaceae	Kaistiaceae_unknown	Pre	1.53278e-05
Pseudomonadota	Alphaproteobacteria	Hyphomicrobiales	Rhizobiaceae	Rhizobium	Active	0.000267109
Pseudomonadota	Alphaproteobacteria	Hyphomicrobiales	Lichenibacteriaceae	Lichenibacterium	Post	2.23744e-05
Pseudomonadota	Alphaproteobacteria	Hyphomicrobiales	Lichenibacteriaceae	Lichenibacterium	Pre	7.66389e-05
Pseudomonadota	Alphaproteobacteria	Rhodobacterales	Roseobacteraceae	Salipiger	Active	0.000267109
Pseudomonadota	Alphaproteobacteria	Hyphomicrobiales	Lichenihabitantaceae	Lichenifustis	Post	6.71231e-05
Pseudomonadota	Alphaproteobacteria	Hyphomicrobiales	Lichenihabitantaceae	Lichenifustis	Pre	1.53278e-05
Pseudomonadota	Gammaproteobacteria	Xanthomonadales	Rhodanobacteraceae	Dyella	Active	0.000267109
Pseudomonadota	Alphaproteobacteria	Hyphomicrobiales	Lichenihabitantaceae	Lichenihabitans	Pre	1.53278e-05
Pseudomonadota	Alphaproteobacteria	Hyphomicrobiales	Lichenihabitantaceae	Lichenihabitantaceae_unknown	Post	1.11872e-05
Pseudomonadota	Alphaproteobacteria	Hyphomicrobiales	Hyphomicrobiaceae	Hyphomicrobiaceae_unknown	Active	0.000257898
Pseudomonadota	Alphaproteobacteria	Hyphomicrobiales	Methylobacteriaceae	Enterovirga	Post	1.11872e-05
Pseudomonadota	Alphaproteobacteria	Hyphomicrobiales	Methylobacteriaceae	Enterovirga	Pre	1.53278e-05
Pseudomonadota	Alphaproteobacteria	Hyphomicrobiales	Hyphomicrobiaceae	Hyphomicrobium	Active	0.000257898
Pseudomonadota	Alphaproteobacteria	Hyphomicrobiales	Methylobacteriaceae	Methylobacteriaceae_unknown	Post	1.11872e-05
Pseudomonadota	Alphaproteobacteria	Hyphomicrobiales	Methylobacteriaceae	Methylobacteriaceae_unknown	Pre	6.13111e-05
Pseudomonadota	Alphaproteobacteria	Sphingomonadales	Sphingomonadaceae	Sphingomonadaceae_unknown	Active	0.000257898
Pseudomonadota	Alphaproteobacteria	Hyphomicrobiales	Methylobacteriaceae	Methylobacterium	Post	0.000178995
Pseudomonadota	Alphaproteobacteria	Hyphomicrobiales	Methylobacteriaceae	Methylobacterium	Pre	0.000352539
Pseudomonadota	Alphaproteobacteria	Hyphomicrobiales	Methylobacteriaceae	Methylorubrum	Post	2.23744e-05
Pseudomonadota	Alphaproteobacteria	Hyphomicrobiales	Methylobacteriaceae	Methylorubrum	Pre	4.59834e-05
Pseudomonadota	Alphaproteobacteria	Hyphomicrobiales	Methylobacteriaceae	Microvirga	Active	0.000257898
Pseudomonadota	Alphaproteobacteria	Hyphomicrobiales	Methylobacteriaceae	Microvirga	Post	5.59359e-05
Pseudomonadota	Alphaproteobacteria	Hyphomicrobiales	Methylobacteriaceae	Microvirga	Pre	0.000398522
Pseudomonadota	Alphaproteobacteria	Hyphomicrobiales	Methylocystaceae	Hansschlegelia	Post	1.11872e-05
Pseudomonadota	Alphaproteobacteria	Hyphomicrobiales	Methylocystaceae	Hansschlegelia	Pre	1.53278e-05
Pseudomonadota	Alphaproteobacteria	Hyphomicrobiales	Methylocystaceae	Methylosinus	Active	0.000248687
Pseudomonadota	Alphaproteobacteria	Hyphomicrobiales	Methylocystaceae	Methylocystaceae_unknown	Post	2.23744e-05
Pseudomonadota	Alphaproteobacteria	Hyphomicrobiales	Methylocystaceae	Methylocystaceae_unknown	Pre	0.000122622
Pseudomonadota	Alphaproteobacteria	Rhodospirillales	Rhodospirillaceae	Magnetospirillum	Active	0.000239477
Pseudomonadota	Alphaproteobacteria	Hyphomicrobiales	Methylocystaceae	Methylocystis	Post	7.83103e-05
Pseudomonadota	Alphaproteobacteria	Hyphomicrobiales	Methylocystaceae	Methylocystis	Pre	0.000352539
Pseudomonadota	Betaproteobacteria	Burkholderiales	Burkholderiaceae	Cupriavidus	Active	0.000239477
Pseudomonadota	Alphaproteobacteria	Hyphomicrobiales	Methylocystaceae	Methylopila	Pre	1.53278e-05
Pseudomonadota	Alphaproteobacteria	Sphingomonadales	Sphingomonadaceae	Novosphingobium	Active	0.000239477
Pseudomonadota	Alphaproteobacteria	Hyphomicrobiales	Methylocystaceae	Methylosinus	Post	2.23744e-05
Pseudomonadota	Alphaproteobacteria	Hyphomicrobiales	Methylocystaceae	Methylosinus	Pre	0.00013795
Pseudomonadota	Alphaproteobacteria	Rhodospirillales	Acetobacteraceae	Limobrevibacterium	Active	0.000202634
Pseudomonadota	Alphaproteobacteria	Hyphomicrobiales	Nitrobacteraceae	Afipia	Post	0.000123059
Pseudomonadota	Alphaproteobacteria	Hyphomicrobiales	Nitrobacteraceae	Afipia	Pre	0.000107294
Pseudomonadota	Betaproteobacteria	Burkholderiales	Comamonadaceae	Variovorax	Active	0.000202634
Pseudomonadota	Alphaproteobacteria	Hyphomicrobiales	Nitrobacteraceae	Bradyrhizobium	Post	0.0132344
Pseudomonadota	Alphaproteobacteria	Hyphomicrobiales	Nitrobacteraceae	Bradyrhizobium	Pre	0.0239267
Pseudomonadota	Alphaproteobacteria	Hyphomicrobiales	Methylocystaceae	Methylocystis	Active	0.000202634
Pseudomonadota	Alphaproteobacteria	Hyphomicrobiales	Nitrobacteraceae	Nitrobacter	Post	3.35616e-05
Pseudomonadota	Alphaproteobacteria	Hyphomicrobiales	Nitrobacteraceae	Nitrobacter	Pre	7.66389e-05
Pseudomonadota	Alphaproteobacteria	Hyphomicrobiales	Rhizobiaceae	Rhizobiaceae_unknown	Active	0.000193424
Pseudomonadota	Alphaproteobacteria	Hyphomicrobiales	Nitrobacteraceae	Nitrobacteraceae_unknown	Post	0.00338972
Pseudomonadota	Alphaproteobacteria	Hyphomicrobiales	Nitrobacteraceae	Nitrobacteraceae_unknown	Pre	0.00432244
Pseudomonadota	Gammaproteobacteria	Pasteurellales	Pasteurellaceae	Mannheimia	Active	0.000193424
Pseudomonadota	Alphaproteobacteria	Hyphomicrobiales	Nitrobacteraceae	Rhodopseudomonas	Post	3.35616e-05
Pseudomonadota	Alphaproteobacteria	Hyphomicrobiales	Nitrobacteraceae	Rhodopseudomonas	Pre	0.000183933
Pseudomonadota	Betaproteobacteria	Burkholderiales	Burkholderiales_unknown	Candidatus Ichthyocystis	Active	0.000184213
Pseudomonadota	Alphaproteobacteria	Hyphomicrobiales	Nitrobacteraceae	Tardiphaga	Post	4.47487e-05
Pseudomonadota	Alphaproteobacteria	Hyphomicrobiales	Nitrobacteraceae	Tardiphaga	Pre	6.13111e-05
Pseudomonadota	Alphaproteobacteria	Hyphomicrobiales	Beijerinckiaceae	Methylocella	Active	0.000175002
Pseudomonadota	Alphaproteobacteria	Rhodospirillales	Rhodospirillaceae	Inquilinus	Active	0.000165792
Pseudomonadota	Alphaproteobacteria	Hyphomicrobiales	Parvibaculaceae	Candidatus Phaeomarinobacter	Post	1.11872e-05
Pseudomonadota	Gammaproteobacteria	Xanthomonadales	Xanthomonadales_unknown	Xanthomonadales_unknown	Active	0.000165792
Pseudomonadota	Alphaproteobacteria	Hyphomicrobiales	Parvibaculaceae	Parvibaculum	Post	5.59359e-05
Pseudomonadota	Alphaproteobacteria	Hyphomicrobiales	Parvibaculaceae	Parvibaculum	Pre	3.06556e-05
Pseudomonadota	Alphaproteobacteria	Rhodospirillales	Acetobacteraceae	Acidisoma	Active	0.000165792
Pseudomonadota	Alphaproteobacteria	Hyphomicrobiales	Parvibaculaceae	Rhodoligotrophos	Post	3.35616e-05
Pseudomonadota	Alphaproteobacteria	Rhodospirillales	Acetobacteraceae	Siccirubricoccus	Active	0.000156581
Pseudomonadota	Alphaproteobacteria	Hyphomicrobiales	Beijerinckiaceae	Rhodoblastus	Active	0.00014737
Pseudomonadota	Alphaproteobacteria	Hyphomicrobiales	Phreatobacteraceae	Phreatobacter	Post	2.23744e-05
Pseudomonadota	Alphaproteobacteria	Hyphomicrobiales	Nitrobacteraceae	Rhodopseudomonas	Active	0.00014737
Pseudomonadota	Alphaproteobacteria	Hyphomicrobiales	Phyllobacteriaceae	Aminobacter	Post	1.11872e-05
Pseudomonadota	Alphaproteobacteria	Hyphomicrobiales	Phyllobacteriaceae	Aminobacter	Pre	1.53278e-05
Pseudomonadota	Alphaproteobacteria	Hyphomicrobiales	Phyllobacteriaceae	Aquibium	Post	1.11872e-05
Pseudomonadota	Alphaproteobacteria	Hyphomicrobiales	Phyllobacteriaceae	Aquibium	Pre	1.53278e-05
Pseudomonadota	Alphaproteobacteria	Hyphomicrobiales	Roseiarcaceae	Roseiarcus	Active	0.00014737
Pseudomonadota	Alphaproteobacteria	Hyphomicrobiales	Phyllobacteriaceae	Chelativorans	Post	1.11872e-05
Pseudomonadota	Alphaproteobacteria	Hyphomicrobiales	Phyllobacteriaceae	Chelativorans	Pre	3.06556e-05
Pseudomonadota	Betaproteobacteria	Burkholderiales	Burkholderiaceae	Trinickia	Active	0.00014737
Pseudomonadota	Alphaproteobacteria	Hyphomicrobiales	Phyllobacteriaceae	Hoeflea	Pre	4.59834e-05
Pseudomonadota	Alphaproteobacteria	Hyphomicrobiales	Xanthobacteraceae	Pseudolabrys	Active	0.00014737
Pseudomonadota	Alphaproteobacteria	Hyphomicrobiales	Phyllobacteriaceae	Mesorhizobium	Post	0.000335616
Pseudomonadota	Alphaproteobacteria	Hyphomicrobiales	Phyllobacteriaceae	Mesorhizobium	Pre	0.000858356
Pseudomonadota	Alphaproteobacteria	Hyphomicrobiales	Phyllobacteriaceae	Nitratireductor	Post	2.23744e-05
Pseudomonadota	Alphaproteobacteria	Hyphomicrobiales	Phyllobacteriaceae	Oricola	Post	1.11872e-05
Pseudomonadota	Alphaproteobacteria	Hyphomicrobiales	Phyllobacteriaceae	Oricola	Pre	1.53278e-05
Pseudomonadota	Alphaproteobacteria	Rhodospirillales	Acetobacteraceae	Acidiphilium	Active	0.00013816
Pseudomonadota	Alphaproteobacteria	Hyphomicrobiales	Phyllobacteriaceae	Phyllobacteriaceae_unknown	Post	3.35616e-05
Pseudomonadota	Alphaproteobacteria	Hyphomicrobiales	Phyllobacteriaceae	Phyllobacteriaceae_unknown	Pre	6.13111e-05
Pseudomonadota	Alphaproteobacteria	Hyphomicrobiales	Chelatococcaceae	Chelatococcus	Active	0.00013816
Pseudomonadota	Alphaproteobacteria	Hyphomicrobiales	Phyllobacteriaceae	Phyllobacterium	Post	1.11872e-05
Pseudomonadota	Alphaproteobacteria	Hyphomicrobiales	Phyllobacteriaceae	Phyllobacterium	Pre	4.59834e-05
Pseudomonadota	Gammaproteobacteria	Enterobacterales	Enterobacteriaceae	Escherichia	Active	0.000128949
Pseudomonadota	Alphaproteobacteria	Hyphomicrobiales	Phyllobacteriaceae	Pseudohoeflea	Pre	1.53278e-05
Pseudomonadota	Alphaproteobacteria	Hyphomicrobiales	Phyllobacteriaceae	Thalassocella	Post	1.11872e-05
Pseudomonadota	Alphaproteobacteria	Hyphomicrobiales	Pleomorphomonadaceae	Methylobrevis	Post	1.11872e-05
Pseudomonadota	Alphaproteobacteria	Hyphomicrobiales	Nitrobacteraceae	Afipia	Active	0.000119738
Pseudomonadota	Alphaproteobacteria	Hyphomicrobiales	Pleomorphomonadaceae	Pleomorphomonadaceae_unknown	Post	1.11872e-05
Pseudomonadota	Alphaproteobacteria	Hyphomicrobiales	Pleomorphomonadaceae	Pleomorphomonadaceae_unknown	Pre	1.53278e-05
Pseudomonadota	Alphaproteobacteria	Sphingomonadales	Sphingomonadales_unknown	Sphingomonadales_unknown	Active	0.000119738
Pseudomonadota	Alphaproteobacteria	Hyphomicrobiales	Pleomorphomonadaceae	Pleomorphomonas	Post	3.35616e-05
Pseudomonadota	Alphaproteobacteria	Hyphomicrobiales	Pleomorphomonadaceae	Pleomorphomonas	Pre	4.59834e-05
Pseudomonadota	Betaproteobacteria	Burkholderiales	Oxalobacteraceae	Collimonas	Active	0.000119738
Pseudomonadota	Alphaproteobacteria	Hyphomicrobiales	Hyphomicrobiales_unknown	Pseudorhodoplanes	Active	0.000110528
Pseudomonadota	Alphaproteobacteria	Hyphomicrobiales	Hyphomicrobiales_unknown	Vineibacter	Active	0.000110528
Pseudomonadota	Alphaproteobacteria	Hyphomicrobiales	Reyranellaceae	Reyranella	Post	0.000447487
Pseudomonadota	Alphaproteobacteria	Hyphomicrobiales	Reyranellaceae	Reyranella	Pre	0.000306556
Pseudomonadota	Alphaproteobacteria	Rhodospirillales	Acetobacteraceae	Roseomonas	Active	0.000110528
Pseudomonadota	Alphaproteobacteria	Hyphomicrobiales	Rhizobiaceae	Agrobacterium	Post	1.11872e-05
Pseudomonadota	Alphaproteobacteria	Hyphomicrobiales	Rhizobiaceae	Agrobacterium	Pre	3.06556e-05
Pseudomonadota	Alphaproteobacteria	Rhodospirillales	Azospirillaceae	Azospirillaceae_unknown	Active	0.000110528
Pseudomonadota	Alphaproteobacteria	Hyphomicrobiales	Rhizobiaceae	Ensifer	Pre	6.13111e-05
Pseudomonadota	Gammaproteobacteria	Enterobacterales	Enterobacteriaceae	Enterobacter	Active	0.000110528
Pseudomonadota	Alphaproteobacteria	Hyphomicrobiales	Rhizobiaceae	Flavimaribacter	Post	1.11872e-05
Pseudomonadota	Alphaproteobacteria	Hyphomicrobiales	Rhizobiaceae	Flavimaribacter	Pre	1.53278e-05
Pseudomonadota	Alphaproteobacteria	Hyphomicrobiales	Beijerinckiaceae	Methylovirgula	Active	0.000101317
Pseudomonadota	Alphaproteobacteria	Hyphomicrobiales	Rhizobiaceae	Liberibacter	Pre	1.53278e-05
Pseudomonadota	Alphaproteobacteria	Hyphomicrobiales	Rhizobiaceae	Neorhizobium	Pre	1.53278e-05
Pseudomonadota	Alphaproteobacteria	Hyphomicrobiales	Rhizobiaceae	Sinorhizobium	Active	0.000101317
Pseudomonadota	Alphaproteobacteria	Hyphomicrobiales	Stappiaceae	Pseudovibrio	Active	0.000101317
Pseudomonadota	Alphaproteobacteria	Hyphomicrobiales	Rhizobiaceae	Rhizobiaceae_unknown	Post	8.94975e-05
Pseudomonadota	Alphaproteobacteria	Hyphomicrobiales	Rhizobiaceae	Rhizobiaceae_unknown	Pre	0.000107294
Pseudomonadota	Betaproteobacteria	Burkholderiales	Comamonadaceae	Ramlibacter	Active	0.000101317
Pseudomonadota	Alphaproteobacteria	Hyphomicrobiales	Rhizobiaceae	Rhizobium	Post	0.000167808
Pseudomonadota	Alphaproteobacteria	Hyphomicrobiales	Rhizobiaceae	Rhizobium	Pre	0.000337211
Pseudomonadota	Alphaproteobacteria	Hyphomicrobiales	Beijerinckiaceae	Beijerinckia	Active	9.21065e-05
Pseudomonadota	Alphaproteobacteria	Rhodospirillales	Acetobacteraceae	Acidocella	Active	9.21065e-05
Pseudomonadota	Alphaproteobacteria	Hyphomicrobiales	Rhizobiaceae	Sinorhizobium	Post	2.23744e-05
Pseudomonadota	Alphaproteobacteria	Hyphomicrobiales	Rhizobiaceae	Sinorhizobium	Pre	0.000107294
Pseudomonadota	Gammaproteobacteria	Chromatiales	Chromatiales_unknown	Chromatiales_unknown	Active	9.21065e-05
Pseudomonadota	Alphaproteobacteria	Hyphomicrobiales	Rhodovibrionaceae	Fodinicurvata	Pre	1.53278e-05
Pseudomonadota	Alphaproteobacteria	Rhodospirillales	Azospirillaceae	Skermanella	Active	9.21065e-05
Pseudomonadota	Alphaproteobacteria	Hyphomicrobiales	Rhodovibrionaceae	Pelagibius	Post	3.35616e-05
Pseudomonadota	Alphaproteobacteria	Hyphomicrobiales	Rhodovibrionaceae	Pelagibius	Pre	3.06556e-05
Pseudomonadota	Alphaproteobacteria	Hyphomicrobiales	Hyphomicrobiales_unknown	Enhydrobacter	Active	9.21065e-05
Pseudomonadota	Alphaproteobacteria	Hyphomicrobiales	Rhodovibrionaceae	Rhodovibrio	Post	1.11872e-05
Pseudomonadota	Alphaproteobacteria	Hyphomicrobiales	Rhodovibrionaceae	Tistlia	Post	2.23744e-05
Pseudomonadota	Alphaproteobacteria	Hyphomicrobiales	Rhodovibrionaceae	Tistlia	Pre	6.13111e-05
Pseudomonadota	Alphaproteobacteria	Hyphomicrobiales	Nitrobacteraceae	Nitrobacter	Active	9.21065e-05
Pseudomonadota	Alphaproteobacteria	Hyphomicrobiales	Roseiarcaceae	Roseiarcus	Post	0.000324428
Pseudomonadota	Alphaproteobacteria	Hyphomicrobiales	Roseiarcaceae	Roseiarcus	Pre	0.000459834
Pseudomonadota	Gammaproteobacteria	Chromatiales	Chromatiaceae	Chromatiaceae_unknown	Active	9.21065e-05
Pseudomonadota	Alphaproteobacteria	Hyphomicrobiales	Salinarimonadaceae	Salinarimonas	Pre	3.06556e-05
Pseudomonadota	Betaproteobacteria	Burkholderiales	Comamonadaceae	Rhodoferax	Active	8.28958e-05
Pseudomonadota	Alphaproteobacteria	Hyphomicrobiales	Xanthobacteraceae	Xanthobacter	Active	8.28958e-05
Pseudomonadota	Alphaproteobacteria	Hyphomicrobiales	Stappiaceae	Pseudovibrio	Post	1.11872e-05
Pseudomonadota	Alphaproteobacteria	Hyphomicrobiales	Stappiaceae	Stappia	Post	1.11872e-05
Pseudomonadota	Alphaproteobacteria	Hyphomicrobiales	Stappiaceae	Stappia	Pre	1.53278e-05
Pseudomonadota	Gammaproteobacteria	Chromatiales	Chromatiaceae	Nitrosococcus	Active	8.28958e-05
Pseudomonadota	Alphaproteobacteria	Hyphomicrobiales	Tepidamorphaceae	Tepidamorphus	Pre	1.53278e-05
Pseudomonadota	Alphaproteobacteria	Hyphomicrobiales	Kaistiaceae	Bauldia	Active	8.28958e-05
Pseudomonadota	Alphaproteobacteria	Hyphomicrobiales	Xanthobacteraceae	Ancylobacter	Pre	1.53278e-05
Pseudomonadota	Alphaproteobacteria	Hyphomicrobiales	Methylocystaceae	Methylocystaceae_unknown	Active	8.28958e-05
Pseudomonadota	Alphaproteobacteria	Hyphomicrobiales	Xanthobacteraceae	Aquabacter	Pre	6.13111e-05
Pseudomonadota	Alphaproteobacteria	Hyphomicrobiales	Xanthobacteraceae	Azorhizobium	Post	2.23744e-05
Pseudomonadota	Alphaproteobacteria	Hyphomicrobiales	Nitrobacteraceae	Tardiphaga	Active	8.28958e-05
Pseudomonadota	Alphaproteobacteria	Hyphomicrobiales	Xanthobacteraceae	Labrys	Post	0.000100685
Pseudomonadota	Alphaproteobacteria	Hyphomicrobiales	Xanthobacteraceae	Labrys	Pre	0.000291228
Pseudomonadota	Alphaproteobacteria	Rhodospirillales	Rhodospirillaceae	Ferrovibrio	Active	8.28958e-05
Pseudomonadota	Alphaproteobacteria	Hyphomicrobiales	Xanthobacteraceae	Pseudolabrys	Post	0.000223744
Pseudomonadota	Alphaproteobacteria	Hyphomicrobiales	Xanthobacteraceae	Pseudolabrys	Pre	7.66389e-05
Pseudomonadota	Alphaproteobacteria	Rhodospirillales	Stellaceae	Stella	Active	8.28958e-05
Pseudomonadota	Alphaproteobacteria	Sphingomonadales	Sphingomonadaceae	Sphingobium	Active	8.28958e-05
Pseudomonadota	Alphaproteobacteria	Hyphomicrobiales	Xanthobacteraceae	Xanthobacter	Post	1.11872e-05
Pseudomonadota	Alphaproteobacteria	Hyphomicrobiales	Xanthobacteraceae	Xanthobacter	Pre	1.53278e-05
Pseudomonadota	Betaproteobacteria	Neisseriales	Chromobacteriaceae	Pseudogulbenkiania	Active	8.28958e-05
Pseudomonadota	Alphaproteobacteria	Hyphomicrobiales	Xanthobacteraceae	Xanthobacteraceae_unknown	Post	3.35616e-05
Pseudomonadota	Alphaproteobacteria	Hyphomicrobiales	Xanthobacteraceae	Xanthobacteraceae_unknown	Pre	3.06556e-05
Pseudomonadota	Alphaproteobacteria	Hyphomonadales	Hyphomonadaceae	Hyphomonadaceae_unknown	Post	1.11872e-05
Pseudomonadota	Alphaproteobacteria	Hyphomonadales	Hyphomonadaceae	Hyphomonas	Post	1.11872e-05
Pseudomonadota	Gammaproteobacteria	Xanthomonadales	Rhodanobacteraceae	Rhodanobacteraceae_unknown	Active	8.28958e-05
Pseudomonadota	Alphaproteobacteria	Kordiimonadales	Kordiimonadaceae	Kordiimonas	Pre	1.53278e-05
Pseudomonadota	Alphaproteobacteria	Kordiimonadales	Kordiimonadales_unknown	Kordiimonadales_unknown	Pre	1.53278e-05
Pseudomonadota	Alphaproteobacteria	Maricaulales	Maricaulaceae	Marinicauda	Pre	1.53278e-05
Pseudomonadota	Betaproteobacteria	Betaproteobacteria_unknown	Betaproteobacteria_unknown	Candidatus Accumulibacter	Active	7.36852e-05
Pseudomonadota	Alphaproteobacteria	Maricaulales	Robiginitomaculaceae	Hellea	Pre	1.53278e-05
Pseudomonadota	Betaproteobacteria	Burkholderiales	Comamonadaceae	Polaromonas	Active	7.36852e-05
Pseudomonadota	Alphaproteobacteria	Micropepsales	Micropepsaceae	Rhizomicrobium	Post	0.000257305
Pseudomonadota	Alphaproteobacteria	Micropepsales	Micropepsaceae	Rhizomicrobium	Pre	0.000168606
Pseudomonadota	Alphaproteobacteria	Minwuiales	Minwuiaceae	Minwuia	Post	1.11872e-05
Pseudomonadota	Alphaproteobacteria	Parvularculales	Parvularculaceae	Marinicaulis	Post	1.11872e-05
Pseudomonadota	Alphaproteobacteria	Rhodobacterales	Paracoccaceae	Aliiroseovarius	Post	1.11872e-05
Pseudomonadota	Gammaproteobacteria	Aeromonadales	Aeromonadaceae	Aeromonas	Active	7.36852e-05
Pseudomonadota	Alphaproteobacteria	Rhodobacterales	Paracoccaceae	Defluviimonas	Pre	3.06556e-05
Pseudomonadota	Alphaproteobacteria	Rhodobacterales	Paracoccaceae	Frigidibacter	Post	1.11872e-05
Pseudomonadota	Alphaproteobacteria	Rhodobacterales	Paracoccaceae	Gemmobacter	Pre	1.53278e-05
Pseudomonadota	Alphaproteobacteria	Rhodobacterales	Paracoccaceae	Haematobacter	Post	1.11872e-05
Pseudomonadota	Alphaproteobacteria	Rhodobacterales	Paracoccaceae	Maliponia	Post	1.11872e-05
Pseudomonadota	Gammaproteobacteria	Moraxellales	Moraxellaceae	Acinetobacter	Active	7.36852e-05
Pseudomonadota	Alphaproteobacteria	Rhodobacterales	Paracoccaceae	Paracoccaceae_unknown	Post	2.23744e-05
Pseudomonadota	Alphaproteobacteria	Rhodobacterales	Paracoccaceae	Paracoccaceae_unknown	Pre	3.06556e-05
Pseudomonadota	Alphaproteobacteria	Hyphomicrobiales	Methylobacteriaceae	Methylobacteriaceae_unknown	Active	7.36852e-05
Pseudomonadota	Alphaproteobacteria	Rhodobacterales	Paracoccaceae	Paracoccus	Pre	3.06556e-05
Pseudomonadota	Gammaproteobacteria	Nevskiales	Steroidobacteraceae	Steroidobacteraceae_unknown	Active	7.36852e-05
Pseudomonadota	Gammaproteobacteria	Nevskiales	Nevskiaceae	Hydrocarboniphaga	Active	6.44745e-05
Pseudomonadota	Alphaproteobacteria	Hyphomicrobiales	Parvibaculaceae	Parvibaculum	Active	6.44745e-05
Pseudomonadota	Alphaproteobacteria	Rhodobacterales	Paracoccaceae	Rhodovulum	Post	2.23744e-05
Pseudomonadota	Alphaproteobacteria	Rhodobacterales	Paracoccaceae	Rhodovulum	Pre	0.000107294
Pseudomonadota	Alphaproteobacteria	Rhodobacterales	Paracoccaceae	Roseitranquillus	Pre	1.53278e-05
Pseudomonadota	Alphaproteobacteria	Hyphomicrobiales	Rhodovibrionaceae	Rhodovibrio	Active	6.44745e-05
Pseudomonadota	Alphaproteobacteria	Rhodobacterales	Rhodobacterales_unknown	Rhodobacterales_unknown	Post	2.23744e-05
Pseudomonadota	Alphaproteobacteria	Rhodobacterales	Rhodobacterales_unknown	Rhodobacterales_unknown	Pre	0.000107294
Pseudomonadota	Alphaproteobacteria	Rhodobacterales	Paracoccaceae	Paracoccus	Active	6.44745e-05
Pseudomonadota	Betaproteobacteria	Burkholderiales	Comamonadaceae	Comamonadaceae_unknown	Active	6.44745e-05
Pseudomonadota	Alphaproteobacteria	Rhodobacterales	Roseobacteraceae	Jannaschia	Pre	3.06556e-05
Pseudomonadota	Alphaproteobacteria	Rhodobacterales	Roseobacteraceae	Mameliella	Post	1.11872e-05
Pseudomonadota	Alphaproteobacteria	Rhodobacterales	Roseobacteraceae	Mameliella	Pre	1.53278e-05
Pseudomonadota	Alphaproteobacteria	Rhodobacterales	Roseobacteraceae	Maritimibacter	Post	1.11872e-05
Pseudomonadota	Betaproteobacteria	Burkholderiales	Sphaerotilaceae	Methylibium	Active	6.44745e-05
Pseudomonadota	Alphaproteobacteria	Rhodobacterales	Roseobacteraceae	Oceanicola	Pre	1.53278e-05
Pseudomonadota	Alphaproteobacteria	Rhodobacterales	Roseobacteraceae	Palleronia	Pre	1.53278e-05
Pseudomonadota	Gammaproteobacteria	Methylococcales	Methylococcaceae	Methylomonas	Active	6.44745e-05
Pseudomonadota	Gammaproteobacteria	Xanthomonadales	Rhodanobacteraceae	Rhodanobacter	Active	6.44745e-05
Pseudomonadota	Alphaproteobacteria	Rhodobacterales	Roseobacteraceae	Roseobacteraceae_unknown	Post	1.11872e-05
Pseudomonadota	Alphaproteobacteria	Rhodobacterales	Roseobacteraceae	Roseobacteraceae_unknown	Pre	3.06556e-05
Pseudomonadota	Alphaproteobacteria	Rhodobacterales	Roseobacteraceae	Roseovarius	Pre	3.06556e-05
Pseudomonadota	Alphaproteobacteria	Rhodobacterales	Roseobacteraceae	Rubellimicrobium	Pre	3.06556e-05
Pseudomonadota	Alphaproteobacteria	Hyphomicrobiales	Boseaceae	Bosea	Active	6.44745e-05
Pseudomonadota	Alphaproteobacteria	Rhodobacterales	Roseobacteraceae	Ruegeria	Pre	1.53278e-05
Pseudomonadota	Alphaproteobacteria	Caulobacterales	Caulobacteraceae	Brevundimonas	Active	5.52639e-05
Pseudomonadota	Alphaproteobacteria	Rhodobacterales	Roseobacteraceae	Salipiger	Pre	3.06556e-05
Pseudomonadota	Alphaproteobacteria	Rhodobacterales	Roseobacteraceae	Shimia	Post	1.11872e-05
Pseudomonadota	Alphaproteobacteria	Hyphomicrobiales	Phyllobacteriaceae	Phyllobacteriaceae_unknown	Active	5.52639e-05
Pseudomonadota	Alphaproteobacteria	Rhodobacterales	Roseobacteraceae	Sulfitobacter	Pre	3.06556e-05
Pseudomonadota	Alphaproteobacteria	Hyphomicrobiales	Xanthobacteraceae	Xanthobacteraceae_unknown	Active	5.52639e-05
Pseudomonadota	Alphaproteobacteria	Rhodospirillales	Acetobacteraceae	Acetobacter	Post	1.11872e-05
Pseudomonadota	Alphaproteobacteria	Rhodospirillales	Acetobacteraceae	Acetobacter	Pre	1.53278e-05
Pseudomonadota	Alphaproteobacteria	Rhodospirillales	Acetobacteraceae	Lichenicola	Active	5.52639e-05
Pseudomonadota	Alphaproteobacteria	Rhodospirillales	Acetobacteraceae	Acetobacteraceae_unknown	Post	0.000939723
Pseudomonadota	Alphaproteobacteria	Rhodospirillales	Acetobacteraceae	Acetobacteraceae_unknown	Pre	0.00141016
Pseudomonadota	Alphaproteobacteria	Rhodospirillales	Geminicoccaceae	Geminicoccus	Active	5.52639e-05
Pseudomonadota	Alphaproteobacteria	Rhodospirillales	Acetobacteraceae	Acidibrevibacterium	Post	1.11872e-05
Pseudomonadota	Alphaproteobacteria	Rhodospirillales	Acetobacteraceae	Acidibrevibacterium	Pre	3.06556e-05
Pseudomonadota	Gammaproteobacteria	Enterobacterales	Enterobacteriaceae	Cronobacter	Active	5.52639e-05
Pseudomonadota	Alphaproteobacteria	Rhodospirillales	Acetobacteraceae	Acidiphilium	Post	5.59359e-05
Pseudomonadota	Alphaproteobacteria	Rhodospirillales	Acetobacteraceae	Acidiphilium	Pre	0.000183933
Pseudomonadota	Gammaproteobacteria	Methylococcales	Methylococcaceae	Methylocaldum	Active	5.52639e-05
Pseudomonadota	Alphaproteobacteria	Rhodospirillales	Acetobacteraceae	Acidisoma	Post	0.000123059
Pseudomonadota	Alphaproteobacteria	Rhodospirillales	Acetobacteraceae	Acidisoma	Pre	0.00013795
Pseudomonadota	Gammaproteobacteria	Nevskiales	Nevskiaceae	Fontimonas	Active	5.52639e-05
Pseudomonadota	Alphaproteobacteria	Rhodospirillales	Acetobacteraceae	Acidisphaera	Post	0.000413926
Pseudomonadota	Alphaproteobacteria	Rhodospirillales	Acetobacteraceae	Acidisphaera	Pre	0.000950323
Pseudomonadota	Gammaproteobacteria	Nevskiales	Nevskiaceae	Solimonas	Active	5.52639e-05
Pseudomonadota	Alphaproteobacteria	Rhodospirillales	Acetobacteraceae	Acidocella	Post	3.35616e-05
Pseudomonadota	Alphaproteobacteria	Rhodospirillales	Acetobacteraceae	Acidocella	Pre	4.59834e-05
Pseudomonadota	Gammaproteobacteria	Nevskiales	Nevskiales_unknown	Nevskiales_unknown	Active	5.52639e-05
Pseudomonadota	Alphaproteobacteria	Rhodospirillales	Acetobacteraceae	Acidomonas	Post	1.11872e-05
Pseudomonadota	Alphaproteobacteria	Rhodospirillales	Acetobacteraceae	Acidomonas	Pre	1.53278e-05
Pseudomonadota	Alphaproteobacteria	Hyphomicrobiales	Segnochrobactraceae	Segnochrobactrum	Active	4.60532e-05
Pseudomonadota	Alphaproteobacteria	Rhodospirillales	Acetobacteraceae	Asaia	Pre	4.59834e-05
Pseudomonadota	Alphaproteobacteria	Rhodobacterales	Rhodobacterales_unknown	Rhodobacterales_unknown	Active	4.60532e-05
Pseudomonadota	Alphaproteobacteria	Rhodospirillales	Acetobacteraceae	Belnapia	Post	2.23744e-05
Pseudomonadota	Alphaproteobacteria	Rhodospirillales	Acetobacteraceae	Belnapia	Pre	9.19667e-05
Pseudomonadota	Alphaproteobacteria	Rhodospirillales	Acetobacteraceae	Acidomonas	Active	4.60532e-05
Pseudomonadota	Alphaproteobacteria	Rhodospirillales	Acetobacteraceae	Caldovatus	Post	3.35616e-05
Pseudomonadota	Alphaproteobacteria	Rhodospirillales	Acetobacteraceae	Caldovatus	Pre	4.59834e-05
Pseudomonadota	Alphaproteobacteria	Rhodospirillales	Acetobacteraceae	Gluconacetobacter	Active	4.60532e-05
[truncated: 918 more rows]

## Sheet: Fungi_Genus level
Phylum	Class	Order	Family	Genus	TmStatus	ratio
Ascomycota	Ascomycota_unknown	Ascomycota_unknown	Ascomycota_unknown	Ascomycota_unknown	Active	0.00487896
Ascomycota	Ascomycota_unknown	Ascomycota_unknown	Ascomycota_unknown	Ascomycota_unknown	Post	0.0806003
Ascomycota	Ascomycota_unknown	Ascomycota_unknown	Ascomycota_unknown	Ascomycota_unknown	Pre	0.100518
Ascomycota	Ascomycota_unknown	Ascomycota_unknown	Ascomycota_unknown	Saitoella	Active	0.000187652
Ascomycota	Ascomycota_unknown	Ascomycota_unknown	Ascomycota_unknown	Saitoella	Post	0.000111173
Ascomycota	Ascomycota_unknown	Ascomycota_unknown	Ascomycota_unknown	Saitoella	Pre	0.00100184
Ascomycota	Ascomycota_unknown	Ascomycota_unknown	Ascomycota_unknown	Trizodia	Post	0.000111173
Ascomycota	Candelariomycetes	Candelariales	Candelariaceae	Candelina	Active	9.38262e-05
Ascomycota	Candelariomycetes	Candelariales	Candelariaceae	Candelina	Post	0.000111173
Ascomycota	Dothideomycetes	Aulographales	Rhizodiscinaceae	Rhizodiscina	Pre	0.000166973
Ascomycota	Dothideomycetes	Botryosphaeriales	Aplosporellaceae	Aplosporella	Post	0.000111173
Ascomycota	Dothideomycetes	Botryosphaeriales	Botryosphaeriaceae	Lasiodiplodia	Post	0.000111173
Ascomycota	Dothideomycetes	Botryosphaeriales	Botryosphaeriaceae	Macrophomina	Post	0.000111173
Ascomycota	Dothideomycetes	Botryosphaeriales	Botryosphaeriales_unknown	Botryosphaeriales_unknown	Pre	0.000166973
Ascomycota	Dothideomycetes	Cladosporiales	Cladosporiaceae	Cladosporium	Pre	0.000166973
Ascomycota	Dothideomycetes	Cladosporiales	Cladosporiaceae	Rachicladosporium	Pre	0.000166973
Ascomycota	Dothideomycetes	Dothideales	Saccotheciaceae	Aureobasidium	Active	0.00469131
Ascomycota	Dothideomycetes	Dothideales	Saccotheciaceae	Aureobasidium	Post	0.165536
Ascomycota	Dothideomycetes	Dothideales	Saccotheciaceae	Aureobasidium	Pre	0.106529
Ascomycota	Dothideomycetes	Dothideomycetes_unknown	Dothideomycetes_unknown	Dothideomycetes_unknown	Active	0.000375305
Ascomycota	Dothideomycetes	Dothideomycetes_unknown	Dothideomycetes_unknown	Dothideomycetes_unknown	Post	0.0132296
Ascomycota	Dothideomycetes	Dothideomycetes_unknown	Dothideomycetes_unknown	Dothideomycetes_unknown	Pre	0.0188679
Ascomycota	Dothideomycetes	Dothideomycetes_unknown	Gloniaceae	Cenococcum	Post	0.00622568
Ascomycota	Dothideomycetes	Dothideomycetes_unknown	Gloniaceae	Cenococcum	Pre	0.0208716
Ascomycota	Dothideomycetes	Dothideomycetes_unknown	Gloniaceae	Gloniaceae_unknown	Active	9.38262e-05
Ascomycota	Dothideomycetes	Dothideomycetes_unknown	Gloniaceae	Gloniaceae_unknown	Post	0.00466926
Ascomycota	Dothideomycetes	Dothideomycetes_unknown	Gloniaceae	Gloniaceae_unknown	Pre	0.018367
Ascomycota	Dothideomycetes	Dothideomycetes_unknown	Gloniaceae	Glonium	Post	0.000889383
Ascomycota	Dothideomycetes	Dothideomycetes_unknown	Gloniaceae	Glonium	Pre	0.00400735
Ascomycota	Dothideomycetes	Dothideomycetes_unknown	Zopfiaceae	Zopfia	Post	0.00077821
Ascomycota	Dothideomycetes	Dothideomycetes_unknown	Zopfiaceae	Zopfia	Pre	0.000333946
Ascomycota	Dothideomycetes	Eremomycetales	Eremomycetaceae	Eremomyces	Pre	0.000166973
Ascomycota	Dothideomycetes	Microthyriales	Microthyriaceae	Microthyrium	Active	9.38262e-05
Ascomycota	Dothideomycetes	Microthyriales	Microthyriaceae	Microthyrium	Post	0.000111173
Ascomycota	Dothideomycetes	Microthyriales	Microthyriaceae	Microthyrium	Pre	0.000333946
Ascomycota	Dothideomycetes	Mycosphaerellales	Mycosphaerellaceae	Cercospora	Active	0.000187652
Ascomycota	Dothideomycetes	Mycosphaerellales	Mycosphaerellaceae	Pseudocercospora	Post	0.000111173
Ascomycota	Dothideomycetes	Mycosphaerellales	Mycosphaerellales_unknown	Mycosphaerellales_unknown	Pre	0.000166973
Ascomycota	Dothideomycetes	Mycosphaerellales	Teratosphaeriaceae	Baudoinia	Post	0.000111173
Ascomycota	Dothideomycetes	Mycosphaerellales	Teratosphaeriaceae	Friedmanniomyces	Active	0.000938262
Ascomycota	Dothideomycetes	Mycosphaerellales	Teratosphaeriaceae	Friedmanniomyces	Post	0.07393
Ascomycota	Dothideomycetes	Mycosphaerellales	Teratosphaeriaceae	Friedmanniomyces	Pre	0.0522625
Ascomycota	Dothideomycetes	Mycosphaerellales	Teratosphaeriaceae	Hortaea	Post	0.0012229
Ascomycota	Dothideomycetes	Mycosphaerellales	Teratosphaeriaceae	Hortaea	Pre	0.0018367
Ascomycota	Dothideomycetes	Mycosphaerellales	Teratosphaeriaceae	Teratosphaeria	Active	9.38262e-05
Ascomycota	Dothideomycetes	Mycosphaerellales	Teratosphaeriaceae	Teratosphaeria	Pre	0.00133578
Ascomycota	Dothideomycetes	Mytilinidiales	Argynnaceae	Lepidopterella	Post	0.000667037
Ascomycota	Dothideomycetes	Mytilinidiales	Argynnaceae	Lepidopterella	Pre	0.000500918
Ascomycota	Dothideomycetes	Mytilinidiales	Mytilinidiaceae	Lophium	Post	0.00166759
Ascomycota	Dothideomycetes	Mytilinidiales	Mytilinidiaceae	Lophium	Pre	0.000667891
Ascomycota	Dothideomycetes	Mytilinidiales	Mytilinidiaceae	Mytilinidiaceae_unknown	Active	0.000281479
Ascomycota	Dothideomycetes	Mytilinidiales	Mytilinidiaceae	Mytilinidiaceae_unknown	Post	0.0106726
Ascomycota	Dothideomycetes	Mytilinidiales	Mytilinidiaceae	Mytilinidiaceae_unknown	Pre	0.00667891
Ascomycota	Dothideomycetes	Mytilinidiales	Mytilinidiaceae	Mytilinidion	Post	0.00166759
Ascomycota	Dothideomycetes	Mytilinidiales	Mytilinidiaceae	Mytilinidion	Pre	0.00150276
Ascomycota	Dothideomycetes	Mytilinidiales	Mytilinidiales_unknown	Mytilinidiales_unknown	Active	9.38262e-05
Ascomycota	Dothideomycetes	Mytilinidiales	Mytilinidiales_unknown	Mytilinidiales_unknown	Post	0.000555864
Ascomycota	Dothideomycetes	Mytilinidiales	Mytilinidiales_unknown	Mytilinidiales_unknown	Pre	0.000166973
Ascomycota	Dothideomycetes	Patellariales	Patellariaceae	Patellaria	Post	0.000111173
Ascomycota	Dothideomycetes	Pleosporales	Cucurbitariaceae	Pyrenochaeta	Post	0.000111173
Ascomycota	Dothideomycetes	Pleosporales	Diademaceae	Clathrospora	Pre	0.000166973
Ascomycota	Dothideomycetes	Pleosporales	Didymellaceae	Ascochyta	Active	9.38262e-05
Ascomycota	Dothideomycetes	Pleosporales	Didymellaceae	Ascochyta	Post	0.0272374
Ascomycota	Dothideomycetes	Pleosporales	Didymellaceae	Ascochyta	Pre	0.00484221
Ascomycota	Dothideomycetes	Pleosporales	Didymellaceae	Boeremia	Post	0.000111173
Ascomycota	Dothideomycetes	Pleosporales	Didymellaceae	Macroventuria	Pre	0.000166973
Ascomycota	Dothideomycetes	Pleosporales	Didymosphaeriaceae	Didymosphaeria	Post	0.000222346
Ascomycota	Dothideomycetes	Pleosporales	Lindgomycetaceae	Clohesyomyces	Pre	0.000166973
Ascomycota	Dothideomycetes	Pleosporales	Lindgomycetaceae	Lindgomyces	Pre	0.000166973
Ascomycota	Dothideomycetes	Pleosporales	Periconiaceae	Periconia	Pre	0.000166973
Ascomycota	Dothideomycetes	Pleosporales	Phaeosphaeriaceae	Parastagonospora	Post	0.000111173
Ascomycota	Dothideomycetes	Pleosporales	Phaeosphaeriaceae	Phaeosphaeriaceae_unknown	Pre	0.000166973
Ascomycota	Dothideomycetes	Pleosporales	Pleomassariaceae	Pleomassaria	Post	0.000111173
Ascomycota	Dothideomycetes	Pleosporales	Pleosporaceae	Alternaria	Post	0.000111173
Ascomycota	Dothideomycetes	Pleosporales	Pleosporaceae	Alternaria	Pre	0.00116881
Ascomycota	Dothideomycetes	Pleosporales	Pleosporaceae	Bipolaris	Active	9.38262e-05
Ascomycota	Dothideomycetes	Pleosporales	Pleosporaceae	Pleosporaceae_unknown	Post	0.000111173
Ascomycota	Dothideomycetes	Pleosporales	Pleosporaceae	Pyrenophora	Pre	0.00133578
Ascomycota	Dothideomycetes	Pleosporales	Pleosporales_unknown	Aaosphaeria	Post	0.000111173
Ascomycota	Dothideomycetes	Pleosporales	Pleosporales_unknown	Pleosporales_unknown	Post	0.000889383
Ascomycota	Dothideomycetes	Pleosporales	Pleosporales_unknown	Pleosporales_unknown	Pre	0.000834864
Ascomycota	Dothideomycetes	Pleosporales	Tetraplosphaeriaceae	Polyplosphaeria	Post	0.000111173
Ascomycota	Eurotiomycetes	Chaetothyriales	Chaetothyriales_unknown	Chaetothyriales_unknown	Post	0.000889383
Ascomycota	Eurotiomycetes	Chaetothyriales	Chaetothyriales_unknown	Chaetothyriales_unknown	Pre	0.00133578
Ascomycota	Eurotiomycetes	Chaetothyriales	Herpotrichiellaceae	Cladophialophora	Post	0.000111173
Ascomycota	Eurotiomycetes	Chaetothyriales	Herpotrichiellaceae	Cladophialophora	Pre	0.000333946
Ascomycota	Eurotiomycetes	Chaetothyriales	Herpotrichiellaceae	Exophiala	Active	9.38262e-05
Ascomycota	Eurotiomycetes	Chaetothyriales	Herpotrichiellaceae	Exophiala	Post	0.000111173
Ascomycota	Eurotiomycetes	Chaetothyriales	Herpotrichiellaceae	Exophiala	Pre	0.000333946
Ascomycota	Eurotiomycetes	Chaetothyriales	Herpotrichiellaceae	Fonsecaea	Post	0.000333519
Ascomycota	Eurotiomycetes	Chaetothyriales	Herpotrichiellaceae	Fonsecaea	Pre	0.000166973
Ascomycota	Eurotiomycetes	Chaetothyriales	Herpotrichiellaceae	Herpotrichiellaceae_unknown	Post	0.000333519
Ascomycota	Eurotiomycetes	Chaetothyriales	Herpotrichiellaceae	Herpotrichiellaceae_unknown	Pre	0.00217065
Ascomycota	Eurotiomycetes	Chaetothyriales	Herpotrichiellaceae	Rhinocladiella	Post	0.000333519
Ascomycota	Eurotiomycetes	Chaetothyriales	Trichomeriaceae	Knufia	Active	9.38262e-05
Ascomycota	Eurotiomycetes	Chaetothyriales	Trichomeriaceae	Knufia	Post	0.00478043
Ascomycota	Eurotiomycetes	Chaetothyriales	Trichomeriaceae	Knufia	Pre	0.0055101
Ascomycota	Eurotiomycetes	Eurotiales	Aspergillaceae	Aspergillaceae_unknown	Active	0.000281479
Ascomycota	Eurotiomycetes	Eurotiales	Aspergillaceae	Aspergillaceae_unknown	Post	0.00166759
Ascomycota	Eurotiomycetes	Eurotiales	Aspergillaceae	Aspergillaceae_unknown	Pre	0.00283854
Ascomycota	Eurotiomycetes	Eurotiales	Aspergillaceae	Aspergillus	Active	0.000281479
Ascomycota	Eurotiomycetes	Eurotiales	Aspergillaceae	Aspergillus	Post	0.00622568
Ascomycota	Eurotiomycetes	Eurotiales	Aspergillaceae	Aspergillus	Pre	0.0103523
Ascomycota	Eurotiomycetes	Eurotiales	Aspergillaceae	Monascus	Post	0.000111173
Ascomycota	Eurotiomycetes	Eurotiales	Aspergillaceae	Penicillium	Active	0.000375305
Ascomycota	Eurotiomycetes	Eurotiales	Aspergillaceae	Penicillium	Post	0.00211228
Ascomycota	Eurotiomycetes	Eurotiales	Aspergillaceae	Penicillium	Pre	0.00467524
Ascomycota	Eurotiomycetes	Eurotiales	Elaphomycetaceae	Elaphomyces	Post	0.000667037
Ascomycota	Eurotiomycetes	Eurotiales	Elaphomycetaceae	Elaphomyces	Pre	0.000834864
Ascomycota	Eurotiomycetes	Eurotiales	Eurotiales_unknown	Eurotiales_unknown	Active	0.000469131
Ascomycota	Eurotiomycetes	Eurotiales	Eurotiales_unknown	Eurotiales_unknown	Post	0.0108949
Ascomycota	Eurotiomycetes	Eurotiales	Eurotiales_unknown	Eurotiales_unknown	Pre	0.0073468
Ascomycota	Eurotiomycetes	Eurotiales	Thermoascaceae	Paecilomyces	Pre	0.000166973
Ascomycota	Eurotiomycetes	Eurotiales	Trichocomaceae	Rasamsonia	Post	0.00166759
Ascomycota	Eurotiomycetes	Eurotiales	Trichocomaceae	Rasamsonia	Pre	0.000667891
Ascomycota	Eurotiomycetes	Eurotiales	Trichocomaceae	Talaromyces	Active	9.38262e-05
Ascomycota	Eurotiomycetes	Eurotiales	Trichocomaceae	Talaromyces	Post	0.00144525
Ascomycota	Eurotiomycetes	Eurotiales	Trichocomaceae	Talaromyces	Pre	0.00166973
Ascomycota	Eurotiomycetes	Eurotiales	Trichocomaceae	Trichocomaceae_unknown	Active	9.38262e-05
Ascomycota	Eurotiomycetes	Eurotiales	Trichocomaceae	Trichocomaceae_unknown	Post	0.0012229
Ascomycota	Eurotiomycetes	Eurotiales	Trichocomaceae	Trichocomaceae_unknown	Pre	0.000834864
Ascomycota	Eurotiomycetes	Eurotiomycetes_unknown	Eurotiomycetes_unknown	Eurotiomycetes_unknown	Active	0.000187652
Ascomycota	Eurotiomycetes	Eurotiomycetes_unknown	Eurotiomycetes_unknown	Eurotiomycetes_unknown	Post	0.00311284
Ascomycota	Eurotiomycetes	Eurotiomycetes_unknown	Eurotiomycetes_unknown	Eurotiomycetes_unknown	Pre	0.00267156
Ascomycota	Eurotiomycetes	Onygenales	Ajellomycetaceae	Histoplasma	Pre	0.000166973
Ascomycota	Eurotiomycetes	Onygenales	Onygenaceae	Coccidioides	Post	0.000111173
Ascomycota	Eurotiomycetes	Verrucariales	Verrucariaceae	Endocarpon	Post	0.000111173
Ascomycota	Geoglossomycetes	Geoglossales	Geoglossaceae	Geoglossaceae_unknown	Post	0.000444691
Ascomycota	Geoglossomycetes	Geoglossales	Geoglossaceae	Geoglossaceae_unknown	Pre	0.000333946
Ascomycota	Geoglossomycetes	Geoglossales	Geoglossaceae	Glutinoglossum	Post	0.000333519
Ascomycota	Geoglossomycetes	Geoglossales	Geoglossaceae	Glutinoglossum	Pre	0.00116881
Ascomycota	Geoglossomycetes	Geoglossales	Geoglossaceae	Trichoglossum	Post	0.000111173
Ascomycota	Geoglossomycetes	Geoglossales	Geoglossaceae	Trichoglossum	Pre	0.00100184
Ascomycota	Lecanoromycetes	Acarosporales	Acarosporaceae	Pleopsidium	Active	9.38262e-05
Ascomycota	Lecanoromycetes	Acarosporales	Acarosporaceae	Pleopsidium	Post	0.000111173
Ascomycota	Lecanoromycetes	Caliciales	Physciaceae	Heterodermia	Post	0.000111173
Ascomycota	Lecanoromycetes	Lecanorales	Cladoniaceae	Cladonia	Pre	0.000166973
Ascomycota	Lecanoromycetes	Lecanorales	Ramalinaceae	Bacidia	Post	0.00155642
Ascomycota	Lecanoromycetes	Lecanorales	Ramalinaceae	Bacidia	Pre	0.00100184
Ascomycota	Lecanoromycetes	Lecanoromycetes_unknown	Lecanoromycetes_unknown	Lecanoromycetes_unknown	Post	0.0012229
Ascomycota	Lecanoromycetes	Lecanoromycetes_unknown	Lecanoromycetes_unknown	Lecanoromycetes_unknown	Pre	0.000500918
Ascomycota	Lecanoromycetes	Ostropales	Graphidaceae	Diploschistes	Post	0.00077821
Ascomycota	Lecanoromycetes	Ostropales	Graphidaceae	Diploschistes	Pre	0.000333946
Ascomycota	Lecanoromycetes	Ostropales	Graphidaceae	Gomphillus	Pre	0.000166973
Ascomycota	Lecanoromycetes	Peltigerales	Coccocarpiaceae	Coccocarpia	Pre	0.000166973
Ascomycota	Lecanoromycetes	Teloschistales	Teloschistaceae	Seirophora	Pre	0.000166973
Ascomycota	Lecanoromycetes	Teloschistales	Teloschistaceae	Teloschistaceae_unknown	Post	0.000111173
Ascomycota	Lecanoromycetes	Teloschistales	Teloschistaceae	Xanthomendoza	Post	0.00133407
Ascomycota	Lecanoromycetes	Teloschistales	Teloschistaceae	Xanthoria	Post	0.000111173
Ascomycota	Lecanoromycetes	Umbilicariales	Umbilicariaceae	Lasallia	Post	0.000333519
Ascomycota	Lecanoromycetes	Umbilicariales	Umbilicariaceae	Lasallia	Pre	0.000333946
Ascomycota	Lecanoromycetes	Umbilicariales	Umbilicariaceae	Umbilicaria	Post	0.000222346
Ascomycota	Lecanoromycetes	Umbilicariales	Umbilicariaceae	Umbilicariaceae_unknown	Post	0.000111173
Ascomycota	Leotiomycetes	Erysiphales	Erysiphaceae	Erysiphaceae_unknown	Post	0.000222346
Ascomycota	Leotiomycetes	Erysiphales	Erysiphaceae	Erysiphaceae_unknown	Pre	0.000166973
Ascomycota	Leotiomycetes	Erysiphales	Erysiphaceae	Golovinomyces	Pre	0.000500918
Ascomycota	Leotiomycetes	Erysiphales	Erysiphaceae	Podosphaera	Post	0.000444691
Ascomycota	Leotiomycetes	Helotiales	Amorphothecaceae	Amorphotheca	Post	0.00166759
Ascomycota	Leotiomycetes	Helotiales	Amorphothecaceae	Amorphotheca	Pre	0.000500918
Ascomycota	Leotiomycetes	Helotiales	Chlorociboriaceae	Chlorociboria	Post	0.000111173
Ascomycota	Leotiomycetes	Helotiales	Dermateaceae	Coleophoma	Post	0.000222346
Ascomycota	Leotiomycetes	Helotiales	Drepanopezizaceae	Drepanopeziza	Pre	0.000166973
Ascomycota	Leotiomycetes	Helotiales	Hamatocanthoscyphaceae	Stipitochalara	Active	9.38262e-05
Ascomycota	Leotiomycetes	Helotiales	Hamatocanthoscyphaceae	Stipitochalara	Post	0.000111173
Ascomycota	Leotiomycetes	Helotiales	Helotiaceae	Bisporella	Post	0.000333519
Ascomycota	Leotiomycetes	Helotiales	Helotiaceae	Bisporella	Pre	0.000333946
Ascomycota	Leotiomycetes	Helotiales	Helotiaceae	Glarea	Active	9.38262e-05
Ascomycota	Leotiomycetes	Helotiales	Helotiaceae	Glarea	Pre	0.000166973
Ascomycota	Leotiomycetes	Helotiales	Helotiaceae	Hymenoscyphus	Pre	0.000333946
Ascomycota	Leotiomycetes	Helotiales	Helotiales_unknown	Cadophora	Post	0.000333519
Ascomycota	Leotiomycetes	Helotiales	Helotiales_unknown	Cadophora	Pre	0.000333946
Ascomycota	Leotiomycetes	Helotiales	Helotiales_unknown	Helotiales_unknown	Active	0.000375305
Ascomycota	Leotiomycetes	Helotiales	Helotiales_unknown	Helotiales_unknown	Post	0.00822679
Ascomycota	Leotiomycetes	Helotiales	Helotiales_unknown	Helotiales_unknown	Pre	0.0110202
Ascomycota	Leotiomycetes	Helotiales	Helotiales_unknown	Rhexocercosporidium	Post	0.000111173
Ascomycota	Leotiomycetes	Helotiales	Hyaloscyphaceae	Hyaloscypha	Active	0.000281479
Ascomycota	Leotiomycetes	Helotiales	Hyaloscyphaceae	Hyaloscypha	Post	0.00100056
Ascomycota	Leotiomycetes	Helotiales	Hyaloscyphaceae	Hyaloscypha	Pre	0.000834864
Ascomycota	Leotiomycetes	Helotiales	Hyphodiscaceae	Gamarada	Post	0.000111173
Ascomycota	Leotiomycetes	Helotiales	Hyphodiscaceae	Hyphodiscus	Post	0.000222346
Ascomycota	Leotiomycetes	Helotiales	Hyphodiscaceae	Hyphodiscus	Pre	0.00133578
Ascomycota	Leotiomycetes	Helotiales	Lachnaceae	Lachnellula	Active	0.000656784
Ascomycota	Leotiomycetes	Helotiales	Lachnaceae	Lachnellula	Post	0.000889383
Ascomycota	Leotiomycetes	Helotiales	Lachnaceae	Lachnellula	Pre	0.00417432
Ascomycota	Leotiomycetes	Helotiales	Leptodontidiaceae	Leptodontidium	Post	0.000667037
Ascomycota	Leotiomycetes	Helotiales	Leptodontidiaceae	Leptodontidium	Pre	0.000500918
Ascomycota	Leotiomycetes	Helotiales	Mollisiaceae	Acephala	Post	0.000667037
Ascomycota	Leotiomycetes	Helotiales	Mollisiaceae	Acephala	Pre	0.000667891
Ascomycota	Leotiomycetes	Helotiales	Mollisiaceae	Mollisia	Post	0.000444691
Ascomycota	Leotiomycetes	Helotiales	Mollisiaceae	Mollisiaceae_unknown	Active	0.000187652
Ascomycota	Leotiomycetes	Helotiales	Mollisiaceae	Mollisiaceae_unknown	Post	0.00255698
Ascomycota	Leotiomycetes	Helotiales	Mollisiaceae	Mollisiaceae_unknown	Pre	0.00384037
Ascomycota	Leotiomycetes	Helotiales	Mollisiaceae	Phialocephala	Active	0.000469131
Ascomycota	Leotiomycetes	Helotiales	Mollisiaceae	Phialocephala	Post	0.00333519
Ascomycota	Leotiomycetes	Helotiales	Mollisiaceae	Phialocephala	Pre	0.00484221
Ascomycota	Leotiomycetes	Helotiales	Pleuroascaceae	Venustampulla	Active	9.38262e-05
Ascomycota	Leotiomycetes	Helotiales	Sclerotiniaceae	Botrytis	Pre	0.000166973
Ascomycota	Leotiomycetes	Helotiales	Sclerotiniaceae	Monilinia	Post	0.000111173
Ascomycota	Leotiomycetes	Helotiales	Sclerotiniaceae	Monilinia	Pre	0.000834864
Ascomycota	Leotiomycetes	Helotiales	Sclerotiniaceae	Sclerotinia	Post	0.000222346
Ascomycota	Leotiomycetes	Helotiales	Sclerotiniaceae	Sclerotinia	Pre	0.000333946
Ascomycota	Leotiomycetes	Helotiales	Sclerotiniaceae	Sclerotiniaceae_unknown	Post	0.000111173
Ascomycota	Leotiomycetes	Helotiales	Tricladiaceae	Cudoniella	Post	0.000333519
Ascomycota	Leotiomycetes	Helotiales	Tricladiaceae	Cudoniella	Pre	0.000500918
Ascomycota	Leotiomycetes	Helotiales	Tricladiaceae	Halenospora	Post	0.000222346
Ascomycota	Leotiomycetes	Helotiales	Tricladiaceae	Halenospora	Pre	0.000166973
Ascomycota	Leotiomycetes	Leotiales	Tympanidaceae	Claussenomyces	Post	0.000333519
Ascomycota	Leotiomycetes	Leotiomycetes_unknown	Leotiomycetes_unknown	Leotiomycetes_unknown	Active	0.00206418
Ascomycota	Leotiomycetes	Leotiomycetes_unknown	Leotiomycetes_unknown	Leotiomycetes_unknown	Post	0.041134
Ascomycota	Leotiomycetes	Leotiomycetes_unknown	Leotiomycetes_unknown	Leotiomycetes_unknown	Pre	0.037068
Ascomycota	Leotiomycetes	Leotiomycetes_unknown	Leotiomycetes_unknown	Scytalidium	Post	0.000222346
Ascomycota	Leotiomycetes	Leotiomycetes_unknown	Leotiomycetes_unknown	Scytalidium	Pre	0.000667891
Ascomycota	Leotiomycetes	Leotiomycetes_unknown	Leotiomycetes_unknown	Xylogone	Post	0.000555864
Ascomycota	Leotiomycetes	Leotiomycetes_unknown	Leotiomycetes_unknown	Xylogone	Pre	0.000166973
Ascomycota	Leotiomycetes	Leotiomycetes_unknown	Myxotrichaceae	Oidiodendron	Active	0.00159505
Ascomycota	Leotiomycetes	Leotiomycetes_unknown	Myxotrichaceae	Oidiodendron	Post	0.0192329
Ascomycota	Leotiomycetes	Leotiomycetes_unknown	Myxotrichaceae	Oidiodendron	Pre	0.0115211
Ascomycota	Leotiomycetes	Leotiomycetes_unknown	Pseudeurotiaceae	Pseudogymnoascus	Active	0.00112591
Ascomycota	Leotiomycetes	Leotiomycetes_unknown	Pseudeurotiaceae	Pseudogymnoascus	Post	0.0350195
Ascomycota	Leotiomycetes	Leotiomycetes_unknown	Pseudeurotiaceae	Pseudogymnoascus	Pre	0.0197028
Ascomycota	Orbiliomycetes	Orbiliales	Orbiliaceae	Drechslerella	Active	9.38262e-05
Ascomycota	Orbiliomycetes	Orbiliales	Orbiliaceae	Drechslerella	Post	0.000111173
Ascomycota	Orbiliomycetes	Orbiliales	Orbiliaceae	Drechslerella	Pre	0.000667891
Ascomycota	Orbiliomycetes	Orbiliales	Orbiliaceae	Orbiliaceae_unknown	Post	0.000111173
Ascomycota	Orbiliomycetes	Orbiliales	Orbiliaceae	Orbiliaceae_unknown	Pre	0.000166973
Ascomycota	Pezizomycetes	Pezizales	Ascobolaceae	Ascobolus	Pre	0.000166973
Ascomycota	Pezizomycetes	Pezizales	Morchellaceae	Morchella	Pre	0.000500918
Ascomycota	Pezizomycetes	Pezizales	Pezizales_unknown	Pezizales_unknown	Post	0.000111173
Ascomycota	Pezizomycetes	Pezizales	Pezizales_unknown	Pezizales_unknown	Pre	0.000667891
Ascomycota	Pezizomycetes	Pezizales	Pyronemataceae	Pyronema	Active	9.38262e-05
Ascomycota	Pezizomycetes	Pezizales	Pyronemataceae	Pyronemataceae_unknown	Post	0.000111173
Ascomycota	Pezizomycetes	Pezizales	Pyronemataceae	Trichophaea	Post	0.000111173
Ascomycota	Pezizomycetes	Pezizales	Sarcosomataceae	Urnula	Active	9.38262e-05
Ascomycota	Pezizomycetes	Pezizales	Sarcosomataceae	Urnula	Post	0.000111173
Ascomycota	Pezizomycetes	Pezizales	Sarcosomataceae	Urnula	Pre	0.000166973
Ascomycota	Pezizomycetes	Pezizales	Tuberaceae	Tuber	Post	0.000222346
Ascomycota	Pezizomycetes	Pezizales	Tuberaceae	Tuber	Pre	0.00116881
Ascomycota	Saccharomycetes	Saccharomycetales	Debaryomycetaceae	Candida	Pre	0.000166973
Ascomycota	Saccharomycetes	Saccharomycetales	Lipomycetaceae	Lipomyces	Post	0.000444691
Ascomycota	Saccharomycetes	Saccharomycetales	Metschnikowiaceae	Metschnikowia	Active	0.000375305
Ascomycota	Saccharomycetes	Saccharomycetales	Metschnikowiaceae	Metschnikowia	Post	0.226681
Ascomycota	Saccharomycetes	Saccharomycetales	Metschnikowiaceae	Metschnikowia	Pre	0.024545
Ascomycota	Saccharomycetes	Saccharomycetales	Pichiaceae	Pichia	Pre	0.000166973
Ascomycota	Saccharomycetes	Saccharomycetales	Saccharomycetaceae	Kluyveromyces	Active	9.38262e-05
Ascomycota	Saccharomycetes	Saccharomycetales	Saccharomycetaceae	Saccharomyces	Active	9.38262e-05
Ascomycota	Saccharomycetes	Saccharomycetales	Saccharomycetaceae	Saccharomyces	Post	0.000222346
Ascomycota	Saccharomycetes	Saccharomycetales	Saccharomycetaceae	Saccharomyces	Pre	0.000667891
Ascomycota	Saccharomycetes	Saccharomycetales	Saccharomycetaceae	Zygosaccharomyces	Pre	0.000166973
Ascomycota	Saccharomycetes	Saccharomycetales	Saccharomycetales_unknown	Saccharomycetales_unknown	Post	0.000111173
Ascomycota	Saccharomycetes	Saccharomycetales	Saccharomycetales_unknown	Saccharomycetales_unknown	Pre	0.000166973
Ascomycota	Sareomycetes	Sareales	Zythiaceae	Sarea	Post	0.000111173
Ascomycota	Schizosaccharomycetes	Schizosaccharomycetales	Schizosaccharomycetaceae	Schizosaccharomyces	Pre	0.000166973
Ascomycota	Sordariomycetes	Chaetosphaeriales	Chaetosphaeriaceae	Thozetella	Post	0.000111173
Ascomycota	Sordariomycetes	Chaetosphaeriales	Chaetosphaeriaceae	Thozetella	Pre	0.000834864
Ascomycota	Sordariomycetes	Coniochaetales	Coniochaetaceae	Coniochaeta	Active	9.38262e-05
Ascomycota	Sordariomycetes	Diaporthales	Cryphonectriaceae	Cryphonectria	Post	0.000222346
Ascomycota	Sordariomycetes	Diaporthales	Diaporthales_unknown	Diaporthales_unknown	Post	0.000111173
Ascomycota	Sordariomycetes	Diaporthales	Diaporthales_unknown	Diaporthales_unknown	Pre	0.000166973
Ascomycota	Sordariomycetes	Diaporthales	Gnomoniaceae	Ophiognomonia	Active	9.38262e-05
Ascomycota	Sordariomycetes	Diaporthales	Gnomoniaceae	Ophiognomonia	Pre	0.000500918
Ascomycota	Sordariomycetes	Diaporthales	Valsaceae	Valsa	Pre	0.000333946
Ascomycota	Sordariomycetes	Glomerellales	Glomerellaceae	Colletotrichum	Post	0.000111173
Ascomycota	Sordariomycetes	Glomerellales	Glomerellaceae	Colletotrichum	Pre	0.000500918
Ascomycota	Sordariomycetes	Glomerellales	Plectosphaerellaceae	Verticillium	Pre	0.000166973
Ascomycota	Sordariomycetes	Hypocreales	Clavicipitaceae	Claviceps	Post	0.000111173
Ascomycota	Sordariomycetes	Hypocreales	Clavicipitaceae	Clavicipitaceae_unknown	Post	0.00077821
Ascomycota	Sordariomycetes	Hypocreales	Clavicipitaceae	Metarhizium	Post	0.000555864
Ascomycota	Sordariomycetes	Hypocreales	Clavicipitaceae	Metarhizium	Pre	0.000166973
Ascomycota	Sordariomycetes	Hypocreales	Cordycipitaceae	Akanthomyces	Post	0.000111173
Ascomycota	Sordariomycetes	Hypocreales	Cordycipitaceae	Beauveria	Post	0.0012229
Ascomycota	Sordariomycetes	Hypocreales	Cordycipitaceae	Beauveria	Pre	0.00100184
Ascomycota	Sordariomycetes	Hypocreales	Cordycipitaceae	Cordyceps	Pre	0.000166973
Ascomycota	Sordariomycetes	Hypocreales	Hypocreaceae	Hypocreaceae_unknown	Post	0.000111173
Ascomycota	Sordariomycetes	Hypocreales	Hypocreaceae	Hypocreaceae_unknown	Pre	0.000333946
Ascomycota	Sordariomycetes	Hypocreales	Hypocreaceae	Trichoderma	Active	0.000281479
Ascomycota	Sordariomycetes	Hypocreales	Hypocreaceae	Trichoderma	Post	0.00622568
Ascomycota	Sordariomycetes	Hypocreales	Hypocreaceae	Trichoderma	Pre	0.00450827
Ascomycota	Sordariomycetes	Hypocreales	Hypocreales_unknown	Aphanocladium	Post	0.000111173
Ascomycota	Sordariomycetes	Hypocreales	Hypocreales_unknown	Hypocreales_unknown	Post	0.00144525
Ascomycota	Sordariomycetes	Hypocreales	Hypocreales_unknown	Hypocreales_unknown	Pre	0.00150276
Ascomycota	Sordariomycetes	Hypocreales	Nectriaceae	Dactylonectria	Pre	0.000166973
Ascomycota	Sordariomycetes	Hypocreales	Nectriaceae	Fusarium	Active	9.38262e-05
Ascomycota	Sordariomycetes	Hypocreales	Nectriaceae	Fusarium	Post	0.00077821
Ascomycota	Sordariomycetes	Hypocreales	Nectriaceae	Fusarium	Pre	0.0018367
Ascomycota	Sordariomycetes	Hypocreales	Nectriaceae	Nectriaceae_unknown	Post	0.000222346
Ascomycota	Sordariomycetes	Hypocreales	Nectriaceae	Nectriaceae_unknown	Pre	0.000333946
Ascomycota	Sordariomycetes	Hypocreales	Ophiocordycipitaceae	Hirsutella	Post	0.000111173
Ascomycota	Sordariomycetes	Hypocreales	Ophiocordycipitaceae	Hirsutella	Pre	0.00133578
Ascomycota	Sordariomycetes	Hypocreales	Ophiocordycipitaceae	Ophiocordycipitaceae_unknown	Post	0.000111173
Ascomycota	Sordariomycetes	Hypocreales	Ophiocordycipitaceae	Ophiocordycipitaceae_unknown	Pre	0.000166973
Ascomycota	Sordariomycetes	Hypocreales	Ophiocordycipitaceae	Pleurocordyceps	Post	0.000111173
Ascomycota	Sordariomycetes	Hypocreales	Ophiocordycipitaceae	Purpureocillium	Post	0.000111173
Ascomycota	Sordariomycetes	Hypocreales	Ophiocordycipitaceae	Tolypocladium	Pre	0.000166973
Ascomycota	Sordariomycetes	Hypocreales	Stachybotryaceae	Paramyrothecium	Pre	0.000166973
Ascomycota	Sordariomycetes	Microascales	Ceratocystidaceae	Ceratocystis	Pre	0.000333946
Ascomycota	Sordariomycetes	Ophiostomatales	Ophiostomataceae	Sporothrix	Pre	0.000333946
Ascomycota	Sordariomycetes	Sordariales	Chaetomiaceae	Chaetomium	Post	0.000111173
Ascomycota	Sordariomycetes	Sordariales	Lasiosphaeriaceae	Cercophora	Pre	0.000166973
Ascomycota	Sordariomycetes	Sordariales	Podosporaceae	Podospora	Post	0.000111173
Ascomycota	Sordariomycetes	Sordariomycetes_unknown	Sordariomycetes_unknown	Sordariomycetes_unknown	Post	0.00188994
Ascomycota	Sordariomycetes	Sordariomycetes_unknown	Sordariomycetes_unknown	Sordariomycetes_unknown	Pre	0.00217065
Ascomycota	Sordariomycetes	Sordariomycetes_unknown	Thyridiaceae	Thyridium	Post	0.000111173
Ascomycota	Sordariomycetes	Xylariales	Hypoxylaceae	Hypoxylaceae_unknown	Post	0.000111173
Ascomycota	Sordariomycetes	Xylariales	Hypoxylaceae	Hypoxylon	Post	0.000111173
Ascomycota	Sordariomycetes	Xylariales	Hypoxylaceae	Hypoxylon	Pre	0.000166973
Ascomycota	Sordariomycetes	Xylariales	Microdochiaceae	Microdochium	Post	0.000111173
Ascomycota	Sordariomycetes	Xylariales	Sporocadaceae	Truncatella	Pre	0.000166973
Ascomycota	Sordariomycetes	Xylariales	Xylariaceae	Xylaria	Post	0.000111173
Ascomycota	Sordariomycetes	Xylariales	Xylariaceae	Xylaria	Pre	0.000333946
Ascomycota	Sordariomycetes	Xylariales	Xylariaceae	Xylariaceae_unknown	Post	0.000111173
Ascomycota	Sordariomycetes	Xylariales	Xylariales_unknown	Monosporascus	Active	0.000187652
Ascomycota	Sordariomycetes	Xylariales	Xylariales_unknown	Monosporascus	Post	0.00744858
Ascomycota	Sordariomycetes	Xylariales	Xylariales_unknown	Monosporascus	Pre	0.00784772
Ascomycota	Sordariomycetes	Xylariales	Xylariales_unknown	Xylariales_unknown	Post	0.000111173
Ascomycota	Sordariomycetes	Xylariales	Xylariales_unknown	Xylariales_unknown	Pre	0.000333946
Ascomycota	Xylobotryomycetes	Xylobotryales	Cirrosporiaceae	Cirrosporium	Pre	0.000166973
Basidiomycota	Agaricomycetes	Agaricales	Agaricaceae	Agaricaceae_unknown	Pre	0.000166973
Basidiomycota	Agaricomycetes	Agaricales	Agaricaceae	Agaricus	Active	9.38262e-05
Basidiomycota	Agaricomycetes	Agaricales	Agaricaceae	Agaricus	Post	0.000111173
Basidiomycota	Agaricomycetes	Agaricales	Agaricaceae	Agaricus	Pre	0.000166973
Basidiomycota	Agaricomycetes	Agaricales	Agaricales_unknown	Agaricales_unknown	Active	0.0649278
Basidiomycota	Agaricomycetes	Agaricales	Agaricales_unknown	Agaricales_unknown	Post	0.00455809
Basidiomycota	Agaricomycetes	Agaricales	Agaricales_unknown	Agaricales_unknown	Pre	0.00868258
Basidiomycota	Agaricomycetes	Agaricales	Amanitaceae	Amanita	Active	0.00281479
Basidiomycota	Agaricomycetes	Agaricales	Amanitaceae	Amanita	Post	0.000333519
Basidiomycota	Agaricomycetes	Agaricales	Amanitaceae	Amanita	Pre	0.000834864
Basidiomycota	Agaricomycetes	Agaricales	Bolbitiaceae	Cyclocybe	Post	0.000111173
Basidiomycota	Agaricomycetes	Agaricales	Bolbitiaceae	Cyclocybe	Pre	0.000166973
Basidiomycota	Agaricomycetes	Agaricales	Clitocybaceae	Lepista	Active	0.000187652
Basidiomycota	Agaricomycetes	Agaricales	Cortinariaceae	Phlegmacium	Active	0.000562957
Basidiomycota	Agaricomycetes	Agaricales	Cortinariaceae	Phlegmacium	Post	0.000222346
Basidiomycota	Agaricomycetes	Agaricales	Crassisporiaceae	Crassisporium	Active	9.38262e-05
Basidiomycota	Agaricomycetes	Agaricales	Galeropsidaceae	Panaeolus	Active	9.38262e-05
Basidiomycota	Agaricomycetes	Agaricales	Hydnangiaceae	Laccaria	Active	0.000187652
Basidiomycota	Agaricomycetes	Agaricales	Hydnangiaceae	Laccaria	Post	0.000333519
Basidiomycota	Agaricomycetes	Agaricales	Hydnangiaceae	Laccaria	Pre	0.000166973
Basidiomycota	Agaricomycetes	Agaricales	Hymenogastraceae	Hebeloma	Pre	0.000166973
Basidiomycota	Agaricomycetes	Agaricales	Lyophyllaceae	Arthromyces	Active	0.000187652
Basidiomycota	Agaricomycetes	Agaricales	Lyophyllaceae	Asterophora	Post	0.000111173
Basidiomycota	Agaricomycetes	Agaricales	Lyophyllaceae	Hypsizygus	Active	0.00140739
Basidiomycota	Agaricomycetes	Agaricales	Lyophyllaceae	Hypsizygus	Post	0.000444691
Basidiomycota	Agaricomycetes	Agaricales	Lyophyllaceae	Hypsizygus	Pre	0.000834864
Basidiomycota	Agaricomycetes	Agaricales	Lyophyllaceae	Lyophyllaceae_unknown	Active	0.00403453
Basidiomycota	Agaricomycetes	Agaricales	Lyophyllaceae	Lyophyllaceae_unknown	Post	0.00177877
Basidiomycota	Agaricomycetes	Agaricales	Lyophyllaceae	Lyophyllaceae_unknown	Pre	0.00133578
Basidiomycota	Agaricomycetes	Agaricales	Lyophyllaceae	Lyophyllum	Active	0.00112591
Basidiomycota	Agaricomycetes	Agaricales	Lyophyllaceae	Lyophyllum	Post	0.00077821
Basidiomycota	Agaricomycetes	Agaricales	Lyophyllaceae	Lyophyllum	Pre	0.000500918
Basidiomycota	Agaricomycetes	Agaricales	Lyophyllaceae	Sphagnurus	Active	9.38262e-05
Basidiomycota	Agaricomycetes	Agaricales	Lyophyllaceae	Tephrocybe	Active	0.000281479
Basidiomycota	Agaricomycetes	Agaricales	Lyophyllaceae	Tephrocybe	Post	0.000111173
Basidiomycota	Agaricomycetes	Agaricales	Lyophyllaceae	Tephrocybe	Pre	0.000333946
Basidiomycota	Agaricomycetes	Agaricales	Lyophyllaceae	Termitomyces	Active	0.000281479
Basidiomycota	Agaricomycetes	Agaricales	Lyophyllaceae	Termitomyces	Post	0.00188994
Basidiomycota	Agaricomycetes	Agaricales	Lyophyllaceae	Termitomyces	Pre	0.00233762
Basidiomycota	Agaricomycetes	Agaricales	Lyophyllaceae	Tricholomella	Active	0.000187652
Basidiomycota	Agaricomycetes	Agaricales	Lyophyllaceae	Tricholomella	Post	0.000111173
Basidiomycota	Agaricomycetes	Agaricales	Marasmiaceae	Marasmius	Post	0.000111173
Basidiomycota	Agaricomycetes	Agaricales	Marasmiaceae	Moniliophthora	Pre	0.000166973
Basidiomycota	Agaricomycetes	Agaricales	Mycenaceae	Mycena	Active	0.000375305
Basidiomycota	Agaricomycetes	Agaricales	Mycenaceae	Mycena	Post	0.000222346
Basidiomycota	Agaricomycetes	Agaricales	Mycenaceae	Mycena	Pre	0.000834864
Basidiomycota	Agaricomycetes	Agaricales	Nidulariaceae	Cyathus	Active	9.38262e-05
Basidiomycota	Agaricomycetes	Agaricales	Omphalotaceae	Lentinula	Active	0.00150122
Basidiomycota	Agaricomycetes	Agaricales	Omphalotaceae	Lentinula	Post	0.000111173
Basidiomycota	Agaricomycetes	Agaricales	Omphalotaceae	Lentinula	Pre	0.00116881
Basidiomycota	Agaricomycetes	Agaricales	Omphalotaceae	Marasmiellus	Pre	0.000166973
Basidiomycota	Agaricomycetes	Agaricales	Omphalotaceae	Omphalotaceae_unknown	Pre	0.000500918
Basidiomycota	Agaricomycetes	Agaricales	Pleurotaceae	Pleurotus	Active	0.00075061
Basidiomycota	Agaricomycetes	Agaricales	Pleurotaceae	Pleurotus	Post	0.000111173
Basidiomycota	Agaricomycetes	Agaricales	Strophariaceae	Flammula	Active	0.000187652
Basidiomycota	Agaricomycetes	Agaricales	Strophariaceae	Galerina	Active	0.000281479
Basidiomycota	Agaricomycetes	Agaricales	Strophariaceae	Psilocybe	Active	9.38262e-05
Basidiomycota	Agaricomycetes	Agaricales	Strophariaceae	Psilocybe	Pre	0.000166973
Basidiomycota	Agaricomycetes	Agaricales	Tricholomataceae	Flagelloscypha	Pre	0.000500918
Basidiomycota	Agaricomycetes	Agaricales	Tricholomataceae	Tricholoma	Active	0.811503
Basidiomycota	Agaricomycetes	Agaricales	Tricholomataceae	Tricholoma	Post	0.0148972
Basidiomycota	Agaricomycetes	Agaricales	Tricholomataceae	Tricholoma	Pre	0.00951745
Basidiomycota	Agaricomycetes	Agaricomycetes_unknown	Agaricomycetes_unknown	Agaricomycetes_unknown	Active	0.0563896
Basidiomycota	Agaricomycetes	Agaricomycetes_unknown	Agaricomycetes_unknown	Agaricomycetes_unknown	Post	0.0165648
Basidiomycota	Agaricomycetes	Agaricomycetes_unknown	Agaricomycetes_unknown	Agaricomycetes_unknown	Pre	0.0422441
Basidiomycota	Agaricomycetes	Amylocorticiales	Amylocorticiaceae	Plicaturopsis	Post	0.000111173
Basidiomycota	Agaricomycetes	Atheliales	Atheliaceae	Fibularhizoctonia	Pre	0.000166973
Basidiomycota	Agaricomycetes	Atheliales	Atheliaceae	Piloderma	Active	0.000375305
Basidiomycota	Agaricomycetes	Atheliales	Atheliaceae	Piloderma	Pre	0.000333946
Basidiomycota	Agaricomycetes	Boletales	Astraeaceae	Astraeus	Active	0.00140739
Basidiomycota	Agaricomycetes	Boletales	Astraeaceae	Astraeus	Post	0.00644803
Basidiomycota	Agaricomycetes	Boletales	Astraeaceae	Astraeus	Pre	0.00751378
Basidiomycota	Agaricomycetes	Boletales	Boletaceae	Boletaceae_unknown	Pre	0.000333946
Basidiomycota	Agaricomycetes	Boletales	Boletaceae	Butyriboletus	Active	9.38262e-05
Basidiomycota	Agaricomycetes	Boletales	Boletaceae	Chiua	Pre	0.000166973
Basidiomycota	Agaricomycetes	Boletales	Boletaceae	Lanmaoa	Active	9.38262e-05
Basidiomycota	Agaricomycetes	Boletales	Boletales_unknown	Boletales_unknown	Active	9.38262e-05
Basidiomycota	Agaricomycetes	Boletales	Boletales_unknown	Boletales_unknown	Post	0.00077821
Basidiomycota	Agaricomycetes	Boletales	Boletales_unknown	Boletales_unknown	Pre	0.00150276
Basidiomycota	Agaricomycetes	Boletales	Hygrophoropsidaceae	Hygrophoropsis	Post	0.000111173
Basidiomycota	Agaricomycetes	Boletales	Paxillaceae	Hydnomerulius	Post	0.000111173
Basidiomycota	Agaricomycetes	Boletales	Paxillaceae	Paxillus	Pre	0.000500918
Basidiomycota	Agaricomycetes	Boletales	Pisolithaceae	Pisolithus	Pre	0.000333946
Basidiomycota	Agaricomycetes	Boletales	Rhizopogonaceae	Rhizopogon	Post	0.000222346
Basidiomycota	Agaricomycetes	Boletales	Rhizopogonaceae	Rhizopogon	Pre	0.000333946
Basidiomycota	Agaricomycetes	Boletales	Serpulaceae	Serpula	Pre	0.000166973
Basidiomycota	Agaricomycetes	Boletales	Suillaceae	Suillus	Active	9.38262e-05
Basidiomycota	Agaricomycetes	Boletales	Suillaceae	Suillus	Pre	0.00100184
Basidiomycota	Agaricomycetes	Cantharellales	Botryobasidiaceae	Botryobasidiaceae_unknown	Active	9.38262e-05
Basidiomycota	Agaricomycetes	Cantharellales	Cantharellaceae	Cantharellus	Active	9.38262e-05
Basidiomycota	Agaricomycetes	Cantharellales	Cantharellaceae	Cantharellus	Pre	0.000166973
Basidiomycota	Agaricomycetes	Cantharellales	Cantharellales_unknown	Cantharellales_unknown	Pre	0.000500918
Basidiomycota	Agaricomycetes	Cantharellales	Ceratobasidiaceae	Ceratobasidiaceae_unknown	Active	9.38262e-05
Basidiomycota	Agaricomycetes	Cantharellales	Ceratobasidiaceae	Ceratobasidiaceae_unknown	Post	0.000111173
Basidiomycota	Agaricomycetes	Cantharellales	Ceratobasidiaceae	Ceratobasidiaceae_unknown	Pre	0.000166973
Basidiomycota	Agaricomycetes	Cantharellales	Ceratobasidiaceae	Ceratobasidium	Pre	0.000166973
Basidiomycota	Agaricomycetes	Cantharellales	Ceratobasidiaceae	Rhizoctonia	Post	0.00300167
Basidiomycota	Agaricomycetes	Cantharellales	Ceratobasidiaceae	Rhizoctonia	Pre	0.0198698
Basidiomycota	Agaricomycetes	Cantharellales	Hydnaceae	Clavulina	Pre	0.00150276
Basidiomycota	Agaricomycetes	Cantharellales	Tulasnellaceae	Tulasnella	Post	0.000111173
Basidiomycota	Agaricomycetes	Gomphales	Gomphaceae	Ramaria	Active	9.38262e-05
Basidiomycota	Agaricomycetes	Gomphales	Gomphaceae	Ramaria	Pre	0.000166973
Basidiomycota	Agaricomycetes	Hymenochaetales	Hymenochaetaceae	Hymenochaetaceae_unknown	Post	0.000111173
Basidiomycota	Agaricomycetes	Hymenochaetales	Rickenellaceae	Rickenella	Pre	0.000333946
Basidiomycota	Agaricomycetes	Polyporales	Fibroporiaceae	Fibroporia	Active	0.000187652
Basidiomycota	Agaricomycetes	Polyporales	Fibroporiaceae	Fibroporia	Pre	0.000500918
Basidiomycota	Agaricomycetes	Polyporales	Fomitopsidaceae	Antrodia	Active	0.00103209
Basidiomycota	Agaricomycetes	Polyporales	Fomitopsidaceae	Antrodia	Pre	0.00133578
Basidiomycota	Agaricomycetes	Polyporales	Fomitopsidaceae	Fomitopsidaceae_unknown	Post	0.000111173
Basidiomycota	Agaricomycetes	Polyporales	Fomitopsidaceae	Rhodofomes	Post	0.000111173
Basidiomycota	Agaricomycetes	Polyporales	Gelatoporiaceae	Gelatoporia	Active	0.000187652
Basidiomycota	Agaricomycetes	Polyporales	Gelatoporiaceae	Gelatoporia	Pre	0.000333946
Basidiomycota	Agaricomycetes	Polyporales	Gelatoporiaceae	Obba	Pre	0.000166973
Basidiomycota	Agaricomycetes	Polyporales	Grifolaceae	Grifola	Active	0.000938262
Basidiomycota	Agaricomycetes	Polyporales	Grifolaceae	Grifola	Post	0.000555864
Basidiomycota	Agaricomycetes	Polyporales	Grifolaceae	Grifola	Pre	0.00217065
Basidiomycota	Agaricomycetes	Polyporales	Meripilaceae	Physisporinus	Post	0.000111173
Basidiomycota	Agaricomycetes	Polyporales	Meruliaceae	Phlebia	Active	0.000187652
Basidiomycota	Agaricomycetes	Polyporales	Polyporaceae	Polyporaceae_unknown	Post	0.000111173
Basidiomycota	Agaricomycetes	Polyporales	Polyporaceae	Trametes	Post	0.000111173
Basidiomycota	Agaricomycetes	Polyporales	Polyporales_unknown	Polyporales_unknown	Active	9.38262e-05
Basidiomycota	Agaricomycetes	Polyporales	Polyporales_unknown	Polyporales_unknown	Post	0.000222346
Basidiomycota	Agaricomycetes	Polyporales	Polyporales_unknown	Polyporales_unknown	Pre	0.000333946
Basidiomycota	Agaricomycetes	Polyporales	Postiaceae	Postia	Pre	0.000166973
Basidiomycota	Agaricomycetes	Russulales	Auriscalpiaceae	Artomyces	Pre	0.000166973
Basidiomycota	Agaricomycetes	Russulales	Bondarzewiaceae	Bondarzewia	Post	0.000111173
Basidiomycota	Agaricomycetes	Russulales	Bondarzewiaceae	Bondarzewia	Pre	0.000166973
Basidiomycota	Agaricomycetes	Russulales	Hericiaceae	Dentipellis	Pre	0.000166973
Basidiomycota	Agaricomycetes	Russulales	Hericiaceae	Hericium	Active	9.38262e-05
Basidiomycota	Agaricomycetes	Russulales	Russulaceae	Lactarius	Active	0.000281479
Basidiomycota	Agaricomycetes	Russulales	Russulaceae	Lactarius	Post	0.000444691
Basidiomycota	Agaricomycetes	Russulales	Russulaceae	Lactarius	Pre	0.00166973
Basidiomycota	Agaricomycetes	Russulales	Russulaceae	Lactifluus	Post	0.000111173
Basidiomycota	Agaricomycetes	Russulales	Russulaceae	Multifurca	Active	9.38262e-05
Basidiomycota	Agaricomycetes	Russulales	Russulaceae	Multifurca	Pre	0.000166973
Basidiomycota	Agaricomycetes	Russulales	Russulaceae	Russula	Active	0.00075061
Basidiomycota	Agaricomycetes	Russulales	Russulaceae	Russula	Post	0.00233463
Basidiomycota	Agaricomycetes	Russulales	Russulaceae	Russula	Pre	0.0459175
Basidiomycota	Agaricomycetes	Russulales	Russulaceae	Russulaceae_unknown	Active	0.000187652
Basidiomycota	Agaricomycetes	Russulales	Russulaceae	Russulaceae_unknown	Post	0.000667037
Basidiomycota	Agaricomycetes	Russulales	Russulaceae	Russulaceae_unknown	Pre	0.0193688
Basidiomycota	Agaricomycetes	Russulales	Russulales_unknown	Gloeopeniophorella	Pre	0.000166973
Basidiomycota	Agaricomycetes	Russulales	Russulales_unknown	Russulales_unknown	Pre	0.00684588
Basidiomycota	Agaricomycetes	Russulales	Stereaceae	Amylostereum	Pre	0.000166973
Basidiomycota	Agaricomycetes	Sebacinales	Serendipitaceae	Serendipita	Active	0.000281479
Basidiomycota	Agaricomycetes	Sebacinales	Serendipitaceae	Serendipita	Post	0.00166759
Basidiomycota	Agaricomycetes	Sebacinales	Serendipitaceae	Serendipita	Pre	0.00434129
Basidiomycota	Agaricomycetes	Sebacinales	Serendipitaceae	Serendipitaceae_unknown	Active	0.000469131
Basidiomycota	Agaricomycetes	Sebacinales	Serendipitaceae	Serendipitaceae_unknown	Post	0.00155642
Basidiomycota	Agaricomycetes	Sebacinales	Serendipitaceae	Serendipitaceae_unknown	Pre	0.00400735
Basidiomycota	Agaricomycetes	Thelephorales	Thelephoraceae	Polyozellus	Pre	0.000166973
Basidiomycota	Agaricomycetes	Thelephorales	Thelephoraceae	Thelephora	Active	9.38262e-05
Basidiomycota	Agaricomycetes	Thelephorales	Thelephoraceae	Thelephora	Post	0.000333519
Basidiomycota	Agaricomycetes	Thelephorales	Thelephoraceae	Thelephoraceae_unknown	Pre	0.000333946
Basidiomycota	Basidiomycota_unknown	Basidiomycota_unknown	Basidiomycota_unknown	Basidiomycota_unknown	Active	0.00544192
Basidiomycota	Basidiomycota_unknown	Basidiomycota_unknown	Basidiomycota_unknown	Basidiomycota_unknown	Post	0.00422457
Basidiomycota	Basidiomycota_unknown	Basidiomycota_unknown	Basidiomycota_unknown	Basidiomycota_unknown	Pre	0.00768075
Basidiomycota	Exobasidiomycetes	Entylomatales	Entylomatales_unknown	Tilletiopsis	Active	9.38262e-05
Basidiomycota	Exobasidiomycetes	Exobasidiales	Cryptobasidiaceae	Acaromyces	Active	9.38262e-05
Basidiomycota	Exobasidiomycetes	Exobasidiales	Cryptobasidiaceae	Acaromyces	Pre	0.000500918
Basidiomycota	Exobasidiomycetes	Exobasidiales	Exobasidiaceae	Exobasidium	Pre	0.000166973
Basidiomycota	Exobasidiomycetes	Tilletiales	Tilletiaceae	Tilletia	Post	0.000222346
Basidiomycota	Mixiomycetes	Mixiales	Mixiaceae	Mixia	Pre	0.000333946
Basidiomycota	Pucciniomycetes	Pucciniales	Melampsoraceae	Melampsora	Pre	0.000667891
Basidiomycota	Pucciniomycetes	Pucciniales	Pucciniaceae	Puccinia	Active	9.38262e-05
Basidiomycota	Pucciniomycetes	Pucciniales	Pucciniaceae	Puccinia	Post	0.000111173
Basidiomycota	Pucciniomycetes	Pucciniales	Pucciniales_unknown	Pucciniales_unknown	Pre	0.000166973
Basidiomycota	Tremellomycetes	Filobasidiales	Filobasidiaceae	Filobasidium	Pre	0.000333946
Basidiomycota	Tremellomycetes	Tremellales	Tremellaceae	Tremella	Pre	0.000166973
Basidiomycota	Tremellomycetes	Tremellales	Trimorphomycetaceae	Saitozyma	Active	0.000187652
Basidiomycota	Tremellomycetes	Tremellales	Trimorphomycetaceae	Saitozyma	Post	0.00377988
Basidiomycota	Tremellomycetes	Tremellales	Trimorphomycetaceae	Saitozyma	Pre	0.00150276
Basidiomycota	Ustilaginomycetes	Ustilaginales	Ustilaginaceae	Sporisorium	Pre	0.000166973
Basidiomycota	Ustilaginomycetes	Ustilaginales	Ustilaginaceae	Ustilago	Pre	0.000333946
Basidiomycota	Ustilaginomycetes	Ustilaginales	Ustilaginales_unknown	Ustilaginales_unknown	Pre	0.000166973
Blastocladiomycota	Blastocladiomycetes	Blastocladiales	Blastocladiaceae	Blastocladiella	Pre	0.000166973
Chytridiomycota	Chytridiomycetes	Chytridiales	Chytridiaceae	Irineochytrium	Active	9.38262e-05
Chytridiomycota	Chytridiomycetes	Chytridiales	Chytridiaceae	Irineochytrium	Post	0.00700389
Chytridiomycota	Chytridiomycetes	Chytridiales	Chytridiaceae	Irineochytrium	Pre	0.0190349
Chytridiomycota	Chytridiomycetes	Chytridiales	Chytridiaceae	Phlyctochytrium	Post	0.000111173
Chytridiomycota	Chytridiomycetes	Chytridiales	Chytriomycetaceae	Chytriomycetaceae_unknown	Pre	0.000166973
Chytridiomycota	Chytridiomycetes	Chytridiales	Chytriomycetaceae	Physocladia	Post	0.000111173
Chytridiomycota	Chytridiomycetes	Chytridiales	Chytriomycetaceae	Physocladia	Pre	0.000166973
Chytridiomycota	Chytridiomycetes	Chytridiales	Chytriomycetaceae	Rhizoclosmatium	Pre	0.000166973
Chytridiomycota	Chytridiomycetes	Chytridiales	Chytriomycetaceae	Siphonaria	Post	0.000111173
Chytridiomycota	Chytridiomycetes	Chytridiomycetes_unknown	Chytridiomycetes_unknown	Blyttiomyces	Post	0.000333519
Chytridiomycota	Chytridiomycetes	Chytridiomycetes_unknown	Chytridiomycetes_unknown	Blyttiomyces	Pre	0.000500918
Chytridiomycota	Chytridiomycetes	Chytridiomycetes_unknown	Chytridiomycetes_unknown	Chytridiomycetes_unknown	Post	0.000111173
Chytridiomycota	Chytridiomycetes	Chytridiomycetes_unknown	Chytridiomycetes_unknown	Chytridiomycetes_unknown	Pre	0.000333946
Chytridiomycota	Chytridiomycetes	Chytridiomycetes_unknown	Quaeritorhizaceae	Quaeritorhiza	Post	0.00155642
Chytridiomycota	Chytridiomycetes	Chytridiomycetes_unknown	Quaeritorhizaceae	Quaeritorhiza	Pre	0.03089
Chytridiomycota	Chytridiomycetes	Cladochytriales	Cladochytriaceae	Cladochytrium	Post	0.000111173
Chytridiomycota	Chytridiomycetes	Cladochytriales	Nowakowskiellaceae	Nowakowskiella	Active	9.38262e-05
Chytridiomycota	Chytridiomycetes	Cladochytriales	Nowakowskiellaceae	Nowakowskiella	Pre	0.000166973
Chytridiomycota	Chytridiomycetes	Polychytriales	Polychytriales_unknown	Polychytrium	Post	0.000111173
Chytridiomycota	Chytridiomycetes	Polychytriales	Polychytriales_unknown	Polychytrium	Pre	0.000500918
Chytridiomycota	Chytridiomycetes	Rhizophydiales	Rhizophydiales_unknown	Rhizophydiales_unknown	Post	0.000111173
Chytridiomycota	Chytridiomycetes	Rhizophydiales	Terramycetaceae	Terramycetaceae_unknown	Post	0.000222346
Chytridiomycota	Chytridiomycetes	Synchytriales	Synchytriaceae	Synchytrium	Post	0.000111173
Chytridiomycota	Chytridiomycota_unknown	Chytridiomycota_unknown	Chytridiomycota_unknown	Chytridiomycota_unknown	Post	0.000111173
Chytridiomycota	Monoblepharidomycetes	Monoblepharidales	Gonapodyaceae	Gonapodya	Post	0.000111173
Chytridiomycota	Monoblepharidomycetes	Monoblepharidales	Gonapodyaceae	Gonapodya	Pre	0.000333946
Chytridiomycota	Monoblepharidomycetes	Monoblepharidales	Monoblepharidales_unknown	Hyaloraphidium	Post	0.000444691
Chytridiomycota	Monoblepharidomycetes	Monoblepharidales	Monoblepharidales_unknown	Hyaloraphidium	Pre	0.00100184
Chytridiomycota	Neocallimastigomycetes	Neocallimastigales	Neocallimastigaceae	Neocallimastix	Pre	0.000166973
Fungi_unknown	Fungi_unknown	Fungi_unknown	Fungi_unknown	Fungi_unknown	Active	0.0116345
Fungi_unknown	Fungi_unknown	Fungi_unknown	Fungi_unknown	Fungi_unknown	Post	0.0419122
Fungi_unknown	Fungi_unknown	Fungi_unknown	Fungi_unknown	Fungi_unknown	Pre	0.0809818
Mucoromycota	Endogonomycetes	Endogonales	Endogonaceae	Endogonaceae_unknown	Post	0.000111173
Mucoromycota	Endogonomycetes	Endogonales	Endogonaceae	Endogonaceae_unknown	Pre	0.000667891
Mucoromycota	Endogonomycetes	Endogonales	Endogonaceae	Endogone	Pre	0.000834864
Mucoromycota	Endogonomycetes	Endogonales	Endogonaceae	Jimgerdemannia	Post	0.000555864
Mucoromycota	Endogonomycetes	Endogonales	Endogonaceae	Jimgerdemannia	Pre	0.0105193
Mucoromycota	Endogonomycetes	Endogonales	Endogonales_unknown	Bifiguratus	Active	0.000844436
Mucoromycota	Endogonomycetes	Endogonales	Endogonales_unknown	Bifiguratus	Post	0.00689272
Mucoromycota	Endogonomycetes	Endogonales	Endogonales_unknown	Bifiguratus	Pre	0.00751378
Mucoromycota	Endogonomycetes	Endogonales	Endogonales_unknown	Endogonales_unknown	Post	0.000111173
Mucoromycota	Glomeromycetes	Archaeosporales	Ambisporaceae	Ambispora	Pre	0.000667891
Mucoromycota	Glomeromycetes	Archaeosporales	Geosiphonaceae	Geosiphon	Pre	0.000333946
Mucoromycota	Glomeromycetes	Diversisporales	Diversisporaceae	Diversispora	Pre	0.00100184
Mucoromycota	Glomeromycetes	Diversisporales	Gigasporaceae	Gigaspora	Post	0.000222346
Mucoromycota	Glomeromycetes	Diversisporales	Gigasporaceae	Gigaspora	Pre	0.000333946
Mucoromycota	Glomeromycetes	Diversisporales	Gigasporaceae	Racocetra	Pre	0.000166973
Mucoromycota	Glomeromycetes	Entrophosporales	Entrophosporaceae	Entrophospora	Pre	0.000333946
Mucoromycota	Glomeromycetes	Glomerales	Glomeraceae	Funneliformis	Post	0.000111173
Mucoromycota	Glomeromycetes	Glomerales	Glomeraceae	Funneliformis	Pre	0.000500918
Mucoromycota	Glomeromycetes	Glomerales	Glomeraceae	Rhizophagus	Pre	0.000500918
Mucoromycota	Glomeromycetes	Glomeromycetes_unknown	Glomeromycetes_unknown	Glomeromycetes_unknown	Post	0.000555864
Mucoromycota	Glomeromycetes	Glomeromycetes_unknown	Glomeromycetes_unknown	Glomeromycetes_unknown	Pre	0.00233762
Mucoromycota	Mortierellomycetes	Mortierellales	Mortierellaceae	Entomortierella	Post	0.000111173
Mucoromycota	Mortierellomycetes	Mortierellales	Mortierellaceae	Entomortierella	Pre	0.000333946
Mucoromycota	Mortierellomycetes	Mortierellales	Mortierellaceae	Gamsiella	Pre	0.000166973
Mucoromycota	Mortierellomycetes	Mortierellales	Mortierellaceae	Linnemannia	Post	0.00867148
Mucoromycota	Mortierellomycetes	Mortierellales	Mortierellaceae	Linnemannia	Pre	0.0103523
Mucoromycota	Mortierellomycetes	Mortierellales	Mortierellaceae	Mortierella	Post	0.00111173
Mucoromycota	Mortierellomycetes	Mortierellales	Mortierellaceae	Mortierella	Pre	0.00133578
Mucoromycota	Mortierellomycetes	Mortierellales	Mortierellaceae	Mortierellaceae_unknown	Post	0.00255698
Mucoromycota	Mortierellomycetes	Mortierellales	Mortierellaceae	Mortierellaceae_unknown	Pre	0.00434129
Mucoromycota	Mortierellomycetes	Mortierellales	Mortierellaceae	Podila	Post	0.00277932
Mucoromycota	Mortierellomycetes	Mortierellales	Mortierellaceae	Podila	Pre	0.00333946
Mucoromycota	Mucoromycetes	Mucorales	Choanephoraceae	Blakeslea	Post	0.000111173
Mucoromycota	Mucoromycetes	Mucorales	Lichtheimiaceae	Circinella	Active	9.38262e-05
Mucoromycota	Mucoromycetes	Mucorales	Lichtheimiaceae	Circinella	Post	0.000111173
Mucoromycota	Mucoromycetes	Mucorales	Lichtheimiaceae	Circinella	Pre	0.000333946
Mucoromycota	Mucoromycetes	Mucorales	Lichtheimiaceae	Lichtheimia	Pre	0.000166973
Mucoromycota	Mucoromycetes	Mucorales	Lichtheimiaceae	Lichtheimiaceae_unknown	Pre	0.000333946
Mucoromycota	Mucoromycetes	Mucorales	Lichtheimiaceae	Zychaea	Active	9.38262e-05
Mucoromycota	Mucoromycetes	Mucorales	Mucoraceae	Apophysomyces	Active	0.000281479
Mucoromycota	Mucoromycetes	Mucorales	Mucoraceae	Apophysomyces	Post	0.0126737
Mucoromycota	Mucoromycetes	Mucorales	Mucoraceae	Apophysomyces	Pre	0.012356
Mucoromycota	Mucoromycetes	Mucorales	Mucoraceae	Mucor	Post	0.00100056
Mucoromycota	Mucoromycetes	Mucorales	Mucoraceae	Mucor	Pre	0.00200367
Mucoromycota	Mucoromycetes	Mucorales	Mucoraceae	Mucoraceae_unknown	Pre	0.000166973
Mucoromycota	Mucoromycetes	Mucorales	Mucorales_unknown	Mucorales_unknown	Active	9.38262e-05
Mucoromycota	Mucoromycetes	Mucorales	Mucorales_unknown	Mucorales_unknown	Post	0.00077821
Mucoromycota	Mucoromycetes	Mucorales	Mucorales_unknown	Mucorales_unknown	Pre	0.00250459
Mucoromycota	Mucoromycetes	Mucorales	Mycotyphaceae	Mycotypha	Pre	0.000166973
Mucoromycota	Mucoromycetes	Mucorales	Rhizopodaceae	Rhizopus	Active	9.38262e-05
Mucoromycota	Mucoromycetes	Mucorales	Rhizopodaceae	Rhizopus	Post	0.00511395
Mucoromycota	Mucoromycetes	Mucorales	Rhizopodaceae	Rhizopus	Pre	0.00484221
Mucoromycota	Mucoromycota_unknown	Mucoromycota_unknown	Mucoromycota_unknown	Mucoromycota_unknown	Active	0.000375305
Mucoromycota	Mucoromycota_unknown	Mucoromycota_unknown	Mucoromycota_unknown	Mucoromycota_unknown	Post	0.00511395
Mucoromycota	Mucoromycota_unknown	Mucoromycota_unknown	Mucoromycota_unknown	Mucoromycota_unknown	Pre	0.00951745
Mucoromycota	Umbelopsidomycetes	Umbelopsidales	Umbelopsidaceae	Umbelopsis	Active	0.002158
Mucoromycota	Umbelopsidomycetes	Umbelopsidales	Umbelopsidaceae	Umbelopsis	Post	0.00611451
Mucoromycota	Umbelopsidomycetes	Umbelopsidales	Umbelopsidaceae	Umbelopsis	Pre	0.0188679
Olpidiomycota	Olpidiomycetes	Olpidiales	Olpidiaceae	Olpidium	Post	0.000889383
Olpidiomycota	Olpidiomycetes	Olpidiales	Olpidiaceae	Olpidium	Pre	0.000834864
Zoopagomycota	Harpellomycetes	Harpellales	Legeriomycetaceae	Zancudomyces	Post	0.000111173
Zoopagomycota	Kickxellomycetes	Kickxellales	Kickxellaceae	Mycoemilia	Pre	0.000166973
Zoopagomycota	Zoopagomycetes	Zoopagales	Piptocephalidaceae	Syncephalis	Active	0.000187652
Zoopagomycota	Zoopagomycetes	Zoopagales	Piptocephalidaceae	Syncephalis	Post	0.0142301
Zoopagomycota	Zoopagomycetes	Zoopagales	Piptocephalidaceae	Syncephalis	Pre	0.0101853
Zoopagomycota	Zoopagomycetes	Zoopagales	Sigmoideomycetaceae	Thamnocephalis	Pre	0.000166973

## Sheet: Bacteria_Phylum level
Phylum	TmStatus	ratio
Abditibacteriota	Post	1.11872e-05
Acidobacteriota	Active	0.109109
Acidobacteriota	Post	0.0458451
Acidobacteriota	Pre	0.207906
Actinomycetota	Active	0.131961
Actinomycetota	Post	0.414698
Actinomycetota	Pre	0.0847626
Aquificota	Pre	6.13111e-05
Armatimonadota	Active	0.000368426
Armatimonadota	Post	0.000257305
Armatimonadota	Pre	0.000659095
Bacillota	Active	0.00186976
Bacillota	Post	0.00112991
Bacillota	Pre	0.00260572
Bacteria_unknown	Active	0.231243
Bacteria_unknown	Post	0.209368
Bacteria_unknown	Pre	0.225702
Bacteroidota	Active	0.0038961
Bacteroidota	Post	0.00120822
Bacteroidota	Pre	0.0014868
Balneolota	Active	2.76319e-05
Bdellovibrionota	Active	0.000331583
Bdellovibrionota	Post	0.000234931
Bdellovibrionota	Pre	9.19667e-05
Calditrichota	Active	1.84213e-05
Calditrichota	Post	1.11872e-05
Calditrichota	Pre	3.06556e-05
Campylobacterota	Active	0.000368426
Campylobacterota	Post	5.59359e-05
Campylobacterota	Pre	6.13111e-05
Candidatus Abyssubacteria	Active	1.84213e-05
Candidatus Abyssubacteria	Pre	1.53278e-05
Candidatus Aerophobetes	Active	9.21065e-06
Candidatus Aminicenantes	Active	9.21065e-06
Candidatus Aminicenantes	Post	1.11872e-05
Candidatus Aminicenantes	Pre	1.53278e-05
Candidatus Binatota	Active	9.21065e-05
Candidatus Binatota	Post	1.11872e-05
Candidatus Binatota	Pre	0.000367867
Candidatus Bipolaricaulota	Active	1.84213e-05
Candidatus Blackallbacteria	Pre	1.53278e-05
Candidatus Colwellbacteria	Post	1.11872e-05
Candidatus Dadabacteria	Active	1.84213e-05
Candidatus Dadabacteria	Post	1.11872e-05
Candidatus Dadabacteria	Pre	3.06556e-05
Candidatus Daviesbacteria	Post	1.11872e-05
Candidatus Dormibacteraeota	Active	0.000589481
Candidatus Dormibacteraeota	Post	0.0053251
Candidatus Dormibacteraeota	Pre	0.000705078
Candidatus Doudnabacteria	Pre	3.06556e-05
Candidatus Edwardsbacteria	Pre	1.53278e-05
Candidatus Eisenbacteria	Active	4.60532e-05
Candidatus Eisenbacteria	Post	5.59359e-05
Candidatus Eisenbacteria	Pre	1.53278e-05
Candidatus Eremiobacterota	Active	0.00717509
Candidatus Eremiobacterota	Post	0.00271849
Candidatus Eremiobacterota	Pre	0.00321883
Candidatus Firestonebacteria	Pre	1.53278e-05
Candidatus Gottesmanbacteria	Active	1.84213e-05
Candidatus Gottesmanbacteria	Pre	1.53278e-05
Candidatus Handelsmanbacteria	Active	9.21065e-06
Candidatus Handelsmanbacteria	Post	3.35616e-05
Candidatus Handelsmanbacteria	Pre	0.000107294
Candidatus Hydrogenedentes	Pre	1.53278e-05
Candidatus Kaiserbacteria	Active	1.84213e-05
Candidatus Kaiserbacteria	Post	4.47487e-05
Candidatus Latescibacteria	Post	1.11872e-05
Candidatus Latescibacteria	Pre	1.53278e-05
Candidatus Levybacteria	Active	6.44745e-05
Candidatus Levybacteria	Post	1.11872e-05
Candidatus Levybacteria	Pre	3.06556e-05
Candidatus Lindowbacteria	Active	9.21065e-06
Candidatus Liptonbacteria	Pre	1.53278e-05
Candidatus Magasanikbacteria	Active	1.84213e-05
Candidatus Margulisiibacteriota	Active	9.21065e-06
Candidatus Marinimicrobia	Active	2.76319e-05
Candidatus Melainabacteria	Active	0.000469743
Candidatus Melainabacteria	Post	0.000302054
Candidatus Melainabacteria	Pre	0.000260572
Candidatus Microgenomates	Active	9.21065e-06
Candidatus Moduliflexota	Active	1.84213e-05
Candidatus Moduliflexota	Pre	3.06556e-05
Candidatus Moranbacteria	Active	9.21065e-06
Candidatus Nomurabacteria	Pre	3.06556e-05
Candidatus Omnitrophota	Active	4.60532e-05
Candidatus Omnitrophota	Post	3.35616e-05
Candidatus Omnitrophota	Pre	9.19667e-05
Candidatus Parcubacteria	Active	9.21065e-06
Candidatus Parcubacteria	Post	3.35616e-05
Candidatus Parcubacteria	Pre	1.53278e-05
Candidatus Poribacteria	Active	2.76319e-05
Candidatus Poribacteria	Pre	9.19667e-05
Candidatus Portnoybacteria	Pre	3.06556e-05
Candidatus Riflebacteria	Pre	3.06556e-05
Candidatus Roizmanbacteria	Active	1.84213e-05
Candidatus Rokubacteria	Active	0.00253293
Candidatus Rokubacteria	Post	0.00173401
Candidatus Rokubacteria	Pre	0.00426112
Candidatus Saccharibacteria	Active	0.000128949
Candidatus Saccharibacteria	Post	5.59359e-05
Candidatus Saccharibacteria	Pre	4.59834e-05
Candidatus Schekmanbacteria	Active	9.21065e-06
Candidatus Staskawiczbacteria	Active	9.21065e-06
Candidatus Sumerlaeota	Active	1.84213e-05
Candidatus Sumerlaeota	Pre	3.06556e-05
Candidatus Taylorbacteria	Pre	3.06556e-05
Candidatus Tectomicrobia	Active	0.000193424
Candidatus Tectomicrobia	Post	0.000145433
Candidatus Tectomicrobia	Pre	0.000705078
Candidatus Terrybacteria	Active	9.21065e-06
Candidatus Uhrbacteria	Active	1.84213e-05
Candidatus Uhrbacteria	Pre	6.13111e-05
Candidatus Wildermuthbacteria	Active	9.21065e-06
Candidatus Woesebacteria	Active	9.21065e-06
Candidatus Woesebacteria	Post	2.23744e-05
Candidatus Woesebacteria	Pre	3.06556e-05
Candidatus Yanofskybacteria	Active	9.21065e-06
Candidatus Yanofskybacteria	Pre	1.53278e-05
Chlamydiota	Active	9.21065e-05
Chlamydiota	Post	1.11872e-05
Chlamydiota	Pre	3.06556e-05
Chlorobiota	Post	1.11872e-05
Chlorobiota	Pre	1.53278e-05
Chloroflexota	Active	0.0395229
Chloroflexota	Post	0.0642032
Chloroflexota	Pre	0.0568814
Chrysiogenota	Pre	4.59834e-05
Cyanobacteriota	Active	0.00239477
Cyanobacteriota	Post	0.000894975
Cyanobacteriota	Pre	0.00217655
Deferribacterota	Post	1.11872e-05
Deinococcota	Active	0.000193424
Deinococcota	Post	0.000100685
Deinococcota	Pre	0.000337211
Elusimicrobiota	Active	0.000276319
Elusimicrobiota	Post	0.000615295
Elusimicrobiota	Pre	0.000352539
Fibrobacterota	Pre	1.53278e-05
Gemmatimonadota	Active	0.00162107
Gemmatimonadota	Post	0.0027968
Gemmatimonadota	Pre	0.00243712
Ignavibacteriota	Active	5.52639e-05
Ignavibacteriota	Post	1.11872e-05
Ignavibacteriota	Pre	1.53278e-05
Kiritimatiellota	Pre	1.53278e-05
Lentisphaerota	Active	2.76319e-05
Lentisphaerota	Post	1.11872e-05
Lentisphaerota	Pre	0.00013795
Mycoplasmatota	Active	6.44745e-05
Mycoplasmatota	Post	1.11872e-05
Mycoplasmatota	Pre	4.59834e-05
Myxococcota	Active	0.00591324
Myxococcota	Post	0.0116011
Myxococcota	Pre	0.00484358
Nitrospinota	Active	1.84213e-05
Nitrospinota	Post	4.47487e-05
Nitrospinota	Pre	4.59834e-05
Nitrospirota	Active	0.000681588
Nitrospirota	Post	0.00027968
Nitrospirota	Pre	0.00104229
Planctomycetota	Active	0.0841024
Planctomycetota	Post	0.0375106
Planctomycetota	Pre	0.111755
Pseudomonadota	Active	0.347168
Pseudomonadota	Post	0.193404
Pseudomonadota	Pre	0.273953
Rhodothermota	Active	9.21065e-06
Rhodothermota	Post	2.23744e-05
Spirochaetota	Active	5.52639e-05
Spirochaetota	Post	6.71231e-05
Spirochaetota	Pre	0.000168606
Synergistota	Active	9.21065e-06
Synergistota	Pre	4.59834e-05
Thermodesulfobacteriota	Active	0.000525007
Thermodesulfobacteriota	Post	0.000234931
Thermodesulfobacteriota	Pre	0.00111893
Thermomicrobiota	Active	0.00013816
Thermomicrobiota	Post	0.000425113
Thermomicrobiota	Pre	0.000153278
Thermotogota	Active	4.60532e-05
Thermotogota	Post	3.35616e-05
Thermotogota	Pre	0.000199261
Verrucomicrobiota	Active	0.026103
Verrucomicrobiota	Post	0.00417282
Verrucomicrobiota	Pre	0.0101163
candidate division CPR3	Post	1.11872e-05
candidate division LCP-89	Active	9.21065e-06
candidate division NC10	Active	6.44745e-05
candidate division NC10	Post	0.000100685
candidate division NC10	Pre	0.000168606
candidate division WOR-3	Pre	1.53278e-05
candidate division WWE3	Pre	1.53278e-05
candidate division Zixibacteria	Active	9.21065e-06
candidate division Zixibacteria	Post	1.11872e-05
candidate division Zixibacteria	Pre	7.66389e-05

## Sheet: Fungi_Class level
Phylum	Class	TmStatus	ratio
Ascomycota	Ascomycota_unknown	Active	0.00506662
Ascomycota	Ascomycota_unknown	Post	0.0808227
Ascomycota	Ascomycota_unknown	Pre	0.101519
Ascomycota	Candelariomycetes	Active	9.38262e-05
Ascomycota	Candelariomycetes	Post	0.000111173
Ascomycota	Dothideomycetes	Active	0.00703697
Ascomycota	Dothideomycetes	Post	0.311729
Ascomycota	Dothideomycetes	Pre	0.244448
Ascomycota	Eurotiomycetes	Active	0.00197035
Ascomycota	Eurotiomycetes	Post	0.0362424
Ascomycota	Eurotiomycetes	Pre	0.0420771
Ascomycota	Geoglossomycetes	Post	0.000889383
Ascomycota	Geoglossomycetes	Pre	0.00250459
Ascomycota	Lecanoromycetes	Active	9.38262e-05
Ascomycota	Lecanoromycetes	Post	0.00600334
Ascomycota	Lecanoromycetes	Pre	0.00283854
Ascomycota	Leotiomycetes	Active	0.00703697
Ascomycota	Leotiomycetes	Post	0.119177
Ascomycota	Leotiomycetes	Pre	0.100852
Ascomycota	Orbiliomycetes	Active	9.38262e-05
Ascomycota	Orbiliomycetes	Post	0.000222346
Ascomycota	Orbiliomycetes	Pre	0.000834864
Ascomycota	Pezizomycetes	Active	0.000187652
Ascomycota	Pezizomycetes	Post	0.000667037
Ascomycota	Pezizomycetes	Pre	0.00267156
Ascomycota	Saccharomycetes	Active	0.000562957
Ascomycota	Saccharomycetes	Post	0.22746
Ascomycota	Saccharomycetes	Pre	0.0258808
Ascomycota	Sareomycetes	Post	0.000111173
Ascomycota	Schizosaccharomycetes	Pre	0.000166973
Ascomycota	Sordariomycetes	Active	0.00075061
Ascomycota	Sordariomycetes	Post	0.0230128
Ascomycota	Sordariomycetes	Pre	0.0262147
Ascomycota	Xylobotryomycetes	Pre	0.000166973
Basidiomycota	Agaricomycetes	Active	0.955151
Basidiomycota	Agaricomycetes	Post	0.0625903
Basidiomycota	Agaricomycetes	Pre	0.194857
Basidiomycota	Basidiomycota_unknown	Active	0.00544192
Basidiomycota	Basidiomycota_unknown	Post	0.00422457
Basidiomycota	Basidiomycota_unknown	Pre	0.00768075
Basidiomycota	Exobasidiomycetes	Active	0.000187652
Basidiomycota	Exobasidiomycetes	Post	0.000222346
Basidiomycota	Exobasidiomycetes	Pre	0.000667891
Basidiomycota	Mixiomycetes	Pre	0.000333946
Basidiomycota	Pucciniomycetes	Active	9.38262e-05
Basidiomycota	Pucciniomycetes	Post	0.000111173
Basidiomycota	Pucciniomycetes	Pre	0.000834864
Basidiomycota	Tremellomycetes	Active	0.000187652
Basidiomycota	Tremellomycetes	Post	0.00377988
Basidiomycota	Tremellomycetes	Pre	0.00200367
Basidiomycota	Ustilaginomycetes	Pre	0.000667891
Blastocladiomycota	Blastocladiomycetes	Pre	0.000166973
Chytridiomycota	Chytridiomycetes	Active	0.000187652
Chytridiomycota	Chytridiomycetes	Post	0.0100056
Chytridiomycota	Chytridiomycetes	Pre	0.0519285
Chytridiomycota	Chytridiomycota_unknown	Post	0.000111173
Chytridiomycota	Monoblepharidomycetes	Post	0.000555864
Chytridiomycota	Monoblepharidomycetes	Pre	0.00133578
Chytridiomycota	Neocallimastigomycetes	Pre	0.000166973
Fungi_unknown	Fungi_unknown	Active	0.0116345
Fungi_unknown	Fungi_unknown	Post	0.0419122
Fungi_unknown	Fungi_unknown	Pre	0.0809818
Mucoromycota	Endogonomycetes	Active	0.000844436
Mucoromycota	Endogonomycetes	Post	0.00767093
Mucoromycota	Endogonomycetes	Pre	0.0195358
Mucoromycota	Glomeromycetes	Post	0.000889383
Mucoromycota	Glomeromycetes	Pre	0.00617799
Mucoromycota	Mortierellomycetes	Post	0.0152307
Mucoromycota	Mortierellomycetes	Pre	0.0198698
Mucoromycota	Mucoromycetes	Active	0.000656784
Mucoromycota	Mucoromycetes	Post	0.0197888
Mucoromycota	Mucoromycetes	Pre	0.0228753
Mucoromycota	Mucoromycota_unknown	Active	0.000375305
Mucoromycota	Mucoromycota_unknown	Post	0.00511395
Mucoromycota	Mucoromycota_unknown	Pre	0.00951745
Mucoromycota	Umbelopsidomycetes	Active	0.002158
Mucoromycota	Umbelopsidomycetes	Post	0.00611451
Mucoromycota	Umbelopsidomycetes	Pre	0.0188679
Olpidiomycota	Olpidiomycetes	Post	0.000889383
Olpidiomycota	Olpidiomycetes	Pre	0.000834864
Zoopagomycota	Harpellomycetes	Post	0.000111173
Zoopagomycota	Kickxellomycetes	Pre	0.000166973
Zoopagomycota	Zoopagomycetes	Active	0.000187652
Zoopagomycota	Zoopagomycetes	Post	0.0142301
Zoopagomycota	Zoopagomycetes	Pre	0.0103523

## Sheet: GO terms
Bacteria							Fungi
GO	Description	Pre	Active	Post	Total		GO	Description	Pre	Active	Post	Total
GO:0008150	biological_process	2646	5293	7888	15827		GO:0008150	biological_process	1327	3900	2236	7463
GO:0009987	cellular process	2099	3992	5402	11493		GO:0009987	cellular process	1224	3497	1718	6439
GO:0008152	metabolic process	1932	3791	5104	10827		GO:0008152	metabolic process	1020	2880	1580	5480
GO:0071704	organic substance metabolic process	1729	3293	4561	9583		GO:0044237	cellular metabolic process	994	2738	1491	5223
GO:0044237	cellular metabolic process	1739	3232	4594	9565		GO:0071704	organic substance metabolic process	970	2723	1471	5164
GO:0044238	primary metabolic process	1592	2904	4094	8590		GO:0044238	primary metabolic process	942	2552	1388	4882
GO:0006807	nitrogen compound metabolic process	1491	2673	3778	7942		GO:0006807	nitrogen compound metabolic process	895	2417	1323	4635
GO:1901564	organonitrogen compound metabolic process	1243	2230	3057	6530		GO:0043170	macromolecule metabolic process	649	2023	998	3670
GO:0009058	biosynthetic process	1214	2075	3035	6324		GO:1901564	organonitrogen compound metabolic process	727	1676	1024	3427
GO:1901576	organic substance biosynthetic process	1210	2060	3015	6285		GO:0034641	cellular nitrogen compound metabolic process	715	1575	1007	3297
GO:0044249	cellular biosynthetic process	1205	2044	2982	6231		GO:0009058	biosynthetic process	539	1230	991	2760
GO:0034641	cellular nitrogen compound metabolic process	1236	1950	2913	6099		GO:0065007	biological regulation	486	1753	515	2754
GO:0043170	macromolecule metabolic process	1112	1811	2516	5439		GO:1901576	organic substance biosynthetic process	537	1214	989	2740
GO:0040007	growth	528	1182	3334	5044		GO:0044249	cellular biosynthetic process	529	1209	973	2711
GO:1901566	organonitrogen compound biosynthetic process	997	1537	2304	4838		GO:0071840	cellular component organization or biogenesis	461	1632	555	2648
GO:0044271	cellular nitrogen compound biosynthetic process	979	1419	2095	4493		GO:1901360	organic cyclic compound metabolic process	534	1384	691	2609
GO:1901360	organic cyclic compound metabolic process	683	1423	2073	4179		GO:0046483	heterocycle metabolic process	525	1331	673	2529
GO:0044281	small molecule metabolic process	650	1442	2073	4165		GO:0006725	cellular aromatic compound metabolic process	525	1313	653	2491
GO:0046483	heterocycle metabolic process	633	1307	1987	3927		GO:0006139	nucleobase-containing compound metabolic process	508	1237	580	2325
GO:0006725	cellular aromatic compound metabolic process	630	1344	1938	3912		GO:0016043	cellular component organization	413	1424	475	2312
GO:0019538	protein metabolic process	851	1314	1695	3860		GO:0050789	regulation of biological process	410	1449	431	2290
GO:0010467	gene expression	820	1043	1498	3361		GO:0019538	protein metabolic process	415	1173	659	2247
GO:0044267	protein metabolic process	783	1049	1496	3328		GO:0050794	regulation of cellular process	389	1353	397	2139
GO:0009059	macromolecule biosynthetic process	791	999	1422	3212		GO:0044267	protein metabolic process	395	1080	623	2098
GO:0006139	nucleobase-containing compound metabolic process	536	1015	1603	3154		GO:0010467	gene expression	421	1026	613	2060
GO:0050896	response to stimulus	510	1184	1452	3146		GO:0051179	localization	454	1228	346	2028
GO:0043603	amide metabolic process	748	898	1304	2950		GO:0044271	cellular nitrogen compound biosynthetic process	416	772	736	1924
GO:0043604	amide biosynthetic process	719	861	1226	2806		GO:0050896	response to stimulus	321	1117	405	1843
GO:0006082	organic acid metabolic process	404	959	1289	2652		GO:1901566	organonitrogen compound biosynthetic process	378	733	725	1836
GO:0043436	oxoacid metabolic process	404	956	1287	2647		GO:0051234	establishment of localization	394	1039	300	1733
GO:0019752	carboxylic acid metabolic process	404	953	1276	2633		GO:0006996	organelle organization	302	1059	368	1729
GO:0006518	peptide metabolic process	682	793	1139	2614		GO:0090304	nucleic acid metabolic process	305	1009	405	1719
GO:0043043	peptide biosynthetic process	677	783	1124	2584		GO:0009059	macromolecule biosynthetic process	358	721	605	1684
GO:0065007	biological regulation	427	848	1293	2568		GO:0006810	transport	388	1000	289	1677
GO:0006412	translation	673	769	1108	2550		GO:0051716	cellular response to stimulus	288	999	320	1607
GO:0006950	response to stress	395	839	1076	2310		GO:0044085	cellular component biogenesis	323	901	326	1550
GO:0050789	regulation of biological process	360	727	1132	2219		GO:0019222	regulation of metabolic process	272	964	297	1533
GO:0044283	small molecule biosynthetic process	308	723	1118	2149		GO:0044281	small molecule metabolic process	351	649	485	1485
GO:1901362	organic cyclic compound biosynthetic process	312	738	1044	2094		GO:0031323	regulation of cellular metabolic process	260	887	276	1423
GO:0071840	cellular component organization or biogenesis	479	675	911	2065		GO:0060255	regulation of macromolecule metabolic process	241	881	270	1392
GO:0006793	phosphorus metabolic process	312	672	1016	2000		GO:0080090	regulation of primary metabolic process	246	848	260	1354
GO:0018130	heterocycle biosynthetic process	299	691	1000	1990		GO:0051641	cellular localization	253	873	205	1331
GO:0006796	phosphate-containing compound metabolic process	306	644	1002	1952		GO:0016070	RNA metabolic process	232	806	258	1296
GO:0090304	nucleic acid metabolic process	354	610	972	1936		GO:0051171	regulation of nitrogen compound metabolic process	232	804	250	1286
GO:0050794	regulation of cellular process	310	603	963	1876		GO:0006793	phosphorus metabolic process	331	584	304	1219
GO:0019438	aromatic compound biosynthetic process	275	672	915	1862		GO:0006796	phosphate-containing compound metabolic process	328	565	297	1190
GO:0051716	cellular response to stimulus	293	674	797	1764		GO:0009056	catabolic process	174	746	264	1184
GO:0019222	regulation of metabolic process	276	507	871	1654		GO:0006950	response to stress	199	702	279	1180
GO:0044085	cellular component biogenesis	383	556	709	1648		GO:0040007	growth	124	203	819	1146
GO:0009056	catabolic process	255	636	740	1631		GO:0043412	macromolecule modification	161	759	224	1144
GO:0016043	cellular component organization	376	518	674	1568		GO:0048518	positive regulation of biological process	228	726	189	1143
GO:0042221	response to chemical	230	614	671	1515		GO:0043603	amide metabolic process	251	428	435	1114
GO:0016053	organic acid biosynthetic process	231	523	759	1513		GO:0022607	cellular component assembly	250	629	229	1108
GO:0046394	carboxylic acid biosynthetic process	231	523	759	1513		GO:0044248	cellular catabolic process	164	695	229	1088
GO:0060255	regulation of macromolecule metabolic process	259	448	802	1509		GO:0033036	macromolecule localization	184	723	180	1087
GO:1901575	organic substance catabolic process	231	563	704	1498		GO:0010468	regulation of gene expression	196	664	226	1086
GO:0006520	amino acid metabolic process	218	525	751	1494		GO:1901362	organic cyclic compound biosynthetic process	187	523	368	1078
GO:0031323	regulation of cellular metabolic process	254	447	778	1479		GO:0033554	cellular response to stress	185	649	242	1076
GO:1901135	carbohydrate derivative metabolic process	211	478	758	1447		GO:0048522	positive regulation of cellular process	211	688	176	1075
GO:0019637	organophosphate metabolic process	218	481	745	1444		GO:0009889	regulation of biosynthetic process	198	659	205	1062
GO:0080090	regulation of primary metabolic process	247	434	762	1443		GO:0031326	regulation of cellular biosynthetic process	197	655	204	1056
GO:0033554	cellular response to stress	230	493	688	1411		GO:0048519	negative regulation of biological process	198	646	207	1051
GO:0016070	RNA metabolic process	277	455	678	1410		GO:0018130	heterocycle biosynthetic process	183	478	359	1020
GO:0051171	regulation of nitrogen compound metabolic process	234	401	724	1359		GO:0043604	amide biosynthetic process	244	355	421	1020
GO:0017144	xenobiotic metabolic process	218	521	608	1347		GO:0008104	protein localization	178	671	167	1016
GO:0010468	regulation of gene expression	233	387	707	1327		GO:0051649	establishment of localization in cell	194	655	162	1011
GO:0055086	nucleobase-containing small molecule metabolic process	188	421	657	1266		GO:0070727	cellular macromolecule localization	177	665	164	1006
GO:0034654	nucleobase-containing compound biosynthetic process	204	404	634	1242		GO:0010556	regulation of macromolecule biosynthetic process	186	616	197	999
GO:0044248	cellular catabolic process	190	459	582	1231		GO:0006464	protein modification process	141	665	188	994
GO:0009889	regulation of biosynthetic process	210	366	629	1205		GO:0036211	protein modification process	141	665	188	994
GO:0031326	regulation of cellular biosynthetic process	209	364	624	1197		GO:1901575	organic substance catabolic process	135	636	220	991
GO:0043933	protein-containing complex organization	308	384	454	1146		GO:0042221	response to chemical	175	598	213	986
GO:0022607	cellular component assembly	277	398	462	1137		GO:0034613	protein localization	173	646	159	978
GO:0010556	regulation of macromolecule biosynthetic process	202	339	593	1134		GO:0071702	organic substance transport	151	655	172	978
GO:1901605	alpha-amino acid metabolic process	147	386	576	1109		GO:0019438	aromatic compound biosynthetic process	181	463	332	976
GO:0006753	nucleoside phosphate metabolic process	161	365	575	1101		GO:0006518	peptide metabolic process	233	332	402	967
GO:0022613	ribonucleoprotein complex biogenesis	295	340	465	1100		GO:0065008	regulation of biological quality	193	588	174	955
GO:0044419	biological process involved in interspecies interaction between organisms	166	276	655	1097		GO:0046907	intracellular transport	185	610	146	941
GO:0090407	organophosphate biosynthetic process	182	338	575	1095		GO:0019219	regulation of nucleobase-containing compound metabolic process	169	575	189	933
GO:0042254	ribosome biogenesis	294	336	463	1093		GO:0048523	negative regulation of cellular process	182	554	185	921
GO:0009117	nucleotide metabolic process	159	355	566	1080		GO:0043933	protein-containing complex organization	207	499	214	920
GO:0019219	regulation of nucleobase-containing compound metabolic process	175	317	571	1063		GO:0043043	peptide biosynthetic process	229	287	395	911
GO:0006996	organelle organization	280	318	459	1057		GO:0006412	translation	228	281	395	904
GO:1901137	carbohydrate derivative biosynthetic process	160	299	538	997		GO:0071705	nitrogen compound transport	141	604	156	901
GO:0051252	regulation of RNA metabolic process	167	293	532	992		GO:0051252	regulation of RNA metabolic process	158	512	177	847
GO:0032787	monocarboxylic acid metabolic process	174	356	451	981		GO:0034654	nucleobase-containing compound biosynthetic process	167	391	267	825
GO:0065003	protein-containing complex assembly	248	335	394	977		GO:0051128	regulation of cellular component organization	166	520	122	808
GO:0043412	macromolecule modification	129	371	462	962		GO:0019637	organophosphate metabolic process	270	319	218	807
GO:2001141	regulation of RNA biosynthetic process	160	286	505	951		GO:0006396	RNA processing	165	482	151	798
GO:0009605	response to external stimulus	149	286	506	941		GO:0042886	amide transport	125	529	128	782
GO:0051179	localization	167	371	401	939		GO:0006082	organic acid metabolic process	112	378	291	781
GO:0008652	amino acid biosynthetic process	117	307	486	910		GO:2001141	regulation of RNA biosynthetic process	147	470	163	780
GO:0009628	response to abiotic stimulus	146	313	447	906		GO:0043436	oxoacid metabolic process	112	376	291	779
GO:0006629	lipid metabolic process	142	314	446	902		GO:1901135	carbohydrate derivative metabolic process	264	311	201	776
GO:0006355	regulation of DNA-templated transcription	151	263	483	897		GO:0006355	regulation of DNA-templated transcription	147	466	161	774
GO:0019693	ribose phosphate metabolic process	128	279	484	891		GO:0015833	peptide transport	124	516	125	765
GO:0072521	purine-containing compound metabolic process	131	290	467	888		GO:0019752	carboxylic acid metabolic process	107	364	289	760
GO:0051234	establishment of localization	159	347	379	885		GO:0022613	ribonucleoprotein complex biogenesis	157	407	195	759
GO:0006810	transport	158	342	379	879		GO:0007154	cell communication	154	460	144	758
GO:0006979	response to oxidative stress	119	343	409	871		GO:0045184	establishment of protein localization	121	511	124	756
GO:0034660	ncRNA metabolic process	165	271	421	857		GO:0070887	cellular response to chemical stimulus	150	457	141	748
GO:0006790	sulfur compound metabolic process	112	286	456	854		GO:0065003	protein-containing complex assembly	166	409	170	745
GO:1901607	alpha-amino acid biosynthetic process	103	273	447	823		GO:0015031	protein transport	121	499	122	742
GO:0009259	ribonucleotide metabolic process	121	251	437	809		GO:0055085	transmembrane transport	241	344	155	740
GO:0016310	phosphorylation	138	268	395	801		GO:0009892	negative regulation of metabolic process	120	471	145	736
GO:0071826	protein-RNA complex organization	242	240	318	800		GO:0007049	cell cycle	148	470	106	724
GO:0044255	cellular lipid metabolic process	120	279	384	783		GO:0016310	phosphorylation	269	291	163	723
GO:0006163	purine nucleotide metabolic process	115	247	413	775		GO:0034622	protein-containing complex assembly	161	392	163	716
GO:0009165	nucleotide biosynthetic process	116	244	412	772		GO:0006886	intracellular protein transport	118	475	116	709
GO:1901293	nucleoside phosphate biosynthetic process	116	244	412	772		GO:0017144	xenobiotic metabolic process	255	253	200	708
GO:0048519	negative regulation of biological process	124	255	392	771		GO:0022402	cell cycle process	145	452	102	699
GO:0034622	protein-containing complex assembly	207	247	312	766		GO:0009893	positive regulation of metabolic process	140	429	122	691
GO:0044403	biological process involved in symbiotic interaction	128	188	444	760		GO:0031325	positive regulation of cellular metabolic process	138	424	121	683
GO:0070925	organelle assembly	202	226	311	739		GO:0055086	nucleobase-containing small molecule metabolic process	249	236	186	671
GO:1901565	organonitrogen compound catabolic process	110	280	349	739		GO:0010605	negative regulation of macromolecule metabolic process	108	434	128	670
GO:0009150	purine ribonucleotide metabolic process	110	228	388	726		GO:0034660	ncRNA metabolic process	101	418	139	658
GO:0048518	positive regulation of biological process	118	232	359	709		GO:0044283	small molecule biosynthetic process	98	303	249	650
GO:0070887	cellular response to chemical stimulus	112	318	277	707		GO:0051276	chromosome organization	102	411	137	650
GO:0022618	protein-RNA complex assembly	201	219	281	701		GO:0051173	positive regulation of nitrogen compound metabolic process	128	391	112	631
GO:0042255	ribosome assembly	200	215	279	694		GO:0010604	positive regulation of macromolecule metabolic process	128	389	112	629
GO:0006508	proteolysis	83	299	282	664		GO:0031324	negative regulation of cellular metabolic process	108	390	129	627
GO:0005975	carbohydrate metabolic process	138	222	297	657		GO:0009057	macromolecule catabolic process	85	427	109	621
GO:0006091	generation of precursor metabolites and energy	94	239	324	657		GO:0042254	ribosome biogenesis	135	304	173	612
GO:0006464	protein modification process	88	237	313	638		GO:0006259	DNA metabolic process	108	326	175	609
GO:0036211	protein modification process	88	237	313	638		GO:0065009	regulation of molecular function	105	408	90	603
GO:0007154	cell communication	111	215	303	629		GO:0006811	monoatomic ion transport	216	264	121	601
GO:0055085	transmembrane transport	100	264	261	625		GO:0006753	nucleoside phosphate metabolic process	242	189	166	597
GO:0009057	macromolecule catabolic process	90	222	311	623		GO:0009117	nucleotide metabolic process	242	186	166	594
GO:0006396	RNA processing	127	198	292	617		GO:1901565	organonitrogen compound catabolic process	81	392	109	582
GO:0046390	ribose phosphate biosynthetic process	86	178	342	606		GO:0023052	signaling	118	376	81	575
GO:0006457	protein folding	122	237	246	605		GO:0051172	negative regulation of nitrogen compound metabolic process	100	359	114	573
GO:0048523	negative regulation of cellular process	95	207	297	599		GO:0033043	regulation of organelle organization	107	374	80	561
GO:0009892	negative regulation of metabolic process	100	188	300	588		GO:0000003	reproduction	124	350	85	559
GO:0010035	response to inorganic substance	80	223	281	584		GO:0006508	proteolysis	73	374	104	551
GO:0048522	positive regulation of cellular process	100	183	301	584		GO:0051246	regulation of protein metabolic process	95	349	93	537
GO:0006974	DNA damage response	95	209	278	582		GO:0010629	negative regulation of gene expression	88	346	102	536
GO:0009260	ribonucleotide biosynthetic process	85	172	325	582		GO:0016192	vesicle-mediated transport	82	390	63	535
GO:0009123	nucleoside monophosphate metabolic process	89	176	306	571		GO:0032268	regulation of protein metabolic process	93	344	93	530
GO:0044282	small molecule catabolic process	98	217	250	565		GO:0006357	regulation of transcription by RNA polymerase II	113	328	84	525
GO:0008610	lipid biosynthetic process	86	201	268	555		GO:0019693	ribose phosphate metabolic process	232	145	148	525
GO:0072522	purine-containing compound biosynthetic process	86	165	299	550		GO:0034220	monoatomic ion transmembrane transport	211	207	105	523
GO:0034470	ncRNA processing	106	177	266	549		GO:0006091	generation of precursor metabolites and energy	237	158	125	520
GO:0009991	response to extracellular stimulus	96	168	281	545		GO:0051726	regulation of cell cycle	91	345	84	520
GO:1901361	organic cyclic compound catabolic process	84	176	275	535		GO:0072521	purine-containing compound metabolic process	228	151	140	519
GO:0006164	purine nucleotide biosynthetic process	81	160	288	529		GO:0033365	protein localization to organelle	87	335	95	517
GO:0061077	chaperone-mediated protein folding	113	205	204	522		GO:0034470	ncRNA processing	88	317	110	515
GO:0006259	DNA metabolic process	63	182	276	521		GO:0007165	signal transduction	106	334	70	510
GO:0065008	regulation of biological quality	107	186	227	520		GO:0022414	reproductive process	113	321	75	509
GO:0042273	ribosomal large subunit biogenesis	141	159	215	515		GO:0009890	negative regulation of biosynthetic process	88	322	96	506
GO:0009152	purine ribonucleotide biosynthetic process	78	155	281	514		GO:0031327	negative regulation of cellular biosynthetic process	88	322	96	506
GO:0010605	negative regulation of macromolecule metabolic process	94	155	263	512		GO:0009259	ribonucleotide metabolic process	228	138	133	499
GO:0031668	cellular response to extracellular stimulus	88	155	266	509		GO:0000278	mitotic cell cycle	102	324	72	498
GO:0071496	cellular response to external stimulus	88	155	266	509		GO:1903047	mitotic cell cycle process	101	316	72	489
GO:1901700	response to oxygen-containing compound	77	216	215	508		GO:0032502	developmental process	111	271	99	481
GO:0009893	positive regulation of metabolic process	90	165	251	506		GO:0006163	purine nucleotide metabolic process	225	125	126	476
GO:0031324	negative regulation of cellular metabolic process	86	161	255	502		GO:0006520	amino acid metabolic process	63	227	178	468
GO:0009161	ribonucleoside monophosphate metabolic process	78	151	272	501		GO:0050790	regulation of catalytic activity	84	312	71	467
GO:0006631	fatty acid metabolic process	87	178	232	497		GO:0009150	purine ribonucleotide metabolic process	225	123	117	465
GO:0010604	positive regulation of macromolecule metabolic process	86	158	251	495		GO:0010558	negative regulation of macromolecule biosynthetic process	80	294	90	464
GO:0051701	biological process involved in interaction with host	67	133	295	495		GO:0009891	positive regulation of biosynthetic process	94	286	83	463
GO:0019439	aromatic compound catabolic process	72	164	256	492		GO:0090407	organophosphate biosynthetic process	89	201	172	462
GO:0072330	monocarboxylic acid biosynthetic process	99	172	221	492		GO:0031328	positive regulation of cellular biosynthetic process	93	285	83	461
GO:0044272	sulfur compound biosynthetic process	54	164	271	489		GO:0006629	lipid metabolic process	58	279	115	452
GO:0006458	'de novo' protein folding	98	196	193	487		GO:0002181	cytoplasmic translation	126	188	137	451
GO:0006399	tRNA metabolic process	88	168	227	483		GO:0016053	organic acid biosynthetic process	74	191	185	450
GO:0009126	purine nucleoside monophosphate metabolic process	73	147	263	483		GO:0046394	carboxylic acid biosynthetic process	74	191	185	450
GO:0009167	purine ribonucleoside monophosphate metabolic process	73	147	263	483		GO:0006812	monoatomic cation transport	197	150	97	444
GO:0071702	organic substance transport	89	186	207	482		GO:1901137	carbohydrate derivative biosynthetic process	89	199	151	439
GO:0009266	response to temperature stimulus	85	149	246	480		GO:0010033	response to organic substance	91	268	78	437
GO:0031325	positive regulation of cellular metabolic process	82	151	243	476		GO:0045934	negative regulation of nucleobase-containing compound metabolic process	81	272	83	436
GO:0051173	positive regulation of nitrogen compound metabolic process	80	151	242	473		GO:0048583	regulation of response to stimulus	83	275	77	435
GO:0010628	positive regulation of gene expression	81	143	243	467		GO:0009123	nucleoside monophosphate metabolic process	220	97	117	434
GO:0015980	energy derivation by oxidation of organic compounds	58	171	234	463		GO:0010557	positive regulation of macromolecule biosynthetic process	88	266	79	433
GO:0044270	cellular nitrogen compound catabolic process	67	138	257	462		GO:0044255	cellular lipid metabolic process	57	270	105	432
GO:0046700	heterocycle catabolic process	65	136	251	452		GO:0006974	DNA damage response	57	278	95	430
GO:0046677	response to antibiotic	58	161	232	451		GO:0010628	positive regulation of gene expression	92	253	85	430
GO:0009141	nucleoside triphosphate metabolic process	66	144	238	448		GO:0042592	homeostatic process	87	279	63	429
GO:1901615	organic hydroxy compound metabolic process	92	133	215	440		GO:0045935	positive regulation of nucleobase-containing compound metabolic process	89	259	79	427
GO:0009607	response to biotic stimulus	67	126	242	435		GO:0098655	monoatomic cation transmembrane transport	197	133	91	421
GO:0051172	negative regulation of nitrogen compound metabolic process	76	133	226	435		GO:0009161	ribonucleoside monophosphate metabolic process	219	93	107	419
GO:0030163	protein catabolic process	60	166	207	433		GO:0010564	regulation of cell cycle process	79	272	67	418
GO:0043207	response to external biotic stimulus	65	124	242	431		GO:0098660	inorganic ion transmembrane transport	197	129	85	411
GO:0051707	response to other organism	65	124	242	431		GO:0030163	protein catabolic process	62	272	74	408
GO:0000027	ribosomal large subunit assembly	124	136	166	426		GO:0071826	protein-RNA complex organization	105	186	117	408
GO:0043648	dicarboxylic acid metabolic process	52	156	213	421		GO:0009605	response to external stimulus	78	210	117	405
GO:0051128	regulation of cellular component organization	61	125	235	421		GO:0009126	purine nucleoside monophosphate metabolic process	217	84	103	404
GO:0010629	negative regulation of gene expression	80	134	203	417		GO:0009167	purine ribonucleoside monophosphate metabolic process	217	84	103	404
GO:0009408	response to heat	76	128	209	413		GO:0048869	cellular developmental process	96	247	61	404
GO:0006811	monoatomic ion transport	74	162	176	412		GO:0016071	mRNA metabolic process	49	289	60	398
GO:0045333	cellular respiration	55	154	203	412		GO:0006325	chromatin organization	65	264	68	397
GO:1901657	glycosyl compound metabolic process	38	116	256	410		GO:0051253	negative regulation of RNA metabolic process	74	237	79	390
GO:0009124	nucleoside monophosphate biosynthetic process	64	117	225	406		GO:0016072	rRNA metabolic process	70	239	80	389
GO:0009199	ribonucleoside triphosphate metabolic process	56	124	218	398		GO:0009628	response to abiotic stimulus	81	219	84	384
GO:0009636	response to toxic substance	72	182	144	398		GO:0022618	protein-RNA complex assembly	97	174	113	384
GO:0009144	purine nucleoside triphosphate metabolic process	55	124	218	397		GO:0098662	inorganic cation transmembrane transport	191	110	82	383
GO:0016054	organic acid catabolic process	73	153	171	397		GO:0009141	nucleoside triphosphate metabolic process	216	81	80	377
GO:0046395	carboxylic acid catabolic process	73	152	171	396		GO:1902679	negative regulation of RNA biosynthetic process	70	230	77	377
GO:0009156	ribonucleoside monophosphate biosynthetic process	63	112	217	392		GO:0051254	positive regulation of RNA metabolic process	79	227	70	376
GO:0016999	antibiotic metabolic process	56	188	146	390		GO:0044257	protein catabolic process	58	254	60	372
GO:0042493	response to xenobiotic stimulus	52	164	173	389		GO:0015980	energy derivation by oxidation of organic compounds	180	117	72	369
GO:0009205	purine ribonucleoside triphosphate metabolic process	55	120	212	387		GO:0045892	negative regulation of DNA-templated transcription	70	225	74	369
GO:0075136	response to host	55	100	231	386		GO:0009199	ribonucleoside triphosphate metabolic process	215	74	78	367
GO:0009890	negative regulation of biosynthetic process	68	128	188	384		GO:1901605	alpha-amino acid metabolic process	55	167	145	367
GO:0016072	rRNA metabolic process	78	104	202	384		GO:0009144	purine nucleoside triphosphate metabolic process	214	73	77	364
GO:0031327	negative regulation of cellular biosynthetic process	68	127	188	383		GO:0009205	purine ribonucleoside triphosphate metabolic process	214	71	77	362
GO:0009127	purine nucleoside monophosphate biosynthetic process	62	110	208	380		GO:0044087	regulation of cellular component biogenesis	77	222	61	360
GO:0009168	purine ribonucleoside monophosphate biosynthetic process	62	110	208	380		GO:0046034	ATP metabolic process	214	68	76	358
GO:0034655	nucleobase-containing compound catabolic process	55	110	214	379		GO:1902680	positive regulation of RNA biosynthetic process	73	216	67	356
GO:0052173	response to defenses of other organism	55	95	223	373		GO:0032879	regulation of localization	54	244	56	354
GO:0052200	response to host defenses	55	95	223	373		GO:0007346	regulation of mitotic cell cycle	63	236	52	351
GO:0009891	positive regulation of biosynthetic process	64	119	189	372		GO:0051603	proteolysis involved in protein catabolic process	54	241	55	350
GO:0052564	response to host immune response	55	95	222	372		GO:0072594	establishment of protein localization to organelle	56	229	63	348
GO:0052572	response to host immune response	55	95	222	372		GO:0006364	rRNA processing	65	206	76	347
GO:0031328	positive regulation of cellular biosynthetic process	63	117	189	369		GO:0045893	positive regulation of DNA-templated transcription	73	207	66	346
GO:0071705	nitrogen compound transport	60	157	152	369		GO:0009991	response to extracellular stimulus	64	191	87	342
GO:0010557	positive regulation of macromolecule biosynthetic process	62	115	188	365		GO:0007005	mitochondrion organization	45	222	74	341
GO:0034599	cellular response to oxidative stress	53	149	162	364		GO:0070925	organelle assembly	96	133	112	341
GO:0000302	response to reactive oxygen species	53	143	164	360		GO:0032774	RNA biosynthetic process	57	213	70	340
GO:0006766	vitamin metabolic process	68	115	177	360		GO:0019725	cellular homeostasis	65	220	53	338
GO:0034220	monoatomic ion transmembrane transport	63	143	151	357		GO:0044093	positive regulation of molecular function	55	238	44	337
GO:0006767	water-soluble vitamin metabolic process	68	113	175	356		GO:0035556	intracellular signal transduction	66	213	55	334
GO:0031667	response to nutrient levels	63	117	176	356		GO:0071310	cellular response to organic substance	78	206	49	333
GO:0006364	rRNA processing	73	96	183	352		GO:0043632	modification-dependent macromolecule catabolic process	54	226	52	332
GO:0034404	nucleobase-containing small molecule biosynthetic process	41	93	214	348		GO:0061024	membrane organization	39	240	53	332
GO:0000096	sulfur amino acid metabolic process	39	114	191	344		GO:0051321	meiotic cell cycle	72	212	47	331
GO:0072524	pyridine-containing compound metabolic process	48	116	180	344		GO:0018193	peptidyl-amino acid modification	52	199	79	330
GO:0065009	regulation of molecular function	55	105	177	337		GO:0006281	DNA repair	43	217	69	329
GO:0009110	vitamin biosynthetic process	56	106	171	333		GO:0006351	DNA-templated transcription	56	202	69	327
GO:0009451	RNA modification	44	134	152	330		GO:0031667	response to nutrient levels	63	189	74	326
GO:0010558	negative regulation of macromolecule biosynthetic process	64	105	160	329		GO:0007010	cytoskeleton organization	52	225	48	325
GO:0042364	water-soluble vitamin biosynthetic process	56	104	169	329		GO:0048856	anatomical structure development	77	191	57	325
GO:0051246	regulation of protein metabolic process	68	89	172	329		GO:0051130	positive regulation of cellular component organization	57	218	50	325
GO:0098754	detoxification	63	161	104	328		GO:0071496	cellular response to external stimulus	64	178	83	325
GO:0032268	regulation of protein metabolic process	68	88	171	327		GO:0031668	cellular response to extracellular stimulus	62	178	83	323
GO:0009116	nucleoside metabolic process	36	97	192	325		GO:0015672	inorganic cation transmembrane transport	176	69	70	315
GO:0016051	carbohydrate biosynthetic process	69	106	150	325		GO:0051247	positive regulation of protein metabolic process	55	209	50	314
GO:0006812	monoatomic cation transport	57	135	130	322		GO:0032270	positive regulation of protein metabolic process	54	209	50	313
GO:0031669	cellular response to nutrient levels	55	103	161	319		GO:0005975	carbohydrate metabolic process	57	160	90	307
GO:0009119	ribonucleoside metabolic process	36	95	187	318		GO:0019941	modification-dependent protein catabolic process	49	209	49	307
GO:0042274	ribosomal small subunit biogenesis	88	95	133	316		GO:0031669	cellular response to nutrient levels	61	176	70	307
GO:0042594	response to starvation	52	97	167	316		GO:0042493	response to xenobiotic stimulus	46	189	72	307
GO:0033036	macromolecule localization	49	131	135	315		GO:0045333	cellular respiration	169	79	59	307
GO:0045934	negative regulation of nucleobase-containing compound metabolic process	47	98	169	314		GO:0009165	nucleotide biosynthetic process	71	110	125	306
GO:0044087	regulation of cellular component biogenesis	48	94	171	313		GO:1901293	nucleoside phosphate biosynthetic process	71	110	125	306
GO:0098655	monoatomic cation transmembrane transport	56	127	127	310		GO:0043085	positive regulation of catalytic activity	50	221	34	305
GO:0097237	cellular response to toxic substance	58	149	102	309		GO:1901361	organic cyclic compound catabolic process	41	184	80	305
GO:0044116	biological process involved in interaction with host	64	59	185	308		GO:0051640	organelle localization	49	215	39	303
GO:0044117	biological process involved in interaction with host	64	59	185	308		GO:0006511	ubiquitin-dependent protein catabolic process	49	209	43	301
GO:0009066	aspartate family amino acid metabolic process	37	105	163	305		GO:0010646	regulation of cell communication	54	194	52	300
GO:0045935	positive regulation of nucleobase-containing compound metabolic process	50	103	151	304		GO:1903046	meiotic cell cycle process	70	185	42	297
GO:0010033	response to organic substance	67	133	102	302		GO:0031399	regulation of protein modification process	51	200	44	295
GO:1990748	cellular detoxification	57	148	95	300		GO:0070647	protein modification by small protein conjugation or removal	47	209	39	295
GO:0098660	inorganic ion transmembrane transport	55	116	128	299		GO:0008652	amino acid biosynthetic process	43	126	124	293
GO:0009267	cellular response to starvation	51	91	156	298		GO:0048878	chemical homeostasis	61	189	43	293
GO:0051254	positive regulation of RNA metabolic process	49	98	150	297		GO:0019220	regulation of phosphate metabolic process	50	190	52	292
GO:0098869	cellular oxidant detoxification	57	146	94	297		GO:0051174	regulation of phosphorus metabolic process	50	190	52	292
GO:0009142	nucleoside triphosphate biosynthetic process	46	88	160	294		GO:0030447	filamentous growth	60	178	52	290
GO:0043038	amino acid activation	55	95	144	294		GO:0006790	sulfur compound metabolic process	36	167	86	289
GO:0043039	tRNA aminoacylation	55	95	144	294		GO:0006119	oxidative phosphorylation	196	52	37	285
GO:0043254	regulation of protein-containing complex assembly	40	89	165	294		GO:0046700	heterocycle catabolic process	37	179	69	285
GO:0022900	electron transport chain	47	95	147	289		GO:0051301	cell division	68	170	47	285
GO:0045893	positive regulation of DNA-templated transcription	46	96	146	288		GO:1902600	proton transmembrane transport	171	60	53	284
GO:1901701	cellular response to oxygen-containing compound	49	116	123	288		GO:0019439	aromatic compound catabolic process	37	172	74	283
GO:1902680	positive regulation of RNA biosynthetic process	46	96	146	288		GO:0023051	regulation of signaling	50	185	48	283
GO:0046034	ATP metabolic process	44	94	148	286		GO:0045944	positive regulation of transcription by RNA polymerase II	65	171	47	283
GO:0042886	amide transport	44	117	122	283		GO:0010498	proteasomal protein catabolic process	45	191	44	280
GO:0009069	serine family amino acid metabolic process	30	98	153	281		GO:0030154	cell differentiation	68	167	44	279
GO:0009201	ribonucleoside triphosphate biosynthetic process	40	82	159	281		GO:0008380	RNA splicing	73	170	35	278
GO:0032774	RNA biosynthetic process	67	76	138	281		GO:0008610	lipid biosynthetic process	40	165	73	278
GO:0006633	fatty acid biosynthetic process	60	103	117	280		GO:0009966	regulation of signal transduction	49	182	47	278
GO:0032259	methylation	49	98	133	280		GO:0032787	monocarboxylic acid metabolic process	48	129	101	278
GO:0009145	purine nucleoside triphosphate biosynthetic process	39	82	158	279		GO:0044703	multi-organism reproductive process	65	176	37	278
GO:0009206	purine ribonucleoside triphosphate biosynthetic process	39	82	158	279		GO:0044270	cellular nitrogen compound catabolic process	35	174	68	277
GO:0015833	peptide transport	42	114	122	278		GO:0006399	tRNA metabolic process	30	189	57	276
GO:0009060	aerobic respiration	37	117	121	275		GO:0055082	intracellular chemical homeostasis	58	176	41	275
GO:0006281	DNA repair	37	94	143	274		GO:2000241	regulation of reproductive process	51	183	41	275
GO:0008104	protein localization	40	116	118	274		GO:0019953	sexual reproduction	64	176	34	274
GO:0098662	inorganic cation transmembrane transport	51	107	115	273		GO:1901607	alpha-amino acid biosynthetic process	40	116	116	272
GO:0006351	DNA-templated transcription	66	72	132	270		GO:0006605	protein targeting	44	173	54	271
GO:0006066	alcohol metabolic process	66	78	125	269		GO:0033044	regulation of chromosome organization	49	179	42	270
GO:0051253	negative regulation of RNA metabolic process	44	84	141	269		GO:0048193	Golgi vesicle transport	42	194	33	269
GO:0019362	pyridine nucleotide metabolic process	36	96	135	267		GO:1901987	regulation of cell cycle phase transition	50	170	46	266
GO:0070482	response to oxygen levels	31	70	166	267		GO:0009060	aerobic respiration	164	57	44	265
GO:0015672	inorganic cation transmembrane transport	48	103	114	265		GO:0006397	mRNA processing	36	185	43	264
GO:0046496	nicotinamide nucleotide metabolic process	36	94	135	265		GO:0006979	response to oxidative stress	47	138	76	261
GO:0009064	glutamine family amino acid metabolic process	47	85	132	264		GO:0022900	electron transport chain	168	53	39	260
GO:0042278	purine nucleoside metabolic process	31	81	151	263		GO:0050801	monoatomic ion homeostasis	53	168	38	259
GO:0045184	establishment of protein localization	37	110	115	262		GO:0007163	establishment or maintenance of cell polarity	66	172	18	256
GO:0000028	ribosomal small subunit assembly	74	77	110	261		GO:0043161	proteasome-mediated ubiquitin-dependent protein catabolic process	43	177	36	256
GO:0046128	purine ribonucleoside metabolic process	31	80	150	261		GO:0044419	biological process involved in interspecies interaction between organisms	44	111	101	256
GO:0002181	cytoplasmic translation	43	77	140	260		GO:0006468	protein phosphorylation	49	151	55	255
GO:0006081	cellular aldehyde metabolic process	33	94	133	260		GO:0046390	ribose phosphate biosynthetic process	64	82	109	255
GO:0006575	cellular modified amino acid metabolic process	41	86	132	259		GO:1901990	regulation of mitotic cell cycle phase transition	47	168	40	255
GO:0010038	response to metal ion	29	89	141	259		GO:0051049	regulation of transport	41	166	47	254
GO:0015031	protein transport	36	105	115	256		GO:0045787	positive regulation of cell cycle	34	177	39	250
GO:0072350	tricarboxylic acid metabolic process	29	102	125	256		GO:0006873	intracellular monoatomic ion homeostasis	52	159	37	248
GO:0036293	response to decreased oxygen levels	30	64	160	254		GO:0000375	RNA splicing, via transesterification reactions	71	144	32	247
GO:0000097	sulfur amino acid biosynthetic process	30	77	146	253		GO:0034655	nucleobase-containing compound catabolic process	31	157	59	247
GO:0006418	tRNA aminoacylation for protein translation	49	82	119	250		GO:0009260	ribonucleotide biosynthetic process	64	80	102	246
GO:0042592	homeostatic process	52	93	105	250		GO:0006366	transcription by RNA polymerase II	50	152	42	244
GO:0072525	pyridine-containing compound biosynthetic process	34	78	137	249		GO:0050793	regulation of developmental process	70	133	41	244
GO:0034614	cellular response to reactive oxygen species	40	93	115	248		GO:0015931	nucleobase-containing compound transport	43	162	38	243
GO:0018193	peptidyl-amino acid modification	42	80	125	247		GO:0042594	response to starvation	45	139	59	243
GO:1901659	glycosyl compound biosynthetic process	19	49	179	247		GO:0044282	small molecule catabolic process	38	129	76	243
GO:1902679	negative regulation of RNA biosynthetic process	41	79	119	239		GO:0072522	purine-containing compound biosynthetic process	64	78	99	241
GO:0045892	negative regulation of DNA-templated transcription	39	79	119	237		GO:0055080	monoatomic cation homeostasis	50	155	35	240
GO:0072527	pyrimidine-containing compound metabolic process	36	88	113	237		GO:0006913	nucleocytoplasmic transport	43	159	37	239
GO:0006468	protein phosphorylation	32	94	110	236		GO:0022904	respiratory electron transport chain	162	46	31	239
GO:0032502	developmental process	48	92	96	236		GO:0034599	cellular response to oxidative stress	45	128	66	239
GO:0051301	cell division	36	90	109	235		GO:0051169	nuclear transport	43	159	37	239
GO:0050790	regulation of catalytic activity	39	83	111	233		GO:0009653	anatomical structure morphogenesis	62	150	26	238
GO:0009084	glutamine family amino acid biosynthetic process	40	70	122	232		GO:0030003	intracellular monoatomic cation homeostasis	50	153	34	237
GO:0019725	cellular homeostasis	46	86	99	231		GO:0042273	ribosomal large subunit biogenesis	61	90	86	237
GO:0046434	organophosphate catabolic process	28	76	123	227		GO:0071554	cell wall organization or biogenesis	44	157	34	235
GO:0062012	regulation of small molecule metabolic process	32	68	123	223		GO:0044182	filamentous growth of a population of unicellular organisms	51	145	38	234
GO:0001666	response to hypoxia	29	59	134	222		GO:0009267	cellular response to starvation	44	132	56	232
GO:2000142	regulation of DNA-templated transcription initiation	34	56	132	222		GO:0051129	negative regulation of cellular component organization	55	136	41	232
GO:0072329	monocarboxylic acid catabolic process	42	86	93	221		GO:0006839	mitochondrial transport	56	124	49	229
GO:0006090	pyruvate metabolic process	26	76	117	219		GO:0010638	positive regulation of organelle organization	33	155	40	228
GO:0016052	carbohydrate catabolic process	32	83	101	216		GO:0045786	negative regulation of cell cycle	51	142	35	228
GO:0006754	ATP biosynthetic process	35	70	108	213		GO:0006164	purine nucleotide biosynthetic process	62	69	96	227
GO:0006534	cysteine metabolic process	21	75	115	211		GO:0080134	regulation of response to stress	50	134	43	227
GO:1902600	proton transmembrane transport	43	77	91	211		GO:0051783	regulation of nuclear division	36	152	36	224
GO:0009132	nucleoside diphosphate metabolic process	33	67	109	209		GO:0098771	inorganic ion homeostasis	47	142	35	224
GO:0008033	tRNA processing	34	83	91	208		GO:0003006	developmental process involved in reproduction	55	137	28	220
GO:0034248	regulation of amide metabolic process	48	52	102	202		GO:0031503	protein-containing complex localization	42	148	30	220
GO:0016042	lipid catabolic process	35	61	105	201		GO:0042255	ribosome assembly	73	57	90	220
GO:0043414	macromolecule methylation	33	67	97	197		GO:0042274	ribosomal small subunit biogenesis	53	115	52	220
GO:0006099	tricarboxylic acid cycle	23	83	90	196		GO:0042773	ATP synthesis coupled electron transport	159	39	22	220
GO:0006101	citrate metabolic process	23	83	90	196		GO:0009152	purine ribonucleotide biosynthetic process	62	69	88	219
GO:0006400	tRNA modification	30	82	84	196		GO:0042775	mitochondrial ATP synthesis coupled electron transport	158	39	22	219
GO:0006644	phospholipid metabolic process	48	59	89	196		GO:0048584	positive regulation of response to stimulus	36	141	42	219
GO:0051259	protein complex oligomerization	37	79	80	196		GO:0006403	RNA localization	40	146	32	218
GO:0043650	dicarboxylic acid biosynthetic process	23	65	106	194		GO:0006820	monoatomic anion transport	32	144	41	217
GO:0051409	response to nitrosative stress	26	54	114	194		GO:0040029	epigenetic regulation of gene expression	33	146	38	217
GO:0010608	post-transcriptional regulation of gene expression	46	53	94	193		GO:1901700	response to oxygen-containing compound	48	105	63	216
GO:0042737	xenobiotic catabolic process	33	111	49	193		GO:0000910	cytokinesis	54	134	26	214
GO:1901292	nucleoside phosphate catabolic process	24	58	111	193		GO:0048285	organelle fission	41	132	41	214
GO:1903509	liposaccharide metabolic process	52	57	83	192		GO:0071214	cellular response to abiotic stimulus	46	128	39	213
GO:0006555	methionine metabolic process	25	63	103	191		GO:0104004	cellular response to environmental stimulus	46	128	39	213
GO:0035690	cellular response to xenobiotic stimulus	23	77	91	191		GO:0010608	post-transcriptional regulation of gene expression	39	132	41	212
GO:1901068	guanosine-containing compound metabolic process	21	52	117	190		GO:1902531	regulation of intracellular signal transduction	36	151	25	212
GO:0006417	regulation of translation	45	51	92	188		GO:0032505	reproduction of a single-celled organism	40	151	20	211
GO:0044257	protein catabolic process	26	58	104	188		GO:0043254	regulation of protein-containing complex assembly	46	126	37	209
GO:1901617	organic hydroxy compound biosynthetic process	24	56	108	188		GO:0051336	regulation of hydrolase activity	35	144	29	208
GO:0072528	pyrimidine-containing compound biosynthetic process	31	69	87	187		GO:0071103	DNA conformation change	45	109	53	207
GO:0009072	aromatic amino acid metabolic process	28	82	76	186		GO:0042325	regulation of phosphorylation	35	140	31	206
GO:0008654	phospholipid biosynthetic process	46	56	80	182		GO:0030029	actin filament-based process	25	155	25	205
GO:0005996	monosaccharide metabolic process	27	76	78	181		GO:0032446	protein modification by small protein conjugation	37	144	24	205
GO:0010565	regulation of cellular ketone metabolic process	22	54	103	179		GO:0051656	establishment of organelle localization	39	136	30	205
GO:0051603	proteolysis involved in protein catabolic process	24	52	102	178		GO:0022411	cellular component disassembly	45	109	50	204
GO:0051604	protein maturation	20	73	85	178		GO:0098657	import into cell	39	136	28	203
GO:0009163	nucleoside biosynthetic process	18	35	124	177		GO:0010639	negative regulation of organelle organization	50	122	30	202
GO:0019363	pyridine nucleotide biosynthetic process	26	59	92	177		GO:0030036	actin cytoskeleton organization	25	152	25	202
GO:0042455	ribonucleoside biosynthetic process	18	35	124	177		GO:0071852	fungal-type cell wall organization or biogenesis	39	141	22	202
GO:0044093	positive regulation of molecular function	27	56	94	177		GO:0090068	positive regulation of cell cycle process	31	138	33	202
GO:0022411	cellular component disassembly	69	47	60	176		GO:0006342	heterochromatin formation	32	134	35	201
GO:0019359	nicotinamide nucleotide biosynthetic process	26	57	92	175		GO:0045814	negative regulation of gene expression, epigenetic	32	134	35	201
GO:0051247	positive regulation of protein metabolic process	33	50	91	174		GO:0022603	regulation of anatomical structure morphogenesis	58	115	27	200
GO:0032270	positive regulation of protein metabolic process	33	49	91	173		GO:0051493	regulation of cytoskeleton organization	47	121	32	200
GO:0032984	protein-containing complex disassembly	66	47	60	173		GO:0061919	process utilizing autophagic mechanism	37	130	32	199
GO:0009166	nucleotide catabolic process	22	48	102	172		GO:0071824	protein-DNA complex organization	44	115	39	198
GO:0072593	reactive oxygen species metabolic process	34	96	42	172		GO:0000280	nuclear division	39	121	37	197
GO:0009070	serine family amino acid biosynthetic process	12	54	104	170		GO:0000377	RNA splicing, via transesterification reactions with bulged adenosine as nucleophile	27	141	27	195
GO:0019216	regulation of lipid metabolic process	24	47	99	170		GO:0034248	regulation of amide metabolic process	37	121	37	195
GO:0009185	ribonucleoside diphosphate metabolic process	24	51	94	169		GO:0000398	mRNA splicing, via spliceosome	27	140	27	194
GO:0048583	regulation of response to stimulus	28	56	85	169		GO:0006914	autophagy	37	124	32	193
GO:0019217	regulation of fatty acid metabolic process	22	45	96	163		GO:0043934	sporulation	46	119	28	193
GO:0042542	response to hydrogen peroxide	24	76	63	163		GO:0009124	nucleoside monophosphate biosynthetic process	57	52	82	191
GO:0044242	cellular lipid catabolic process	25	51	84	160		GO:0010948	negative regulation of cell cycle process	45	119	26	190
GO:0001510	RNA methylation	26	56	77	159		GO:0031137	regulation of conjugation with cellular fusion	35	129	26	190
GO:0006643	membrane lipid metabolic process	49	40	70	159		GO:0009156	ribonucleoside monophosphate biosynthetic process	57	51	81	189
GO:0009067	aspartate family amino acid biosynthetic process	17	52	90	159		GO:0050657	nucleic acid transport	37	124	27	188
GO:0009311	oligosaccharide metabolic process	47	47	65	159		GO:0001932	regulation of protein phosphorylation	31	127	28	186
GO:0009063	amino acid catabolic process	26	69	63	158		GO:0050658	RNA transport	36	123	27	186
GO:0006664	glycolipid metabolic process	48	39	70	157		GO:0051236	establishment of RNA localization	36	123	27	186
GO:0035821	modulation of process of another organism	23	47	87	157		GO:1901615	organic hydroxy compound metabolic process	24	102	59	185
GO:0019941	modification-dependent protein catabolic process	15	46	93	154		GO:1990542	mitochondrial transmembrane transport	48	99	38	185
GO:0043632	modification-dependent macromolecule catabolic process	15	46	93	154		GO:0061640	cytoskeleton-dependent cytokinesis	48	114	22	184
GO:0009062	fatty acid catabolic process	24	49	80	153		GO:0006417	regulation of translation	34	112	37	183
GO:0009135	purine nucleoside diphosphate metabolic process	23	48	82	153		GO:0015711	organic anion transport	23	126	34	183
GO:0009179	purine ribonucleoside diphosphate metabolic process	23	48	82	153		GO:0051604	protein maturation	22	112	49	183
GO:0032501	multicellular organismal process	37	67	49	153		GO:0006644	phospholipid metabolic process	27	122	33	182
GO:0006525	arginine metabolic process	24	51	77	152		GO:0000122	negative regulation of transcription by RNA polymerase II	51	98	32	181
GO:0010498	proteasomal protein catabolic process	18	40	94	152		GO:0006897	endocytosis	33	127	21	181
GO:1901698	response to nitrogen compound	16	56	80	152		GO:0007034	vacuolar transport	30	127	24	181
GO:0022904	respiratory electron transport chain	22	53	76	151		GO:0007088	regulation of mitotic nuclear division	28	124	29	181
GO:0044413	perturbation of host defenses by symbiont	24	38	89	151		GO:1901701	cellular response to oxygen-containing compound	42	89	50	181
GO:0051832	perturbation of host defenses by symbiont	24	38	89	151		GO:0048646	anatomical structure formation involved in morphogenesis	48	113	19	180
GO:0009312	oligosaccharide biosynthetic process	46	44	60	150		GO:0009607	response to biotic stimulus	33	89	57	179
GO:0009073	aromatic amino acid family biosynthetic process	23	59	67	149		GO:2000243	positive regulation of reproductive process	29	128	20	177
GO:0016311	dephosphorylation	19	43	87	149		GO:0000281	mitotic cytokinesis	45	112	19	176
GO:0033865	nucleoside bisphosphate metabolic process	24	50	75	149		GO:0009127	purine nucleoside monophosphate biosynthetic process	56	43	77	176
GO:0033875	ribonucleoside bisphosphate metabolic process	24	50	75	149		GO:0009168	purine ribonucleoside monophosphate biosynthetic process	56	43	77	176
GO:0034032	purine nucleoside bisphosphate metabolic process	24	50	75	149		GO:0009894	regulation of catabolic process	33	113	30	176
GO:0044003	modulation by symbiont of host process	19	43	87	149		GO:0017038	protein import	24	114	38	176
GO:1901606	alpha-amino acid catabolic process	26	66	57	149		GO:0008033	tRNA processing	24	118	33	175
GO:0046467	membrane lipid biosynthetic process	44	37	67	148		GO:0035690	cellular response to xenobiotic stimulus	31	106	38	175
GO:0006401	RNA catabolic process	24	40	83	147		GO:0048468	cell development	38	110	27	175
GO:0009247	glycolipid biosynthetic process	43	36	67	146		GO:0071897	DNA biosynthetic process	43	59	72	174
GO:0019751	polyol metabolic process	35	43	68	146		GO:0048585	negative regulation of response to stimulus	39	102	32	173
GO:0006414	translational elongation	32	48	65	145		GO:0006401	RNA catabolic process	19	127	26	172
GO:0009314	response to radiation	25	63	57	145		GO:0006611	protein export from nucleus	31	117	24	172
GO:0009410	response to xenobiotic stimulus	25	72	48	145		GO:0051168	nuclear export	31	117	24	172
GO:0048856	anatomical structure development	32	67	46	145		GO:0007059	chromosome segregation	30	94	47	171
GO:0006526	arginine biosynthetic process	23	47	74	144		GO:0030435	sporulation resulting in formation of a cellular spore	43	110	18	171
GO:0019344	cysteine biosynthetic process	11	47	86	144		GO:0006405	RNA export from nucleus	31	115	23	169
GO:0071806	protein transmembrane transport	12	68	63	143		GO:0006457	protein folding	27	110	32	169
GO:0006260	DNA replication	24	46	71	141		GO:0031329	regulation of cellular catabolic process	31	108	30	169
GO:0009432	SOS response	27	34	78	139		GO:0071166	ribonucleoprotein complex localization	31	115	23	169
GO:0030258	lipid modification	22	46	71	139		GO:0051983	regulation of chromosome segregation	25	112	31	168
GO:0032879	regulation of localization	34	45	60	139		GO:0051248	negative regulation of protein metabolic process	26	105	36	167
GO:0071554	cell wall organization or biogenesis	17	47	75	139		GO:0016567	protein ubiquitination	31	118	17	166
GO:0040008	regulation of growth	25	41	72	138		GO:0072665	protein localization to vacuole	30	105	31	166
GO:0017001	antibiotic catabolic process	19	80	38	137		GO:0022604	regulation of cell morphogenesis	49	95	21	165
GO:0046777	protein autophosphorylation	13	40	84	137		GO:0072657	protein localization to membrane	22	111	32	165
GO:0051260	protein homooligomerization	19	65	53	137		GO:0040008	regulation of growth	34	113	17	164
GO:0018205	peptidyl-lysine modification	16	37	83	136		GO:0045930	negative regulation of mitotic cell cycle	35	107	22	164
GO:0044119	biological process involved in interaction with host	18	29	89	136		GO:0051338	regulation of transferase activity	30	110	24	164
GO:0019748	secondary metabolic process	15	85	34	134		GO:0060341	regulation of cellular localization	24	117	23	164
GO:0042546	cell wall biogenesis	15	44	73	132		GO:0080135	regulation of cellular response to stress	37	98	29	164
GO:0051276	chromosome organization	18	34	79	131		GO:0009451	RNA modification	24	102	37	163
GO:0005976	polysaccharide metabolic process	18	49	63	130		GO:0022413	reproductive process in single-celled organism	31	120	12	163
GO:0051098	regulation of binding	15	31	84	130		GO:0044403	biological process involved in symbiotic interaction	34	49	80	163
GO:0006720	isoprenoid metabolic process	11	53	65	129		GO:0032269	negative regulation of protein metabolic process	25	101	36	162
GO:0042451	purine nucleoside biosynthetic process	13	24	92	129		GO:0032880	regulation of protein localization	27	113	22	162
GO:0046129	purine ribonucleoside biosynthetic process	13	24	92	129		GO:0006970	response to osmotic stress	36	90	35	161
GO:0006261	DNA-templated DNA replication	24	42	62	128		GO:0010035	response to inorganic substance	33	82	46	161
GO:0051248	negative regulation of protein metabolic process	32	37	59	128		GO:0045931	positive regulation of mitotic cell cycle	20	115	26	161
GO:0032269	negative regulation of protein metabolic process	32	37	58	127		GO:0009636	response to toxic substance	26	92	42	160
GO:0042440	pigment metabolic process	12	51	64	127		GO:0006338	chromatin remodeling	30	102	27	159
GO:0044092	negative regulation of molecular function	22	37	68	127		GO:0031401	positive regulation of protein modification process	27	111	21	159
GO:0046148	pigment biosynthetic process	12	51	64	127		GO:0046486	glycerolipid metabolic process	18	112	29	159
GO:0051101	regulation of DNA binding	14	30	83	127		GO:0030490	maturation of SSU-rRNA	33	94	31	158
GO:0006220	pyrimidine nucleotide metabolic process	16	41	69	126		GO:0032259	methylation	18	100	40	158
GO:0006576	biogenic amine metabolic process	26	50	50	126		GO:0016570	histone modification	19	113	25	157
GO:0009081	branched-chain amino acid metabolic process	16	53	57	126		GO:0033045	regulation of sister chromatid segregation	25	103	29	157
GO:0009308	amine metabolic process	26	50	50	126		GO:0051052	regulation of DNA metabolic process	27	108	22	157
GO:0019395	fatty acid oxidation	20	42	64	126		GO:0006310	DNA recombination	29	96	31	156
GO:0034440	lipid oxidation	20	42	64	126		GO:0009896	positive regulation of catabolic process	25	103	27	155
GO:0035966	response to topologically incorrect protein	35	55	36	126		GO:0016054	organic acid catabolic process	25	81	49	155
GO:0044106	amine metabolic process	26	50	50	126		GO:0031331	positive regulation of cellular catabolic process	25	103	27	155
GO:0051641	cellular localization	25	49	52	126		GO:0046395	carboxylic acid catabolic process	25	81	49	155
GO:0023052	signaling	25	61	39	125		GO:1901698	response to nitrogen compound	26	101	28	155
GO:1901070	guanosine-containing compound biosynthetic process	12	24	88	124		GO:0032956	regulation of actin cytoskeleton organization	25	102	27	154
GO:0006986	response to unfolded protein	34	54	35	123		GO:0032970	regulation of actin filament-based process	25	102	27	154
GO:0019220	regulation of phosphate metabolic process	21	36	66	123		GO:0008360	regulation of cell shape	47	86	20	153
GO:0019318	hexose metabolic process	18	48	57	123		GO:0010562	positive regulation of phosphorus metabolic process	30	99	23	152
GO:0046031	ADP metabolic process	21	35	67	123		GO:0045937	positive regulation of phosphate metabolic process	30	99	23	152
GO:0048878	chemical homeostasis	29	43	51	123		GO:0051345	positive regulation of hydrolase activity	25	113	14	152
GO:0051174	regulation of phosphorus metabolic process	21	36	66	123		GO:0044272	sulfur compound biosynthetic process	17	84	50	151
GO:0042743	hydrogen peroxide metabolic process	18	73	31	122		GO:0072330	monocarboxylic acid biosynthetic process	30	62	57	149
GO:0051049	regulation of transport	29	39	54	122		GO:0098813	nuclear chromosome segregation	25	89	35	149
GO:0000154	rRNA modification	13	39	69	121		GO:0032506	cytokinetic process	37	90	20	147
GO:0016071	mRNA metabolic process	32	41	48	121		GO:0033047	regulation of mitotic sister chromatid segregation	23	97	27	147
GO:0008299	isoprenoid biosynthetic process	8	49	62	119		GO:0045229	external encapsulating structure organization	28	101	18	147
GO:0051084	'de novo' post-translational protein folding	34	51	34	119		GO:0090150	establishment of protein localization to membrane	20	98	29	147
GO:0051085	chaperone cofactor-dependent protein refolding	34	51	34	119		GO:0009142	nucleoside triphosphate biosynthetic process	54	36	56	146
GO:0007165	signal transduction	23	61	34	118		GO:0016051	carbohydrate biosynthetic process	32	67	47	146
GO:0045454	cell redox homeostasis	21	46	51	118		GO:0018205	peptidyl-lysine modification	18	82	46	146
GO:0006354	DNA-templated transcription elongation	26	25	66	117		GO:0006260	DNA replication	15	100	30	145
GO:0006413	translational initiation	44	24	49	117		GO:0034976	response to endoplasmic reticulum stress	26	101	18	145
GO:0019682	glyceraldehyde-3-phosphate metabolic process	10	52	55	117		GO:0043549	regulation of kinase activity	26	97	22	145
GO:0043086	negative regulation of catalytic activity	17	35	65	117		GO:0098656	monoatomic anion transmembrane transport	25	93	27	145
GO:0044550	secondary metabolite biosynthetic process	9	75	33	117		GO:0006123	mitochondrial electron transport, cytochrome c to oxygen	113	16	15	144
GO:0007275	multicellular organism development	24	56	36	116		GO:0019646	aerobic electron transport chain	113	16	15	144
GO:0030162	regulation of proteolysis	19	33	64	116		GO:0044089	positive regulation of cellular component biogenesis	19	102	23	144
GO:0051099	positive regulation of binding	13	28	75	116		GO:0007017	microtubule-based process	23	95	25	143
GO:0020012	evasion of host immune response	18	30	67	115		GO:0009266	response to temperature stimulus	35	81	27	143
GO:0030682	perturbation of host defenses by symbiont	18	30	67	115		GO:0071555	cell wall organization	26	99	18	143
GO:0043388	positive regulation of DNA binding	12	28	75	115		GO:0031139	positive regulation of conjugation with cellular fusion	20	108	14	142
GO:0044415	perturbation of host defenses by symbiont	18	30	67	115		GO:0005976	polysaccharide metabolic process	24	86	31	141
GO:0051805	evasion of host immune response	18	30	67	115		GO:0006402	mRNA catabolic process	16	104	21	141
GO:0051807	perturbation of host defenses by symbiont	18	30	67	115		GO:0009201	ribonucleoside triphosphate biosynthetic process	54	33	54	141
GO:0051834	perturbation of host defenses by symbiont	18	30	67	115		GO:0000462	maturation of SSU-rRNA from tricistronic rRNA transcript (SSU-rRNA, 5.8S rRNA, LSU-rRNA)	29	81	30	140
GO:0071941	nitrogen cycle metabolic process	24	36	55	115		GO:0010243	response to organonitrogen compound	26	92	22	140
GO:0090662	transmembrane transport	19	39	57	115		GO:0006261	DNA-templated DNA replication	14	95	29	138
GO:0099131	monoatomic ion transmembrane transport	19	39	57	115		GO:0000956	nuclear-transcribed mRNA catabolic process	16	103	18	137
GO:0042398	cellular modified amino acid biosynthetic process	19	34	61	114		GO:0006650	glycerophospholipid metabolic process	16	95	26	137
GO:0042744	hydrogen peroxide catabolic process	17	68	29	114		GO:0043648	dicarboxylic acid metabolic process	26	79	32	137
GO:0099132	monoatomic cation transmembrane transport	19	38	57	114		GO:0009145	purine nucleoside triphosphate biosynthetic process	53	30	53	136
GO:0051262	protein tetramerization	19	51	43	113		GO:0009206	purine ribonucleoside triphosphate biosynthetic process	53	30	53	136
GO:0033013	tetrapyrrole metabolic process	8	51	53	112		GO:0010648	negative regulation of cell communication	32	83	21	136
GO:0046364	monosaccharide biosynthetic process	16	41	55	112		GO:0097237	cellular response to toxic substance	22	82	32	136
GO:0006563	L-serine metabolic process	6	41	64	111		GO:0006302	double-strand break repair	15	89	31	135
GO:0055082	intracellular chemical homeostasis	25	38	48	111		GO:0009408	response to heat	32	78	25	135
GO:0071103	DNA conformation change	13	27	71	111		GO:0031505	fungal-type cell wall organization	23	98	14	135
GO:0071236	cellular response to antibiotic	21	53	37	111		GO:0045292	mRNA cis splicing, via spliceosome	15	101	19	135
GO:0033014	tetrapyrrole biosynthetic process	7	50	53	110		GO:0045859	regulation of protein kinase activity	23	92	20	135
GO:0030490	maturation of SSU-rRNA	37	29	43	109		GO:0006754	ATP biosynthetic process	53	28	53	134
GO:0051289	protein homotetramerization	18	49	42	109		GO:0072524	pyridine-containing compound metabolic process	24	52	58	134
GO:1901699	cellular response to nitrogen compound	9	37	63	109		GO:0007033	vacuole organization	27	84	22	133
GO:0006006	glucose metabolic process	17	37	54	108		GO:0034293	sexual sporulation	31	88	14	133
GO:0010039	response to iron ion	9	35	64	108		GO:0043935	sexual sporulation resulting in formation of a cellular spore	31	88	14	133
GO:0015985	energy coupled proton transport, down electrochemical gradient	19	35	53	107		GO:0000027	ribosomal large subunit assembly	42	30	60	132
GO:0015986	proton motive force-driven ATP synthesis	19	35	53	107		GO:0006892	post-Golgi vesicle-mediated transport	20	100	12	132
GO:0043952	protein transport by the Sec complex	9	56	42	107		GO:0023057	negative regulation of signaling	31	81	20	132
GO:0000462	maturation of SSU-rRNA from tricistronic rRNA transcript (SSU-rRNA, 5.8S rRNA, LSU-rRNA)	37	27	42	106		GO:0000747	conjugation with cellular fusion	30	87	14	131
GO:0016226	iron-sulfur cluster assembly	23	40	43	106		GO:0016236	macroautophagy	25	85	21	131
GO:0031163	metallo-sulfur cluster assembly	23	40	43	106		GO:0140053	mitochondrial gene expression	12	93	26	131
GO:0071731	response to nitric oxide	7	34	65	106		GO:0008654	phospholipid biosynthetic process	18	83	29	130
GO:0097366	response to bronchodilator	7	34	65	106		GO:0016999	antibiotic metabolic process	23	67	40	130
GO:0006547	histidine metabolic process	12	27	66	105		GO:0019954	asexual reproduction	28	77	25	130
GO:0009273	peptidoglycan-based cell wall biogenesis	11	41	53	105		GO:0046677	response to antibiotic	25	59	46	130
GO:0043335	protein unfolding	10	54	41	105		GO:0009968	negative regulation of signal transduction	29	79	20	128
GO:0052803	imidazole-containing compound metabolic process	12	27	66	105		GO:0061982	meiosis I cell cycle process	33	75	20	128
GO:1903008	organelle disassembly	45	22	37	104		GO:0140013	meiotic nuclear division	32	73	23	128
GO:0019319	hexose biosynthetic process	15	34	54	103		GO:0042327	positive regulation of phosphorylation	23	85	19	127
GO:0051649	establishment of localization in cell	22	36	45	103		GO:0051445	regulation of meiotic cell cycle	23	82	22	127
GO:0080134	regulation of response to stress	18	28	57	103		GO:1903827	regulation of protein localization	22	91	14	127
GO:0006094	gluconeogenesis	14	34	54	102		GO:0010647	positive regulation of cell communication	17	86	23	126
GO:0046039	GTP metabolic process	11	27	64	102		GO:0030001	metal ion transport	24	70	32	126
GO:0046907	intracellular transport	21	36	45	102		GO:0032984	protein-containing complex disassembly	36	58	32	126
GO:0006096	glycolytic process	16	31	54	101		GO:0097435	supramolecular fiber organization	22	89	15	126
GO:0019627	urea metabolic process	17	34	50	101		GO:1901989	positive regulation of cell cycle phase transition	18	80	28	126
GO:0032790	ribosome disassembly	42	22	37	101		GO:0006066	alcohol metabolic process	17	71	37	125
GO:0032988	protein-RNA complex disassembly	42	22	37	101		GO:0006631	fatty acid metabolic process	22	53	50	125
GO:0042866	pyruvate biosynthetic process	16	31	54	101		GO:0016052	carbohydrate catabolic process	19	58	48	125
GO:1901136	carbohydrate derivative catabolic process	12	27	62	101		GO:0000819	sister chromatid segregation	21	71	32	124
GO:0034613	protein localization	21	35	44	100		GO:0006400	tRNA modification	19	79	26	124
GO:0042430	indole-containing compound metabolic process	16	41	43	100		GO:0042546	cell wall biogenesis	30	73	21	124
GO:0046940	nucleoside monophosphate phosphorylation	18	38	44	100		GO:0140014	mitotic nuclear division	21	74	29	124
GO:0070727	cellular macromolecule localization	21	35	44	100		GO:0000226	microtubule cytoskeleton organization	21	78	23	122
GO:0006568	tryptophan metabolic process	16	40	43	99		GO:0001934	positive regulation of protein phosphorylation	22	82	18	122
GO:0006586	indolalkylamine metabolic process	16	40	43	99		GO:0016311	dephosphorylation	8	94	20	122
GO:0009086	methionine biosynthetic process	14	29	56	99		GO:1901988	negative regulation of cell cycle phase transition	29	73	20	122
GO:0033993	response to lipid	15	36	48	99		GO:0043414	macromolecule methylation	15	79	27	121
GO:0000271	polysaccharide biosynthetic process	12	38	48	98		GO:0051781	positive regulation of cell division	16	84	21	121
GO:0070301	cellular response to hydrogen peroxide	16	50	32	98		GO:0071470	cellular response to osmotic stress	30	64	27	121
GO:0006635	fatty acid beta-oxidation	12	37	48	97		GO:0071806	protein transmembrane transport	20	70	31	121
GO:0017148	negative regulation of translation	24	29	44	97		GO:1901991	negative regulation of mitotic cell cycle phase transition	29	72	20	121
GO:0034249	negative regulation of amide metabolic process	24	29	44	97		GO:1902099	regulation of metaphase/anaphase transition of cell cycle	20	76	25	121
GO:0048731	system development	19	47	31	97		GO:1905818	regulation of chromosome separation	20	76	25	121
GO:0071241	cellular response to inorganic substance	9	31	57	97		GO:0010256	endomembrane system organization	9	95	16	120
GO:0006778	porphyrin-containing compound metabolic process	6	48	42	96		GO:0016050	vesicle organization	17	84	19	120
GO:0009719	response to endogenous stimulus	21	46	29	96		GO:0030010	establishment of cell polarity	22	92	6	120
GO:0031167	rRNA methylation	12	29	55	96		GO:0044092	negative regulation of molecular function	19	72	29	120
GO:0071310	cellular response to organic substance	25	47	24	96		GO:0048284	organelle fusion	22	83	15	120
GO:0006310	DNA recombination	21	28	46	95		GO:0060627	regulation of vesicle-mediated transport	21	86	13	120
GO:0006535	cysteine biosynthetic process from serine	6	36	53	95		GO:0065002	intracellular protein transmembrane transport	20	70	30	120
GO:0006779	porphyrin-containing compound biosynthetic process	6	47	42	95		GO:0006278	RNA-templated DNA biosynthetic process	35	25	59	119
GO:0034605	cellular response to heat	18	31	46	95		GO:0006333	chromatin organization	39	64	16	119
GO:0046165	alcohol biosynthetic process	13	33	49	95		GO:0009064	glutamine family amino acid metabolic process	24	56	39	119
GO:0000050	urea cycle	15	33	46	94		GO:0010965	regulation of mitotic sister chromatid separation	19	75	25	119
GO:0000470	maturation of LSU-rRNA	18	24	52	94		GO:0030071	regulation of mitotic metaphase/anaphase transition	19	75	25	119
GO:0006221	pyrimidine nucleotide biosynthetic process	14	27	53	94		GO:0062012	regulation of small molecule metabolic process	28	63	28	119
GO:0019674	NAD metabolic process	13	37	44	94		GO:0032989	cellular anatomical entity morphogenesis	30	79	9	118
GO:0042558	pteridine-containing compound metabolic process	13	31	50	94		GO:0034728	nucleosome organization	27	68	23	118
GO:0050801	monoatomic ion homeostasis	21	30	43	94		GO:0061025	membrane fusion	23	77	17	117
GO:0098771	inorganic ion homeostasis	21	30	43	94		GO:1901992	positive regulation of mitotic cell cycle phase transition	15	79	23	117
GO:0009245	lipid A biosynthetic process	38	23	32	93		GO:0006888	endoplasmic reticulum to Golgi vesicle-mediated transport	19	81	16	116
GO:0046493	lipid A metabolic process	38	23	32	93		GO:0006323	chromosome organization	34	65	16	115
GO:1901269	lipooligosaccharide metabolic process	38	23	32	93		GO:0007127	meiosis I	29	67	19	115
GO:1901271	lipooligosaccharide biosynthetic process	38	23	32	93		GO:0010570	regulation of filamentous growth	21	81	13	115
GO:0008202	steroid metabolic process	22	31	39	92		GO:0000075	cell cycle checkpoint signaling	19	77	18	114
GO:0046037	GMP metabolic process	9	23	59	91		GO:0034605	cellular response to heat	30	63	21	114
GO:2000677	regulation of transcription regulatory region DNA binding	11	19	61	91		GO:0065004	protein-DNA complex assembly	26	66	22	114
GO:2000679	positive regulation of transcription regulatory region DNA binding	11	19	61	91		GO:0098754	detoxification	19	65	30	114
GO:0006873	intracellular monoatomic ion homeostasis	20	28	42	90		GO:1901617	organic hydroxy compound biosynthetic process	12	67	35	114
GO:0050793	regulation of developmental process	13	35	42	90		GO:2001252	positive regulation of chromosome organization	14	79	21	114
GO:0006783	heme biosynthetic process	6	42	41	89		GO:0032501	multicellular organismal process	29	53	30	112
GO:0006820	monoatomic anion transport	18	28	43	89		GO:0032543	mitochondrial translation	11	77	24	112
GO:0042168	heme metabolic process	6	42	41	89		GO:0019362	pyridine nucleotide metabolic process	22	46	43	111
GO:0055080	monoatomic cation homeostasis	18	29	42	89		GO:0006575	cellular modified amino acid metabolic process	9	82	19	110
GO:0006886	intracellular protein transport	18	28	42	88		GO:0015988	energy coupled proton transmembrane transport, against electrochemical gradient	77	21	12	110
GO:0046417	chorismate metabolic process	8	35	45	88		GO:0016197	endosomal transport	20	76	14	110
GO:0052031	symbiont-mediated perturbation of host defense response	11	24	53	88		GO:0032535	regulation of cellular component size	20	72	18	110
GO:0052255	symbiont-mediated perturbation of host defense response	11	24	53	88		GO:0045862	positive regulation of proteolysis	16	73	21	110
GO:0000105	histidine biosynthetic process	11	27	49	87		GO:0051701	biological process involved in interaction with host	28	33	49	110
GO:0006772	thiamine metabolic process	16	41	30	87		GO:0090066	regulation of anatomical structure size	20	72	18	110
GO:0009082	branched-chain amino acid biosynthetic process	8	36	43	87		GO:1902903	regulation of supramolecular fiber organization	32	61	16	109
GO:0009268	response to pH	11	24	52	87		GO:1990748	cellular detoxification	18	64	27	109
GO:0019400	alditol metabolic process	27	21	39	87		GO:1900428	regulation of filamentous growth of a population of unicellular organisms	21	77	10	108
GO:0042723	thiamine-containing compound metabolic process	16	41	30	87		GO:0016482	cytosolic transport	20	79	8	107
GO:0052552	symbiont-mediated perturbation of host immune response	11	24	52	87		GO:0046496	nicotinamide nucleotide metabolic process	22	43	42	107
GO:0052553	symbiont-mediated perturbation of host immune response	11	24	52	87		GO:0007584	response to nutrient	24	63	19	106
GO:0006071	glycerol metabolic process	26	21	39	86		GO:0030437	ascospore formation	23	74	9	106
GO:0045862	positive regulation of proteolysis	12	27	47	86		GO:1902275	regulation of chromatin organization	23	69	14	106
GO:0071732	cellular response to nitric oxide	6	26	54	86		GO:2001251	negative regulation of chromosome organization	20	67	19	106
GO:1902170	cellular response to reactive nitrogen species	6	26	54	86		GO:0000070	mitotic sister chromatid segregation	18	60	27	105
GO:0006637	acyl-CoA metabolic process	15	26	44	85		GO:0019236	response to pheromone	18	76	11	105
GO:0009309	amine biosynthetic process	15	29	41	85		GO:0071444	cellular response to pheromone	18	76	11	105
GO:0030003	intracellular monoatomic cation homeostasis	17	27	41	85		GO:0009066	aspartate family amino acid metabolic process	13	49	42	104
GO:0035383	thioester metabolic process	15	26	44	85		GO:0015849	organic acid transport	14	71	19	104
GO:0042401	biogenic amine biosynthetic process	15	29	41	85		GO:0034504	protein localization to nucleus	20	67	16	103
GO:0046459	short-chain fatty acid metabolic process	6	29	50	85		GO:0051785	positive regulation of nuclear division	15	68	20	103
GO:0071897	DNA biosynthetic process	7	48	30	85		GO:0006643	membrane lipid metabolic process	14	71	17	102
GO:0001101	response to acid chemical	12	38	34	84		GO:0009967	positive regulation of signal transduction	12	73	17	102
GO:0009409	response to cold	11	29	44	84		GO:0023056	positive regulation of signaling	12	73	17	102
GO:0046184	aldehyde biosynthetic process	9	27	48	84		GO:0032271	regulation of protein polymerization	30	50	22	102
GO:0032880	regulation of protein localization	20	26	37	83		GO:0036503	ERAD pathway	17	70	14	101
GO:0042435	indole-containing compound biosynthetic process	14	30	39	83		GO:0045732	positive regulation of protein catabolic process	14	70	17	101
GO:1901616	organic hydroxy compound catabolic process	15	29	39	83		GO:0071236	cellular response to antibiotic	24	49	28	101
GO:0000162	tryptophan biosynthetic process	14	29	39	82		GO:1903364	positive regulation of protein catabolic process	14	70	17	101
GO:0006541	glutamine metabolic process	14	23	45	82		GO:0031334	positive regulation of protein-containing complex assembly	12	69	19	100
GO:0035556	intracellular signal transduction	14	44	24	82		GO:0051347	positive regulation of transferase activity	19	68	13	100
GO:0046219	indolalkylamine biosynthetic process	14	29	39	82		GO:0007264	small GTPase mediated signal transduction	23	68	8	99
GO:0070647	protein modification by small protein conjugation or removal	11	19	52	82		GO:0031123	RNA 3'-end processing	16	66	17	99
GO:0072523	purine-containing compound catabolic process	10	22	50	82		GO:0031670	cellular response to nutrient	23	58	18	99
GO:0009218	pyrimidine ribonucleotide metabolic process	11	23	47	81		GO:0035966	response to topologically incorrect protein	19	68	12	99
GO:0009228	thiamine biosynthetic process	14	39	28	81		GO:0046903	secretion	18	70	11	99
GO:0032446	protein modification by small protein conjugation	11	19	51	81		GO:0051984	positive regulation of chromosome segregation	13	66	20	99
GO:0042724	thiamine-containing compound biosynthetic process	14	39	28	81		GO:0007275	multicellular organism development	23	46	29	98
GO:0051129	negative regulation of cellular component organization	7	29	45	81		GO:0030865	cortical cytoskeleton organization	11	73	14	98
GO:0009112	nucleobase metabolic process	14	20	46	80		GO:0030866	cortical actin cytoskeleton organization	11	73	14	98
GO:0016137	glycoside metabolic process	2	15	63	80		GO:0032940	secretion by cell	17	70	11	98
GO:0042180	cellular ketone metabolic process	13	36	31	80		GO:0034404	nucleobase-containing small molecule biosynthetic process	16	39	43	98
GO:0043085	positive regulation of catalytic activity	12	36	32	80		GO:0045017	glycerolipid biosynthetic process	10	65	23	98
GO:0046164	alcohol catabolic process	15	27	38	80		GO:1902410	mitotic cytokinetic process	30	57	11	98
GO:0043562	cellular response to nitrogen levels	8	40	31	79		GO:1902533	positive regulation of intracellular signal transduction	11	72	15	98
GO:0044036	cell wall macromolecule metabolic process	10	27	42	79		GO:0000460	maturation of 5.8S rRNA	15	74	8	97
GO:0000003	reproduction	12	36	30	78		GO:0000466	maturation of 5.8S rRNA from tricistronic rRNA transcript (SSU-rRNA, 5.8S rRNA, LSU-rRNA)	15	74	8	97
GO:0006995	cellular response to nitrogen starvation	8	40	30	78		GO:0015893	xenobiotic transport	10	63	24	97
GO:0046040	IMP metabolic process	12	22	44	78		GO:0043624	protein-containing complex disassembly	27	43	27	97
GO:0006108	malate metabolic process	3	36	38	77		GO:1902532	negative regulation of intracellular signal transduction	21	68	8	97
GO:0006573	valine metabolic process	11	29	37	77		GO:1903052	positive regulation of proteolysis involved in protein catabolic process	14	66	17	97
GO:0006879	intracellular iron ion homeostasis	15	23	39	77		GO:0005996	monosaccharide metabolic process	19	44	33	96
GO:0015988	energy coupled proton transmembrane transport, against electrochemical gradient	12	28	37	77		GO:1901800	positive regulation of proteasomal protein catabolic process	13	66	17	96
GO:0034250	positive regulation of amide metabolic process	17	18	42	77		GO:0007093	mitotic cell cycle checkpoint signaling	18	62	15	95
GO:0016125	sterol metabolic process	19	26	31	76		GO:0009100	glycoprotein metabolic process	12	69	14	95
GO:0030488	tRNA methylation	15	31	30	76		GO:0032436	positive regulation of proteasomal ubiquitin-dependent protein catabolic process	13	66	16	95
GO:0033866	nucleoside bisphosphate biosynthetic process	11	28	37	76		GO:0046474	glycerophospholipid biosynthetic process	10	62	23	95
GO:0034030	ribonucleoside bisphosphate biosynthetic process	11	28	37	76		GO:0070585	protein localization to mitochondrion	11	61	23	95
GO:0034033	purine nucleoside bisphosphate biosynthetic process	11	28	37	76		GO:0072655	establishment of protein localization to mitochondrion	11	61	23	95
GO:0045727	positive regulation of translation	17	18	41	76		GO:0006626	protein targeting to mitochondrion	11	60	23	94
GO:0046686	response to cadmium ion	8	35	33	76		GO:0009272	fungal-type cell wall biogenesis	23	64	7	94
GO:0046688	response to copper ion	11	31	34	76		GO:0072666	establishment of protein localization to vacuole	16	65	13	94
GO:0002682	regulation of immune system process	15	20	40	75		GO:0000749	response to pheromone triggering conjugation with cellular fusion	14	71	8	93
GO:0006109	regulation of carbohydrate metabolic process	10	26	39	75		GO:0006406	mRNA export from nucleus	13	70	10	93
GO:0006119	oxidative phosphorylation	11	26	38	75		GO:0046942	carboxylic acid transport	13	61	19	93
GO:0006353	DNA-templated transcription termination	14	17	44	75		GO:0051028	mRNA transport	13	70	10	93
GO:0006402	mRNA catabolic process	16	24	35	75		GO:0051170	import into nucleus	16	61	16	93
GO:0006450	regulation of translational fidelity	18	14	43	75		GO:1903825	organic acid transmembrane transport	13	61	19	93
GO:0010126	mycothiol metabolic process	1	13	61	75		GO:0000096	sulfur amino acid metabolic process	9	46	37	92
GO:0042816	vitamin B6 metabolic process	10	19	45	74		GO:0006081	cellular aldehyde metabolic process	17	31	44	92
GO:0009435	NAD biosynthetic process	11	29	33	73		GO:0006109	regulation of carbohydrate metabolic process	16	59	17	92
GO:0030497	fatty acid elongation	9	24	40	73		GO:0009084	glutamine family amino acid biosynthetic process	19	36	37	92
GO:0044038	cell wall macromolecule biosynthetic process	8	24	41	73		GO:0031497	chromatin organization	29	53	10	92
GO:0046903	secretion	15	32	26	73		GO:0045840	positive regulation of mitotic nuclear division	11	61	20	92
GO:0048584	positive regulation of response to stimulus	16	29	28	73		GO:0006413	translational initiation	18	60	13	91
GO:0071466	cellular response to xenobiotic stimulus	9	53	11	73		GO:0043086	negative regulation of catalytic activity	17	51	23	91
GO:0006415	translational termination	23	26	23	72		GO:0051302	regulation of cell division	15	62	14	91
GO:0009725	response to hormone	16	33	23	72		GO:0072525	pyridine-containing compound biosynthetic process	15	31	45	91
GO:0010954	positive regulation of protein processing	11	17	44	72		GO:0010389	regulation of G2/M transition of mitotic cell cycle	20	55	15	90
GO:0031333	negative regulation of protein-containing complex assembly	4	27	41	72		GO:0030433	ubiquitin-dependent ERAD pathway	16	62	12	90
GO:0043624	protein-containing complex disassembly	23	26	23	72		GO:0033674	positive regulation of kinase activity	16	62	12	90
GO:0051336	regulation of hydrolase activity	10	25	37	72		GO:0036180	filamentous growth of a population of unicellular organisms in response to biotic stimulus	20	58	12	90
GO:0070490	protein pupylation	8	16	48	72		GO:0043087	regulation of GTPase activity	13	72	5	90
GO:0070613	regulation of protein processing	11	17	44	72		GO:0043207	response to external biotic stimulus	22	28	40	90
GO:1903317	regulation of protein maturation	11	17	44	72		GO:0044036	cell wall macromolecule metabolic process	18	53	19	90
GO:1903319	positive regulation of protein maturation	11	17	44	72		GO:0051707	response to other organism	22	28	40	90
GO:0009894	regulation of catabolic process	14	21	36	71		GO:0090662	transmembrane transport	28	31	31	90
GO:0010755	regulation of plasminogen activation	10	17	44	71		GO:0099131	monoatomic ion transmembrane transport	28	31	31	90
GO:0010756	positive regulation of plasminogen activation	10	17	44	71		GO:1902749	regulation of cell cycle G2/M phase transition	20	55	15	90
GO:0030001	metal ion transport	10	36	25	71		GO:1990778	protein localization to cell periphery	26	53	11	90
GO:0070201	regulation of establishment of protein localization	16	21	34	71		GO:0000302	response to reactive oxygen species	15	44	30	89
GO:0006805	xenobiotic metabolic process	9	53	8	70		GO:0032386	regulation of intracellular transport	15	59	15	89
GO:0008643	carbohydrate transport	17	17	36	70		GO:0045860	positive regulation of protein kinase activity	16	61	12	89
GO:0010447	response to acidic pH	7	18	45	70		GO:0062033	positive regulation of mitotic sister chromatid segregation	11	60	18	89
GO:0042726	flavin-containing compound metabolic process	12	15	43	70		GO:0006414	translational elongation	24	30	34	88
GO:0042819	vitamin B6 biosynthetic process	8	18	44	70		GO:0042737	xenobiotic catabolic process	14	48	26	88
GO:0043094	cellular metabolic compound salvage	11	23	36	70		GO:0044042	glucan metabolic process	18	55	15	88
GO:0050776	regulation of immune response	11	19	40	70		GO:0006997	nucleus organization	16	58	13	87
GO:0051223	regulation of protein transport	15	21	34	70		GO:0015985	energy coupled proton transport, down electrochemical gradient	42	18	27	87
GO:0090087	regulation of peptide transport	15	21	34	70		GO:0015986	proton motive force-driven ATP synthesis	42	18	27	87
GO:0006739	NADP metabolic process	10	23	36	69		GO:0019216	regulation of lipid metabolic process	19	49	19	87
GO:0006771	riboflavin metabolic process	12	14	43	69		GO:0044786	cell cycle DNA replication	11	64	12	87
GO:0032940	secretion by cell	15	29	25	69		GO:0051784	negative regulation of nuclear division	17	55	15	87
GO:0042727	flavin-containing compound biosynthetic process	12	14	43	69		GO:0099132	monoatomic cation transmembrane transport	28	28	31	87
GO:0042773	ATP synthesis coupled electron transport	10	24	35	69		GO:1901657	glycosyl compound metabolic process	6	46	35	87
GO:0009231	riboflavin biosynthetic process	11	14	43	68		GO:0006612	protein targeting to membrane	18	47	21	86
GO:0015893	xenobiotic transport	8	34	26	68		GO:0007015	actin filament organization	10	66	10	86
GO:0031329	regulation of cellular catabolic process	13	20	35	68		GO:0033260	nuclear DNA replication	11	63	12	86
GO:0046439	L-cysteine metabolic process	10	29	29	68		GO:0044770	cell cycle phase transition	14	58	14	86
GO:0000305	response to oxygen radical	18	19	30	67		GO:0048731	system development	22	41	23	86
GO:0009423	chorismate biosynthetic process	6	24	37	67		GO:0051050	positive regulation of transport	15	58	13	86
GO:0016138	glycoside biosynthetic process	1	12	54	67		GO:0070783	growth of unicellular organism as a thread of attached cells	22	47	17	86
GO:0042559	pteridine-containing compound biosynthetic process	9	26	32	67		GO:0071963	establishment or maintenance of cell polarity regulating cell shape	32	45	9	86
GO:0046500	S-adenosylmethionine metabolic process	10	28	29	67		GO:1903008	organelle disassembly	21	46	19	86
GO:0000160	phosphorelay signal transduction system	10	32	24	66		GO:2000242	negative regulation of reproductive process	20	45	21	86
GO:0000725	recombinational repair	14	18	34	66		GO:0010038	response to metal ion	21	49	15	85
GO:0006183	GTP biosynthetic process	4	12	50	66		GO:0030162	regulation of proteolysis	11	52	22	85
GO:0014070	response to organic cyclic compound	17	24	25	66		GO:0035967	cellular response to topologically incorrect protein	18	59	8	85
GO:0015990	electron transport coupled proton transport	11	24	31	66		GO:0090087	regulation of peptide transport	19	50	16	85
GO:0033353	S-adenosylmethionine cycle	9	28	29	66		GO:0000725	recombinational repair	12	49	23	84
GO:0045926	negative regulation of growth	9	17	40	66		GO:0010563	negative regulation of phosphorus metabolic process	15	48	21	84
GO:0046498	S-adenosylhomocysteine metabolic process	9	28	29	66		GO:0015990	electron transport coupled proton transport	72	5	7	84
GO:0002791	regulation of peptide secretion	12	20	33	65		GO:0022406	membrane docking	10	67	7	84
GO:0009220	pyrimidine ribonucleotide biosynthetic process	7	16	42	65		GO:0036170	filamentous growth of a population of unicellular organisms in response to starvation	16	50	18	84
GO:0045927	positive regulation of growth	9	21	35	65		GO:0044772	mitotic cell cycle phase transition	14	57	13	84
GO:0050708	regulation of protein secretion	12	20	33	65		GO:0045936	negative regulation of phosphate metabolic process	15	48	21	84
GO:0051046	regulation of secretion	12	20	33	65		GO:0070085	glycosylation	13	59	12	84
GO:1903530	regulation of secretion by cell	12	20	33	65		GO:0140056	organelle localization by membrane tethering	10	67	7	84
GO:0000303	response to superoxide	18	17	29	64		GO:0006606	protein import into nucleus	15	54	14	83
GO:0006302	double-strand break repair	5	18	41	64		GO:0006623	protein targeting to vacuole	15	59	9	83
GO:0040011	locomotion	14	29	21	64		GO:0043547	positive regulation of GTPase activity	12	66	5	83
GO:0048869	cellular developmental process	15	27	22	64		GO:0046467	membrane lipid biosynthetic process	14	54	15	83
GO:0098656	monoatomic anion transmembrane transport	12	21	31	64		GO:0051235	maintenance of location	10	66	7	83
GO:0006970	response to osmotic stress	20	30	13	63		GO:0000271	polysaccharide biosynthetic process	17	45	20	82
GO:0009404	toxin metabolic process	6	52	5	63		GO:0009268	response to pH	16	58	8	82
GO:0010125	mycothiol biosynthetic process	0	11	52	63		GO:0016485	protein processing	9	58	15	82
GO:0022414	reproductive process	11	32	20	63		GO:1905039	carboxylic acid transmembrane transport	12	51	19	82
GO:0042262	DNA protection	7	17	39	63		GO:0009132	nucleoside diphosphate metabolic process	14	19	48	81
GO:0051239	regulation of multicellular organismal process	15	34	14	63		GO:0016042	lipid catabolic process	10	42	29	81
GO:0071450	cellular response to oxygen radical	18	16	29	63		GO:0043543	protein acylation	10	53	18	81
GO:0071451	cellular response to superoxide	18	16	29	63		GO:0044743	protein transmembrane import into intracellular organelle	9	51	21	81
GO:0002376	immune system process	22	28	12	62		GO:0007186	G protein-coupled receptor signaling pathway	17	56	7	80
GO:0015939	pantothenate metabolic process	14	16	32	62		GO:0018209	peptidyl-serine modification	18	49	13	80
GO:0015940	pantothenate biosynthetic process	14	16	32	62		GO:0045132	meiotic chromosome segregation	18	43	19	80
GO:0045903	positive regulation of translational fidelity	14	13	35	62		GO:0045990	carbon catabolite regulation of transcription	17	50	13	80
GO:0070475	rRNA base methylation	7	22	33	62		GO:1905820	positive regulation of chromosome separation	11	52	17	80
GO:0006177	GMP biosynthetic process	7	10	44	61		GO:0000028	ribosomal small subunit assembly	30	21	28	79
GO:0009416	response to light stimulus	8	23	30	61		GO:0006354	DNA-templated transcription elongation	10	54	15	79
GO:0019541	propionate metabolic process	3	19	39	61		GO:0009063	amino acid catabolic process	12	46	21	79
GO:0042822	pyridoxal phosphate metabolic process	7	15	39	61		GO:0015748	organophosphate ester transport	10	57	12	79
GO:0042823	pyridoxal phosphate biosynthetic process	7	15	39	61		GO:0046488	phosphatidylinositol metabolic process	11	58	10	79
GO:0043545	molybdopterin cofactor metabolic process	10	18	33	61		GO:1901970	positive regulation of mitotic sister chromatid separation	10	52	17	79
GO:0046487	glyoxylate metabolic process	12	18	31	61		GO:1902101	positive regulation of metaphase/anaphase transition of cell cycle	11	52	16	79
GO:0051189	prosthetic group metabolic process	10	18	33	61		GO:0032465	regulation of cytokinesis	13	51	14	78
GO:0006284	base-excision repair	12	23	25	60		GO:0032878	regulation of establishment or maintenance of cell polarity	26	39	13	78
GO:0007049	cell cycle	7	14	39	60		GO:0045842	positive regulation of mitotic metaphase/anaphase transition	10	52	16	78
GO:0048585	negative regulation of response to stimulus	10	23	27	60		GO:0051495	positive regulation of cytoskeleton organization	11	50	17	78
GO:0006265	DNA topological change	1	13	45	59		GO:0071241	cellular response to inorganic substance	21	46	11	78
GO:0006605	protein targeting	14	21	24	59		GO:0006766	vitamin metabolic process	5	38	34	77
GO:0022402	cell cycle process	6	14	39	59		GO:0006767	water-soluble vitamin metabolic process	5	38	34	77
GO:0022603	regulation of anatomical structure morphogenesis	6	18	35	59		GO:0009067	aspartate family amino acid biosynthetic process	9	43	25	77
GO:0042178	xenobiotic catabolic process	8	47	4	59		GO:0009101	glycoprotein biosynthetic process	10	55	12	77
GO:0044042	glucan metabolic process	4	17	38	59		GO:0009185	ribonucleoside diphosphate metabolic process	13	18	46	77
GO:0046033	AMP metabolic process	11	14	34	59		GO:0018105	peptidyl-serine phosphorylation	18	47	12	77
GO:0046365	monosaccharide catabolic process	8	29	22	59		GO:0031400	negative regulation of protein modification process	14	50	13	77
GO:0006167	AMP biosynthetic process	11	13	34	58		GO:0071900	regulation of protein serine/threonine kinase activity	10	54	13	77
GO:1902882	regulation of response to oxidative stress	5	10	43	58		GO:0072329	monocarboxylic acid catabolic process	13	36	28	77
GO:0030154	cell differentiation	11	25	21	57		GO:0006090	pyruvate metabolic process	16	24	36	76
GO:0044406	adhesion of symbiont to host	12	24	21	57		GO:0006486	protein glycosylation	10	55	11	76
GO:0048870	cell motility	14	25	18	57		GO:0009116	nucleoside metabolic process	4	43	29	76
GO:0051674	localization of cell	14	25	18	57		GO:0043413	macromolecule glycosylation	10	55	11	76
GO:0006536	glutamate metabolic process	11	20	25	56		GO:0044242	cellular lipid catabolic process	9	42	25	76
GO:0019679	propionate metabolic process, methylcitrate cycle	2	18	36	56		GO:0046165	alcohol biosynthetic process	10	50	16	76
GO:0001522	pseudouridine synthesis	5	23	27	55		GO:0110053	regulation of actin filament organization	13	50	13	76
GO:0032271	regulation of protein polymerization	2	24	29	55		GO:1903311	regulation of mRNA metabolic process	11	50	15	76
GO:0032272	negative regulation of protein polymerization	2	24	29	55		GO:0000209	protein polyubiquitination	18	51	6	75
GO:0033365	protein localization to organelle	14	19	22	55		GO:0006473	protein acetylation	10	49	16	75
GO:0062014	negative regulation of small molecule metabolic process	5	22	28	55		GO:0034614	cellular response to reactive oxygen species	12	38	25	75
GO:1902652	secondary alcohol metabolic process	14	13	28	55		GO:0048308	organelle inheritance	8	58	9	75
GO:0006777	Mo-molybdopterin cofactor biosynthetic process	7	14	33	54		GO:0070201	regulation of establishment of protein localization	12	48	15	75
GO:0019321	pentose metabolic process	9	24	21	54		GO:0000470	maturation of LSU-rRNA	13	43	18	74
GO:0019720	Mo-molybdopterin cofactor metabolic process	7	14	33	54		GO:0006887	exocytosis	7	60	7	74
GO:0046173	polyol biosynthetic process	9	19	26	54		GO:0010383	cell wall polysaccharide metabolic process	16	48	10	74
GO:0046451	diaminopimelate metabolic process	2	24	28	54		GO:0032147	activation of protein kinase activity	13	51	10	74
GO:0006721	terpenoid metabolic process	4	21	28	53		GO:0032258	cytoplasm to vacuole transport by the Cvt pathway	13	43	18	74
GO:0006813	potassium ion transport	5	25	23	53		GO:0032392	DNA geometric change	10	49	15	74
GO:0009240	isopentenyl diphosphate biosynthetic process	4	25	24	53		GO:0045324	late endosome to vacuole transport	10	53	11	74
GO:0010563	negative regulation of phosphorus metabolic process	11	20	22	53		GO:0000288	nuclear-transcribed mRNA catabolic process, deadenylation-dependent decay	5	57	11	73
GO:0019288	isopentenyl diphosphate biosynthetic process, methylerythritol 4-phosphate pathway	4	25	24	53		GO:0000724	double-strand break repair via homologous recombination	12	43	18	73
GO:0042026	protein refolding	9	12	32	53		GO:0006348	subtelomeric heterochromatin formation	12	51	10	73
GO:0045936	negative regulation of phosphate metabolic process	11	20	22	53		GO:0019318	hexose metabolic process	14	31	28	73
GO:0046490	isopentenyl diphosphate metabolic process	4	25	24	53		GO:0032101	regulation of response to external stimulus	17	43	13	73
GO:0071804	potassium ion transport	5	25	23	53		GO:0043255	regulation of carbohydrate biosynthetic process	14	50	9	73
GO:0071805	potassium ion transmembrane transport	5	25	23	53		GO:0043408	regulation of MAPK cascade	12	49	12	73
GO:0072594	establishment of protein localization to organelle	14	18	21	53		GO:0046434	organophosphate catabolic process	13	31	29	73
GO:0006144	purine nucleobase metabolic process	9	15	28	52		GO:0051494	negative regulation of cytoskeleton organization	25	36	12	73
GO:0008203	cholesterol metabolic process	13	12	27	52		GO:0006879	intracellular iron ion homeostasis	15	44	13	72
GO:0009653	anatomical structure morphogenesis	11	24	17	52		GO:0070972	protein localization to endoplasmic reticulum	17	42	13	72
GO:0042537	benzene-containing compound metabolic process	14	31	7	52		GO:0072527	pyrimidine-containing compound metabolic process	9	41	22	72
GO:0043934	sporulation	8	14	30	52		GO:1901606	alpha-amino acid catabolic process	12	42	18	72
GO:0000103	sulfate assimilation	2	17	32	51		GO:0006536	glutamate metabolic process	18	40	13	71
GO:0006553	lysine metabolic process	2	19	30	51		GO:0006855	xenobiotic transmembrane transport	7	45	19	71
GO:0048513	animal organ development	5	27	19	51		GO:0051223	regulation of protein transport	12	45	14	71
GO:0051346	negative regulation of hydrolase activity	8	11	32	51		GO:0052173	response to defenses of other organism	20	23	28	71
GO:0002184	cytoplasmic translational termination	12	21	17	50		GO:1902969	mitotic DNA replication	8	53	10	71
GO:0006591	ornithine metabolic process	9	10	31	50		GO:0006289	nucleotide-excision repair	11	53	6	70
GO:0010499	proteasomal ubiquitin-independent protein catabolic process	3	18	29	50		GO:0006885	regulation of pH	20	40	10	70
GO:0010646	regulation of cell communication	14	22	14	50		GO:0009119	ribonucleoside metabolic process	4	38	28	70
GO:0034311	diol metabolic process	7	18	25	50		GO:0030436	asexual sporulation	17	34	19	70
GO:0034312	diol biosynthetic process	7	18	25	50		GO:0030641	regulation of cellular pH	20	40	10	70
GO:0051130	positive regulation of cellular component organization	10	21	19	50		GO:0045143	homologous chromosome segregation	17	38	15	70
GO:0090034	regulation of chaperone-mediated protein complex assembly	8	16	26	50		GO:0045927	positive regulation of growth	15	45	10	70
GO:0006213	pyrimidine nucleoside metabolic process	3	12	34	49		GO:0051453	regulation of intracellular pH	20	40	10	70
GO:0006955	immune response	16	22	11	49		GO:0060249	anatomical structure homeostasis	18	46	6	70
GO:0010106	cellular response to iron ion starvation	13	10	26	49		GO:0006352	DNA-templated transcription initiation	14	45	10	69
GO:0043649	dicarboxylic acid catabolic process	11	16	22	49		GO:0009110	vitamin biosynthetic process	5	32	32	69
GO:0051726	regulation of cell cycle	4	15	30	49		GO:0042364	water-soluble vitamin biosynthetic process	5	32	32	69
GO:0006729	tetrahydrobiopterin biosynthetic process	6	17	25	48		GO:0044038	cell wall macromolecule biosynthetic process	17	37	15	69
GO:0015698	inorganic anion transport	8	16	24	48		GO:0071248	cellular response to metal ion	21	41	7	69
GO:0022604	regulation of cell morphogenesis	3	15	30	48		GO:0075136	response to host	16	21	32	69
GO:0046146	tetrahydrobiopterin metabolic process	6	17	25	48		GO:0000054	ribosomal subunit export from nucleus	13	45	10	68
GO:0046890	regulation of lipid biosynthetic process	7	17	24	48		GO:0000097	sulfur amino acid biosynthetic process	9	38	21	68
GO:0051052	regulation of DNA metabolic process	8	15	25	48		GO:0000723	telomere maintenance	18	44	6	68
GO:0097164	ammonium ion metabolic process	11	11	26	48		GO:0007006	mitochondrial membrane organization	4	49	15	68
GO:0005984	disaccharide metabolic process	4	13	30	47		GO:0009719	response to endogenous stimulus	12	37	19	68
GO:0006760	folic acid-containing compound metabolic process	7	14	26	47		GO:0010506	regulation of autophagy	15	41	12	68
GO:0008360	regulation of cell shape	3	15	29	47		GO:0016237	microautophagy	12	42	14	68
GO:0009085	lysine biosynthetic process	2	17	28	47		GO:0019363	pyridine nucleotide biosynthetic process	13	26	29	68
GO:0009133	nucleoside diphosphate biosynthetic process	12	12	23	47		GO:0030258	lipid modification	12	36	20	68
GO:0009403	toxin biosynthetic process	0	43	4	47		GO:0032005	signal transduction involved in positive regulation of conjugation with cellular fusion	12	49	7	68
GO:0023051	regulation of signaling	13	21	13	47		GO:0032200	telomere organization	18	44	6	68
GO:0042181	ketone biosynthetic process	4	22	21	47		GO:0033750	ribosome localization	13	45	10	68
GO:0051050	positive regulation of transport	11	16	20	47		GO:1902412	regulation of mitotic cytokinesis	9	46	13	68
GO:0051156	glucose 6-phosphate metabolic process	4	17	26	47		GO:2000769	regulation of establishment or maintenance of cell polarity regulating cell shape	26	33	9	68
GO:0071766	Actinobacterium-type cell wall biogenesis	5	20	22	47		GO:0000479	endonucleolytic cleavage of tricistronic rRNA transcript (SSU-rRNA, 5.8S rRNA, LSU-rRNA)	11	52	4	67
GO:0090143	nucleoid organization	5	10	32	47		GO:0002183	cytoplasmic translational initiation	13	45	9	67
GO:0002790	peptide secretion	4	23	19	46		GO:0006275	regulation of DNA replication	9	51	7	67
GO:0006531	aspartate metabolic process	8	17	21	46		GO:0006555	methionine metabolic process	7	32	28	67
GO:0006730	one-carbon metabolic process	7	9	30	46		GO:0006986	response to unfolded protein	12	47	8	67
GO:0009061	anaerobic respiration	8	13	25	46		GO:0007096	regulation of exit from mitosis	12	45	10	67
GO:0009089	lysine biosynthetic process via diaminopimelate	2	16	28	46		GO:0009069	serine family amino acid metabolic process	3	39	25	67
GO:0009306	protein secretion	4	23	19	46		GO:0042776	proton motive force-driven mitochondrial ATP synthesis	37	14	16	67
GO:0009411	response to UV	6	12	28	46		GO:0043038	amino acid activation	5	43	19	67
GO:0009966	regulation of signal transduction	13	21	12	46		GO:0043039	tRNA aminoacylation	5	43	19	67
GO:0034627	'de novo' NAD biosynthetic process	8	16	22	46		GO:0043067	regulation of programmed cell death	11	35	21	67
GO:0044273	sulfur compound catabolic process	8	22	16	46		GO:0051651	maintenance of location in cell	8	53	6	67
GO:0009791	post-embryonic development	10	24	11	45		GO:0071495	cellular response to endogenous stimulus	12	37	18	67
GO:0010817	regulation of hormone levels	13	19	13	45		GO:0072528	pyrimidine-containing compound biosynthetic process	8	38	21	67
GO:0016114	terpenoid biosynthetic process	1	19	25	45		GO:0098781	ncRNA transcription	8	48	11	67
GO:0016485	protein processing	4	19	22	45		GO:1902850	microtubule cytoskeleton organization involved in mitosis	14	42	11	67
GO:0031347	regulation of defense response	10	11	24	45		GO:0023014	signal transduction	11	44	11	66
GO:0032392	DNA geometric change	8	12	25	45		GO:0031570	DNA integrity checkpoint signaling	10	45	11	66
GO:0032508	DNA duplex unwinding	8	12	25	45		GO:0032954	regulation of cytokinetic process	9	46	11	66
GO:0043385	mycotoxin metabolic process	0	42	3	45		GO:0033993	response to lipid	22	26	18	66
GO:0043386	mycotoxin biosynthetic process	0	42	3	45		GO:0071467	cellular response to pH	13	47	6	66
GO:0000910	cytokinesis	2	9	33	44		GO:1903436	regulation of mitotic cytokinetic process	9	46	11	66
GO:0006097	glyoxylate cycle	6	14	24	44		GO:0001510	RNA methylation	10	35	20	65
GO:0006360	transcription by RNA polymerase I	3	9	32	44		GO:0043650	dicarboxylic acid biosynthetic process	11	37	17	65
GO:0006363	termination of RNA polymerase I transcription	3	9	32	44		GO:0045595	regulation of cell differentiation	16	36	13	65
GO:0009249	protein lipoylation	2	17	25	44		GO:0052200	response to host defenses	16	21	28	65
GO:0009262	deoxyribonucleotide metabolic process	7	22	15	44		GO:0000750	pheromone-dependent signal transduction involved in conjugation with cellular fusion	11	47	6	64
GO:0019355	'de novo' NAD biosynthetic process from aspartate	8	15	21	44		GO:0008202	steroid metabolic process	5	46	13	64
GO:0034628	'de novo' NAD biosynthetic process from aspartate	8	15	21	44		GO:0008219	cell death	17	23	24	64
GO:0045460	sterigmatocystin metabolic process	0	42	2	44		GO:0009112	nucleobase metabolic process	6	43	15	64
GO:0045461	sterigmatocystin biosynthetic process	0	42	2	44		GO:0009135	purine nucleoside diphosphate metabolic process	13	15	36	64
GO:0046486	glycerolipid metabolic process	5	8	31	44		GO:0009179	purine ribonucleoside diphosphate metabolic process	13	15	36	64
GO:0070085	glycosylation	4	9	31	44		GO:0012501	programmed cell death	17	23	24	64
GO:1901376	organic heteropentacyclic compound metabolic process	0	42	2	44		GO:0019359	nicotinamide nucleotide biosynthetic process	13	23	28	64
GO:1901378	organic heteropentacyclic compound biosynthetic process	0	42	2	44		GO:0032784	regulation of DNA-templated transcription elongation	7	55	2	64
GO:0005991	trehalose metabolic process	3	11	29	43		GO:0034250	positive regulation of amide metabolic process	13	40	11	64
GO:0006098	pentose-phosphate shunt	4	17	22	43		GO:0000429	carbon catabolite regulation of transcription from RNA polymerase II promoter	14	38	11	63
GO:0006448	regulation of translational elongation	11	14	18	43		GO:0010927	cellular component assembly involved in morphogenesis	17	42	4	63
GO:0006549	isoleucine metabolic process	4	16	23	43		GO:0016049	cell growth	13	40	10	63
GO:0006869	lipid transport	10	16	17	43		GO:0032886	regulation of microtubule-based process	25	28	10	63
GO:0010876	lipid localization	10	16	17	43		GO:0042157	lipoprotein metabolic process	3	46	14	63
GO:0015936	coenzyme A metabolic process	7	22	14	43		GO:0042981	regulation of apoptotic process	10	33	20	63
GO:0042304	regulation of fatty acid biosynthetic process	5	16	22	43		GO:1902904	negative regulation of supramolecular fiber organization	25	30	8	63
GO:0046131	pyrimidine ribonucleoside metabolic process	3	10	30	43		GO:0007114	cell budding	11	43	8	62
GO:0052561	suppression by symbiont of host immune response	8	10	25	43		GO:0030448	hyphal growth	8	38	16	62
GO:0052562	suppression by symbiont of host immune response	8	10	25	43		GO:0031124	mRNA 3'-end processing	9	41	12	62
GO:0071453	cellular response to oxygen levels	1	13	29	43		GO:0045047	protein targeting to ER	16	34	12	62
GO:0003006	developmental process involved in reproduction	9	21	12	42		GO:0051053	negative regulation of DNA metabolic process	9	47	6	62
GO:0005977	glycogen metabolic process	3	13	26	42		GO:0051056	regulation of small GTPase mediated signal transduction	10	47	5	62
GO:0006022	aminoglycan metabolic process	4	19	19	42		GO:0072599	establishment of protein localization to endoplasmic reticulum	16	34	12	62
GO:0006112	energy reserve metabolic process	3	13	26	42		GO:0090329	regulation of DNA-templated DNA replication	8	47	7	62
GO:0009092	homoserine metabolic process	5	12	25	42		GO:0006367	transcription initiation at RNA polymerase II promoter	14	39	8	61
GO:0009097	isoleucine biosynthetic process	4	15	23	42		GO:0006418	tRNA aminoacylation for protein translation	4	40	17	61
GO:0009099	valine biosynthetic process	4	15	23	42		GO:0032104	regulation of response to extracellular stimulus	12	36	13	61
GO:0015696	ammonium transmembrane transport	10	23	9	42		GO:0032107	regulation of response to nutrient levels	12	36	13	61
GO:0015711	organic anion transport	10	11	21	42		GO:0033157	regulation of intracellular protein transport	11	39	11	61
GO:0030203	glycosaminoglycan metabolic process	4	19	19	42		GO:0034249	negative regulation of amide metabolic process	9	39	13	61
GO:0042325	regulation of phosphorylation	10	15	17	42		GO:0046890	regulation of lipid biosynthetic process	17	33	11	61
GO:0042783	evasion of host immune response	3	9	30	42		GO:0050000	chromosome localization	8	39	14	61
GO:0043067	regulation of programmed cell death	9	25	8	42		GO:0000245	spliceosomal complex assembly	8	44	8	60
GO:0045717	negative regulation of fatty acid biosynthetic process	4	16	22	42		GO:0006487	protein N-linked glycosylation	8	44	8	60
GO:0045833	negative regulation of lipid metabolic process	4	16	22	42		GO:0007265	Ras protein signal transduction	12	42	6	60
GO:0045900	negative regulation of translational elongation	11	14	17	42		GO:0008064	regulation of actin polymerization or depolymerization	9	39	12	60
GO:0045922	negative regulation of fatty acid metabolic process	4	16	22	42		GO:0009081	branched-chain amino acid metabolic process	8	20	32	60
GO:0046835	carbohydrate phosphorylation	6	14	22	42		GO:0009314	response to radiation	12	38	10	60
GO:0046874	quinolinate metabolic process	6	15	21	42		GO:0030832	regulation of actin filament length	9	39	12	60
GO:0051055	negative regulation of lipid biosynthetic process	4	16	22	42		GO:0045185	maintenance of protein location	8	47	5	60
GO:0051240	positive regulation of multicellular organismal process	9	21	12	42		GO:0046031	ADP metabolic process	13	14	33	60
GO:0051810	evasion of host immune response	3	9	30	42		GO:0070507	regulation of microtubule cytoskeleton organization	25	26	9	60
GO:0000270	peptidoglycan metabolic process	4	18	19	41		GO:0006360	transcription by RNA polymerase I	3	43	13	59
GO:0001676	long-chain fatty acid metabolic process	8	21	12	41		GO:0006368	transcription elongation by RNA polymerase II	7	44	8	59
GO:0006551	leucine metabolic process	4	22	15	41		GO:0006475	internal protein amino acid acetylation	8	40	11	59
GO:0006952	defense response	12	19	10	41		GO:0006665	sphingolipid metabolic process	9	44	6	59
GO:0009143	nucleoside triphosphate catabolic process	3	17	21	41		GO:0016573	histone acetylation	8	40	11	59
GO:0018958	phenol-containing compound metabolic process	5	14	22	41		GO:0016973	poly(A)+ mRNA export from nucleus	9	43	7	59
GO:0042445	hormone metabolic process	12	18	11	41		GO:0018393	internal peptidyl-lysine acetylation	8	40	11	59
GO:0042775	mitochondrial ATP synthesis coupled electron transport	5	17	19	41		GO:0018394	peptidyl-lysine acetylation	8	40	11	59
GO:0042981	regulation of apoptotic process	8	25	8	41		GO:0032508	DNA duplex unwinding	8	39	12	59
GO:0044068	modulation by symbiont of host cellular process	8	16	17	41		GO:0032786	positive regulation of DNA-templated transcription, elongation	7	50	2	59
GO:0070542	response to fatty acid	4	12	25	41		GO:0036267	invasive filamentous growth	17	32	10	59
GO:0006113	fermentation	5	11	24	40		GO:0045839	negative regulation of mitotic nuclear division	12	36	11	59
GO:0006542	glutamine biosynthetic process	5	12	23	40		GO:0046578	regulation of Ras protein signal transduction	8	46	5	59
GO:0009650	UV protection	3	10	27	40		GO:0051051	negative regulation of transport	15	22	22	59
GO:0010243	response to organonitrogen compound	10	18	12	40		GO:1903509	liposaccharide metabolic process	9	37	13	59
GO:0015968	stringent response	10	4	26	40		GO:0000902	cell morphogenesis	16	38	4	58
GO:0032506	cytokinetic process	1	7	32	40		GO:0006479	protein methylation	6	45	7	58
GO:0046351	disaccharide biosynthetic process	4	10	26	40		GO:0006633	fatty acid biosynthetic process	13	21	24	58
GO:0050667	homocysteine metabolic process	9	12	19	40		GO:0008213	protein alkylation	6	45	7	58
GO:1901661	quinone metabolic process	4	15	21	40		GO:0030833	regulation of actin filament polymerization	8	38	12	58
GO:0002683	negative regulation of immune system process	10	8	21	39		GO:0031032	actomyosin structure organization	5	46	7	58
GO:0006023	aminoglycan biosynthetic process	4	16	19	39		GO:0042176	regulation of protein catabolic process	9	41	8	58
GO:0006024	glycosaminoglycan biosynthetic process	4	16	19	39		GO:0042440	pigment metabolic process	7	32	19	58
GO:0006432	phenylalanyl-tRNA aminoacylation	7	9	23	39		GO:0043044	chromatin remodeling	9	36	13	58
GO:0006650	glycerophospholipid metabolic process	4	6	29	39		GO:0044837	actomyosin contractile ring organization	5	46	7	58
GO:0046391	5-phosphoribose 1-diphosphate metabolic process	3	11	25	39		GO:0046822	regulation of nucleocytoplasmic transport	10	36	12	58
GO:0046653	tetrahydrofolate metabolic process	6	13	20	39		GO:0051985	negative regulation of chromosome segregation	10	36	12	58
GO:0090529	cell septum assembly	1	7	31	39		GO:0061077	chaperone-mediated protein folding	14	29	15	58
GO:1901663	quinone biosynthetic process	3	15	21	39		GO:0070838	metal ion transport	10	41	7	58
GO:0006106	fumarate metabolic process	3	27	8	38		GO:0071396	cellular response to lipid	20	24	14	58
GO:0006625	protein targeting to peroxisome	10	9	19	38		GO:0072511	inorganic cation transmembrane transport	10	41	7	58
GO:0007031	peroxisome organization	10	9	19	38		GO:1901891	regulation of cell septum assembly	8	41	9	58
GO:0009252	peptidoglycan biosynthetic process	4	15	19	38		GO:0000282	cellular bud site selection	10	43	4	57
GO:0015937	coenzyme A biosynthetic process	7	17	14	38		GO:0010876	lipid localization	3	45	9	57
GO:0019419	sulfate reduction	1	12	25	38		GO:0033046	negative regulation of sister chromatid segregation	10	35	12	57
GO:0019740	nitrogen utilization	8	10	20	38		GO:0042147	retrograde transport, endosome to Golgi	12	40	5	57
GO:0043574	peroxisomal transport	10	9	19	38		GO:0045727	positive regulation of translation	12	34	11	57
GO:0045088	regulation of innate immune response	7	10	21	38		GO:0046148	pigment biosynthetic process	7	31	19	57
GO:0045787	positive regulation of cell cycle	2	7	29	38		GO:0051054	positive regulation of DNA metabolic process	13	34	10	57
GO:0046112	nucleobase biosynthetic process	9	8	21	38		GO:0110020	regulation of actomyosin structure organization	9	37	11	57
GO:0072662	protein localization to peroxisome	10	9	19	38		GO:0002097	tRNA wobble base modification	15	36	5	56
GO:0072663	establishment of protein localization to peroxisome	10	9	19	38		GO:0006006	glucose metabolic process	10	24	22	56
GO:1902531	regulation of intracellular signal transduction	11	16	11	38		GO:0006353	DNA-templated transcription termination	8	30	18	56
GO:0000053	argininosuccinate metabolic process	5	14	18	37		GO:0006415	translational termination	13	22	21	56
GO:0006102	isocitrate metabolic process	6	11	20	37		GO:0006664	glycolipid metabolic process	9	36	11	56
GO:0006479	protein methylation	7	10	20	37		GO:0007051	spindle organization	12	33	11	56
GO:0006808	regulation of nitrogen utilization	10	21	6	37		GO:0009072	aromatic amino acid metabolic process	7	28	21	56
GO:0006855	xenobiotic transmembrane transport	5	16	16	37		GO:0017148	negative regulation of translation	7	36	13	56
GO:0008213	protein alkylation	7	10	20	37		GO:0019748	secondary metabolic process	10	33	13	56
GO:0008653	lipopolysaccharide metabolic process	4	19	14	37		GO:0042710	biofilm formation	10	42	4	56
GO:0009098	leucine biosynthetic process	3	19	15	37		GO:0044010	single-species biofilm formation	10	42	4	56
GO:0009103	lipopolysaccharide biosynthetic process	4	19	14	37		GO:0044774	mitotic DNA integrity checkpoint signaling	10	37	9	56
GO:0009250	glucan biosynthetic process	2	11	24	37		GO:0090174	organelle membrane fusion	7	44	5	56
GO:0009394	2'-deoxyribonucleotide metabolic process	7	17	13	37		GO:1901292	nucleoside phosphate catabolic process	12	17	27	56
GO:0010647	positive regulation of cell communication	14	15	8	37		GO:1903338	regulation of cell wall organization or biogenesis	12	37	7	56
GO:0015766	disaccharide transport	11	3	23	37		GO:2000765	regulation of cytoplasmic translation	10	36	10	56
GO:0015771	trehalose transport	11	3	23	37		GO:0000920	septum digestion after cytokinesis	4	42	9	55
GO:0015772	oligosaccharide transport	11	3	23	37		GO:0001558	regulation of cell growth	15	35	5	55
GO:0016093	polyprenol metabolic process	4	12	21	37		GO:0006497	protein lipidation	2	40	13	55
GO:0016094	polyprenol biosynthetic process	4	12	21	37		GO:0009166	nucleotide catabolic process	12	16	27	55
GO:0019692	deoxyribose phosphate metabolic process	7	17	13	37		GO:0010906	regulation of glucose metabolic process	9	35	11	55
GO:0019805	quinolinate biosynthetic process	6	12	19	37		GO:0016125	sterol metabolic process	4	41	10	55
GO:0034656	nucleobase-containing small molecule catabolic process	6	12	19	37		GO:0016226	iron-sulfur cluster assembly	13	30	12	55
GO:0044089	positive regulation of cellular component biogenesis	11	16	10	37		GO:0031163	metallo-sulfur cluster assembly	13	30	12	55
GO:0044650	adhesion of symbiont to host cell	8	18	11	37		GO:0042158	lipoprotein biosynthetic process	2	40	13	55
GO:0052167	perturbation of host innate immune response	7	9	21	37		GO:0042542	response to hydrogen peroxide	8	29	18	55
GO:0052306	perturbation of host innate immune response	7	9	21	37		GO:0044804	nucleophagy	8	36	11	55
GO:0065002	intracellular protein transmembrane transport	4	12	21	37		GO:0045851	pH reduction	13	34	8	55
GO:0071265	L-methionine biosynthetic process	2	13	22	37		GO:0051452	intracellular pH reduction	13	34	8	55
GO:0000018	regulation of DNA recombination	3	10	23	36		GO:0070592	cell wall polysaccharide biosynthetic process	15	33	7	55
GO:0005992	trehalose biosynthetic process	3	8	25	36		GO:0090033	positive regulation of filamentous growth	9	39	7	55
GO:0006195	purine nucleotide catabolic process	2	6	28	36		GO:1900430	positive regulation of filamentous growth of a population of unicellular organisms	9	39	7	55
GO:0006266	DNA ligation	4	15	17	36		GO:1902905	positive regulation of supramolecular fiber organization	7	37	11	55
GO:0006706	steroid catabolic process	9	8	19	36		GO:0006915	apoptotic process	15	21	18	54
GO:0006707	cholesterol catabolic process	9	8	19	36		GO:0007018	microtubule-based movement	16	33	5	54
GO:0008614	pyridoxine metabolic process	7	7	22	36		GO:0007035	vacuolar acidification	13	34	7	54
GO:0009310	amine catabolic process	11	18	7	36		GO:0009308	amine metabolic process	11	23	20	54
GO:0016127	sterol catabolic process	9	8	19	36		GO:0010972	negative regulation of G2/M transition of mitotic cell cycle	13	34	7	54
GO:0031348	negative regulation of defense response	7	8	21	36		GO:0017001	antibiotic catabolic process	13	24	17	54
GO:0042402	cellular biogenic amine catabolic process	11	18	7	36		GO:0030702	pericentric heterochromatin formation	7	39	8	54
GO:0045824	negative regulation of innate immune response	7	8	21	36		GO:0031333	negative regulation of protein-containing complex assembly	22	20	12	54
GO:0050777	negative regulation of immune response	7	8	21	36		GO:0033865	nucleoside bisphosphate metabolic process	8	33	13	54
GO:0051053	negative regulation of DNA metabolic process	4	9	23	36		GO:0033875	ribonucleoside bisphosphate metabolic process	8	33	13	54
GO:0061024	membrane organization	9	17	10	36		GO:0034032	purine nucleoside bisphosphate metabolic process	8	33	13	54
GO:0070417	cellular response to cold	2	8	26	36		GO:0034243	regulation of transcription elongation by RNA polymerase II	6	47	1	54
GO:0072488	ammonium transmembrane transport	10	20	6	36		GO:0051258	protein polymerization	8	41	5	54
GO:0072529	pyrimidine-containing compound catabolic process	2	15	19	36		GO:0051446	positive regulation of meiotic cell cycle	10	40	4	54
GO:0097428	protein maturation by iron-sulfur cluster transfer	5	23	8	36		GO:1902750	negative regulation of cell cycle G2/M phase transition	13	34	7	54
GO:1901658	glycosyl compound catabolic process	5	13	18	36		GO:0000372	Group I intron splicing	44	4	5	53
GO:0002097	tRNA wobble base modification	8	18	9	35		GO:0000376	RNA splicing, via transesterification reactions with guanosine as nucleophile	44	4	5	53
GO:0002684	positive regulation of immune system process	5	11	19	35		GO:0006122	mitochondrial electron transport, ubiquinol to cytochrome c	41	7	5	53
GO:0006270	DNA replication initiation	13	3	19	35		GO:0019674	NAD metabolic process	10	29	14	53
GO:0006298	mismatch repair	4	13	18	35		GO:0031991	regulation of actomyosin contractile ring contraction	8	35	10	53
GO:0006537	glutamate biosynthetic process	7	9	19	35		GO:0032507	maintenance of protein location in cell	8	40	5	53
GO:0007059	chromosome segregation	1	6	28	35		GO:0034620	cellular response to unfolded protein	11	38	4	53
GO:0007584	response to nutrient	9	16	10	35		GO:0034727	piecemeal microautophagy of the nucleus	8	34	11	53
GO:0009147	pyrimidine nucleoside triphosphate metabolic process	8	14	13	35		GO:0043244	regulation of protein-containing complex disassembly	9	36	8	53
GO:0009164	nucleoside catabolic process	5	12	18	35		GO:0043248	proteasome assembly	10	35	8	53
GO:0009219	pyrimidine deoxyribonucleotide metabolic process	7	16	12	35		GO:0051646	mitochondrion localization	10	36	7	53
GO:0032324	molybdopterin cofactor biosynthetic process	7	14	14	35		GO:0072697	protein localization to cell cortex	24	23	6	53
GO:0034661	ncRNA catabolic process	5	8	22	35		GO:0090605	submerged biofilm formation	10	40	3	53
GO:0044208	'de novo' AMP biosynthetic process	7	8	20	35		GO:0090609	single-species submerged biofilm formation	10	40	3	53
GO:0044414	suppression of host defenses by symbiont	6	8	21	35		GO:1901136	carbohydrate derivative catabolic process	5	41	7	53
GO:0045910	negative regulation of DNA recombination	3	9	23	35		GO:1902806	regulation of cell cycle G1/S phase transition	8	36	9	53
GO:0046174	polyol catabolic process	3	14	18	35		GO:0008608	attachment of spindle microtubules to kinetochore	11	27	14	52
GO:0051606	detection of stimulus	5	12	18	35		GO:0009086	methionine biosynthetic process	7	30	15	52
GO:0051833	suppression of host defenses by symbiont	6	8	21	35		GO:0030466	silent mating-type cassette heterochromatin formation	6	39	7	52
GO:0052037	suppression of host defenses by symbiont	6	8	21	35		GO:0030705	cytoskeleton-dependent intracellular transport	15	32	5	52
GO:0052170	suppression of host innate immune response	6	8	21	35		GO:0032955	regulation of division septum assembly	8	35	9	52
GO:0052261	suppression of host defenses by symbiont	6	8	21	35		GO:0035821	modulation of process of another organism	12	20	20	52
GO:0052309	suppression of host innate immune response	6	8	21	35		GO:0042326	negative regulation of phosphorylation	8	35	9	52
GO:0060542	regulation of strand invasion	3	9	23	35		GO:0071966	fungal-type cell wall polysaccharide metabolic process	14	34	4	52
GO:0060543	negative regulation of strand invasion	3	9	23	35		GO:1903829	positive regulation of protein localization	11	34	7	52
GO:0003008	system process	13	13	8	34		GO:0000002	mitochondrial genome maintenance	5	38	8	51
GO:0006278	RNA-templated DNA biosynthetic process	2	31	1	34		GO:0000082	G1/S transition of mitotic cell cycle	8	31	12	51
GO:0006544	glycine metabolic process	4	12	18	34		GO:0006301	postreplication repair	7	34	10	51
GO:0006817	phosphate ion transport	6	10	18	34		GO:0006515	protein quality control for misfolded or incompletely synthesized proteins	10	31	10	51
GO:0009106	lipoate metabolic process	1	14	19	34		GO:0006865	amino acid transport	3	37	11	51
GO:0009107	lipoate biosynthetic process	1	14	19	34		GO:0006906	vesicle fusion	7	40	4	51
GO:0009188	ribonucleoside diphosphate biosynthetic process	6	6	22	34		GO:0009247	glycolipid biosynthetic process	8	33	10	51
GO:0009200	deoxyribonucleoside triphosphate metabolic process	7	14	13	34		GO:0009651	response to salt stress	12	29	10	51
GO:0010438	cellular response to sulfur starvation	0	10	24	34		GO:0042144	vacuole fusion, non-autophagic	10	33	8	51
GO:0016075	rRNA catabolic process	5	8	21	34		GO:0043410	positive regulation of MAPK cascade	9	33	9	51
GO:0019676	ammonia assimilation cycle	6	9	19	34		GO:0044843	cell cycle G1/S phase transition	8	31	12	51
GO:0022611	dormancy process	3	8	23	34		GO:0046777	protein autophosphorylation	9	25	17	51
GO:0023056	positive regulation of signaling	13	14	7	34		GO:0072593	reactive oxygen species metabolic process	11	16	24	51
GO:0033609	oxalate metabolic process	7	8	19	34		GO:0097576	vacuole fusion	10	33	8	51
GO:0034308	primary alcohol metabolic process	13	13	8	34		GO:0098876	vesicle-mediated transport to the plasma membrane	9	36	6	51
GO:0050778	positive regulation of immune response	4	11	19	34		GO:1901699	cellular response to nitrogen compound	8	29	14	51
GO:0071495	cellular response to endogenous stimulus	7	17	10	34		GO:1903362	regulation of protein catabolic process	7	36	8	51
GO:0006470	protein dephosphorylation	2	10	21	33		GO:0000045	autophagosome assembly	10	29	11	50
GO:0009967	positive regulation of signal transduction	13	14	6	33		GO:0006040	amino sugar metabolic process	7	33	10	50
GO:0010134	sulfate assimilation via adenylyl sulfate reduction	0	9	24	33		GO:0006661	phosphatidylinositol biosynthetic process	6	36	8	50
GO:0015849	organic acid transport	6	9	18	33		GO:0006694	steroid biosynthetic process	4	40	6	50
GO:0019184	nonribosomal peptide biosynthetic process	4	14	15	33		GO:0006893	Golgi to plasma membrane transport	9	35	6	50
GO:0031399	regulation of protein modification process	8	10	15	33		GO:0006895	Golgi to endosome transport	6	40	4	50
GO:0046132	pyrimidine ribonucleoside biosynthetic process	3	5	25	33		GO:0007031	peroxisome organization	8	34	8	50
GO:0046134	pyrimidine nucleoside biosynthetic process	3	5	25	33		GO:0032273	positive regulation of protein polymerization	5	35	10	50
GO:0046942	carboxylic acid transport	6	9	18	33		GO:0033048	negative regulation of mitotic sister chromatid segregation	9	30	11	50
GO:0048545	response to steroid hormone	7	10	16	33		GO:0043937	regulation of sporulation	12	25	13	50
GO:0051775	response to redox state	5	10	18	33		GO:0044106	amine metabolic process	11	19	20	50
GO:0006188	IMP biosynthetic process	5	15	12	32		GO:0051098	regulation of binding	5	34	11	50
GO:0006801	superoxide metabolic process	14	10	8	32		GO:0061013	regulation of mRNA catabolic process	8	34	8	50
GO:0009211	pyrimidine deoxyribonucleoside triphosphate metabolic process	7	13	12	32		GO:0098869	cellular oxidant detoxification	13	16	21	50
GO:0009261	ribonucleotide catabolic process	2	4	26	32		GO:0099111	microtubule-based transport	15	30	5	50
GO:0019877	diaminopimelate biosynthetic process	1	13	18	32		GO:1901659	glycosyl compound biosynthetic process	5	24	21	50
GO:0034059	response to anoxia	1	5	26	32		GO:1902652	secondary alcohol metabolic process	4	36	10	50
GO:0036294	cellular response to decreased oxygen levels	0	9	23	32		GO:1905037	autophagosome organization	10	29	11	50
GO:0042148	DNA strand invasion	4	8	20	32		GO:0000041	transition metal ion transport	8	33	8	49
GO:0042197	halogenated hydrocarbon metabolic process	0	29	3	32		GO:0006869	lipid transport	2	39	8	49
GO:0042206	halogenated hydrocarbon catabolic process	0	29	3	32		GO:0006896	Golgi to vacuole transport	5	41	3	49
GO:0045229	external encapsulating structure organization	4	8	20	32		GO:0009062	fatty acid catabolic process	6	22	21	49
GO:1903825	organic acid transmembrane transport	6	9	17	32		GO:0032103	positive regulation of response to external stimulus	10	28	11	49
GO:1905039	carboxylic acid transmembrane transport	6	9	17	32		GO:0032968	positive regulation of transcription elongation by RNA polymerase II	6	42	1	49
GO:0006566	threonine metabolic process	3	9	19	31		GO:0034629	protein-containing complex localization	10	31	8	49
GO:0006972	hyperosmotic response	10	20	1	31		GO:0040020	regulation of meiotic nuclear division	8	32	9	49
GO:0007399	nervous system development	6	16	9	31		GO:0044011	single-species biofilm formation on inanimate substrate	10	36	3	49
GO:0009074	aromatic amino acid family catabolic process	5	20	6	31		GO:0051303	establishment of chromosome localization	8	28	13	49
GO:0009593	detection of chemical stimulus	5	8	18	31		GO:0051703	biological process involved in intraspecies interaction between organisms	10	36	3	49
GO:0019323	pentose catabolic process	4	13	14	31		GO:0060284	regulation of cell development	13	26	10	49
GO:0019430	removal of superoxide radicals	14	9	8	31		GO:0072350	tricarboxylic acid metabolic process	7	24	18	49
GO:0019632	shikimate metabolic process	7	8	16	31		GO:0097305	response to alcohol	17	19	13	49
GO:0030030	cell projection organization	4	13	14	31		GO:2000099	regulation of establishment or maintenance of bipolar cell polarity	21	23	5	49
GO:0031647	regulation of protein stability	6	11	14	31		GO:2000100	regulation of establishment or maintenance of bipolar cell polarity regulating cell shape	21	23	5	49
GO:0032069	regulation of nuclease activity	1	5	25	31		GO:0000077	DNA damage checkpoint signaling	8	34	6	48
GO:0032074	negative regulation of nuclease activity	1	5	25	31		GO:0000447	endonucleolytic cleavage in ITS1 to separate SSU-rRNA from 5.8S rRNA and LSU-rRNA from tricistronic rRNA transcript (SSU-rRNA, 5.8S rRNA, LSU-rRNA)	7	39	2	48
GO:0033317	pantothenate biosynthetic process	6	11	14	31		GO:0000731	DNA synthesis involved in DNA repair	6	31	11	48
GO:0042454	ribonucleoside catabolic process	5	10	16	31		GO:0001933	negative regulation of protein phosphorylation	7	34	7	48
GO:0042759	long-chain fatty acid biosynthetic process	6	18	7	31		GO:0006271	DNA strand elongation involved in DNA replication	5	36	7	48
GO:0060700	regulation of ribonuclease activity	1	5	25	31		GO:0009416	response to light stimulus	8	34	6	48
GO:0060701	negative regulation of ribonuclease activity	1	5	25	31		GO:0009895	negative regulation of catabolic process	11	30	7	48
GO:0070681	glutaminyl-tRNAGln biosynthesis via transamidation	3	10	18	31		GO:0010970	transport along microtubule	15	28	5	48
GO:0071456	cellular response to hypoxia	0	9	22	31		GO:0014070	response to organic cyclic compound	8	29	11	48
GO:0005978	glycogen biosynthetic process	2	10	18	30		GO:0022616	DNA strand elongation	5	36	7	48
GO:0006140	regulation of nucleotide metabolic process	5	10	15	30		GO:0043094	cellular metabolic compound salvage	2	31	15	48
GO:0006522	alanine metabolic process	3	8	19	30		GO:0048311	mitochondrion distribution	9	32	7	48
GO:0006768	biotin metabolic process	8	11	11	30		GO:0051348	negative regulation of transferase activity	7	33	8	48
GO:0007005	mitochondrion organization	5	19	6	30		GO:0070646	protein modification by small protein removal	5	36	7	48
GO:0009078	pyruvate family amino acid metabolic process	3	8	19	30		GO:1901264	carbohydrate derivative transport	3	35	10	48
GO:0009100	glycoprotein metabolic process	4	11	15	30		GO:2000142	regulation of DNA-templated transcription initiation	7	31	10	48
GO:0016036	cellular response to phosphate starvation	7	10	13	30		GO:0000165	MAPK cascade	11	29	7	47
GO:0034762	regulation of transmembrane transport	9	12	9	30		GO:0000463	maturation of LSU-rRNA from tricistronic rRNA transcript (SSU-rRNA, 5.8S rRNA, LSU-rRNA)	7	36	4	47
GO:0042450	arginine biosynthetic process via ornithine	8	5	17	30		GO:0006096	glycolytic process	11	10	26	47
GO:0046113	nucleobase catabolic process	4	10	16	30		GO:0006101	citrate metabolic process	7	23	17	47
GO:0046710	GDP metabolic process	2	13	15	30		GO:0006270	DNA replication initiation	5	30	12	47
GO:0048468	cell development	6	13	11	30		GO:0006458	'de novo' protein folding	10	26	11	47
GO:0048646	anatomical structure formation involved in morphogenesis	5	13	12	30		GO:0006470	protein dephosphorylation	2	37	8	47
GO:0051100	negative regulation of binding	3	9	18	30		GO:0009082	branched-chain amino acid biosynthetic process	6	13	28	47
GO:0051776	detection of redox state	5	7	18	30		GO:0009250	glucan biosynthetic process	12	24	11	47
GO:0001539	cilium or flagellum-dependent cell motility	2	12	15	29		GO:0035303	regulation of dephosphorylation	6	32	9	47
GO:0001561	fatty acid alpha-oxidation	8	5	16	29		GO:0042180	cellular ketone metabolic process	5	29	13	47
GO:0006206	pyrimidine nucleobase metabolic process	5	6	18	29		GO:0042866	pyruvate biosynthetic process	11	10	26	47
GO:0006271	DNA strand elongation involved in DNA replication	2	16	11	29		GO:0045991	carbon catabolite activation of transcription	10	27	10	47
GO:0009138	pyrimidine nucleoside diphosphate metabolic process	7	9	13	29		GO:0048278	vesicle docking	6	38	3	47
GO:0009139	pyrimidine nucleoside diphosphate biosynthetic process	7	9	13	29		GO:0051094	positive regulation of developmental process	15	24	8	47
GO:0009225	nucleotide-sugar metabolic process	7	8	14	29		GO:0051648	vesicle localization	9	33	5	47
GO:0009790	embryo development	3	16	10	29		GO:0051650	establishment of vesicle localization	9	33	5	47
GO:0019405	alditol catabolic process	3	11	15	29		GO:0071902	positive regulation of protein serine/threonine kinase activity	7	32	8	47
GO:0022616	DNA strand elongation	2	16	11	29		GO:1903050	regulation of proteolysis involved in protein catabolic process	7	32	8	47
GO:0033611	oxalate catabolic process	7	4	18	29		GO:0002098	tRNA wobble uridine modification	14	28	4	46
GO:0034765	regulation of monoatomic ion transmembrane transport	8	12	9	29		GO:0003333	amino acid transmembrane transport	3	32	11	46
GO:0042176	regulation of protein catabolic process	4	6	19	29		GO:0006112	energy reserve metabolic process	7	29	10	46
GO:0043269	regulation of monoatomic ion transport	8	12	9	29		GO:0008361	regulation of cell size	11	29	6	46
GO:0051051	negative regulation of transport	9	12	8	29		GO:0010565	regulation of cellular ketone metabolic process	14	16	16	46
GO:0051103	DNA ligation involved in DNA repair	4	14	11	29		GO:0016126	sterol biosynthetic process	4	37	5	46
GO:0051483	terpenoid biosynthetic process, mevalonate-independent	1	13	15	29		GO:0031056	regulation of histone modification	11	32	3	46
GO:0052555	induction by symbiont of host immune response	2	9	18	29		GO:0031138	negative regulation of conjugation with cellular fusion	13	21	12	46
GO:0052556	induction by symbiont of host immune response	2	9	18	29		GO:0044550	secondary metabolite biosynthetic process	7	30	9	46
GO:0071973	bacterial-type flagellum-dependent cell motility	2	12	15	29		GO:0046364	monosaccharide biosynthetic process	9	15	22	46
GO:0097588	archaeal or bacterial-type flagellum-dependent cell motility	2	12	15	29		GO:0046365	monosaccharide catabolic process	10	20	16	46
GO:0003333	amino acid transmembrane transport	4	9	15	28		GO:0070301	cellular response to hydrogen peroxide	7	25	14	46
GO:0006120	mitochondrial electron transport, NADH to ubiquinone	3	8	17	28		GO:0097306	cellular response to alcohol	17	18	11	46
GO:0006273	lagging strand elongation	2	15	11	28		GO:1905268	negative regulation of chromatin organization	9	30	7	46
GO:0006419	alanyl-tRNA aminoacylation	3	12	13	28		GO:0006450	regulation of translational fidelity	7	21	17	45
[truncated: 5,582 more rows]
