# Supplementary material for: Multi-meta-omics reveal unique symbiotic synchronization between ectomycorrhizal fungus and soil microbiome in Tricholoma matsutake habitat
Source: Microbiome. 2025 Dec 11;14:23. doi: 10.1186/s40168-025-02292-7 (PMC12801662; doi:10.1186/s40168-025-02292-7)
Supplement: Supplementary file 3 — Additional file 2. [file 40168_2025_2292_MOESM2_ESM.zip › Additional file 11_Table S10.xlsx]

## Sheet: Content
Table S10. Over-representation test of specifically upregulated genes in the Active site at the Gene ontology and KEGG pathway level
Sheet	Content
Bacteria	GO term and KEGG pathway overrepresentation analysis of the bacterial genes
Fungi	GO term and KEGG pathway overrepresentation analysis of the fungal genes

## Sheet: Bacteria
GO term							KEGG pathway											KEGG module
GO.ID	Term	Annotated	Significant	Expected	classicFisher		category	subcategory	ID	Description	GeneRatio	BgRatio	pvalue	p.adjust	qvalue	Count		ID	Description	GeneRatio	BgRatio	pvalue	p.adjust	qvalue	Count
GO:0019538	protein metabolic process	44142	1602	1258.03	3.1e-28		Metabolism	Global and overview maps	ko01240	Biosynthesis of cofactors	208/2616	375/14230	6.96054e-60	2.70765e-57	2.0442e-57	208		M00144	NADH:quinone oxidoreductase, prokaryotes	15/1004	16/2867	1.47313e-06	0.000129744	6.88906e-05	15
GO:0045460	sterigmatocystin metabolic process	206	42	5.87	1.3e-23		Metabolism	Global and overview maps	ko01230	Biosynthesis of amino acids	157/2616	241/14230	1.7427e-58	3.38956e-56	2.55902e-56	157		M00003	Gluconeogenesis, oxaloacetate => fructose-6P	18/1004	21/2867	2.29635e-06	0.000129744	6.88906e-05	18
GO:0045461	sterigmatocystin biosynthetic process	206	42	5.87	1.3e-23		Metabolism	Global and overview maps	ko01200	Carbon metabolism	183/2616	376/14230	7.24695e-42	9.39688e-40	7.09438e-40	183		M00009	Citrate cycle (TCA cycle, Krebs cycle)	30/1004	44/2867	6.53778e-06	0.000211808	0.000112464	30
GO:0043386	mycotoxin biosynthetic process	210	42	5.98	2.9e-23		Metabolism	Carbohydrate metabolism	ko00620	Pyruvate metabolism	81/2616	133/14230	1.18641e-27	1.15378e-25	8.71075e-26	81		M00866	KDO2-lipid A biosynthesis, Raetz pathway, non-LpxL-LpxM type	11/1004	11/2867	9.37202e-06	0.000211808	0.000112464	11
GO:1901378	organic heteropentacyclic compound biosy...	210	42	5.98	2.9e-23		Metabolism	Carbohydrate metabolism	ko00010	Glycolysis / Gluconeogenesis	69/2616	107/14230	6.90929e-26	5.37543e-24	4.0583e-24	69		M00878	Phenylacetate degradation, phenylaxetate => acetyl-CoA/succinyl-CoA	11/1004	11/2867	9.37202e-06	0.000211808	0.000112464	11
GO:0043385	mycotoxin metabolic process	211	42	6.01	3.6e-23		Metabolism	Carbohydrate metabolism	ko00630	Glyoxylate and dicarboxylate metabolism	68/2616	110/14230	5.84345e-24	3.7885e-22	2.86022e-22	68		M00165	Reductive pentose phosphate cycle (Calvin cycle)	16/1004	19/2867	1.40539e-05	0.000264682	0.000140539	16
GO:1901376	organic heteropentacyclic compound metab...	211	42	6.01	3.6e-23		Metabolism	Carbohydrate metabolism	ko00650	Butanoate metabolism	68/2616	114/14230	1.09387e-22	6.07878e-21	4.58931e-21	68		M00376	3-Hydroxypropionate bi-cycle	17/1004	21/2867	2.01917e-05	0.000325952	0.000173072	17
GO:0009403	toxin biosynthetic process	251	43	7.15	5.1e-21		Metabolism	Carbohydrate metabolism	ko00520	Amino sugar and nucleotide sugar metabolism	78/2616	159/14230	1.00405e-18	4.8822e-17	3.68593e-17	78		M00011	Citrate cycle, second carbon oxidation, 2-oxoglutarate => oxaloacetate	25/1004	36/2867	2.42634e-05	0.000342721	0.000181976	25
GO:0022618	protein-RNA complex assembly	3999	219	113.97	1.4e-19		Metabolism	Amino acid metabolism	ko00260	Glycine, serine and threonine metabolism	61/2616	109/14230	1.47325e-18	6.3677e-17	4.80744e-17	61		M00036	Leucine degradation, leucine => acetoacetate + acetyl-CoA	12/1004	13/2867	2.87745e-05	0.00036128	0.00019183	12
GO:0042255	ribosome assembly	3933	215	112.09	3.6e-19		Metabolism	Carbohydrate metabolism	ko00640	Propanoate metabolism	58/2616	102/14230	3.67911e-18	1.43117e-16	1.0805e-16	58		M00004	Pentose phosphate pathway (Pentose phosphate cycle)	13/1004	15/2867	5.46345e-05	0.00061737	0.000327807	13
GO:0006979	response to oxidative stress	7464	348	212.72	5.3e-19		Metabolism	Xenobiotics biodegradation and metabolism	ko00362	Benzoate degradation	61/2616	115/14230	4.97187e-17	1.75823e-15	1.32742e-15	61		M00982	Methylcitrate cycle	18/1004	24/2867	7.10311e-05	0.000729683	0.000387442	18
GO:0044550	secondary metabolite biosynthetic proces...	801	75	22.83	7.1e-19		Metabolism	Energy metabolism	ko00920	Sulfur metabolism	60/2616	118/14230	1.21095e-15	3.92549e-14	2.96364e-14	60		M00925	Cobalamin biosynthesis, aerobic, uroporphyrinogen III => precorrin 2 => cobyrinate a,c-diamide	13/1004	16/2867	0.000197845	0.00176099	0.000935041	13
GO:0042221	response to chemical	15276	617	435.36	1.4e-18		Cellular Processes	Cell motility	ko02040	Flagellar assembly	37/2616	55/14230	2.14312e-15	6.41287e-14	4.84154e-14	37		M00545	Trans-cinnamate degradation, trans-cinnamate => acetyl-CoA	10/1004	11/2867	0.000202592	0.00176099	0.000935041	10
GO:0098869	cellular oxidant detoxification	2356	146	67.15	8.2e-18		Metabolism	Global and overview maps	ko01220	Degradation of aromatic compounds	89/2616	215/14230	2.52812e-15	7.02455e-14	5.30334e-14	89		M00026	Histidine biosynthesis, PRPP => histidine	14/1004	18/2867	0.000252789	0.00204037	0.00108338	14
GO:0043043	peptide biosynthetic process	21789	826	620.98	8.8e-18		Metabolism	Global and overview maps	ko01232	Nucleotide metabolism	61/2616	123/14230	3.17473e-15	8.23314e-14	6.21579e-14	61		M00016	Lysine biosynthesis, succinyl-DAP pathway, aspartate => lysine	11/1004	13/2867	0.000339772	0.00255961	0.00135909	11
GO:1990748	cellular detoxification	2405	148	68.54	8.9e-18		Metabolism	Carbohydrate metabolism	ko00020	Citrate cycle (TCA cycle)	42/2616	70/14230	1.1632e-14	2.82803e-13	2.13509e-13	42		M00023	Tryptophan biosynthesis, chorismate => tryptophan	12/1004	15/2867	0.000466365	0.00272898	0.00144901	12
GO:0071826	protein-RNA complex organization	4720	240	134.52	1.6e-17		Metabolism	Carbohydrate metabolism	ko00051	Fructose and mannose metabolism	57/2616	115/14230	2.64413e-14	6.0504e-13	4.56788e-13	57		M00121	Heme biosynthesis, plants and bacteria, glutamate => heme	12/1004	15/2867	0.000466365	0.00272898	0.00144901	12
GO:0006412	translation	21412	812	610.23	1.6e-17		Metabolism	Nucleotide metabolism	ko00230	Purine metabolism	88/2616	223/14230	1.02633e-13	2.21801e-12	1.67454e-12	88		M00060	KDO2-lipid A biosynthesis, Raetz pathway, LpxL-LpxM type	9/1004	10/2867	0.000531305	0.00272898	0.00144901	9
GO:0098754	detoxification	2749	161	78.35	2.9e-17		Metabolism	Amino acid metabolism	ko00280	Valine, leucine and isoleucine degradation	41/2616	71/14230	1.49182e-13	3.0543e-12	2.30591e-12	41		M00151	Cytochrome bc1 complex respiratory unit	9/1004	10/2867	0.000531305	0.00272898	0.00144901	9
GO:0010467	gene expression	47548	1620	1355.1	5.5e-17		Metabolism	Amino acid metabolism	ko00360	Phenylalanine metabolism	42/2616	74/14230	1.70874e-13	3.16523e-12	2.38966e-12	42		M00346	Formaldehyde assimilation, serine pathway	9/1004	10/2867	0.000531305	0.00272898	0.00144901	9
GO:0070887	cellular response to chemical stimulus	7049	324	200.89	6.5e-17		Environmental Information Processing	Membrane transport	ko03070	Bacterial secretion system	42/2616	74/14230	1.70874e-13	3.16523e-12	2.38966e-12	42		M00895	Thiamine biosynthesis, prokaryotes, AIR (+ DXP/glycine) => TMP/TPP	9/1004	10/2867	0.000531305	0.00272898	0.00144901	9
GO:0006518	peptide metabolic process	22369	836	637.51	1.6e-16		Metabolism	Nucleotide metabolism	ko00240	Pyrimidine metabolism	55/2616	114/14230	3.14246e-13	5.55644e-12	4.19496e-12	55		M00926	Heme biosynthesis, bacteria, glutamyl-tRNA => coproporphyrin III => heme	9/1004	10/2867	0.000531305	0.00272898	0.00144901	9
GO:0065003	protein-containing complex assembly	9617	412	274.08	2.6e-16		Metabolism	Energy metabolism	ko00680	Methane metabolism	79/2616	195/14230	3.68263e-13	6.22845e-12	4.70231e-12	79		M00001	Glycolysis (Embden-Meyerhof pathway), glucose => pyruvate	21/1004	33/2867	0.000704683	0.00346214	0.0018383	21
GO:0043933	protein-containing complex organization	11423	471	325.55	1e-15		Metabolism	Energy metabolism	ko00190	Oxidative phosphorylation	87/2616	224/14230	4.09239e-13	6.63308e-12	5.00779e-12	87		M00569	Catechol meta-cleavage, catechol => acetyl-CoA / 4-methylcatechol => propanoyl-CoA	10/1004	12/2867	0.000832452	0.00391946	0.00208113	10
GO:0097237	cellular response to toxic substance	2571	149	73.27	1e-15		Metabolism	Amino acid metabolism	ko00250	Alanine, aspartate and glutamate metabolism	40/2616	70/14230	4.75704e-13	7.40196e-12	5.58827e-12	40		M00173	Reductive citrate cycle (Arnon-Buchanan cycle)	24/1004	40/2867	0.00101602	0.0045924	0.00243844	24
GO:0042206	halogenated hydrocarbon catabolic proces...	159	29	4.53	2e-15		Metabolism	Carbohydrate metabolism	ko00500	Starch and sucrose metabolism	52/2616	106/14230	6.03638e-13	9.03136e-12	6.81842e-12	52		M00127	Thiamine biosynthesis, prokaryotes, AIR (+ DXP/tyrosine) => TMP/TPP	9/1004	11/2867	0.00201051	0.008738	0.00463964	9
GO:0042197	halogenated hydrocarbon metabolic proces...	161	29	4.59	2.8e-15		Metabolism	Carbohydrate metabolism	ko00030	Pentose phosphate pathway	46/2616	89/14230	1.19362e-12	1.7197e-11	1.29832e-11	46		M00017	Methionine biosynthesis, aspartate => homoserine => methionine	10/1004	13/2867	0.00247472	0.00964288	0.00512011	10
GO:0022607	cellular component assembly	11690	476	333.16	5.3e-15		Metabolism	Global and overview maps	ko01250	Biosynthesis of nucleotide sugars	81/2616	211/14230	5.38205e-12	7.47721e-11	5.64508e-11	81		M00373	Ethylmalonyl pathway	10/1004	13/2867	0.00247472	0.00964288	0.00512011	10
GO:0140694	non-membrane-bounded organelle assembly	4577	224	130.44	1e-14		Metabolism	Amino acid metabolism	ko00270	Cysteine and methionine metabolism	56/2616	127/14230	1.88201e-11	2.45589e-10	1.85413e-10	56		M00912	NAD biosynthesis, tryptophan => quinolinate => NAD	10/1004	13/2867	0.00247472	0.00964288	0.00512011	10
GO:0070925	organelle assembly	4641	226	132.27	1.3e-14		Cellular Processes	Cell growth and death	ko04112	Cell cycle - Caulobacter	23/2616	31/14230	1.894e-11	2.45589e-10	1.85413e-10	23		M00924	Cobalamin biosynthesis, anaerobic, uroporphyrinogen III => sirohydrochlorin => cobyrinate a,c-diamide	14/1004	21/2867	0.00301353	0.0113509	0.00602705	14
GO:0009636	response to toxic substance	3503	182	99.83	2e-14		Metabolism	Energy metabolism	ko00720	Other carbon fixation pathways	54/2616	121/14230	2.43476e-11	3.05523e-10	2.30662e-10	54		M00122	Cobalamin biosynthesis, cobyrinate a,c-diamide => cobalamin	8/1004	10/2867	0.00477437	0.0168595	0.00895195	8
GO:0042273	ribosomal large subunit biogenesis	2933	159	83.59	3.1e-14		Metabolism	Amino acid metabolism	ko00400	Phenylalanine, tyrosine and tryptophan biosynthesis	39/2616	74/14230	2.82004e-11	3.42811e-10	2.58813e-10	39		M00527	Lysine biosynthesis, DAP aminotransferase pathway, aspartate => lysine	8/1004	10/2867	0.00477437	0.0168595	0.00895195	8
GO:0000027	ribosomal large subunit assembly	2397	136	68.31	8.5e-14		Cellular Processes	Cell motility	ko02030	Bacterial chemotaxis	20/2616	26/14230	1.34121e-10	1.581e-09	1.19361e-09	20		M00374	Dicarboxylate-hydroxybutyrate cycle	15/1004	24/2867	0.00534685	0.0183089	0.00972154	15
GO:0009404	toxin metabolic process	564	52	16.07	2.6e-13		Metabolism	Global and overview maps	ko01210	2-Oxocarboxylic acid metabolism	50/2616	113/14230	1.92682e-10	2.20451e-09	1.66435e-09	50		M00022	Shikimate pathway, phosphoenolpyruvate + erythrose-4P => chorismate	10/1004	14/2867	0.00595318	0.0192203	0.0102054	10
GO:0022613	ribonucleoprotein complex biogenesis	8025	341	228.71	3.2e-13		Metabolism	Energy metabolism	ko00710	Carbon fixation by Calvin cycle	24/2616	36/14230	2.53841e-10	2.82127e-09	2.12998e-09	24		M00846	Siroheme biosynthesis, glutamyl-tRNA => siroheme	10/1004	14/2867	0.00595318	0.0192203	0.0102054	10
GO:0042254	ribosome biogenesis	7959	337	226.83	6.8e-13		Genetic Information Processing	Folding, sorting and degradation	ko04122	Sulfur relay system	21/2616	29/14230	3.10933e-10	3.3598e-09	2.53656e-09	21		M00959	Guanine ribonucleotide degradation, GMP => Urate	13/1004	21/2867	0.0105692	0.0331755	0.0176153	13
GO:0051604	protein maturation	7659	326	218.28	8.9e-13		Metabolism	Metabolism of other amino acids	ko00410	beta-Alanine metabolism	27/2616	46/14230	1.31495e-09	1.38248e-08	1.04373e-08	27		M00126	Tetrahydrofolate biosynthesis, GTP => THF	11/1004	17/2867	0.0118637	0.0343193	0.0182226	11
GO:0042178	xenobiotic catabolic process	497	47	14.16	1.4e-12		Metabolism	Xenobiotics biodegradation and metabolism	ko00627	Aminobenzoate degradation	41/2616	89/14230	1.87272e-09	1.91708e-08	1.44734e-08	41		M00620	Incomplete reductive citrate cycle, acetyl-CoA => oxoglutarate	11/1004	17/2867	0.0118637	0.0343193	0.0182226	11
GO:0034599	cellular response to oxidative stress	2850	149	81.22	2.9e-12		Metabolism	Amino acid metabolism	ko00220	Arginine biosynthesis	34/2616	67/14230	1.93881e-09	1.93383e-08	1.45999e-08	34		M00038	Tryptophan metabolism, tryptophan => kynurenine => 2-aminomuconate	8/1004	11/2867	0.0121447	0.0343193	0.0182226	8
GO:0006278	RNA-templated DNA biosynthetic process	241	31	6.87	3.8e-12		Metabolism	Amino acid metabolism	ko00340	Histidine metabolism	27/2616	47/14230	2.54948e-09	2.47937e-08	1.87186e-08	27		M00002	Glycolysis, core module involving three-carbon compounds	9/1004	13/2867	0.0124521	0.0343193	0.0182226	9
GO:0019748	secondary metabolic process	1328	86	37.85	4.4e-12		Metabolism	Metabolism of cofactors and vitamins	ko00760	Nicotinate and nicotinamide metabolism	43/2616	97/14230	3.30771e-09	3.1383e-08	2.36933e-08	43		M00024	Phenylalanine biosynthesis, chorismate => phenylpyruvate => phenylalanine	9/1004	13/2867	0.0124521	0.0343193	0.0182226	9
GO:0072593	reactive oxygen species metabolic proces...	1644	99	46.85	7.4e-12		Metabolism	Metabolism of cofactors and vitamins	ko00790	Folate biosynthesis	39/2616	84/14230	3.50647e-09	3.24766e-08	2.45189e-08	39		M00048	De novo purine biosynthesis, PRPP + glutamine => IMP	14/1004	24/2867	0.016125	0.0433839	0.0230357	14
GO:0006986	response to unfolded protein	670	54	19.09	1.7e-11		Metabolism	Metabolism of cofactors and vitamins	ko00770	Pantothenate and CoA biosynthesis	26/2616	45/14230	4.25445e-09	3.79678e-08	2.86646e-08	26		M00546	Purine degradation, xanthine => urea	12/1004	20/2867	0.0193156	0.0507596	0.026952	12
GO:0062197	cellular response to chemical stress	3027	153	86.27	1.8e-11		Genetic Information Processing	Translation	ko03010	Ribosome	56/2616	143/14230	4.29456e-09	3.79678e-08	2.86646e-08	56		M00082	Fatty acid biosynthesis, initiation	9/1004	14/2867	0.0241502	0.0606439	0.0322003	9
GO:0009059	macromolecule biosynthetic process	55369	1797	1577.99	2.3e-11		Cellular Processes	Cellular community - prokaryotes	ko02025	Biofilm formation - Pseudomonas aeruginosa	40/2616	90/14230	1.05926e-08	9.15671e-08	6.91307e-08	40		M00083	Fatty acid biosynthesis, elongation	9/1004	14/2867	0.0241502	0.0606439	0.0322003	9
GO:0006458	'de novo' protein folding	4195	196	119.56	2.5e-11		Metabolism	Metabolism of cofactors and vitamins	ko00670	One carbon pool by folate	32/2616	65/14230	1.50222e-08	1.27036e-07	9.59085e-08	32		M00025	Tyrosine biosynthesis, chorismate => HPP => tyrosine	8/1004	12/2867	0.0253446	0.0609349	0.0323548	8
GO:0035966	response to topologically incorrect prot...	701	55	19.98	3.1e-11		Metabolism	Metabolism of cofactors and vitamins	ko00785	Lipoic acid metabolism	20/2616	31/14230	1.90384e-08	1.57573e-07	1.18963e-07	20		M00307	Pyruvate oxidation, pyruvate => acetyl-CoA	8/1004	12/2867	0.0253446	0.0609349	0.0323548	8
GO:0006805	xenobiotic metabolic process	668	53	19.04	4.7e-11		Metabolism	Carbohydrate metabolism	ko00040	Pentose and glucuronate interconversions	39/2616	90/14230	3.79029e-08	3.07171e-07	2.31906e-07	39		M00018	Threonine biosynthesis, aspartate => homoserine => threonine	7/1004	10/2867	0.0258947	0.0609603	0.0323683	7
GO:0006457	protein folding	5441	237	155.07	1.6e-10		Metabolism	Amino acid metabolism	ko00350	Tyrosine metabolism	37/2616	84/14230	4.99915e-08	3.88934e-07	2.93634e-07	37		M00958	Adenine ribonucleotide degradation, AMP => Urate	13/1004	23/2867	0.0278811	0.0642972	0.0341401	13
GO:0043604	amide biosynthetic process	26371	913	751.56	1.9e-10		Metabolism	Global and overview maps	ko01212	Fatty acid metabolism	37/2616	84/14230	4.99915e-08	3.88934e-07	2.93634e-07	37		M00532	Photorespiration	9/1004	15/2867	0.0419263	0.0947535	0.0503116	9
GO:0000302	response to reactive oxygen species	2881	143	82.11	2.6e-10		Metabolism	Lipid metabolism	ko00061	Fatty acid biosynthesis	22/2616	39/14230	1.20633e-07	9.20125e-07	6.94669e-07	22		M00957	Lysine degradation, bacteria, L-lysine => glutarate => succinate/acetyl-CoA	8/1004	13/2867	0.0459726	0.100806	0.0535255	8
GO:1901700	response to oxygen-containing compound	4975	218	141.79	5.4e-10		Metabolism	Amino acid metabolism	ko00330	Arginine and proline metabolism	45/2616	115/14230	1.42736e-07	1.06777e-06	8.06139e-07	45		M00117	Ubiquinone biosynthesis, prokaryotes, chorismate (+ polyprenyl-PP) => ubiquinol	7/1004	11/2867	0.0499572	0.100806	0.0535255	7
GO:0042743	hydrogen peroxide metabolic process	1159	73	33.03	5.8e-10		Metabolism	Xenobiotics biodegradation and metabolism	ko00622	Xylene degradation	20/2616	34/14230	1.77011e-07	1.2992e-06	9.80858e-07	20		M00651	Vancomycin resistance, D-Ala-D-Lac type	7/1004	11/2867	0.0499572	0.100806	0.0535255	7
GO:0044085	cellular component biogenesis	17645	635	502.88	7.2e-10		Metabolism	Metabolism of cofactors and vitamins	ko00860	Porphyrin metabolism	52/2616	142/14230	1.99022e-07	1.43369e-06	1.0824e-06	52		M00854	Glycogen biosynthesis, glucose-1P => glycogen/starch	7/1004	11/2867	0.0499572	0.100806	0.0535255	7
GO:0032197	retrotransposition	170	23	4.84	7.9e-10		Genetic Information Processing	Translation	ko00970	Aminoacyl-tRNA biosynthesis	30/2616	66/14230	3.94107e-07	2.78741e-06	2.10442e-06	30		M00885	Meromycolic acid biosynthesis, initiation and elongation FAS II (KasA)	7/1004	11/2867	0.0499572	0.100806	0.0535255	7
GO:0042744	hydrogen peroxide catabolic process	1056	68	30.1	9e-10		Metabolism	Glycan biosynthesis and metabolism	ko00550	Peptidoglycan biosynthesis	25/2616	53/14230	1.55402e-06	1.07949e-05	8.14986e-06	25		M00938	Pyrimidine deoxyribonucleotide biosynthesis, UDP => dTTP	7/1004	11/2867	0.0499572	0.100806	0.0535255	7
GO:0071466	cellular response to xenobiotic stimulus	775	55	22.09	1.2e-09		Metabolism	Glycan biosynthesis and metabolism	ko00540	Lipopolysaccharide biosynthesis	27/2616	62/14230	4.11355e-06	2.80732e-05	2.11945e-05	27		M00034	Methionine salvage pathway	11/1004	20/2867	0.0527509	0.104576	0.0555273	11
GO:0032196	transposition	189	24	5.39	1.3e-09		Metabolism	Xenobiotics biodegradation and metabolism	ko00643	Styrene degradation	15/2616	25/14230	4.49316e-06	3.01352e-05	2.27512e-05	15		M00975	Betaine degradation, bacteria, betaine => pyruvate	9/1004	16/2867	0.0667286	0.130006	0.0690296	9
GO:0006508	proteolysis	8240	327	234.84	1.9e-09		Metabolism	Lipid metabolism	ko00071	Fatty acid degradation	26/2616	59/14230	4.7313e-06	3.11945e-05	2.3551e-05	26		M00028	Ornithine biosynthesis, glutamate => ornithine	8/1004	14/2867	0.0750691	0.143776	0.0763414	8
GO:0051084	'de novo' post-translational protein fol...	708	51	20.18	2.9e-09		Metabolism	Xenobiotics biodegradation and metabolism	ko00984	Steroid degradation	11/2616	15/14230	5.22123e-06	3.3851e-05	2.55566e-05	11		M00120	Coenzyme A biosynthesis, pantothenate => CoA	7/1004	12/2867	0.0844147	0.158981	0.0844147	7
GO:0051085	chaperone cofactor-dependent protein ref...	708	51	20.18	2.9e-09		Metabolism	Carbohydrate metabolism	ko00660	C5-Branched dibasic acid metabolism	16/2616	29/14230	9.65194e-06	6.15509e-05	4.64692e-05	16		M00087	beta-Oxidation	10/1004	19/2867	0.0870508	0.161258	0.0856237	10
GO:0061077	chaperone-mediated protein folding	4727	205	134.72	3.9e-09		Metabolism	Xenobiotics biodegradation and metabolism	ko00983	Drug metabolism - other enzymes	17/2616	32/14230	1.00118e-05	6.28159e-05	4.74243e-05	17		M00572	Pimeloyl-ACP biosynthesis, BioC-BioH pathway, malonyl-ACP => pimeloyl-ACP	6/1004	10/2867	0.094779	0.17	0.0902657	6
GO:0009410	response to xenobiotic stimulus	1237	74	35.25	4e-09		Cellular Processes	Cellular community - prokaryotes	ko05111	Biofilm formation - Vibrio cholerae	38/2616	106/14230	1.48277e-05	9.03883e-05	6.82407e-05	38		M00855	Glycogen degradation, glycogen => glucose-6P	6/1004	10/2867	0.094779	0.17	0.0902657	6
GO:0017001	antibiotic catabolic process	1391	80	39.64	5.5e-09		Metabolism	Metabolism of cofactors and vitamins	ko00780	Biotin metabolism	14/2616	24/14230	1.48711e-05	9.03883e-05	6.82407e-05	14		M00125	Riboflavin biosynthesis, plants and bacteria, GTP => riboflavin/FMN/FAD	9/1004	17/2867	0.0990212	0.174834	0.0928323	9
GO:0043335	protein unfolding	860	54	24.51	1e-07		Metabolism	Amino acid metabolism	ko00380	Tryptophan metabolism	31/2616	80/14230	1.51963e-05	9.0944e-05	6.86602e-05	31		M00051	De novo pyrimidine biosynthesis, glutamine (+ PRPP) => UMP	8/1004	15/2867	0.112947	0.193378	0.102679	8
GO:0030163	protein catabolic process	3934	170	112.12	1e-07		Metabolism	Metabolism of cofactors and vitamins	ko00730	Thiamine metabolism	18/2616	36/14230	1.65315e-05	9.74357e-05	7.35612e-05	18		M00741	Propanoyl-CoA metabolism, propanoyl-CoA => succinyl-CoA	8/1004	15/2867	0.112947	0.193378	0.102679	8
GO:0010033	response to organic substance	5279	216	150.45	1.3e-07		Metabolism	Glycan biosynthesis and metabolism	ko00541	Biosynthesis of various nucleotide sugars	36/2616	99/14230	1.71997e-05	9.98611e-05	7.53924e-05	36		M00886	Meromycolic acid biosynthesis, initiation and elongation FAS II (KasA and KasB)	7/1004	13/2867	0.129264	0.218012	0.115759	7
GO:0042274	ribosomal small subunit biogenesis	1895	95	54.01	1.6e-07		Metabolism	Amino acid metabolism	ko00290	Valine, leucine and isoleucine biosynthesis	12/2616	19/14230	2.02197e-05	0.000115668	8.73264e-05	12		M00012	Glyoxylate cycle	6/1004	11/2867	0.148565	0.24688	0.131087	6
GO:0097428	protein maturation by iron-sulfur cluste...	228	23	6.5	2.1e-07		Human Diseases	Drug resistance: antimicrobial	ko01502	Vancomycin resistance	13/2616	22/14230	2.50468e-05	0.000141206	0.000106607	13		M00014	Glucuronate pathway (uronate pathway)	6/1004	12/2867	0.212716	0.34836	0.18497	6
GO:0006995	cellular response to nitrogen starvation	578	40	16.47	3.9e-07		Human Diseases	Drug resistance: antimicrobial	ko01503	Cationic antimicrobial peptide (CAMP) resistance	23/2616	54/14230	3.2406e-05	0.000180085	0.000135959	23		M00549	Nucleotide sugar biosynthesis, glucose => UDP-glucose	5/1004	10/2867	0.2486	0.395659	0.210084	5
GO:0043562	cellular response to nitrogen levels	587	40	16.73	5.7e-07		Cellular Processes	Cellular community - prokaryotes	ko02026	Biofilm formation - Escherichia coli	25/2616	61/14230	3.2922e-05	0.000180376	0.000136179	25		M00989	Ubiquinone biosynthesis, O2-independent, prokaryotes, chorismate (+ polyprenyl-PP) => ubiquinol	5/1004	10/2867	0.2486	0.395659	0.210084	5
GO:0043603	amide metabolic process	29167	961	831.25	5.8e-07		Metabolism	Energy metabolism	ko00910	Nitrogen metabolism	27/2616	69/14230	4.32294e-05	0.000233212	0.000176068	27		M00740	Methylaspartate cycle	6/1004	13/2867	0.284246	0.446108	0.236871	6
GO:0000028	ribosomal small subunit assembly	1484	77	42.29	6.2e-07		Metabolism	Amino acid metabolism	ko00300	Lysine biosynthesis	21/2616	48/14230	4.37647e-05	0.000233212	0.000176068	21		M00143	NADH dehydrogenase (ubiquinone) Fe-S protein/flavoprotein complex, mitochondria	5/1004	11/2867	0.331962	0.506915	0.269159	5
GO:0042542	response to hydrogen peroxide	1486	76	42.35	1.2e-06		Metabolism	Carbohydrate metabolism	ko00053	Ascorbate and aldarate metabolism	25/2616	62/14230	4.56142e-05	0.000239783	0.000181029	25		M00778	Type II polyketide backbone biosynthesis, acyl-CoA + malonyl-CoA => polyketide	5/1004	11/2867	0.331962	0.506915	0.269159	5
GO:0010035	response to inorganic substance	5716	224	162.9	1.6e-06		Cellular Processes	Cellular community - prokaryotes	ko02024	Quorum sensing	79/2616	283/14230	4.74422e-05	0.000246067	0.000185774	79		M00375	Hydroxypropionate-hydroxybutylate cycle	7/1004	19/2867	0.519737	0.783071	0.41579	7
GO:0016043	cellular component organization	18284	623	521.09	1.8e-06		Metabolism	Metabolism of other amino acids	ko00430	Taurine and hypotaurine metabolism	15/2616	29/14230	5.06281e-05	0.000259136	0.000195641	15		M00377	Reductive acetyl-CoA pathway (Wood-Ljungdahl pathway)	5/1004	16/2867	0.711971	0.999992	0.530969	5
GO:0034614	cellular response to reactive oxygen spe...	1978	93	56.37	3e-06		Metabolism	Xenobiotics biodegradation and metabolism	ko00364	Fluorobenzoate degradation	11/2616	18/14230	7.04264e-05	0.000355791	0.000268612	11		M00932	Phylloquinone biosynthesis, chorismate (+ phytyl-PP) => phylloquinol	4/1004	13/2867	0.722745	0.999992	0.530969	4
GO:0033194	response to hydroperoxide	215	20	6.13	4.4e-06		Metabolism	Metabolism of cofactors and vitamins	ko00130	Ubiquinone and other terpenoid-quinone biosynthesis	25/2616	64/14230	8.48703e-05	0.000423263	0.000319552	25		M00152	Cytochrome bc1 complex	3/1004	10/2867	0.739242	0.999992	0.530969	3
GO:0071840	cellular component organization or bioge...	23359	769	665.72	1.1e-05		Metabolism	Biosynthesis of other secondary metabolites	ko00261	Monobactam biosynthesis	14/2616	28/14230	0.000145116	0.000714558	0.000539471	14		M00529	Denitrification, nitrate => nitrogen	3/1004	10/2867	0.739242	0.999992	0.530969	3
GO:0043170	macromolecule metabolic process	76553	2330	2181.73	1.5e-05		Metabolism	Metabolism of terpenoids and polyketides	ko00907	Pinene, camphor and geraniol degradation	13/2616	25/14230	0.000150739	0.000732967	0.00055337	13		M00810	Nicotine degradation, pyridine pathway, nicotine => 2,6-dihydroxypyridine/succinate semialdehyde	3/1004	10/2867	0.739242	0.999992	0.530969	3
GO:0032272	negative regulation of protein polymeriz...	316	24	9.01	1.7e-05		Metabolism	Metabolism of terpenoids and polyketides	ko00900	Terpenoid backbone biosynthesis	24/2616	63/14230	0.000184611	0.000886588	0.00066935	24		M00154	Cytochrome c oxidase	5/1004	17/2867	0.766411	0.999992	0.530969	5
GO:0006996	organelle organization	9118	326	259.86	2.1e-05		Genetic Information Processing	Replication and repair	ko03410	Base excision repair	21/2616	53/14230	0.00024301	0.00115282	0.000870343	21		M00145	NAD(P)H:quinone oxidoreductase, chloroplasts and cyanobacteria	4/1004	14/2867	0.780574	0.999992	0.530969	4
GO:0042759	long-chain fatty acid biosynthetic proce...	262	21	7.47	2.5e-05		Metabolism	Metabolism of other amino acids	ko00450	Selenocompound metabolism	16/2616	36/14230	0.000282058	0.00132194	0.000998025	16		M00032	Lysine degradation, lysine => saccharopine => acetoacetyl-CoA	3/1004	11/2867	0.800748	0.999992	0.530969	3
GO:1901701	cellular response to oxygen-containing c...	2809	118	80.06	2.8e-05		Genetic Information Processing	Replication and repair	ko03430	Mismatch repair	18/2616	44/14230	0.00041934	0.00194195	0.00146611	18		M00596	Dissimilatory sulfate reduction, sulfate => H2S	3/1004	11/2867	0.800748	0.999992	0.530969	3
GO:0032271	regulation of protein polymerization	333	24	9.49	3.9e-05		Metabolism	Metabolism of other amino acids	ko00470	D-Amino acid metabolism	21/2616	55/14230	0.000441669	0.00202129	0.00152601	21		M00849	C5 isoprenoid biosynthesis, mevalonate pathway, archaea	4/1004	15/2867	0.828376	0.999992	0.530969	4
GO:0019311	sorbose metabolic process	8	4	0.23	4.2e-05		Genetic Information Processing	Folding, sorting and degradation	ko03060	Protein export	19/2616	49/14230	0.000652211	0.00295012	0.00222726	19		M00174	Methane oxidation, methanotroph, methane => formaldehyde	3/1004	12/2867	0.849574	0.999992	0.530969	3
GO:0019312	L-sorbose metabolic process	8	4	0.23	4.2e-05		Metabolism	Carbohydrate metabolism	ko00052	Galactose metabolism	26/2616	78/14230	0.00112482	0.00502937	0.00379704	26		M00101	Cholesterol biosynthesis, FPP => cholesterol	3/1004	13/2867	0.887623	0.999992	0.530969	3
GO:0042848	sorbose catabolic process	8	4	0.23	4.2e-05		Metabolism	Glycan biosynthesis and metabolism	ko00571	Lipoarabinomannan (LAM) biosynthesis	8/2616	14/14230	0.00134493	0.00594521	0.00448847	8		M00102	Ergocalciferol biosynthesis, FPP => ergosterol/ergocalciferol	3/1004	13/2867	0.887623	0.999992	0.530969	3
GO:0042850	L-sorbose catabolic process	8	4	0.23	4.2e-05		Metabolism	Xenobiotics biodegradation and metabolism	ko00361	Chlorocyclohexane and chlorobenzene degradation	16/2616	41/14230	0.00157701	0.00689276	0.00520384	16		M00968	Pentose bisphosphate pathway (nucleoside degradation), archaea, nucleoside/NMP => 3-PGA/glycerone phosphate	2/1004	10/2867	0.914614	0.999992	0.530969	2
GO:0009408	response to heat	3193	128	91	0.0001		Genetic Information Processing	Replication and repair	ko03440	Homologous recombination	24/2616	72/14230	0.00171448	0.00741036	0.00559462	24		M00099	Sphingosine biosynthesis	2/1004	11/2867	0.939918	0.999992	0.530969	2
GO:0018962	3-phenylpropionate metabolic process	67	9	1.91	0.00012		Metabolism	Metabolism of other amino acids	ko00480	Glutathione metabolism	20/2616	57/14230	0.00202621	0.00866151	0.0065392	20		M00838	Undecylprodigiosin biosynthesis, L-proline => undecylprodigiosin	2/1004	11/2867	0.939918	0.999992	0.530969	2
GO:0019380	3-phenylpropionate catabolic process	67	9	1.91	0.00012		Metabolism	Biosynthesis of other secondary metabolites	ko00521	Streptomycin biosynthesis	10/2616	21/14230	0.00210552	0.00890269	0.00672128	10		M00039	Monolignol biosynthesis, phenylalanine/tyrosine => monolignol	2/1004	12/2867	0.957986	0.999992	0.530969	2
GO:0046677	response to antibiotic	4213	161	120.07	0.00015		Metabolism	Xenobiotics biodegradation and metabolism	ko00623	Toluene degradation	17/2616	46/14230	0.00228257	0.00954752	0.00720811	17		M00104	Bile acid biosynthesis, cholesterol => cholate/chenodeoxycholate	2/1004	12/2867	0.957986	0.999992	0.530969	2
GO:0045454	cell redox homeostasis	906	46	25.82	0.00016		Metabolism	Xenobiotics biodegradation and metabolism	ko00625	Chloroalkane and chloroalkene degradation	16/2616	43/14230	0.00280653	0.0116142	0.00876844	16		M00872	O-glycan biosynthesis, mannose type (core M3)	1/1004	10/2867	0.98669	0.999992	0.530969	1
GO:0051301	cell division	2151	91	61.3	0.00017		Metabolism	Xenobiotics biodegradation and metabolism	ko00626	Naphthalene degradation	12/2616	29/14230	0.00337146	0.0138053	0.0104226	12		M00074	N-glycan biosynthesis, high-mannose type	1/1004	11/2867	0.991368	0.999992	0.530969	1
GO:0042620	poly(3-hydroxyalkanoate) metabolic proce...	11	4	0.31	0.00019		Metabolism	Xenobiotics biodegradation and metabolism	ko00791	Atrazine degradation	8/2616	16/14230	0.00406455	0.0164699	0.0124343	8		M00837	Prodigiosin biosynthesis, L-proline => prodigiosin	1/1004	11/2867	0.991368	0.999992	0.530969	1
GO:0042621	poly(3-hydroxyalkanoate) biosynthetic pr...	11	4	0.31	0.00019		Metabolism	Xenobiotics biodegradation and metabolism	ko00621	Dioxin degradation	12/2616	31/14230	0.00639511	0.0256464	0.0193623	12		M00848	Aurachin biosynthesis, anthranilate => aurachin A	1/1004	11/2867	0.991368	0.999992	0.530969	1
GO:1905787	regulation of detection of mechanical st...	5	3	0.14	0.00022		Metabolism	Metabolism of cofactors and vitamins	ko00750	Vitamin B6 metabolism	10/2616	24/14230	0.00686907	0.027266	0.0205851	10		M00357	Methanogenesis, acetate => methane	5/1004	30/2867	0.992764	0.999992	0.530969	5
GO:1905789	positive regulation of detection of mech...	5	3	0.14	0.00022		Metabolism	Xenobiotics biodegradation and metabolism	ko00930	Caprolactam degradation	9/2616	22/14230	0.0116999	0.0459723	0.0347078	9		M00946	Noscapine biosynthesis, (S)-reticuline => noscapine	1/1004	12/2867	0.994402	0.999992	0.530969	1
GO:1905790	regulation of mechanosensory behavior	5	3	0.14	0.00022		Metabolism	Metabolism of cofactors and vitamins	ko00740	Riboflavin metabolism	17/2616	54/14230	0.0141328	0.0549765	0.0415057	17		M00660	Xanthomonas spp. pathogenicity signature, T3SS and effectors	2/1004	18/2867	0.995527	0.999992	0.530969	2
GO:1905792	positive regulation of mechanosensory be...	5	3	0.14	0.00022		Metabolism	Xenobiotics biodegradation and metabolism	ko00642	Ethylbenzene degradation	7/2616	16/14230	0.0170745	0.0657622	0.0496487	7		M00055	N-glycan precursor biosynthesis	1/1004	13/2867	0.996371	0.999992	0.530969	1
GO:0006950	response to stress	26643	847	759.31	0.00031		Metabolism	Metabolism of other amino acids	ko00440	Phosphonate and phosphinate metabolism	15/2616	47/14230	0.0180199	0.0687231	0.051884	15		M00415	Fatty acid elongation in endoplasmic reticulum	1/1004	13/2867	0.996371	0.999992	0.530969	1
GO:0009266	response to temperature stimulus	3931	149	112.03	0.00035		Metabolism	Xenobiotics biodegradation and metabolism	ko00624	Polycyclic aromatic hydrocarbon degradation	14/2616	43/14230	0.0183539	0.069317	0.0523324	14		M00773	Tylosin biosynthesis, methylmalonyl-CoA + malonyl-CoA => tylactone => tylosin	1/1004	13/2867	0.996371	0.999992	0.530969	1
GO:0045981	positive regulation of nucleotide metabo...	13	4	0.37	0.00038				ko04981	Folate transport and metabolism	9/2616	24/14230	0.0217116	0.0812099	0.0613112	9		M00917	Phytosterol biosynthesis, squalene 2,3-epoxide => campesterol/sitosterol	1/1004	13/2867	0.996371	0.999992	0.530969	1
GO:1900544	positive regulation of purine nucleotide...	13	4	0.37	0.00038		Metabolism	Lipid metabolism	ko00561	Glycerolipid metabolism	25/2616	94/14230	0.030946	0.114648	0.0865557	25		M00567	Methanogenesis, CO2 => methane	6/1004	37/2867	0.996978	0.999992	0.530969	6
GO:1903578	regulation of ATP metabolic process	79	9	2.25	0.00042		Metabolism	Glycan biosynthesis and metabolism	ko00511	Other glycan degradation	8/2616	22/14230	0.0359199	0.131819	0.0995198	8		M00098	Acylglycerol degradation	1/1004	16/2867	0.999012	0.999992	0.530969	1
GO:0070301	cellular response to hydrogen peroxide	1058	50	30.15	0.00046		Genetic Information Processing	Replication and repair	ko03030	DNA replication	17/2616	60/14230	0.0389552	0.141622	0.106921	17		M00542	EHEC/EPEC pathogenicity signature, T3SS and effectors	1/1004	17/2867	0.99936	0.999992	0.530969	1
GO:0002184	cytoplasmic translational termination	332	21	9.46	0.00066				ko00074	Mycolic acid biosynthesis	11/2616	35/14230	0.044216	0.15926	0.120237	11		M00563	Methanogenesis, methylamine/dimethylamine/trimethylamine => methane	2/1004	23/2867	0.999362	0.999992	0.530969	2
GO:0015670	carbon dioxide transport	120	11	3.42	0.00067		Genetic Information Processing	Folding, sorting and degradation	ko03018	RNA degradation	21/2616	79/14230	0.0454214	0.1621	0.122381	21		M00065	GPI-anchor biosynthesis, core oligosaccharide	1/1004	18/2867	0.999585	0.999992	0.530969	1
GO:0007638	mechanosensory behavior	7	3	0.2	0.00074		Metabolism	Xenobiotics biodegradation and metabolism	ko00633	Nitrotoluene degradation	8/2616	23/14230	0.0464661	0.164321	0.124058	8		M00356	Methanogenesis, methanol => methane	1/1004	19/2867	0.999732	0.999992	0.530969	1
GO:0050976	detection of mechanical stimulus involve...	7	3	0.2	0.00074		Metabolism	Metabolism of terpenoids and polyketides	ko01055	Biosynthesis of vancomycin group antibiotics	9/2616	29/14230	0.0703661	0.246598	0.186175	9		M00158	F-type ATPase, eukaryotes	1/1004	20/2867	0.999826	0.999992	0.530969	1
GO:0019297	coenzyme B metabolic process	53	7	1.51	0.00074		Cellular Processes	Transport and catabolism	ko04146	Peroxisome	19/2616	74/14230	0.0744323	0.258519	0.195175	19		M00089	Triacylglycerol biosynthesis	1/1004	24/2867	0.99997	0.999992	0.530969	1
GO:0019298	coenzyme B biosynthetic process	53	7	1.51	0.00074		Metabolism	Lipid metabolism	ko00564	Glycerophospholipid metabolism	28/2616	117/14230	0.0787332	0.271037	0.204626	28		M00564	Helicobacter pylori pathogenicity signature, cagA pathogenicity island	1/1004	27/2867	0.999992	0.999992	0.530969	1
GO:0048443	stamen development	26	5	0.74	0.00075				ko01310	Nitrogen cycle	11/2616	39/14230	0.0885606	0.302194	0.228148	11
GO:0048466	androecium development	26	5	0.74	0.00075		Metabolism	Metabolism of other amino acids	ko00460	Cyanoamino acid metabolism	10/2616	36/14230	0.110383	0.373382	0.281893	10
GO:0006972	hyperosmotic response	313	20	8.92	0.00077		Metabolism	Glycan biosynthesis and metabolism	ko00552	Teichoic acid biosynthesis	11/2616	41/14230	0.118271	0.396616	0.299434	11
GO:0031333	negative regulation of protein-containin...	481	27	13.71	0.00079		Metabolism	Xenobiotics biodegradation and metabolism	ko00982	Drug metabolism - cytochrome P450	7/2616	25/14230	0.161181	0.535892	0.404584	7
GO:1990169	stress response to copper ion	203	15	5.79	0.0008		Metabolism	Amino acid metabolism	ko00310	Lysine degradation	22/2616	98/14230	0.179581	0.592007	0.446949	22
GO:0002200	somatic diversification of immune recept...	2	2	0.06	0.00081		Human Diseases	Drug resistance: antineoplastic	ko01523	Antifolate resistance	7/2616	26/14230	0.187669	0.613472	0.463154	7
GO:0002204	somatic recombination of immunoglobulin ...	2	2	0.06	0.00081		Metabolism	Glycan biosynthesis and metabolism	ko00572	Arabinogalactan biosynthesis - Mycobacterium	4/2616	13/14230	0.204625	0.663325	0.500792	4
GO:0002208	somatic diversification of immunoglobuli...	2	2	0.06	0.00081		Metabolism	Lipid metabolism	ko01040	Biosynthesis of unsaturated fatty acids	8/2616	32/14230	0.223311	0.717918	0.542008	8
GO:0002381	immunoglobulin production involved in im...	2	2	0.06	0.00081		Metabolism	Biosynthesis of other secondary metabolites	ko00960	Tropane, piperidine and pyridine alkaloid biosynthesis	8/2616	33/14230	0.250678	0.799294	0.603445	8
GO:0002562	somatic diversification of immune recept...	2	2	0.06	0.00081		Metabolism	Xenobiotics biodegradation and metabolism	ko00980	Metabolism of xenobiotics by cytochrome P450	8/2616	34/14230	0.279033	0.88247	0.66624	8
GO:0009821	alkaloid biosynthetic process	2	2	0.06	0.00081		Metabolism	Glycan biosynthesis and metabolism	ko00531	Glycosaminoglycan degradation	4/2616	15/14230	0.291994	0.916012	0.691564	4
GO:0016444	somatic cell DNA recombination	2	2	0.06	0.00081		Metabolism	Carbohydrate metabolism	ko00562	Inositol phosphate metabolism	16/2616	77/14230	0.33642	1	0.754972	16
GO:0016445	somatic diversification of immunoglobuli...	2	2	0.06	0.00081		Metabolism	Biosynthesis of other secondary metabolites	ko00311	Penicillin and cephalosporin biosynthesis	4/2616	16/14230	0.337415	1	0.754972	4
GO:0016447	somatic recombination of immunoglobulin ...	2	2	0.06	0.00081		Metabolism	Biosynthesis of other secondary metabolites	ko00405	Phenazine biosynthesis	4/2616	16/14230	0.337415	1	0.754972	4
GO:0045190	isotype switching	2	2	0.06	0.00081		Environmental Information Processing	Membrane transport	ko02060	Phosphotransferase system (PTS)	15/2616	72/14230	0.34008	1	0.754972	15
GO:0033108	mitochondrial respiratory chain complex ...	146	12	4.16	0.00103		Metabolism	Biosynthesis of other secondary metabolites	ko00333	Prodigiosin biosynthesis	5/2616	21/14230	0.340292	1	0.754972	5
GO:0051775	response to redox state	108	10	3.08	0.00107		Metabolism	Energy metabolism	ko00195	Photosynthesis	13/2616	63/14230	0.370668	1	0.754972	13
GO:0050975	sensory perception of touch	8	3	0.23	0.00116		Metabolism	Biosynthesis of other secondary metabolites	ko00525	Acarbose and validamycin biosynthesis	6/2616	27/14230	0.37632	1	0.754972	6
GO:0016999	antibiotic metabolic process	5273	188	150.28	0.00124				ko04980	Cobalamin transport and metabolism	4/2616	17/14230	0.383046	1	0.754972	4
GO:0015985	energy coupled proton transport, down el...	704	35	20.06	0.0013		Metabolism	Biosynthesis of other secondary metabolites	ko00401	Novobiocin biosynthesis	6/2616	30/14230	0.482594	1	0.754972	6
GO:0015986	proton motive force-driven ATP synthesis	704	35	20.06	0.0013		Organismal Systems	Endocrine system	ko04922	Glucagon signaling pathway	11/2616	57/14230	0.482625	1	0.754972	11
GO:0046688	response to copper ion	604	31	17.21	0.00146		Organismal Systems	Excretory system	ko04964	Proximal tubule bicarbonate reclamation	3/2616	14/14230	0.489673	1	0.754972	3
GO:0009698	phenylpropanoid metabolic process	132	11	3.76	0.00147		Metabolism	Lipid metabolism	ko00600	Sphingolipid metabolism	10/2616	52/14230	0.493311	1	0.754972	10
GO:2001169	regulation of ATP biosynthetic process	77	8	2.19	0.00159		Human Diseases	Drug resistance: antimicrobial	ko01501	beta-Lactam resistance	21/2616	112/14230	0.498556	1	0.754972	21
GO:0002285	lymphocyte activation involved in immune...	9	3	0.26	0.00171		Metabolism	Metabolism of terpenoids and polyketides	ko00523	Polyketide sugar unit biosynthesis	11/2616	59/14230	0.532343	1	0.754972	11
GO:0051931	regulation of sensory perception	9	3	0.26	0.00171		Metabolism	Lipid metabolism	ko00592	alpha-Linolenic acid metabolism	5/2616	26/14230	0.534724	1	0.754972	5
GO:0009699	phenylpropanoid biosynthetic process	115	10	3.28	0.00173		Metabolism	Lipid metabolism	ko00121	Secondary bile acid biosynthesis	3/2616	15/14230	0.539093	1	0.754972	3
GO:1901564	organonitrogen compound metabolic proces...	84335	2508	2403.51	0.00181		Human Diseases	Cancer: overview	ko05230	Central carbon metabolism in cancer	9/2616	49/14230	0.559285	1	0.754972	9
GO:0019700	organic phosphonate catabolic process	244	16	6.95	0.0019		Metabolism	Metabolism of terpenoids and polyketides	ko00908	Zeatin biosynthesis	2/2616	10/14230	0.573515	1	0.754972	2
GO:0016226	iron-sulfur cluster assembly	859	40	24.48	0.00205		Metabolism	Metabolism of terpenoids and polyketides	ko01059	Biosynthesis of enediyne antibiotics	13/2616	73/14230	0.598201	1	0.754972	13
GO:0031163	metallo-sulfur cluster assembly	859	40	24.48	0.00205		Human Diseases	Cancer: overview	ko05208	Chemical carcinogenesis - reactive oxygen species	30/2616	175/14230	0.694833	1	0.754972	30
GO:0044271	cellular nitrogen compound biosynthetic ...	57171	1725	1629.35	0.00211		Metabolism	Biosynthesis of other secondary metabolites	ko00332	Carbapenem biosynthesis	3/2616	19/14230	0.706069	1	0.754972	3
GO:0097501	stress response to metal ion	224	15	6.38	0.00211		Genetic Information Processing	Replication and repair	ko03420	Nucleotide excision repair	10/2616	61/14230	0.706475	1	0.754972	10
GO:0019634	organic phosphonate metabolic process	247	16	7.04	0.00215		Metabolism	Glycan biosynthesis and metabolism	ko00543	Exopolysaccharide biosynthesis	12/2616	73/14230	0.712195	1	0.754972	12
GO:0006880	intracellular sequestering of iron ion	33	5	0.94	0.00229		Metabolism	Biosynthesis of other secondary metabolites	ko00945	Stilbenoid, diarylheptanoid and gingerol biosynthesis	2/2616	13/14230	0.720043	1	0.754972	2
GO:0051238	sequestering of metal ion	33	5	0.94	0.00229		Metabolism	Metabolism of terpenoids and polyketides	ko01051	Biosynthesis of ansamycins	5/2616	32/14230	0.72587	1	0.754972	5
GO:0097577	sequestering of iron ion	33	5	0.94	0.00229		Organismal Systems	Endocrine system	ko03320	PPAR signaling pathway	10/2616	63/14230	0.745161	1	0.754972	10
GO:0071732	cellular response to nitric oxide	493	26	14.05	0.00232		Metabolism	Biosynthesis of other secondary metabolites	ko00940	Phenylpropanoid biosynthesis	5/2616	33/14230	0.751459	1	0.754972	5
GO:0002755	MyD88-dependent toll-like receptor signa...	3	2	0.09	0.00239		Organismal Systems	Endocrine system	ko04614	Renin-angiotensin system	3/2616	22/14230	0.797699	1	0.754972	3
GO:1902170	cellular response to reactive nitrogen s...	495	26	14.11	0.00245		Metabolism	Biosynthesis of other secondary metabolites	ko00232	Caffeine metabolism	2/2616	16/14230	0.821691	1	0.754972	2
GO:0010499	proteasomal ubiquitin-independent protei...	303	18	8.64	0.00303		Metabolism	Glycan biosynthesis and metabolism	ko00603	Glycosphingolipid biosynthesis - globo and isoglobo series	2/2616	16/14230	0.821691	1	0.754972	2
GO:0050974	detection of mechanical stimulus involve...	11	3	0.31	0.00321		Metabolism	Metabolism of terpenoids and polyketides	ko00906	Carotenoid biosynthesis	8/2616	56/14230	0.832716	1	0.754972	8
GO:0009908	flower development	88	8	2.51	0.00369		Organismal Systems	Aging	ko04212	Longevity regulating pathway - worm	8/2616	56/14230	0.832716	1	0.754972	8
GO:0050892	intestinal absorption	23	4	0.66	0.00378		Metabolism	Metabolism of cofactors and vitamins	ko00830	Retinol metabolism	7/2616	50/14230	0.83769	1	0.754972	7
GO:0090567	reproductive shoot system development	89	8	2.54	0.00396		Metabolism	Biosynthesis of other secondary metabolites	ko00950	Isoquinoline alkaloid biosynthesis	9/2616	63/14230	0.842912	1	0.754972	9
GO:0071229	cellular response to acid chemical	195	13	5.56	0.00419		Human Diseases	Cardiovascular disease	ko05415	Diabetic cardiomyopathy	25/2616	160/14230	0.843666	1	0.754972	25
GO:0010193	response to ozone	12	3	0.34	0.0042		Metabolism	Metabolism of terpenoids and polyketides	ko00253	Tetracycline biosynthesis	2/2616	17/14230	0.847377	1	0.754972	2
GO:0030810	positive regulation of nucleotide biosyn...	12	3	0.34	0.0042		Metabolism	Lipid metabolism	ko00565	Ether lipid metabolism	4/2616	31/14230	0.847578	1	0.754972	4
GO:1900373	positive regulation of purine nucleotide...	12	3	0.34	0.0042		Metabolism	Lipid metabolism	ko00120	Primary bile acid biosynthesis	2/2616	18/14230	0.869649	1	0.754972	2
GO:1903580	positive regulation of ATP metabolic pro...	12	3	0.34	0.0042		Metabolism	Biosynthesis of other secondary metabolites	ko00943	Isoflavonoid biosynthesis	2/2616	18/14230	0.869649	1	0.754972	2
GO:2001171	positive regulation of ATP biosynthetic ...	12	3	0.34	0.0042		Metabolism	Metabolism of terpenoids and polyketides	ko00981	Insect hormone biosynthesis	2/2616	18/14230	0.869649	1	0.754972	2
GO:0006825	copper ion transport	54	6	1.54	0.00428		Genetic Information Processing	Replication and repair	ko03450	Non-homologous end-joining	2/2616	19/14230	0.888894	1	0.754972	2
GO:0006110	regulation of glycolytic process	72	7	2.05	0.00445		Metabolism	Metabolism of terpenoids and polyketides	ko01053	Biosynthesis of siderophore group nonribosomal peptides	4/2616	36/14230	0.918476	1	0.754972	4
GO:0030811	regulation of nucleotide catabolic proce...	72	7	2.05	0.00445		Genetic Information Processing	Transcription	ko03022	Basal transcription factors	4/2616	36/14230	0.918476	1	0.754972	4
GO:0006414	translational elongation	1533	62	43.69	0.00449		Metabolism	Biosynthesis of other secondary metabolites	ko00946	Degradation of flavonoids	2/2616	21/14230	0.919711	1	0.754972	2
GO:0002181	cytoplasmic translation	1980	77	56.43	0.00453		Metabolism	Biosynthesis of other secondary metabolites	ko00966	Glucosinolate biosynthesis	2/2616	21/14230	0.919711	1	0.754972	2
GO:1900371	regulation of purine nucleotide biosynth...	111	9	3.16	0.0046		Genetic Information Processing	Information processing in viruses	ko03258	Virion - Bacteriophage lambda	2/2616	21/14230	0.919711	1	0.754972	2
GO:0009714	chalcone metabolic process	55	6	1.57	0.00469		Human Diseases	Cancer: overview	ko05204	Chemical carcinogenesis - DNA adducts	3/2616	29/14230	0.922456	1	0.754972	3
GO:0009715	chalcone biosynthetic process	55	6	1.57	0.00469		Metabolism	Biosynthesis of other secondary metabolites	ko00998	Biosynthesis of various antibiotics	9/2616	74/14230	0.944133	1	0.754972	9
GO:0014823	response to activity	39	5	1.11	0.00482		Metabolism	Lipid metabolism	ko00062	Fatty acid elongation	2/2616	24/14230	0.951241	1	0.754972	2
GO:1990170	stress response to cadmium ion	199	13	5.67	0.00497		Metabolism	Biosynthesis of other secondary metabolites	ko00404	Staurosporine biosynthesis	4/2616	40/14230	0.952148	1	0.754972	4
GO:0042537	benzene-containing compound metabolic pr...	685	32	19.52	0.0051		Metabolism	Lipid metabolism	ko00073	Cutin, suberine and wax biosynthesis	1/2616	15/14230	0.952583	1	0.754972	1
GO:0050896	response to stimulus	40278	1224	1147.91	0.00551		Metabolism	Biosynthesis of other secondary metabolites	ko00944	Flavone and flavonol biosynthesis	1/2616	15/14230	0.952583	1	0.754972	1
GO:0071236	cellular response to antibiotic	1285	53	36.62	0.00559		Metabolism	Biosynthesis of other secondary metabolites	ko00996	Biosynthesis of various alkaloids	1/2616	15/14230	0.952583	1	0.754972	1
GO:0034605	cellular response to heat	663	31	18.9	0.0057		Human Diseases	Endocrine and metabolic disease	ko04940	Type I diabetes mellitus	2/2616	25/14230	0.958818	1	0.754972	2
GO:0019320	hexose catabolic process	250	15	7.12	0.00586		Metabolism	Lipid metabolism	ko00100	Steroid biosynthesis	3/2616	34/14230	0.963003	1	0.754972	3
GO:0045797	positive regulation of intestinal choles...	14	3	0.4	0.00665		Organismal Systems	Aging	ko04213	Longevity regulating pathway - multiple species	6/2616	58/14230	0.968173	1	0.754972	6
GO:1904480	positive regulation of intestinal absorp...	14	3	0.4	0.00665		Metabolism	Metabolism of terpenoids and polyketides	ko01057	Biosynthesis of type II polyketide products	8/2616	73/14230	0.970361	1	0.754972	8
GO:1904731	positive regulation of intestinal lipid ...	14	3	0.4	0.00665		Metabolism	Biosynthesis of other secondary metabolites	ko00941	Flavonoid biosynthesis	2/2616	27/14230	0.970723	1	0.754972	2
GO:0019755	one-carbon compound transport	161	11	4.59	0.00674		Metabolism	Glycan biosynthesis and metabolism	ko00532	Glycosaminoglycan biosynthesis - chondroitin sulfate / dermatan sulfate	1/2616	18/14230	0.974241	1	0.754972	1
GO:0120255	olefinic compound biosynthetic process	78	7	2.22	0.0069		Human Diseases	Drug resistance: antineoplastic	ko01524	Platinum drug resistance	4/2616	46/14230	0.979393	1	0.754972	4
GO:0071731	response to nitric oxide	756	34	21.55	0.00699		Environmental Information Processing	Signal transduction	ko04066	HIF-1 signaling pathway	8/2616	77/14230	0.981298	1	0.754972	8
GO:0010257	NADH dehydrogenase complex assembly	98	8	2.79	0.00705		Environmental Information Processing	Signal transduction	ko04070	Phosphatidylinositol signaling system	5/2616	55/14230	0.982364	1	0.754972	5
GO:0032981	mitochondrial respiratory chain complex ...	98	8	2.79	0.00705		Metabolism	Glycan biosynthesis and metabolism	ko00515	Mannose type O-glycan biosynthesis	1/2616	21/14230	0.986008	1	0.754972	1
GO:0009628	response to abiotic stimulus	9583	313	273.11	0.00734		Genetic Information Processing	Folding, sorting and degradation	ko03050	Proteasome	4/2616	49/14230	0.986697	1	0.754972	4
GO:0106035	protein maturation by [4Fe-4S] cluster t...	43	5	1.23	0.00734		Human Diseases	Neurodegenerative disease	ko05012	Parkinson disease	27/2616	209/14230	0.986927	1	0.754972	27
GO:0001676	long-chain fatty acid metabolic process	486	24	13.85	0.00735		Human Diseases	Infectious disease: parasitic	ko05143	African trypanosomiasis	3/2616	41/14230	0.987573	1	0.754972	3
GO:0006415	translational termination	540	26	15.39	0.00745		Genetic Information Processing	Transcription	ko03020	RNA polymerase	6/2616	66/14230	0.988584	1	0.754972	6
GO:0002312	B cell activation involved in immune res...	5	2	0.14	0.00767		Organismal Systems	Digestive system	ko04973	Carbohydrate digestion and absorption	1/2616	22/14230	0.988584	1	0.754972	1
GO:0009230	thiamine catabolic process	5	2	0.14	0.00767		Metabolism	Biosynthesis of other secondary metabolites	ko00999	Biosynthesis of various plant secondary metabolites	7/2616	74/14230	0.989082	1	0.754972	7
GO:0042725	thiamine-containing compound catabolic p...	5	2	0.14	0.00767		Cellular Processes	Cell growth and death	ko04216	Ferroptosis	2/2616	33/14230	0.989719	1	0.754972	2
GO:0097366	response to bronchodilator	762	34	21.72	0.00782		Organismal Systems	Development and regeneration	ko04361	Axon regeneration	5/2616	59/14230	0.989864	1	0.754972	5
GO:0030299	intestinal cholesterol absorption	15	3	0.43	0.00814		Organismal Systems	Environmental adaptation	ko04714	Thermogenesis	23/2616	188/14230	0.9915	1	0.754972	23
GO:0030300	regulation of intestinal cholesterol abs...	15	3	0.43	0.00814		Human Diseases	Endocrine and metabolic disease	ko04932	Non-alcoholic fatty liver disease	14/2616	127/14230	0.991637	1	0.754972	14
GO:0050982	detection of mechanical stimulus	15	3	0.43	0.00814		Human Diseases	Infectious disease: bacterial	ko05134	Legionellosis	6/2616	69/14230	0.992361	1	0.754972	6
GO:0098856	intestinal lipid absorption	15	3	0.43	0.00814		Organismal Systems	Endocrine system	ko04920	Adipocytokine signaling pathway	4/2616	54/14230	0.993715	1	0.754972	4
GO:1904729	regulation of intestinal lipid absorptio...	15	3	0.43	0.00814		Organismal Systems	Digestive system	ko04977	Vitamin digestion and absorption	1/2616	25/14230	0.9938	1	0.754972	1
GO:0046209	nitric oxide metabolic process	101	8	2.88	0.00841		Organismal Systems	Digestive system	ko04978	Mineral absorption	2/2616	36/14230	0.993971	1	0.754972	2
GO:0006997	nucleus organization	46	5	1.31	0.00975		Cellular Processes	Transport and catabolism	ko04142	Lysosome	11/2616	109/14230	0.994232	1	0.754972	11
GO:0019408	dolichol biosynthetic process	16	3	0.46	0.00981		Human Diseases	Infectious disease: bacterial	ko05133	Pertussis	7/2616	79/14230	0.994277	1	0.754972	7
GO:0031646	positive regulation of nervous system pr...	16	3	0.46	0.00981		Metabolism	Lipid metabolism	ko00140	Steroid hormone biosynthesis	3/2616	46/14230	0.994469	1	0.754972	3
GO:0044241	lipid digestion	16	3	0.46	0.00981		Organismal Systems	Environmental adaptation	ko04626	Plant-pathogen interaction	8/2616	87/14230	0.994484	1	0.754972	8
GO:0044651	adhesion of symbiont to host epithelial ...	30	4	0.85	0.01		Environmental Information Processing	Signal transduction	ko04341	Hedgehog signaling pathway - fly	1/2616	26/14230	0.994942	1	0.754972	1
GO:0051258	protein polymerization	581	27	16.56	0.01006		Human Diseases	Endocrine and metabolic disease	ko04930	Type II diabetes mellitus	2/2616	37/14230	0.99496	1	0.754972	2
GO:0019941	modification-dependent protein catabolic...	1126	46	32.09	0.01083		Human Diseases	Immune disease	ko05340	Primary immunodeficiency	2/2616	37/14230	0.99496	1	0.754972	2
GO:0006558	L-phenylalanine metabolic process	244	14	6.95	0.01096		Human Diseases	Cancer: specific types	ko05219	Bladder cancer	2/2616	38/14230	0.995789	1	0.754972	2
GO:1902221	erythrose 4-phosphate/phosphoenolpyruvat...	244	14	6.95	0.01096		Metabolism	Lipid metabolism	ko00591	Linoleic acid metabolism	1/2616	27/14230	0.995874	1	0.754972	1
GO:0043632	modification-dependent macromolecule cat...	1128	46	32.15	0.01114		Metabolism	Metabolism of terpenoids and polyketides	ko01054	Nonribosomal peptide structures	5/2616	66/14230	0.996294	1	0.754972	5
GO:0019348	dolichol metabolic process	31	4	0.88	0.01122		Human Diseases	Substance dependence	ko05030	Cocaine addiction	2/2616	39/14230	0.996484	1	0.754972	2
GO:0016064	immunoglobulin mediated immune response	6	2	0.17	0.01128		Organismal Systems	Development and regeneration	ko04320	Dorso-ventral axis formation	1/2616	28/14230	0.996634	1	0.754972	1
GO:0019310	inositol catabolic process	6	2	0.17	0.01128		Organismal Systems	Environmental adaptation	ko04710	Circadian rhythm	1/2616	28/14230	0.996634	1	0.754972	1
GO:0019724	B cell mediated immunity	6	2	0.17	0.01128		Organismal Systems	Digestive system	ko04975	Fat digestion and absorption	1/2616	28/14230	0.996634	1	0.754972	1
GO:0048438	floral whorl development	48	5	1.37	0.01163		Organismal Systems	Circulatory system	ko04260	Cardiac muscle contraction	5/2616	67/14230	0.996802	1	0.754972	5
GO:0062013	positive regulation of small molecule me...	48	5	1.37	0.01163		Human Diseases	Infectious disease: bacterial	ko05100	Bacterial invasion of epithelial cells	6/2616	76/14230	0.997101	1	0.754972	6
GO:0009694	jasmonic acid metabolic process	17	3	0.48	0.01166		Environmental Information Processing	Signal transduction	ko04152	AMPK signaling pathway	7/2616	85/14230	0.997437	1	0.754972	7
GO:0009695	jasmonic acid biosynthetic process	17	3	0.48	0.01166		Metabolism	Lipid metabolism	ko00590	Arachidonic acid metabolism	3/2616	51/14230	0.997587	1	0.754972	3
GO:0036297	interstrand cross-link repair	17	3	0.48	0.01166		Organismal Systems	Nervous system	ko04727	GABAergic synapse	5/2616	69/14230	0.997623	1	0.754972	5
GO:0046210	nitric oxide catabolic process	17	3	0.48	0.01166		Human Diseases	Neurodegenerative disease	ko05020	Prion disease	24/2616	209/14230	0.997652	1	0.754972	24
GO:0015669	gas transport	174	11	4.96	0.01169		Metabolism	Glycan biosynthesis and metabolism	ko00514	Other types of O-glycan biosynthesis	1/2616	31/14230	0.998172	1	0.754972	1
GO:0010962	regulation of glucan biosynthetic proces...	32	4	0.91	0.01254		Organismal Systems	Digestive system	ko04976	Bile secretion	4/2616	62/14230	0.998189	1	0.754972	4
GO:0032373	positive regulation of sterol transport	32	4	0.91	0.01254		Organismal Systems	Endocrine system	ko04910	Insulin signaling pathway	7/2616	88/14230	0.998303	1	0.754972	7
GO:0032376	positive regulation of cholesterol trans...	32	4	0.91	0.01254		Environmental Information Processing	Signal transduction	ko04016	MAPK signaling pathway - plant	3/2616	54/14230	0.998545	1	0.754972	3
GO:0032885	regulation of polysaccharide biosyntheti...	32	4	0.91	0.01254		Organismal Systems	Excretory system	ko04961	Endocrine and other factor-regulated calcium reabsorption	1/2616	33/14230	0.998784	1	0.754972	1
GO:0042776	proton motive force-driven mitochondrial...	32	4	0.91	0.01254		Human Diseases	Endocrine and metabolic disease	ko04931	Insulin resistance	5/2616	74/14230	0.998882	1	0.754972	5
GO:0071398	cellular response to fatty acid	49	5	1.4	0.01265		Human Diseases	Infectious disease: bacterial	ko05150	Staphylococcus aureus infection	5/2616	74/14230	0.998882	1	0.754972	5
GO:0006122	mitochondrial electron transport, ubiqui...	18	3	0.51	0.0137		Human Diseases	Substance dependence	ko05031	Amphetamine addiction	2/2616	46/14230	0.999019	1	0.754972	2
GO:0048437	floral organ development	50	5	1.42	0.01374		Metabolism	Glycan biosynthesis and metabolism	ko00542	O-Antigen repeat unit biosynthesis	1/2616	35/14230	0.999191	1	0.754972	1
GO:0045900	negative regulation of translational elo...	252	14	7.18	0.01418		Metabolism	Glycan biosynthesis and metabolism	ko00563	Glycosylphosphatidylinositol (GPI)-anchor biosynthesis	1/2616	35/14230	0.999191	1	0.754972	1
GO:0017148	negative regulation of translation	655	29	18.67	0.01446		Organismal Systems	Aging	ko04211	Longevity regulating pathway	4/2616	68/14230	0.999309	1	0.754972	4
GO:0051606	detection of stimulus	204	12	5.81	0.01476		Human Diseases	Neurodegenerative disease	ko05016	Huntington disease	25/2616	229/14230	0.999334	1	0.754972	25
GO:0045927	positive regulation of growth	436	21	12.43	0.01488		Environmental Information Processing	Signal transduction	ko04330	Notch signaling pathway	1/2616	36/14230	0.99934	1	0.754972	1
GO:0043254	regulation of protein-containing complex...	2465	89	70.25	0.01545		Metabolism	Metabolism of terpenoids and polyketides	ko00522	Biosynthesis of 12-, 14- and 16-membered macrolides	3/2616	59/14230	0.999381	1	0.754972	3
GO:0032371	regulation of sterol transport	34	4	0.97	0.01547		Metabolism	Glycan biosynthesis and metabolism	ko00510	N-Glycan biosynthesis	2/2616	49/14230	0.999436	1	0.754972	2
GO:0032374	regulation of cholesterol transport	34	4	0.97	0.01547		Genetic Information Processing	Information processing in viruses	ko03265	Virion - Ebolavirus, Lyssavirus and Morbillivirus	1/2616	37/14230	0.999462	1	0.754972	1
GO:0106034	protein maturation by [2Fe-2S] cluster t...	7	2	0.2	0.0155		Human Diseases	Endocrine and metabolic disease	ko04936	Alcoholic liver disease	8/2616	105/14230	0.9995	1	0.754972	8
GO:0006448	regulation of translational elongation	255	14	7.27	0.01556				ko03272	Virion - Hepatitis viruses	1/2616	40/14230	0.999708	1	0.754972	1
GO:1990542	mitochondrial transmembrane transport	71	6	2.02	0.01583		Cellular Processes	Cell growth and death	ko04215	Apoptosis - multiple species	1/2616	40/14230	0.999708	1	0.754972	1
GO:0034249	negative regulation of amide metabolic p...	660	29	18.81	0.01585		Organismal Systems	Endocrine system	ko04913	Ovarian steroidogenesis	1/2616	40/14230	0.999708	1	0.754972	1
GO:0060456	positive regulation of digestive system ...	19	3	0.54	0.01593		Genetic Information Processing	Translation	ko03008	Ribosome biogenesis in eukaryotes	5/2616	83/14230	0.999724	1	0.754972	5
GO:0043093	FtsZ-dependent cytokinesis	72	6	2.05	0.01686		Environmental Information Processing	Signal transduction	ko04071	Sphingolipid signaling pathway	5/2616	83/14230	0.999724	1	0.754972	5
GO:0043457	regulation of cellular respiration	72	6	2.05	0.01686		Organismal Systems	Endocrine system	ko04918	Thyroid hormone synthesis	2/2616	53/14230	0.999732	1	0.754972	2
GO:0032370	positive regulation of lipid transport	35	4	1	0.01708		Organismal Systems	Nervous system	ko04723	Retrograde endocannabinoid signaling	9/2616	119/14230	0.999775	1	0.754972	9
GO:0007005	mitochondrion organization	498	23	14.19	0.01756		Cellular Processes	Transport and catabolism	ko04137	Mitophagy - animal	5/2616	85/14230	0.999799	1	0.754972	5
GO:0040008	regulation of growth	1013	41	28.87	0.01757		Metabolism	Metabolism of terpenoids and polyketides	ko00902	Monoterpenoid biosynthesis	1/2616	42/14230	0.999806	1	0.754972	1
GO:1904478	regulation of intestinal absorption	20	3	0.57	0.01835		Cellular Processes	Cell growth and death	ko04214	Apoptosis - fly	2/2616	56/14230	0.999847	1	0.754972	2
GO:0006809	nitric oxide biosynthetic process	54	5	1.54	0.01869		Human Diseases	Infectious disease: bacterial	ko05152	Tuberculosis	10/2616	131/14230	0.999866	1	0.754972	10
GO:0051776	detection of redox state	95	7	2.71	0.0191		Metabolism	Biosynthesis of other secondary metabolites	ko00901	Indole alkaloid biosynthesis	2/2616	57/14230	0.999873	1	0.754972	2
GO:0009593	detection of chemical stimulus	117	8	3.33	0.01915		Human Diseases	Immune disease	ko05322	Systemic lupus erythematosus	1/2616	45/14230	0.999895	1	0.754972	1
GO:0048367	shoot system development	118	8	3.36	0.02004		Human Diseases	Cardiovascular disease	ko05418	Fluid shear stress and atherosclerosis	6/2616	99/14230	0.999906	1	0.754972	6
GO:0006369	termination of RNA polymerase II transcr...	8	2	0.23	0.02028		Organismal Systems	Immune system	ko04612	Antigen processing and presentation	1/2616	47/14230	0.99993	1	0.754972	1
GO:0009624	response to nematode	37	4	1.05	0.0206		Human Diseases	Cardiovascular disease	ko05416	Viral myocarditis	1/2616	47/14230	0.99993	1	0.754972	1
GO:0031644	regulation of nervous system process	21	3	0.6	0.02096		Cellular Processes	Transport and catabolism	ko04138	Autophagy - yeast	4/2616	82/14230	0.999932	1	0.754972	4
GO:0045912	negative regulation of carbohydrate meta...	97	7	2.76	0.02116		Genetic Information Processing	Information processing in viruses	ko03250	Viral life cycle - HIV-1	2/2616	61/14230	0.99994	1	0.754972	2
GO:0000041	transition metal ion transport	348	17	9.92	0.02341		Environmental Information Processing	Signal transduction	ko04075	Plant hormone signal transduction	2/2616	61/14230	0.99994	1	0.754972	2
GO:0006754	ATP biosynthetic process	2106	76	60.02	0.02373		Human Diseases	Cancer: overview	ko05231	Choline metabolism in cancer	2/2616	61/14230	0.99994	1	0.754972	2
GO:0050906	detection of stimulus involved in sensor...	22	3	0.63	0.02377		Genetic Information Processing	Translation	ko03015	mRNA surveillance pathway	2/2616	63/14230	0.999959	1	0.754972	2
GO:0030808	regulation of nucleotide biosynthetic pr...	146	9	4.16	0.0246		Organismal Systems	Endocrine system	ko04924	Renin secretion	1/2616	50/14230	0.999962	1	0.754972	1
GO:0019646	aerobic electron transport chain	432	20	12.31	0.02481		Organismal Systems	Digestive system	ko04979	Cholesterol metabolism	1/2616	50/14230	0.999962	1	0.754972	1
GO:0030813	positive regulation of nucleotide catabo...	9	2	0.26	0.02559		Metabolism	Metabolism of terpenoids and polyketides	ko00909	Sesquiterpenoid and triterpenoid biosynthesis	3/2616	75/14230	0.999963	1	0.754972	3
GO:0045821	positive regulation of glycolytic proces...	9	2	0.26	0.02559		Cellular Processes	Cell growth and death	ko04217	Necroptosis	5/2616	96/14230	0.999966	1	0.754972	5
GO:0071241	cellular response to inorganic substance	746	31	21.26	0.02572		Organismal Systems	Endocrine system	ko04914	Progesterone-mediated oocyte maturation	2/2616	65/14230	0.999972	1	0.754972	2
GO:0051651	maintenance of location in cell	101	7	2.88	0.02573		Environmental Information Processing	Signal transduction	ko04391	Hippo signaling pathway - fly	1/2616	53/14230	0.999979	1	0.754972	1
GO:0009735	response to cytokinin	124	8	3.53	0.02605		Genetic Information Processing	Replication and repair	ko03460	Fanconi anemia pathway	1/2616	54/14230	0.999983	1	0.754972	1
GO:0051702	biological process involved in interacti...	59	5	1.68	0.02637		Human Diseases	Infectious disease: bacterial	ko05120	Epithelial cell signaling in Helicobacter pylori infection	4/2616	91/14230	0.999986	1	0.754972	4
GO:1905954	positive regulation of lipid localizatio...	40	4	1.14	0.02667		Metabolism	Glycan biosynthesis and metabolism	ko00513	Various types of N-glycan biosynthesis	1/2616	55/14230	0.999986	1	0.754972	1
GO:0032757	positive regulation of interleukin-8 pro...	102	7	2.91	0.02697		Organismal Systems	Immune system	ko04622	RIG-I-like receptor signaling pathway	1/2616	55/14230	0.999986	1	0.754972	1
GO:0007423	sensory organ development	125	8	3.56	0.02716		Organismal Systems	Nervous system	ko04721	Synaptic vesicle cycle	1/2616	55/14230	0.999986	1	0.754972	1
GO:0006559	L-phenylalanine catabolic process	149	9	4.25	0.02757		Organismal Systems	Digestive system	ko04972	Pancreatic secretion	2/2616	69/14230	0.999987	1	0.754972	2
GO:1902222	erythrose 4-phosphate/phosphoenolpyruvat...	149	9	4.25	0.02757		Human Diseases	Cancer: specific types	ko05211	Renal cell carcinoma	1/2616	56/14230	0.999989	1	0.754972	1
GO:0001101	response to acid chemical	958	38	27.3	0.02807		Organismal Systems	Endocrine system	ko04917	Prolactin signaling pathway	1/2616	57/14230	0.999991	1	0.754972	1
GO:0010556	regulation of macromolecule biosynthetic...	13596	424	387.48	0.02808		Metabolism	Biosynthesis of other secondary metabolites	ko00524	Neomycin, kanamycin and gentamicin biosynthesis	1/2616	58/14230	0.999993	1	0.754972	1
GO:0002368	B cell cytokine production	1	1	0.03	0.0285		Human Diseases	Cancer: specific types	ko05210	Colorectal cancer	2/2616	72/14230	0.999993	1	0.754972	2
GO:0002424	T cell mediated immune response to tumor...	1	1	0.03	0.0285		Human Diseases	Substance dependence	ko05034	Alcoholism	3/2616	86/14230	0.999995	1	0.754972	3
GO:0002834	regulation of response to tumor cell	1	1	0.03	0.0285		Metabolism	Metabolism of terpenoids and polyketides	ko01052	Type I polyketide structures	7/2616	127/14230	0.999995	1	0.754972	7
GO:0002836	positive regulation of response to tumor...	1	1	0.03	0.0285		Human Diseases	Infectious disease: parasitic	ko05146	Amoebiasis	3/2616	87/14230	0.999996	1	0.754972	3
GO:0002837	regulation of immune response to tumor c...	1	1	0.03	0.0285		Human Diseases	Cardiovascular disease	ko05410	Hypertrophic cardiomyopathy	3/2616	87/14230	0.999996	1	0.754972	3
GO:0002839	positive regulation of immune response t...	1	1	0.03	0.0285		Human Diseases	Cancer: specific types	ko05212	Pancreatic cancer	1/2616	63/14230	0.999997	1	0.754972	1
GO:0002840	regulation of T cell mediated immune res...	1	1	0.03	0.0285		Organismal Systems	Nervous system	ko04724	Glutamatergic synapse	3/2616	90/14230	0.999998	1	0.754972	3
GO:0002842	positive regulation of T cell mediated i...	1	1	0.03	0.0285		Organismal Systems	Immune system	ko04666	Fc gamma R-mediated phagocytosis	1/2616	64/14230	0.999998	1	0.754972	1
GO:0006756	AMP phosphorylation	1	1	0.03	0.0285		Organismal Systems	Endocrine system	ko04912	GnRH signaling pathway	1/2616	64/14230	0.999998	1	0.754972	1
GO:0008365	adult chitin-based cuticle development	1	1	0.03	0.0285		Organismal Systems	Digestive system	ko04970	Salivary secretion	1/2616	64/14230	0.999998	1	0.754972	1
GO:0009709	terpenoid indole alkaloid biosynthetic p...	1	1	0.03	0.0285		Organismal Systems	Endocrine system	ko04919	Thyroid hormone signaling pathway	3/2616	91/14230	0.999998	1	0.754972	3
GO:0009759	indole glucosinolate biosynthetic proces...	1	1	0.03	0.0285		Genetic Information Processing	Chromosome	ko03083	Polycomb repressive complex	1/2616	65/14230	0.999998	1	0.754972	1
GO:0032060	bleb assembly	1	1	0.03	0.0285		Environmental Information Processing	Signal transduction	ko04068	FoxO signaling pathway	4/2616	103/14230	0.999998	1	0.754972	4
GO:0032755	positive regulation of interleukin-6 pro...	1	1	0.03	0.0285		Cellular Processes	Cell growth and death	ko04113	Meiosis - yeast	4/2616	103/14230	0.999998	1	0.754972	4
GO:0034244	negative regulation of transcription elo...	1	1	0.03	0.0285		Organismal Systems	Digestive system	ko04974	Protein digestion and absorption	1/2616	66/14230	0.999999	1	0.754972	1
GO:0035017	cuticle pattern formation	1	1	0.03	0.0285		Organismal Systems	Immune system	ko04658	Th1 and Th2 cell differentiation	1/2616	67/14230	0.999999	1	0.754972	1
GO:0035018	adult chitin-based cuticle pattern forma...	1	1	0.03	0.0285		Organismal Systems	Endocrine system	ko04916	Melanogenesis	1/2616	67/14230	0.999999	1	0.754972	1
GO:0035092	sperm DNA condensation	1	1	0.03	0.0285		Human Diseases	Immune disease	ko05323	Rheumatoid arthritis	1/2616	67/14230	0.999999	1	0.754972	1
GO:0035834	indole alkaloid metabolic process	1	1	0.03	0.0285		Human Diseases	Neurodegenerative disease	ko05017	Spinocerebellar ataxia	5/2616	116/14230	0.999999	1	0.754972	5
GO:0035835	indole alkaloid biosynthetic process	1	1	0.03	0.0285		Human Diseases	Neurodegenerative disease	ko05014	Amyotrophic lateral sclerosis	24/2616	280/14230	0.999999	1	0.754972	24
GO:0035836	ergot alkaloid metabolic process	1	1	0.03	0.0285		Organismal Systems	Endocrine system	ko04911	Insulin secretion	1/2616	68/14230	0.999999	1	0.754972	1
GO:0035837	ergot alkaloid biosynthetic process	1	1	0.03	0.0285		Cellular Processes	Cell growth and death	ko04115	p53 signaling pathway	1/2616	69/14230	0.999999	1	0.754972	1
GO:0042343	indole glucosinolate metabolic process	1	1	0.03	0.0285		Organismal Systems	Nervous system	ko04728	Dopaminergic synapse	2/2616	84/14230	0.999999	1	0.754972	2
GO:0045056	transcytosis	1	1	0.03	0.0285		Human Diseases	Cancer: overview	ko05207	Chemical carcinogenesis - receptor activation	6/2616	129/14230	0.999999	1	0.754972	6
GO:0046041	ITP metabolic process	1	1	0.03	0.0285		Organismal Systems	Nervous system	ko04726	Serotonergic synapse	2/2616	85/14230	0.999999	1	0.754972	2
GO:0046447	terpenoid indole alkaloid metabolic proc...	1	1	0.03	0.0285		Human Diseases	Infectious disease: parasitic	ko05142	Chagas disease	2/2616	85/14230	0.999999	1	0.754972	2
GO:0046458	hexadecanal metabolic process	1	1	0.03	0.0285		Metabolism	Metabolism of terpenoids and polyketides	ko00904	Diterpenoid biosynthesis	1/2616	71/14230	0.999999	1	0.754972	1
GO:0048211	Golgi vesicle docking	1	1	0.03	0.0285		Genetic Information Processing	Folding, sorting and degradation	ko04120	Ubiquitin mediated proteolysis	6/2616	133/14230	1	1	0.754972	6
GO:0048291	isotype switching to IgG isotypes	1	1	0.03	0.0285		Human Diseases	Cancer: specific types	ko05222	Small cell lung cancer	1/2616	74/14230	1	1	0.754972	1
GO:0070407	oxidation-dependent protein catabolic pr...	1	1	0.03	0.0285		Organismal Systems	Endocrine system	ko04928	Parathyroid hormone synthesis, secretion and action	2/2616	89/14230	1	1	0.754972	2
GO:0070535	histone H2A K63-linked ubiquitination	1	1	0.03	0.0285		Organismal Systems	Immune system	ko04670	Leukocyte transendothelial migration	1/2616	75/14230	1	1	0.754972	1
GO:0071255	Cvt vesicle assembly	1	1	0.03	0.0285		Environmental Information Processing	Signal transduction	ko04011	MAPK signaling pathway - yeast	2/2616	91/14230	1	1	0.754972	2
GO:0071562	nucleus-vacuole junction assembly	1	1	0.03	0.0285		Human Diseases	Drug resistance: antineoplastic	ko01522	Endocrine resistance	1/2616	77/14230	1	1	0.754972	1
GO:0071839	apoptotic process in bone marrow cell	1	1	0.03	0.0285		Cellular Processes	Cellular community - eukaryotes	ko04530	Tight junction	3/2616	106/14230	1	1	0.754972	3
GO:0071865	regulation of apoptotic process in bone ...	1	1	0.03	0.0285		Organismal Systems	Endocrine system	ko04915	Estrogen signaling pathway	1/2616	78/14230	1	1	0.754972	1
GO:0071866	negative regulation of apoptotic process...	1	1	0.03	0.0285		Organismal Systems	Environmental adaptation	ko04713	Circadian entrainment	1/2616	79/14230	1	1	0.754972	1
GO:1903975	regulation of glial cell migration	1	1	0.03	0.0285		Environmental Information Processing	Signal transduction	ko04072	Phospholipase D signaling pathway	3/2616	108/14230	1	1	0.754972	3
GO:1903976	negative regulation of glial cell migrat...	1	1	0.03	0.0285		Human Diseases	Infectious disease: parasitic	ko05145	Toxoplasmosis	2/2616	95/14230	1	1	0.754972	2
GO:1904464	regulation of matrix metallopeptidase se...	1	1	0.03	0.0285		Cellular Processes	Cell growth and death	ko04114	Oocyte meiosis	1/2616	80/14230	1	1	0.754972	1
GO:1904465	negative regulation of matrix metallopep...	1	1	0.03	0.0285		Organismal Systems	Immune system	ko04657	IL-17 signaling pathway	1/2616	80/14230	1	1	0.754972	1
GO:1905857	positive regulation of pentose-phosphate...	1	1	0.03	0.0285		Cellular Processes	Transport and catabolism	ko04140	Autophagy - animal	5/2616	132/14230	1	1	0.754972	5
GO:1990773	matrix metallopeptidase secretion	1	1	0.03	0.0285		Human Diseases	Cancer: specific types	ko05215	Prostate cancer	1/2616	81/14230	1	1	0.754972	1
GO:0006970	response to osmotic stress	724	30	20.63	0.02874		Genetic Information Processing	Folding, sorting and degradation	ko04141	Protein processing in endoplasmic reticulum	6/2616	144/14230	1	1	0.754972	6
GO:2001141	regulation of RNA biosynthetic process	8981	286	255.95	0.0289		Organismal Systems	Immune system	ko04610	Complement and coagulation cascades	1/2616	82/14230	1	1	0.754972	1
GO:0032881	regulation of polysaccharide metabolic p...	41	4	1.17	0.0289		Organismal Systems	Immune system	ko04625	C-type lectin receptor signaling pathway	1/2616	82/14230	1	1	0.754972	1
GO:2001057	reactive nitrogen species metabolic proc...	127	8	3.62	0.02948		Cellular Processes	Cell growth and death	ko04210	Apoptosis	3/2616	111/14230	1	1	0.754972	3
GO:0001654	eye development	104	7	2.96	0.02957		Cellular Processes	Cellular community - eukaryotes	ko04520	Adherens junction	1/2616	83/14230	1	1	0.754972	1
GO:0048880	sensory system development	104	7	2.96	0.02957		Organismal Systems	Endocrine system	ko04921	Oxytocin signaling pathway	3/2616	112/14230	1	1	0.754972	3
GO:0150063	visual system development	104	7	2.96	0.02957		Genetic Information Processing	Chromosome	ko03082	ATP-dependent chromatin remodeling	1/2616	84/14230	1	1	0.754972	1
GO:0048827	phyllome development	82	6	2.34	0.02983		Environmental Information Processing	Signal transduction	ko04013	MAPK signaling pathway - fly	1/2616	84/14230	1	1	0.754972	1
GO:0048520	positive regulation of behavior	24	3	0.68	0.02996		Organismal Systems	Immune system	ko04659	Th17 cell differentiation	1/2616	87/14230	1	1	0.754972	1
GO:0140053	mitochondrial gene expression	202	11	5.76	0.03119		Environmental Information Processing	Signal transduction	ko04371	Apelin signaling pathway	2/2616	105/14230	1	1	0.754972	2
GO:0009057	macromolecule catabolic process	7040	227	200.64	0.03123		Cellular Processes	Transport and catabolism	ko04148	Efferocytosis	4/2616	131/14230	1	1	0.754972	4
GO:0009640	photomorphogenesis	10	2	0.28	0.03139		Organismal Systems	Immune system	ko04613	Neutrophil extracellular trap formation	1/2616	90/14230	1	1	0.754972	1
GO:0022406	membrane docking	10	2	0.28	0.03139		Organismal Systems	Nervous system	ko04722	Neurotrophin signaling pathway	1/2616	90/14230	1	1	0.754972	1
GO:0140056	organelle localization by membrane tethe...	10	2	0.28	0.03139		Organismal Systems	Nervous system	ko04725	Cholinergic synapse	1/2616	90/14230	1	1	0.754972	1
GO:0030812	negative regulation of nucleotide catabo...	62	5	1.77	0.03181		Organismal Systems	Immune system	ko04611	Platelet activation	1/2616	91/14230	1	1	0.754972	1
GO:0045820	negative regulation of glycolytic proces...	62	5	1.77	0.03181		Organismal Systems	Immune system	ko04660	T cell receptor signaling pathway	1/2616	92/14230	1	1	0.754972	1
GO:0009992	intracellular water homeostasis	153	9	4.36	0.03192		Organismal Systems	Endocrine system	ko04935	Growth hormone synthesis, secretion and action	1/2616	92/14230	1	1	0.754972	1
GO:0019068	virion assembly	154	9	4.39	0.03308		Environmental Information Processing	Signaling molecules and interaction	ko04514	Cell adhesion molecules	2/2616	109/14230	1	1	0.754972	2
GO:0005979	regulation of glycogen biosynthetic proc...	25	3	0.71	0.03334		Cellular Processes	Transport and catabolism	ko04145	Phagosome	1/2616	95/14230	1	1	0.754972	1
GO:0033585	L-phenylalanine biosynthetic process fro...	25	3	0.71	0.03334		Human Diseases	Cardiovascular disease	ko05414	Dilated cardiomyopathy	1/2616	95/14230	1	1	0.754972	1
GO:0043418	homocysteine catabolic process	25	3	0.71	0.03334		Human Diseases	Cardiovascular disease	ko05417	Lipid and atherosclerosis	6/2616	160/14230	1	1	0.754972	6
GO:0032368	regulation of lipid transport	43	4	1.23	0.0337		Organismal Systems	Circulatory system	ko04270	Vascular smooth muscle contraction	1/2616	96/14230	1	1	0.754972	1
GO:0032677	regulation of interleukin-8 production	107	7	3.05	0.03378		Environmental Information Processing	Signal transduction	ko04350	TGF-beta signaling pathway	1/2616	96/14230	1	1	0.754972	1
GO:0044087	regulation of cellular component biogene...	2717	94	77.43	0.0339		Human Diseases	Neurodegenerative disease	ko05010	Alzheimer disease	21/2616	300/14230	1	1	0.754972	21
GO:0019290	siderophore biosynthetic process	231	12	6.58	0.03441		Genetic Information Processing	Translation	ko03013	Nucleocytoplasmic transport	1/2616	98/14230	1	1	0.754972	1
GO:0001819	positive regulation of cytokine producti...	180	10	5.13	0.03449		Human Diseases	Cancer: specific types	ko05225	Hepatocellular carcinoma	2/2616	116/14230	1	1	0.754972	2
GO:0009237	siderophore metabolic process	232	12	6.61	0.03539		Organismal Systems	Immune system	ko04621	NOD-like receptor signaling pathway	4/2616	145/14230	1	1	0.754972	4
GO:1903579	negative regulation of ATP metabolic pro...	64	5	1.82	0.03581		Human Diseases	Neurodegenerative disease	ko05022	Pathways of neurodegeneration - multiple diseases	28/2616	368/14230	1	1	0.754972	28
GO:2001170	negative regulation of ATP biosynthetic ...	64	5	1.82	0.03581		Organismal Systems	Development and regeneration	ko04380	Osteoclast differentiation	1/2616	104/14230	1	1	0.754972	1
GO:0032637	interleukin-8 production	109	7	3.11	0.0368		Environmental Information Processing	Signal transduction	ko04022	cGMP-PKG signaling pathway	2/2616	121/14230	1	1	0.754972	2
GO:0046952	ketone body catabolic process	26	3	0.74	0.03691		Human Diseases	Cancer: specific types	ko05224	Breast cancer	1/2616	105/14230	1	1	0.754972	1
GO:0046034	ATP metabolic process	2922	100	83.28	0.03734		Human Diseases	Endocrine and metabolic disease	ko04934	Cushing syndrome	2/2616	122/14230	1	1	0.754972	2
GO:0001974	blood vessel remodeling	11	2	0.31	0.03765		Human Diseases	Infectious disease: bacterial	ko05135	Yersinia infection	2/2616	122/14230	1	1	0.754972	2
GO:0000470	maturation of LSU-rRNA	567	24	16.16	0.03775		Human Diseases	Cancer: specific types	ko05226	Gastric cancer	1/2616	108/14230	1	1	0.754972	1
GO:0009242	colanic acid biosynthetic process	65	5	1.85	0.03791		Human Diseases	Infectious disease: bacterial	ko05130	Pathogenic Escherichia coli infection	4/2616	152/14230	1	1	0.754972	4
GO:0046377	colanic acid metabolic process	65	5	1.85	0.03791		Human Diseases	Infectious disease: viral	ko05160	Hepatitis C	1/2616	112/14230	1	1	0.754972	1
GO:0006884	cell volume homeostasis	158	9	4.5	0.038		Environmental Information Processing	Signal transduction	ko04150	mTOR signaling pathway	1/2616	117/14230	1	1	0.754972	1
GO:0008361	regulation of cell size	209	11	5.96	0.03843		Human Diseases	Infectious disease: viral	ko05162	Measles	1/2616	117/14230	1	1	0.754972	1
GO:0051131	chaperone-mediated protein complex assem...	370	17	10.54	0.03846		Genetic Information Processing	Transcription	ko03040	Spliceosome	1/2616	123/14230	1	1	0.754972	1
GO:0006109	regulation of carbohydrate metabolic pro...	627	26	17.87	0.03904		Cellular Processes	Transport and catabolism	ko04144	Endocytosis	4/2616	169/14230	1	1	0.754972	4
GO:0051409	response to nitrosative stress	1476	54	42.07	0.04018		Human Diseases	Infectious disease: viral	ko05167	Kaposi sarcoma-associated herpesvirus infection	4/2616	169/14230	1	1	0.754972	4
GO:0044058	regulation of digestive system process	27	3	0.77	0.04067		Human Diseases	Infectious disease: bacterial	ko05131	Shigellosis	7/2616	205/14230	1	1	0.754972	7
GO:0051216	cartilage development	27	3	0.77	0.04067		Cellular Processes	Cell growth and death	ko04111	Cell cycle - yeast	1/2616	126/14230	1	1	0.754972	1
GO:0048507	meristem development	46	4	1.31	0.0417		Environmental Information Processing	Signal transduction	ko04310	Wnt signaling pathway	1/2616	126/14230	1	1	0.754972	1
GO:0032543	mitochondrial translation	161	9	4.59	0.042		Environmental Information Processing	Signal transduction	ko04024	cAMP signaling pathway	4/2616	172/14230	1	1	0.754972	4
GO:0071300	cellular response to retinoic acid	89	6	2.54	0.04201		Organismal Systems	Development and regeneration	ko04360	Axon guidance	1/2616	128/14230	1	1	0.754972	1
GO:0007300	ovarian nurse cell to oocyte transport	12	2	0.34	0.04434		Human Diseases	Infectious disease: viral	ko05164	Influenza A	1/2616	128/14230	1	1	0.754972	1
GO:0007520	myoblast fusion	12	2	0.34	0.04434		Human Diseases	Cancer: overview	ko05203	Viral carcinogenesis	4/2616	174/14230	1	1	0.754972	4
GO:0010041	response to iron(III) ion	28	3	0.8	0.04461		Genetic Information Processing	Information processing in viruses	ko03240	Viral replication	1/2616	130/14230	1	1	0.754972	1
GO:0032774	RNA biosynthetic process	10865	339	309.65	0.04464		Human Diseases	Infectious disease: viral	ko05161	Hepatitis B	1/2616	132/14230	1	1	0.754972	1
GO:0042775	mitochondrial ATP synthesis coupled elec...	378	17	10.77	0.04538		Cellular Processes	Cell growth and death	ko04110	Cell cycle	1/2616	133/14230	1	1	0.754972	1
GO:0006839	mitochondrial transport	139	8	3.96	0.04628		Human Diseases	Cancer: overview	ko05205	Proteoglycans in cancer	3/2616	167/14230	1	1	0.754972	3
GO:0010038	response to metal ion	2601	89	74.13	0.04703		Human Diseases	Infectious disease: bacterial	ko05132	Salmonella infection	7/2616	217/14230	1	1	0.754972	7
GO:0030301	cholesterol transport	69	5	1.97	0.04709				ko04820	Cytoskeleton in muscle cells	2/2616	155/14230	1	1	0.754972	2
GO:0001701	in utero embryonic development	48	4	1.37	0.04759		Environmental Information Processing	Signal transduction	ko04630	JAK-STAT signaling pathway	1/2616	143/14230	1	1	0.754972	1
GO:0030448	hyphal growth	48	4	1.37	0.04759		Human Diseases	Infectious disease: viral	ko05170	Human immunodeficiency virus 1 infection	2/2616	163/14230	1	1	0.754972	2
GO:0035335	peptidyl-tyrosine dephosphorylation	48	4	1.37	0.04759		Human Diseases	Infectious disease: viral	ko05168	Herpes simplex virus 1 infection	1/2616	149/14230	1	1	0.754972	1
GO:0055070	copper ion homeostasis	48	4	1.37	0.04759		Cellular Processes	Cellular community - eukaryotes	ko04510	Focal adhesion	1/2616	152/14230	1	1	0.754972	1
GO:0046686	response to cadmium ion	910	35	25.93	0.04846		Organismal Systems	Immune system	ko04062	Chemokine signaling pathway	1/2616	161/14230	1	1	0.754972	1
GO:0019357	nicotinate nucleotide biosynthetic proce...	29	3	0.83	0.04874		Environmental Information Processing	Signal transduction	ko04015	Rap1 signaling pathway	1/2616	162/14230	1	1	0.754972	1
GO:0019358	nicotinate nucleotide salvage	29	3	0.83	0.04874		Environmental Information Processing	Signal transduction	ko04014	Ras signaling pathway	2/2616	182/14230	1	1	0.754972	2
GO:0046497	nicotinate nucleotide metabolic process	29	3	0.83	0.04874		Human Diseases	Cancer: overview	ko05206	MicroRNAs in cancer	6/2616	245/14230	1	1	0.754972	6
GO:1901110	actinorhodin metabolic process	29	3	0.83	0.04874		Human Diseases	Infectious disease: viral	ko05169	Epstein-Barr virus infection	1/2616	172/14230	1	1	0.754972	1
GO:1901112	actinorhodin biosynthetic process	29	3	0.83	0.04874		Cellular Processes	Cell motility	ko04810	Regulation of actin cytoskeleton	1/2616	173/14230	1	1	0.754972	1
							Human Diseases	Infectious disease: viral	ko05163	Human cytomegalovirus infection	2/2616	192/14230	1	1	0.754972	2
							Human Diseases	Infectious disease: viral	ko05166	Human T-cell leukemia virus 1 infection	2/2616	191/14230	1	1	0.754972	2
							Environmental Information Processing	Signal transduction	ko04020	Calcium signaling pathway	2/2616	198/14230	1	1	0.754972	2
							Environmental Information Processing	Signal transduction	ko04010	MAPK signaling pathway	1/2616	243/14230	1	1	0.754972	1
									ko04081	Hormone signaling	1/2616	198/14230	1	1	0.754972	1
							Environmental Information Processing	Signal transduction	ko04151	PI3K-Akt signaling pathway	2/2616	268/14230	1	1	0.754972	2
							Human Diseases	Infectious disease: viral	ko05165	Human papillomavirus infection	2/2616	231/14230	1	1	0.754972	2
							Human Diseases	Infectious disease: viral	ko05171	Coronavirus disease - COVID-19	3/2616	219/14230	1	1	0.754972	3
							Human Diseases	Cancer: overview	ko05200	Pathways in cancer	9/2616	417/14230	1	1	0.754972	9

## Sheet: Fungi
GO term							KEGG pathway											KEGG module
GO.ID	Term	Annotated	Significant	Expected	classicFisher		category	subcategory	ID	Description	GeneRatio	BgRatio	pvalue	p.adjust	qvalue	Count		ID	Description	GeneRatio	BgRatio	pvalue	p.adjust	qvalue	Count
GO:1901564	organonitrogen compound metabolic proces...	28155	1903	1703	1.7e-11		Human Diseases	Neurodegenerative disease	ko05014	Amyotrophic lateral sclerosis	148/1899	280/14230	3.18455e-57	9.45227e-55	6.86023e-55	148		M00102	Ergocalciferol biosynthesis, FPP => ergosterol/ergocalciferol	13/475	13/2867	6.17078e-11	5.5537e-09	3.83238e-09	13
GO:0019538	protein metabolic process	20194	1408	1221.47	2.9e-11		Human Diseases	Neurodegenerative disease	ko05016	Huntington disease	132/1899	229/14230	4.62214e-57	9.45227e-55	6.86023e-55	132		M00158	F-type ATPase, eukaryotes	16/475	20/2867	6.53918e-10	2.94263e-08	2.03059e-08	16
GO:0051604	protein maturation	2459	222	148.74	1.8e-09		Genetic Information Processing	Translation	ko03010	Ribosome	98/1899	143/14230	1.64294e-52	2.23987e-50	1.62564e-50	98		M00160	V-type ATPase, eukaryotes	12/475	14/2867	2.50386e-08	7.51157e-07	5.18342e-07	12
GO:0046907	intracellular transport	9982	735	603.78	2.9e-09		Human Diseases	Neurodegenerative disease	ko05012	Parkinson disease	119/1899	209/14230	1.08096e-50	1.10528e-48	8.02185e-49	119		M00154	Cytochrome c oxidase	13/475	17/2867	7.65991e-08	1.72348e-06	1.1893e-06	13
GO:0045184	establishment of protein localization	7611	568	460.36	4.8e-08		Human Diseases	Neurodegenerative disease	ko05020	Prion disease	112/1899	209/14230	3.43205e-44	2.80742e-42	2.03756e-42	112		M00055	N-glycan precursor biosynthesis	11/475	13/2867	1.32344e-07	2.38219e-06	1.64385e-06	11
GO:0051641	cellular localization	14640	1022	885.53	6.4e-08		Organismal Systems	Environmental adaptation	ko04714	Thermogenesis	100/1899	188/14230	3.63777e-39	2.47975e-37	1.79974e-37	100		M00065	GPI-anchor biosynthesis, core oligosaccharide	13/475	18/2867	2.34408e-07	3.51612e-06	2.42633e-06	13
GO:0051649	establishment of localization in cell	11032	790	667.29	7.5e-08		Human Diseases	Neurodegenerative disease	ko05022	Pathways of neurodegeneration - multiple diseases	148/1899	368/14230	9.20158e-39	5.37635e-37	3.90202e-37	148		M00036	Leucine degradation, leucine => acetoacetate + acetyl-CoA	10/475	13/2867	2.54721e-06	3.27498e-05	2.25993e-05	10
GO:0015031	protein transport	7453	555	450.81	9.4e-08		Genetic Information Processing	Transcription	ko03040	Spliceosome	78/1899	123/14230	2.9167e-38	1.49116e-36	1.08225e-36	78		M00143	NADH dehydrogenase (ubiquinone) Fe-S protein/flavoprotein complex, mitochondria	9/475	11/2867	3.5348e-06	3.97665e-05	2.74412e-05	9
GO:0006886	intracellular protein transport	7040	525	425.83	1.9e-07		Human Diseases	Neurodegenerative disease	ko05010	Alzheimer disease	128/1899	300/14230	9.1503e-37	4.1583e-35	3.01799e-35	128		M00152	Cytochrome bc1 complex	8/475	10/2867	1.77712e-05	0.000177712	0.000122632	8
GO:0006388	tRNA splicing, via endonucleolytic cleav...	95	21	5.75	1.9e-07		Cellular Processes	Transport and catabolism	ko04138	Autophagy - yeast	60/1899	82/14230	3.6731e-35	1.5023e-33	1.09033e-33	60		M00051	De novo pyrimidine biosynthesis, glutamine (+ PRPP) => UMP	9/475	15/2867	0.000171112	0.00154001	0.00106269	9
GO:0042886	amide transport	7652	564	462.84	2.7e-07		Human Diseases	Cardiovascular disease	ko05415	Diabetic cardiomyopathy	85/1899	160/14230	2.17988e-33	8.10519e-32	5.88254e-32	85		M00101	Cholesterol biosynthesis, FPP => cholesterol	8/475	13/2867	0.000318371	0.00260486	0.0017975	8
GO:0007005	mitochondrion organization	2684	226	162.35	3.3e-07		Environmental Information Processing	Signal transduction	ko04011	MAPK signaling pathway - yeast	61/1899	91/14230	3.15849e-32	1.07652e-30	7.8131e-31	61		M00032	Lysine degradation, lysine => saccharopine => acetoacetyl-CoA	7/475	11/2867	0.000588668	0.00441501	0.00304661	7
GO:0071269	L-homocysteine biosynthetic process	23	10	1.39	3.6e-07		Human Diseases	Cancer: overview	ko05208	Chemical carcinogenesis - reactive oxygen species	81/1899	175/14230	1.57064e-26	4.94148e-25	3.5864e-25	81		M00165	Reductive pentose phosphate cycle (Calvin cycle)	9/475	19/2867	0.00168777	0.0116846	0.00806304	9
GO:0015833	peptide transport	7424	547	449.05	4.5e-07		Genetic Information Processing	Translation	ko03008	Ribosome biogenesis in eukaryotes	50/1899	83/14230	1.71616e-23	5.01363e-22	3.63877e-22	50		M00017	Methionine biosynthesis, aspartate => homoserine => methionine	7/475	13/2867	0.00225568	0.0135341	0.0093393	7
GO:0065007	biological regulation	26906	1774	1627.45	5.4e-07		Genetic Information Processing	Folding, sorting and degradation	ko04141	Protein processing in endoplasmic reticulum	68/1899	144/14230	4.30101e-23	1.17274e-21	8.51147e-22	68		M00912	NAD biosynthesis, tryptophan => quinolinate => NAD	7/475	13/2867	0.00225568	0.0135341	0.0093393	7
GO:0000394	RNA splicing, via endonucleolytic cleava...	120	23	7.26	7.8e-07		Genetic Information Processing	Folding, sorting and degradation	ko03050	Proteasome	36/1899	49/14230	1.08118e-21	2.76378e-20	2.00588e-20	36		M00009	Citrate cycle (TCA cycle, Krebs cycle)	15/475	44/2867	0.00331949	0.0186721	0.0128849	15
GO:1901565	organonitrogen compound catabolic proces...	5432	410	328.56	1.5e-06		Metabolism	Energy metabolism	ko00190	Oxidative phosphorylation	86/1899	224/14230	2.60698e-21	6.27208e-20	4.55212e-20	86		M00146	NADH dehydrogenase (ubiquinone) 1 alpha subcomplex	7/475	14/2867	0.0038753	0.0205163	0.0141575	7
GO:1990542	mitochondrial transmembrane transport	1019	99	61.64	2.8e-06		Cellular Processes	Cell growth and death	ko04111	Cell cycle - yeast	60/1899	126/14230	9.23235e-21	2.09779e-19	1.52253e-19	60		M00004	Pentose phosphate pathway (Pentose phosphate cycle)	7/475	15/2867	0.00624471	0.0295802	0.0204121	7
GO:0006508	proteolysis	5310	399	321.18	3.3e-06		Human Diseases	Neurodegenerative disease	ko05017	Spinocerebellar ataxia	57/1899	116/14230	1.26023e-20	2.71281e-19	1.96889e-19	57		M00121	Heme biosynthesis, plants and bacteria, glutamate => heme	7/475	15/2867	0.00624471	0.0295802	0.0204121	7
GO:0071705	nitrogen compound transport	9580	678	579.46	4e-06		Genetic Information Processing	Translation	ko03013	Nucleocytoplasmic transport	51/1899	98/14230	5.18532e-20	1.0604e-18	7.69611e-19	51		M00003	Gluconeogenesis, oxaloacetate => fructose-6P	8/475	21/2867	0.0146972	0.0610014	0.0420946	8
GO:0061024	membrane organization	3300	262	199.61	4.1e-06		Genetic Information Processing	Replication and repair	ko03420	Nucleotide excision repair	39/1899	61/14230	6.00753e-20	1.17004e-18	8.49184e-19	39		M00018	Threonine biosynthesis, aspartate => homoserine => threonine	5/475	10/2867	0.0149115	0.0610014	0.0420946	5
GO:0031139	positive regulation of conjugation with ...	1333	122	80.63	4.2e-06		Genetic Information Processing	Translation	ko03015	mRNA surveillance pathway	39/1899	63/14230	3.23457e-19	6.01336e-18	4.36435e-18	39		M00926	Heme biosynthesis, bacteria, glutamyl-tRNA => coproporphyrin III => heme	5/475	10/2867	0.0149115	0.0610014	0.0420946	5
GO:0071268	homocysteine biosynthetic process	29	10	1.75	4.5e-06		Genetic Information Processing	Folding, sorting and degradation	ko03018	RNA degradation	44/1899	79/14230	5.73708e-19	1.0202e-17	7.40438e-18	44		M00026	Histidine biosynthesis, PRPP => histidine	7/475	18/2867	0.0196625	0.0769404	0.0530933	7
GO:0000750	pheromone-dependent signal transduction ...	449	52	27.16	6.4e-06		Cellular Processes	Transport and catabolism	ko04139	Mitophagy - yeast	27/1899	34/14230	4.27948e-18	7.29294e-17	5.29304e-17	27		M00012	Glyoxylate cycle	5/475	11/2867	0.0236813	0.0852529	0.0588295	5
GO:0000755	cytogamy	215	31	13	6.7e-06		Metabolism	Global and overview maps	ko01230	Biosynthesis of amino acids	83/1899	241/14230	3.17141e-17	5.18843e-16	3.76564e-16	83		M00099	Sphingosine biosynthesis	5/475	11/2867	0.0236813	0.0852529	0.0588295	5
GO:0045787	positive regulation of cell cycle	2120	178	128.23	6.9e-06		Cellular Processes	Transport and catabolism	ko04136	Autophagy - other	20/1899	23/14230	3.47937e-15	5.47332e-14	3.9724e-14	20		M00011	Citrate cycle, second carbon oxidation, 2-oxoglutarate => oxaloacetate	11/475	36/2867	0.0265562	0.0919252	0.0634338	11
GO:0071840	cellular component organization or bioge...	27601	1800	1669.49	7.5e-06		Human Diseases	Endocrine and metabolic disease	ko04932	Non-alcoholic fatty liver disease	52/1899	127/14230	9.39619e-15	1.42335e-13	1.03303e-13	52		M00014	Glucuronate pathway (uronate pathway)	5/475	12/2867	0.0351947	0.11069	0.0763827	5
GO:0006839	mitochondrial transport	1394	125	84.32	8.5e-06		Genetic Information Processing	Transcription	ko03022	Basal transcription factors	24/1899	36/14230	2.21239e-13	3.23167e-12	2.34547e-12	24		M00130	Inositol phosphate metabolism, PI=> PIP2 => Ins(1,4,5)P3 => Ins(1,3,4,5)P4	5/475	12/2867	0.0351947	0.11069	0.0763827	5
GO:0010467	gene expression	22396	1479	1354.66	9.7e-06		Genetic Information Processing	Folding, sorting and degradation	ko04120	Ubiquitin mediated proteolysis	51/1899	133/14230	3.70772e-13	5.22916e-12	3.79519e-12	51		M00001	Glycolysis (Embden-Meyerhof pathway), glucose => pyruvate	10/475	33/2867	0.0356669	0.11069	0.0763827	10
GO:0043412	macromolecule modification	12367	851	748.04	1.1e-05		Cellular Processes	Transport and catabolism	ko04144	Endocytosis	59/1899	169/14230	6.3836e-13	8.70298e-12	6.3164e-12	59		M00126	Tetrahydrofolate biosynthesis, GTP => THF	6/475	17/2867	0.0486114	0.144063	0.0994117	6
GO:0016192	vesicle-mediated transport	5765	424	348.71	1.2e-05		Cellular Processes	Cell growth and death	ko04113	Meiosis - yeast	43/1899	103/14230	8.71375e-13	1.14965e-11	8.34389e-12	43		M00002	Glycolysis, core module involving three-carbon compounds	5/475	13/2867	0.0496216	0.144063	0.0994117	5
GO:0070727	cellular macromolecule localization	10703	744	647.39	1.3e-05		Human Diseases	Infectious disease: viral	ko05171	Coronavirus disease - COVID-19	69/1899	219/14230	2.00851e-12	2.56713e-11	1.86316e-11	69		M00549	Nucleotide sugar biosynthesis, glucose => UDP-glucose	4/475	10/2867	0.068108	0.185749	0.128178	4
GO:0051179	localization	19829	1318	1199.39	1.4e-05		Cellular Processes	Transport and catabolism	ko04140	Autophagy - animal	49/1899	132/14230	4.39566e-12	5.44795e-11	3.95399e-11	49		M00855	Glycogen degradation, glycogen => glucose-6P	4/475	10/2867	0.068108	0.185749	0.128178	4
GO:0009987	cellular process	62660	3830	3790.1	1.5e-05		Metabolism	Global and overview maps	ko01240	Biosynthesis of cofactors	99/1899	375/14230	6.62398e-12	7.96826e-11	5.78317e-11	99		M00532	Photorespiration	5/475	15/2867	0.0873841	0.227419	0.156933	5
GO:0006810	transport	16235	1093	982	1.6e-05		Cellular Processes	Transport and catabolism	ko04146	Peroxisome	33/1899	74/14230	4.57568e-11	5.347e-10	3.88072e-10	33		M00038	Tryptophan metabolism, tryptophan => kynurenine => 2-aminomuconate	4/475	11/2867	0.0934946	0.227419	0.156933	4
GO:0008104	protein localization	10441	725	631.54	2.1e-05		Metabolism	Glycan biosynthesis and metabolism	ko00510	N-Glycan biosynthesis	25/1899	49/14230	2.90406e-10	3.29934e-09	2.39458e-09	25		M00854	Glycogen biosynthesis, glucose-1P => glycogen/starch	4/475	11/2867	0.0934946	0.227419	0.156933	4
GO:0006399	tRNA metabolic process	2349	191	142.08	2.2e-05		Environmental Information Processing	Signal transduction	ko04150	mTOR signaling pathway	42/1899	117/14230	4.9792e-10	5.50403e-09	3.99469e-09	42		M00938	Pyrimidine deoxyribonucleotide biosynthesis, UDP => dTTP	4/475	11/2867	0.0934946	0.227419	0.156933	4
GO:0016043	cellular component organization	24506	1603	1482.29	2.3e-05		Cellular Processes	Cell growth and death	ko04110	Cell cycle	44/1899	133/14230	3.73637e-09	4.02152e-08	2.91872e-08	44		M00034	Methionine salvage pathway	6/475	20/2867	0.0988081	0.234019	0.161487	6
GO:0033036	macromolecule localization	11439	787	691.91	2.8e-05		Genetic Information Processing	Replication and repair	ko03410	Base excision repair	24/1899	53/14230	1.38963e-08	1.45733e-07	1.05769e-07	24		M00104	Bile acid biosynthesis, cholesterol => cholate/chenodeoxycholate	4/475	12/2867	0.122645	0.26922	0.185777	4
GO:0051234	establishment of localization	17039	1139	1030.63	3.1e-05		Metabolism	Glycan biosynthesis and metabolism	ko00563	Glycosylphosphatidylinositol (GPI)-anchor biosynthesis	18/1899	35/14230	7.8718e-08	8.04891e-07	5.8417e-07	18		M00120	Coenzyme A biosynthesis, pantothenate => CoA	4/475	12/2867	0.122645	0.26922	0.185777	4
GO:0031137	regulation of conjugation with cellular ...	1492	129	90.25	3.4e-05		Genetic Information Processing	Transcription	ko03020	RNA polymerase	26/1899	66/14230	1.15104e-07	1.14823e-06	8.33357e-07	26		M00307	Pyruvate oxidation, pyruvate => acetyl-CoA	4/475	12/2867	0.122645	0.26922	0.185777	4
GO:0071702	organic substance transport	10909	752	659.85	3.5e-05		Genetic Information Processing	Chromosome	ko03082	ATP-dependent chromatin remodeling	30/1899	84/14230	1.664e-07	1.62042e-06	1.17606e-06	30		M00147	NADH dehydrogenase (ubiquinone) 1 beta subcomplex	4/475	13/2867	0.155099	0.317248	0.21892	4
GO:0010992	ubiquitin recycling	223	30	13.49	3.6e-05		Cellular Processes	Transport and catabolism	ko04137	Mitophagy - animal	30/1899	85/14230	2.24637e-07	2.13666e-06	1.55073e-06	30		M00917	Phytosterol biosynthesis, squalene 2,3-epoxide => campesterol/sitosterol	4/475	13/2867	0.155099	0.317248	0.21892	4
GO:0044248	cellular catabolic process	11038	760	667.65	3.6e-05		Cellular Processes	Transport and catabolism	ko04145	Phagosome	32/1899	95/14230	3.07256e-07	2.85608e-06	2.07287e-06	32		M00957	Lysine degradation, bacteria, L-lysine => glutarate => succinate/acetyl-CoA	4/475	13/2867	0.155099	0.317248	0.21892	4
GO:0032005	signal transduction involved in positive...	519	55	31.39	4.4e-05		Genetic Information Processing	Folding, sorting and degradation	ko03060	Protein export	21/1899	49/14230	3.53115e-07	3.20943e-06	2.32932e-06	21		M00028	Ornithine biosynthesis, glutamate => ornithine	4/475	14/2867	0.190327	0.37318	0.257516	4
GO:0090150	establishment of protein localization to...	1145	103	69.26	4.5e-05		Genetic Information Processing	Replication and repair	ko03030	DNA replication	23/1899	60/14230	1.08671e-06	9.66225e-06	7.01262e-06	23		M00048	De novo purine biosynthesis, PRPP + glutamine => IMP	6/475	24/2867	0.194883	0.37318	0.257516	6
GO:0009057	macromolecule catabolic process	6511	467	393.83	4.9e-05		Human Diseases	Infectious disease: bacterial	ko05110	Vibrio cholerae infection	20/1899	49/14230	1.7079e-06	1.48624e-05	1.07868e-05	20		M00089	Triacylglycerol biosynthesis	6/475	24/2867	0.194883	0.37318	0.257516	6
GO:0007186	G protein-coupled receptor signaling pat...	647	65	39.13	5e-05		Metabolism	Amino acid metabolism	ko00250	Alanine, aspartate and glutamate metabolism	25/1899	70/14230	1.75274e-06	1.49348e-05	1.08393e-05	25		M00023	Tryptophan biosynthesis, chorismate => tryptophan	4/475	15/2867	0.227761	0.418337	0.288677	4
GO:0051205	protein insertion into membrane	294	36	17.78	5e-05		Metabolism	Global and overview maps	ko01210	2-Oxocarboxylic acid metabolism	34/1899	113/14230	2.55564e-06	2.13318e-05	1.54821e-05	34		M00849	C5 isoprenoid biosynthesis, mevalonate pathway, archaea	4/475	15/2867	0.227761	0.418337	0.288677	4
GO:0051246	regulation of protein metabolic process	5949	430	359.84	5.1e-05		Organismal Systems	Nervous system	ko04723	Retrograde endocannabinoid signaling	35/1899	119/14230	3.25951e-06	2.66628e-05	1.93512e-05	35		M00878	Phenylacetate degradation, phenylaxetate => acetyl-CoA/succinyl-CoA	3/475	11/2867	0.269877	0.485778	0.335215	3
GO:0008033	tRNA processing	1383	120	83.65	5.3e-05		Organismal Systems	Nervous system	ko04721	Synaptic vesicle cycle	21/1899	55/14230	3.41518e-06	2.73884e-05	1.98778e-05	21		M00958	Adenine ribonucleotide degradation, AMP => Urate	5/475	23/2867	0.329861	0.582107	0.401688	5
GO:0036211	protein modification process	11105	760	671.7	7.6e-05		Metabolism	Energy metabolism	ko00710	Carbon fixation by Calvin cycle	16/1899	36/14230	4.94251e-06	3.88748e-05	2.82144e-05	16		M00087	beta-Oxidation	4/475	19/2867	0.388395	0.66953	0.462015	4
GO:0006457	protein folding	1258	110	76.09	7.9e-05		Genetic Information Processing	Translation	ko00970	Aminoacyl-tRNA biosynthesis	23/1899	66/14230	7.25382e-06	5.59776e-05	4.06271e-05	23		M00022	Shikimate pathway, phosphoenolpyruvate + erythrose-4P => chorismate	3/475	14/2867	0.416597	0.66953	0.462015	3
GO:0006605	protein targeting	2745	214	166.04	9e-05		Cellular Processes	Cell growth and death	ko04114	Oocyte meiosis	26/1899	80/14230	8.13547e-06	6.16187e-05	4.47213e-05	26		M00082	Fatty acid biosynthesis, initiation	3/475	14/2867	0.416597	0.66953	0.462015	3
GO:0000749	response to pheromone triggering conjuga...	780	74	47.18	0.0001		Metabolism	Lipid metabolism	ko00100	Steroid biosynthesis	15/1899	34/14230	1.09246e-05	8.12395e-05	5.89616e-05	15		M00083	Fatty acid biosynthesis, elongation	3/475	14/2867	0.416597	0.66953	0.462015	3
GO:1901575	organic substance catabolic process	9999	688	604.81	0.0001		Human Diseases	Infectious disease: bacterial	ko05131	Shigellosis	50/1899	205/14230	1.2382e-05	9.04326e-05	6.56338e-05	50		M00846	Siroheme biosynthesis, glutamyl-tRNA => siroheme	3/475	14/2867	0.416597	0.66953	0.462015	3
GO:0009056	catabolic process	11953	812	723	0.0001		Environmental Information Processing	Signal transduction	ko04070	Phosphatidylinositol signaling system	20/1899	55/14230	1.37261e-05	9.80782e-05	7.11827e-05	20		M00546	Purine degradation, xanthine => urea	4/475	20/2867	0.428781	0.677023	0.467185	4
GO:0010994	free ubiquitin chain polymerization	91	16	5.5	0.00011		Organismal Systems	Excretory system	ko04966	Collecting duct acid secretion	10/1899	17/14230	1.39084e-05	9.80782e-05	7.11827e-05	10		M00151	Cytochrome bc1 complex respiratory unit	2/475	10/2867	0.51233	0.78152	0.539295	2
GO:0006535	cysteine biosynthetic process from serin...	73	14	4.42	0.00011		Human Diseases	Infectious disease: bacterial	ko05132	Salmonella infection	52/1899	217/14230	1.42297e-05	9.86429e-05	7.15926e-05	52		M00527	Lysine biosynthesis, DAP aminotransferase pathway, aspartate => lysine	2/475	10/2867	0.51233	0.78152	0.539295	2
GO:0051446	positive regulation of meiotic cell cycl...	353	40	21.35	0.00011		Metabolism	Metabolism of cofactors and vitamins	ko00785	Lipoic acid metabolism	14/1899	31/14230	1.54779e-05	0.000105508	7.65749e-05	14		M00125	Riboflavin biosynthesis, plants and bacteria, GTP => riboflavin/FMN/FAD	3/475	17/2867	0.552612	0.828918	0.572002	3
GO:0050789	regulation of biological process	22591	1473	1366.45	0.00013		Organismal Systems	Aging	ko04213	Longevity regulating pathway - multiple species	20/1899	58/14230	3.37067e-05	0.000226001	0.000164026	20		M00074	N-glycan biosynthesis, high-mannose type	2/475	11/2867	0.566208	0.83539	0.576468	2
GO:0016071	mRNA metabolic process	4224	312	255.5	0.00014		Organismal Systems	Excretory system	ko04962	Vasopressin-regulated water reabsorption	14/1899	33/14230	3.68133e-05	0.000242849	0.000176254	14		M00982	Methylcitrate cycle	4/475	24/2867	0.580133	0.842128	0.581118	4
GO:0051603	proteolysis involved in protein cataboli...	3405	257	205.96	0.00015		Environmental Information Processing	Signal transduction	ko04152	AMPK signaling pathway	25/1899	85/14230	7.94261e-05	0.000515639	0.000374238	25		M00025	Tyrosine biosynthesis, chorismate => HPP => tyrosine	2/475	12/2867	0.615659	0.865771	0.597433	2
GO:0010498	proteasomal protein catabolic process	2689	208	162.65	0.00017		Metabolism	Metabolism of other amino acids	ko00480	Glutathione metabolism	19/1899	57/14230	8.92088e-05	0.000561645	0.000407628	19		M00039	Monolignol biosynthesis, phenylalanine/tyrosine => monolignol	2/475	12/2867	0.615659	0.865771	0.597433	2
GO:0044089	positive regulation of cellular componen...	1176	102	71.13	0.00019		Metabolism	Amino acid metabolism	ko00280	Valine, leucine and isoleucine degradation	22/1899	71/14230	8.9259e-05	0.000561645	0.000407628	22		M00016	Lysine biosynthesis, succinyl-DAP pathway, aspartate => lysine	2/475	13/2867	0.660668	0.887465	0.612403	2
GO:0043161	proteasome-mediated ubiquitin-dependent ...	2490	194	150.61	0.00019		Metabolism	Amino acid metabolism	ko00220	Arginine biosynthesis	21/1899	67/14230	0.000106622	0.000660731	0.000479542	21		M00024	Phenylalanine biosynthesis, chorismate => phenylpyruvate => phenylalanine	2/475	13/2867	0.660668	0.887465	0.612403	2
GO:0050794	regulation of cellular process	22044	1436	1333.37	0.0002		Metabolism	Carbohydrate metabolism	ko00562	Inositol phosphate metabolism	23/1899	77/14230	0.000116679	0.000712261	0.000516942	23		M00740	Methylaspartate cycle	2/475	13/2867	0.660668	0.887465	0.612403	2
GO:0072594	establishment of protein localization to...	3738	278	226.1	0.00021		Metabolism	Xenobiotics biodegradation and metabolism	ko00983	Drug metabolism - other enzymes	13/1899	32/14230	0.000119489	0.000718693	0.00052161	13		M00098	Acylglycerol degradation	2/475	16/2867	0.770553	0.947719	0.653981	2
GO:0051792	medium-chain fatty acid biosynthetic pro...	16	6	0.97	0.00023		Metabolism	Metabolism of cofactors and vitamins	ko00770	Pantothenate and CoA biosynthesis	16/1899	45/14230	0.000134059	0.000794637	0.000576728	16		M00975	Betaine degradation, bacteria, betaine => pyruvate	2/475	16/2867	0.770553	0.947719	0.653981	2
GO:0051793	medium-chain fatty acid catabolic proces...	16	6	0.97	0.00023		Organismal Systems	Endocrine system	ko04910	Insulin signaling pathway	25/1899	88/14230	0.000147031	0.000859084	0.000623502	25		M00937	Aflatoxin biosynthesis, malonyl-CoA => aflatoxin B1	2/475	17/2867	0.799612	0.947719	0.653981	2
GO:0006511	ubiquitin-dependent protein catabolic pr...	2955	225	178.74	0.00023		Organismal Systems	Endocrine system	ko04914	Progesterone-mediated oocyte maturation	20/1899	65/14230	0.000204584	0.00117852	0.000855342	20		M00173	Reductive citrate cycle (Arnon-Buchanan cycle)	5/475	40/2867	0.816988	0.947719	0.653981	5
GO:0006575	cellular modified amino acid metabolic p...	910	82	55.04	0.00024		Metabolism	Carbohydrate metabolism	ko00020	Citrate cycle (TCA cycle)	21/1899	70/14230	0.000212829	0.00120899	0.000877452	21		M00346	Formaldehyde assimilation, serine pathway	1/475	10/2867	0.837079	0.947719	0.653981	1
GO:0019941	modification-dependent protein catabolic...	2963	225	179.22	0.00027		Organismal Systems	Aging	ko04212	Longevity regulating pathway - worm	18/1899	56/14230	0.000228608	0.00128083	0.000929597	18		M00572	Pimeloyl-ACP biosynthesis, BioC-BioH pathway, malonyl-ACP => pimeloyl-ACP	1/475	10/2867	0.837079	0.947719	0.653981	1
GO:0043632	modification-dependent macromolecule cat...	3216	242	194.53	0.00027		Metabolism	Global and overview maps	ko01232	Nucleotide metabolism	31/1899	123/14230	0.000283687	0.00156794	0.00113797	31		M00872	O-glycan biosynthesis, mannose type (core M3)	1/475	10/2867	0.837079	0.947719	0.653981	1
GO:0006749	glutathione metabolic process	320	36	19.36	0.00028		Organismal Systems	Endocrine system	ko04922	Glucagon signaling pathway	18/1899	57/14230	0.000292947	0.00159754	0.00115945	18		M00895	Thiamine biosynthesis, prokaryotes, AIR (+ DXP/glycine) => TMP/TPP	1/475	10/2867	0.837079	0.947719	0.653981	1
GO:0043171	peptide catabolic process	129	19	7.8	0.00029		Organismal Systems	Circulatory system	ko04260	Cardiac muscle contraction	20/1899	67/14230	0.000321261	0.00172889	0.00125479	20		M00968	Pentose bisphosphate pathway (nucleoside degradation), archaea, nucleoside/NMP => 3-PGA/glycerone phosphate	1/475	10/2867	0.837079	0.947719	0.653981	1
GO:0051204	protein insertion into mitochondrial mem...	251	30	15.18	0.00031		Genetic Information Processing	Folding, sorting and degradation	ko04130	SNARE interactions in vesicular transport	13/1899	35/14230	0.000344595	0.00183038	0.00132844	13		M00976	C19-Steroid hormone biosynthesis, pregnenolone => testosterone => dihydrotestosterone	1/475	10/2867	0.837079	0.947719	0.653981	1
GO:0090151	establishment of protein localization to...	251	30	15.18	0.00031		Genetic Information Processing	Replication and repair	ko03430	Mismatch repair	15/1899	44/14230	0.000366334	0.0019209	0.00139414	15		M00989	Ubiquinone biosynthesis, O2-independent, prokaryotes, chorismate (+ polyprenyl-PP) => ubiquinol	1/475	10/2867	0.837079	0.947719	0.653981	1
GO:0030163	protein catabolic process	3932	289	237.83	0.00033		Cellular Processes	Transport and catabolism	ko04142	Lysosome	28/1899	109/14230	0.000391993	0.00202552	0.00147007	28		M00117	Ubiquinone biosynthesis, prokaryotes, chorismate (+ polyprenyl-PP) => ubiquinol	1/475	11/2867	0.864166	0.947719	0.653981	1
GO:0051791	medium-chain fatty acid metabolic proces...	17	6	1.03	0.00034		Environmental Information Processing	Signal transduction	ko04071	Sphingolipid signaling pathway	23/1899	83/14230	0.000396189	0.00202552	0.00147007	23		M00127	Thiamine biosynthesis, prokaryotes, AIR (+ DXP/tyrosine) => TMP/TPP	1/475	11/2867	0.864166	0.947719	0.653981	1
GO:0048193	Golgi vesicle transport	2637	202	159.5	0.00035		Genetic Information Processing	Replication and repair	ko03460	Fanconi anemia pathway	17/1899	54/14230	0.000445792	0.00225097	0.0016337	17		M00596	Dissimilatory sulfate reduction, sulfate => H2S	1/475	11/2867	0.864166	0.947719	0.653981	1
GO:0006626	protein targeting to mitochondrion	630	60	38.11	0.00039		Organismal Systems	Immune system	ko04666	Fc gamma R-mediated phagocytosis	19/1899	64/14230	0.000485084	0.00241951	0.00175602	19		M00376	3-Hydroxypropionate bi-cycle	2/475	21/2867	0.885686	0.947719	0.653981	2
GO:2000243	positive regulation of reproductive proc...	1568	128	94.84	0.0004		Metabolism	Metabolism of other amino acids	ko00410	beta-Alanine metabolism	15/1899	46/14230	0.000628667	0.00306101	0.0022216	15		M00959	Guanine ribonucleotide degradation, GMP => Urate	2/475	21/2867	0.885686	0.947719	0.653981	2
GO:0006751	glutathione catabolic process	73	13	4.42	0.0004		Human Diseases	Drug resistance: antineoplastic	ko01524	Platinum drug resistance	15/1899	46/14230	0.000628667	0.00306101	0.0022216	15		M00075	N-glycan biosynthesis, complex type	1/475	13/2867	0.905598	0.947719	0.653981	1
GO:0070585	protein localization to mitochondrion	658	62	39.8	0.00042		Metabolism	Carbohydrate metabolism	ko00010	Glycolysis / Gluconeogenesis	27/1899	107/14230	0.000666898	0.00320896	0.00232898	27		M00373	Ethylmalonyl pathway	1/475	13/2867	0.905598	0.947719	0.653981	1
GO:0072655	establishment of protein localization to...	658	62	39.8	0.00042		Cellular Processes	Cell motility	ko04814	Motor proteins	28/1899	113/14230	0.000730515	0.00347419	0.00252148	28		M00415	Fatty acid elongation in endoplasmic reticulum	1/475	13/2867	0.905598	0.947719	0.653981	1
GO:0051781	positive regulation of cell division	955	84	57.76	0.00043		Metabolism	Nucleotide metabolism	ko00240	Pyrimidine metabolism	28/1899	114/14230	0.000847372	0.00398362	0.00289121	28		M00374	Dicarboxylate-hydroxybutyrate cycle	2/475	24/2867	0.926212	0.95815	0.661179	2
GO:0044273	sulfur compound catabolic process	166	22	10.04	0.00046		Metabolism	Nucleotide metabolism	ko00230	Purine metabolism	47/1899	223/14230	0.000861361	0.00400337	0.00290555	47		M00377	Reductive acetyl-CoA pathway (Wood-Ljungdahl pathway)	1/475	16/2867	0.945335	0.96682	0.667162	1
GO:0022406	membrane docking	728	67	44.03	0.00048		Metabolism	Amino acid metabolism	ko00270	Cysteine and methionine metabolism	30/1899	127/14230	0.0011162	0.00512949	0.00372285	30		M00375	Hydroxypropionate-hydroxybutylate cycle	1/475	19/2867	0.968365	0.970228	0.669514	1
GO:0140056	organelle localization by membrane tethe...	728	67	44.03	0.00048		Metabolism	Amino acid metabolism	ko00290	Valine, leucine and isoleucine biosynthesis	8/1899	19/14230	0.00190576	0.00866061	0.00628566	8		M00357	Methanogenesis, acetate => methane	2/475	30/2867	0.970228	0.970228	0.669514	2
GO:0043085	positive regulation of catalytic activit...	2938	221	177.71	0.0005		Metabolism	Global and overview maps	ko01200	Carbon metabolism	70/1899	376/14230	0.00217464	0.00977395	0.00709369	70
GO:0006996	organelle organization	18773	1226	1135.52	0.00057		Metabolism	Carbohydrate metabolism	ko00620	Pyruvate metabolism	30/1899	133/14230	0.00240289	0.0106824	0.00775304	30
GO:0006790	sulfur compound metabolic process	2180	169	131.86	0.00061		Metabolism	Lipid metabolism	ko00600	Sphingolipid metabolism	15/1899	52/14230	0.00253045	0.0111285	0.00807681	15
GO:0042797	tRNA transcription by RNA polymerase III	159	21	9.62	0.00064		Metabolism	Lipid metabolism	ko00564	Glycerophospholipid metabolism	27/1899	117/14230	0.00274825	0.0119578	0.00867867	27
GO:0031334	positive regulation of protein-containin...	765	69	46.27	0.00068		Cellular Processes	Cellular community - eukaryotes	ko04530	Tight junction	25/1899	106/14230	0.00283933	0.0122241	0.00887193	25
GO:0006896	Golgi to vacuole transport	399	41	24.13	0.00071		Genetic Information Processing	Folding, sorting and degradation	ko04122	Sulfur relay system	10/1899	29/14230	0.00313574	0.0133595	0.00969602	10
GO:0002181	cytoplasmic translation	2989	223	180.79	0.00072		Metabolism	Amino acid metabolism	ko00260	Glycine, serine and threonine metabolism	25/1899	109/14230	0.00420697	0.0177387	0.0128743	25
GO:0008153	para-aminobenzoic acid biosynthetic proc...	8	4	0.48	0.00077		Human Diseases	Cancer: overview	ko05203	Viral carcinogenesis	36/1899	174/14230	0.00449007	0.0187392	0.0136004	36
GO:0046482	para-aminobenzoic acid metabolic process	8	4	0.48	0.00077		Metabolism	Glycan biosynthesis and metabolism	ko00513	Various types of N-glycan biosynthesis	15/1899	55/14230	0.00456326	0.0188522	0.0136825	15
GO:0071444	cellular response to pheromone	906	79	54.8	0.0008		Metabolism	Carbohydrate metabolism	ko00500	Starch and sucrose metabolism	24/1899	106/14230	0.00590099	0.024135	0.0175166	24
GO:0000209	protein polyubiquitination	557	53	33.69	0.00083		Organismal Systems	Immune system	ko04623	Cytosolic DNA-sensing pathway	17/1899	68/14230	0.00686622	0.0278048	0.02018	17
GO:0000747	conjugation with cellular fusion	2299	176	139.06	0.00084		Metabolism	Amino acid metabolism	ko00340	Histidine metabolism	13/1899	47/14230	0.00705152	0.0282752	0.0205214	13
GO:0048311	mitochondrion distribution	292	32	17.66	0.0009		Organismal Systems	Endocrine system	ko04919	Thyroid hormone signaling pathway	21/1899	91/14230	0.00768376	0.0305113	0.0221443	21
GO:0072657	protein localization to membrane	1474	119	89.16	0.00092		Human Diseases	Substance dependence	ko05034	Alcoholism	20/1899	86/14230	0.00837371	0.0329312	0.0239007	20
GO:0048518	positive regulation of biological proces...	11642	778	704.19	0.00092		Genetic Information Processing	Replication and repair	ko03450	Non-homologous end-joining	7/1899	19/14230	0.00868492	0.0338298	0.0245529	7
GO:0031331	positive regulation of cellular cataboli...	2202	169	133.19	0.00094		Environmental Information Processing	Signal transduction	ko04370	VEGF signaling pathway	11/1899	39/14230	0.0109196	0.0421332	0.0305792	11
GO:0106035	protein maturation by [4Fe-4S] cluster t...	80	13	4.84	0.00099		Human Diseases	Cancer: overview	ko05231	Choline metabolism in cancer	15/1899	61/14230	0.0125231	0.0478687	0.0347419	15
GO:0048522	positive regulation of cellular process	11215	750	678.36	0.00108		Environmental Information Processing	Signal transduction	ko04392	Hippo signaling pathway - multiple species	8/1899	25/14230	0.0130833	0.0495468	0.0359598	8
GO:0030029	actin filament-based process	2627	197	158.9	0.00114		Organismal Systems	Immune system	ko04613	Neutrophil extracellular trap formation	20/1899	90/14230	0.0138652	0.0520265	0.0377595	20
GO:0045039	protein insertion into mitochondrial inn...	112	16	6.77	0.00117		Metabolism	Biosynthesis of other secondary metabolites	ko00521	Streptomycin biosynthesis	7/1899	21/14230	0.0157678	0.0586277	0.0425505	7
GO:0071266	'de novo' L-methionine biosynthetic proc...	112	16	6.77	0.00117		Environmental Information Processing	Signal transduction	ko04341	Hedgehog signaling pathway - fly	8/1899	26/14230	0.0167378	0.0607824	0.0441144	8
GO:0030036	actin cytoskeleton organization	2584	194	156.3	0.00117		Metabolism	Amino acid metabolism	ko00380	Tryptophan metabolism	18/1899	80/14230	0.0167395	0.0607824	0.0441144	18
GO:0043603	amide metabolic process	8521	579	515.41	0.0012		Metabolism	Metabolism of terpenoids and polyketides	ko00900	Terpenoid backbone biosynthesis	15/1899	63/14230	0.0167932	0.0607824	0.0441144	15
GO:0006111	regulation of gluconeogenesis	285	31	17.24	0.00122		Metabolism	Amino acid metabolism	ko00310	Lysine degradation	21/1899	98/14230	0.0177448	0.0636634	0.0462053	21
GO:0009896	positive regulation of catabolic process	2217	169	134.1	0.00126		Organismal Systems	Nervous system	ko04720	Long-term potentiation	11/1899	43/14230	0.0227439	0.0808893	0.0587074	11
GO:0048308	organelle inheritance	635	58	38.41	0.0013		Human Diseases	Cancer: overview	ko05230	Central carbon metabolism in cancer	12/1899	49/14230	0.0248155	0.0874959	0.0635023	12
GO:0006417	regulation of translation	2044	157	123.63	0.00135		Organismal Systems	Excretory system	ko04961	Endocrine and other factor-regulated calcium reabsorption	9/1899	33/14230	0.0253588	0.0886474	0.0643381	9
GO:0032879	regulation of localization	3348	244	202.51	0.00145		Organismal Systems	Environmental adaptation	ko04710	Circadian rhythm	8/1899	28/14230	0.0261464	0.090626	0.0657741	8
GO:0006906	vesicle fusion	720	64	43.55	0.00149		Genetic Information Processing	Information processing in viruses	ko03250	Viral life cycle - HIV-1	14/1899	61/14230	0.0276639	0.0950801	0.0690068	14
GO:0051646	mitochondrion localization	351	36	21.23	0.00149		Environmental Information Processing	Signal transduction	ko04068	FoxO signaling pathway	21/1899	103/14230	0.0297596	0.10143	0.0736158	21
GO:0006895	Golgi to endosome transport	403	40	24.38	0.00157		Metabolism	Carbohydrate metabolism	ko00520	Amino sugar and nucleotide sugar metabolism	30/1899	159/14230	0.030222	0.102155	0.0741418	30
GO:0019344	cysteine biosynthetic process	126	17	7.62	0.00158		Organismal Systems	Aging	ko04211	Longevity regulating pathway	15/1899	68/14230	0.0322944	0.108266	0.0785765	15
GO:0051668	localization within membrane	2160	164	130.65	0.00173		Organismal Systems	Endocrine system	ko03320	PPAR signaling pathway	14/1899	63/14230	0.0356922	0.118684	0.0861379	14
GO:0043248	proteasome assembly	354	36	21.41	0.00173		Metabolism	Metabolism of cofactors and vitamins	ko00730	Thiamine metabolism	9/1899	36/14230	0.0429776	0.141757	0.102883	9
GO:0051247	positive regulation of protein metabolic...	2832	209	171.3	0.00175		Metabolism	Metabolism of cofactors and vitamins	ko00670	One carbon pool by folate	14/1899	65/14230	0.0452708	0.147913	0.107352	14
GO:0000001	mitochondrion inheritance	267	29	16.15	0.00175		Environmental Information Processing	Signal transduction	ko04066	HIF-1 signaling pathway	16/1899	77/14230	0.0455675	0.147913	0.107352	16
GO:0009894	regulation of catabolic process	2923	215	176.8	0.00177		Human Diseases	Infectious disease: viral	ko05166	Human T-cell leukemia virus 1 infection	34/1899	191/14230	0.0470713	0.151592	0.110022	34
GO:0019236	response to pheromone	933	79	56.43	0.00179		Metabolism	Global and overview maps	ko01212	Fatty acid metabolism	17/1899	84/14230	0.0500768	0.160011	0.116132	17
GO:0010499	proteasomal ubiquitin-independent protei...	184	22	11.13	0.00181		Cellular Processes	Cell growth and death	ko04218	Cellular senescence	22/1899	117/14230	0.0588589	0.186615	0.13544	22
GO:0034660	ncRNA metabolic process	6321	436	382.34	0.00183		Cellular Processes	Cell growth and death	ko04214	Apoptosis - fly	12/1899	56/14230	0.0628847	0.195416	0.141828	12
GO:0009304	tRNA transcription	173	21	10.46	0.00188		Human Diseases	Cancer: specific types	ko05211	Renal cell carcinoma	12/1899	56/14230	0.0628847	0.195416	0.141828	12
GO:0016050	vesicle organization	1376	110	83.23	0.00192		Human Diseases	Infectious disease: viral	ko05170	Human immunodeficiency virus 1 infection	29/1899	163/14230	0.0630681	0.195416	0.141828	29
GO:0065009	regulation of molecular function	5890	408	356.27	0.00193		Cellular Processes	Cell growth and death	ko04216	Ferroptosis	8/1899	33/14230	0.0641789	0.197362	0.143241	8
GO:0006402	mRNA catabolic process	1608	126	97.26	0.00194		Human Diseases	Infectious disease: viral	ko05165	Human papillomavirus infection	39/1899	231/14230	0.0705055	0.2152	0.156187	39
GO:0090174	organelle membrane fusion	784	68	47.42	0.002		Metabolism	Carbohydrate metabolism	ko00030	Pentose phosphate pathway	17/1899	89/14230	0.0788331	0.237325	0.172245	17
GO:0065008	regulation of biological quality	9728	652	588.41	0.002		Human Diseases	Cardiovascular disease	ko05417	Lipid and atherosclerosis	28/1899	160/14230	0.078915	0.237325	0.172245	28
GO:0042026	protein refolding	222	25	13.43	0.00214		Organismal Systems	Nervous system	ko04722	Neurotrophin signaling pathway	17/1899	90/14230	0.085667	0.25575	0.185617	17
GO:0017038	protein import	1557	122	94.18	0.00226		Metabolism	Lipid metabolism	ko00071	Fatty acid degradation	12/1899	59/14230	0.0871213	0.258207	0.187401	12
GO:0031329	regulation of cellular catabolic process	2865	210	173.29	0.00233		Organismal Systems	Immune system	ko04612	Antigen processing and presentation	10/1899	47/14230	0.0881852	0.25948	0.188324	10
GO:0051640	organelle localization	3198	232	193.44	0.00234		Metabolism	Metabolism of cofactors and vitamins	ko00750	Vitamin B6 metabolism	6/1899	24/14230	0.0904938	0.262496	0.190513	6
GO:0007035	vacuolar acidification	336	34	20.32	0.00246				ko04981	Folate transport and metabolism	6/1899	24/14230	0.0904938	0.262496	0.190513	6
GO:0050667	homocysteine metabolic process	155	19	9.38	0.0027		Human Diseases	Cancer: specific types	ko05210	Colorectal cancer	14/1899	72/14230	0.0924957	0.266414	0.193356	14
GO:0042176	regulation of protein catabolic process	1047	86	63.33	0.00272		Metabolism	Metabolism of other amino acids	ko00450	Selenocompound metabolism	8/1899	36/14230	0.0980784	0.278491	0.202122	8
GO:0006094	gluconeogenesis	455	43	27.52	0.00274		Metabolism	Metabolism of other amino acids	ko00460	Cyanoamino acid metabolism	8/1899	36/14230	0.0980784	0.278491	0.202122	8
GO:0019319	hexose biosynthetic process	455	43	27.52	0.00274		Metabolism	Amino acid metabolism	ko00300	Lysine biosynthesis	10/1899	48/14230	0.0987316	0.278491	0.202122	10
GO:0000956	nuclear-transcribed mRNA catabolic proce...	1363	108	82.44	0.00277		Cellular Processes	Transport and catabolism	ko04148	Efferocytosis	23/1899	131/14230	0.100577	0.281753	0.20449	23
GO:0046700	heterocycle catabolic process	2786	204	168.52	0.00279		Human Diseases	Immune disease	ko05323	Rheumatoid arthritis	13/1899	67/14230	0.10368	0.28847	0.209364	13
GO:0061013	regulation of mRNA catabolic process	1162	94	70.29	0.00279		Human Diseases	Infectious disease: bacterial	ko05130	Pathogenic Escherichia coli infection	26/1899	152/14230	0.107937	0.298284	0.216487	26
GO:0051229	meiotic spindle disassembly	41	8	2.48	0.00282		Human Diseases	Endocrine and metabolic disease	ko04931	Insulin resistance	14/1899	74/14230	0.11015	0.302358	0.219444	14
GO:0007323	peptide pheromone maturation	111	15	6.71	0.00285		Metabolism	Lipid metabolism	ko00561	Glycerolipid metabolism	17/1899	94/14230	0.116731	0.318286	0.231004	17
GO:0010608	post-transcriptional regulation of gene ...	2383	177	144.14	0.00291		Organismal Systems	Excretory system	ko04960	Aldosterone-regulated sodium reabsorption	6/1899	26/14230	0.123372	0.334166	0.242529	6
GO:0007006	mitochondrial membrane organization	537	49	32.48	0.00297		Metabolism	Carbohydrate metabolism	ko00051	Fructose and mannose metabolism	20/1899	115/14230	0.127943	0.344268	0.249861	20
GO:0034976	response to endoplasmic reticulum stress	1294	103	78.27	0.00298		Human Diseases	Infectious disease: bacterial	ko05100	Bacterial invasion of epithelial cells	14/1899	76/14230	0.129672	0.346639	0.251582	14
GO:0044093	positive regulation of molecular functio...	3308	238	200.09	0.00308		Metabolism	Carbohydrate metabolism	ko00630	Glyoxylate and dicarboxylate metabolism	19/1899	110/14230	0.141779	0.376543	0.273286	19
GO:0070647	protein modification by small protein co...	3156	228	190.9	0.00308		Environmental Information Processing	Signal transduction	ko04013	MAPK signaling pathway - fly	15/1899	84/14230	0.145278	0.383346	0.278223	15
GO:0006401	RNA catabolic process	1971	149	119.22	0.00319		Human Diseases	Infectious disease: bacterial	ko05120	Epithelial cell signaling in Helicobacter pylori infection	16/1899	91/14230	0.149779	0.390173	0.283178	16
GO:0015931	nucleobase-containing compound transport	2184	163	132.1	0.00347		Human Diseases	Infectious disease: bacterial	ko05152	Tuberculosis	22/1899	131/14230	0.149999	0.390173	0.283178	22
GO:0061025	membrane fusion	1143	92	69.14	0.00353		Genetic Information Processing	Chromosome	ko03083	Polycomb repressive complex	12/1899	65/14230	0.150727	0.390173	0.283178	12
GO:0009709	terpenoid indole alkaloid biosynthetic p...	18	5	1.09	0.00356		Human Diseases	Infectious disease: viral	ko05169	Epstein-Barr virus infection	28/1899	172/14230	0.152574	0.392469	0.284844	28
GO:0035836	ergot alkaloid metabolic process	18	5	1.09	0.00356		Metabolism	Xenobiotics biodegradation and metabolism	ko00791	Atrazine degradation	4/1899	16/14230	0.155272	0.396858	0.28803	4
GO:0035837	ergot alkaloid biosynthetic process	18	5	1.09	0.00356		Organismal Systems	Development and regeneration	ko04361	Axon regeneration	11/1899	59/14230	0.156221	0.396858	0.28803	11
GO:0046447	terpenoid indole alkaloid metabolic proc...	18	5	1.09	0.00356		Metabolism	Xenobiotics biodegradation and metabolism	ko00930	Caprolactam degradation	5/1899	22/14230	0.160694	0.405704	0.29445	5
GO:0006699	bile acid biosynthetic process	2	2	0.12	0.00366		Cellular Processes	Cellular community - eukaryotes	ko04540	Gap junction	11/1899	60/14230	0.169666	0.425726	0.308982	11
GO:0071432	peptide mating pheromone maturation invo...	103	14	6.23	0.00367		Human Diseases	Drug resistance: antineoplastic	ko01521	EGFR tyrosine kinase inhibitor resistance	12/1899	67/14230	0.176205	0.437079	0.317221	12
GO:1900034	regulation of cellular response to heat	148	18	8.95	0.00374		Metabolism	Metabolism of cofactors and vitamins	ko00740	Riboflavin metabolism	10/1899	54/14230	0.176328	0.437079	0.317221	10
GO:0034655	nucleobase-containing compound catabolic...	2474	182	149.64	0.00378		Metabolism	Amino acid metabolism	ko00360	Phenylalanine metabolism	13/1899	74/14230	0.181676	0.442658	0.32127	13
GO:0050999	regulation of nitric-oxide synthase acti...	6	3	0.36	0.00385		Metabolism	Amino acid metabolism	ko00400	Phenylalanine, tyrosine and tryptophan biosynthesis	13/1899	74/14230	0.181676	0.442658	0.32127	13
GO:0061684	chaperone-mediated autophagy	6	3	0.36	0.00385		Metabolism	Metabolism of other amino acids	ko00430	Taurine and hypotaurine metabolism	6/1899	29/14230	0.181825	0.442658	0.32127	6
GO:1990799	mitochondrial tRNA wobble position uridi...	6	3	0.36	0.00385		Metabolism	Amino acid metabolism	ko00330	Arginine and proline metabolism	19/1899	115/14230	0.190211	0.460333	0.334098	19
GO:0070682	proteasome regulatory particle assembly	72	11	4.36	0.00387		Cellular Processes	Cell growth and death	ko04217	Necroptosis	16/1899	96/14230	0.2053	0.493927	0.35848	16
GO:0070903	mitochondrial tRNA thio-modification	26	6	1.57	0.00393		Human Diseases	Endocrine and metabolic disease	ko04933	AGE-RAGE signaling pathway in diabetic complications	13/1899	76/14230	0.208089	0.497709	0.361225	13
GO:0033108	mitochondrial respiratory chain complex ...	208	23	12.58	0.00394		Metabolism	Lipid metabolism	ko00120	Primary bile acid biosynthesis	4/1899	18/14230	0.211906	0.503877	0.365701	4
GO:0065002	intracellular protein transmembrane tran...	835	70	50.51	0.00396		Human Diseases	Cancer: specific types	ko05212	Pancreatic cancer	11/1899	63/14230	0.213131	0.503877	0.365701	11
GO:0006534	cysteine metabolic process	209	23	12.64	0.00418		Metabolism	Carbohydrate metabolism	ko00040	Pentose and glucuronate interconversions	15/1899	90/14230	0.214869	0.505065	0.366564	15
GO:0042454	ribonucleoside catabolic process	73	11	4.42	0.00431		Metabolism	Amino acid metabolism	ko00350	Tyrosine metabolism	14/1899	84/14230	0.225098	0.521804	0.378712	14
GO:0051248	negative regulation of protein metabolic...	2137	159	129.26	0.00431		Metabolism	Metabolism of cofactors and vitamins	ko00790	Folate biosynthesis	14/1899	84/14230	0.225098	0.521804	0.378712	14
GO:0048209	regulation of vesicle targeting, to, fro...	63	10	3.81	0.00435		Metabolism	Lipid metabolism	ko00565	Ether lipid metabolism	6/1899	31/14230	0.225817	0.521804	0.378712	6
GO:0010411	xyloglucan metabolic process	35	7	2.12	0.00442		Organismal Systems	Endocrine system	ko04912	GnRH signaling pathway	11/1899	64/14230	0.228567	0.525191	0.381171	11
GO:0009820	alkaloid metabolic process	44	8	2.66	0.00445		Metabolism	Carbohydrate metabolism	ko00052	Galactose metabolism	13/1899	78/14230	0.23607	0.5394	0.391483	13
GO:0051130	positive regulation of cellular componen...	3032	218	183.4	0.00461		Human Diseases	Cancer: specific types	ko05213	Endometrial cancer	8/1899	45/14230	0.246078	0.559144	0.405813	8
GO:0008380	RNA splicing	2336	172	141.3	0.00462		Genetic Information Processing	Replication and repair	ko03440	Homologous recombination	12/1899	72/14230	0.247884	0.55955	0.406108	12
GO:0009408	response to heat	1097	88	66.35	0.00464		Metabolism	Lipid metabolism	ko01040	Biosynthesis of unsaturated fatty acids	6/1899	32/14230	0.248993	0.55955	0.406108	6
GO:0006518	peptide metabolic process	6603	448	399.39	0.00485		Human Diseases	Drug resistance: antineoplastic	ko01523	Antifolate resistance	5/1899	26/14230	0.260963	0.583245	0.423305	5
GO:0046655	folic acid metabolic process	64	10	3.87	0.00488		Human Diseases	Substance dependence	ko05031	Amphetamine addiction	8/1899	46/14230	0.265848	0.590933	0.428885	8
GO:0046656	folic acid biosynthetic process	64	10	3.87	0.00488		Human Diseases	Infectious disease: bacterial	ko05135	Yersinia infection	19/1899	122/14230	0.269601	0.596036	0.432588	19
GO:0006897	endocytosis	1980	148	119.76	0.00489		Human Diseases	Cancer: specific types	ko05225	Hepatocellular carcinoma	18/1899	116/14230	0.282175	0.617441	0.448124	18
GO:0043604	amide biosynthetic process	7330	494	443.37	0.00499		Metabolism	Carbohydrate metabolism	ko00640	Propanoate metabolism	16/1899	102/14230	0.282302	0.617441	0.448124	16
GO:0097428	protein maturation by iron-sulfur cluste...	129	16	7.8	0.00499		Organismal Systems	Immune system	ko04664	Fc epsilon RI signaling pathway	8/1899	47/14230	0.286057	0.621515	0.451081	8
GO:0048284	organelle fusion	1332	104	80.57	0.00501		Cellular Processes	Cell motility	ko04810	Regulation of actin cytoskeleton	26/1899	173/14230	0.287204	0.621515	0.451081	26
GO:0051345	positive regulation of hydrolase activit...	1465	113	88.61	0.00516		Human Diseases	Cancer: specific types	ko05214	Glioma	9/1899	54/14230	0.289803	0.623838	0.452766	9
GO:0009164	nucleoside catabolic process	96	13	5.81	0.00517		Organismal Systems	Immune system	ko04670	Leukocyte transendothelial migration	12/1899	75/14230	0.295294	0.632331	0.45893	12
GO:0034656	nucleobase-containing small molecule cat...	96	13	5.81	0.00517		Metabolism	Carbohydrate metabolism	ko00053	Ascorbate and aldarate metabolism	10/1899	62/14230	0.310522	0.656896	0.476759	10
GO:0043488	regulation of mRNA stability	1145	91	69.26	0.00519		Organismal Systems	Nervous system	ko04727	GABAergic synapse	11/1899	69/14230	0.311331	0.656896	0.476759	11
GO:0006892	post-Golgi vesicle-mediated transport	1278	100	77.3	0.00549		Cellular Processes	Cellular community - eukaryotes	ko04520	Adherens junction	13/1899	83/14230	0.311584	0.656896	0.476759	13
GO:0043487	regulation of RNA stability	1148	91	69.44	0.00556		Organismal Systems	Endocrine system	ko04921	Oxytocin signaling pathway	17/1899	112/14230	0.322621	0.676081	0.490683	17
GO:0045851	pH reduction	354	34	21.41	0.00556		Environmental Information Processing	Signal transduction	ko04371	Apelin signaling pathway	16/1899	105/14230	0.32399	0.676081	0.490683	16
GO:0051452	intracellular pH reduction	354	34	21.41	0.00556		Organismal Systems	Nervous system	ko04728	Dopaminergic synapse	13/1899	84/14230	0.32742	0.67977	0.49336	13
GO:0042219	cellular modified amino acid catabolic p...	142	17	8.59	0.00556		Metabolism	Glycan biosynthesis and metabolism	ko00511	Other glycan degradation	4/1899	22/14230	0.336918	0.695958	0.505109	4
GO:0071806	protein transmembrane transport	848	70	51.29	0.00564		Organismal Systems	Digestive system	ko04978	Mineral absorption	6/1899	36/14230	0.346799	0.712768	0.51731	6
GO:0046364	monosaccharide biosynthetic process	501	45	30.3	0.00565		Cellular Processes	Cellular community - eukaryotes	ko04510	Focal adhesion	22/1899	152/14230	0.375407	0.767707	0.557183	22
GO:0043687	post-translational protein modification	4914	339	297.23	0.00572		Environmental Information Processing	Signal transduction	ko04340	Hedgehog signaling pathway	7/1899	45/14230	0.394297	0.794421	0.576571	7
GO:0033365	protein localization to organelle	5413	371	327.41	0.00573		Organismal Systems	Nervous system	ko04730	Long-term depression	7/1899	45/14230	0.394297	0.794421	0.576571	7
GO:0043173	nucleotide salvage	76	11	4.6	0.00588		Human Diseases	Immune disease	ko05322	Systemic lupus erythematosus	7/1899	45/14230	0.394297	0.794421	0.576571	7
GO:0090068	positive regulation of cell cycle proces...	1918	143	116.01	0.00608		Metabolism	Lipid metabolism	ko00062	Fatty acid elongation	4/1899	24/14230	0.401113	0.800268	0.580815	4
GO:0036503	ERAD pathway	851	70	51.47	0.00611		Metabolism	Metabolism of cofactors and vitamins	ko00780	Biotin metabolism	4/1899	24/14230	0.401113	0.800268	0.580815	4
GO:0010133	proline catabolic process to glutamate	56	9	3.39	0.00614		Human Diseases	Cancer: specific types	ko05223	Non-small cell lung cancer	9/1899	60/14230	0.408228	0.81051	0.588248	9
GO:0051973	positive regulation of telomerase activi...	13	4	0.79	0.00614		Environmental Information Processing	Signal transduction	ko04391	Hippo signaling pathway - fly	8/1899	53/14230	0.412679	0.811469	0.588944	8
GO:1903311	regulation of mRNA metabolic process	1430	110	86.5	0.00619		Organismal Systems	Endocrine system	ko04918	Thyroid hormone synthesis	8/1899	53/14230	0.412679	0.811469	0.588944	8
GO:0006403	RNA localization	1996	148	120.73	0.00643		Environmental Information Processing	Signal transduction	ko04310	Wnt signaling pathway	18/1899	126/14230	0.416511	0.815085	0.591569	18
GO:0006217	deoxycytidine catabolic process	7	3	0.42	0.00643		Metabolism	Lipid metabolism	ko00061	Fatty acid biosynthesis	6/1899	39/14230	0.422269	0.82242	0.596892	6
GO:0007314	oocyte anterior/posterior axis specifica...	7	3	0.42	0.00643		Human Diseases	Endocrine and metabolic disease	ko04936	Alcoholic liver disease	15/1899	105/14230	0.430731	0.831149	0.603227	15
GO:0007315	pole plasm assembly	7	3	0.42	0.00643		Metabolism	Xenobiotics biodegradation and metabolism	ko00982	Drug metabolism - cytochrome P450	4/1899	25/14230	0.432848	0.831149	0.603227	4
GO:0007316	pole plasm RNA localization	7	3	0.42	0.00643		Organismal Systems	Sensory system	ko04740	Olfactory transduction	4/1899	25/14230	0.432848	0.831149	0.603227	4
GO:0007465	R7 cell fate commitment	7	3	0.42	0.00643		Organismal Systems	Sensory system	ko04745	Phototransduction - fly	3/1899	18/14230	0.438285	0.832743	0.604384	3
GO:0008358	maternal determination of anterior/poste...	7	3	0.42	0.00643		Organismal Systems	Immune system	ko04611	Platelet activation	13/1899	91/14230	0.44153	0.832743	0.604384	13
GO:0009631	cold acclimation	7	3	0.42	0.00643		Environmental Information Processing	Signal transduction	ko04012	ErbB signaling pathway	10/1899	69/14230	0.441822	0.832743	0.604384	10
GO:0009972	cytidine deamination	7	3	0.42	0.00643		Organismal Systems	Digestive system	ko04972	Pancreatic secretion	10/1899	69/14230	0.441822	0.832743	0.604384	10
GO:0019094	pole plasm mRNA localization	7	3	0.42	0.00643				ko03272	Virion - Hepatitis viruses	6/1899	40/14230	0.447259	0.839123	0.609015	6
GO:0022410	circadian sleep/wake cycle process	7	3	0.42	0.00643		Human Diseases	Cardiovascular disease	ko05418	Fluid shear stress and atherosclerosis	14/1899	99/14230	0.451776	0.843728	0.612357	14
GO:0038128	ERBB2 signaling pathway	7	3	0.42	0.00643		Metabolism	Biosynthesis of other secondary metabolites	ko00960	Tropane, piperidine and pyridine alkaloid biosynthesis	5/1899	33/14230	0.455059	0.845997	0.614003	5
GO:0042749	regulation of circadian sleep/wake cycle	7	3	0.42	0.00643		Organismal Systems	Immune system	ko04660	T cell receptor signaling pathway	13/1899	92/14230	0.457946	0.84751	0.615102	13
GO:0045187	regulation of circadian sleep/wake cycle...	7	3	0.42	0.00643		Metabolism	Xenobiotics biodegradation and metabolism	ko00980	Metabolism of xenobiotics by cytochrome P450	5/1899	34/14230	0.482291	0.884561	0.641993	5
GO:0046092	deoxycytidine metabolic process	7	3	0.42	0.00643		Human Diseases	Cancer: specific types	ko05216	Thyroid cancer	5/1899	34/14230	0.482291	0.884561	0.641993	5
GO:0046125	pyrimidine deoxyribonucleoside metabolic...	7	3	0.42	0.00643		Metabolism	Biosynthesis of other secondary metabolites	ko00254	Aflatoxin biosynthesis	3/1899	20/14230	0.510695	0.932473	0.676766	3
GO:0046127	pyrimidine deoxyribonucleoside catabolic...	7	3	0.42	0.00643		Human Diseases	Cancer: overview	ko05235	PD-L1 expression and PD-1 checkpoint pathway in cancer	10/1899	73/14230	0.516433	0.936879	0.679964	10
GO:0050802	circadian sleep/wake cycle, sleep	7	3	0.42	0.00643		Metabolism	Xenobiotics biodegradation and metabolism	ko00625	Chloroalkane and chloroalkene degradation	6/1899	43/14230	0.520462	0.936879	0.679964	6
GO:0060811	intracellular mRNA localization involved...	7	3	0.42	0.00643		Human Diseases	Cancer: specific types	ko05215	Prostate cancer	11/1899	81/14230	0.524509	0.936879	0.679964	11
GO:0097711	ciliary basal body-plasma membrane docki...	7	3	0.42	0.00643		Organismal Systems	Development and regeneration	ko04320	Dorso-ventral axis formation	4/1899	28/14230	0.524561	0.936879	0.679964	4
GO:1902947	regulation of tau-protein kinase activit...	7	3	0.42	0.00643		Organismal Systems	Digestive system	ko04975	Fat digestion and absorption	4/1899	28/14230	0.524561	0.936879	0.679964	4
GO:1902949	positive regulation of tau-protein kinas...	7	3	0.42	0.00643		Organismal Systems	Environmental adaptation	ko04711	Circadian rhythm - fly	2/1899	13/14230	0.533723	0.949099	0.688832	2
GO:0045721	negative regulation of gluconeogenesis	168	19	10.16	0.00651		Human Diseases	Infectious disease: viral	ko05160	Hepatitis C	15/1899	112/14230	0.536244	0.949454	0.68909	15
GO:0050790	regulation of catalytic activity	4586	317	277.39	0.00669		Metabolism	Metabolism of cofactors and vitamins	ko00760	Nicotinate and nicotinamide metabolism	13/1899	97/14230	0.538674	0.949645	0.689229	13
GO:0044270	cellular nitrogen compound catabolic pro...	2769	199	167.49	0.0067		Organismal Systems	Development and regeneration	ko04360	Axon guidance	17/1899	128/14230	0.548062	0.962048	0.698231	17
GO:0007163	establishment or maintenance of cell pol...	2618	189	158.35	0.0068		Organismal Systems	Immune system	ko04662	B cell receptor signaling pathway	8/1899	60/14230	0.558452	0.972001	0.705455	8
GO:0032180	ubiquinone biosynthetic process from tyr...	29	6	1.75	0.00694		Human Diseases	Endocrine and metabolic disease	ko04930	Type II diabetes mellitus	5/1899	37/14230	0.560714	0.972001	0.705455	5
GO:0030866	cortical actin cytoskeleton organization	1348	104	81.54	0.00699		Human Diseases	Cancer: overview	ko05205	Proteoglycans in cancer	22/1899	167/14230	0.560861	0.972001	0.705455	22
GO:0044085	cellular component biogenesis	15631	1010	945.47	0.00706		Organismal Systems	Excretory system	ko04964	Proximal tubule bicarbonate reclamation	2/1899	14/14230	0.57525	0.992731	0.720499	2
GO:0060341	regulation of cellular localization	1867	139	112.93	0.00707		Organismal Systems	Digestive system	ko04973	Carbohydrate digestion and absorption	3/1899	22/14230	0.577852	0.993031	0.720718	3
GO:0051128	regulation of cellular component organiz...	7780	520	470.59	0.00708		Metabolism	Energy metabolism	ko00910	Nitrogen metabolism	9/1899	69/14230	0.583038	0.993593	0.721125	9
GO:0065003	protein-containing complex assembly	7417	497	448.63	0.00714		Human Diseases	Infectious disease: bacterial	ko05134	Legionellosis	9/1899	69/14230	0.583038	0.993593	0.721125	9
GO:0006611	protein export from nucleus	1764	132	106.7	0.00725		Organismal Systems	Endocrine system	ko04920	Adipocytokine signaling pathway	7/1899	54/14230	0.593471	1	0.725775	7
GO:0009821	alkaloid biosynthetic process	21	5	1.27	0.00726		Organismal Systems	Endocrine system	ko04915	Estrogen signaling pathway	10/1899	78/14230	0.604739	1	0.725775	10
GO:0035834	indole alkaloid metabolic process	21	5	1.27	0.00726		Human Diseases	Cardiovascular disease	ko05416	Viral myocarditis	6/1899	47/14230	0.611345	1	0.725775	6
GO:0035835	indole alkaloid biosynthetic process	21	5	1.27	0.00726		Metabolism	Glycan biosynthesis and metabolism	ko00531	Glycosaminoglycan degradation	2/1899	15/14230	0.614003	1	0.725775	2
GO:0050779	RNA destabilization	944	76	57.1	0.00737		Metabolism	Glycan biosynthesis and metabolism	ko00603	Glycosphingolipid biosynthesis - globo and isoglobo series	2/1899	16/14230	0.649984	1	0.725775	2
GO:0061014	positive regulation of mRNA catabolic pr...	944	76	57.1	0.00737		Metabolism	Xenobiotics biodegradation and metabolism	ko00643	Styrene degradation	3/1899	25/14230	0.666988	1	0.725775	3
GO:0061157	mRNA destabilization	944	76	57.1	0.00737		Metabolism	Metabolism of terpenoids and polyketides	ko00907	Pinene, camphor and geraniol degradation	3/1899	25/14230	0.666988	1	0.725775	3
GO:0051302	regulation of cell division	1498	114	90.61	0.00739		Organismal Systems	Endocrine system	ko04924	Renin secretion	6/1899	50/14230	0.672753	1	0.725775	6
GO:0016485	protein processing	689	58	41.68	0.00744		Organismal Systems	Digestive system	ko04971	Gastric acid secretion	6/1899	50/14230	0.672753	1	0.725775	6
GO:0007007	inner mitochondrial membrane organizatio...	232	24	14.03	0.0075		Organismal Systems	Endocrine system	ko04916	Melanogenesis	8/1899	67/14230	0.686335	1	0.725775	8
GO:0030433	ubiquitin-dependent ERAD pathway	746	62	45.12	0.0076		Metabolism	Lipid metabolism	ko00592	alpha-Linolenic acid metabolism	3/1899	26/14230	0.693452	1	0.725775	3
GO:0071265	L-methionine biosynthetic process	195	21	11.79	0.00765		Organismal Systems	Immune system	ko04650	Natural killer cell mediated cytotoxicity	10/1899	84/14230	0.699151	1	0.725775	10
GO:0006121	mitochondrial electron transport, succin...	58	9	3.51	0.00775		Organismal Systems	Sensory system	ko04744	Phototransduction	2/1899	18/14230	0.71386	1	0.725775	2
GO:0010256	endomembrane system organization	1486	113	89.88	0.0078		Cellular Processes	Cell growth and death	ko04115	p53 signaling pathway	8/1899	69/14230	0.71824	1	0.725775	8
GO:0009070	serine family amino acid biosynthetic pr...	271	27	16.39	0.00784		Metabolism	Energy metabolism	ko00920	Sulfur metabolism	14/1899	118/14230	0.722313	1	0.725775	14
GO:0006913	nucleocytoplasmic transport	2508	181	151.7	0.00804		Environmental Information Processing	Signal transduction	ko04330	Notch signaling pathway	4/1899	36/14230	0.726281	1	0.725775	4
GO:0051169	nuclear transport	2508	181	151.7	0.00804		Cellular Processes	Cell growth and death	ko04210	Apoptosis	13/1899	111/14230	0.734984	1	0.725775	13
GO:0009396	folic acid-containing compound biosynthe...	124	15	7.5	0.00806		Organismal Systems	Digestive system	ko04976	Bile secretion	7/1899	62/14230	0.738028	1	0.725775	7
GO:0034248	regulation of amide metabolic process	2281	166	137.97	0.00807		Metabolism	Biosynthesis of other secondary metabolites	ko00261	Monobactam biosynthesis	3/1899	28/14230	0.741543	1	0.725775	3
GO:0038203	TORC2 signaling	196	21	11.86	0.00809		Human Diseases	Infectious disease: viral	ko05164	Influenza A	15/1899	128/14230	0.744256	1	0.725775	15
GO:0043254	regulation of protein-containing complex...	1681	126	101.68	0.00812		Organismal Systems	Immune system	ko04622	RIG-I-like receptor signaling pathway	6/1899	55/14230	0.760346	1	0.725775	6
GO:0006148	inosine catabolic process	14	4	0.85	0.00819		Metabolism	Metabolism of terpenoids and polyketides	ko00908	Zeatin biosynthesis	1/1899	10/14230	0.761371	1	0.725775	1
GO:0008617	guanosine metabolic process	14	4	0.85	0.00819		Metabolism	Xenobiotics biodegradation and metabolism	ko00626	Naphthalene degradation	3/1899	29/14230	0.763237	1	0.725775	3
GO:0038066	p38MAPK cascade	14	4	0.85	0.00819		Organismal Systems	Endocrine system	ko04928	Parathyroid hormone synthesis, secretion and action	10/1899	89/14230	0.76608	1	0.725775	10
GO:0046115	guanosine catabolic process	14	4	0.85	0.00819		Metabolism	Carbohydrate metabolism	ko00650	Butanoate metabolism	13/1899	114/14230	0.768999	1	0.725775	13
GO:1901069	guanosine-containing compound catabolic ...	14	4	0.85	0.00819		Organismal Systems	Circulatory system	ko04261	Adrenergic signaling in cardiomyocytes	11/1899	99/14230	0.785702	1	0.725775	11
GO:0017148	negative regulation of translation	1167	91	70.59	0.00845		Organismal Systems	Immune system	ko04624	Toll and Imd signaling pathway	6/1899	57/14230	0.790116	1	0.725775	6
GO:0034249	negative regulation of amide metabolic p...	1211	94	73.25	0.00849		Organismal Systems	Endocrine system	ko04917	Prolactin signaling pathway	6/1899	57/14230	0.790116	1	0.725775	6
GO:0042221	response to chemical	9728	641	588.41	0.0086		Human Diseases	Cancer: specific types	ko05221	Acute myeloid leukemia	6/1899	57/14230	0.790116	1	0.725775	6
GO:0016482	cytosolic transport	994	79	60.12	0.00867		Environmental Information Processing	Signal transduction	ko04072	Phospholipase D signaling pathway	12/1899	108/14230	0.792953	1	0.725775	12
GO:0043648	dicarboxylic acid metabolic process	994	79	60.12	0.00867		Environmental Information Processing	Signal transduction	ko04014	Ras signaling pathway	21/1899	182/14230	0.794774	1	0.725775	21
GO:0031579	membrane raft organization	91	12	5.5	0.0087		Metabolism	Glycan biosynthesis and metabolism	ko00514	Other types of O-glycan biosynthesis	3/1899	31/14230	0.80217	1	0.725775	3
GO:0032446	protein modification by small protein co...	2165	158	130.95	0.0087		Cellular Processes	Cell growth and death	ko04112	Cell cycle - Caulobacter	3/1899	31/14230	0.80217	1	0.725775	3
GO:0051168	nuclear export	1775	132	107.36	0.00879		Organismal Systems	Endocrine system	ko04614	Renin-angiotensin system	2/1899	22/14230	0.81241	1	0.725775	2
GO:0010973	positive regulation of division septum a...	173	19	10.46	0.00884		Organismal Systems	Digestive system	ko04979	Cholesterol metabolism	5/1899	50/14230	0.815188	1	0.725775	5
GO:1903050	regulation of proteolysis involved in pr...	966	77	58.43	0.00884		Organismal Systems	Immune system	ko04062	Chemokine signaling pathway	18/1899	161/14230	0.822722	1	0.725775	18
GO:0034552	respiratory chain complex II assembly	22	5	1.33	0.00894		Human Diseases	Drug resistance: antineoplastic	ko01522	Endocrine resistance	8/1899	77/14230	0.82349	1	0.725775	8
GO:0034553	mitochondrial respiratory chain complex ...	22	5	1.33	0.00894		Metabolism	Global and overview maps	ko01250	Biosynthesis of nucleotide sugars	24/1899	211/14230	0.828514	1	0.725775	24
GO:0034605	cellular response to heat	909	73	54.98	0.00896		Human Diseases	Cancer: overview	ko05207	Chemical carcinogenesis - receptor activation	14/1899	129/14230	0.832804	1	0.725775	14
GO:0030865	cortical cytoskeleton organization	1361	104	82.32	0.00907		Environmental Information Processing	Signal transduction	ko04022	cGMP-PKG signaling pathway	13/1899	121/14230	0.836269	1	0.725775	13
GO:0006760	folic acid-containing compound metabolic...	126	15	7.62	0.0093		Organismal Systems	Endocrine system	ko04926	Relaxin signaling pathway	10/1899	96/14230	0.841052	1	0.725775	10
GO:0006413	translational initiation	925	74	55.95	0.00932		Human Diseases	Cancer: specific types	ko05220	Chronic myeloid leukemia	6/1899	63/14230	0.862477	1	0.725775	6
GO:0061136	regulation of proteasomal protein catabo...	954	76	57.7	0.00936		Environmental Information Processing	Signal transduction	ko04016	MAPK signaling pathway - plant	5/1899	54/14230	0.864144	1	0.725775	5
GO:1901893	positive regulation of cell septum assem...	250	25	15.12	0.00976		Organismal Systems	Nervous system	ko04724	Glutamatergic synapse	9/1899	90/14230	0.864811	1	0.725775	9
GO:0032467	positive regulation of cytokinesis	315	30	19.05	0.0098		Human Diseases	Endocrine and metabolic disease	ko04940	Type I diabetes mellitus	2/1899	25/14230	0.865153	1	0.725775	2
GO:0001752	compound eye photoreceptor fate commitme...	8	3	0.48	0.00983		Metabolism	Glycan biosynthesis and metabolism	ko00604	Glycosphingolipid biosynthesis - ganglio series	1/1899	14/14230	0.865513	1	0.725775	1
GO:0002431	Fc receptor mediated stimulatory signali...	8	3	0.48	0.00983		Metabolism	Glycan biosynthesis and metabolism	ko00541	Biosynthesis of various nucleotide sugars	10/1899	99/14230	0.866835	1	0.725775	10
GO:0002433	immune response-regulating cell surface ...	8	3	0.48	0.00983		Metabolism	Metabolism of cofactors and vitamins	ko00860	Porphyrin metabolism	15/1899	142/14230	0.867009	1	0.725775	15
GO:0008293	torso signaling pathway	8	3	0.48	0.00983		Organismal Systems	Immune system	ko04625	C-type lectin receptor signaling pathway	8/1899	82/14230	0.871961	1	0.725775	8
GO:0032768	regulation of monooxygenase activity	8	3	0.48	0.00983		Organismal Systems	Digestive system	ko04970	Salivary secretion	6/1899	64/14230	0.872265	1	0.725775	6
GO:0033138	positive regulation of peptidyl-serine p...	8	3	0.48	0.00983		Environmental Information Processing	Signal transduction	ko04151	PI3K-Akt signaling pathway	30/1899	268/14230	0.873603	1	0.725775	30
GO:0036088	D-serine catabolic process	8	3	0.48	0.00983		Human Diseases	Infectious disease: viral	ko05167	Kaposi sarcoma-associated herpesvirus infection	18/1899	169/14230	0.877162	1	0.725775	18
GO:0038094	Fc-gamma receptor signaling pathway	8	3	0.48	0.00983		Organismal Systems	Endocrine system	ko04935	Growth hormone synthesis, secretion and action	9/1899	92/14230	0.880884	1	0.725775	9
GO:0038096	Fc-gamma receptor signaling pathway invo...	8	3	0.48	0.00983		Organismal Systems	Endocrine system	ko04925	Aldosterone synthesis and secretion	6/1899	65/14230	0.881464	1	0.725775	6
GO:0042706	eye photoreceptor cell fate commitment	8	3	0.48	0.00983		Metabolism	Metabolism of other amino acids	ko00440	Phosphonate and phosphinate metabolism	4/1899	47/14230	0.889417	1	0.725775	4
GO:0046552	photoreceptor cell fate commitment	8	3	0.48	0.00983		Organismal Systems	Digestive system	ko04974	Protein digestion and absorption	6/1899	66/14230	0.890098	1	0.725775	6
GO:0060810	intracellular mRNA localization involved...	8	3	0.48	0.00983		Organismal Systems	Nervous system	ko04726	Serotonergic synapse	8/1899	85/14230	0.89541	1	0.725775	8
GO:0045732	positive regulation of protein catabolic...	870	70	52.62	0.00989		Human Diseases	Cancer: specific types	ko05219	Bladder cancer	3/1899	38/14230	0.898526	1	0.725775	3
GO:0010590	regulation of septum digestion after cyt...	71	10	4.29	0.01017		Metabolism	Biosynthesis of other secondary metabolites	ko00232	Caffeine metabolism	1/1899	16/14230	0.899045	1	0.725775	1
GO:0044743	protein transmembrane import into intrac...	602	51	36.41	0.01022		Human Diseases	Endocrine and metabolic disease	ko04934	Cushing syndrome	12/1899	122/14230	0.90388	1	0.725775	12
GO:0008206	bile acid metabolic process	3	2	0.18	0.01053		Organismal Systems	Environmental adaptation	ko04712	Circadian rhythm - plant	2/1899	28/14230	0.903956	1	0.725775	2
GO:0009585	red, far-red light phototransduction	3	2	0.18	0.01053		Organismal Systems	Sensory system	ko04750	Inflammatory mediator regulation of TRP channels	6/1899	68/14230	0.905767	1	0.725775	6
GO:0042810	pheromone metabolic process	3	2	0.18	0.01053		Human Diseases	Substance dependence	ko05030	Cocaine addiction	3/1899	39/14230	0.908147	1	0.725775	3
GO:0042811	pheromone biosynthetic process	3	2	0.18	0.01053		Human Diseases	Infectious disease: viral	ko05163	Human cytomegalovirus infection	20/1899	192/14230	0.90821	1	0.725775	20
GO:1900744	regulation of p38MAPK cascade	3	2	0.18	0.01053		Organismal Systems	Circulatory system	ko04270	Vascular smooth muscle contraction	9/1899	96/14230	0.908329	1	0.725775	9
GO:1900745	positive regulation of p38MAPK cascade	3	2	0.18	0.01053		Environmental Information Processing	Signal transduction	ko04350	TGF-beta signaling pathway	9/1899	96/14230	0.908329	1	0.725775	9
GO:1904069	ascaroside metabolic process	3	2	0.18	0.01053		Environmental Information Processing	Signal transduction	ko04390	Hippo signaling pathway	11/1899	115/14230	0.914203	1	0.725775	11
GO:1904070	ascaroside biosynthetic process	3	2	0.18	0.01053		Metabolism	Carbohydrate metabolism	ko00660	C5-Branched dibasic acid metabolism	2/1899	29/14230	0.914379	1	0.725775	2
GO:0000288	nuclear-transcribed mRNA catabolic proce...	787	64	47.6	0.01062		Human Diseases	Cancer: overview	ko05204	Chemical carcinogenesis - DNA adducts	2/1899	29/14230	0.914379	1	0.725775	2
GO:0006537	glutamate biosynthetic process	201	21	12.16	0.01062		Human Diseases	Cancer: specific types	ko05218	Melanoma	4/1899	50/14230	0.915564	1	0.725775	4
GO:0070887	cellular response to chemical stimulus	7338	489	443.85	0.01078		Organismal Systems	Environmental adaptation	ko04713	Circadian entrainment	7/1899	79/14230	0.916779	1	0.725775	7
GO:0009116	nucleoside metabolic process	493	43	29.82	0.01086		Cellular Processes	Cell growth and death	ko04215	Apoptosis - multiple species	3/1899	40/14230	0.916933	1	0.725775	3
GO:0006397	mRNA processing	2713	193	164.1	0.01097		Organismal Systems	Immune system	ko04657	IL-17 signaling pathway	7/1899	80/14230	0.922794	1	0.725775	7
GO:0046654	tetrahydrofolate biosynthetic process	51	8	3.08	0.01101		Metabolism	Lipid metabolism	ko00590	Arachidonic acid metabolism	4/1899	51/14230	0.922965	1	0.725775	4
GO:0006396	RNA processing	7374	491	446.03	0.01118		Environmental Information Processing	Signal transduction	ko04075	Plant hormone signal transduction	5/1899	61/14230	0.923606	1	0.725775	5
GO:0006562	proline catabolic process	62	9	3.75	0.0119		Metabolism	Xenobiotics biodegradation and metabolism	ko00364	Fluorobenzoate degradation	1/1899	18/14230	0.924219	1	0.725775	1
GO:1990456	mitochondrion-endoplasmic reticulum memb...	130	15	7.86	0.01221		Metabolism	Metabolism of terpenoids and polyketides	ko00981	Insect hormone biosynthesis	1/1899	18/14230	0.924219	1	0.725775	1
GO:0006400	tRNA modification	1024	80	61.94	0.01228		Human Diseases	Cancer: specific types	ko05226	Gastric cancer	10/1899	108/14230	0.924577	1	0.725775	10
GO:0046130	purine ribonucleoside catabolic process	52	8	3.15	0.01234		Metabolism	Xenobiotics biodegradation and metabolism	ko00361	Chlorocyclohexane and chlorobenzene degradation	3/1899	41/14230	0.924946	1	0.725775	3
GO:0009119	ribonucleoside metabolic process	429	38	25.95	0.01263		Environmental Information Processing	Signal transduction	ko04024	cAMP signaling pathway	17/1899	172/14230	0.932171	1	0.725775	17
GO:0043650	dicarboxylic acid biosynthetic process	416	37	25.16	0.01291		Metabolism	Biosynthesis of other secondary metabolites	ko00332	Carbapenem biosynthesis	1/1899	19/14230	0.934345	1	0.725775	1
GO:0048278	vesicle docking	430	38	26.01	0.01307		Metabolism	Biosynthesis of other secondary metabolites	ko00950	Isoquinoline alkaloid biosynthesis	5/1899	63/14230	0.935691	1	0.725775	5
GO:0006798	polyphosphate catabolic process	33	6	2	0.01317		Metabolism	Metabolism of cofactors and vitamins	ko00130	Ubiquinone and other terpenoid-quinone biosynthesis	5/1899	64/14230	0.941067	1	0.725775	5
GO:0051897	positive regulation of phosphatidylinosi...	33	6	2	0.01317		Human Diseases	Substance dependence	ko05032	Morphine addiction	5/1899	64/14230	0.941067	1	0.725775	5
GO:0050658	RNA transport	1680	124	101.62	0.01338		Metabolism	Biosynthesis of other secondary metabolites	ko00940	Phenylpropanoid biosynthesis	2/1899	33/14230	0.946335	1	0.725775	2
GO:0048210	Golgi vesicle fusion to target membrane	16	4	0.97	0.01352		Metabolism	Biosynthesis of other secondary metabolites	ko00333	Prodigiosin biosynthesis	1/1899	21/14230	0.95072	1	0.725775	1
GO:0051236	establishment of RNA localization	1681	124	101.68	0.0136		Metabolism	Glycan biosynthesis and metabolism	ko00515	Mannose type O-glycan biosynthesis	1/1899	21/14230	0.95072	1	0.725775	1
GO:2000058	regulation of ubiquitin-dependent protei...	898	71	54.32	0.01365		Metabolism	Biosynthesis of other secondary metabolites	ko00946	Degradation of flavonoids	1/1899	21/14230	0.95072	1	0.725775	1
GO:0030162	regulation of proteolysis	1235	94	74.7	0.0138		Metabolism	Biosynthesis of other secondary metabolites	ko00966	Glucosinolate biosynthesis	1/1899	21/14230	0.95072	1	0.725775	1
GO:0000912	assembly of actomyosin apparatus involve...	418	37	25.28	0.01383		Organismal Systems	Immune system	ko04658	Th1 and Th2 cell differentiation	5/1899	67/14230	0.954846	1	0.725775	5
GO:0000915	actomyosin contractile ring assembly	418	37	25.28	0.01383		Organismal Systems	Environmental adaptation	ko04626	Plant-pathogen interaction	7/1899	87/14230	0.955237	1	0.725775	7
GO:0071276	cellular response to cadmium ion	181	19	10.95	0.01389		Human Diseases	Infectious disease: parasitic	ko05146	Amoebiasis	7/1899	87/14230	0.955237	1	0.725775	7
GO:0007028	cytoplasm organization	9	3	0.54	0.01409		Environmental Information Processing	Signal transduction	ko04015	Rap1 signaling pathway	15/1899	162/14230	0.956668	1	0.725775	15
GO:0045466	R7 cell differentiation	9	3	0.54	0.01409		Organismal Systems	Immune system	ko04621	NOD-like receptor signaling pathway	13/1899	145/14230	0.959796	1	0.725775	13
GO:0050657	nucleic acid transport	1699	125	102.77	0.01429		Organismal Systems	Endocrine system	ko04923	Regulation of lipolysis in adipocytes	3/1899	47/14230	0.95985	1	0.725775	3
GO:0032434	regulation of proteasomal ubiquitin-depe...	886	70	53.59	0.01445		Human Diseases	Infectious disease: bacterial	ko05133	Pertussis	6/1899	79/14230	0.961742	1	0.725775	6
GO:0045292	mRNA cis splicing, via spliceosome	1342	101	81.17	0.0147				ko04820	Cytoskeleton in muscle cells	14/1899	155/14230	0.961927	1	0.725775	14
GO:1901566	organonitrogen compound biosynthetic pro...	13324	860	805.92	0.01489		Genetic Information Processing	Information processing in viruses	ko03264	Virion - Flavivirus and Alphavirus	1/1899	23/14230	0.963012	1	0.725775	1
GO:0006888	endoplasmic reticulum to Golgi vesicle-m...	1181	90	71.43	0.01522		Human Diseases	Infectious disease: parasitic	ko05140	Leishmaniasis	4/1899	59/14230	0.964071	1	0.725775	4
GO:0006570	tyrosine metabolic process	98	12	5.93	0.01524		Human Diseases	Infectious disease: viral	ko05168	Herpes simplex virus 1 infection	13/1899	149/14230	0.969119	1	0.725775	13
GO:0032436	positive regulation of proteasomal ubiqu...	831	66	50.26	0.01543		Metabolism	Energy metabolism	ko00720	Other carbon fixation pathways	10/1899	121/14230	0.969635	1	0.725775	10
GO:0043087	regulation of GTPase activity	991	77	59.94	0.0155		Metabolism	Metabolism of cofactors and vitamins	ko00830	Retinol metabolism	3/1899	50/14230	0.970916	1	0.725775	3
GO:0019478	D-amino acid catabolic process	25	5	1.51	0.01552		Organismal Systems	Endocrine system	ko04929	GnRH secretion	3/1899	51/14230	0.973912	1	0.725775	3
GO:0043933	protein-containing complex organization	12089	783	731.22	0.01552		Organismal Systems	Development and regeneration	ko04380	Osteoclast differentiation	8/1899	104/14230	0.974865	1	0.725775	8
GO:0030641	regulation of cellular pH	463	40	28.01	0.01566		Environmental Information Processing	Signal transduction	ko04010	MAPK signaling pathway	23/1899	243/14230	0.974885	1	0.725775	23
GO:0051453	regulation of intracellular pH	463	40	28.01	0.01566		Human Diseases	Cancer: specific types	ko05222	Small cell lung cancer	5/1899	74/14230	0.97632	1	0.725775	5
GO:2000060	positive regulation of ubiquitin-depende...	832	66	50.32	0.0158		Human Diseases	Cancer: specific types	ko05224	Breast cancer	8/1899	105/14230	0.976824	1	0.725775	8
GO:0006105	succinate metabolic process	65	9	3.93	0.01597		Metabolism	Biosynthesis of other secondary metabolites	ko00525	Acarbose and validamycin biosynthesis	1/1899	27/14230	0.979166	1	0.725775	1
GO:0071166	ribonucleoprotein complex localization	1556	115	94.12	0.01608		Human Diseases	Substance dependence	ko05033	Nicotine addiction	1/1899	27/14230	0.979166	1	0.725775	1
GO:1901800	positive regulation of proteasomal prote...	833	66	50.39	0.01617		Organismal Systems	Sensory system	ko04742	Taste transduction	2/1899	41/14230	0.979533	1	0.725775	2
GO:1903052	positive regulation of proteolysis invol...	834	66	50.45	0.01655		Human Diseases	Infectious disease: parasitic	ko05143	African trypanosomiasis	2/1899	41/14230	0.979533	1	0.725775	2
GO:1903313	positive regulation of mRNA metabolic pr...	1024	79	61.94	0.01677		Human Diseases	Infectious disease: viral	ko05162	Measles	9/1899	117/14230	0.980392	1	0.725775	9
GO:0048675	axon extension	17	4	1.03	0.01685		Organismal Systems	Immune system	ko04659	Th17 cell differentiation	6/1899	87/14230	0.981123	1	0.725775	6
GO:0009065	glutamine family amino acid catabolic pr...	236	23	14.27	0.01689		Cellular Processes	Cell motility	ko02040	Flagellar assembly	3/1899	55/14230	0.983212	1	0.725775	3
GO:0031503	protein-containing complex localization	2073	149	125.39	0.01696		Metabolism	Metabolism of terpenoids and polyketides	ko01055	Biosynthesis of vancomycin group antibiotics	1/1899	29/14230	0.984365	1	0.725775	1
GO:0006885	regulation of pH	466	40	28.19	0.01722		Metabolism	Metabolism of terpenoids and polyketides	ko00906	Carotenoid biosynthesis	3/1899	56/14230	0.984984	1	0.725775	3
GO:0045948	positive regulation of translational ini...	77	10	4.66	0.01746		Organismal Systems	Nervous system	ko04725	Cholinergic synapse	6/1899	90/14230	0.985653	1	0.725775	6
GO:0007021	tubulin complex assembly	100	12	6.05	0.01765		Metabolism	Biosynthesis of other secondary metabolites	ko00401	Novobiocin biosynthesis	1/1899	30/14230	0.986456	1	0.725775	1
GO:0006412	translation	5924	396	358.32	0.01772		Human Diseases	Infectious disease: viral	ko05161	Hepatitis B	10/1899	132/14230	0.986897	1	0.725775	10
GO:0000448	cleavage in ITS2 between 5.8S rRNA and L...	112	13	6.77	0.01795		Metabolism	Xenobiotics biodegradation and metabolism	ko00621	Dioxin degradation	1/1899	31/14230	0.988267	1	0.725775	1
GO:0045040	protein insertion into mitochondrial out...	112	13	6.77	0.01795				ko03273	Virion - Lassa virus and SFTS virus	1/1899	31/14230	0.988267	1	0.725775	1
GO:0032956	regulation of actin cytoskeleton organiz...	1368	102	82.75	0.01798		Metabolism	Lipid metabolism	ko00140	Steroid hormone biosynthesis	2/1899	46/14230	0.988968	1	0.725775	2
GO:0110028	positive regulation of mitotic spindle o...	26	5	1.57	0.01828		Metabolism	Metabolism of terpenoids and polyketides	ko00523	Polyketide sugar unit biosynthesis	3/1899	59/14230	0.989287	1	0.725775	3
GO:1902846	positive regulation of mitotic spindle e...	26	5	1.57	0.01828		Metabolism	Metabolism of terpenoids and polyketides	ko01051	Biosynthesis of ansamycins	1/1899	32/14230	0.989836	1	0.725775	1
GO:0032970	regulation of actin filament-based proce...	1369	102	82.81	0.0183		Genetic Information Processing	Information processing in viruses	ko03266	Virion - Herpesvirus	1/1899	32/14230	0.989836	1	0.725775	1
GO:0043255	regulation of carbohydrate biosynthetic ...	609	50	36.84	0.01852		Human Diseases	Infectious disease: parasitic	ko05145	Toxoplasmosis	6/1899	95/14230	0.991012	1	0.725775	6
GO:0009120	deoxyribonucleoside metabolic process	10	3	0.6	0.01924		Cellular Processes	Cellular community - prokaryotes	ko02026	Biofilm formation - Escherichia coli	3/1899	61/14230	0.991467	1	0.725775	3
GO:0021954	central nervous system neuron developmen...	10	3	0.6	0.01924		Human Diseases	Infectious disease: parasitic	ko05142	Chagas disease	5/1899	85/14230	0.991895	1	0.725775	5
GO:0021955	central nervous system neuron axonogenes...	10	3	0.6	0.01924		Metabolism	Biosynthesis of other secondary metabolites	ko00999	Biosynthesis of various plant secondary metabolites	4/1899	74/14230	0.992306	1	0.725775	4
GO:0033135	regulation of peptidyl-serine phosphoryl...	10	3	0.6	0.01924		Environmental Information Processing	Membrane transport	ko03070	Bacterial secretion system	4/1899	74/14230	0.992306	1	0.725775	4
GO:0046121	deoxyribonucleoside catabolic process	10	3	0.6	0.01924				ko00074	Mycolic acid biosynthesis	1/1899	35/14230	0.993394	1	0.725775	1
GO:0006405	RNA export from nucleus	1567	115	94.78	0.01931		Genetic Information Processing	Information processing in viruses	ko03265	Virion - Ebolavirus, Lyssavirus and Morbillivirus	1/1899	37/14230	0.995043	1	0.725775	1
GO:0045862	positive regulation of proteolysis	943	73	57.04	0.01938		Human Diseases	Immune disease	ko05340	Primary immunodeficiency	1/1899	37/14230	0.995043	1	0.725775	1
GO:0032058	positive regulation of translational ini...	46	7	2.78	0.01978		Metabolism	Energy metabolism	ko00680	Methane metabolism	15/1899	195/14230	0.995404	1	0.725775	15
GO:0071262	regulation of translational initiation i...	46	7	2.78	0.01978		Organismal Systems	Endocrine system	ko04911	Insulin secretion	3/1899	68/14230	0.996202	1	0.725775	3
GO:0071264	positive regulation of translational ini...	46	7	2.78	0.01978				ko01310	Nitrogen cycle	1/1899	39/14230	0.996281	1	0.725775	1
GO:0051896	regulation of phosphatidylinositol 3-kin...	36	6	2.18	0.01986		Metabolism	Biosynthesis of other secondary metabolites	ko00404	Staurosporine biosynthesis	1/1899	40/14230	0.996778	1	0.725775	1
GO:0000338	protein deneddylation	138	15	8.35	0.02014		Organismal Systems	Endocrine system	ko04913	Ovarian steroidogenesis	1/1899	40/14230	0.996778	1	0.725775	1
GO:0042559	pteridine-containing compound biosynthet...	138	15	8.35	0.02014		Human Diseases	Cancer: overview	ko05200	Pathways in cancer	38/1899	417/14230	0.997229	1	0.725775	38
GO:0010017	red or far-red light signaling pathway	4	2	0.24	0.02022		Metabolism	Biosynthesis of other secondary metabolites	ko00901	Indole alkaloid biosynthesis	2/1899	57/14230	0.997254	1	0.725775	2
GO:0020028	endocytic hemoglobin import into cell	4	2	0.24	0.02022		Metabolism	Xenobiotics biodegradation and metabolism	ko00624	Polycyclic aromatic hydrocarbon degradation	1/1899	43/14230	0.997907	1	0.725775	1
GO:0033540	fatty acid beta-oxidation using acyl-CoA...	4	2	0.24	0.02022		Human Diseases	Cardiovascular disease	ko05410	Hypertrophic cardiomyopathy	4/1899	87/14230	0.998144	1	0.725775	4
GO:0071489	cellular response to red or far red ligh...	4	2	0.24	0.02022		Metabolism	Xenobiotics biodegradation and metabolism	ko00627	Aminobenzoate degradation	4/1899	89/14230	0.998517	1	0.725775	4
GO:0031365	N-terminal protein amino acid modificati...	126	14	7.62	0.02041		Metabolism	Xenobiotics biodegradation and metabolism	ko00623	Toluene degradation	1/1899	46/14230	0.99864	1	0.725775	1
GO:0032880	regulation of protein localization	1541	113	93.21	0.02065		Metabolism	Xenobiotics biodegradation and metabolism	ko00362	Benzoate degradation	6/1899	115/14230	0.998761	1	0.725775	6
GO:0017004	cytochrome complex assembly	189	19	11.43	0.02099		Human Diseases	Cancer: specific types	ko05217	Basal cell carcinoma	1/1899	48/14230	0.99898	1	0.725775	1
GO:0002097	tRNA wobble base modification	417	36	25.22	0.02112		Organismal Systems	Immune system	ko04620	Toll-like receptor signaling pathway	3/1899	80/14230	0.99909	1	0.725775	3
GO:0051301	cell division	3447	237	208.5	0.02131		Environmental Information Processing	Signaling molecules and interaction	ko04512	ECM-receptor interaction	2/1899	66/14230	0.999141	1	0.725775	2
GO:0051666	actin cortical patch localization	459	39	27.76	0.02132		Human Diseases	Cancer: overview	ko05206	MicroRNAs in cancer	17/1899	245/14230	0.999549	1	0.725775	17
GO:0044087	regulation of cellular component biogene...	3214	222	194.4	0.02135		Human Diseases	Drug resistance: antimicrobial	ko01503	Cationic antimicrobial peptide (CAMP) resistance	1/1899	54/14230	0.999569	1	0.725775	1
GO:0045727	positive regulation of translation	390	34	23.59	0.02155		Organismal Systems	Endocrine system	ko04927	Cortisol synthesis and secretion	1/1899	54/14230	0.999569	1	0.725775	1
GO:0006986	response to unfolded protein	673	54	40.71	0.0221		Cellular Processes	Cellular community - eukaryotes	ko04550	Signaling pathways regulating pluripotency of stem cells	5/1899	114/14230	0.999626	1	0.725775	5
GO:0000398	mRNA splicing, via spliceosome	1985	142	120.07	0.02215		Metabolism	Metabolism of other amino acids	ko00470	D-Amino acid metabolism	1/1899	55/14230	0.999627	1	0.725775	1
GO:0051984	positive regulation of chromosome segreg...	847	66	51.23	0.0222		Environmental Information Processing	Signal transduction	ko04020	Calcium signaling pathway	12/1899	198/14230	0.99972	1	0.725775	12
GO:0045047	protein targeting to ER	391	34	23.65	0.02227		Metabolism	Metabolism of terpenoids and polyketides	ko00909	Sesquiterpenoid and triterpenoid biosynthesis	2/1899	75/14230	0.999735	1	0.725775	2
GO:0072599	establishment of protein localization to...	391	34	23.65	0.02227		Metabolism	Biosynthesis of other secondary metabolites	ko00524	Neomycin, kanamycin and gentamicin biosynthesis	1/1899	58/14230	0.999758	1	0.725775	1
GO:0051716	cellular response to stimulus	16894	1076	1021.86	0.02236		Human Diseases	Cardiovascular disease	ko05412	Arrhythmogenic right ventricular cardiomyopathy	2/1899	76/14230	0.999768	1	0.725775	2
GO:0032273	positive regulation of protein polymeriz...	405	35	24.5	0.02241		Human Diseases	Cardiovascular disease	ko05414	Dilated cardiomyopathy	3/1899	95/14230	0.999855	1	0.725775	3
GO:0043094	cellular metabolic compound salvage	350	31	21.17	0.02241		Environmental Information Processing	Signal transduction	ko04668	TNF signaling pathway	3/1899	97/14230	0.999887	1	0.725775	3
GO:0009451	RNA modification	1471	108	88.98	0.0225		Environmental Information Processing	Signal transduction	ko04064	NF-kappa B signaling pathway	3/1899	98/14230	0.999901	1	0.725775	3
GO:1901361	organic cyclic compound catabolic proces...	3017	209	182.49	0.02252		Cellular Processes	Cellular community - prokaryotes	ko02025	Biofilm formation - Pseudomonas aeruginosa	2/1899	90/14230	0.999964	1	0.725775	2
GO:0045048	protein insertion into ER membrane	37	6	2.24	0.02253		Human Diseases	Cancer: overview	ko05202	Transcriptional misregulation in cancer	7/1899	161/14230	0.999965	1	0.725775	7
GO:0042558	pteridine-containing compound metabolic ...	140	15	8.47	0.02263		Cellular Processes	Cellular community - prokaryotes	ko05111	Biofilm formation - Vibrio cholerae	2/1899	106/14230	0.999996	1	0.725775	2
GO:0060992	response to fungicide	92	11	5.56	0.02304		Environmental Information Processing	Signal transduction	ko04630	JAK-STAT signaling pathway	4/1899	143/14230	0.999998	1	0.725775	4
GO:0032889	regulation of vacuole fusion, non-autoph...	230	22	13.91	0.02311				ko04081	Hormone signaling	7/1899	198/14230	0.999999	1	0.725775	7
GO:0006378	mRNA polyadenylation	338	30	20.44	0.02375		Human Diseases	Drug resistance: antimicrobial	ko01501	beta-Lactam resistance	1/1899	112/14230	1	1	0.725775	1
GO:0031571	mitotic G1 DNA damage checkpoint signali...	166	17	10.04	0.02379		Metabolism	Global and overview maps	ko01220	Degradation of aromatic compounds	7/1899	215/14230	1	1	0.725775	7
GO:0044819	mitotic G1/S transition checkpoint signa...	166	17	10.04	0.02379		Cellular Processes	Cellular community - prokaryotes	ko02024	Quorum sensing	9/1899	283/14230	1	1	0.725775	9
GO:0002143	tRNA wobble position uridine thiolation	81	10	4.9	0.0241		Environmental Information Processing	Signaling molecules and interaction	ko04080	Neuroactive ligand-receptor interaction	1/1899	332/14230	1	1	0.725775	1
GO:0006083	acetate metabolic process	129	14	7.8	0.02448
GO:0019357	nicotinate nucleotide biosynthetic proce...	48	7	2.9	0.02452
GO:0019358	nicotinate nucleotide salvage	48	7	2.9	0.02452
GO:0019365	pyridine nucleotide salvage	48	7	2.9	0.02452
GO:0046497	nicotinate nucleotide metabolic process	48	7	2.9	0.02452
GO:0035543	positive regulation of SNARE complex ass...	28	5	1.69	0.02473
GO:0048511	rhythmic process	70	9	4.23	0.02487
GO:0035966	response to topologically incorrect prot...	911	70	55.1	0.02493
GO:0000245	spliceosomal complex assembly	535	44	32.36	0.02507
GO:0046653	tetrahydrofolate metabolic process	59	8	3.57	0.02512
GO:0006844	acyl carnitine transport	11	3	0.67	0.02528
GO:0007308	oocyte construction	11	3	0.67	0.02528
GO:0007309	oocyte axis specification	11	3	0.67	0.02528
GO:0007351	tripartite regional subdivision	11	3	0.67	0.02528
GO:0008595	anterior/posterior axis specification, e...	11	3	0.67	0.02528
GO:0015816	glycine transport	11	3	0.67	0.02528
GO:1902616	acyl carnitine transmembrane transport	11	3	0.67	0.02528
GO:1904983	glycine import into mitochondrion	11	3	0.67	0.02528
GO:1990575	mitochondrial L-ornithine transmembrane ...	11	3	0.67	0.02528
GO:0034470	ncRNA processing	4812	323	291.06	0.02531
GO:0042752	regulation of circadian rhythm	38	6	2.3	0.02543
GO:0098732	macromolecule deacylation	423	36	25.59	0.02551
GO:0043457	regulation of cellular respiration	130	14	7.86	0.02596
GO:0034227	tRNA thio-modification	82	10	4.96	0.02601
GO:0034620	cellular response to unfolded protein	551	45	33.33	0.0263
GO:0000377	RNA splicing, via transesterification re...	2014	143	121.82	0.02683
GO:0043547	positive regulation of GTPase activity	856	66	51.78	0.02695
GO:0006891	intra-Golgi vesicle-mediated transport	425	36	25.71	0.02712
GO:0006623	protein targeting to vacuole	1332	98	80.57	0.02716
GO:0003400	regulation of COPII vesicle coating	49	7	2.96	0.02717
GO:0045733	acetate catabolic process	49	7	2.96	0.02717
GO:2001305	xanthone-containing compound metabolic p...	49	7	2.96	0.02717
GO:2001307	xanthone-containing compound biosyntheti...	49	7	2.96	0.02717
GO:0043409	negative regulation of MAPK cascade	156	16	9.44	0.02735
GO:0098734	macromolecule depalmitoylation	60	8	3.63	0.0275
GO:0060261	positive regulation of transcription ini...	261	24	15.79	0.02777
GO:1903438	positive regulation of mitotic cytokinet...	288	26	17.42	0.02783
GO:1903490	positive regulation of mitotic cytokines...	288	26	17.42	0.02783
GO:0015976	carbon utilization	182	18	11.01	0.02789
GO:0006612	protein targeting to membrane	625	50	37.8	0.02797
GO:0006474	N-terminal protein amino acid acetylatio...	83	10	5.02	0.02803
GO:0018279	protein N-linked glycosylation via aspar...	119	13	7.2	0.02807
GO:0022607	cellular component assembly	11313	729	684.29	0.02809
GO:0007187	G protein-coupled receptor signaling pat...	107	12	6.47	0.02841
GO:2000144	positive regulation of DNA-templated tra...	262	24	15.85	0.02888
GO:1902531	regulation of intracellular signal trans...	2296	161	138.88	0.02891
GO:0006206	pyrimidine nucleobase metabolic process	209	20	12.64	0.0291
GO:1901136	carbohydrate derivative catabolic proces...	498	41	30.12	0.02921
GO:0000413	protein peptidyl-prolyl isomerization	196	19	11.86	0.02923
GO:0000212	meiotic spindle organization	72	9	4.36	0.02926
GO:0006360	transcription by RNA polymerase I	816	63	49.36	0.02933
GO:0030150	protein import into mitochondrial matrix	276	25	16.69	0.02947
GO:0045013	carbon catabolite repression of transcri...	276	25	16.69	0.02947
GO:0061985	carbon catabolite repression	276	25	16.69	0.02947
GO:0010638	positive regulation of organelle organiz...	2206	155	133.43	0.02979
GO:0006878	intracellular copper ion homeostasis	223	21	13.49	0.03013
GO:0055070	copper ion homeostasis	223	21	13.49	0.03013
GO:0016559	peroxisome fission	96	11	5.81	0.03043
GO:0031323	regulation of cellular metabolic process	15913	1012	962.52	0.03077
GO:0035967	cellular response to topologically incor...	789	61	47.72	0.03081
GO:0023052	signaling	7553	494	456.86	0.03086
GO:0034198	cellular response to amino acid starvati...	332	29	20.08	0.03099
GO:1990928	response to amino acid starvation	332	29	20.08	0.03099
GO:0009266	response to temperature stimulus	1235	91	74.7	0.03116
GO:0044837	actomyosin contractile ring organization	952	72	57.58	0.03141
GO:0045990	carbon catabolite regulation of transcri...	630	50	38.11	0.0316
GO:0045116	protein neddylation	121	13	7.32	0.03161
GO:0045842	positive regulation of mitotic metaphase...	659	52	39.86	0.03164
GO:0018216	peptidyl-arginine methylation	73	9	4.42	0.03165
GO:0035246	peptidyl-arginine N-methylation	73	9	4.42	0.03165
GO:0032232	negative regulation of actin filament bu...	40	6	2.42	0.03194
GO:0046128	purine ribonucleoside metabolic process	198	19	11.98	0.03198
GO:0000291	nuclear-transcribed mRNA catabolic proce...	333	29	20.14	0.03205
GO:0000578	embryonic axis specification	12	3	0.73	0.03222
GO:0015783	GDP-fucose transmembrane transport	12	3	0.73	0.03222
GO:0015790	UDP-xylose transmembrane transport	12	3	0.73	0.03222
GO:0030431	sleep	12	3	0.73	0.03222
GO:0038093	Fc receptor signaling pathway	12	3	0.73	0.03222
GO:0097250	mitochondrial respirasome assembly	12	3	0.73	0.03222
GO:1990569	UDP-N-acetylglucosamine transmembrane tr...	12	3	0.73	0.03222
GO:0008038	neuron recognition	5	2	0.3	0.03235
GO:0009639	response to red or far red light	5	2	0.3	0.03235
GO:0046373	L-arabinose metabolic process	5	2	0.3	0.03235
GO:0070841	inclusion body assembly	5	2	0.3	0.03235
GO:0070842	aggresome assembly	5	2	0.3	0.03235
GO:0097393	telomeric repeat-containing RNA transcri...	5	2	0.3	0.03235
GO:0071586	CAAX-box protein processing	30	5	1.81	0.03247
GO:0080120	CAAX-box protein maturation	30	5	1.81	0.03247
GO:0016311	dephosphorylation	1646	118	99.56	0.0325
GO:0019222	regulation of metabolic process	15989	1016	967.12	0.03259
GO:0062033	positive regulation of mitotic sister ch...	777	60	47	0.03262
GO:0009268	response to pH	748	58	45.24	0.03282
GO:0043491	phosphatidylinositol 3-kinase/protein ki...	51	7	3.08	0.03301
GO:0016567	protein ubiquitination	1892	134	114.44	0.03327
GO:0008535	respiratory chain complex IV assembly	122	13	7.38	0.03349
GO:0033617	mitochondrial cytochrome c oxidase assem...	122	13	7.38	0.03349
GO:0031338	regulation of vesicle fusion	404	34	24.44	0.03353
GO:0051983	regulation of chromosome segregation	1557	112	94.18	0.03361
GO:0018195	peptidyl-arginine modification	74	9	4.48	0.03417
GO:1990451	cellular stress response to acidic pH	74	9	4.48	0.03417
GO:0072666	establishment of protein localization to...	1422	103	86.01	0.0344
GO:0016226	iron-sulfur cluster assembly	349	30	21.11	0.03442
GO:0031163	metallo-sulfur cluster assembly	349	30	21.11	0.03442
GO:0035601	protein deacylation	405	34	24.5	0.03455
GO:0016070	RNA metabolic process	17370	1100	1050.65	0.0349
GO:0061191	positive regulation of vacuole fusion, n...	21	4	1.27	0.03499
GO:0061586	positive regulation of transcription by ...	21	4	1.27	0.03499
GO:1990138	neuron projection extension	21	4	1.27	0.03499
GO:2000728	regulation of mRNA export from nucleus i...	21	4	1.27	0.03499
GO:0002188	translation reinitiation	63	8	3.81	0.03556
GO:0043335	protein unfolding	63	8	3.81	0.03556
GO:0072665	protein localization to vacuole	1470	106	88.92	0.03576
GO:0050896	response to stimulus	19269	1216	1165.52	0.03599
GO:0002183	cytoplasmic translational initiation	694	54	41.98	0.03621
GO:2000379	positive regulation of reactive oxygen s...	52	7	3.15	0.03623
GO:0000054	ribosomal subunit export from nucleus	578	46	34.96	0.03636
GO:0033750	ribosome localization	578	46	34.96	0.03636
GO:0019439	aromatic compound catabolic process	2874	197	173.84	0.03663
GO:0001932	regulation of protein phosphorylation	1793	127	108.45	0.03721
GO:0044272	sulfur compound biosynthetic process	1156	85	69.92	0.03766
GO:0007034	vacuolar transport	2302	160	139.24	0.03766
GO:0070972	protein localization to endoplasmic reti...	523	42	31.63	0.03882
GO:0051049	regulation of transport	2398	166	145.05	0.03908
GO:0006406	mRNA export from nucleus	934	70	56.49	0.03929
GO:0051028	mRNA transport	934	70	56.49	0.03929
GO:0009112	nucleobase metabolic process	538	43	32.54	0.03943
GO:0002084	protein depalmitoylation	42	6	2.54	0.03944
GO:1903939	regulation of TORC2 signaling	88	10	5.32	0.03979
GO:0000493	box H/ACA snoRNP assembly	13	3	0.79	0.04005
GO:0015884	folic acid transport	13	3	0.79	0.04005
GO:0042745	circadian sleep/wake cycle	13	3	0.79	0.04005
GO:1990548	mitochondrial FAD transmembrane transpor...	13	3	0.79	0.04005
GO:0033043	regulation of organelle organization	5675	374	343.26	0.04015
GO:0006563	L-serine metabolic process	190	18	11.49	0.04015
GO:0036176	response to neutral pH	340	29	20.57	0.04029
GO:0045912	negative regulation of carbohydrate meta...	244	22	14.76	0.04079
GO:0010033	response to organic substance	4584	305	277.27	0.04141
GO:0001192	maintenance of transcriptional fidelity ...	32	5	1.94	0.04157
GO:0017198	N-terminal peptidyl-serine acetylation	32	5	1.94	0.04157
GO:0030920	peptidyl-serine acetylation	32	5	1.94	0.04157
GO:0035372	protein localization to microtubule	32	5	1.94	0.04157
GO:0007165	signal transduction	6844	447	413.97	0.04159
GO:0031032	actomyosin structure organization	982	73	59.4	0.04173
GO:0034221	fungal-type cell wall chitin biosyntheti...	126	13	7.62	0.04184
GO:1902575	protein localization to cell division si...	101	11	6.11	0.04187
GO:1903476	protein localization to cell division si...	101	11	6.11	0.04187
GO:0018208	peptidyl-proline modification	245	22	14.82	0.04236
GO:0006152	purine nucleoside catabolic process	77	9	4.66	0.04255
GO:0055091	phospholipid homeostasis	54	7	3.27	0.04326
GO:0042159	lipoprotein catabolic process	43	6	2.6	0.04358
GO:0061919	process utilizing autophagic mechanism	2393	165	144.74	0.04414
GO:0055088	lipid homeostasis	329	28	19.9	0.04425
GO:1902101	positive regulation of metaphase/anaphas...	674	52	40.77	0.04441
GO:0007098	centrosome cycle	66	8	3.99	0.04508
GO:0034975	protein folding in endoplasmic reticulum	330	28	19.96	0.04567
GO:1990748	cellular detoxification	853	64	51.6	0.04596
GO:0097237	cellular response to toxic substance	1123	82	67.93	0.0462
GO:0006513	protein monoubiquitination	180	17	10.89	0.04621
GO:1901970	positive regulation of mitotic sister ch...	676	52	40.89	0.04638
GO:0010225	response to UV-C	6	2	0.36	0.0466
GO:0007188	adenylate cyclase-modulating G protein-c...	167	16	10.1	0.04664
GO:0031063	regulation of histone deacetylation	33	5	2	0.04664
GO:0045429	positive regulation of nitric oxide bios...	33	5	2	0.04664
GO:0090311	regulation of protein deacetylation	33	5	2	0.04664
GO:1904407	positive regulation of nitric oxide meta...	33	5	2	0.04664
GO:0043605	amide catabolic process	207	19	12.52	0.04678
GO:0007189	adenylate cyclase-activating G protein-c...	141	14	8.53	0.04686
GO:0045931	positive regulation of mitotic cell cycl...	1626	115	98.35	0.04686
GO:0009086	methionine biosynthetic process	359	30	21.71	0.04697
GO:0009154	purine ribonucleotide catabolic process	23	4	1.39	0.04707
GO:0044782	cilium organization	23	4	1.39	0.04707
GO:0046102	inosine metabolic process	23	4	1.39	0.04707
GO:0060271	cilium assembly	23	4	1.39	0.04707
GO:0061077	chaperone-mediated protein folding	345	29	20.87	0.04707
GO:1904515	positive regulation of TORC2 signaling	55	7	3.33	0.04709
GO:0043408	regulation of MAPK cascade	633	49	38.29	0.0474
GO:0051336	regulation of hydrolase activity	2151	149	130.11	0.04743
GO:0035384	thioester biosynthetic process	194	18	11.73	0.04757
GO:0071616	acyl-CoA biosynthetic process	194	18	11.73	0.04757
GO:0035247	peptidyl-arginine omega-N-methylation	44	6	2.66	0.04798
GO:1900233	positive regulation of single-species bi...	44	6	2.66	0.04798
GO:0080090	regulation of primary metabolic process	14439	916	873.37	0.04805
GO:1902407	assembly of actomyosin apparatus involve...	346	29	20.93	0.04852
GO:1903475	mitotic actomyosin contractile ring asse...	346	29	20.93	0.04852
GO:0032872	regulation of stress-activated MAPK casc...	208	19	12.58	0.04868
GO:0070302	regulation of stress-activated protein k...	208	19	12.58	0.04868
GO:0001193	maintenance of transcriptional fidelity ...	14	3	0.85	0.04873
GO:0002429	immune response-activating cell surface ...	14	3	0.85	0.04873
GO:0008612	peptidyl-lysine modification to peptidyl...	14	3	0.85	0.04873
GO:0019918	peptidyl-arginine methylation, to symmet...	14	3	0.85	0.04873
GO:0021953	central nervous system neuron differenti...	14	3	0.85	0.04873
GO:0048663	neuron fate commitment	14	3	0.85	0.04873
GO:1903359	lateral cortical node assembly	14	3	0.85	0.04873
GO:1903360	protein localization to lateral cortical...	14	3	0.85	0.04873
GO:0042325	regulation of phosphorylation	2014	140	121.82	0.04875
GO:0030010	establishment of cell polarity	1415	101	85.59	0.04895
GO:0061163	endoplasmic reticulum polarization	129	13	7.8	0.04899
GO:0006616	SRP-dependent cotranslational protein ta...	142	14	8.59	0.04921
GO:0007008	outer mitochondrial membrane organizatio...	142	14	8.59	0.04921
GO:0042398	cellular modified amino acid biosyntheti...	389	32	23.53	0.04935
GO:0006367	transcription initiation at RNA polymera...	872	65	52.74	0.04965
GO:0060237	regulation of fungal-type cell wall orga...	361	30	21.84	0.04984
