# Supplementary material for: Multi-meta-omics reveal unique symbiotic synchronization between ectomycorrhizal fungus and soil microbiome in Tricholoma matsutake habitat
Source: Microbiome. 2025 Dec 11;14:23. doi: 10.1186/s40168-025-02292-7 (PMC12801662; doi:10.1186/s40168-025-02292-7)
Supplement: Supplementary file 3 — Additional file 2. [file 40168_2025_2292_MOESM2_ESM.zip › Additional file 12_Table S11.xlsx]

## Sheet: Content
Table S11. Expression levels of genes involved in nitrogen and IAA metabolisms
Sheet	Content
N metabolism_bacteria_genus	Expression levels of N metabolism-related enzymes and taxonomic contribution at the genus level in the bacteria
IAA_bacteria_genus	Expression levels of IAA biosynthesis-related enzymes and taxonomic contribution at the genus level in the bacteria
IAA_fungi_genus	Expression levels of IAA biosynthesis-related enzymes and taxonomic contribution at the genus level in the fungi
N metabolism_bacteria_phylum	Expression levels of N metabolism-related enzymes and taxonomic contribution at the phylum level in the bacteria
Glutamate_bacteria	Expression levels of glutamate biosynthesis-related enzymes and taxonomic contribution at the phylum level in the bacteria
Tryptophan_bacteria	Expression levels of tryptophan biosynthesis-related enzymes and taxonomic contribution at the phylum level in the bacteria
IAA_bacteria_phylum	Expression levels of IAA biosynthesis-related enzymes and taxonomic contribution at the phylum level in the bacteria
IAA_fungi_class	Expression levels of IAA biosynthesis-related enzymes and taxonomic contribution at the class level in the fungi

## Sheet: N metabolism_bacteria_genus
TmStatus	Enzyme	Phylum	Class	Order	Family	Genus	RPKM	Total	Ratio
Active	NifDKH	Bacteria_unknown	Bacteria_unknown	Bacteria_unknown	Bacteria_unknown	Bacteria_unknown	3.27005	3.74486	0.873209
Active	NifDKH	Pseudomonadota	Pseudomonadota_unknown	Pseudomonadota_unknown	Pseudomonadota_unknown	Pseudomonadota_unknown	0.474816	3.74486	0.126791
Post	NifDKH	Bacteria_unknown	Bacteria_unknown	Bacteria_unknown	Bacteria_unknown	Bacteria_unknown	0.165444	0.54342	0.30445
Post	NifDKH	Pseudomonadota	Pseudomonadota_unknown	Pseudomonadota_unknown	Pseudomonadota_unknown	Pseudomonadota_unknown	0.377976	0.54342	0.69555
Pre	NifDKH	Bacteria_unknown	Bacteria_unknown	Bacteria_unknown	Bacteria_unknown	Bacteria_unknown	2.63085	2.93035	0.897795
Pre	NifDKH	Pseudomonadota	Pseudomonadota_unknown	Pseudomonadota_unknown	Pseudomonadota_unknown	Pseudomonadota_unknown	0.299498	2.93035	0.102205
Active	NR	Acidobacteriota	Acidobacteriota_unknown	Acidobacteriota_unknown	Acidobacteriota_unknown	Acidobacteriota_unknown	0	3.84657	0
Active	NR	Actinomycetota	Actinomycetes	Actinomycetes_unknown	Actinomycetes_unknown	Actinomycetes_unknown	0.459851	3.84657	0.119548
Active	NR	Bacteria_unknown	Bacteria_unknown	Bacteria_unknown	Bacteria_unknown	Bacteria_unknown	2.02267	3.84657	0.525837
Active	NR	Chloroflexota	Chloroflexota_unknown	Chloroflexota_unknown	Chloroflexota_unknown	Chloroflexota_unknown	0	3.84657	0
Active	NR	Planctomycetota	Planctomycetia	Gemmatales	Gemmatales_unknown	Gemmatales_unknown	0	3.84657	0
Active	NR	Pseudomonadota	Alphaproteobacteria	Hyphomicrobiales	Nitrobacteraceae	Afipia	1.36405	3.84657	0.354615
Active	NarB	Bacteria_unknown	Bacteria_unknown	Bacteria_unknown	Bacteria_unknown	Bacteria_unknown	1.58405	30.2688	0.0523327
Active	NarB	Bacteria_unknown	Deltaproteobacteria	Deltaproteobacteria_unknown	Deltaproteobacteria_unknown	Deltaproteobacteria_unknown	2.30018	30.2688	0.0759918
Active	NarB	Bacteroidota	Bacteroidota_unknown	Bacteroidota_unknown	Bacteroidota_unknown	Bacteroidota_unknown	0.103144	30.2688	0.0034076
Active	NarB	Bacteroidota	Chitinophagia	Chitinophagales	Chitinophagaceae	Puia	0.103056	30.2688	0.00340471
Active	NarB	Bacteroidota	Sphingobacteriia	Sphingobacteriales	Sphingobacteriaceae	Sphingobacteriaceae_unknown	0.10332	30.2688	0.0034134
Active	NarB	Bacteroidota	Sphingobacteriia	Sphingobacteriales	Sphingobacteriales_unknown	Sphingobacteriales_unknown	0	30.2688	0
Active	NarB	Planctomycetota	Planctomycetia	Gemmatales	Gemmataceae	Urbifossiella	0.843059	30.2688	0.0278524
Active	NarB	Planctomycetota	Planctomycetia	Planctomycetia_unknown	Planctomycetia_unknown	Planctomycetia_unknown	1.09261	30.2688	0.0360971
Active	NarB	Planctomycetota	Planctomycetota_unknown	Planctomycetota_unknown	Planctomycetota_unknown	Planctomycetota_unknown	19.9746	30.2688	0.659907
Active	NarB	Pseudomonadota	Alphaproteobacteria	Hyphomicrobiales	Nitrobacteraceae	Bradyrhizobium	4.16479	30.2688	0.137594
Active	NarB	Pseudomonadota	Pseudomonadota_unknown	Pseudomonadota_unknown	Pseudomonadota_unknown	Pseudomonadota_unknown	0	30.2688	0
Active	NasAB	Acidobacteriota	Acidobacteriota_unknown	Acidobacteriota_unknown	Acidobacteriota_unknown	Acidobacteriota_unknown	1.9193	177.892	0.0107891
Active	NasAB	Acidobacteriota	Terriglobia	Bryobacterales	Solibacteraceae	Candidatus Sulfopaludibacter	0	177.892	0
Active	NasAB	Acidobacteriota	Terriglobia	Terriglobales	Acidobacteriaceae	Acidobacteriaceae_unknown	0	177.892	0
Active	NasAB	Acidobacteriota	Terriglobia	Terriglobales	Terriglobales_unknown	Terriglobales_unknown	1.69535	177.892	0.00953025
Active	NasAB	Actinomycetota	Actinomycetes	Actinomycetes_unknown	Actinomycetes_unknown	Actinomycetes_unknown	21.2851	177.892	0.119652
Active	NasAB	Actinomycetota	Actinomycetes	Frankiales	Frankiaceae	Frankiaceae_unknown	0	177.892	0
Active	NasAB	Actinomycetota	Actinomycetes	Jatrophihabitantales	Jatrophihabitantaceae	Jatrophihabitans	0	177.892	0
Active	NasAB	Actinomycetota	Actinomycetes	Kitasatosporales	Streptomycetaceae	Streptomyces	0	177.892	0
Active	NasAB	Actinomycetota	Actinomycetes	Mycobacteriales	Mycobacteriaceae	Mycobacteriaceae_unknown	0	177.892	0
Active	NasAB	Actinomycetota	Actinomycetes	Mycobacteriales	Mycobacteriaceae	Mycobacterium	1.19286	177.892	0.00670554
Active	NasAB	Actinomycetota	Actinomycetes	Mycobacteriales	Mycobacteriales_unknown	Mycobacteriales_unknown	0	177.892	0
Active	NasAB	Actinomycetota	Actinomycetes	Propionibacteriales	Kribbellaceae	Kribbella	0.474708	177.892	0.00266852
Active	NasAB	Actinomycetota	Actinomycetes	Pseudonocardiales	Pseudonocardiaceae	Pseudonocardiaceae_unknown	0	177.892	0
Active	NasAB	Actinomycetota	Actinomycetes	Pseudonocardiales	Pseudonocardiales_unknown	Pseudonocardiales_unknown	0	177.892	0
Active	NasAB	Actinomycetota	Actinomycetes	Streptosporangiales	Streptosporangiaceae	Herbidospora	0	177.892	0
Active	NasAB	Actinomycetota	Actinomycetes	Streptosporangiales	Streptosporangiaceae	Streptosporangiaceae_unknown	1.69381	177.892	0.00952159
Active	NasAB	Actinomycetota	Actinomycetes	Streptosporangiales	Streptosporangiales_unknown	Streptosporangiales_unknown	0	177.892	0
Active	NasAB	Actinomycetota	Actinomycetes	Streptosporangiales	Thermomonosporaceae	Actinoallomurus	0	177.892	0
Active	NasAB	Actinomycetota	Actinomycetes	Streptosporangiales	Thermomonosporaceae	Thermomonosporaceae_unknown	0	177.892	0
Active	NasAB	Actinomycetota	Actinomycetes	Streptosporangiales	Treboniaceae	Trebonia	0.347853	177.892	0.00195541
Active	NasAB	Actinomycetota	Actinomycetota_unknown	Actinomycetota_unknown	Actinomycetota_unknown	Actinomycetota_unknown	3.81172	177.892	0.0214272
Active	NasAB	Actinomycetota	Thermoleophilia	Solirubrobacterales	Solirubrobacterales_unknown	Solirubrobacterales_unknown	0	177.892	0
Active	NasAB	Bacteria_unknown	Bacteria_unknown	Bacteria_unknown	Bacteria_unknown	Bacteria_unknown	51.1327	177.892	0.287437
Active	NasAB	Bacteria_unknown	Deltaproteobacteria	Deltaproteobacteria_unknown	Deltaproteobacteria_unknown	Deltaproteobacteria_unknown	26.7259	177.892	0.150237
Active	NasAB	Chloroflexota	Chloroflexota_unknown	Chloroflexota_unknown	Chloroflexota_unknown	Chloroflexota_unknown	4.84248	177.892	0.0272215
Active	NasAB	Chloroflexota	Thermoflexia	Thermoflexales	Thermoflexaceae	Thermoflexus	0	177.892	0
Active	NasAB	Myxococcota	Myxococcota_unknown	Polyangiales	Polyangiaceae	Polyangiaceae_unknown	0	177.892	0
Active	NasAB	Myxococcota	Myxococcota_unknown	Polyangiales	Polyangiaceae	Sorangium	0.202672	177.892	0.0011393
Active	NasAB	Planctomycetota	Planctomycetia	Gemmatales	Gemmataceae	Fimbriiglobus	0.685879	177.892	0.00385559
Active	NasAB	Planctomycetota	Planctomycetia	Gemmatales	Gemmataceae	Urbifossiella	0.843059	177.892	0.00473916
Active	NasAB	Planctomycetota	Planctomycetia	Isosphaerales	Isosphaeraceae	Isosphaeraceae_unknown	3.3413	177.892	0.0187827
Active	NasAB	Planctomycetota	Planctomycetia	Isosphaerales	Isosphaeraceae	Tautonia	0	177.892	0
Active	NasAB	Planctomycetota	Planctomycetia	Planctomycetales	Planctomycetaceae	Planctomycetaceae_unknown	1.63808	177.892	0.00920826
Active	NasAB	Planctomycetota	Planctomycetia	Planctomycetales	Planctomycetaceae	Symmachiella	0	177.892	0
Active	NasAB	Planctomycetota	Planctomycetia	Planctomycetia_unknown	Planctomycetia_unknown	Planctomycetia_unknown	1.09261	177.892	0.00614201
Active	NasAB	Planctomycetota	Planctomycetota_unknown	Planctomycetota_unknown	Planctomycetota_unknown	Planctomycetota_unknown	0.316147	177.892	0.00177719
Active	NasAB	Pseudomonadota	Alphaproteobacteria	Alphaproteobacteria_unknown	Alphaproteobacteria_unknown	Alphaproteobacteria_unknown	12.753	177.892	0.0716899
Active	NasAB	Pseudomonadota	Alphaproteobacteria	Hyphomicrobiales	Beijerinckiaceae	Beijerinckiaceae_unknown	2.60977	177.892	0.0146705
Active	NasAB	Pseudomonadota	Alphaproteobacteria	Hyphomicrobiales	Beijerinckiaceae	Methylocapsa	1.1902	177.892	0.00669059
Active	NasAB	Pseudomonadota	Alphaproteobacteria	Hyphomicrobiales	Beijerinckiaceae	Methylocella	0	177.892	0
Active	NasAB	Pseudomonadota	Alphaproteobacteria	Hyphomicrobiales	Hyphomicrobiaceae	Hyphomicrobium	0.305795	177.892	0.00171899
Active	NasAB	Pseudomonadota	Alphaproteobacteria	Hyphomicrobiales	Hyphomicrobiales_unknown	Hyphomicrobiales_unknown	1.76474	177.892	0.00992032
Active	NasAB	Pseudomonadota	Alphaproteobacteria	Hyphomicrobiales	Nitrobacteraceae	Bradyrhizobium	19.7395	177.892	0.110964
Active	NasAB	Pseudomonadota	Alphaproteobacteria	Hyphomicrobiales	Nitrobacteraceae	Nitrobacteraceae_unknown	0	177.892	0
Active	NasAB	Pseudomonadota	Alphaproteobacteria	Hyphomicrobiales	Xanthobacteraceae	Pseudolabrys	0.622567	177.892	0.00349969
Active	NasAB	Pseudomonadota	Alphaproteobacteria	Rhodospirillales	Acetobacteraceae	Acetobacteraceae_unknown	2.5648	177.892	0.0144177
Active	NasAB	Pseudomonadota	Alphaproteobacteria	Rhodospirillales	Rhodospirillaceae	Rhodospirillaceae_unknown	0	177.892	0
Active	NasAB	Pseudomonadota	Alphaproteobacteria	Rhodospirillales	Rhodospirillales_unknown	Rhodospirillales_unknown	0	177.892	0
Active	NasAB	Pseudomonadota	Alphaproteobacteria	Sphingomonadales	Sphingomonadales_unknown	Sphingomonadales_unknown	0	177.892	0
Active	NasAB	Pseudomonadota	Betaproteobacteria	Burkholderiales	Sphaerotilaceae	Scleromatobacter	1.72199	177.892	0.00968
Active	NasAB	Pseudomonadota	Gammaproteobacteria	Nevskiales	Nevskiaceae	Nevskia	0	177.892	0
Active	NasAB	Pseudomonadota	Pseudomonadota_unknown	Pseudomonadota_unknown	Pseudomonadota_unknown	Pseudomonadota_unknown	7.91313	177.892	0.0444828
Active	NasAB	Verrucomicrobiota	Opitutae	Opitutae_unknown	Opitutae_unknown	Opitutae_unknown	0	177.892	0
Active	NasAB	Verrucomicrobiota	Spartobacteria	Chthoniobacterales	Chthoniobacteraceae	Chthoniobacter	0.696427	177.892	0.00391489
Active	NasAB	Verrucomicrobiota	Verrucomicrobiae	Limisphaerales	Limisphaerales_unknown	Pedosphaera	0	177.892	0
Active	NasAB	Verrucomicrobiota	Verrucomicrobiae	Verrucomicrobiales	Verrucomicrobiaceae	Verrucomicrobiaceae_unknown	1.36027	177.892	0.00764663
Active	NasAB	Verrucomicrobiota	Verrucomicrobiota_unknown	Verrucomicrobiota_unknown	Verrucomicrobiota_unknown	Verrucomicrobiota_unknown	1.40811	177.892	0.00791556
Active	NirA	Acidobacteriota	Acidobacteriota_unknown	Acidobacteriota_unknown	Acidobacteriota_unknown	Acidobacteriota_unknown	20.3287	343.246	0.0592249
Active	NirA	Acidobacteriota	Blastocatellia	Blastocatellia_unknown	Blastocatellia_unknown	Blastocatellia_unknown	0	343.246	0
Active	NirA	Acidobacteriota	Terriglobia	Terriglobales	Acidobacteriaceae	Acidobacteriaceae_unknown	1.26417	343.246	0.00368298
Active	NirA	Acidobacteriota	Terriglobia	Terriglobales	Acidobacteriaceae	Edaphobacter	0	343.246	0
Active	NirA	Acidobacteriota	Terriglobia	Terriglobales	Terriglobales_unknown	Terriglobales_unknown	0	343.246	0
Active	NirA	Acidobacteriota	Terriglobia	Terriglobia_unknown	Terriglobia_unknown	Terriglobia_unknown	1.71519	343.246	0.00499698
Active	NirA	Actinomycetota	Acidimicrobiia	Acidimicrobiales	Acidimicrobiaceae	Acidiferrimicrobium	1.86563	343.246	0.00543525
Active	NirA	Actinomycetota	Acidimicrobiia	Acidimicrobiales	Acidimicrobiales_unknown	Acidimicrobiales_unknown	0	343.246	0
Active	NirA	Actinomycetota	Acidimicrobiia	Acidimicrobiia_unknown	Acidimicrobiia_unknown	Acidimicrobiia_unknown	0	343.246	0
Active	NirA	Actinomycetota	Actinomycetes	Actinomycetes_unknown	Actinomycetes_unknown	Actinomycetes_unknown	26.7375	343.246	0.0778961
Active	NirA	Actinomycetota	Actinomycetes	Catenulisporales	Actinospicaceae	Actinospica	1.36027	343.246	0.00396297
Active	NirA	Actinomycetota	Actinomycetes	Catenulisporales	Actinospicaceae	Actinospicaceae_unknown	0.614596	343.246	0.00179054
Active	NirA	Actinomycetota	Actinomycetes	Catenulisporales	Catenulisporaceae	Catenulispora	0	343.246	0
Active	NirA	Actinomycetota	Actinomycetes	Kitasatosporales	Streptomycetaceae	Streptomycetaceae_unknown	0	343.246	0
Active	NirA	Actinomycetota	Actinomycetes	Micrococcales	Dermatophilaceae	Mobilicoccus	0	343.246	0
Active	NirA	Actinomycetota	Actinomycetes	Micromonosporales	Micromonosporaceae	Micromonosporaceae_unknown	1.37955	343.246	0.00401913
Active	NirA	Actinomycetota	Actinomycetes	Mycobacteriales	Mycobacteriaceae	Mycobacteriaceae_unknown	2.49105	343.246	0.00725733
Active	NirA	Actinomycetota	Actinomycetes	Mycobacteriales	Mycobacteriaceae	Mycolicibacterium	1.73533	343.246	0.00505565
Active	NirA	Actinomycetota	Actinomycetes	Mycobacteriales	Mycobacteriales_unknown	Mycobacteriales_unknown	2.8844	343.246	0.00840329
Active	NirA	Actinomycetota	Actinomycetes	Pseudonocardiales	Pseudonocardiaceae	Amycolatopsis	0.43203	343.246	0.00125866
Active	NirA	Actinomycetota	Actinomycetes	Pseudonocardiales	Pseudonocardiales_unknown	Pseudonocardiales_unknown	0	343.246	0
Active	NirA	Actinomycetota	Actinomycetes	Sporichthyales	Sporichthyaceae	Sporichthya	0	343.246	0
Active	NirA	Actinomycetota	Actinomycetes	Streptosporangiales	Streptosporangiaceae	Streptosporangiaceae_unknown	0.2164	343.246	0.000630453
Active	NirA	Actinomycetota	Actinomycetes	Streptosporangiales	Streptosporangiales_unknown	Streptosporangiales_unknown	7.60507	343.246	0.0221563
Active	NirA	Actinomycetota	Actinomycetes	Streptosporangiales	Thermomonosporaceae	Actinomadura	2.12156	343.246	0.00618088
Active	NirA	Actinomycetota	Actinomycetes	Streptosporangiales	Thermomonosporaceae	Thermomonosporaceae_unknown	8.08307	343.246	0.0235489
Active	NirA	Actinomycetota	Actinomycetes	Streptosporangiales	Treboniaceae	Trebonia	31.5729	343.246	0.0919833
Active	NirA	Actinomycetota	Actinomycetota_unknown	Actinomycetota_unknown	Actinomycetota_unknown	Actinomycetota_unknown	65.0264	343.246	0.189445
Active	NirA	Actinomycetota	Rubrobacteria	Rubrobacterales	Rubrobacteraceae	Rubrobacter	0.64256	343.246	0.00187201
Active	NirA	Actinomycetota	Thermoleophilia	Solirubrobacterales	Solirubrobacteraceae	Solirubrobacter	0	343.246	0
Active	NirA	Actinomycetota	Thermoleophilia	Solirubrobacterales	Solirubrobacteraceae	Solirubrobacteraceae_unknown	0.56204	343.246	0.00163743
Active	NirA	Actinomycetota	Thermoleophilia	Solirubrobacterales	Solirubrobacterales_unknown	Solirubrobacterales_unknown	5.09415	343.246	0.0148411
Active	NirA	Actinomycetota	Thermoleophilia	Thermoleophilia_unknown	Thermoleophilia_unknown	Thermoleophilia_unknown	0.495963	343.246	0.00144492
Active	NirA	Aquificota	Aquificota_unknown	Aquificota_unknown	Aquificota_unknown	Aquificota_unknown	0	343.246	0
Active	NirA	Bacillota	Bacilli	Bacillales	Paenibacillaceae	Paenibacillus	0	343.246	0
Active	NirA	Bacteria_unknown	Bacteria_unknown	Bacteria_unknown	Bacteria_unknown	Bacteria_unknown	91.833	343.246	0.267543
Active	NirA	Bacteria_unknown	Deltaproteobacteria	Deltaproteobacteria_unknown	Deltaproteobacteria_unknown	Deltaproteobacteria_unknown	1.68942	343.246	0.0049219
Active	NirA	Bacteroidota	Bacteroidota_unknown	Bacteroidota_unknown	Bacteroidota_unknown	Bacteroidota_unknown	0.217174	343.246	0.000632708
Active	NirA	Bacteroidota	Chitinophagia	Chitinophagales	Chitinophagaceae	Puia	0.217564	343.246	0.000633842
Active	NirA	Candidatus Dormibacteraeota	Candidatus Dormibacteraeota_unknown	Candidatus Dormibacteraeota_unknown	Candidatus Dormibacteraeota_unknown	Candidatus Dormibacter	0.697704	343.246	0.00203267
Active	NirA	Candidatus Handelsmanbacteria	Candidatus Handelsmanbacteria_unknown	Candidatus Handelsmanbacteria_unknown	Candidatus Handelsmanbacteria_unknown	Candidatus Handelsmanbacteria_unknown	0	343.246	0
Active	NirA	Candidatus Rokubacteria	Candidatus Rokubacteria_unknown	Candidatus Rokubacteria_unknown	Candidatus Rokubacteria_unknown	Candidatus Rokubacteria_unknown	0.65339	343.246	0.00190356
Active	NirA	Chloroflexota	Chloroflexota_unknown	Chloroflexota_unknown	Chloroflexota_unknown	Chloroflexota_unknown	20.3883	343.246	0.0593984
Active	NirA	Gemmatimonadota	Gemmatimonadota_unknown	Gemmatimonadota_unknown	Gemmatimonadota_unknown	Gemmatimonadota_unknown	0.596427	343.246	0.00173761
Active	NirA	Myxococcota	Myxococcia	Myxococcales	Myxococcales_unknown	Myxococcales_unknown	0	343.246	0
Active	NirA	Myxococcota	Myxococcota_unknown	Polyangiales	Polyangiaceae	Polyangiaceae_unknown	0	343.246	0
Active	NirA	Planctomycetota	Phycisphaerae	Tepidisphaerales	Tepidisphaeraceae	Humisphaera	1.067	343.246	0.00310857
Active	NirA	Planctomycetota	Planctomycetia	Gemmatales	Gemmataceae	Gemmataceae_unknown	0	343.246	0
Active	NirA	Planctomycetota	Planctomycetia	Isosphaerales	Isosphaeraceae	Paludisphaera	0.200001	343.246	0.000582675
Active	NirA	Planctomycetota	Planctomycetia	Planctomycetales	Planctomycetaceae	Planctomycetaceae_unknown	0	343.246	0
Active	NirA	Planctomycetota	Planctomycetia	Planctomycetia_unknown	Planctomycetia_unknown	Planctomycetia_unknown	0.714321	343.246	0.00208108
Active	NirA	Planctomycetota	Planctomycetota_unknown	Planctomycetota_unknown	Planctomycetota_unknown	Planctomycetota_unknown	9.42758	343.246	0.027466
Active	NirA	Pseudomonadota	Alphaproteobacteria	Alphaproteobacteria_unknown	Alphaproteobacteria_unknown	Alphaproteobacteria_unknown	12.0579	343.246	0.0351291
Active	NirA	Pseudomonadota	Alphaproteobacteria	Hyphomicrobiales	Beijerinckiaceae	Beijerinckiaceae_unknown	0	343.246	0
Active	NirA	Pseudomonadota	Alphaproteobacteria	Hyphomicrobiales	Hyphomicrobiales_unknown	Hyphomicrobiales_unknown	0	343.246	0
Active	NirA	Pseudomonadota	Alphaproteobacteria	Hyphomicrobiales	Nitrobacteraceae	Bradyrhizobium	4.86964	343.246	0.014187
Active	NirA	Pseudomonadota	Alphaproteobacteria	Hyphomicrobiales	Nitrobacteraceae	Nitrobacteraceae_unknown	2.87611	343.246	0.00837915
Active	NirA	Pseudomonadota	Alphaproteobacteria	Rhodospirillales	Rhodospirillaceae	Aliidongia	0	343.246	0
Active	NirA	Pseudomonadota	Alphaproteobacteria	Rhodospirillales	Rhodospirillaceae	Hypericibacter	0	343.246	0
Active	NirA	Pseudomonadota	Betaproteobacteria	Burkholderiales	Alcaligenaceae	Achromobacter	0.283646	343.246	0.000826364
Active	NirA	Pseudomonadota	Gammaproteobacteria	Chromatiales	Chromatiales_unknown	Chromatiales_unknown	0	343.246	0
Active	NirA	Pseudomonadota	Gammaproteobacteria	Gammaproteobacteria_unknown	Gammaproteobacteria_unknown	Gammaproteobacteria_unknown	2.91848	343.246	0.00850259
Active	NirA	Pseudomonadota	Gammaproteobacteria	Gammaproteobacteria_unknown	Gammaproteobacteria_unknown	Methylohalomonas	0	343.246	0
Active	NirA	Pseudomonadota	Pseudomonadota_unknown	Pseudomonadota_unknown	Pseudomonadota_unknown	Pseudomonadota_unknown	0.825995	343.246	0.00240642
Active	NirA	Thermomicrobiota	Thermomicrobia	Sphaerobacterales	Sphaerobacteraceae	Nitrolancea	6.74058	343.246	0.0196378
Active	NirA	Verrucomicrobiota	Opitutae	Opitutae_unknown	Opitutae_unknown	Opitutae_unknown	0	343.246	0
Active	NirA	Verrucomicrobiota	Spartobacteria	Chthoniobacterales	Chthoniobacteraceae	Chthoniobacter	0.743152	343.246	0.00216507
Active	NirA	Verrucomicrobiota	Verrucomicrobiota_unknown	Verrucomicrobiota_unknown	Verrucomicrobiota_unknown	Verrucomicrobiota_unknown	0	343.246	0
Post	NR	Acidobacteriota	Acidobacteriota_unknown	Acidobacteriota_unknown	Acidobacteriota_unknown	Acidobacteriota_unknown	0	1.06814	0
Post	NR	Actinomycetota	Actinomycetes	Actinomycetes_unknown	Actinomycetes_unknown	Actinomycetes_unknown	0.939847	1.06814	0.87989
Post	NR	Bacteria_unknown	Bacteria_unknown	Bacteria_unknown	Bacteria_unknown	Bacteria_unknown	0.128295	1.06814	0.12011
Post	NR	Chloroflexota	Chloroflexota_unknown	Chloroflexota_unknown	Chloroflexota_unknown	Chloroflexota_unknown	0	1.06814	0
Post	NR	Planctomycetota	Planctomycetia	Gemmatales	Gemmatales_unknown	Gemmatales_unknown	0	1.06814	0
Post	NR	Pseudomonadota	Alphaproteobacteria	Hyphomicrobiales	Nitrobacteraceae	Afipia	0	1.06814	0
Post	NarB	Bacteria_unknown	Bacteria_unknown	Bacteria_unknown	Bacteria_unknown	Bacteria_unknown	13.7607	16.7225	0.822886
Post	NarB	Bacteria_unknown	Deltaproteobacteria	Deltaproteobacteria_unknown	Deltaproteobacteria_unknown	Deltaproteobacteria_unknown	0.644654	16.7225	0.03855
Post	NarB	Bacteroidota	Bacteroidota_unknown	Bacteroidota_unknown	Bacteroidota_unknown	Bacteroidota_unknown	0	16.7225	0
Post	NarB	Bacteroidota	Chitinophagia	Chitinophagales	Chitinophagaceae	Puia	0.0418899	16.7225	0.002505
Post	NarB	Bacteroidota	Sphingobacteriia	Sphingobacteriales	Sphingobacteriaceae	Sphingobacteriaceae_unknown	0	16.7225	0
Post	NarB	Bacteroidota	Sphingobacteriia	Sphingobacteriales	Sphingobacteriales_unknown	Sphingobacteriales_unknown	0	16.7225	0
Post	NarB	Planctomycetota	Planctomycetia	Gemmatales	Gemmataceae	Urbifossiella	0	16.7225	0
Post	NarB	Planctomycetota	Planctomycetia	Planctomycetia_unknown	Planctomycetia_unknown	Planctomycetia_unknown	0	16.7225	0
Post	NarB	Planctomycetota	Planctomycetota_unknown	Planctomycetota_unknown	Planctomycetota_unknown	Planctomycetota_unknown	2.27525	16.7225	0.136059
Post	NarB	Pseudomonadota	Alphaproteobacteria	Hyphomicrobiales	Nitrobacteraceae	Bradyrhizobium	0	16.7225	0
Post	NarB	Pseudomonadota	Pseudomonadota_unknown	Pseudomonadota_unknown	Pseudomonadota_unknown	Pseudomonadota_unknown	0	16.7225	0
Post	NasAB	Acidobacteriota	Acidobacteriota_unknown	Acidobacteriota_unknown	Acidobacteriota_unknown	Acidobacteriota_unknown	3.95553	239.435	0.0165203
Post	NasAB	Acidobacteriota	Terriglobia	Bryobacterales	Solibacteraceae	Candidatus Sulfopaludibacter	0	239.435	0
Post	NasAB	Acidobacteriota	Terriglobia	Terriglobales	Acidobacteriaceae	Acidobacteriaceae_unknown	0	239.435	0
Post	NasAB	Acidobacteriota	Terriglobia	Terriglobales	Terriglobales_unknown	Terriglobales_unknown	0	239.435	0
Post	NasAB	Actinomycetota	Actinomycetes	Actinomycetes_unknown	Actinomycetes_unknown	Actinomycetes_unknown	124.387	239.435	0.519503
Post	NasAB	Actinomycetota	Actinomycetes	Frankiales	Frankiaceae	Frankiaceae_unknown	0.744498	239.435	0.0031094
Post	NasAB	Actinomycetota	Actinomycetes	Jatrophihabitantales	Jatrophihabitantaceae	Jatrophihabitans	0	239.435	0
Post	NasAB	Actinomycetota	Actinomycetes	Kitasatosporales	Streptomycetaceae	Streptomyces	0	239.435	0
Post	NasAB	Actinomycetota	Actinomycetes	Mycobacteriales	Mycobacteriaceae	Mycobacteriaceae_unknown	0	239.435	0
Post	NasAB	Actinomycetota	Actinomycetes	Mycobacteriales	Mycobacteriaceae	Mycobacterium	0.143053	239.435	0.000597461
Post	NasAB	Actinomycetota	Actinomycetes	Mycobacteriales	Mycobacteriales_unknown	Mycobacteriales_unknown	0	239.435	0
Post	NasAB	Actinomycetota	Actinomycetes	Propionibacteriales	Kribbellaceae	Kribbella	0	239.435	0
Post	NasAB	Actinomycetota	Actinomycetes	Pseudonocardiales	Pseudonocardiaceae	Pseudonocardiaceae_unknown	0.194987	239.435	0.000814367
Post	NasAB	Actinomycetota	Actinomycetes	Pseudonocardiales	Pseudonocardiales_unknown	Pseudonocardiales_unknown	0	239.435	0
Post	NasAB	Actinomycetota	Actinomycetes	Streptosporangiales	Streptosporangiaceae	Herbidospora	0	239.435	0
Post	NasAB	Actinomycetota	Actinomycetes	Streptosporangiales	Streptosporangiaceae	Streptosporangiaceae_unknown	0	239.435	0
Post	NasAB	Actinomycetota	Actinomycetes	Streptosporangiales	Streptosporangiales_unknown	Streptosporangiales_unknown	2.6001	239.435	0.0108593
Post	NasAB	Actinomycetota	Actinomycetes	Streptosporangiales	Thermomonosporaceae	Actinoallomurus	0	239.435	0
Post	NasAB	Actinomycetota	Actinomycetes	Streptosporangiales	Thermomonosporaceae	Thermomonosporaceae_unknown	0.259983	239.435	0.00108582
Post	NasAB	Actinomycetota	Actinomycetes	Streptosporangiales	Treboniaceae	Trebonia	0.97384	239.435	0.00406725
Post	NasAB	Actinomycetota	Actinomycetota_unknown	Actinomycetota_unknown	Actinomycetota_unknown	Actinomycetota_unknown	40.7081	239.435	0.170018
Post	NasAB	Actinomycetota	Thermoleophilia	Solirubrobacterales	Solirubrobacterales_unknown	Solirubrobacterales_unknown	0.0471842	239.435	0.000197065
Post	NasAB	Bacteria_unknown	Bacteria_unknown	Bacteria_unknown	Bacteria_unknown	Bacteria_unknown	52.9067	239.435	0.220965
Post	NasAB	Bacteria_unknown	Deltaproteobacteria	Deltaproteobacteria_unknown	Deltaproteobacteria_unknown	Deltaproteobacteria_unknown	0.644654	239.435	0.0026924
Post	NasAB	Chloroflexota	Chloroflexota_unknown	Chloroflexota_unknown	Chloroflexota_unknown	Chloroflexota_unknown	0	239.435	0
Post	NasAB	Chloroflexota	Thermoflexia	Thermoflexales	Thermoflexaceae	Thermoflexus	0	239.435	0
Post	NasAB	Myxococcota	Myxococcota_unknown	Polyangiales	Polyangiaceae	Polyangiaceae_unknown	0	239.435	0
Post	NasAB	Myxococcota	Myxococcota_unknown	Polyangiales	Polyangiaceae	Sorangium	0	239.435	0
Post	NasAB	Planctomycetota	Planctomycetia	Gemmatales	Gemmataceae	Fimbriiglobus	0	239.435	0
Post	NasAB	Planctomycetota	Planctomycetia	Gemmatales	Gemmataceae	Urbifossiella	0	239.435	0
Post	NasAB	Planctomycetota	Planctomycetia	Isosphaerales	Isosphaeraceae	Isosphaeraceae_unknown	0	239.435	0
Post	NasAB	Planctomycetota	Planctomycetia	Isosphaerales	Isosphaeraceae	Tautonia	0	239.435	0
Post	NasAB	Planctomycetota	Planctomycetia	Planctomycetales	Planctomycetaceae	Planctomycetaceae_unknown	0	239.435	0
Post	NasAB	Planctomycetota	Planctomycetia	Planctomycetales	Planctomycetaceae	Symmachiella	2.22867	239.435	0.00930805
Post	NasAB	Planctomycetota	Planctomycetia	Planctomycetia_unknown	Planctomycetia_unknown	Planctomycetia_unknown	0	239.435	0
Post	NasAB	Planctomycetota	Planctomycetota_unknown	Planctomycetota_unknown	Planctomycetota_unknown	Planctomycetota_unknown	0.127961	239.435	0.000534428
Post	NasAB	Pseudomonadota	Alphaproteobacteria	Alphaproteobacteria_unknown	Alphaproteobacteria_unknown	Alphaproteobacteria_unknown	4.84664	239.435	0.020242
Post	NasAB	Pseudomonadota	Alphaproteobacteria	Hyphomicrobiales	Beijerinckiaceae	Beijerinckiaceae_unknown	0.176618	239.435	0.000737645
Post	NasAB	Pseudomonadota	Alphaproteobacteria	Hyphomicrobiales	Beijerinckiaceae	Methylocapsa	0.446699	239.435	0.00186564
Post	NasAB	Pseudomonadota	Alphaproteobacteria	Hyphomicrobiales	Beijerinckiaceae	Methylocella	0.168537	239.435	0.000703896
Post	NasAB	Pseudomonadota	Alphaproteobacteria	Hyphomicrobiales	Hyphomicrobiaceae	Hyphomicrobium	0	239.435	0
Post	NasAB	Pseudomonadota	Alphaproteobacteria	Hyphomicrobiales	Hyphomicrobiales_unknown	Hyphomicrobiales_unknown	0	239.435	0
Post	NasAB	Pseudomonadota	Alphaproteobacteria	Hyphomicrobiales	Nitrobacteraceae	Bradyrhizobium	0.433843	239.435	0.00181195
Post	NasAB	Pseudomonadota	Alphaproteobacteria	Hyphomicrobiales	Nitrobacteraceae	Nitrobacteraceae_unknown	0.653259	239.435	0.00272834
Post	NasAB	Pseudomonadota	Alphaproteobacteria	Hyphomicrobiales	Xanthobacteraceae	Pseudolabrys	0	239.435	0
Post	NasAB	Pseudomonadota	Alphaproteobacteria	Rhodospirillales	Acetobacteraceae	Acetobacteraceae_unknown	0	239.435	0
Post	NasAB	Pseudomonadota	Alphaproteobacteria	Rhodospirillales	Rhodospirillaceae	Rhodospirillaceae_unknown	0	239.435	0
Post	NasAB	Pseudomonadota	Alphaproteobacteria	Rhodospirillales	Rhodospirillales_unknown	Rhodospirillales_unknown	0.249426	239.435	0.00104173
Post	NasAB	Pseudomonadota	Alphaproteobacteria	Sphingomonadales	Sphingomonadales_unknown	Sphingomonadales_unknown	0.24444	239.435	0.0010209
Post	NasAB	Pseudomonadota	Betaproteobacteria	Burkholderiales	Sphaerotilaceae	Scleromatobacter	0	239.435	0
Post	NasAB	Pseudomonadota	Gammaproteobacteria	Nevskiales	Nevskiaceae	Nevskia	0.221837	239.435	0.000926503
Post	NasAB	Pseudomonadota	Pseudomonadota_unknown	Pseudomonadota_unknown	Pseudomonadota_unknown	Pseudomonadota_unknown	1.94098	239.435	0.0081065
Post	NasAB	Verrucomicrobiota	Opitutae	Opitutae_unknown	Opitutae_unknown	Opitutae_unknown	0	239.435	0
Post	NasAB	Verrucomicrobiota	Spartobacteria	Chthoniobacterales	Chthoniobacteraceae	Chthoniobacter	0	239.435	0
Post	NasAB	Verrucomicrobiota	Verrucomicrobiae	Limisphaerales	Limisphaerales_unknown	Pedosphaera	0	239.435	0
Post	NasAB	Verrucomicrobiota	Verrucomicrobiae	Verrucomicrobiales	Verrucomicrobiaceae	Verrucomicrobiaceae_unknown	0	239.435	0
Post	NasAB	Verrucomicrobiota	Verrucomicrobiota_unknown	Verrucomicrobiota_unknown	Verrucomicrobiota_unknown	Verrucomicrobiota_unknown	0.129992	239.435	0.000542911
Post	NirA	Acidobacteriota	Acidobacteriota_unknown	Acidobacteriota_unknown	Acidobacteriota_unknown	Acidobacteriota_unknown	1.88854	326.896	0.00577718
Post	NirA	Acidobacteriota	Blastocatellia	Blastocatellia_unknown	Blastocatellia_unknown	Blastocatellia_unknown	0	326.896	0
Post	NirA	Acidobacteriota	Terriglobia	Terriglobales	Acidobacteriaceae	Acidobacteriaceae_unknown	0	326.896	0
Post	NirA	Acidobacteriota	Terriglobia	Terriglobales	Acidobacteriaceae	Edaphobacter	0	326.896	0
Post	NirA	Acidobacteriota	Terriglobia	Terriglobales	Terriglobales_unknown	Terriglobales_unknown	0.0827219	326.896	0.000253053
Post	NirA	Acidobacteriota	Terriglobia	Terriglobia_unknown	Terriglobia_unknown	Terriglobia_unknown	0.0726371	326.896	0.000222203
Post	NirA	Actinomycetota	Acidimicrobiia	Acidimicrobiales	Acidimicrobiaceae	Acidiferrimicrobium	6.73484	326.896	0.0206024
Post	NirA	Actinomycetota	Acidimicrobiia	Acidimicrobiales	Acidimicrobiales_unknown	Acidimicrobiales_unknown	0	326.896	0
Post	NirA	Actinomycetota	Acidimicrobiia	Acidimicrobiia_unknown	Acidimicrobiia_unknown	Acidimicrobiia_unknown	0.0913324	326.896	0.000279393
Post	NirA	Actinomycetota	Actinomycetes	Actinomycetes_unknown	Actinomycetes_unknown	Actinomycetes_unknown	36.2724	326.896	0.11096
Post	NirA	Actinomycetota	Actinomycetes	Catenulisporales	Actinospicaceae	Actinospica	6.17283	326.896	0.0188832
Post	NirA	Actinomycetota	Actinomycetes	Catenulisporales	Actinospicaceae	Actinospicaceae_unknown	0.244842	326.896	0.000748992
Post	NirA	Actinomycetota	Actinomycetes	Catenulisporales	Catenulisporaceae	Catenulispora	2.24228	326.896	0.0068593
Post	NirA	Actinomycetota	Actinomycetes	Kitasatosporales	Streptomycetaceae	Streptomycetaceae_unknown	0	326.896	0
Post	NirA	Actinomycetota	Actinomycetes	Micrococcales	Dermatophilaceae	Mobilicoccus	0	326.896	0
Post	NirA	Actinomycetota	Actinomycetes	Micromonosporales	Micromonosporaceae	Micromonosporaceae_unknown	0	326.896	0
Post	NirA	Actinomycetota	Actinomycetes	Mycobacteriales	Mycobacteriaceae	Mycobacteriaceae_unknown	1.93942	326.896	0.00593284
Post	NirA	Actinomycetota	Actinomycetes	Mycobacteriales	Mycobacteriaceae	Mycolicibacterium	0	326.896	0
Post	NirA	Actinomycetota	Actinomycetes	Mycobacteriales	Mycobacteriales_unknown	Mycobacteriales_unknown	0.64099	326.896	0.00196084
Post	NirA	Actinomycetota	Actinomycetes	Pseudonocardiales	Pseudonocardiaceae	Amycolatopsis	0	326.896	0
Post	NirA	Actinomycetota	Actinomycetes	Pseudonocardiales	Pseudonocardiales_unknown	Pseudonocardiales_unknown	0.396265	326.896	0.00121221
Post	NirA	Actinomycetota	Actinomycetes	Sporichthyales	Sporichthyaceae	Sporichthya	0	326.896	0
Post	NirA	Actinomycetota	Actinomycetes	Streptosporangiales	Streptosporangiaceae	Streptosporangiaceae_unknown	0.271447	326.896	0.000830377
Post	NirA	Actinomycetota	Actinomycetes	Streptosporangiales	Streptosporangiales_unknown	Streptosporangiales_unknown	5.46466	326.896	0.0167168
Post	NirA	Actinomycetota	Actinomycetes	Streptosporangiales	Thermomonosporaceae	Actinomadura	2.76693	326.896	0.00846426
Post	NirA	Actinomycetota	Actinomycetes	Streptosporangiales	Thermomonosporaceae	Thermomonosporaceae_unknown	11.2812	326.896	0.0345102
Post	NirA	Actinomycetota	Actinomycetes	Streptosporangiales	Treboniaceae	Trebonia	28.2942	326.896	0.0865542
Post	NirA	Actinomycetota	Actinomycetota_unknown	Actinomycetota_unknown	Actinomycetota_unknown	Actinomycetota_unknown	134.045	326.896	0.410054
Post	NirA	Actinomycetota	Rubrobacteria	Rubrobacterales	Rubrobacteraceae	Rubrobacter	0.341228	326.896	0.00104384
Post	NirA	Actinomycetota	Thermoleophilia	Solirubrobacterales	Solirubrobacteraceae	Solirubrobacter	0	326.896	0
Post	NirA	Actinomycetota	Thermoleophilia	Solirubrobacterales	Solirubrobacteraceae	Solirubrobacteraceae_unknown	0	326.896	0
Post	NirA	Actinomycetota	Thermoleophilia	Solirubrobacterales	Solirubrobacterales_unknown	Solirubrobacterales_unknown	13.0902	326.896	0.0400439
Post	NirA	Actinomycetota	Thermoleophilia	Thermoleophilia_unknown	Thermoleophilia_unknown	Thermoleophilia_unknown	0	326.896	0
Post	NirA	Aquificota	Aquificota_unknown	Aquificota_unknown	Aquificota_unknown	Aquificota_unknown	0	326.896	0
Post	NirA	Bacillota	Bacilli	Bacillales	Paenibacillaceae	Paenibacillus	0	326.896	0
Post	NirA	Bacteria_unknown	Bacteria_unknown	Bacteria_unknown	Bacteria_unknown	Bacteria_unknown	23.8256	326.896	0.0728844
Post	NirA	Bacteria_unknown	Deltaproteobacteria	Deltaproteobacteria_unknown	Deltaproteobacteria_unknown	Deltaproteobacteria_unknown	0.818247	326.896	0.00250308
Post	NirA	Bacteroidota	Bacteroidota_unknown	Bacteroidota_unknown	Bacteroidota_unknown	Bacteroidota_unknown	0	326.896	0
Post	NirA	Bacteroidota	Chitinophagia	Chitinophagales	Chitinophagaceae	Puia	0	326.896	0
Post	NirA	Candidatus Dormibacteraeota	Candidatus Dormibacteraeota_unknown	Candidatus Dormibacteraeota_unknown	Candidatus Dormibacteraeota_unknown	Candidatus Dormibacter	0	326.896	0
Post	NirA	Candidatus Handelsmanbacteria	Candidatus Handelsmanbacteria_unknown	Candidatus Handelsmanbacteria_unknown	Candidatus Handelsmanbacteria_unknown	Candidatus Handelsmanbacteria_unknown	0	326.896	0
Post	NirA	Candidatus Rokubacteria	Candidatus Rokubacteria_unknown	Candidatus Rokubacteria_unknown	Candidatus Rokubacteria_unknown	Candidatus Rokubacteria_unknown	0.102123	326.896	0.000312404
Post	NirA	Chloroflexota	Chloroflexota_unknown	Chloroflexota_unknown	Chloroflexota_unknown	Chloroflexota_unknown	9.73968	326.896	0.0297945
Post	NirA	Gemmatimonadota	Gemmatimonadota_unknown	Gemmatimonadota_unknown	Gemmatimonadota_unknown	Gemmatimonadota_unknown	35.6638	326.896	0.109099
Post	NirA	Myxococcota	Myxococcia	Myxococcales	Myxococcales_unknown	Myxococcales_unknown	0.852034	326.896	0.00260644
Post	NirA	Myxococcota	Myxococcota_unknown	Polyangiales	Polyangiaceae	Polyangiaceae_unknown	0.106554	326.896	0.000325959
Post	NirA	Planctomycetota	Phycisphaerae	Tepidisphaerales	Tepidisphaeraceae	Humisphaera	0	326.896	0
Post	NirA	Planctomycetota	Planctomycetia	Gemmatales	Gemmataceae	Gemmataceae_unknown	0	326.896	0
Post	NirA	Planctomycetota	Planctomycetia	Isosphaerales	Isosphaeraceae	Paludisphaera	0	326.896	0
Post	NirA	Planctomycetota	Planctomycetia	Planctomycetales	Planctomycetaceae	Planctomycetaceae_unknown	0	326.896	0
Post	NirA	Planctomycetota	Planctomycetia	Planctomycetia_unknown	Planctomycetia_unknown	Planctomycetia_unknown	0	326.896	0
Post	NirA	Planctomycetota	Planctomycetota_unknown	Planctomycetota_unknown	Planctomycetota_unknown	Planctomycetota_unknown	0.700099	326.896	0.00214166
Post	NirA	Pseudomonadota	Alphaproteobacteria	Alphaproteobacteria_unknown	Alphaproteobacteria_unknown	Alphaproteobacteria_unknown	0.526649	326.896	0.00161106
Post	NirA	Pseudomonadota	Alphaproteobacteria	Hyphomicrobiales	Beijerinckiaceae	Beijerinckiaceae_unknown	0	326.896	0
Post	NirA	Pseudomonadota	Alphaproteobacteria	Hyphomicrobiales	Hyphomicrobiales_unknown	Hyphomicrobiales_unknown	0	326.896	0
Post	NirA	Pseudomonadota	Alphaproteobacteria	Hyphomicrobiales	Nitrobacteraceae	Bradyrhizobium	0	326.896	0
Post	NirA	Pseudomonadota	Alphaproteobacteria	Hyphomicrobiales	Nitrobacteraceae	Nitrobacteraceae_unknown	0	326.896	0
Post	NirA	Pseudomonadota	Alphaproteobacteria	Rhodospirillales	Rhodospirillaceae	Aliidongia	1.60429	326.896	0.00490767
Post	NirA	Pseudomonadota	Alphaproteobacteria	Rhodospirillales	Rhodospirillaceae	Hypericibacter	0.334885	326.896	0.00102444
Post	NirA	Pseudomonadota	Betaproteobacteria	Burkholderiales	Alcaligenaceae	Achromobacter	0	326.896	0
Post	NirA	Pseudomonadota	Gammaproteobacteria	Chromatiales	Chromatiales_unknown	Chromatiales_unknown	0	326.896	0
Post	NirA	Pseudomonadota	Gammaproteobacteria	Gammaproteobacteria_unknown	Gammaproteobacteria_unknown	Gammaproteobacteria_unknown	0	326.896	0
Post	NirA	Pseudomonadota	Gammaproteobacteria	Gammaproteobacteria_unknown	Gammaproteobacteria_unknown	Methylohalomonas	0	326.896	0
Post	NirA	Pseudomonadota	Pseudomonadota_unknown	Pseudomonadota_unknown	Pseudomonadota_unknown	Pseudomonadota_unknown	0.287913	326.896	0.000880749
Post	NirA	Thermomicrobiota	Thermomicrobia	Sphaerobacterales	Sphaerobacteraceae	Nitrolancea	0	326.896	0
Post	NirA	Verrucomicrobiota	Opitutae	Opitutae_unknown	Opitutae_unknown	Opitutae_unknown	0	326.896	0
Post	NirA	Verrucomicrobiota	Spartobacteria	Chthoniobacterales	Chthoniobacteraceae	Chthoniobacter	0	326.896	0
Post	NirA	Verrucomicrobiota	Verrucomicrobiota_unknown	Verrucomicrobiota_unknown	Verrucomicrobiota_unknown	Verrucomicrobiota_unknown	0	326.896	0
Pre	NR	Acidobacteriota	Acidobacteriota_unknown	Acidobacteriota_unknown	Acidobacteriota_unknown	Acidobacteriota_unknown	0.398394	2.13116	0.186937
Pre	NR	Actinomycetota	Actinomycetes	Actinomycetes_unknown	Actinomycetes_unknown	Actinomycetes_unknown	0	2.13116	0
Pre	NR	Bacteria_unknown	Bacteria_unknown	Bacteria_unknown	Bacteria_unknown	Bacteria_unknown	0	2.13116	0
Pre	NR	Chloroflexota	Chloroflexota_unknown	Chloroflexota_unknown	Chloroflexota_unknown	Chloroflexota_unknown	1.33817	2.13116	0.627906
Pre	NR	Planctomycetota	Planctomycetia	Gemmatales	Gemmatales_unknown	Gemmatales_unknown	0.3946	2.13116	0.185157
Pre	NR	Pseudomonadota	Alphaproteobacteria	Hyphomicrobiales	Nitrobacteraceae	Afipia	0	2.13116	0
Pre	NarB	Bacteria_unknown	Bacteria_unknown	Bacteria_unknown	Bacteria_unknown	Bacteria_unknown	1.2268	6.94577	0.176625
Pre	NarB	Bacteria_unknown	Deltaproteobacteria	Deltaproteobacteria_unknown	Deltaproteobacteria_unknown	Deltaproteobacteria_unknown	0.164337	6.94577	0.02366
Pre	NarB	Bacteroidota	Bacteroidota_unknown	Bacteroidota_unknown	Bacteroidota_unknown	Bacteroidota_unknown	0.128275	6.94577	0.0184681
Pre	NarB	Bacteroidota	Chitinophagia	Chitinophagales	Chitinophagaceae	Puia	0.0881553	6.94577	0.0126919
Pre	NarB	Bacteroidota	Sphingobacteriia	Sphingobacteriales	Sphingobacteriaceae	Sphingobacteriaceae_unknown	0	6.94577	0
Pre	NarB	Bacteroidota	Sphingobacteriia	Sphingobacteriales	Sphingobacteriales_unknown	Sphingobacteriales_unknown	0.0840242	6.94577	0.0120972
Pre	NarB	Planctomycetota	Planctomycetia	Gemmatales	Gemmataceae	Urbifossiella	0	6.94577	0
Pre	NarB	Planctomycetota	Planctomycetia	Planctomycetia_unknown	Planctomycetia_unknown	Planctomycetia_unknown	0.305617	6.94577	0.0440005
Pre	NarB	Planctomycetota	Planctomycetota_unknown	Planctomycetota_unknown	Planctomycetota_unknown	Planctomycetota_unknown	4.78672	6.94577	0.689156
Pre	NarB	Pseudomonadota	Alphaproteobacteria	Hyphomicrobiales	Nitrobacteraceae	Bradyrhizobium	0	6.94577	0
Pre	NarB	Pseudomonadota	Pseudomonadota_unknown	Pseudomonadota_unknown	Pseudomonadota_unknown	Pseudomonadota_unknown	0.161848	6.94577	0.0233016
Pre	NasAB	Acidobacteriota	Acidobacteriota_unknown	Acidobacteriota_unknown	Acidobacteriota_unknown	Acidobacteriota_unknown	1.1239	91.3924	0.0122975
Pre	NasAB	Acidobacteriota	Terriglobia	Bryobacterales	Solibacteraceae	Candidatus Sulfopaludibacter	0.126869	91.3924	0.00138818
Pre	NasAB	Acidobacteriota	Terriglobia	Terriglobales	Acidobacteriaceae	Acidobacteriaceae_unknown	0.174088	91.3924	0.00190484
Pre	NasAB	Acidobacteriota	Terriglobia	Terriglobales	Terriglobales_unknown	Terriglobales_unknown	0.155638	91.3924	0.00170297
Pre	NasAB	Actinomycetota	Actinomycetes	Actinomycetes_unknown	Actinomycetes_unknown	Actinomycetes_unknown	4.92944	91.3924	0.0539371
Pre	NasAB	Actinomycetota	Actinomycetes	Frankiales	Frankiaceae	Frankiaceae_unknown	0	91.3924	0
Pre	NasAB	Actinomycetota	Actinomycetes	Jatrophihabitantales	Jatrophihabitantaceae	Jatrophihabitans	0.0831987	91.3924	0.000910346
Pre	NasAB	Actinomycetota	Actinomycetes	Kitasatosporales	Streptomycetaceae	Streptomyces	0.190643	91.3924	0.00208598
Pre	NasAB	Actinomycetota	Actinomycetes	Mycobacteriales	Mycobacteriaceae	Mycobacteriaceae_unknown	0.195458	91.3924	0.00213867
Pre	NasAB	Actinomycetota	Actinomycetes	Mycobacteriales	Mycobacteriaceae	Mycobacterium	3.2607	91.3924	0.0356781
Pre	NasAB	Actinomycetota	Actinomycetes	Mycobacteriales	Mycobacteriales_unknown	Mycobacteriales_unknown	0.0579482	91.3924	0.000634059
Pre	NasAB	Actinomycetota	Actinomycetes	Propionibacteriales	Kribbellaceae	Kribbella	0.06031	91.3924	0.000659901
Pre	NasAB	Actinomycetota	Actinomycetes	Pseudonocardiales	Pseudonocardiaceae	Pseudonocardiaceae_unknown	0	91.3924	0
Pre	NasAB	Actinomycetota	Actinomycetes	Pseudonocardiales	Pseudonocardiales_unknown	Pseudonocardiales_unknown	0.275506	91.3924	0.00301454
Pre	NasAB	Actinomycetota	Actinomycetes	Streptosporangiales	Streptosporangiaceae	Herbidospora	0.313886	91.3924	0.00343449
Pre	NasAB	Actinomycetota	Actinomycetes	Streptosporangiales	Streptosporangiaceae	Streptosporangiaceae_unknown	0.0826808	91.3924	0.000904679
Pre	NasAB	Actinomycetota	Actinomycetes	Streptosporangiales	Streptosporangiales_unknown	Streptosporangiales_unknown	0	91.3924	0
Pre	NasAB	Actinomycetota	Actinomycetes	Streptosporangiales	Thermomonosporaceae	Actinoallomurus	0.62448	91.3924	0.00683295
Pre	NasAB	Actinomycetota	Actinomycetes	Streptosporangiales	Thermomonosporaceae	Thermomonosporaceae_unknown	0	91.3924	0
Pre	NasAB	Actinomycetota	Actinomycetes	Streptosporangiales	Treboniaceae	Trebonia	0.371359	91.3924	0.00406335
Pre	NasAB	Actinomycetota	Actinomycetota_unknown	Actinomycetota_unknown	Actinomycetota_unknown	Actinomycetota_unknown	3.24709	91.3924	0.035529
Pre	NasAB	Actinomycetota	Thermoleophilia	Solirubrobacterales	Solirubrobacterales_unknown	Solirubrobacterales_unknown	0.0379076	91.3924	0.000414778
Pre	NasAB	Bacteria_unknown	Bacteria_unknown	Bacteria_unknown	Bacteria_unknown	Bacteria_unknown	39.0698	91.3924	0.427495
Pre	NasAB	Bacteria_unknown	Deltaproteobacteria	Deltaproteobacteria_unknown	Deltaproteobacteria_unknown	Deltaproteobacteria_unknown	0.0946181	91.3924	0.00103529
Pre	NasAB	Chloroflexota	Chloroflexota_unknown	Chloroflexota_unknown	Chloroflexota_unknown	Chloroflexota_unknown	1.06125	91.3924	0.011612
Pre	NasAB	Chloroflexota	Thermoflexia	Thermoflexales	Thermoflexaceae	Thermoflexus	0.323695	91.3924	0.00354181
Pre	NasAB	Myxococcota	Myxococcota_unknown	Polyangiales	Polyangiaceae	Polyangiaceae_unknown	0.0765859	91.3924	0.000837989
Pre	NasAB	Myxococcota	Myxococcota_unknown	Polyangiales	Polyangiaceae	Sorangium	0.143367	91.3924	0.00156869
Pre	NasAB	Planctomycetota	Planctomycetia	Gemmatales	Gemmataceae	Fimbriiglobus	0.521169	91.3924	0.00570254
Pre	NasAB	Planctomycetota	Planctomycetia	Gemmatales	Gemmataceae	Urbifossiella	0	91.3924	0
Pre	NasAB	Planctomycetota	Planctomycetia	Isosphaerales	Isosphaeraceae	Isosphaeraceae_unknown	4.059	91.3924	0.0444129
Pre	NasAB	Planctomycetota	Planctomycetia	Isosphaerales	Isosphaeraceae	Tautonia	0.145891	91.3924	0.00159631
Pre	NasAB	Planctomycetota	Planctomycetia	Planctomycetales	Planctomycetaceae	Planctomycetaceae_unknown	0.583563	91.3924	0.00638524
Pre	NasAB	Planctomycetota	Planctomycetia	Planctomycetales	Planctomycetaceae	Symmachiella	0	91.3924	0
Pre	NasAB	Planctomycetota	Planctomycetia	Planctomycetia_unknown	Planctomycetia_unknown	Planctomycetia_unknown	4.46313	91.3924	0.0488348
Pre	NasAB	Planctomycetota	Planctomycetota_unknown	Planctomycetota_unknown	Planctomycetota_unknown	Planctomycetota_unknown	5.67225	91.3924	0.0620648
Pre	NasAB	Pseudomonadota	Alphaproteobacteria	Alphaproteobacteria_unknown	Alphaproteobacteria_unknown	Alphaproteobacteria_unknown	3.4153	91.3924	0.0373696
Pre	NasAB	Pseudomonadota	Alphaproteobacteria	Hyphomicrobiales	Beijerinckiaceae	Beijerinckiaceae_unknown	1.60534	91.3924	0.0175654
Pre	NasAB	Pseudomonadota	Alphaproteobacteria	Hyphomicrobiales	Beijerinckiaceae	Methylocapsa	0.154026	91.3924	0.00168532
Pre	NasAB	Pseudomonadota	Alphaproteobacteria	Hyphomicrobiales	Beijerinckiaceae	Methylocella	0.123288	91.3924	0.001349
Pre	NasAB	Pseudomonadota	Alphaproteobacteria	Hyphomicrobiales	Hyphomicrobiaceae	Hyphomicrobium	0	91.3924	0
Pre	NasAB	Pseudomonadota	Alphaproteobacteria	Hyphomicrobiales	Hyphomicrobiales_unknown	Hyphomicrobiales_unknown	0.374663	91.3924	0.0040995
Pre	NasAB	Pseudomonadota	Alphaproteobacteria	Hyphomicrobiales	Nitrobacteraceae	Bradyrhizobium	1.1505	91.3924	0.0125886
Pre	NasAB	Pseudomonadota	Alphaproteobacteria	Hyphomicrobiales	Nitrobacteraceae	Nitrobacteraceae_unknown	0.445516	91.3924	0.00487476
Pre	NasAB	Pseudomonadota	Alphaproteobacteria	Hyphomicrobiales	Xanthobacteraceae	Pseudolabrys	0.212477	91.3924	0.00232488
Pre	NasAB	Pseudomonadota	Alphaproteobacteria	Rhodospirillales	Acetobacteraceae	Acetobacteraceae_unknown	0.687579	91.3924	0.00752336
Pre	NasAB	Pseudomonadota	Alphaproteobacteria	Rhodospirillales	Rhodospirillaceae	Rhodospirillaceae_unknown	0.0557571	91.3924	0.000610085
Pre	NasAB	Pseudomonadota	Alphaproteobacteria	Rhodospirillales	Rhodospirillales_unknown	Rhodospirillales_unknown	0.0988854	91.3924	0.00108199
Pre	NasAB	Pseudomonadota	Alphaproteobacteria	Sphingomonadales	Sphingomonadales_unknown	Sphingomonadales_unknown	0	91.3924	0
Pre	NasAB	Pseudomonadota	Betaproteobacteria	Burkholderiales	Sphaerotilaceae	Scleromatobacter	0.206573	91.3924	0.00226029
Pre	NasAB	Pseudomonadota	Gammaproteobacteria	Nevskiales	Nevskiaceae	Nevskia	0.0317174	91.3924	0.000347046
Pre	NasAB	Pseudomonadota	Pseudomonadota_unknown	Pseudomonadota_unknown	Pseudomonadota_unknown	Pseudomonadota_unknown	5.39844	91.3924	0.0590687
Pre	NasAB	Verrucomicrobiota	Opitutae	Opitutae_unknown	Opitutae_unknown	Opitutae_unknown	1.16483	91.3924	0.0127454
Pre	NasAB	Verrucomicrobiota	Spartobacteria	Chthoniobacterales	Chthoniobacteraceae	Chthoniobacter	0	91.3924	0
Pre	NasAB	Verrucomicrobiota	Verrucomicrobiae	Limisphaerales	Limisphaerales_unknown	Pedosphaera	0.075196	91.3924	0.000822781
Pre	NasAB	Verrucomicrobiota	Verrucomicrobiae	Verrucomicrobiales	Verrucomicrobiaceae	Verrucomicrobiaceae_unknown	2.53375	91.3924	0.0277238
Pre	NasAB	Verrucomicrobiota	Verrucomicrobiota_unknown	Verrucomicrobiota_unknown	Verrucomicrobiota_unknown	Verrucomicrobiota_unknown	2.13314	91.3924	0.0233405
Pre	NirA	Acidobacteriota	Acidobacteriota_unknown	Acidobacteriota_unknown	Acidobacteriota_unknown	Acidobacteriota_unknown	31.8829	224.696	0.141893
Pre	NirA	Acidobacteriota	Blastocatellia	Blastocatellia_unknown	Blastocatellia_unknown	Blastocatellia_unknown	0.103067	224.696	0.000458695
Pre	NirA	Acidobacteriota	Terriglobia	Terriglobales	Acidobacteriaceae	Acidobacteriaceae_unknown	0.55858	224.696	0.00248594
Pre	NirA	Acidobacteriota	Terriglobia	Terriglobales	Acidobacteriaceae	Edaphobacter	0.563714	224.696	0.00250878
Pre	NirA	Acidobacteriota	Terriglobia	Terriglobales	Terriglobales_unknown	Terriglobales_unknown	0.30243	224.696	0.00134595
Pre	NirA	Acidobacteriota	Terriglobia	Terriglobia_unknown	Terriglobia_unknown	Terriglobia_unknown	1.10045	224.696	0.00489749
Pre	NirA	Actinomycetota	Acidimicrobiia	Acidimicrobiales	Acidimicrobiaceae	Acidiferrimicrobium	1.03459	224.696	0.00460439
Pre	NirA	Actinomycetota	Acidimicrobiia	Acidimicrobiales	Acidimicrobiales_unknown	Acidimicrobiales_unknown	0.638672	224.696	0.00284238
Pre	NirA	Actinomycetota	Acidimicrobiia	Acidimicrobiia_unknown	Acidimicrobiia_unknown	Acidimicrobiia_unknown	0	224.696	0
Pre	NirA	Actinomycetota	Actinomycetes	Actinomycetes_unknown	Actinomycetes_unknown	Actinomycetes_unknown	11.5507	224.696	0.0514057
Pre	NirA	Actinomycetota	Actinomycetes	Catenulisporales	Actinospicaceae	Actinospica	1.56156	224.696	0.00694965
Pre	NirA	Actinomycetota	Actinomycetes	Catenulisporales	Actinospicaceae	Actinospicaceae_unknown	0.19515	224.696	0.000868505
Pre	NirA	Actinomycetota	Actinomycetes	Catenulisporales	Catenulisporaceae	Catenulispora	0.0941659	224.696	0.000419081
Pre	NirA	Actinomycetota	Actinomycetes	Kitasatosporales	Streptomycetaceae	Streptomycetaceae_unknown	0.222758	224.696	0.000991373
Pre	NirA	Actinomycetota	Actinomycetes	Micrococcales	Dermatophilaceae	Mobilicoccus	0.436137	224.696	0.001941
Pre	NirA	Actinomycetota	Actinomycetes	Micromonosporales	Micromonosporaceae	Micromonosporaceae_unknown	0	224.696	0
Pre	NirA	Actinomycetota	Actinomycetes	Mycobacteriales	Mycobacteriaceae	Mycobacteriaceae_unknown	5.47155	224.696	0.0243509
Pre	NirA	Actinomycetota	Actinomycetes	Mycobacteriales	Mycobacteriaceae	Mycolicibacterium	0	224.696	0
Pre	NirA	Actinomycetota	Actinomycetes	Mycobacteriales	Mycobacteriales_unknown	Mycobacteriales_unknown	0.813046	224.696	0.00361842
Pre	NirA	Actinomycetota	Actinomycetes	Pseudonocardiales	Pseudonocardiaceae	Amycolatopsis	0	224.696	0
Pre	NirA	Actinomycetota	Actinomycetes	Pseudonocardiales	Pseudonocardiales_unknown	Pseudonocardiales_unknown	0.334137	224.696	0.00148706
Pre	NirA	Actinomycetota	Actinomycetes	Sporichthyales	Sporichthyaceae	Sporichthya	0.417862	224.696	0.00185967
Pre	NirA	Actinomycetota	Actinomycetes	Streptosporangiales	Streptosporangiaceae	Streptosporangiaceae_unknown	0.100184	224.696	0.000445864
Pre	NirA	Actinomycetota	Actinomycetes	Streptosporangiales	Streptosporangiales_unknown	Streptosporangiales_unknown	0.889369	224.696	0.00395809
Pre	NirA	Actinomycetota	Actinomycetes	Streptosporangiales	Thermomonosporaceae	Actinomadura	0	224.696	0
Pre	NirA	Actinomycetota	Actinomycetes	Streptosporangiales	Thermomonosporaceae	Thermomonosporaceae_unknown	0.32905	224.696	0.00146442
Pre	NirA	Actinomycetota	Actinomycetes	Streptosporangiales	Treboniaceae	Trebonia	3.49308	224.696	0.0155458
Pre	NirA	Actinomycetota	Actinomycetota_unknown	Actinomycetota_unknown	Actinomycetota_unknown	Actinomycetota_unknown	66.6231	224.696	0.296503
Pre	NirA	Actinomycetota	Rubrobacteria	Rubrobacterales	Rubrobacteraceae	Rubrobacter	0.114456	224.696	0.00050938
Pre	NirA	Actinomycetota	Thermoleophilia	Solirubrobacterales	Solirubrobacteraceae	Solirubrobacter	0.0784715	224.696	0.000349234
Pre	NirA	Actinomycetota	Thermoleophilia	Solirubrobacterales	Solirubrobacteraceae	Solirubrobacteraceae_unknown	0	224.696	0
Pre	NirA	Actinomycetota	Thermoleophilia	Solirubrobacterales	Solirubrobacterales_unknown	Solirubrobacterales_unknown	4.33171	224.696	0.0192781
Pre	NirA	Actinomycetota	Thermoleophilia	Thermoleophilia_unknown	Thermoleophilia_unknown	Thermoleophilia_unknown	0.29959	224.696	0.00133331
Pre	NirA	Aquificota	Aquificota_unknown	Aquificota_unknown	Aquificota_unknown	Aquificota_unknown	0.505608	224.696	0.00225018
Pre	NirA	Bacillota	Bacilli	Bacillales	Paenibacillaceae	Paenibacillus	0.103696	224.696	0.000461494
Pre	NirA	Bacteria_unknown	Bacteria_unknown	Bacteria_unknown	Bacteria_unknown	Bacteria_unknown	34.5595	224.696	0.153805
Pre	NirA	Bacteria_unknown	Deltaproteobacteria	Deltaproteobacteria_unknown	Deltaproteobacteria_unknown	Deltaproteobacteria_unknown	0.181742	224.696	0.000808836
Pre	NirA	Bacteroidota	Bacteroidota_unknown	Bacteroidota_unknown	Bacteroidota_unknown	Bacteroidota_unknown	0	224.696	0
Pre	NirA	Bacteroidota	Chitinophagia	Chitinophagales	Chitinophagaceae	Puia	0.273119	224.696	0.0012155
Pre	NirA	Candidatus Dormibacteraeota	Candidatus Dormibacteraeota_unknown	Candidatus Dormibacteraeota_unknown	Candidatus Dormibacteraeota_unknown	Candidatus Dormibacter	0	224.696	0
Pre	NirA	Candidatus Handelsmanbacteria	Candidatus Handelsmanbacteria_unknown	Candidatus Handelsmanbacteria_unknown	Candidatus Handelsmanbacteria_unknown	Candidatus Handelsmanbacteria_unknown	0.651284	224.696	0.00289851
Pre	NirA	Candidatus Rokubacteria	Candidatus Rokubacteria_unknown	Candidatus Rokubacteria_unknown	Candidatus Rokubacteria_unknown	Candidatus Rokubacteria_unknown	0.50082	224.696	0.00222888
Pre	NirA	Chloroflexota	Chloroflexota_unknown	Chloroflexota_unknown	Chloroflexota_unknown	Chloroflexota_unknown	11.865	224.696	0.0528045
Pre	NirA	Gemmatimonadota	Gemmatimonadota_unknown	Gemmatimonadota_unknown	Gemmatimonadota_unknown	Gemmatimonadota_unknown	0	224.696	0
Pre	NirA	Myxococcota	Myxococcia	Myxococcales	Myxococcales_unknown	Myxococcales_unknown	1.60694	224.696	0.00715159
Pre	NirA	Myxococcota	Myxococcota_unknown	Polyangiales	Polyangiaceae	Polyangiaceae_unknown	0.25219	224.696	0.00112236
Pre	NirA	Planctomycetota	Phycisphaerae	Tepidisphaerales	Tepidisphaeraceae	Humisphaera	0.433853	224.696	0.00193084
Pre	NirA	Planctomycetota	Planctomycetia	Gemmatales	Gemmataceae	Gemmataceae_unknown	0.657666	224.696	0.00292691
Pre	NirA	Planctomycetota	Planctomycetia	Isosphaerales	Isosphaeraceae	Paludisphaera	0	224.696	0
Pre	NirA	Planctomycetota	Planctomycetia	Planctomycetales	Planctomycetaceae	Planctomycetaceae_unknown	0.348053	224.696	0.00154899
Pre	NirA	Planctomycetota	Planctomycetia	Planctomycetia_unknown	Planctomycetia_unknown	Planctomycetia_unknown	0.163504	224.696	0.000727666
Pre	NirA	Planctomycetota	Planctomycetota_unknown	Planctomycetota_unknown	Planctomycetota_unknown	Planctomycetota_unknown	18.2821	224.696	0.0813635
Pre	NirA	Pseudomonadota	Alphaproteobacteria	Alphaproteobacteria_unknown	Alphaproteobacteria_unknown	Alphaproteobacteria_unknown	5.54143	224.696	0.0246618
Pre	NirA	Pseudomonadota	Alphaproteobacteria	Hyphomicrobiales	Beijerinckiaceae	Beijerinckiaceae_unknown	0.246625	224.696	0.00109759
Pre	NirA	Pseudomonadota	Alphaproteobacteria	Hyphomicrobiales	Hyphomicrobiales_unknown	Hyphomicrobiales_unknown	0.0841365	224.696	0.000374445
Pre	NirA	Pseudomonadota	Alphaproteobacteria	Hyphomicrobiales	Nitrobacteraceae	Bradyrhizobium	0.824062	224.696	0.00366745
Pre	NirA	Pseudomonadota	Alphaproteobacteria	Hyphomicrobiales	Nitrobacteraceae	Nitrobacteraceae_unknown	0	224.696	0
Pre	NirA	Pseudomonadota	Alphaproteobacteria	Rhodospirillales	Rhodospirillaceae	Aliidongia	0	224.696	0
Pre	NirA	Pseudomonadota	Alphaproteobacteria	Rhodospirillales	Rhodospirillaceae	Hypericibacter	0	224.696	0
Pre	NirA	Pseudomonadota	Betaproteobacteria	Burkholderiales	Alcaligenaceae	Achromobacter	0.228122	224.696	0.00101525
Pre	NirA	Pseudomonadota	Gammaproteobacteria	Chromatiales	Chromatiales_unknown	Chromatiales_unknown	0.159376	224.696	0.000709294
Pre	NirA	Pseudomonadota	Gammaproteobacteria	Gammaproteobacteria_unknown	Gammaproteobacteria_unknown	Gammaproteobacteria_unknown	1.67257	224.696	0.00744371
Pre	NirA	Pseudomonadota	Gammaproteobacteria	Gammaproteobacteria_unknown	Gammaproteobacteria_unknown	Methylohalomonas	0.214516	224.696	0.000954693
Pre	NirA	Pseudomonadota	Pseudomonadota_unknown	Pseudomonadota_unknown	Pseudomonadota_unknown	Pseudomonadota_unknown	4.25877	224.696	0.0189534
Pre	NirA	Thermomicrobiota	Thermomicrobia	Sphaerobacterales	Sphaerobacteraceae	Nitrolancea	6.84466	224.696	0.0304618
Pre	NirA	Verrucomicrobiota	Opitutae	Opitutae_unknown	Opitutae_unknown	Opitutae_unknown	0.29595	224.696	0.00131711
Pre	NirA	Verrucomicrobiota	Spartobacteria	Chthoniobacterales	Chthoniobacteraceae	Chthoniobacter	0	224.696	0
Pre	NirA	Verrucomicrobiota	Verrucomicrobiota_unknown	Verrucomicrobiota_unknown	Verrucomicrobiota_unknown	Verrucomicrobiota_unknown	0.400647	224.696	0.00178306
Active	NapAB	Acidobacteriota	Acidobacteriota_unknown	Acidobacteriota_unknown	Acidobacteriota_unknown	Acidobacteriota_unknown	0	27.3575	0
Active	NapAB	Actinomycetota	Actinomycetes	Actinomycetes_unknown	Actinomycetes_unknown	Actinomycetes_unknown	2.81334	27.3575	0.102836
Active	NapAB	Actinomycetota	Actinomycetes	Kitasatosporales	Streptomycetaceae	Streptomyces	0	27.3575	0
Active	NapAB	Actinomycetota	Actinomycetes	Mycobacteriales	Mycobacteriaceae	Mycobacteriaceae_unknown	0.479225	27.3575	0.0175171
Active	NapAB	Actinomycetota	Actinomycetes	Mycobacteriales	Mycobacteriaceae	Mycobacterium	0	27.3575	0
Active	NapAB	Actinomycetota	Actinomycetes	Mycobacteriales	Mycobacteriales_unknown	Mycobacteriales_unknown	0.229491	27.3575	0.00838859
Active	NapAB	Actinomycetota	Actinomycetes	Streptosporangiales	Treboniaceae	Trebonia	0	27.3575	0
Active	NapAB	Actinomycetota	Actinomycetota_unknown	Actinomycetota_unknown	Actinomycetota_unknown	Actinomycetota_unknown	1.36827	27.3575	0.0500147
Active	NapAB	Bacteria_unknown	Bacteria_unknown	Bacteria_unknown	Bacteria_unknown	Bacteria_unknown	5.93673	27.3575	0.217006
Active	NapAB	Bacteria_unknown	Deltaproteobacteria	Deltaproteobacteria_unknown	Deltaproteobacteria_unknown	Deltaproteobacteria_unknown	4.65065	27.3575	0.169996
Active	NapAB	Chloroflexota	Chloroflexota_unknown	Chloroflexota_unknown	Chloroflexota_unknown	Chloroflexota_unknown	0.213733	27.3575	0.00781261
Active	NapAB	Elusimicrobiota	Elusimicrobiota_unknown	Elusimicrobiota_unknown	Elusimicrobiota_unknown	Elusimicrobiota_unknown	1.17478	27.3575	0.0429419
Active	NapAB	Planctomycetota	Planctomycetota_unknown	Planctomycetota_unknown	Planctomycetota_unknown	Planctomycetota_unknown	0	27.3575	0
Active	NapAB	Pseudomonadota	Alphaproteobacteria	Alphaproteobacteria_unknown	Alphaproteobacteria_unknown	Alphaproteobacteria_unknown	7.92644	27.3575	0.289736
Active	NapAB	Pseudomonadota	Alphaproteobacteria	Hyphomicrobiales	Beijerinckiaceae	Methylocella	0	27.3575	0
Active	NapAB	Pseudomonadota	Alphaproteobacteria	Hyphomicrobiales	Nitrobacteraceae	Nitrobacteraceae_unknown	0	27.3575	0
Active	NapAB	Pseudomonadota	Alphaproteobacteria	Rhodospirillales	Acetobacteraceae	Acetobacteraceae_unknown	2.5648	27.3575	0.0937514
Active	NapAB	Pseudomonadota	Alphaproteobacteria	Rhodospirillales	Acetobacteraceae	Roseomonas	0	27.3575	0
Active	NapAB	Pseudomonadota	Gammaproteobacteria	Gammaproteobacteria_unknown	Gammaproteobacteria_unknown	Gammaproteobacteria_unknown	0	27.3575	0
Active	NapAB	Pseudomonadota	Pseudomonadota_unknown	Pseudomonadota_unknown	Pseudomonadota_unknown	Pseudomonadota_unknown	0	27.3575	0
Active	NapAB	Verrucomicrobiota	Verrucomicrobiae	Verrucomicrobiales	Verrucomicrobiaceae	Verrucomicrobiaceae_unknown	0	27.3575	0
Active	NapAB	Verrucomicrobiota	Verrucomicrobiota_unknown	Verrucomicrobiota_unknown	Verrucomicrobiota_unknown	Verrucomicrobiota_unknown	0	27.3575	0
Active	NarGHI	Acidobacteriota	Acidobacteriota_unknown	Acidobacteriota_unknown	Acidobacteriota_unknown	Acidobacteriota_unknown	0	8.03918	0
Active	NarGHI	Actinomycetota	Actinomycetes	Actinomycetes_unknown	Actinomycetes_unknown	Actinomycetes_unknown	0.95591	8.03918	0.118906
Active	NarGHI	Actinomycetota	Actinomycetes	Mycobacteriales	Mycobacteriaceae	Mycobacterium	0.376386	8.03918	0.046819
Active	NarGHI	Actinomycetota	Actinomycetes	Mycobacteriales	Mycobacteriales_unknown	Mycobacteriales_unknown	0	8.03918	0
Active	NarGHI	Actinomycetota	Actinomycetes	Streptosporangiales	Treboniaceae	Trebonia	0	8.03918	0
Active	NarGHI	Actinomycetota	Thermoleophilia	Solirubrobacterales	Solirubrobacterales_unknown	Solirubrobacterales_unknown	0	8.03918	0
Active	NarGHI	Bacteria_unknown	Bacteria_unknown	Bacteria_unknown	Bacteria_unknown	Bacteria_unknown	2.15645	8.03918	0.268242
Active	NarGHI	Nitrospirota	Nitrospirota_unknown	Nitrospirota_unknown	Nitrospirota_unknown	Nitrospirota_unknown	3.75987	8.03918	0.467693
Active	NarGHI	Pseudomonadota	Alphaproteobacteria	Hyphomicrobiales	Hyphomicrobiales_unknown	Hyphomicrobiales_unknown	0	8.03918	0
Active	NarGHI	Pseudomonadota	Alphaproteobacteria	Hyphomicrobiales	Methylocystaceae	Methylocystaceae_unknown	0	8.03918	0
Active	NarGHI	Pseudomonadota	Alphaproteobacteria	Hyphomicrobiales	Nitrobacteraceae	Nitrobacter	0	8.03918	0
Active	NarGHI	Pseudomonadota	Alphaproteobacteria	Hyphomicrobiales	Nitrobacteraceae	Nitrobacteraceae_unknown	0.365333	8.03918	0.045444
Active	NarGHI	Pseudomonadota	Betaproteobacteria	Betaproteobacteria_unknown	Betaproteobacteria_unknown	Betaproteobacteria_unknown	0	8.03918	0
Active	NarGHI	Pseudomonadota	Betaproteobacteria	Burkholderiales	Burkholderiales_unknown	Burkholderiales_unknown	0	8.03918	0
Active	NarGHI	Pseudomonadota	Pseudomonadota_unknown	Pseudomonadota_unknown	Pseudomonadota_unknown	Pseudomonadota_unknown	0.425241	8.03918	0.052896
Active	NirBD	Acidobacteriota	Acidobacteriota_unknown	Acidobacteriota_unknown	Acidobacteriota_unknown	Acidobacteriota_unknown	20.1838	315.709	0.0639318
Active	NirBD	Acidobacteriota	Terriglobia	Bryobacterales	Solibacteraceae	Candidatus Sulfopaludibacter	0.500229	315.709	0.00158447
Active	NirBD	Acidobacteriota	Terriglobia	Terriglobales	Acidobacteriaceae	Acidobacteriaceae_unknown	0	315.709	0
Active	NirBD	Acidobacteriota	Terriglobia	Terriglobales	Acidobacteriaceae	Edaphobacter	0	315.709	0
Active	NirBD	Acidobacteriota	Terriglobia	Terriglobia_unknown	Terriglobia_unknown	Terriglobia_unknown	0	315.709	0
Active	NirBD	Actinomycetota	Acidimicrobiia	Acidimicrobiales	Acidimicrobiaceae	Acidiferrimicrobium	1.86563	315.709	0.00590934
Active	NirBD	Actinomycetota	Acidimicrobiia	Acidimicrobiia_unknown	Acidimicrobiia_unknown	Acidimicrobiia_unknown	0	315.709	0
Active	NirBD	Actinomycetota	Actinomycetes	Actinomycetes_unknown	Actinomycetes_unknown	Actinomycetes_unknown	35.1402	315.709	0.111306
Active	NirBD	Actinomycetota	Actinomycetes	Catenulisporales	Actinospicaceae	Actinospica	0	315.709	0
Active	NirBD	Actinomycetota	Actinomycetes	Frankiales	Frankiaceae	Frankiaceae_unknown	0	315.709	0
Active	NirBD	Actinomycetota	Actinomycetes	Kineosporiales	Kineosporiaceae	Kineosporia	0	315.709	0
Active	NirBD	Actinomycetota	Actinomycetes	Kitasatosporales	Streptomycetaceae	Allostreptomyces	2.71525	315.709	0.00860051
Active	NirBD	Actinomycetota	Actinomycetes	Kitasatosporales	Streptomycetaceae	Streptomyces	0	315.709	0
Active	NirBD	Actinomycetota	Actinomycetes	Micromonosporales	Micromonosporaceae	Micromonospora	0	315.709	0
Active	NirBD	Actinomycetota	Actinomycetes	Mycobacteriales	Mycobacteriaceae	Mycobacteriaceae_unknown	5.05784	315.709	0.0160206
Active	NirBD	Actinomycetota	Actinomycetes	Mycobacteriales	Mycobacteriaceae	Mycobacterium	0.569975	315.709	0.00180538
Active	NirBD	Actinomycetota	Actinomycetes	Mycobacteriales	Mycobacteriaceae	Mycolicibacterium	0	315.709	0
Active	NirBD	Actinomycetota	Actinomycetes	Mycobacteriales	Mycobacteriales_unknown	Mycobacteriales_unknown	2.11644	315.709	0.00670377
Active	NirBD	Actinomycetota	Actinomycetes	Propionibacteriales	Kribbellaceae	Kribbella	0.288362	315.709	0.000913381
Active	NirBD	Actinomycetota	Actinomycetes	Propionibacteriales	Nocardioidaceae	Nocardioides	1.55071	315.709	0.00491184
Active	NirBD	Actinomycetota	Actinomycetes	Pseudonocardiales	Pseudonocardiaceae	Pseudonocardiaceae_unknown	1.32252	315.709	0.00418905
Active	NirBD	Actinomycetota	Actinomycetes	Streptosporangiales	Thermomonosporaceae	Actinomadura	0	315.709	0
Active	NirBD	Actinomycetota	Actinomycetes	Streptosporangiales	Thermomonosporaceae	Thermomonosporaceae_unknown	0	315.709	0
Active	NirBD	Actinomycetota	Actinomycetes	Streptosporangiales	Treboniaceae	Trebonia	1.89122	315.709	0.00599039
Active	NirBD	Actinomycetota	Actinomycetota_unknown	Actinomycetota_unknown	Actinomycetota_unknown	Actinomycetota_unknown	32.8521	315.709	0.104058
Active	NirBD	Actinomycetota	Rubrobacteria	Rubrobacterales	Rubrobacteraceae	Rubrobacter	0.64256	315.709	0.00203529
Active	NirBD	Actinomycetota	Thermoleophilia	Solirubrobacterales	Solirubrobacterales_unknown	Solirubrobacterales_unknown	0	315.709	0
Active	NirBD	Bacillota	Bacilli	Bacillales	Paenibacillaceae	Paenibacillus	0	315.709	0
Active	NirBD	Bacteria_unknown	Bacteria_unknown	Bacteria_unknown	Bacteria_unknown	Bacteria_unknown	50.9327	315.709	0.161328
Active	NirBD	Bacteria_unknown	Deltaproteobacteria	Deltaproteobacteria_unknown	Deltaproteobacteria_unknown	Deltaproteobacteria_unknown	1.38456	315.709	0.00438558
Active	NirBD	Bacteroidota	Bacteroidota_unknown	Bacteroidota_unknown	Bacteroidota_unknown	Bacteroidota_unknown	0	315.709	0
Active	NirBD	Bacteroidota	Chitinophagia	Chitinophagales	Chitinophagaceae	Puia	0	315.709	0
Active	NirBD	Candidatus Dormibacteraeota	Candidatus Dormibacteraeota_unknown	Candidatus Dormibacteraeota_unknown	Candidatus Dormibacteraeota_unknown	Candidatus Dormibacteraeota_unknown	2.30304	315.709	0.00729482
Active	NirBD	Candidatus Eremiobacterota	Candidatus Eremiobacterota_unknown	Candidatus Eremiobacterota_unknown	Candidatus Eremiobacterota_unknown	Candidatus Eremiobacterota_unknown	0	315.709	0
Active	NirBD	Candidatus Rokubacteria	Candidatus Rokubacteria_unknown	Candidatus Rokubacteria_unknown	Candidatus Rokubacteria_unknown	Candidatus Rokubacteria_unknown	0	315.709	0
Active	NirBD	Chloroflexota	Chloroflexota_unknown	Chloroflexota_unknown	Chloroflexota_unknown	Chloroflexota_unknown	6.79004	315.709	0.0215073
Active	NirBD	Chloroflexota	Ktedonobacteria	Ktedonobacteria_unknown	Ktedonobacteria_unknown	Ktedonobacteria_unknown	1.00331	315.709	0.00317796
Active	NirBD	Gemmatimonadota	Gemmatimonadota_unknown	Gemmatimonadota_unknown	Gemmatimonadota_unknown	Gemmatimonadota_unknown	0	315.709	0
Active	NirBD	Myxococcota	Myxococcota_unknown	Myxococcota_unknown	Myxococcota_unknown	Myxococcota_unknown	0	315.709	0
Active	NirBD	Myxococcota	Myxococcota_unknown	Polyangiales	Polyangiaceae	Minicystis	0.642331	315.709	0.00203457
Active	NirBD	Myxococcota	Myxococcota_unknown	Polyangiales	Polyangiaceae	Polyangiaceae_unknown	0.669447	315.709	0.00212046
Active	NirBD	Planctomycetota	Planctomycetia	Gemmatales	Gemmataceae	Gemmataceae_unknown	0	315.709	0
Active	NirBD	Planctomycetota	Planctomycetia	Gemmatales	Gemmataceae	Zavarzinella	2.14868	315.709	0.0068059
Active	NirBD	Planctomycetota	Planctomycetia	Gemmatales	Gemmatales_unknown	Gemmatales_unknown	9.56257	315.709	0.0302892
Active	NirBD	Planctomycetota	Planctomycetia	Isosphaerales	Isosphaeraceae	Isosphaeraceae_unknown	0	315.709	0
Active	NirBD	Planctomycetota	Planctomycetia	Isosphaerales	Isosphaeraceae	Paludisphaera	4.71458	315.709	0.0149333
Active	NirBD	Planctomycetota	Planctomycetia	Isosphaerales	Isosphaeraceae	Singulisphaera	25.6397	315.709	0.081213
Active	NirBD	Planctomycetota	Planctomycetia	Isosphaerales	Isosphaeraceae	Tautonia	28.5648	315.709	0.0904785
Active	NirBD	Planctomycetota	Planctomycetia	Planctomycetales	Planctomycetaceae	Planctomycetaceae_unknown	0.512239	315.709	0.0016225
Active	NirBD	Planctomycetota	Planctomycetia	Planctomycetia_unknown	Planctomycetia_unknown	Planctomycetia_unknown	0	315.709	0
Active	NirBD	Planctomycetota	Planctomycetota_unknown	Planctomycetota_unknown	Planctomycetota_unknown	Planctomycetota_unknown	11.3435	315.709	0.0359302
Active	NirBD	Pseudomonadota	Alphaproteobacteria	Alphaproteobacteria_unknown	Alphaproteobacteria_unknown	Alphaproteobacteria_unknown	14.9743	315.709	0.0474307
Active	NirBD	Pseudomonadota	Alphaproteobacteria	Caulobacterales	Caulobacteraceae	Caulobacteraceae_unknown	0	315.709	0
Active	NirBD	Pseudomonadota	Alphaproteobacteria	Caulobacterales	Caulobacterales_unknown	Caulobacterales_unknown	0	315.709	0
Active	NirBD	Pseudomonadota	Alphaproteobacteria	Hyphomicrobiales	Beijerinckiaceae	Beijerinckiaceae_unknown	1.89067	315.709	0.00598866
Active	NirBD	Pseudomonadota	Alphaproteobacteria	Hyphomicrobiales	Beijerinckiaceae	Methylocapsa	1.02882	315.709	0.00325876
Active	NirBD	Pseudomonadota	Alphaproteobacteria	Hyphomicrobiales	Beijerinckiaceae	Methylocella	0.614756	315.709	0.00194723
Active	NirBD	Pseudomonadota	Alphaproteobacteria	Hyphomicrobiales	Hyphomicrobiales_unknown	Hyphomicrobiales_unknown	0	315.709	0
Active	NirBD	Pseudomonadota	Alphaproteobacteria	Hyphomicrobiales	Nitrobacteraceae	Bradyrhizobium	18.9897	315.709	0.0601496
Active	NirBD	Pseudomonadota	Alphaproteobacteria	Hyphomicrobiales	Nitrobacteraceae	Nitrobacteraceae_unknown	6.38245	315.709	0.0202163
Active	NirBD	Pseudomonadota	Alphaproteobacteria	Rhodospirillales	Rhodospirillaceae	Aliidongia	1.47219	315.709	0.00466314
Active	NirBD	Pseudomonadota	Alphaproteobacteria	Rhodospirillales	Rhodospirillaceae	Rhodospirillaceae_unknown	0.788315	315.709	0.00249697
Active	NirBD	Pseudomonadota	Alphaproteobacteria	Sphingomonadales	Sphingomonadaceae	Sphingomonas	0	315.709	0
Active	NirBD	Pseudomonadota	Betaproteobacteria	Betaproteobacteria_unknown	Betaproteobacteria_unknown	Betaproteobacteria_unknown	1.14124	315.709	0.00361486
Active	NirBD	Pseudomonadota	Betaproteobacteria	Betaproteobacteria_unknown	Betaproteobacteria_unknown	Candidatus Accumulibacter	0	315.709	0
Active	NirBD	Pseudomonadota	Betaproteobacteria	Burkholderiales	Burkholderiaceae	Burkholderiaceae_unknown	2.34032	315.709	0.00741292
Active	NirBD	Pseudomonadota	Betaproteobacteria	Burkholderiales	Oxalobacteraceae	Duganella	0	315.709	0
Active	NirBD	Pseudomonadota	Gammaproteobacteria	Enterobacterales	Enterobacteriaceae	Klebsiella	1.44476	315.709	0.00457625
Active	NirBD	Pseudomonadota	Gammaproteobacteria	Gammaproteobacteria_unknown	Gammaproteobacteria_unknown	Gammaproteobacteria_unknown	3.10697	315.709	0.00984124
Active	NirBD	Pseudomonadota	Gammaproteobacteria	Nevskiales	Nevskiaceae	Nevskia	0	315.709	0
Active	NirBD	Pseudomonadota	Gammaproteobacteria	Nevskiales	Steroidobacteraceae	Steroidobacter	0	315.709	0
Active	NirBD	Pseudomonadota	Pseudomonadota_unknown	Pseudomonadota_unknown	Pseudomonadota_unknown	Pseudomonadota_unknown	8.62573	315.709	0.0273218
Active	NirBD	Verrucomicrobiota	Spartobacteria	Chthoniobacterales	Chthoniobacteraceae	Chthoniobacter	0	315.709	0
Active	NirBD	Verrucomicrobiota	Verrucomicrobiota_unknown	Verrucomicrobiota_unknown	Verrucomicrobiota_unknown	Verrucomicrobiota_unknown	0	315.709	0
Active	NrfAH	Acidobacteriota	Acidobacteriota_unknown	Acidobacteriota_unknown	Acidobacteriota_unknown	Acidobacteriota_unknown	0.744789	6.81254	0.109326
Active	NrfAH	Acidobacteriota	Vicinamibacteria	Vicinamibacterales	Vicinamibacteraceae	Luteitalea	0	6.81254	0
Active	NrfAH	Actinomycetota	Actinomycetes	Pseudonocardiales	Pseudonocardiaceae	Actinoalloteichus	1.31957	6.81254	0.193697
Active	NrfAH	Bacteria_unknown	Bacteria_unknown	Bacteria_unknown	Bacteria_unknown	Bacteria_unknown	2.76913	6.81254	0.406475
Active	NrfAH	Candidatus Handelsmanbacteria	Candidatus Handelsmanbacteria_unknown	Candidatus Handelsmanbacteria_unknown	Candidatus Handelsmanbacteria_unknown	Candidatus Handelsmanbacteria_unknown	0	6.81254	0
Active	NrfAH	Planctomycetota	Planctomycetia	Planctomycetales	Planctomycetaceae	Planctomycetaceae_unknown	1.97905	6.81254	0.290501
Post	NapAB	Acidobacteriota	Acidobacteriota_unknown	Acidobacteriota_unknown	Acidobacteriota_unknown	Acidobacteriota_unknown	0	5.91773	0
Post	NapAB	Actinomycetota	Actinomycetes	Actinomycetes_unknown	Actinomycetes_unknown	Actinomycetes_unknown	0.285174	5.91773	0.0481898
Post	NapAB	Actinomycetota	Actinomycetes	Kitasatosporales	Streptomycetaceae	Streptomyces	0	5.91773	0
Post	NapAB	Actinomycetota	Actinomycetes	Mycobacteriales	Mycobacteriaceae	Mycobacteriaceae_unknown	0	5.91773	0
Post	NapAB	Actinomycetota	Actinomycetes	Mycobacteriales	Mycobacteriaceae	Mycobacterium	0.14693	5.91773	0.0248287
Post	NapAB	Actinomycetota	Actinomycetes	Mycobacteriales	Mycobacteriales_unknown	Mycobacteriales_unknown	0.0462118	5.91773	0.00780904
Post	NapAB	Actinomycetota	Actinomycetes	Streptosporangiales	Treboniaceae	Trebonia	0.39671	5.91773	0.0670376
Post	NapAB	Actinomycetota	Actinomycetota_unknown	Actinomycetota_unknown	Actinomycetota_unknown	Actinomycetota_unknown	3.37214	5.91773	0.569836
Post	NapAB	Bacteria_unknown	Bacteria_unknown	Bacteria_unknown	Bacteria_unknown	Bacteria_unknown	0.329453	5.91773	0.0556722
Post	NapAB	Bacteria_unknown	Deltaproteobacteria	Deltaproteobacteria_unknown	Deltaproteobacteria_unknown	Deltaproteobacteria_unknown	0	5.91773	0
Post	NapAB	Chloroflexota	Chloroflexota_unknown	Chloroflexota_unknown	Chloroflexota_unknown	Chloroflexota_unknown	0	5.91773	0
Post	NapAB	Elusimicrobiota	Elusimicrobiota_unknown	Elusimicrobiota_unknown	Elusimicrobiota_unknown	Elusimicrobiota_unknown	0	5.91773	0
Post	NapAB	Planctomycetota	Planctomycetota_unknown	Planctomycetota_unknown	Planctomycetota_unknown	Planctomycetota_unknown	0	5.91773	0
Post	NapAB	Pseudomonadota	Alphaproteobacteria	Alphaproteobacteria_unknown	Alphaproteobacteria_unknown	Alphaproteobacteria_unknown	0.925795	5.91773	0.156444
Post	NapAB	Pseudomonadota	Alphaproteobacteria	Hyphomicrobiales	Beijerinckiaceae	Methylocella	0	5.91773	0
Post	NapAB	Pseudomonadota	Alphaproteobacteria	Hyphomicrobiales	Nitrobacteraceae	Nitrobacteraceae_unknown	0.415317	5.91773	0.0701818
Post	NapAB	Pseudomonadota	Alphaproteobacteria	Rhodospirillales	Acetobacteraceae	Acetobacteraceae_unknown	0	5.91773	0
Post	NapAB	Pseudomonadota	Alphaproteobacteria	Rhodospirillales	Acetobacteraceae	Roseomonas	0	5.91773	0
Post	NapAB	Pseudomonadota	Gammaproteobacteria	Gammaproteobacteria_unknown	Gammaproteobacteria_unknown	Gammaproteobacteria_unknown	0	5.91773	0
Post	NapAB	Pseudomonadota	Pseudomonadota_unknown	Pseudomonadota_unknown	Pseudomonadota_unknown	Pseudomonadota_unknown	0	5.91773	0
Post	NapAB	Verrucomicrobiota	Verrucomicrobiae	Verrucomicrobiales	Verrucomicrobiaceae	Verrucomicrobiaceae_unknown	0	5.91773	0
Post	NapAB	Verrucomicrobiota	Verrucomicrobiota_unknown	Verrucomicrobiota_unknown	Verrucomicrobiota_unknown	Verrucomicrobiota_unknown	0	5.91773	0
Post	NarGHI	Acidobacteriota	Acidobacteriota_unknown	Acidobacteriota_unknown	Acidobacteriota_unknown	Acidobacteriota_unknown	0	8.61294	0
Post	NarGHI	Actinomycetota	Actinomycetes	Actinomycetes_unknown	Actinomycetes_unknown	Actinomycetes_unknown	5.99187	8.61294	0.695683
Post	NarGHI	Actinomycetota	Actinomycetes	Mycobacteriales	Mycobacteriaceae	Mycobacterium	1.7345	8.61294	0.201383
Post	NarGHI	Actinomycetota	Actinomycetes	Mycobacteriales	Mycobacteriales_unknown	Mycobacteriales_unknown	0.307105	8.61294	0.0356563
Post	NarGHI	Actinomycetota	Actinomycetes	Streptosporangiales	Treboniaceae	Trebonia	0	8.61294	0
Post	NarGHI	Actinomycetota	Thermoleophilia	Solirubrobacterales	Solirubrobacterales_unknown	Solirubrobacterales_unknown	0	8.61294	0
Post	NarGHI	Bacteria_unknown	Bacteria_unknown	Bacteria_unknown	Bacteria_unknown	Bacteria_unknown	0.579464	8.61294	0.0672784
Post	NarGHI	Nitrospirota	Nitrospirota_unknown	Nitrospirota_unknown	Nitrospirota_unknown	Nitrospirota_unknown	0	8.61294	0
Post	NarGHI	Pseudomonadota	Alphaproteobacteria	Hyphomicrobiales	Hyphomicrobiales_unknown	Hyphomicrobiales_unknown	0	8.61294	0
Post	NarGHI	Pseudomonadota	Alphaproteobacteria	Hyphomicrobiales	Methylocystaceae	Methylocystaceae_unknown	0	8.61294	0
Post	NarGHI	Pseudomonadota	Alphaproteobacteria	Hyphomicrobiales	Nitrobacteraceae	Nitrobacter	0	8.61294	0
Post	NarGHI	Pseudomonadota	Alphaproteobacteria	Hyphomicrobiales	Nitrobacteraceae	Nitrobacteraceae_unknown	0	8.61294	0
Post	NarGHI	Pseudomonadota	Betaproteobacteria	Betaproteobacteria_unknown	Betaproteobacteria_unknown	Betaproteobacteria_unknown	0	8.61294	0
Post	NarGHI	Pseudomonadota	Betaproteobacteria	Burkholderiales	Burkholderiales_unknown	Burkholderiales_unknown	0	8.61294	0
Post	NarGHI	Pseudomonadota	Pseudomonadota_unknown	Pseudomonadota_unknown	Pseudomonadota_unknown	Pseudomonadota_unknown	0	8.61294	0
Post	NirBD	Acidobacteriota	Acidobacteriota_unknown	Acidobacteriota_unknown	Acidobacteriota_unknown	Acidobacteriota_unknown	1.05006	387.742	0.00270813
Post	NirBD	Acidobacteriota	Terriglobia	Bryobacterales	Solibacteraceae	Candidatus Sulfopaludibacter	0	387.742	0
Post	NirBD	Acidobacteriota	Terriglobia	Terriglobales	Acidobacteriaceae	Acidobacteriaceae_unknown	0	387.742	0
Post	NirBD	Acidobacteriota	Terriglobia	Terriglobales	Acidobacteriaceae	Edaphobacter	0	387.742	0
Post	NirBD	Acidobacteriota	Terriglobia	Terriglobia_unknown	Terriglobia_unknown	Terriglobia_unknown	0	387.742	0
Post	NirBD	Actinomycetota	Acidimicrobiia	Acidimicrobiales	Acidimicrobiaceae	Acidiferrimicrobium	6.73484	387.742	0.0173694
Post	NirBD	Actinomycetota	Acidimicrobiia	Acidimicrobiia_unknown	Acidimicrobiia_unknown	Acidimicrobiia_unknown	0.0913324	387.742	0.00023555
Post	NirBD	Actinomycetota	Actinomycetes	Actinomycetes_unknown	Actinomycetes_unknown	Actinomycetes_unknown	84.5248	387.742	0.217993
Post	NirBD	Actinomycetota	Actinomycetes	Catenulisporales	Actinospicaceae	Actinospica	0	387.742	0
Post	NirBD	Actinomycetota	Actinomycetes	Frankiales	Frankiaceae	Frankiaceae_unknown	5.2942	387.742	0.013654
Post	NirBD	Actinomycetota	Actinomycetes	Kineosporiales	Kineosporiaceae	Kineosporia	0	387.742	0
Post	NirBD	Actinomycetota	Actinomycetes	Kitasatosporales	Streptomycetaceae	Allostreptomyces	0	387.742	0
Post	NirBD	Actinomycetota	Actinomycetes	Kitasatosporales	Streptomycetaceae	Streptomyces	0.119657	387.742	0.000308601
Post	NirBD	Actinomycetota	Actinomycetes	Micromonosporales	Micromonosporaceae	Micromonospora	4.09474	387.742	0.0105605
Post	NirBD	Actinomycetota	Actinomycetes	Mycobacteriales	Mycobacteriaceae	Mycobacteriaceae_unknown	11.055	387.742	0.0285113
Post	NirBD	Actinomycetota	Actinomycetes	Mycobacteriales	Mycobacteriaceae	Mycobacterium	12.0813	387.742	0.0311581
Post	NirBD	Actinomycetota	Actinomycetes	Mycobacteriales	Mycobacteriaceae	Mycolicibacterium	0	387.742	0
Post	NirBD	Actinomycetota	Actinomycetes	Mycobacteriales	Mycobacteriales_unknown	Mycobacteriales_unknown	0.892941	387.742	0.00230293
Post	NirBD	Actinomycetota	Actinomycetes	Propionibacteriales	Kribbellaceae	Kribbella	0.583573	387.742	0.00150506
Post	NirBD	Actinomycetota	Actinomycetes	Propionibacteriales	Nocardioidaceae	Nocardioides	0	387.742	0
Post	NirBD	Actinomycetota	Actinomycetes	Pseudonocardiales	Pseudonocardiaceae	Pseudonocardiaceae_unknown	0.058566	387.742	0.000151044
Post	NirBD	Actinomycetota	Actinomycetes	Streptosporangiales	Thermomonosporaceae	Actinomadura	0	387.742	0
Post	NirBD	Actinomycetota	Actinomycetes	Streptosporangiales	Thermomonosporaceae	Thermomonosporaceae_unknown	0	387.742	0
Post	NirBD	Actinomycetota	Actinomycetes	Streptosporangiales	Treboniaceae	Trebonia	12.8134	387.742	0.0330463
Post	NirBD	Actinomycetota	Actinomycetota_unknown	Actinomycetota_unknown	Actinomycetota_unknown	Actinomycetota_unknown	143.066	387.742	0.368973
Post	NirBD	Actinomycetota	Rubrobacteria	Rubrobacterales	Rubrobacteraceae	Rubrobacter	0	387.742	0
Post	NirBD	Actinomycetota	Thermoleophilia	Solirubrobacterales	Solirubrobacterales_unknown	Solirubrobacterales_unknown	10.3893	387.742	0.0267944
Post	NirBD	Bacillota	Bacilli	Bacillales	Paenibacillaceae	Paenibacillus	0	387.742	0
Post	NirBD	Bacteria_unknown	Bacteria_unknown	Bacteria_unknown	Bacteria_unknown	Bacteria_unknown	55.7451	387.742	0.143769
Post	NirBD	Bacteria_unknown	Deltaproteobacteria	Deltaproteobacteria_unknown	Deltaproteobacteria_unknown	Deltaproteobacteria_unknown	0.818247	387.742	0.00211029
Post	NirBD	Bacteroidota	Bacteroidota_unknown	Bacteroidota_unknown	Bacteroidota_unknown	Bacteroidota_unknown	0	387.742	0
Post	NirBD	Bacteroidota	Chitinophagia	Chitinophagales	Chitinophagaceae	Puia	0	387.742	0
Post	NirBD	Candidatus Dormibacteraeota	Candidatus Dormibacteraeota_unknown	Candidatus Dormibacteraeota_unknown	Candidatus Dormibacteraeota_unknown	Candidatus Dormibacteraeota_unknown	0	387.742	0
Post	NirBD	Candidatus Eremiobacterota	Candidatus Eremiobacterota_unknown	Candidatus Eremiobacterota_unknown	Candidatus Eremiobacterota_unknown	Candidatus Eremiobacterota_unknown	0	387.742	0
Post	NirBD	Candidatus Rokubacteria	Candidatus Rokubacteria_unknown	Candidatus Rokubacteria_unknown	Candidatus Rokubacteria_unknown	Candidatus Rokubacteria_unknown	0	387.742	0
Post	NirBD	Chloroflexota	Chloroflexota_unknown	Chloroflexota_unknown	Chloroflexota_unknown	Chloroflexota_unknown	2.4441	387.742	0.00630344
Post	NirBD	Chloroflexota	Ktedonobacteria	Ktedonobacteria_unknown	Ktedonobacteria_unknown	Ktedonobacteria_unknown	0	387.742	0
Post	NirBD	Gemmatimonadota	Gemmatimonadota_unknown	Gemmatimonadota_unknown	Gemmatimonadota_unknown	Gemmatimonadota_unknown	0	387.742	0
Post	NirBD	Myxococcota	Myxococcota_unknown	Myxococcota_unknown	Myxococcota_unknown	Myxococcota_unknown	0.186856	387.742	0.000481909
Post	NirBD	Myxococcota	Myxococcota_unknown	Polyangiales	Polyangiaceae	Minicystis	0	387.742	0
Post	NirBD	Myxococcota	Myxococcota_unknown	Polyangiales	Polyangiaceae	Polyangiaceae_unknown	2.03525	387.742	0.005249
Post	NirBD	Planctomycetota	Planctomycetia	Gemmatales	Gemmataceae	Gemmataceae_unknown	0	387.742	0
Post	NirBD	Planctomycetota	Planctomycetia	Gemmatales	Gemmataceae	Zavarzinella	0	387.742	0
Post	NirBD	Planctomycetota	Planctomycetia	Gemmatales	Gemmatales_unknown	Gemmatales_unknown	0	387.742	0
Post	NirBD	Planctomycetota	Planctomycetia	Isosphaerales	Isosphaeraceae	Isosphaeraceae_unknown	0	387.742	0
Post	NirBD	Planctomycetota	Planctomycetia	Isosphaerales	Isosphaeraceae	Paludisphaera	0.500702	387.742	0.00129133
Post	NirBD	Planctomycetota	Planctomycetia	Isosphaerales	Isosphaeraceae	Singulisphaera	0	387.742	0
Post	NirBD	Planctomycetota	Planctomycetia	Isosphaerales	Isosphaeraceae	Tautonia	0	387.742	0
Post	NirBD	Planctomycetota	Planctomycetia	Planctomycetales	Planctomycetaceae	Planctomycetaceae_unknown	0	387.742	0
Post	NirBD	Planctomycetota	Planctomycetia	Planctomycetia_unknown	Planctomycetia_unknown	Planctomycetia_unknown	0	387.742	0
Post	NirBD	Planctomycetota	Planctomycetota_unknown	Planctomycetota_unknown	Planctomycetota_unknown	Planctomycetota_unknown	12.1952	387.742	0.031452
Post	NirBD	Pseudomonadota	Alphaproteobacteria	Alphaproteobacteria_unknown	Alphaproteobacteria_unknown	Alphaproteobacteria_unknown	12.2516	387.742	0.0315974
Post	NirBD	Pseudomonadota	Alphaproteobacteria	Caulobacterales	Caulobacteraceae	Caulobacteraceae_unknown	3.02691	387.742	0.00780651
Post	NirBD	Pseudomonadota	Alphaproteobacteria	Caulobacterales	Caulobacterales_unknown	Caulobacterales_unknown	0.063124	387.742	0.000162799
Post	NirBD	Pseudomonadota	Alphaproteobacteria	Hyphomicrobiales	Beijerinckiaceae	Beijerinckiaceae_unknown	0.128968	387.742	0.000332613
Post	NirBD	Pseudomonadota	Alphaproteobacteria	Hyphomicrobiales	Beijerinckiaceae	Methylocapsa	0	387.742	0
Post	NirBD	Pseudomonadota	Alphaproteobacteria	Hyphomicrobiales	Beijerinckiaceae	Methylocella	0.165827	387.742	0.000427675
Post	NirBD	Pseudomonadota	Alphaproteobacteria	Hyphomicrobiales	Hyphomicrobiales_unknown	Hyphomicrobiales_unknown	0	387.742	0
Post	NirBD	Pseudomonadota	Alphaproteobacteria	Hyphomicrobiales	Nitrobacteraceae	Bradyrhizobium	0.387762	387.742	0.00100005
Post	NirBD	Pseudomonadota	Alphaproteobacteria	Hyphomicrobiales	Nitrobacteraceae	Nitrobacteraceae_unknown	0	387.742	0
Post	NirBD	Pseudomonadota	Alphaproteobacteria	Rhodospirillales	Rhodospirillaceae	Aliidongia	0	387.742	0
Post	NirBD	Pseudomonadota	Alphaproteobacteria	Rhodospirillales	Rhodospirillaceae	Rhodospirillaceae_unknown	0	387.742	0
Post	NirBD	Pseudomonadota	Alphaproteobacteria	Sphingomonadales	Sphingomonadaceae	Sphingomonas	0	387.742	0
Post	NirBD	Pseudomonadota	Betaproteobacteria	Betaproteobacteria_unknown	Betaproteobacteria_unknown	Betaproteobacteria_unknown	0.481734	387.742	0.00124241
Post	NirBD	Pseudomonadota	Betaproteobacteria	Betaproteobacteria_unknown	Betaproteobacteria_unknown	Candidatus Accumulibacter	0	387.742	0
Post	NirBD	Pseudomonadota	Betaproteobacteria	Burkholderiales	Burkholderiaceae	Burkholderiaceae_unknown	0.0608882	387.742	0.000157033
Post	NirBD	Pseudomonadota	Betaproteobacteria	Burkholderiales	Oxalobacteraceae	Duganella	0	387.742	0
Post	NirBD	Pseudomonadota	Gammaproteobacteria	Enterobacterales	Enterobacteriaceae	Klebsiella	0	387.742	0
Post	NirBD	Pseudomonadota	Gammaproteobacteria	Gammaproteobacteria_unknown	Gammaproteobacteria_unknown	Gammaproteobacteria_unknown	0	387.742	0
Post	NirBD	Pseudomonadota	Gammaproteobacteria	Nevskiales	Nevskiaceae	Nevskia	2.24778	387.742	0.00579712
Post	NirBD	Pseudomonadota	Gammaproteobacteria	Nevskiales	Steroidobacteraceae	Steroidobacter	0	387.742	0
Post	NirBD	Pseudomonadota	Pseudomonadota_unknown	Pseudomonadota_unknown	Pseudomonadota_unknown	Pseudomonadota_unknown	1.6583	387.742	0.00427682
Post	NirBD	Verrucomicrobiota	Spartobacteria	Chthoniobacterales	Chthoniobacteraceae	Chthoniobacter	0.368374	387.742	0.00095005
Post	NirBD	Verrucomicrobiota	Verrucomicrobiota_unknown	Verrucomicrobiota_unknown	Verrucomicrobiota_unknown	Verrucomicrobiota_unknown	0.124713	387.742	0.000321639
Post	NrfAH	Acidobacteriota	Acidobacteriota_unknown	Acidobacteriota_unknown	Acidobacteriota_unknown	Acidobacteriota_unknown	0	0
Post	NrfAH	Acidobacteriota	Vicinamibacteria	Vicinamibacterales	Vicinamibacteraceae	Luteitalea	0	0
Post	NrfAH	Actinomycetota	Actinomycetes	Pseudonocardiales	Pseudonocardiaceae	Actinoalloteichus	0	0
Post	NrfAH	Bacteria_unknown	Bacteria_unknown	Bacteria_unknown	Bacteria_unknown	Bacteria_unknown	0	0
Post	NrfAH	Candidatus Handelsmanbacteria	Candidatus Handelsmanbacteria_unknown	Candidatus Handelsmanbacteria_unknown	Candidatus Handelsmanbacteria_unknown	Candidatus Handelsmanbacteria_unknown	0	0
Post	NrfAH	Planctomycetota	Planctomycetia	Planctomycetales	Planctomycetaceae	Planctomycetaceae_unknown	0	0
Pre	NapAB	Acidobacteriota	Acidobacteriota_unknown	Acidobacteriota_unknown	Acidobacteriota_unknown	Acidobacteriota_unknown	1.1536	30.0618	0.0383742
Pre	NapAB	Actinomycetota	Actinomycetes	Actinomycetes_unknown	Actinomycetes_unknown	Actinomycetes_unknown	0	30.0618	0
Pre	NapAB	Actinomycetota	Actinomycetes	Kitasatosporales	Streptomycetaceae	Streptomyces	0.190643	30.0618	0.00634168
Pre	NapAB	Actinomycetota	Actinomycetes	Mycobacteriales	Mycobacteriaceae	Mycobacteriaceae_unknown	0.858339	30.0618	0.0285524
Pre	NapAB	Actinomycetota	Actinomycetes	Mycobacteriales	Mycobacteriaceae	Mycobacterium	0	30.0618	0
Pre	NapAB	Actinomycetota	Actinomycetes	Mycobacteriales	Mycobacteriales_unknown	Mycobacteriales_unknown	0.461065	30.0618	0.0153372
Pre	NapAB	Actinomycetota	Actinomycetes	Streptosporangiales	Treboniaceae	Trebonia	0	30.0618	0
Pre	NapAB	Actinomycetota	Actinomycetota_unknown	Actinomycetota_unknown	Actinomycetota_unknown	Actinomycetota_unknown	1.91819	30.0618	0.0638083
Pre	NapAB	Bacteria_unknown	Bacteria_unknown	Bacteria_unknown	Bacteria_unknown	Bacteria_unknown	17.2054	30.0618	0.572333
Pre	NapAB	Bacteria_unknown	Deltaproteobacteria	Deltaproteobacteria_unknown	Deltaproteobacteria_unknown	Deltaproteobacteria_unknown	0.129203	30.0618	0.0042979
Pre	NapAB	Chloroflexota	Chloroflexota_unknown	Chloroflexota_unknown	Chloroflexota_unknown	Chloroflexota_unknown	0	30.0618	0
Pre	NapAB	Elusimicrobiota	Elusimicrobiota_unknown	Elusimicrobiota_unknown	Elusimicrobiota_unknown	Elusimicrobiota_unknown	0.141927	30.0618	0.00472118
Pre	NapAB	Planctomycetota	Planctomycetota_unknown	Planctomycetota_unknown	Planctomycetota_unknown	Planctomycetota_unknown	0.819268	30.0618	0.0272528
Pre	NapAB	Pseudomonadota	Alphaproteobacteria	Alphaproteobacteria_unknown	Alphaproteobacteria_unknown	Alphaproteobacteria_unknown	0.783306	30.0618	0.0260565
Pre	NapAB	Pseudomonadota	Alphaproteobacteria	Hyphomicrobiales	Beijerinckiaceae	Methylocella	0.123288	30.0618	0.00410115
Pre	NapAB	Pseudomonadota	Alphaproteobacteria	Hyphomicrobiales	Nitrobacteraceae	Nitrobacteraceae_unknown	0.445516	30.0618	0.01482
Pre	NapAB	Pseudomonadota	Alphaproteobacteria	Rhodospirillales	Acetobacteraceae	Acetobacteraceae_unknown	0.687579	30.0618	0.0228721
Pre	NapAB	Pseudomonadota	Alphaproteobacteria	Rhodospirillales	Acetobacteraceae	Roseomonas	0.0481779	30.0618	0.00160263
Pre	NapAB	Pseudomonadota	Gammaproteobacteria	Gammaproteobacteria_unknown	Gammaproteobacteria_unknown	Gammaproteobacteria_unknown	0.133655	30.0618	0.00444599
Pre	NapAB	Pseudomonadota	Pseudomonadota_unknown	Pseudomonadota_unknown	Pseudomonadota_unknown	Pseudomonadota_unknown	0.31224	30.0618	0.0103866
Pre	NapAB	Verrucomicrobiota	Verrucomicrobiae	Verrucomicrobiales	Verrucomicrobiaceae	Verrucomicrobiaceae_unknown	4.54585	30.0618	0.151216
Pre	NapAB	Verrucomicrobiota	Verrucomicrobiota_unknown	Verrucomicrobiota_unknown	Verrucomicrobiota_unknown	Verrucomicrobiota_unknown	0.104629	30.0618	0.00348045
Pre	NarGHI	Acidobacteriota	Acidobacteriota_unknown	Acidobacteriota_unknown	Acidobacteriota_unknown	Acidobacteriota_unknown	2.44995	11.8903	0.206047
Pre	NarGHI	Actinomycetota	Actinomycetes	Actinomycetes_unknown	Actinomycetes_unknown	Actinomycetes_unknown	1.14953	11.8903	0.0966779
Pre	NarGHI	Actinomycetota	Actinomycetes	Mycobacteriales	Mycobacteriaceae	Mycobacterium	0.185798	11.8903	0.015626
Pre	NarGHI	Actinomycetota	Actinomycetes	Mycobacteriales	Mycobacteriales_unknown	Mycobacteriales_unknown	0	11.8903	0
Pre	NarGHI	Actinomycetota	Actinomycetes	Streptosporangiales	Treboniaceae	Trebonia	0.963483	11.8903	0.0810311
Pre	NarGHI	Actinomycetota	Thermoleophilia	Solirubrobacterales	Solirubrobacterales_unknown	Solirubrobacterales_unknown	0.177824	11.8903	0.0149554
Pre	NarGHI	Bacteria_unknown	Bacteria_unknown	Bacteria_unknown	Bacteria_unknown	Bacteria_unknown	3.47931	11.8903	0.292618
Pre	NarGHI	Nitrospirota	Nitrospirota_unknown	Nitrospirota_unknown	Nitrospirota_unknown	Nitrospirota_unknown	1.11833	11.8903	0.0940539
Pre	NarGHI	Pseudomonadota	Alphaproteobacteria	Hyphomicrobiales	Hyphomicrobiales_unknown	Hyphomicrobiales_unknown	0.170055	11.8903	0.014302
Pre	NarGHI	Pseudomonadota	Alphaproteobacteria	Hyphomicrobiales	Methylocystaceae	Methylocystaceae_unknown	0.185798	11.8903	0.015626
Pre	NarGHI	Pseudomonadota	Alphaproteobacteria	Hyphomicrobiales	Nitrobacteraceae	Nitrobacter	0.532408	11.8903	0.0447767
Pre	NarGHI	Pseudomonadota	Alphaproteobacteria	Hyphomicrobiales	Nitrobacteraceae	Nitrobacteraceae_unknown	1.00019	11.8903	0.0841185
Pre	NarGHI	Pseudomonadota	Betaproteobacteria	Betaproteobacteria_unknown	Betaproteobacteria_unknown	Betaproteobacteria_unknown	0.219544	11.8903	0.0184641
Pre	NarGHI	Pseudomonadota	Betaproteobacteria	Burkholderiales	Burkholderiales_unknown	Burkholderiales_unknown	0.258067	11.8903	0.021704
Pre	NarGHI	Pseudomonadota	Pseudomonadota_unknown	Pseudomonadota_unknown	Pseudomonadota_unknown	Pseudomonadota_unknown	0	11.8903	0
Pre	NirBD	Acidobacteriota	Acidobacteriota_unknown	Acidobacteriota_unknown	Acidobacteriota_unknown	Acidobacteriota_unknown	14.2924	208.453	0.0685641
Pre	NirBD	Acidobacteriota	Terriglobia	Bryobacterales	Solibacteraceae	Candidatus Sulfopaludibacter	2.15236	208.453	0.0103254
Pre	NirBD	Acidobacteriota	Terriglobia	Terriglobales	Acidobacteriaceae	Acidobacteriaceae_unknown	1.49412	208.453	0.00716766
Pre	NirBD	Acidobacteriota	Terriglobia	Terriglobales	Acidobacteriaceae	Edaphobacter	0.118074	208.453	0.000566428
Pre	NirBD	Acidobacteriota	Terriglobia	Terriglobia_unknown	Terriglobia_unknown	Terriglobia_unknown	0.239304	208.453	0.001148
Pre	NirBD	Actinomycetota	Acidimicrobiia	Acidimicrobiales	Acidimicrobiaceae	Acidiferrimicrobium	1.03459	208.453	0.00496317
Pre	NirBD	Actinomycetota	Acidimicrobiia	Acidimicrobiia_unknown	Acidimicrobiia_unknown	Acidimicrobiia_unknown	0	208.453	0
Pre	NirBD	Actinomycetota	Actinomycetes	Actinomycetes_unknown	Actinomycetes_unknown	Actinomycetes_unknown	2.95883	208.453	0.0141942
Pre	NirBD	Actinomycetota	Actinomycetes	Catenulisporales	Actinospicaceae	Actinospica	0.0596158	208.453	0.000285991
Pre	NirBD	Actinomycetota	Actinomycetes	Frankiales	Frankiaceae	Frankiaceae_unknown	0	208.453	0
Pre	NirBD	Actinomycetota	Actinomycetes	Kineosporiales	Kineosporiaceae	Kineosporia	0.142872	208.453	0.000685392
Pre	NirBD	Actinomycetota	Actinomycetes	Kitasatosporales	Streptomycetaceae	Allostreptomyces	0	208.453	0
Pre	NirBD	Actinomycetota	Actinomycetes	Kitasatosporales	Streptomycetaceae	Streptomyces	0.0652009	208.453	0.000312784
Pre	NirBD	Actinomycetota	Actinomycetes	Micromonosporales	Micromonosporaceae	Micromonospora	0	208.453	0
Pre	NirBD	Actinomycetota	Actinomycetes	Mycobacteriales	Mycobacteriaceae	Mycobacteriaceae_unknown	0.518678	208.453	0.00248822
Pre	NirBD	Actinomycetota	Actinomycetes	Mycobacteriales	Mycobacteriaceae	Mycobacterium	0.38256	208.453	0.00183523
Pre	NirBD	Actinomycetota	Actinomycetes	Mycobacteriales	Mycobacteriaceae	Mycolicibacterium	0.64739	208.453	0.00310568
Pre	NirBD	Actinomycetota	Actinomycetes	Mycobacteriales	Mycobacteriales_unknown	Mycobacteriales_unknown	2.60624	208.453	0.0125027
Pre	NirBD	Actinomycetota	Actinomycetes	Propionibacteriales	Kribbellaceae	Kribbella	0	208.453	0
Pre	NirBD	Actinomycetota	Actinomycetes	Propionibacteriales	Nocardioidaceae	Nocardioides	0	208.453	0
Pre	NirBD	Actinomycetota	Actinomycetes	Pseudonocardiales	Pseudonocardiaceae	Pseudonocardiaceae_unknown	0.248702	208.453	0.00119308
Pre	NirBD	Actinomycetota	Actinomycetes	Streptosporangiales	Thermomonosporaceae	Actinomadura	0.828659	208.453	0.00397527
Pre	NirBD	Actinomycetota	Actinomycetes	Streptosporangiales	Thermomonosporaceae	Thermomonosporaceae_unknown	0.21129	208.453	0.00101361
Pre	NirBD	Actinomycetota	Actinomycetes	Streptosporangiales	Treboniaceae	Trebonia	0	208.453	0
Pre	NirBD	Actinomycetota	Actinomycetota_unknown	Actinomycetota_unknown	Actinomycetota_unknown	Actinomycetota_unknown	20.9186	208.453	0.100351
Pre	NirBD	Actinomycetota	Rubrobacteria	Rubrobacterales	Rubrobacteraceae	Rubrobacter	0.114456	208.453	0.000549071
Pre	NirBD	Actinomycetota	Thermoleophilia	Solirubrobacterales	Solirubrobacterales_unknown	Solirubrobacterales_unknown	0	208.453	0
Pre	NirBD	Bacillota	Bacilli	Bacillales	Paenibacillaceae	Paenibacillus	0.0456195	208.453	0.000218847
Pre	NirBD	Bacteria_unknown	Bacteria_unknown	Bacteria_unknown	Bacteria_unknown	Bacteria_unknown	65.9603	208.453	0.316427
Pre	NirBD	Bacteria_unknown	Deltaproteobacteria	Deltaproteobacteria_unknown	Deltaproteobacteria_unknown	Deltaproteobacteria_unknown	0.0738556	208.453	0.000354302
Pre	NirBD	Bacteroidota	Bacteroidota_unknown	Bacteroidota_unknown	Bacteroidota_unknown	Bacteroidota_unknown	0.824177	208.453	0.00395377
Pre	NirBD	Bacteroidota	Chitinophagia	Chitinophagales	Chitinophagaceae	Puia	0.906228	208.453	0.00434739
Pre	NirBD	Candidatus Dormibacteraeota	Candidatus Dormibacteraeota_unknown	Candidatus Dormibacteraeota_unknown	Candidatus Dormibacteraeota_unknown	Candidatus Dormibacteraeota_unknown	0	208.453	0
Pre	NirBD	Candidatus Eremiobacterota	Candidatus Eremiobacterota_unknown	Candidatus Eremiobacterota_unknown	Candidatus Eremiobacterota_unknown	Candidatus Eremiobacterota_unknown	0.315748	208.453	0.00151472
Pre	NirBD	Candidatus Rokubacteria	Candidatus Rokubacteria_unknown	Candidatus Rokubacteria_unknown	Candidatus Rokubacteria_unknown	Candidatus Rokubacteria_unknown	0.74654	208.453	0.00358133
Pre	NirBD	Chloroflexota	Chloroflexota_unknown	Chloroflexota_unknown	Chloroflexota_unknown	Chloroflexota_unknown	7.60366	208.453	0.0364765
Pre	NirBD	Chloroflexota	Ktedonobacteria	Ktedonobacteria_unknown	Ktedonobacteria_unknown	Ktedonobacteria_unknown	0	208.453	0
Pre	NirBD	Gemmatimonadota	Gemmatimonadota_unknown	Gemmatimonadota_unknown	Gemmatimonadota_unknown	Gemmatimonadota_unknown	2.21962	208.453	0.0106481
Pre	NirBD	Myxococcota	Myxococcota_unknown	Myxococcota_unknown	Myxococcota_unknown	Myxococcota_unknown	0	208.453	0
Pre	NirBD	Myxococcota	Myxococcota_unknown	Polyangiales	Polyangiaceae	Minicystis	0.160651	208.453	0.00077068
Pre	NirBD	Myxococcota	Myxococcota_unknown	Polyangiales	Polyangiaceae	Polyangiaceae_unknown	0.0765859	208.453	0.000367401
Pre	NirBD	Planctomycetota	Planctomycetia	Gemmatales	Gemmataceae	Gemmataceae_unknown	0.0787159	208.453	0.000377619
Pre	NirBD	Planctomycetota	Planctomycetia	Gemmatales	Gemmataceae	Zavarzinella	2.60484	208.453	0.012496
Pre	NirBD	Planctomycetota	Planctomycetia	Gemmatales	Gemmatales_unknown	Gemmatales_unknown	20.1703	208.453	0.0967614
Pre	NirBD	Planctomycetota	Planctomycetia	Isosphaerales	Isosphaeraceae	Isosphaeraceae_unknown	1.26836	208.453	0.0060846
Pre	NirBD	Planctomycetota	Planctomycetia	Isosphaerales	Isosphaeraceae	Paludisphaera	1.35019	208.453	0.00647716
Pre	NirBD	Planctomycetota	Planctomycetia	Isosphaerales	Isosphaeraceae	Singulisphaera	1.83819	208.453	0.00881824
Pre	NirBD	Planctomycetota	Planctomycetia	Isosphaerales	Isosphaeraceae	Tautonia	0	208.453	0
Pre	NirBD	Planctomycetota	Planctomycetia	Planctomycetales	Planctomycetaceae	Planctomycetaceae_unknown	0.348053	208.453	0.00166969
Pre	NirBD	Planctomycetota	Planctomycetia	Planctomycetia_unknown	Planctomycetia_unknown	Planctomycetia_unknown	1.89145	208.453	0.00907374
Pre	NirBD	Planctomycetota	Planctomycetota_unknown	Planctomycetota_unknown	Planctomycetota_unknown	Planctomycetota_unknown	32.6037	208.453	0.156408
Pre	NirBD	Pseudomonadota	Alphaproteobacteria	Alphaproteobacteria_unknown	Alphaproteobacteria_unknown	Alphaproteobacteria_unknown	5.79995	208.453	0.0278237
Pre	NirBD	Pseudomonadota	Alphaproteobacteria	Caulobacterales	Caulobacteraceae	Caulobacteraceae_unknown	0.0577035	208.453	0.000276817
Pre	NirBD	Pseudomonadota	Alphaproteobacteria	Caulobacterales	Caulobacterales_unknown	Caulobacterales_unknown	0.0507136	208.453	0.000243285
Pre	NirBD	Pseudomonadota	Alphaproteobacteria	Hyphomicrobiales	Beijerinckiaceae	Beijerinckiaceae_unknown	0.429621	208.453	0.00206099
Pre	NirBD	Pseudomonadota	Alphaproteobacteria	Hyphomicrobiales	Beijerinckiaceae	Methylocapsa	0	208.453	0
Pre	NirBD	Pseudomonadota	Alphaproteobacteria	Hyphomicrobiales	Beijerinckiaceae	Methylocella	2.15115	208.453	0.0103196
Pre	NirBD	Pseudomonadota	Alphaproteobacteria	Hyphomicrobiales	Hyphomicrobiales_unknown	Hyphomicrobiales_unknown	0.388086	208.453	0.00186174
Pre	NirBD	Pseudomonadota	Alphaproteobacteria	Hyphomicrobiales	Nitrobacteraceae	Bradyrhizobium	2.28712	208.453	0.0109719
Pre	NirBD	Pseudomonadota	Alphaproteobacteria	Hyphomicrobiales	Nitrobacteraceae	Nitrobacteraceae_unknown	0.343842	208.453	0.00164949
Pre	NirBD	Pseudomonadota	Alphaproteobacteria	Rhodospirillales	Rhodospirillaceae	Aliidongia	0.311526	208.453	0.00149446
Pre	NirBD	Pseudomonadota	Alphaproteobacteria	Rhodospirillales	Rhodospirillaceae	Rhodospirillaceae_unknown	0	208.453	0
Pre	NirBD	Pseudomonadota	Alphaproteobacteria	Sphingomonadales	Sphingomonadaceae	Sphingomonas	1.06001	208.453	0.00508514
Pre	NirBD	Pseudomonadota	Betaproteobacteria	Betaproteobacteria_unknown	Betaproteobacteria_unknown	Betaproteobacteria_unknown	0.874847	208.453	0.00419685
Pre	NirBD	Pseudomonadota	Betaproteobacteria	Betaproteobacteria_unknown	Betaproteobacteria_unknown	Candidatus Accumulibacter	0.186103	208.453	0.000892781
Pre	NirBD	Pseudomonadota	Betaproteobacteria	Burkholderiales	Burkholderiaceae	Burkholderiaceae_unknown	0.384305	208.453	0.0018436
Pre	NirBD	Pseudomonadota	Betaproteobacteria	Burkholderiales	Oxalobacteraceae	Duganella	0.161503	208.453	0.000774769
Pre	NirBD	Pseudomonadota	Gammaproteobacteria	Enterobacterales	Enterobacteriaceae	Klebsiella	0	208.453	0
Pre	NirBD	Pseudomonadota	Gammaproteobacteria	Gammaproteobacteria_unknown	Gammaproteobacteria_unknown	Gammaproteobacteria_unknown	0.257813	208.453	0.00123679
Pre	NirBD	Pseudomonadota	Gammaproteobacteria	Nevskiales	Nevskiaceae	Nevskia	0.669085	208.453	0.00320976
Pre	NirBD	Pseudomonadota	Gammaproteobacteria	Nevskiales	Steroidobacteraceae	Steroidobacter	0.070254	208.453	0.000337025
Pre	NirBD	Pseudomonadota	Pseudomonadota_unknown	Pseudomonadota_unknown	Pseudomonadota_unknown	Pseudomonadota_unknown	0.86006	208.453	0.00412591
Pre	NirBD	Verrucomicrobiota	Spartobacteria	Chthoniobacterales	Chthoniobacteraceae	Chthoniobacter	0	208.453	0
Pre	NirBD	Verrucomicrobiota	Verrucomicrobiota_unknown	Verrucomicrobiota_unknown	Verrucomicrobiota_unknown	Verrucomicrobiota_unknown	1.98906	208.453	0.00954198
Pre	NrfAH	Acidobacteriota	Acidobacteriota_unknown	Acidobacteriota_unknown	Acidobacteriota_unknown	Acidobacteriota_unknown	0	3.46999	0
Pre	NrfAH	Acidobacteriota	Vicinamibacteria	Vicinamibacterales	Vicinamibacteraceae	Luteitalea	0.196365	3.46999	0.0565894
Pre	NrfAH	Actinomycetota	Actinomycetes	Pseudonocardiales	Pseudonocardiaceae	Actinoalloteichus	0	3.46999	0
Pre	NrfAH	Bacteria_unknown	Bacteria_unknown	Bacteria_unknown	Bacteria_unknown	Bacteria_unknown	0.668274	3.46999	0.192586
Pre	NrfAH	Candidatus Handelsmanbacteria	Candidatus Handelsmanbacteria_unknown	Candidatus Handelsmanbacteria_unknown	Candidatus Handelsmanbacteria_unknown	Candidatus Handelsmanbacteria_unknown	0.135756	3.46999	0.039123
Pre	NrfAH	Planctomycetota	Planctomycetia	Planctomycetales	Planctomycetaceae	Planctomycetaceae_unknown	2.4696	3.46999	0.711701

## Sheet: IAA_bacteria_genus
TmStatus	Enzyme	Phylum	Class	Order	Family	Genus	Count	Total	ratio
Active	1.13.12.3	Acidobacteriota	Acidobacteriota_unknown	Acidobacteriota_unknown	Acidobacteriota_unknown	Acidobacteriota_unknown	2.04858	7.13472	0.287128
Active	1.13.12.3	Actinomycetota	Actinomycetes	Actinomycetes_unknown	Actinomycetes_unknown	Actinomycetes_unknown	0.213733	7.13472	0.0299568
Active	1.13.12.3	Actinomycetota	Actinomycetes	Mycobacteriales	Mycobacteriaceae	Mycobacterium	0	7.13472	0
Active	1.13.12.3	Actinomycetota	Actinomycetes	Pseudonocardiales	Pseudonocardiales_unknown	Pseudonocardiales_unknown	0	7.13472	0
Active	1.13.12.3	Actinomycetota	Actinomycetes	Streptosporangiales	Treboniaceae	Trebonia	0.416112	7.13472	0.0583221
Active	1.13.12.3	Bacteria_unknown	Bacteria_unknown	Bacteria_unknown	Bacteria_unknown	Bacteria_unknown	3.14689	7.13472	0.441067
Active	1.13.12.3	Candidatus Eremiobacterota	Candidatus Eremiobacterota_unknown	Candidatus Eremiobacterota_unknown	Candidatus Eremiobacterota_unknown	Candidatus Eremiobacterota_unknown	1.3094	7.13472	0.183526
Active	1.13.12.3	Pseudomonadota	Betaproteobacteria	Burkholderiales	Burkholderiaceae	Paraburkholderia	0	7.13472	0
Active	1.13.12.3	Pseudomonadota	Gammaproteobacteria	Gammaproteobacteria_unknown	Candidatus Competibacteraceae	Candidatus Competibacter	0	7.13472	0
Active	1.13.12.3	Pseudomonadota	Pseudomonadota_unknown	Pseudomonadota_unknown	Pseudomonadota_unknown	Pseudomonadota_unknown	0	7.13472	0
Active	1.14.13.168	Bacteria_unknown	Bacteria_unknown	Bacteria_unknown	Bacteria_unknown	Bacteria_unknown	0	2.17051	0
Active	1.14.13.168	Pseudomonadota	Alphaproteobacteria	Hyphomicrobiales	Nitrobacteraceae	Bradyrhizobium	0.335361	2.17051	0.154507
Active	1.14.13.168	Pseudomonadota	Alphaproteobacteria	Hyphomicrobiales	Nitrobacteraceae	Nitrobacteraceae_unknown	1.63808	2.17051	0.754694
Active	1.14.13.168	Pseudomonadota	Pseudomonadota_unknown	Pseudomonadota_unknown	Pseudomonadota_unknown	Pseudomonadota_unknown	0.197079	2.17051	0.0907982
Active	1.2.1.3	Acidobacteriota	Acidobacteriota_unknown	Acidobacteriota_unknown	Acidobacteriota_unknown	Acidobacteriota_unknown	253.889	3320.52	0.0764608
Active	1.2.1.3	Acidobacteriota	Terriglobia	Bryobacterales	Bryobacteraceae	Paludibaculum	1.07601	3320.52	0.000324049
Active	1.2.1.3	Acidobacteriota	Terriglobia	Bryobacterales	Solibacteraceae	Candidatus Sulfopaludibacter	0	3320.52	0
Active	1.2.1.3	Acidobacteriota	Terriglobia	Terriglobales	Acidobacteriaceae	Acidobacteriaceae_unknown	37.7063	3320.52	0.0113556
Active	1.2.1.3	Acidobacteriota	Terriglobia	Terriglobales	Acidobacteriaceae	Candidatus Sulfotelmatobacter	0.152897	3320.52	4.60462e-05
Active	1.2.1.3	Acidobacteriota	Terriglobia	Terriglobales	Acidobacteriaceae	Edaphobacter	24.0334	3320.52	0.00723784
Active	1.2.1.3	Acidobacteriota	Terriglobia	Terriglobales	Acidobacteriaceae	Granulicella	3.02705	3320.52	0.00091162
Active	1.2.1.3	Acidobacteriota	Terriglobia	Terriglobales	Acidobacteriaceae	Silvibacterium	0	3320.52	0
Active	1.2.1.3	Acidobacteriota	Terriglobia	Terriglobales	Terriglobales_unknown	Terriglobales_unknown	3.95908	3320.52	0.00119231
Active	1.2.1.3	Acidobacteriota	Terriglobia	Terriglobia_unknown	Terriglobia_unknown	Candidatus Angelobacter	0	3320.52	0
Active	1.2.1.3	Acidobacteriota	Terriglobia	Terriglobia_unknown	Terriglobia_unknown	Terriglobia_unknown	0.580864	3320.52	0.000174932
Active	1.2.1.3	Actinomycetota	Acidimicrobiia	Acidimicrobiales	Acidimicrobiaceae	Acidiferrimicrobium	0.251868	3320.52	7.58521e-05
Active	1.2.1.3	Actinomycetota	Acidimicrobiia	Acidimicrobiia_unknown	Acidimicrobiia_unknown	Acidimicrobiia_unknown	6.24813	3320.52	0.00188167
Active	1.2.1.3	Actinomycetota	Actinomycetes	Actinomycetes_unknown	Actinomycetes_unknown	Actinomycetes_unknown	98.1735	3320.52	0.0295657
Active	1.2.1.3	Actinomycetota	Actinomycetes	Catenulisporales	Actinospicaceae	Actinospica	0	3320.52	0
Active	1.2.1.3	Actinomycetota	Actinomycetes	Catenulisporales	Actinospicaceae	Actinospicaceae_unknown	0.537171	3320.52	0.000161773
Active	1.2.1.3	Actinomycetota	Actinomycetes	Catenulisporales	Catenulisporaceae	Catenulispora	0	3320.52	0
Active	1.2.1.3	Actinomycetota	Actinomycetes	Catenulisporales	Catenulisporales_unknown	Catenulisporales_unknown	0	3320.52	0
Active	1.2.1.3	Actinomycetota	Actinomycetes	Cryptosporangiales	Cryptosporangiaceae	Cryptosporangium	0	3320.52	0
Active	1.2.1.3	Actinomycetota	Actinomycetes	Frankiales	Frankiaceae	Frankia	0	3320.52	0
Active	1.2.1.3	Actinomycetota	Actinomycetes	Frankiales	Frankiaceae	Frankiaceae_unknown	3.94277	3320.52	0.0011874
Active	1.2.1.3	Actinomycetota	Actinomycetes	Frankiales	Frankiaceae	Pseudofrankia	0	3320.52	0
Active	1.2.1.3	Actinomycetota	Actinomycetes	Geodermatophilales	Geodermatophilaceae	Blastococcus	0	3320.52	0
Active	1.2.1.3	Actinomycetota	Actinomycetes	Jatrophihabitantales	Jatrophihabitantaceae	Jatrophihabitans	0.256661	3320.52	7.72954e-05
Active	1.2.1.3	Actinomycetota	Actinomycetes	Kineosporiales	Kineosporiaceae	Angustibacter	4.07384	3320.52	0.00122687
Active	1.2.1.3	Actinomycetota	Actinomycetes	Kitasatosporales	Streptomycetaceae	Actinacidiphila	0	3320.52	0
Active	1.2.1.3	Actinomycetota	Actinomycetes	Kitasatosporales	Streptomycetaceae	Streptomyces	7.29718	3320.52	0.0021976
Active	1.2.1.3	Actinomycetota	Actinomycetes	Kitasatosporales	Streptomycetaceae	Streptomycetaceae_unknown	0	3320.52	0
Active	1.2.1.3	Actinomycetota	Actinomycetes	Micrococcales	Cellulomonadaceae	Cellulomonas	0	3320.52	0
Active	1.2.1.3	Actinomycetota	Actinomycetes	Micrococcales	Microbacteriaceae	Agrococcus	1.68028	3320.52	0.000506031
Active	1.2.1.3	Actinomycetota	Actinomycetes	Micrococcales	Microbacteriaceae	Glaciibacter	0	3320.52	0
Active	1.2.1.3	Actinomycetota	Actinomycetes	Micrococcales	Microbacteriaceae	Subtercola	0.855776	3320.52	0.000257723
Active	1.2.1.3	Actinomycetota	Actinomycetes	Micrococcales	Micrococcaceae	Arthrobacter	0	3320.52	0
Active	1.2.1.3	Actinomycetota	Actinomycetes	Mycobacteriales	Mycobacteriaceae	Mycobacteriaceae_unknown	28.0496	3320.52	0.00844735
Active	1.2.1.3	Actinomycetota	Actinomycetes	Mycobacteriales	Mycobacteriaceae	Mycobacterium	22.1357	3320.52	0.00666635
Active	1.2.1.3	Actinomycetota	Actinomycetes	Mycobacteriales	Mycobacteriaceae	Mycobacteroides	0	3320.52	0
Active	1.2.1.3	Actinomycetota	Actinomycetes	Mycobacteriales	Mycobacteriaceae	Mycolicibacterium	0.337224	3320.52	0.000101558
Active	1.2.1.3	Actinomycetota	Actinomycetes	Mycobacteriales	Mycobacteriales_unknown	Mycobacteriales_unknown	17.5008	3320.52	0.0052705
Active	1.2.1.3	Actinomycetota	Actinomycetes	Mycobacteriales	Nocardiaceae	Nocardia	5.64575	3320.52	0.00170026
Active	1.2.1.3	Actinomycetota	Actinomycetes	Mycobacteriales	Nocardiaceae	Rhodococcus	7.12089	3320.52	0.00214451
Active	1.2.1.3	Actinomycetota	Actinomycetes	Propionibacteriales	Kribbellaceae	Kribbella	0	3320.52	0
Active	1.2.1.3	Actinomycetota	Actinomycetes	Propionibacteriales	Nocardioidaceae	Nocardioidaceae_unknown	0	3320.52	0
Active	1.2.1.3	Actinomycetota	Actinomycetes	Propionibacteriales	Nocardioidaceae	Nocardioides	0.980787	3320.52	0.000295372
Active	1.2.1.3	Actinomycetota	Actinomycetes	Pseudonocardiales	Pseudonocardiaceae	Amycolatopsis	5.92117	3320.52	0.00178321
Active	1.2.1.3	Actinomycetota	Actinomycetes	Pseudonocardiales	Pseudonocardiaceae	Pseudonocardia	2.50115	3320.52	0.00075324
Active	1.2.1.3	Actinomycetota	Actinomycetes	Pseudonocardiales	Pseudonocardiaceae	Pseudonocardiaceae_unknown	2.06488	3320.52	0.000621855
Active	1.2.1.3	Actinomycetota	Actinomycetes	Pseudonocardiales	Pseudonocardiaceae	Solihabitans	11.4406	3320.52	0.00344542
Active	1.2.1.3	Actinomycetota	Actinomycetes	Pseudonocardiales	Pseudonocardiales_unknown	Pseudonocardiales_unknown	4.30103	3320.52	0.00129529
Active	1.2.1.3	Actinomycetota	Actinomycetes	Sporichthyales	Sporichthyaceae	Sporichthya	0	3320.52	0
Active	1.2.1.3	Actinomycetota	Actinomycetes	Streptosporangiales	Streptosporangiaceae	Nonomuraea	0	3320.52	0
Active	1.2.1.3	Actinomycetota	Actinomycetes	Streptosporangiales	Streptosporangiaceae	Planotetraspora	1.23238	3320.52	0.000371142
Active	1.2.1.3	Actinomycetota	Actinomycetes	Streptosporangiales	Streptosporangiaceae	Sphaerisporangium	0.25558	3320.52	7.69699e-05
Active	1.2.1.3	Actinomycetota	Actinomycetes	Streptosporangiales	Streptosporangiaceae	Streptosporangiaceae_unknown	0.291828	3320.52	8.78863e-05
Active	1.2.1.3	Actinomycetota	Actinomycetes	Streptosporangiales	Streptosporangiales_unknown	Streptosporangiales_unknown	14.1866	3320.52	0.00427242
Active	1.2.1.3	Actinomycetota	Actinomycetes	Streptosporangiales	Thermomonosporaceae	Actinoallomurus	0	3320.52	0
Active	1.2.1.3	Actinomycetota	Actinomycetes	Streptosporangiales	Thermomonosporaceae	Actinomadura	2.25835	3320.52	0.00068012
Active	1.2.1.3	Actinomycetota	Actinomycetes	Streptosporangiales	Thermomonosporaceae	Thermomonospora	0	3320.52	0
Active	1.2.1.3	Actinomycetota	Actinomycetes	Streptosporangiales	Thermomonosporaceae	Thermomonosporaceae_unknown	5.79492	3320.52	0.00174518
Active	1.2.1.3	Actinomycetota	Actinomycetes	Streptosporangiales	Treboniaceae	Trebonia	12.3045	3320.52	0.0037056
Active	1.2.1.3	Actinomycetota	Actinomycetota_unknown	Actinomycetota_unknown	Actinomycetota_unknown	Actinomycetota_unknown	141.917	3320.52	0.0427395
Active	1.2.1.3	Actinomycetota	Rubrobacteria	Rubrobacterales	Baekduiaceae	Baekduia	0.25031	3320.52	7.53829e-05
Active	1.2.1.3	Actinomycetota	Thermoleophilia	Solirubrobacterales	Conexibacteraceae	Conexibacter	0.384179	3320.52	0.000115698
Active	1.2.1.3	Actinomycetota	Thermoleophilia	Solirubrobacterales	Solirubrobacteraceae	Solirubrobacter	3.43412	3320.52	0.00103421
Active	1.2.1.3	Actinomycetota	Thermoleophilia	Solirubrobacterales	Solirubrobacterales_unknown	Solirubrobacterales_unknown	1.32219	3320.52	0.000398186
Active	1.2.1.3	Bacillota	Bacilli	Bacilli_unknown	Bacilli_unknown	Bacilli_unknown	0	3320.52	0
Active	1.2.1.3	Bacteria_unknown	Bacteria_unknown	Bacteria_unknown	Bacteria_unknown	Bacteria_unknown	1120.88	3320.52	0.337562
Active	1.2.1.3	Bacteria_unknown	Deltaproteobacteria	Deltaproteobacteria_unknown	Deltaproteobacteria_unknown	Deltaproteobacteria_unknown	33.9794	3320.52	0.0102332
Active	1.2.1.3	Bacteroidota	Bacteroidota_unknown	Bacteroidota_unknown	Bacteroidota_unknown	Bacteroidota_unknown	2.23539	3320.52	0.000673206
Active	1.2.1.3	Bacteroidota	Chitinophagia	Chitinophagales	Chitinophagaceae	Puia	0.263342	3320.52	7.93074e-05
Active	1.2.1.3	Bacteroidota	Cytophagia	Cytophagales	Hymenobacteraceae	Hymenobacter	0.692282	3320.52	0.000208486
Active	1.2.1.3	Bacteroidota	Sphingobacteriia	Sphingobacteriales	Sphingobacteriaceae	Mucilaginibacter	1.147	3320.52	0.000345428
Active	1.2.1.3	Bacteroidota	Sphingobacteriia	Sphingobacteriales	Sphingobacteriaceae	Sphingobacteriaceae_unknown	0	3320.52	0
Active	1.2.1.3	Bacteroidota	Sphingobacteriia	Sphingobacteriales	Sphingobacteriales_unknown	Sphingobacteriales_unknown	0.477955	3320.52	0.00014394
Active	1.2.1.3	Candidatus Dormibacteraeota	Candidatus Dormibacteraeota_unknown	Candidatus Dormibacteraeota_unknown	Candidatus Dormibacteraeota_unknown	Candidatus Dormibacter	0	3320.52	0
Active	1.2.1.3	Candidatus Dormibacteraeota	Candidatus Dormibacteraeota_unknown	Candidatus Dormibacteraeota_unknown	Candidatus Dormibacteraeota_unknown	Candidatus Dormibacteraeota_unknown	0	3320.52	0
Active	1.2.1.3	Candidatus Eisenbacteria	Candidatus Eisenbacteria_unknown	Candidatus Eisenbacteria_unknown	Candidatus Eisenbacteria_unknown	Candidatus Eisenbacteria_unknown	2.5558	3320.52	0.000769699
Active	1.2.1.3	Candidatus Eremiobacterota	Candidatus Eremiobacteriia	Candidatus Eremiobacterales	Candidatus Eremiobacteraceae	Candidatus Eremiobacter	1.53619	3320.52	0.000462636
Active	1.2.1.3	Candidatus Eremiobacterota	Candidatus Eremiobacterota_unknown	Candidatus Eremiobacterota_unknown	Candidatus Eremiobacterota_unknown	Candidatus Eremiobacterota_unknown	7.68632	3320.52	0.0023148
Active	1.2.1.3	Candidatus Melainabacteria	Candidatus Melainabacteria_unknown	Candidatus Melainabacteria_unknown	Candidatus Melainabacteria_unknown	Candidatus Melainabacteria_unknown	1.76989	3320.52	0.000533017
Active	1.2.1.3	Candidatus Roizmanbacteria	Candidatus Roizmanbacteria_unknown	Candidatus Roizmanbacteria_unknown	Candidatus Roizmanbacteria_unknown	Candidatus Roizmanbacteria_unknown	0	3320.52	0
Active	1.2.1.3	Candidatus Rokubacteria	Candidatus Rokubacteria_unknown	Candidatus Rokubacteria_unknown	Candidatus Rokubacteria_unknown	Candidatus Rokubacteria_unknown	1.45379	3320.52	0.000437821
Active	1.2.1.3	Chloroflexota	Caldilineae	Caldilineales	Caldilineaceae	Litorilinea	0	3320.52	0
Active	1.2.1.3	Chloroflexota	Chloroflexota_unknown	Chloroflexota_unknown	Chloroflexota_unknown	Chloroflexota_unknown	59.2197	3320.52	0.0178345
Active	1.2.1.3	Chloroflexota	Dehalococcoidia	Dehalococcoidia_unknown	Dehalococcoidia_unknown	Dehalococcoidia_unknown	0	3320.52	0
Active	1.2.1.3	Chloroflexota	Ktedonobacteria	Ktedonobacterales	Ktedonobacteraceae	Ktedonobacter	0.998691	3320.52	0.000300764
Active	1.2.1.3	Chloroflexota	Ktedonobacteria	Ktedonobacterales	Ktedonobacterales_unknown	Ktedonobacterales_unknown	0	3320.52	0
Active	1.2.1.3	Chloroflexota	Ktedonobacteria	Ktedonobacteria_unknown	Ktedonobacteria_unknown	Ktedonobacteria_unknown	0.174176	3320.52	5.24544e-05
Active	1.2.1.3	Deinococcota	Deinococci	Thermales	Thermaceae	Meiothermus	1.78928	3320.52	0.000538856
Active	1.2.1.3	Elusimicrobiota	Elusimicrobiota_unknown	Elusimicrobiota_unknown	Elusimicrobiota_unknown	Elusimicrobiota_unknown	0.801792	3320.52	0.000241466
Active	1.2.1.3	Gemmatimonadota	Gemmatimonadetes	Gemmatimonadales	Gemmatimonadales_unknown	Gemmatimonadales_unknown	0	3320.52	0
Active	1.2.1.3	Gemmatimonadota	Gemmatimonadota_unknown	Gemmatimonadota_unknown	Gemmatimonadota_unknown	Gemmatimonadota_unknown	0	3320.52	0
Active	1.2.1.3	Myxococcota	Myxococcia	Myxococcales	Myxococcaceae	Myxococcaceae_unknown	0.726949	3320.52	0.000218926
Active	1.2.1.3	Myxococcota	Myxococcia	Myxococcales	Myxococcales_unknown	Myxococcales_unknown	0	3320.52	0
Active	1.2.1.3	Myxococcota	Myxococcota_unknown	Myxococcota_unknown	Myxococcota_unknown	Myxococcota_unknown	4.16299	3320.52	0.00125372
Active	1.2.1.3	Myxococcota	Myxococcota_unknown	Nannocystales	Nannocystaceae	Nannocystis	0.349857	3320.52	0.000105362
Active	1.2.1.3	Myxococcota	Myxococcota_unknown	Polyangiales	Labilitrichaceae	Labilithrix	0.25031	3320.52	7.53829e-05
Active	1.2.1.3	Myxococcota	Myxococcota_unknown	Polyangiales	Polyangiaceae	Minicystis	2.18845	3320.52	0.000659068
Active	1.2.1.3	Myxococcota	Myxococcota_unknown	Polyangiales	Polyangiaceae	Polyangiaceae_unknown	1.17865	3320.52	0.000354958
Active	1.2.1.3	Myxococcota	Myxococcota_unknown	Polyangiales	Polyangiales_unknown	Polyangiales_unknown	0	3320.52	0
Active	1.2.1.3	Planctomycetota	Planctomycetia	Gemmatales	Gemmataceae	Fimbriiglobus	0	3320.52	0
Active	1.2.1.3	Planctomycetota	Planctomycetia	Gemmatales	Gemmataceae	Gemmata	4.12526	3320.52	0.00124235
Active	1.2.1.3	Planctomycetota	Planctomycetia	Gemmatales	Gemmataceae	Gemmataceae_unknown	18.6085	3320.52	0.00560411
Active	1.2.1.3	Planctomycetota	Planctomycetia	Gemmatales	Gemmatales_unknown	Gemmatales_unknown	6.07555	3320.52	0.0018297
Active	1.2.1.3	Planctomycetota	Planctomycetia	Isosphaerales	Isosphaeraceae	Aquisphaera	0	3320.52	0
Active	1.2.1.3	Planctomycetota	Planctomycetia	Isosphaerales	Isosphaeraceae	Isosphaeraceae_unknown	20.6928	3320.52	0.0062318
Active	1.2.1.3	Planctomycetota	Planctomycetia	Isosphaerales	Isosphaeraceae	Paludisphaera	0.479844	3320.52	0.000144509
Active	1.2.1.3	Planctomycetota	Planctomycetia	Isosphaerales	Isosphaeraceae	Singulisphaera	30.0481	3320.52	0.00904921
Active	1.2.1.3	Planctomycetota	Planctomycetia	Planctomycetales	Planctomycetaceae	Planctomycetaceae_unknown	0	3320.52	0
Active	1.2.1.3	Planctomycetota	Planctomycetia	Planctomycetales	Planctomycetaceae	Schlesneria	0.479317	3320.52	0.00014435
Active	1.2.1.3	Planctomycetota	Planctomycetia	Planctomycetia_unknown	Planctomycetia_unknown	Planctomycetia_unknown	46.3775	3320.52	0.0139669
Active	1.2.1.3	Planctomycetota	Planctomycetota_unknown	Planctomycetota_unknown	Planctomycetota_unknown	Planctomycetota_unknown	449.803	3320.52	0.135462
Active	1.2.1.3	Pseudomonadota	Alphaproteobacteria	Alphaproteobacteria_unknown	Alphaproteobacteria_unknown	Alphaproteobacteria_unknown	109.368	3320.52	0.0329369
Active	1.2.1.3	Pseudomonadota	Alphaproteobacteria	Caulobacterales	Caulobacteraceae	Caulobacteraceae_unknown	0	3320.52	0
Active	1.2.1.3	Pseudomonadota	Alphaproteobacteria	Caulobacterales	Caulobacteraceae	Phenylobacterium	3.29111	3320.52	0.000991143
Active	1.2.1.3	Pseudomonadota	Alphaproteobacteria	Hyphomicrobiales	Beijerinckiaceae	Beijerinckiaceae_unknown	1.5418	3320.52	0.000464327
Active	1.2.1.3	Pseudomonadota	Alphaproteobacteria	Hyphomicrobiales	Beijerinckiaceae	Methylocapsa	7.99554	3320.52	0.00240792
Active	1.2.1.3	Pseudomonadota	Alphaproteobacteria	Hyphomicrobiales	Devosiaceae	Devosia	0.734455	3320.52	0.000221187
Active	1.2.1.3	Pseudomonadota	Alphaproteobacteria	Hyphomicrobiales	Hyphomicrobiaceae	Hyphomicrobium	1.08393	3320.52	0.000326435
Active	1.2.1.3	Pseudomonadota	Alphaproteobacteria	Hyphomicrobiales	Hyphomicrobiaceae	Rhodomicrobium	0.889331	3320.52	0.000267829
Active	1.2.1.3	Pseudomonadota	Alphaproteobacteria	Hyphomicrobiales	Hyphomicrobiales_unknown	Enhydrobacter	0	3320.52	0
Active	1.2.1.3	Pseudomonadota	Alphaproteobacteria	Hyphomicrobiales	Hyphomicrobiales_unknown	Hyphomicrobiales_unknown	49.9371	3320.52	0.015039
Active	1.2.1.3	Pseudomonadota	Alphaproteobacteria	Hyphomicrobiales	Lichenihabitantaceae	Lichenifustis	0	3320.52	0
Active	1.2.1.3	Pseudomonadota	Alphaproteobacteria	Hyphomicrobiales	Methylocystaceae	Methylocystis	0	3320.52	0
Active	1.2.1.3	Pseudomonadota	Alphaproteobacteria	Hyphomicrobiales	Nitrobacteraceae	Afipia	0	3320.52	0
Active	1.2.1.3	Pseudomonadota	Alphaproteobacteria	Hyphomicrobiales	Nitrobacteraceae	Bradyrhizobium	45.8547	3320.52	0.0138095
Active	1.2.1.3	Pseudomonadota	Alphaproteobacteria	Hyphomicrobiales	Nitrobacteraceae	Nitrobacteraceae_unknown	38.9505	3320.52	0.0117302
Active	1.2.1.3	Pseudomonadota	Alphaproteobacteria	Hyphomicrobiales	Phyllobacteriaceae	Aminobacter	0	3320.52	0
Active	1.2.1.3	Pseudomonadota	Alphaproteobacteria	Hyphomicrobiales	Phyllobacteriaceae	Mesorhizobium	0.247252	3320.52	7.44617e-05
Active	1.2.1.3	Pseudomonadota	Alphaproteobacteria	Hyphomicrobiales	Phyllobacteriaceae	Pseudohoeflea	0	3320.52	0
Active	1.2.1.3	Pseudomonadota	Alphaproteobacteria	Hyphomicrobiales	Reyranellaceae	Reyranella	0	3320.52	0
Active	1.2.1.3	Pseudomonadota	Alphaproteobacteria	Hyphomicrobiales	Rhizobiaceae	Rhizobium	0.347853	3320.52	0.000104758
Active	1.2.1.3	Pseudomonadota	Alphaproteobacteria	Hyphomicrobiales	Roseiarcaceae	Roseiarcus	0	3320.52	0
Active	1.2.1.3	Pseudomonadota	Alphaproteobacteria	Hyphomicrobiales	Xanthobacteraceae	Labrys	0	3320.52	0
Active	1.2.1.3	Pseudomonadota	Alphaproteobacteria	Rhodobacterales	Paracoccaceae	Gemmobacter	0	3320.52	0
Active	1.2.1.3	Pseudomonadota	Alphaproteobacteria	Rhodospirillales	Acetobacteraceae	Acidisphaera	0	3320.52	0
Active	1.2.1.3	Pseudomonadota	Alphaproteobacteria	Rhodospirillales	Acetobacteraceae	Nguyenibacter	0	3320.52	0
Active	1.2.1.3	Pseudomonadota	Alphaproteobacteria	Rhodospirillales	Acetobacteraceae	Rhodopila	0	3320.52	0
Active	1.2.1.3	Pseudomonadota	Alphaproteobacteria	Rhodospirillales	Geminicoccaceae	Arboricoccus	0	3320.52	0
Active	1.2.1.3	Pseudomonadota	Alphaproteobacteria	Rhodospirillales	Rhodospirillaceae	Aliidongia	29.6668	3320.52	0.00893439
Active	1.2.1.3	Pseudomonadota	Alphaproteobacteria	Rhodospirillales	Rhodospirillaceae	Rhodospirillaceae_unknown	3.14507	3320.52	0.000947162
Active	1.2.1.3	Pseudomonadota	Alphaproteobacteria	Rhodospirillales	Rhodospirillaceae	Telmatospirillum	8.24479	3320.52	0.00248298
Active	1.2.1.3	Pseudomonadota	Alphaproteobacteria	Rhodospirillales	Rhodospirillales_unknown	Rhodospirillales_unknown	0	3320.52	0
Active	1.2.1.3	Pseudomonadota	Alphaproteobacteria	Rhodospirillales	Zavarziniaceae	Zavarzinia	0	3320.52	0
Active	1.2.1.3	Pseudomonadota	Alphaproteobacteria	Sphingomonadales	Erythrobacteraceae	Erythrobacter	0	3320.52	0
Active	1.2.1.3	Pseudomonadota	Alphaproteobacteria	Sphingomonadales	Sphingomonadaceae	Novosphingobium	0	3320.52	0
Active	1.2.1.3	Pseudomonadota	Alphaproteobacteria	Sphingomonadales	Sphingomonadaceae	Sphingobium	0	3320.52	0
Active	1.2.1.3	Pseudomonadota	Alphaproteobacteria	Sphingomonadales	Sphingomonadaceae	Sphingomonadaceae_unknown	3.10165	3320.52	0.000934085
Active	1.2.1.3	Pseudomonadota	Alphaproteobacteria	Sphingomonadales	Sphingomonadaceae	Sphingomonas	5.53826	3320.52	0.00166789
Active	1.2.1.3	Pseudomonadota	Alphaproteobacteria	Sphingomonadales	Sphingomonadales_unknown	Sphingomonadales_unknown	0	3320.52	0
Active	1.2.1.3	Pseudomonadota	Betaproteobacteria	Betaproteobacteria_unknown	Betaproteobacteria_unknown	Betaproteobacteria_unknown	2.23763	3320.52	0.000673881
Active	1.2.1.3	Pseudomonadota	Betaproteobacteria	Burkholderiales	Burkholderiaceae	Burkholderia	23.9332	3320.52	0.00720766
Active	1.2.1.3	Pseudomonadota	Betaproteobacteria	Burkholderiales	Burkholderiaceae	Burkholderiaceae_unknown	76.2484	3320.52	0.0229628
Active	1.2.1.3	Pseudomonadota	Betaproteobacteria	Burkholderiales	Burkholderiaceae	Caballeronia	0.486593	3320.52	0.000146541
Active	1.2.1.3	Pseudomonadota	Betaproteobacteria	Burkholderiales	Burkholderiaceae	Paraburkholderia	34.068	3320.52	0.0102598
Active	1.2.1.3	Pseudomonadota	Betaproteobacteria	Burkholderiales	Burkholderiaceae	Pararobbsia	0	3320.52	0
Active	1.2.1.3	Pseudomonadota	Betaproteobacteria	Burkholderiales	Burkholderiaceae	Trinickia	0	3320.52	0
Active	1.2.1.3	Pseudomonadota	Betaproteobacteria	Burkholderiales	Burkholderiales_unknown	Burkholderiales_unknown	2.55898	3320.52	0.000770656
Active	1.2.1.3	Pseudomonadota	Betaproteobacteria	Burkholderiales	Comamonadaceae	Albitalea	0.706518	3320.52	0.000212773
Active	1.2.1.3	Pseudomonadota	Betaproteobacteria	Burkholderiales	Comamonadaceae	Hydrogenophaga	0	3320.52	0
Active	1.2.1.3	Pseudomonadota	Betaproteobacteria	Burkholderiales	Comamonadaceae	Variovorax	0	3320.52	0
Active	1.2.1.3	Pseudomonadota	Betaproteobacteria	Burkholderiales	Oxalobacteraceae	Massilia	0	3320.52	0
Active	1.2.1.3	Pseudomonadota	Betaproteobacteria	Burkholderiales	Sphaerotilaceae	Azohydromonas	0.905974	3320.52	0.000272841
Active	1.2.1.3	Pseudomonadota	Betaproteobacteria	Burkholderiales	Sphaerotilaceae	Caldimonas	3.47174	3320.52	0.00104554
Active	1.2.1.3	Pseudomonadota	Betaproteobacteria	Burkholderiales	Sphaerotilaceae	Piscinibacter	0	3320.52	0
Active	1.2.1.3	Pseudomonadota	Betaproteobacteria	Rhodocyclales	Rhodocyclaceae	Aromatoleum	0	3320.52	0
Active	1.2.1.3	Pseudomonadota	Gammaproteobacteria	Cellvibrionales	Halieaceae	Candidatus Litorirhabdus	0	3320.52	0
Active	1.2.1.3	Pseudomonadota	Gammaproteobacteria	Gammaproteobacteria_unknown	Gammaproteobacteria_unknown	Gammaproteobacteria_unknown	28.2615	3320.52	0.00851118
Active	1.2.1.3	Pseudomonadota	Gammaproteobacteria	Nevskiales	Nevskiaceae	Hydrocarboniphaga	3.13438	3320.52	0.000943943
Active	1.2.1.3	Pseudomonadota	Gammaproteobacteria	Nevskiales	Nevskiaceae	Nevskia	0.501655	3320.52	0.000151077
Active	1.2.1.3	Pseudomonadota	Gammaproteobacteria	Nevskiales	Nevskiaceae	Solimonas	2.14861	3320.52	0.00064707
Active	1.2.1.3	Pseudomonadota	Gammaproteobacteria	Nevskiales	Steroidobacteraceae	Povalibacter	2.20728	3320.52	0.00066474
Active	1.2.1.3	Pseudomonadota	Gammaproteobacteria	Nevskiales	Steroidobacteraceae	Steroidobacter	1.55642	3320.52	0.000468727
Active	1.2.1.3	Pseudomonadota	Gammaproteobacteria	Oceanospirillales	Alcanivoracaceae	Alcanivoracaceae_unknown	1.09794	3320.52	0.000330652
Active	1.2.1.3	Pseudomonadota	Gammaproteobacteria	Pasteurellales	Pasteurellaceae	Actinobacillus	4.01046	3320.52	0.00120778
Active	1.2.1.3	Pseudomonadota	Gammaproteobacteria	Pseudomonadales	Pseudomonadaceae	Pseudomonas	21.1819	3320.52	0.00637911
Active	1.2.1.3	Pseudomonadota	Pseudomonadota_unknown	Pseudomonadota_unknown	Pseudomonadota_unknown	Pseudomonadota_unknown	206.127	3320.52	0.0620769
Active	1.2.1.3	Verrucomicrobiota	Opitutae	Opitutales	Opitutaceae	Oleiharenicola	0	3320.52	0
Active	1.2.1.3	Verrucomicrobiota	Opitutae	Opitutales	Opitutaceae	Opitutus	0.532281	3320.52	0.000160301
Active	1.2.1.3	Verrucomicrobiota	Verrucomicrobiae	Limisphaerales	Limisphaerales_unknown	Pedosphaera	13.6827	3320.52	0.00412067
Active	1.2.1.3	Verrucomicrobiota	Verrucomicrobiota_unknown	Verrucomicrobiota_unknown	Verrucomicrobiota_unknown	Verrucomicrobiota_unknown	18.9367	3320.52	0.00570292
Active	1.2.3.7	Planctomycetota	Planctomycetota_unknown	Planctomycetota_unknown	Planctomycetota_unknown	Planctomycetota_unknown	0	0
Active	1.4.3.2	Acidobacteriota	Acidobacteriota_unknown	Acidobacteriota_unknown	Acidobacteriota_unknown	Acidobacteriota_unknown	0	0
Active	1.4.3.2	Bacteria_unknown	Bacteria_unknown	Bacteria_unknown	Bacteria_unknown	Bacteria_unknown	0	0
Active	1.4.3.2	Pseudomonadota	Alphaproteobacteria	Hyphomicrobiales	Hyphomicrobiaceae	Rhodoplanes	0	0
Active	1.4.3.4	Acidobacteriota	Acidobacteriota_unknown	Acidobacteriota_unknown	Acidobacteriota_unknown	Acidobacteriota_unknown	13.3898	164.854	0.0812222
Active	1.4.3.4	Acidobacteriota	Holophagae	Holophagales	Holophagales_unknown	Holophagales_unknown	0.27281	164.854	0.00165486
Active	1.4.3.4	Acidobacteriota	Terriglobia	Terriglobales	Acidobacteriaceae	Acidobacteriaceae_unknown	2.66609	164.854	0.0161724
Active	1.4.3.4	Acidobacteriota	Terriglobia	Terriglobales	Acidobacteriaceae	Edaphobacter	0.442218	164.854	0.00268248
Active	1.4.3.4	Acidobacteriota	Terriglobia	Terriglobales	Acidobacteriaceae	Granulicella	3.37111	164.854	0.0204491
Active	1.4.3.4	Acidobacteriota	Terriglobia	Terriglobales	Terriglobales_unknown	Terriglobales_unknown	0.442218	164.854	0.00268248
Active	1.4.3.4	Acidobacteriota	Terriglobia	Terriglobia_unknown	Terriglobia_unknown	Candidatus Angelobacter	0	164.854	0
Active	1.4.3.4	Actinomycetota	Actinomycetes	Actinomycetes_unknown	Actinomycetes_unknown	Actinomycetes_unknown	11.2559	164.854	0.0682778
Active	1.4.3.4	Actinomycetota	Actinomycetes	Kitasatosporales	Streptomycetaceae	Actinacidiphila	1.29609	164.854	0.00786206
Active	1.4.3.4	Actinomycetota	Actinomycetes	Micrococcales	Intrasporangiaceae	Tetrasphaera	0	164.854	0
Active	1.4.3.4	Actinomycetota	Actinomycetes	Mycobacteriales	Mycobacteriaceae	Mycobacteriaceae_unknown	1.80454	164.854	0.0109463
Active	1.4.3.4	Actinomycetota	Actinomycetes	Mycobacteriales	Mycobacteriaceae	Mycobacterium	1.09865	164.854	0.00666437
Active	1.4.3.4	Actinomycetota	Actinomycetes	Mycobacteriales	Mycobacteriales_unknown	Mycobacteriales_unknown	1.31692	164.854	0.0079884
Active	1.4.3.4	Actinomycetota	Actinomycetes	Mycobacteriales	Nocardiaceae	Nocardia	1.37637	164.854	0.00834903
Active	1.4.3.4	Actinomycetota	Actinomycetes	Mycobacteriales	Nocardiaceae	Nocardiaceae_unknown	0	164.854	0
Active	1.4.3.4	Actinomycetota	Actinomycetes	Propionibacteriales	Nocardioidaceae	Mumia	0.141833	164.854	0.000860358
Active	1.4.3.4	Actinomycetota	Actinomycetes	Propionibacteriales	Nocardioidaceae	Nocardioides	0	164.854	0
Active	1.4.3.4	Actinomycetota	Actinomycetes	Pseudonocardiales	Pseudonocardiaceae	Kutzneria	1.29226	164.854	0.00783881
Active	1.4.3.4	Actinomycetota	Actinomycetes	Pseudonocardiales	Pseudonocardiaceae	Pseudonocardiaceae_unknown	0.178793	164.854	0.00108455
Active	1.4.3.4	Actinomycetota	Actinomycetes	Streptosporangiales	Thermomonosporaceae	Thermomonosporaceae_unknown	0	164.854	0
Active	1.4.3.4	Actinomycetota	Actinomycetes	Streptosporangiales	Treboniaceae	Trebonia	0.525543	164.854	0.00318793
Active	1.4.3.4	Actinomycetota	Actinomycetota_unknown	Actinomycetota_unknown	Actinomycetota_unknown	Actinomycetota_unknown	9.41663	164.854	0.0571211
Active	1.4.3.4	Actinomycetota	Rubrobacteria	Gaiellales	Gaiellaceae	Gaiellaceae_unknown	0.684137	164.854	0.00414996
Active	1.4.3.4	Actinomycetota	Thermoleophilia	Solirubrobacterales	Solirubrobacterales_unknown	Solirubrobacterales_unknown	0	164.854	0
Active	1.4.3.4	Bacillota	Bacilli	Bacillales	Bacillales_unknown	Bacillales_unknown	2.26933	164.854	0.0137657
Active	1.4.3.4	Bacillota	Bacillota_unknown	Bacillota_unknown	Bacillota_unknown	Bacillota_unknown	0	164.854	0
Active	1.4.3.4	Bacteria_unknown	Bacteria_unknown	Bacteria_unknown	Bacteria_unknown	Bacteria_unknown	48.3294	164.854	0.293165
Active	1.4.3.4	Bacteria_unknown	Deltaproteobacteria	Deltaproteobacteria_unknown	Deltaproteobacteria_unknown	Deltaproteobacteria_unknown	0.481587	164.854	0.0029213
Active	1.4.3.4	Bacteroidota	Bacteroidota_unknown	Bacteroidota_unknown	Bacteroidota_unknown	Bacteroidota_unknown	0	164.854	0
Active	1.4.3.4	Bacteroidota	Chitinophagia	Chitinophagales	Chitinophagaceae	Chitinophagaceae_unknown	0.239449	164.854	0.00145249
Active	1.4.3.4	Bacteroidota	Chitinophagia	Chitinophagales	Chitinophagaceae	Puia	1.0573	164.854	0.00641357
Active	1.4.3.4	Candidatus Dormibacteraeota	Candidatus Dormibacteraeota_unknown	Candidatus Dormibacteraeota_unknown	Candidatus Dormibacteraeota_unknown	Candidatus Dormibacteraeota_unknown	0	164.854	0
Active	1.4.3.4	Candidatus Eremiobacterota	Candidatus Eremiobacteriia	Candidatus Eremiobacterales	Candidatus Eremiobacteraceae	Candidatus Eremiobacter	0	164.854	0
Active	1.4.3.4	Candidatus Rokubacteria	Candidatus Rokubacteria_unknown	Candidatus Rokubacteria_unknown	Candidatus Rokubacteria_unknown	Candidatus Rokubacteria_unknown	0	164.854	0
Active	1.4.3.4	Chloroflexota	Chloroflexota_unknown	Chloroflexota_unknown	Chloroflexota_unknown	Chloroflexota_unknown	6.12025	164.854	0.0371253
Active	1.4.3.4	Chloroflexota	Ktedonobacteria	Ktedonobacterales	Dictyobacteraceae	Dictyobacter	0	164.854	0
Active	1.4.3.4	Chloroflexota	Ktedonobacteria	Ktedonobacterales	Ktedonobacteraceae	Ktedonobacter	0.700738	164.854	0.00425066
Active	1.4.3.4	Chloroflexota	Ktedonobacteria	Ktedonobacterales	Ktedonobacterales_unknown	Ktedonobacterales_unknown	0.695965	164.854	0.00422171
Active	1.4.3.4	Chloroflexota	Ktedonobacteria	Ktedonobacterales	Reticulibacteraceae	Reticulibacter	0	164.854	0
Active	1.4.3.4	Chloroflexota	Ktedonobacteria	Ktedonobacteria_unknown	Ktedonobacteria_unknown	Ktedonobacteria_unknown	0	164.854	0
Active	1.4.3.4	Cyanobacteriota	Cyanophyceae	Leptolyngbyales	Leptolyngbyaceae	Leptolyngbya	0.444755	164.854	0.00269787
Active	1.4.3.4	Cyanobacteriota	Cyanophyceae	Nostocales	Nostocaceae	Nostoc	0	164.854	0
Active	1.4.3.4	Gemmatimonadota	Gemmatimonadota_unknown	Gemmatimonadota_unknown	Gemmatimonadota_unknown	Gemmatimonadota_unknown	1.44029	164.854	0.00873676
Active	1.4.3.4	Myxococcota	Myxococcota_unknown	Myxococcota_unknown	Myxococcota_unknown	Myxococcota_unknown	0	164.854	0
Active	1.4.3.4	Myxococcota	Myxococcota_unknown	Polyangiales	Polyangiaceae	Polyangiaceae_unknown	0	164.854	0
Active	1.4.3.4	Nitrospirota	Nitrospirota_unknown	Nitrospirota_unknown	Nitrospirota_unknown	Nitrospirota_unknown	0	164.854	0
Active	1.4.3.4	Planctomycetota	Planctomycetia	Gemmatales	Gemmataceae	Zavarzinella	1.74358	164.854	0.0105765
Active	1.4.3.4	Planctomycetota	Planctomycetia	Gemmatales	Gemmatales_unknown	Gemmatales_unknown	0	164.854	0
Active	1.4.3.4	Planctomycetota	Planctomycetota_unknown	Planctomycetota_unknown	Planctomycetota_unknown	Planctomycetota_unknown	0	164.854	0
Active	1.4.3.4	Pseudomonadota	Alphaproteobacteria	Alphaproteobacteria_unknown	Alphaproteobacteria_unknown	Alphaproteobacteria_unknown	25.0456	164.854	0.151926
Active	1.4.3.4	Pseudomonadota	Alphaproteobacteria	Caulobacterales	Caulobacteraceae	Caulobacter	1.37746	164.854	0.00835564
Active	1.4.3.4	Pseudomonadota	Alphaproteobacteria	Hyphomicrobiales	Beijerinckiaceae	Beijerinckiaceae_unknown	0	164.854	0
Active	1.4.3.4	Pseudomonadota	Alphaproteobacteria	Hyphomicrobiales	Beijerinckiaceae	Methylocapsa	2.52298	164.854	0.0153043
Active	1.4.3.4	Pseudomonadota	Alphaproteobacteria	Hyphomicrobiales	Hyphomicrobiaceae	Rhodoplanes	0.275285	164.854	0.00166987
Active	1.4.3.4	Pseudomonadota	Alphaproteobacteria	Hyphomicrobiales	Hyphomicrobiales_unknown	Hyphomicrobiales_unknown	0.485602	164.854	0.00294565
Active	1.4.3.4	Pseudomonadota	Alphaproteobacteria	Hyphomicrobiales	Nitrobacteraceae	Bradyrhizobium	7.14601	164.854	0.0433475
Active	1.4.3.4	Pseudomonadota	Alphaproteobacteria	Hyphomicrobiales	Nitrobacteraceae	Nitrobacteraceae_unknown	2.89494	164.854	0.0175606
Active	1.4.3.4	Pseudomonadota	Alphaproteobacteria	Hyphomicrobiales	Rhizobiaceae	Rhizobium	0.726949	164.854	0.00440966
Active	1.4.3.4	Pseudomonadota	Alphaproteobacteria	Rhodospirillales	Acetobacteraceae	Lichenicola	0.233463	164.854	0.00141618
Active	1.4.3.4	Pseudomonadota	Alphaproteobacteria	Rhodospirillales	Azospirillaceae	Azospirillaceae_unknown	2.02438	164.854	0.0122798
Active	1.4.3.4	Pseudomonadota	Alphaproteobacteria	Rhodospirillales	Kiloniellaceae	Kiloniella	0	164.854	0
Active	1.4.3.4	Pseudomonadota	Alphaproteobacteria	Rhodospirillales	Rhodospirillaceae	Hypericibacter	0.28102	164.854	0.00170466
Active	1.4.3.4	Pseudomonadota	Alphaproteobacteria	Rhodospirillales	Rhodospirillales_unknown	Rhodospirillales_unknown	0	164.854	0
Active	1.4.3.4	Pseudomonadota	Betaproteobacteria	Betaproteobacteria_unknown	Betaproteobacteria_unknown	Betaproteobacteria_unknown	0	164.854	0
Active	1.4.3.4	Pseudomonadota	Betaproteobacteria	Burkholderiales	Alcaligenaceae	Bordetella	0	164.854	0
Active	1.4.3.4	Pseudomonadota	Betaproteobacteria	Burkholderiales	Burkholderiaceae	Burkholderiaceae_unknown	0	164.854	0
Active	1.4.3.4	Pseudomonadota	Betaproteobacteria	Burkholderiales	Burkholderiales_unknown	Burkholderiales_unknown	2.55612	164.854	0.0155053
Active	1.4.3.4	Pseudomonadota	Gammaproteobacteria	Gammaproteobacteria_unknown	Gammaproteobacteria_unknown	Gammaproteobacteria_unknown	0.43316	164.854	0.00262754
Active	1.4.3.4	Pseudomonadota	Gammaproteobacteria	Methylococcales	Methylococcaceae	Methylomonas	0	164.854	0
Active	1.4.3.4	Pseudomonadota	Gammaproteobacteria	Moraxellales	Moraxellaceae	Aquirhabdus	0	164.854	0
Active	1.4.3.4	Pseudomonadota	Gammaproteobacteria	Nevskiales	Nevskiaceae	Nevskia	0.223986	164.854	0.00135869
Active	1.4.3.4	Pseudomonadota	Gammaproteobacteria	Nevskiales	Nevskiaceae	Nevskiaceae_unknown	0	164.854	0
Active	1.4.3.4	Pseudomonadota	Gammaproteobacteria	Thiotrichales	Fastidiosibacteraceae	Fastidiosibacteraceae_unknown	0.578098	164.854	0.00350673
Active	1.4.3.4	Pseudomonadota	Gammaproteobacteria	Xanthomonadales	Rhodanobacteraceae	Dyella	0	164.854	0
Active	1.4.3.4	Pseudomonadota	Gammaproteobacteria	Xanthomonadales	Rhodanobacteraceae	Frateuria	0	164.854	0
Active	1.4.3.4	Pseudomonadota	Pseudomonadota_unknown	Pseudomonadota_unknown	Pseudomonadota_unknown	Pseudomonadota_unknown	3.55438	164.854	0.0215608
Active	1.4.3.4	Verrucomicrobiota	Verrucomicrobiota_unknown	Verrucomicrobiota_unknown	Verrucomicrobiota_unknown	Verrucomicrobiota_unknown	0	164.854	0
Active	3.5.1.4	Acidobacteriota	Acidobacteriota_unknown	Acidobacteriota_unknown	Acidobacteriota_unknown	Acidobacteriota_unknown	103.434	1033.41	0.10009
Active	3.5.1.4	Acidobacteriota	Holophagae	Holophagales	Holophagales_unknown	Holophagales_unknown	0	1033.41	0
Active	3.5.1.4	Acidobacteriota	Terriglobia	Bryobacterales	Solibacteraceae	Candidatus Sulfopaludibacter	1.33817	1033.41	0.0012949
Active	3.5.1.4	Acidobacteriota	Terriglobia	Terriglobales	Acidobacteriaceae	Acidobacteriaceae_unknown	2.43888	1033.41	0.00236003
Active	3.5.1.4	Acidobacteriota	Terriglobia	Terriglobales	Acidobacteriaceae	Candidatus Sulfotelmatobacter	0	1033.41	0
Active	3.5.1.4	Acidobacteriota	Terriglobia	Terriglobales	Acidobacteriaceae	Edaphobacter	5.53826	1033.41	0.00535921
Active	3.5.1.4	Acidobacteriota	Terriglobia	Terriglobales	Acidobacteriaceae	Granulicella	0	1033.41	0
Active	3.5.1.4	Acidobacteriota	Terriglobia	Terriglobales	Acidobacteriaceae	Silvibacterium	2.07685	1033.41	0.0020097
Active	3.5.1.4	Acidobacteriota	Terriglobia	Terriglobales	Terriglobales_unknown	Terriglobales_unknown	0	1033.41	0
Active	3.5.1.4	Acidobacteriota	Terriglobia	Terriglobia_unknown	Terriglobia_unknown	Candidatus Angelobacter	0	1033.41	0
Active	3.5.1.4	Acidobacteriota	Terriglobia	Terriglobia_unknown	Terriglobia_unknown	Terriglobia_unknown	1.56353	1033.41	0.00151298
Active	3.5.1.4	Actinomycetota	Acidimicrobiia	Acidimicrobiales	Acidimicrobiaceae	Acidiferrimicrobium	0.319475	1033.41	0.000309147
Active	3.5.1.4	Actinomycetota	Acidimicrobiia	Acidimicrobiales	Acidimicrobiaceae	Ferrimicrobium	0	1033.41	0
Active	3.5.1.4	Actinomycetota	Acidimicrobiia	Acidimicrobiales	Acidimicrobiales_unknown	Acidimicrobiales_unknown	0	1033.41	0
Active	3.5.1.4	Actinomycetota	Acidimicrobiia	Acidimicrobiales	Iamiaceae	Actinomarinicola	0	1033.41	0
Active	3.5.1.4	Actinomycetota	Acidimicrobiia	Acidimicrobiales	Iamiaceae	Aquihabitans	0.497023	1033.41	0.000480954
Active	3.5.1.4	Actinomycetota	Acidimicrobiia	Acidimicrobiia_unknown	Acidimicrobiia_unknown	Acidimicrobiia_unknown	0.494908	1033.41	0.000478908
Active	3.5.1.4	Actinomycetota	Actinomycetes	Actinomycetes_unknown	Actinomycetes_unknown	Actinomycetes_unknown	56.0045	1033.41	0.0541939
Active	3.5.1.4	Actinomycetota	Actinomycetes	Catenulisporales	Actinospicaceae	Actinospica	0	1033.41	0
Active	3.5.1.4	Actinomycetota	Actinomycetes	Catenulisporales	Catenulisporaceae	Catenulispora	0	1033.41	0
Active	3.5.1.4	Actinomycetota	Actinomycetes	Frankiales	Frankiaceae	Frankia	0	1033.41	0
Active	3.5.1.4	Actinomycetota	Actinomycetes	Frankiales	Frankiaceae	Frankiaceae_unknown	7.04869	1033.41	0.00682081
Active	3.5.1.4	Actinomycetota	Actinomycetes	Frankiales	Frankiaceae	Pseudofrankia	0.25558	1033.41	0.000247317
Active	3.5.1.4	Actinomycetota	Actinomycetes	Frankiales	Frankiales_unknown	Frankiales_unknown	0	1033.41	0
Active	3.5.1.4	Actinomycetota	Actinomycetes	Geodermatophilales	Geodermatophilaceae	Geodermatophilaceae_unknown	0.312084	1033.41	0.000301994
Active	3.5.1.4	Actinomycetota	Actinomycetes	Jatrophihabitantales	Jatrophihabitantaceae	Jatrophihabitans	0	1033.41	0
Active	3.5.1.4	Actinomycetota	Actinomycetes	Kitasatosporales	Carbonactinosporaceae	Carbonactinospora	0	1033.41	0
Active	3.5.1.4	Actinomycetota	Actinomycetes	Kitasatosporales	Streptomycetaceae	Actinacidiphila	2.54256	1033.41	0.00246036
Active	3.5.1.4	Actinomycetota	Actinomycetes	Kitasatosporales	Streptomycetaceae	Streptomyces	2.97332	1033.41	0.00287719
Active	3.5.1.4	Actinomycetota	Actinomycetes	Micrococcales	Microbacteriaceae	Frigoribacterium	0.492811	1033.41	0.000476879
Active	3.5.1.4	Actinomycetota	Actinomycetes	Mycobacteriales	Mycobacteriaceae	Mycobacteriaceae_unknown	17.9137	1033.41	0.0173346
Active	3.5.1.4	Actinomycetota	Actinomycetes	Mycobacteriales	Mycobacteriaceae	Mycobacterium	3.70038	1033.41	0.00358075
Active	3.5.1.4	Actinomycetota	Actinomycetes	Mycobacteriales	Mycobacteriaceae	Mycolicibacter	0	1033.41	0
Active	3.5.1.4	Actinomycetota	Actinomycetes	Mycobacteriales	Mycobacteriaceae	Mycolicibacterium	1.11323	1033.41	0.00107724
Active	3.5.1.4	Actinomycetota	Actinomycetes	Mycobacteriales	Mycobacteriales_unknown	Mycobacteriales_unknown	1.96708	1033.41	0.00190348
Active	3.5.1.4	Actinomycetota	Actinomycetes	Mycobacteriales	Nocardiaceae	Nocardia	0	1033.41	0
Active	3.5.1.4	Actinomycetota	Actinomycetes	Propionibacteriales	Kribbellaceae	Kribbella	0.761928	1033.41	0.000737295
Active	3.5.1.4	Actinomycetota	Actinomycetes	Pseudonocardiales	Pseudonocardiaceae	Actinomycetospora	0	1033.41	0
Active	3.5.1.4	Actinomycetota	Actinomycetes	Pseudonocardiales	Pseudonocardiaceae	Amycolatopsis	1.53037	1033.41	0.00148089
Active	3.5.1.4	Actinomycetota	Actinomycetes	Pseudonocardiales	Pseudonocardiaceae	Kutzneria	1.6462	1033.41	0.00159298
Active	3.5.1.4	Actinomycetota	Actinomycetes	Pseudonocardiales	Pseudonocardiaceae	Pseudonocardiaceae_unknown	0	1033.41	0
Active	3.5.1.4	Actinomycetota	Actinomycetes	Pseudonocardiales	Pseudonocardiaceae	Saccharopolyspora	0.779875	1033.41	0.000754662
Active	3.5.1.4	Actinomycetota	Actinomycetes	Pseudonocardiales	Pseudonocardiaceae	Tamaricihabitans	0	1033.41	0
Active	3.5.1.4	Actinomycetota	Actinomycetes	Streptosporangiales	Streptosporangiaceae	Nonomuraea	0	1033.41	0
Active	3.5.1.4	Actinomycetota	Actinomycetes	Streptosporangiales	Streptosporangiaceae	Sphaerisporangium	0	1033.41	0
Active	3.5.1.4	Actinomycetota	Actinomycetes	Streptosporangiales	Streptosporangiaceae	Streptosporangiaceae_unknown	0.924918	1033.41	0.000895016
Active	3.5.1.4	Actinomycetota	Actinomycetes	Streptosporangiales	Streptosporangiales_unknown	Streptosporangiales_unknown	0.833413	1033.41	0.00080647
Active	3.5.1.4	Actinomycetota	Actinomycetes	Streptosporangiales	Thermomonosporaceae	Actinoallomurus	0	1033.41	0
Active	3.5.1.4	Actinomycetota	Actinomycetes	Streptosporangiales	Thermomonosporaceae	Actinomadura	1.77783	1033.41	0.00172036
Active	3.5.1.4	Actinomycetota	Actinomycetes	Streptosporangiales	Thermomonosporaceae	Thermomonospora	0.773252	1033.41	0.000748253
Active	3.5.1.4	Actinomycetota	Actinomycetes	Streptosporangiales	Thermomonosporaceae	Thermomonosporaceae_unknown	2.39146	1033.41	0.00231415
Active	3.5.1.4	Actinomycetota	Actinomycetes	Streptosporangiales	Treboniaceae	Trebonia	39.5364	1033.41	0.0382582
Active	3.5.1.4	Actinomycetota	Actinomycetota_unknown	Actinomycetota_unknown	Actinomycetota_unknown	Actinomycetota_unknown	44.9186	1033.41	0.0434664
Active	3.5.1.4	Actinomycetota	Rubrobacteria	Rubrobacterales	Baekduiaceae	Baekduia	0.803977	1033.41	0.000777985
Active	3.5.1.4	Actinomycetota	Thermoleophilia	Solirubrobacterales	Conexibacteraceae	Conexibacter	0.4915	1033.41	0.00047561
Active	3.5.1.4	Actinomycetota	Thermoleophilia	Solirubrobacterales	Solirubrobacteraceae	Solirubrobacter	2.31554	1033.41	0.00224068
Active	3.5.1.4	Actinomycetota	Thermoleophilia	Solirubrobacterales	Solirubrobacterales_unknown	Solirubrobacterales_unknown	0	1033.41	0
Active	3.5.1.4	Bacillota	Bacilli	Bacillales	Bacillales_unknown	Bacillales_unknown	1.74388	1033.41	0.0016875
Active	3.5.1.4	Bacteria_unknown	Bacteria_unknown	Bacteria_unknown	Bacteria_unknown	Bacteria_unknown	215.351	1033.41	0.208389
Active	3.5.1.4	Bacteria_unknown	Deltaproteobacteria	Deltaproteobacteria_unknown	Deltaproteobacteria_unknown	Deltaproteobacteria_unknown	7.39545	1033.41	0.00715636
Active	3.5.1.4	Bacteroidota	Bacteroidota_unknown	Bacteroidota_unknown	Bacteroidota_unknown	Bacteroidota_unknown	0.223986	1033.41	0.000216745
Active	3.5.1.4	Bacteroidota	Sphingobacteriia	Sphingobacteriales	Sphingobacteriaceae	Mucilaginibacter	0.223574	1033.41	0.000216346
Active	3.5.1.4	Candidatus Binatota	Candidatus Binatia	Candidatus Binatia_unknown	Candidatus Binatia_unknown	Candidatus Binatia_unknown	0	1033.41	0
Active	3.5.1.4	Candidatus Dormibacteraeota	Candidatus Dormibacteraeota_unknown	Candidatus Dormibacteraeota_unknown	Candidatus Dormibacteraeota_unknown	Candidatus Dormibacter	0.384179	1033.41	0.000371759
Active	3.5.1.4	Candidatus Dormibacteraeota	Candidatus Dormibacteraeota_unknown	Candidatus Dormibacteraeota_unknown	Candidatus Dormibacteraeota_unknown	Candidatus Dormibacteraeota_unknown	0	1033.41	0
Active	3.5.1.4	Candidatus Rokubacteria	Candidatus Rokubacteria_unknown	Candidatus Rokubacteria_unknown	Candidatus Rokubacteria_unknown	Candidatus Rokubacteria_unknown	7.495	1033.41	0.00725269
Active	3.5.1.4	Chloroflexota	Chloroflexota_unknown	Chloroflexota_unknown	Chloroflexota_unknown	Chloroflexota_unknown	34.7357	1033.41	0.0336127
Active	3.5.1.4	Chloroflexota	Ktedonobacteria	Ktedonobacterales	Dictyobacteraceae	Dictyobacter	0	1033.41	0
Active	3.5.1.4	Chloroflexota	Ktedonobacteria	Ktedonobacterales	Ktedonobacteraceae	Ktedonobacter	2.11428	1033.41	0.00204593
Active	3.5.1.4	Chloroflexota	Ktedonobacteria	Ktedonobacterales	Ktedonobacterales_unknown	Ktedonobacterales_unknown	0.25558	1033.41	0.000247317
Active	3.5.1.4	Chloroflexota	Ktedonobacteria	Ktedonobacteria_unknown	Ktedonobacteria_unknown	Ktedonobacteria_unknown	1.29226	1033.41	0.00125048
Active	3.5.1.4	Chloroflexota	Ktedonobacteria	Thermogemmatisporales	Thermogemmatisporaceae	Thermogemmatispora	0	1033.41	0
Active	3.5.1.4	Cyanobacteriota	Cyanobacteriota_unknown	Cyanobacteriota_unknown	Cyanobacteriota_unknown	Cyanobacteriota_unknown	0.492811	1033.41	0.000476879
Active	3.5.1.4	Cyanobacteriota	Cyanophyceae	Leptolyngbyales	Leptolyngbyales_unknown	Leptolyngbyales_unknown	0	1033.41	0
Active	3.5.1.4	Gemmatimonadota	Gemmatimonadota_unknown	Gemmatimonadota_unknown	Gemmatimonadota_unknown	Gemmatimonadota_unknown	0.672274	1033.41	0.00065054
Active	3.5.1.4	Myxococcota	Myxococcia	Myxococcales	Archangiaceae	Archangiaceae_unknown	0	1033.41	0
Active	3.5.1.4	Myxococcota	Myxococcota_unknown	Myxococcota_unknown	Myxococcota_unknown	Myxococcota_unknown	1.4483	1033.41	0.00140148
Active	3.5.1.4	Myxococcota	Myxococcota_unknown	Nannocystales	Nannocystaceae	Nannocystis	1.36027	1033.41	0.0013163
Active	3.5.1.4	Myxococcota	Myxococcota_unknown	Polyangiales	Labilitrichaceae	Labilithrix	0	1033.41	0
Active	3.5.1.4	Myxococcota	Myxococcota_unknown	Polyangiales	Polyangiaceae	Minicystis	3.31695	1033.41	0.00320972
Active	3.5.1.4	Planctomycetota	Phycisphaerae	Tepidisphaerales	Tepidisphaeraceae	Humisphaera	2.5558	1033.41	0.00247317
Active	3.5.1.4	Planctomycetota	Planctomycetia	Gemmatales	Gemmataceae	Frigoriglobus	1.80809	1033.41	0.00174964
Active	3.5.1.4	Planctomycetota	Planctomycetia	Gemmatales	Gemmataceae	Limnoglobus	0	1033.41	0
Active	3.5.1.4	Planctomycetota	Planctomycetia	Gemmatales	Gemmatales_unknown	Gemmatales_unknown	0	1033.41	0
Active	3.5.1.4	Planctomycetota	Planctomycetia	Isosphaerales	Isosphaeraceae	Tautonia	0.328999	1033.41	0.000318362
Active	3.5.1.4	Planctomycetota	Planctomycetia	Planctomycetales	Planctomycetaceae	Planctomycetaceae_unknown	1.11377	1033.41	0.00107776
Active	3.5.1.4	Planctomycetota	Planctomycetota_unknown	Planctomycetota_unknown	Planctomycetota_unknown	Planctomycetota_unknown	2.32607	1033.41	0.00225087
Active	3.5.1.4	Pseudomonadota	Alphaproteobacteria	Alphaproteobacteria_unknown	Alphaproteobacteria_unknown	Alphaproteobacteria_unknown	247.062	1033.41	0.239075
Active	3.5.1.4	Pseudomonadota	Alphaproteobacteria	Caulobacterales	Caulobacteraceae	Caulobacter	0	1033.41	0
Active	3.5.1.4	Pseudomonadota	Alphaproteobacteria	Caulobacterales	Caulobacteraceae	Caulobacteraceae_unknown	1.62057	1033.41	0.00156818
Active	3.5.1.4	Pseudomonadota	Alphaproteobacteria	Caulobacterales	Caulobacteraceae	Phenylobacterium	2.73068	1033.41	0.0026424
Active	3.5.1.4	Pseudomonadota	Alphaproteobacteria	Caulobacterales	Caulobacterales_unknown	Caulobacterales_unknown	0	1033.41	0
Active	3.5.1.4	Pseudomonadota	Alphaproteobacteria	Hyphomicrobiales	Beijerinckiaceae	Beijerinckiaceae_unknown	0	1033.41	0
Active	3.5.1.4	Pseudomonadota	Alphaproteobacteria	Hyphomicrobiales	Beijerinckiaceae	Methylocapsa	1.27202	1033.41	0.0012309
Active	3.5.1.4	Pseudomonadota	Alphaproteobacteria	Hyphomicrobiales	Chelatococcaceae	Chelatococcus	0	1033.41	0
Active	3.5.1.4	Pseudomonadota	Alphaproteobacteria	Hyphomicrobiales	Hyphomicrobiaceae	Hyphomicrobiaceae_unknown	0	1033.41	0
Active	3.5.1.4	Pseudomonadota	Alphaproteobacteria	Hyphomicrobiales	Hyphomicrobiaceae	Hyphomicrobium	0	1033.41	0
Active	3.5.1.4	Pseudomonadota	Alphaproteobacteria	Hyphomicrobiales	Hyphomicrobiaceae	Methyloceanibacter	0	1033.41	0
Active	3.5.1.4	Pseudomonadota	Alphaproteobacteria	Hyphomicrobiales	Hyphomicrobiaceae	Rhodoplanes	2.02387	1033.41	0.00195844
Active	3.5.1.4	Pseudomonadota	Alphaproteobacteria	Hyphomicrobiales	Hyphomicrobiales_unknown	Enhydrobacter	0	1033.41	0
Active	3.5.1.4	Pseudomonadota	Alphaproteobacteria	Hyphomicrobiales	Hyphomicrobiales_unknown	Hyphomicrobiales_unknown	45.5116	1033.41	0.0440402
Active	3.5.1.4	Pseudomonadota	Alphaproteobacteria	Hyphomicrobiales	Kaistiaceae	Bauldia	0	1033.41	0
Active	3.5.1.4	Pseudomonadota	Alphaproteobacteria	Hyphomicrobiales	Kaistiaceae	Kaistia	0	1033.41	0
Active	3.5.1.4	Pseudomonadota	Alphaproteobacteria	Hyphomicrobiales	Lichenihabitantaceae	Lichenifustis	0.864709	1033.41	0.000836754
Active	3.5.1.4	Pseudomonadota	Alphaproteobacteria	Hyphomicrobiales	Lichenihabitantaceae	Lichenihabitantaceae_unknown	0	1033.41	0
Active	3.5.1.4	Pseudomonadota	Alphaproteobacteria	Hyphomicrobiales	Methylobacteriaceae	Methylobacterium	0	1033.41	0
Active	3.5.1.4	Pseudomonadota	Alphaproteobacteria	Hyphomicrobiales	Methylobacteriaceae	Microvirga	0	1033.41	0
Active	3.5.1.4	Pseudomonadota	Alphaproteobacteria	Hyphomicrobiales	Methylocystaceae	Methylocystaceae_unknown	0	1033.41	0
Active	3.5.1.4	Pseudomonadota	Alphaproteobacteria	Hyphomicrobiales	Nitrobacteraceae	Afipia	0	1033.41	0
Active	3.5.1.4	Pseudomonadota	Alphaproteobacteria	Hyphomicrobiales	Nitrobacteraceae	Bradyrhizobium	24.1194	1033.41	0.0233396
Active	3.5.1.4	Pseudomonadota	Alphaproteobacteria	Hyphomicrobiales	Nitrobacteraceae	Nitrobacteraceae_unknown	23.2985	1033.41	0.0225453
Active	3.5.1.4	Pseudomonadota	Alphaproteobacteria	Hyphomicrobiales	Parvibaculaceae	Parvibaculum	2.70822	1033.41	0.00262067
Active	3.5.1.4	Pseudomonadota	Alphaproteobacteria	Hyphomicrobiales	Phreatobacteraceae	Phreatobacter	0	1033.41	0
Active	3.5.1.4	Pseudomonadota	Alphaproteobacteria	Hyphomicrobiales	Phyllobacteriaceae	Mesorhizobium	0	1033.41	0
Active	3.5.1.4	Pseudomonadota	Alphaproteobacteria	Hyphomicrobiales	Phyllobacteriaceae	Phyllobacteriaceae_unknown	0	1033.41	0
Active	3.5.1.4	Pseudomonadota	Alphaproteobacteria	Hyphomicrobiales	Pleomorphomonadaceae	Chthonobacter	0	1033.41	0
Active	3.5.1.4	Pseudomonadota	Alphaproteobacteria	Hyphomicrobiales	Reyranellaceae	Reyranella	0.943527	1033.41	0.000913024
Active	3.5.1.4	Pseudomonadota	Alphaproteobacteria	Hyphomicrobiales	Xanthobacteraceae	Pseudolabrys	1.77015	1033.41	0.00171292
Active	3.5.1.4	Pseudomonadota	Alphaproteobacteria	Rhodospirillales	Acetobacteraceae	Acetobacteraceae_unknown	3.14493	1033.41	0.00304326
Active	3.5.1.4	Pseudomonadota	Alphaproteobacteria	Rhodospirillales	Acetobacteraceae	Acidiphilium	0	1033.41	0
Active	3.5.1.4	Pseudomonadota	Alphaproteobacteria	Rhodospirillales	Acetobacteraceae	Acidisoma	0.941089	1033.41	0.000910665
Active	3.5.1.4	Pseudomonadota	Alphaproteobacteria	Rhodospirillales	Acetobacteraceae	Acidisphaera	8.74461	1033.41	0.00846191
Active	3.5.1.4	Pseudomonadota	Alphaproteobacteria	Rhodospirillales	Acetobacteraceae	Limobrevibacterium	1.1024	1033.41	0.00106676
Active	3.5.1.4	Pseudomonadota	Alphaproteobacteria	Rhodospirillales	Acetobacteraceae	Pararoseomonas	1.20199	1033.41	0.00116313
Active	3.5.1.4	Pseudomonadota	Alphaproteobacteria	Rhodospirillales	Acetobacteraceae	Rhodopila	0.670336	1033.41	0.000648665
Active	3.5.1.4	Pseudomonadota	Alphaproteobacteria	Rhodospirillales	Kiloniellaceae	Aestuariispira	0	1033.41	0
Active	3.5.1.4	Pseudomonadota	Alphaproteobacteria	Rhodospirillales	Rhodospirillaceae	Aliidongia	1.43384	1033.41	0.00138748
Active	3.5.1.4	Pseudomonadota	Alphaproteobacteria	Rhodospirillales	Rhodospirillaceae	Hypericibacter	0.387861	1033.41	0.000375322
Active	3.5.1.4	Pseudomonadota	Alphaproteobacteria	Rhodospirillales	Rhodospirillales_unknown	Rhodospirillales_unknown	1.40819	1033.41	0.00136267
Active	3.5.1.4	Pseudomonadota	Alphaproteobacteria	Rhodospirillales	Thalassobaculaceae	Thalassobaculum	0	1033.41	0
Active	3.5.1.4	Pseudomonadota	Alphaproteobacteria	Sphingomonadales	Sphingomonadaceae	Novosphingobium	3.6341	1033.41	0.00351661
Active	3.5.1.4	Pseudomonadota	Alphaproteobacteria	Sphingomonadales	Sphingomonadaceae	Sphingobium	0	1033.41	0
Active	3.5.1.4	Pseudomonadota	Alphaproteobacteria	Sphingomonadales	Sphingomonadaceae	Sphingomonadaceae_unknown	1.10765	1033.41	0.00107184
Active	3.5.1.4	Pseudomonadota	Alphaproteobacteria	Sphingomonadales	Sphingomonadales_unknown	Sphingomonadales_unknown	0	1033.41	0
Active	3.5.1.4	Pseudomonadota	Betaproteobacteria	Betaproteobacteria_unknown	Betaproteobacteria_unknown	Betaproteobacteria_unknown	4.65959	1033.41	0.00450895
Active	3.5.1.4	Pseudomonadota	Betaproteobacteria	Betaproteobacteria_unknown	Casimicrobiaceae	Casimicrobium	0	1033.41	0
Active	3.5.1.4	Pseudomonadota	Betaproteobacteria	Burkholderiales	Burkholderiaceae	Burkholderia	0.652691	1033.41	0.00063159
Active	3.5.1.4	Pseudomonadota	Betaproteobacteria	Burkholderiales	Burkholderiaceae	Burkholderiaceae_unknown	4.76327	1033.41	0.00460927
Active	3.5.1.4	Pseudomonadota	Betaproteobacteria	Burkholderiales	Burkholderiaceae	Caballeronia	4.46944	1033.41	0.00432495
Active	3.5.1.4	Pseudomonadota	Betaproteobacteria	Burkholderiales	Burkholderiaceae	Cupriavidus	0	1033.41	0
Active	3.5.1.4	Pseudomonadota	Betaproteobacteria	Burkholderiales	Burkholderiaceae	Paraburkholderia	0.511224	1033.41	0.000494696
Active	3.5.1.4	Pseudomonadota	Betaproteobacteria	Burkholderiales	Burkholderiales_unknown	Burkholderiales_unknown	1.45065	1033.41	0.00140375
Active	3.5.1.4	Pseudomonadota	Betaproteobacteria	Burkholderiales	Burkholderiales_unknown	Rhizobacter	0	1033.41	0
Active	3.5.1.4	Pseudomonadota	Betaproteobacteria	Burkholderiales	Oxalobacteraceae	Noviherbaspirillum	2.11613	1033.41	0.00204772
Active	3.5.1.4	Pseudomonadota	Gammaproteobacteria	Gammaproteobacteria_unknown	Gammaproteobacteria_unknown	Gammaproteobacteria_unknown	9.04741	1033.41	0.00875491
Active	3.5.1.4	Pseudomonadota	Gammaproteobacteria	Nevskiales	Nevskiaceae	Nevskia	1.94792	1033.41	0.00188495
Active	3.5.1.4	Pseudomonadota	Gammaproteobacteria	Nevskiales	Nevskiaceae	Solimonas	0	1033.41	0
Active	3.5.1.4	Pseudomonadota	Gammaproteobacteria	Xanthomonadales	Xanthomonadaceae	Xanthomonas	0.491769	1033.41	0.00047587
Active	3.5.1.4	Pseudomonadota	Pseudomonadota_unknown	Pseudomonadota_unknown	Pseudomonadota_unknown	Pseudomonadota_unknown	23.6934	1033.41	0.0229274
Active	3.5.1.4	Rhodothermota	Rhodothermia	Rhodothermales	Rhodothermaceae	Rhodothermus	0.697704	1033.41	0.000675148
Active	3.5.1.4	Rhodothermota	Rhodothermia	Rhodothermales	Salisaetaceae	Salisaetaceae_unknown	0.605489	1033.41	0.000585914
Active	3.5.1.4	Thermomicrobiota	Thermomicrobia	Thermomicrobiales	Thermomicrobiales_unknown	Thermomicrobiales_unknown	0	1033.41	0
Active	3.5.1.4	Verrucomicrobiota	Opitutae	Opitutales	Opitutaceae	Opitutaceae_unknown	0.606697	1033.41	0.000587083
Active	3.5.1.4	Verrucomicrobiota	Verrucomicrobiota_unknown	Verrucomicrobiota_unknown	Verrucomicrobiota_unknown	Verrucomicrobiota_unknown	1.84564	1033.41	0.00178598
Active	4.1.1.105	Acidobacteriota	Acidobacteriota_unknown	Acidobacteriota_unknown	Acidobacteriota_unknown	Acidobacteriota_unknown	13.2001	82.9447	0.159143
Active	4.1.1.105	Acidobacteriota	Terriglobia	Terriglobales	Acidobacteriaceae	Acidobacteriaceae_unknown	0.505667	82.9447	0.00609643
Active	4.1.1.105	Acidobacteriota	Terriglobia	Terriglobales	Acidobacteriaceae	Candidatus Sulfotelmatobacter	0	82.9447	0
Active	4.1.1.105	Acidobacteriota	Terriglobia	Terriglobales	Acidobacteriaceae	Terriglobus	0.710858	82.9447	0.00857026
Active	4.1.1.105	Acidobacteriota	Terriglobia	Terriglobales	Terriglobales_unknown	Terriglobales_unknown	0	82.9447	0
Active	4.1.1.105	Acidobacteriota	Terriglobia	Terriglobia_unknown	Terriglobia_unknown	Terriglobia_unknown	0	82.9447	0
Active	4.1.1.105	Actinomycetota	Actinomycetes	Actinomycetes_unknown	Actinomycetes_unknown	Actinomycetes_unknown	1.58492	82.9447	0.0191082
Active	4.1.1.105	Actinomycetota	Actinomycetes	Mycobacteriales	Mycobacteriaceae	Mycobacteriaceae_unknown	0	82.9447	0
Active	4.1.1.105	Actinomycetota	Actinomycetes	Mycobacteriales	Mycobacteriaceae	Mycobacterium	0	82.9447	0
Active	4.1.1.105	Actinomycetota	Actinomycetes	Pseudonocardiales	Pseudonocardiaceae	Pseudonocardiaceae_unknown	0	82.9447	0
Active	4.1.1.105	Actinomycetota	Actinomycetes	Pseudonocardiales	Pseudonocardiaceae	Umezawaea	0.676869	82.9447	0.00816049
Active	4.1.1.105	Actinomycetota	Actinomycetes	Streptosporangiales	Thermomonosporaceae	Thermomonosporaceae_unknown	0.48359	82.9447	0.00583027
Active	4.1.1.105	Actinomycetota	Actinomycetes	Streptosporangiales	Treboniaceae	Trebonia	0	82.9447	0
Active	4.1.1.105	Actinomycetota	Actinomycetota_unknown	Actinomycetota_unknown	Actinomycetota_unknown	Actinomycetota_unknown	8.25858	82.9447	0.0995673
Active	4.1.1.105	Actinomycetota	Thermoleophilia	Solirubrobacterales	Capillimicrobiaceae	Capillimicrobium	0	82.9447	0
Active	4.1.1.105	Bacteria_unknown	Bacteria_unknown	Bacteria_unknown	Bacteria_unknown	Bacteria_unknown	22.9884	82.9447	0.277153
Active	4.1.1.105	Bacteria_unknown	Deltaproteobacteria	Deltaproteobacteria_unknown	Deltaproteobacteria_unknown	Deltaproteobacteria_unknown	0.814482	82.9447	0.00981958
Active	4.1.1.105	Candidatus Dormibacteraeota	Candidatus Dormibacteraeota_unknown	Candidatus Dormibacteraeota_unknown	Candidatus Dormibacteraeota_unknown	Candidatus Dormibacter	0	82.9447	0
Active	4.1.1.105	Candidatus Eremiobacterota	Candidatus Eremiobacterota_unknown	Candidatus Eremiobacterota_unknown	Candidatus Eremiobacterota_unknown	Candidatus Eremiobacterota_unknown	0.239922	82.9447	0.00289255
Active	4.1.1.105	Candidatus Rokubacteria	Candidatus Rokubacteria_unknown	Candidatus Rokubacteria_unknown	Candidatus Rokubacteria_unknown	Candidatus Rokubacteria_unknown	0	82.9447	0
Active	4.1.1.105	Chloroflexota	Anaerolineae	Anaerolineales	Anaerolineales_unknown	Anaerolineales_unknown	0	82.9447	0
Active	4.1.1.105	Chloroflexota	Chloroflexota_unknown	Chloroflexota_unknown	Chloroflexota_unknown	Chloroflexota_unknown	14.3871	82.9447	0.173454
Active	4.1.1.105	Chloroflexota	Ktedonobacteria	Ktedonobacterales	Ktedonobacteraceae	Ktedonobacter	0.239449	82.9447	0.00288685
Active	4.1.1.105	Chloroflexota	Ktedonobacteria	Ktedonobacterales	Ktedonobacterales_unknown	Ktedonobacterales_unknown	1.74297	82.9447	0.0210136
Active	4.1.1.105	Chloroflexota	Ktedonobacteria	Ktedonobacterales	Ktedonosporobacteraceae	Ktedonosporobacter	0	82.9447	0
Active	4.1.1.105	Chloroflexota	Ktedonobacteria	Ktedonobacteria_unknown	Ktedonobacteria_unknown	Ktedonobacteria_unknown	0.444755	82.9447	0.00536206
Active	4.1.1.105	Gemmatimonadota	Gemmatimonadota_unknown	Gemmatimonadota_unknown	Gemmatimonadota_unknown	Gemmatimonadota_unknown	0	82.9447	0
Active	4.1.1.105	Myxococcota	Myxococcota_unknown	Polyangiales	Polyangiaceae	Minicystis	0	82.9447	0
Active	4.1.1.105	Planctomycetota	Planctomycetia	Gemmatales	Gemmataceae	Frigoriglobus	0	82.9447	0
Active	4.1.1.105	Planctomycetota	Planctomycetia	Gemmatales	Gemmataceae	Urbifossiella	0.470864	82.9447	0.00567684
Active	4.1.1.105	Planctomycetota	Planctomycetota_unknown	Planctomycetota_unknown	Planctomycetota_unknown	Planctomycetota_unknown	3.15314	82.9447	0.038015
Active	4.1.1.105	Pseudomonadota	Alphaproteobacteria	Alphaproteobacteria_unknown	Alphaproteobacteria_unknown	Alphaproteobacteria_unknown	2.22702	82.9447	0.0268495
Active	4.1.1.105	Pseudomonadota	Alphaproteobacteria	Caulobacterales	Caulobacteraceae	Phenylobacterium	0.752634	82.9447	0.00907393
Active	4.1.1.105	Pseudomonadota	Alphaproteobacteria	Hyphomicrobiales	Beijerinckiaceae	Beijerinckiaceae_unknown	0	82.9447	0
Active	4.1.1.105	Pseudomonadota	Alphaproteobacteria	Hyphomicrobiales	Beijerinckiaceae	Rhodoblastus	0	82.9447	0
Active	4.1.1.105	Pseudomonadota	Alphaproteobacteria	Hyphomicrobiales	Hyphomicrobiales_unknown	Hyphomicrobiales_unknown	0	82.9447	0
Active	4.1.1.105	Pseudomonadota	Alphaproteobacteria	Hyphomicrobiales	Nitrobacteraceae	Bradyrhizobium	1.00262	82.9447	0.0120878
Active	4.1.1.105	Pseudomonadota	Alphaproteobacteria	Rhodospirillales	Acetobacteraceae	Rhodopila	0.93385	82.9447	0.0112587
Active	4.1.1.105	Pseudomonadota	Alphaproteobacteria	Rhodospirillales	Rhodospirillaceae	Aliidongia	0.470545	82.9447	0.00567299
Active	4.1.1.105	Pseudomonadota	Alphaproteobacteria	Rhodospirillales	Rhodospirillaceae	Denitrobaculum	0	82.9447	0
Active	4.1.1.105	Pseudomonadota	Alphaproteobacteria	Rhodospirillales	Rhodospirillales_unknown	Rhodospirillales_unknown	0	82.9447	0
Active	4.1.1.105	Pseudomonadota	Betaproteobacteria	Betaproteobacteria_unknown	Betaproteobacteria_unknown	Betaproteobacteria_unknown	0	82.9447	0
Active	4.1.1.105	Pseudomonadota	Gammaproteobacteria	Gammaproteobacteria_unknown	Gammaproteobacteria_unknown	Gammaproteobacteria_unknown	0.578098	82.9447	0.00696968
Active	4.1.1.105	Pseudomonadota	Gammaproteobacteria	Nevskiales	Nevskiaceae	Nevskia	0	82.9447	0
Active	4.1.1.105	Pseudomonadota	Gammaproteobacteria	Nevskiales	Steroidobacteraceae	Steroidobacteraceae_unknown	0	82.9447	0
Active	4.1.1.105	Pseudomonadota	Gammaproteobacteria	Xanthomonadales	Xanthomonadales_unknown	Xanthomonadales_unknown	0	82.9447	0
Active	4.1.1.105	Pseudomonadota	Pseudomonadota_unknown	Pseudomonadota_unknown	Pseudomonadota_unknown	Pseudomonadota_unknown	2.76913	82.9447	0.0333852
Active	4.1.1.105	Verrucomicrobiota	Verrucomicrobiota_unknown	Verrucomicrobiota_unknown	Verrucomicrobiota_unknown	Verrucomicrobiota_unknown	4.30927	82.9447	0.0519535
Active	4.1.1.74	Acidobacteriota	Acidobacteriota_unknown	Acidobacteriota_unknown	Acidobacteriota_unknown	Acidobacteriota_unknown	1.73587	209.791	0.00827428
Active	4.1.1.74	Acidobacteriota	Terriglobia	Terriglobales	Acidobacteriaceae	Acidobacteriaceae_unknown	0.403831	209.791	0.00192492
Active	4.1.1.74	Acidobacteriota	Terriglobia	Terriglobales	Acidobacteriaceae	Edaphobacter	1.36027	209.791	0.00648394
Active	4.1.1.74	Acidobacteriota	Terriglobia	Terriglobales	Acidobacteriaceae	Silvibacterium	0	209.791	0
Active	4.1.1.74	Acidobacteriota	Terriglobia	Terriglobales	Acidobacteriaceae	Terriglobus	2.12426	209.791	0.0101256
Active	4.1.1.74	Actinomycetota	Actinomycetes	Actinomycetes_unknown	Actinomycetes_unknown	Actinomycetes_unknown	5.63813	209.791	0.026875
Active	4.1.1.74	Actinomycetota	Actinomycetes	Kitasatosporales	Streptomycetaceae	Streptacidiphilus	0	209.791	0
Active	4.1.1.74	Actinomycetota	Actinomycetes	Kitasatosporales	Streptomycetaceae	Streptomyces	0	209.791	0
Active	4.1.1.74	Actinomycetota	Actinomycetes	Micrococcales	Microbacteriaceae	Subtercola	0	209.791	0
Active	4.1.1.74	Actinomycetota	Actinomycetes	Mycobacteriales	Mycobacteriaceae	Mycobacteriaceae_unknown	1.28186	209.791	0.00611019
Active	4.1.1.74	Actinomycetota	Actinomycetes	Mycobacteriales	Mycobacteriaceae	Mycobacterium	3.8863	209.791	0.0185246
Active	4.1.1.74	Actinomycetota	Actinomycetes	Mycobacteriales	Mycobacteriales_unknown	Mycobacteriales_unknown	4.04068	209.791	0.0192605
Active	4.1.1.74	Actinomycetota	Actinomycetes	Pseudonocardiales	Pseudonocardiaceae	Pseudonocardiaceae_unknown	1.23947	209.791	0.0059081
Active	4.1.1.74	Actinomycetota	Actinomycetes	Streptosporangiales	Treboniaceae	Trebonia	2.38392	209.791	0.0113633
Active	4.1.1.74	Actinomycetota	Actinomycetota_unknown	Actinomycetota_unknown	Actinomycetota_unknown	Actinomycetota_unknown	0.990216	209.791	0.00472001
Active	4.1.1.74	Bacteria_unknown	Bacteria_unknown	Bacteria_unknown	Bacteria_unknown	Bacteria_unknown	61.2025	209.791	0.291731
Active	4.1.1.74	Bacteria_unknown	Deltaproteobacteria	Deltaproteobacteria_unknown	Deltaproteobacteria_unknown	Deltaproteobacteria_unknown	0.259958	209.791	0.00123913
Active	4.1.1.74	Bacteroidota	Cytophagia	Cytophagales	Cytophagaceae	Cytophagaceae_unknown	0	209.791	0
Active	4.1.1.74	Candidatus Eremiobacterota	Candidatus Eremiobacterota_unknown	Candidatus Eremiobacterota_unknown	Candidatus Eremiobacterota_unknown	Candidatus Eremiobacterota_unknown	1.53672	209.791	0.00732498
Active	4.1.1.74	Chloroflexota	Ktedonobacteria	Ktedonobacteria_unknown	Ktedonobacteria_unknown	Ktedonobacteria_unknown	0	209.791	0
Active	4.1.1.74	Cyanobacteriota	Cyanobacteriota_unknown	Cyanobacteriota_unknown	Cyanobacteriota_unknown	Cyanobacteriota_unknown	0	209.791	0
Active	4.1.1.74	Myxococcota	Myxococcia	Myxococcales	Vulgatibacteraceae	Vulgatibacter	0	209.791	0
Active	4.1.1.74	Myxococcota	Myxococcota_unknown	Polyangiales	Labilitrichaceae	Labilithrix	6.97906	209.791	0.0332667
Active	4.1.1.74	Nitrospirota	Nitrospirota_unknown	Nitrospirota_unknown	Nitrospirota_unknown	Nitrospirota_unknown	0	209.791	0
Active	4.1.1.74	Planctomycetota	Planctomycetia	Gemmatales	Gemmataceae	Fimbriiglobus	10.359	209.791	0.0493775
Active	4.1.1.74	Planctomycetota	Planctomycetia	Isosphaerales	Isosphaeraceae	Isosphaeraceae_unknown	0.531293	209.791	0.00253249
Active	4.1.1.74	Planctomycetota	Planctomycetia	Isosphaerales	Isosphaeraceae	Paludisphaera	0	209.791	0
Active	4.1.1.74	Planctomycetota	Planctomycetia	Isosphaerales	Isosphaeraceae	Singulisphaera	1.24507	209.791	0.0059348
Active	4.1.1.74	Planctomycetota	Planctomycetia	Planctomycetia_unknown	Planctomycetia_unknown	Planctomycetia_unknown	49.8049	209.791	0.237402
Active	4.1.1.74	Planctomycetota	Planctomycetota_unknown	Planctomycetota_unknown	Planctomycetota_unknown	Planctomycetota_unknown	0	209.791	0
Active	4.1.1.74	Pseudomonadota	Alphaproteobacteria	Alphaproteobacteria_unknown	Alphaproteobacteria_unknown	Alphaproteobacteria_unknown	4.03595	209.791	0.0192379
Active	4.1.1.74	Pseudomonadota	Alphaproteobacteria	Hyphomicrobiales	Hyphomicrobiales_unknown	Hyphomicrobiales_unknown	23.466	209.791	0.111854
Active	4.1.1.74	Pseudomonadota	Alphaproteobacteria	Hyphomicrobiales	Nitrobacteraceae	Bradyrhizobium	10.8643	209.791	0.0517861
Active	4.1.1.74	Pseudomonadota	Alphaproteobacteria	Hyphomicrobiales	Nitrobacteraceae	Nitrobacteraceae_unknown	0.512084	209.791	0.00244092
Active	4.1.1.74	Pseudomonadota	Alphaproteobacteria	Hyphomicrobiales	Nitrobacteraceae	Variibacter	2.17389	209.791	0.0103622
Active	4.1.1.74	Pseudomonadota	Alphaproteobacteria	Hyphomicrobiales	Phyllobacteriaceae	Mesorhizobium	0	209.791	0
Active	4.1.1.74	Pseudomonadota	Alphaproteobacteria	Rhodospirillales	Acetobacteraceae	Acetobacteraceae_unknown	0	209.791	0
Active	4.1.1.74	Pseudomonadota	Alphaproteobacteria	Rhodospirillales	Acetobacteraceae	Neokomagataea	0	209.791	0
Active	4.1.1.74	Pseudomonadota	Alphaproteobacteria	Rhodospirillales	Azospirillaceae	Azospirillum	1.47219	209.791	0.00701743
Active	4.1.1.74	Pseudomonadota	Betaproteobacteria	Betaproteobacteria_unknown	Betaproteobacteria_unknown	Betaproteobacteria_unknown	0	209.791	0
Active	4.1.1.74	Pseudomonadota	Pseudomonadota_unknown	Pseudomonadota_unknown	Pseudomonadota_unknown	Pseudomonadota_unknown	9.48811	209.791	0.0452265
Active	4.1.1.74	Verrucomicrobiota	Verrucomicrobiae	Limisphaerales	Limisphaerales_unknown	Pedosphaera	0	209.791	0
Active	4.1.1.74	Verrucomicrobiota	Verrucomicrobiota_unknown	Verrucomicrobiota_unknown	Verrucomicrobiota_unknown	Verrucomicrobiota_unknown	0.775356	209.791	0.00369585
Post	1.13.12.3	Acidobacteriota	Acidobacteriota_unknown	Acidobacteriota_unknown	Acidobacteriota_unknown	Acidobacteriota_unknown	0	1.55588	0
Post	1.13.12.3	Actinomycetota	Actinomycetes	Actinomycetes_unknown	Actinomycetes_unknown	Actinomycetes_unknown	0	1.55588	0
Post	1.13.12.3	Actinomycetota	Actinomycetes	Mycobacteriales	Mycobacteriaceae	Mycobacterium	0	1.55588	0
Post	1.13.12.3	Actinomycetota	Actinomycetes	Pseudonocardiales	Pseudonocardiales_unknown	Pseudonocardiales_unknown	0.481734	1.55588	0.309622
Post	1.13.12.3	Actinomycetota	Actinomycetes	Streptosporangiales	Treboniaceae	Trebonia	0.664011	1.55588	0.426777
Post	1.13.12.3	Bacteria_unknown	Bacteria_unknown	Bacteria_unknown	Bacteria_unknown	Bacteria_unknown	0.410131	1.55588	0.263601
Post	1.13.12.3	Candidatus Eremiobacterota	Candidatus Eremiobacterota_unknown	Candidatus Eremiobacterota_unknown	Candidatus Eremiobacterota_unknown	Candidatus Eremiobacterota_unknown	0	1.55588	0
Post	1.13.12.3	Pseudomonadota	Betaproteobacteria	Burkholderiales	Burkholderiaceae	Paraburkholderia	0	1.55588	0
Post	1.13.12.3	Pseudomonadota	Gammaproteobacteria	Gammaproteobacteria_unknown	Candidatus Competibacteraceae	Candidatus Competibacter	0	1.55588	0
Post	1.13.12.3	Pseudomonadota	Pseudomonadota_unknown	Pseudomonadota_unknown	Pseudomonadota_unknown	Pseudomonadota_unknown	0	1.55588	0
Post	1.14.13.168	Bacteria_unknown	Bacteria_unknown	Bacteria_unknown	Bacteria_unknown	Bacteria_unknown	0	0
Post	1.14.13.168	Pseudomonadota	Alphaproteobacteria	Hyphomicrobiales	Nitrobacteraceae	Bradyrhizobium	0	0
Post	1.14.13.168	Pseudomonadota	Alphaproteobacteria	Hyphomicrobiales	Nitrobacteraceae	Nitrobacteraceae_unknown	0	0
Post	1.14.13.168	Pseudomonadota	Pseudomonadota_unknown	Pseudomonadota_unknown	Pseudomonadota_unknown	Pseudomonadota_unknown	0	0
Post	1.2.1.3	Acidobacteriota	Acidobacteriota_unknown	Acidobacteriota_unknown	Acidobacteriota_unknown	Acidobacteriota_unknown	99.1808	1810.08	0.0547937
Post	1.2.1.3	Acidobacteriota	Terriglobia	Bryobacterales	Bryobacteraceae	Paludibaculum	0	1810.08	0
Post	1.2.1.3	Acidobacteriota	Terriglobia	Bryobacterales	Solibacteraceae	Candidatus Sulfopaludibacter	0	1810.08	0
Post	1.2.1.3	Acidobacteriota	Terriglobia	Terriglobales	Acidobacteriaceae	Acidobacteriaceae_unknown	1.78701	1810.08	0.000987259
Post	1.2.1.3	Acidobacteriota	Terriglobia	Terriglobales	Acidobacteriaceae	Candidatus Sulfotelmatobacter	0	1810.08	0
Post	1.2.1.3	Acidobacteriota	Terriglobia	Terriglobales	Acidobacteriaceae	Edaphobacter	0.101122	1810.08	5.58663e-05
Post	1.2.1.3	Acidobacteriota	Terriglobia	Terriglobales	Acidobacteriaceae	Granulicella	0.0995605	1810.08	5.50035e-05
Post	1.2.1.3	Acidobacteriota	Terriglobia	Terriglobales	Acidobacteriaceae	Silvibacterium	0	1810.08	0
Post	1.2.1.3	Acidobacteriota	Terriglobia	Terriglobales	Terriglobales_unknown	Terriglobales_unknown	6.01299	1810.08	0.00332196
Post	1.2.1.3	Acidobacteriota	Terriglobia	Terriglobia_unknown	Terriglobia_unknown	Candidatus Angelobacter	0	1810.08	0
Post	1.2.1.3	Acidobacteriota	Terriglobia	Terriglobia_unknown	Terriglobia_unknown	Terriglobia_unknown	0	1810.08	0
Post	1.2.1.3	Actinomycetota	Acidimicrobiia	Acidimicrobiales	Acidimicrobiaceae	Acidiferrimicrobium	3.62105	1810.08	0.0020005
Post	1.2.1.3	Actinomycetota	Acidimicrobiia	Acidimicrobiia_unknown	Acidimicrobiia_unknown	Acidimicrobiia_unknown	0.216114	1810.08	0.000119395
Post	1.2.1.3	Actinomycetota	Actinomycetes	Actinomycetes_unknown	Actinomycetes_unknown	Actinomycetes_unknown	171.177	1810.08	0.0945688
Post	1.2.1.3	Actinomycetota	Actinomycetes	Catenulisporales	Actinospicaceae	Actinospica	0.100279	1810.08	5.54006e-05
Post	1.2.1.3	Actinomycetota	Actinomycetes	Catenulisporales	Actinospicaceae	Actinospicaceae_unknown	1.64475	1810.08	0.000908662
Post	1.2.1.3	Actinomycetota	Actinomycetes	Catenulisporales	Catenulisporaceae	Catenulispora	0.11721	1810.08	6.47541e-05
Post	1.2.1.3	Actinomycetota	Actinomycetes	Catenulisporales	Catenulisporales_unknown	Catenulisporales_unknown	0	1810.08	0
Post	1.2.1.3	Actinomycetota	Actinomycetes	Cryptosporangiales	Cryptosporangiaceae	Cryptosporangium	0.532168	1810.08	0.000294003
Post	1.2.1.3	Actinomycetota	Actinomycetes	Frankiales	Frankiaceae	Frankia	0.336554	1810.08	0.000185933
Post	1.2.1.3	Actinomycetota	Actinomycetes	Frankiales	Frankiaceae	Frankiaceae_unknown	5.31383	1810.08	0.0029357
Post	1.2.1.3	Actinomycetota	Actinomycetes	Frankiales	Frankiaceae	Pseudofrankia	0	1810.08	0
Post	1.2.1.3	Actinomycetota	Actinomycetes	Geodermatophilales	Geodermatophilaceae	Blastococcus	16.4968	1810.08	0.00911389
Post	1.2.1.3	Actinomycetota	Actinomycetes	Jatrophihabitantales	Jatrophihabitantaceae	Jatrophihabitans	3.01777	1810.08	0.0016672
Post	1.2.1.3	Actinomycetota	Actinomycetes	Kineosporiales	Kineosporiaceae	Angustibacter	0	1810.08	0
Post	1.2.1.3	Actinomycetota	Actinomycetes	Kitasatosporales	Streptomycetaceae	Actinacidiphila	0.138414	1810.08	7.64684e-05
Post	1.2.1.3	Actinomycetota	Actinomycetes	Kitasatosporales	Streptomycetaceae	Streptomyces	11.0699	1810.08	0.00611573
Post	1.2.1.3	Actinomycetota	Actinomycetes	Kitasatosporales	Streptomycetaceae	Streptomycetaceae_unknown	5.87347	1810.08	0.00324488
Post	1.2.1.3	Actinomycetota	Actinomycetes	Micrococcales	Cellulomonadaceae	Cellulomonas	0.560569	1810.08	0.000309694
Post	1.2.1.3	Actinomycetota	Actinomycetes	Micrococcales	Microbacteriaceae	Agrococcus	0	1810.08	0
Post	1.2.1.3	Actinomycetota	Actinomycetes	Micrococcales	Microbacteriaceae	Glaciibacter	0.0990662	1810.08	5.47304e-05
Post	1.2.1.3	Actinomycetota	Actinomycetes	Micrococcales	Microbacteriaceae	Subtercola	0.382017	1810.08	0.00021105
Post	1.2.1.3	Actinomycetota	Actinomycetes	Micrococcales	Micrococcaceae	Arthrobacter	0.387762	1810.08	0.000214224
Post	1.2.1.3	Actinomycetota	Actinomycetes	Mycobacteriales	Mycobacteriaceae	Mycobacteriaceae_unknown	24.5	1810.08	0.0135354
Post	1.2.1.3	Actinomycetota	Actinomycetes	Mycobacteriales	Mycobacteriaceae	Mycobacterium	10.2115	1810.08	0.00564148
Post	1.2.1.3	Actinomycetota	Actinomycetes	Mycobacteriales	Mycobacteriaceae	Mycobacteroides	0	1810.08	0
Post	1.2.1.3	Actinomycetota	Actinomycetes	Mycobacteriales	Mycobacteriaceae	Mycolicibacterium	0.249775	1810.08	0.000137992
Post	1.2.1.3	Actinomycetota	Actinomycetes	Mycobacteriales	Mycobacteriales_unknown	Mycobacteriales_unknown	4.04522	1810.08	0.00223484
Post	1.2.1.3	Actinomycetota	Actinomycetes	Mycobacteriales	Nocardiaceae	Nocardia	37.035	1810.08	0.0204605
Post	1.2.1.3	Actinomycetota	Actinomycetes	Mycobacteriales	Nocardiaceae	Rhodococcus	9.27662	1810.08	0.00512499
Post	1.2.1.3	Actinomycetota	Actinomycetes	Propionibacteriales	Kribbellaceae	Kribbella	0	1810.08	0
Post	1.2.1.3	Actinomycetota	Actinomycetes	Propionibacteriales	Nocardioidaceae	Nocardioidaceae_unknown	0	1810.08	0
Post	1.2.1.3	Actinomycetota	Actinomycetes	Propionibacteriales	Nocardioidaceae	Nocardioides	0	1810.08	0
Post	1.2.1.3	Actinomycetota	Actinomycetes	Pseudonocardiales	Pseudonocardiaceae	Amycolatopsis	0.671813	1810.08	0.000371152
Post	1.2.1.3	Actinomycetota	Actinomycetes	Pseudonocardiales	Pseudonocardiaceae	Pseudonocardia	0	1810.08	0
Post	1.2.1.3	Actinomycetota	Actinomycetes	Pseudonocardiales	Pseudonocardiaceae	Pseudonocardiaceae_unknown	2.40356	1810.08	0.00132788
Post	1.2.1.3	Actinomycetota	Actinomycetes	Pseudonocardiales	Pseudonocardiaceae	Solihabitans	85.8822	1810.08	0.0474467
Post	1.2.1.3	Actinomycetota	Actinomycetes	Pseudonocardiales	Pseudonocardiales_unknown	Pseudonocardiales_unknown	49.5247	1810.08	0.0273606
Post	1.2.1.3	Actinomycetota	Actinomycetes	Sporichthyales	Sporichthyaceae	Sporichthya	0.109728	1810.08	6.06209e-05
Post	1.2.1.3	Actinomycetota	Actinomycetes	Streptosporangiales	Streptosporangiaceae	Nonomuraea	0.724122	1810.08	0.00040005
Post	1.2.1.3	Actinomycetota	Actinomycetes	Streptosporangiales	Streptosporangiaceae	Planotetraspora	0	1810.08	0
Post	1.2.1.3	Actinomycetota	Actinomycetes	Streptosporangiales	Streptosporangiaceae	Sphaerisporangium	0.646313	1810.08	0.000357064
Post	1.2.1.3	Actinomycetota	Actinomycetes	Streptosporangiales	Streptosporangiaceae	Streptosporangiaceae_unknown	0.106997	1810.08	5.91116e-05
Post	1.2.1.3	Actinomycetota	Actinomycetes	Streptosporangiales	Streptosporangiales_unknown	Streptosporangiales_unknown	5.3025	1810.08	0.00292943
Post	1.2.1.3	Actinomycetota	Actinomycetes	Streptosporangiales	Thermomonosporaceae	Actinoallomurus	0	1810.08	0
Post	1.2.1.3	Actinomycetota	Actinomycetes	Streptosporangiales	Thermomonosporaceae	Actinomadura	9.90196	1810.08	0.00547047
Post	1.2.1.3	Actinomycetota	Actinomycetes	Streptosporangiales	Thermomonosporaceae	Thermomonospora	0.520933	1810.08	0.000287796
Post	1.2.1.3	Actinomycetota	Actinomycetes	Streptosporangiales	Thermomonosporaceae	Thermomonosporaceae_unknown	0.103012	1810.08	5.69104e-05
Post	1.2.1.3	Actinomycetota	Actinomycetes	Streptosporangiales	Treboniaceae	Trebonia	28.8576	1810.08	0.0159428
Post	1.2.1.3	Actinomycetota	Actinomycetota_unknown	Actinomycetota_unknown	Actinomycetota_unknown	Actinomycetota_unknown	193.561	1810.08	0.106935
Post	1.2.1.3	Actinomycetota	Rubrobacteria	Rubrobacterales	Baekduiaceae	Baekduia	0.111147	1810.08	6.14048e-05
Post	1.2.1.3	Actinomycetota	Thermoleophilia	Solirubrobacterales	Conexibacteraceae	Conexibacter	0.243713	1810.08	0.000134642
Post	1.2.1.3	Actinomycetota	Thermoleophilia	Solirubrobacterales	Solirubrobacteraceae	Solirubrobacter	6.19232	1810.08	0.00342103
Post	1.2.1.3	Actinomycetota	Thermoleophilia	Solirubrobacterales	Solirubrobacterales_unknown	Solirubrobacterales_unknown	0.859539	1810.08	0.000474863
Post	1.2.1.3	Bacillota	Bacilli	Bacilli_unknown	Bacilli_unknown	Bacilli_unknown	0	1810.08	0
Post	1.2.1.3	Bacteria_unknown	Bacteria_unknown	Bacteria_unknown	Bacteria_unknown	Bacteria_unknown	400.379	1810.08	0.221195
Post	1.2.1.3	Bacteria_unknown	Deltaproteobacteria	Deltaproteobacteria_unknown	Deltaproteobacteria_unknown	Deltaproteobacteria_unknown	1.40114	1810.08	0.000774076
Post	1.2.1.3	Bacteroidota	Bacteroidota_unknown	Bacteroidota_unknown	Bacteroidota_unknown	Bacteroidota_unknown	0	1810.08	0
Post	1.2.1.3	Bacteroidota	Chitinophagia	Chitinophagales	Chitinophagaceae	Puia	0	1810.08	0
Post	1.2.1.3	Bacteroidota	Cytophagia	Cytophagales	Hymenobacteraceae	Hymenobacter	0	1810.08	0
Post	1.2.1.3	Bacteroidota	Sphingobacteriia	Sphingobacteriales	Sphingobacteriaceae	Mucilaginibacter	0.101721	1810.08	5.61969e-05
Post	1.2.1.3	Bacteroidota	Sphingobacteriia	Sphingobacteriales	Sphingobacteriaceae	Sphingobacteriaceae_unknown	0	1810.08	0
Post	1.2.1.3	Bacteroidota	Sphingobacteriia	Sphingobacteriales	Sphingobacteriales_unknown	Sphingobacteriales_unknown	0	1810.08	0
Post	1.2.1.3	Candidatus Dormibacteraeota	Candidatus Dormibacteraeota_unknown	Candidatus Dormibacteraeota_unknown	Candidatus Dormibacteraeota_unknown	Candidatus Dormibacter	0.571359	1810.08	0.000315654
Post	1.2.1.3	Candidatus Dormibacteraeota	Candidatus Dormibacteraeota_unknown	Candidatus Dormibacteraeota_unknown	Candidatus Dormibacteraeota_unknown	Candidatus Dormibacteraeota_unknown	14.39	1810.08	0.00794992
Post	1.2.1.3	Candidatus Eisenbacteria	Candidatus Eisenbacteria_unknown	Candidatus Eisenbacteria_unknown	Candidatus Eisenbacteria_unknown	Candidatus Eisenbacteria_unknown	0	1810.08	0
Post	1.2.1.3	Candidatus Eremiobacterota	Candidatus Eremiobacteriia	Candidatus Eremiobacterales	Candidatus Eremiobacteraceae	Candidatus Eremiobacter	3.62744	1810.08	0.00200402
Post	1.2.1.3	Candidatus Eremiobacterota	Candidatus Eremiobacterota_unknown	Candidatus Eremiobacterota_unknown	Candidatus Eremiobacterota_unknown	Candidatus Eremiobacterota_unknown	0.122209	1810.08	6.75161e-05
Post	1.2.1.3	Candidatus Melainabacteria	Candidatus Melainabacteria_unknown	Candidatus Melainabacteria_unknown	Candidatus Melainabacteria_unknown	Candidatus Melainabacteria_unknown	0	1810.08	0
Post	1.2.1.3	Candidatus Roizmanbacteria	Candidatus Roizmanbacteria_unknown	Candidatus Roizmanbacteria_unknown	Candidatus Roizmanbacteria_unknown	Candidatus Roizmanbacteria_unknown	0.105671	1810.08	5.83791e-05
Post	1.2.1.3	Candidatus Rokubacteria	Candidatus Rokubacteria_unknown	Candidatus Rokubacteria_unknown	Candidatus Rokubacteria_unknown	Candidatus Rokubacteria_unknown	0	1810.08	0
Post	1.2.1.3	Chloroflexota	Caldilineae	Caldilineales	Caldilineaceae	Litorilinea	0	1810.08	0
Post	1.2.1.3	Chloroflexota	Chloroflexota_unknown	Chloroflexota_unknown	Chloroflexota_unknown	Chloroflexota_unknown	85.408	1810.08	0.0471847
Post	1.2.1.3	Chloroflexota	Dehalococcoidia	Dehalococcoidia_unknown	Dehalococcoidia_unknown	Dehalococcoidia_unknown	0	1810.08	0
Post	1.2.1.3	Chloroflexota	Ktedonobacteria	Ktedonobacterales	Ktedonobacteraceae	Ktedonobacter	0	1810.08	0
Post	1.2.1.3	Chloroflexota	Ktedonobacteria	Ktedonobacterales	Ktedonobacterales_unknown	Ktedonobacterales_unknown	0	1810.08	0
Post	1.2.1.3	Chloroflexota	Ktedonobacteria	Ktedonobacteria_unknown	Ktedonobacteria_unknown	Ktedonobacteria_unknown	22.1597	1810.08	0.0122424
Post	1.2.1.3	Deinococcota	Deinococci	Thermales	Thermaceae	Meiothermus	0	1810.08	0
Post	1.2.1.3	Elusimicrobiota	Elusimicrobiota_unknown	Elusimicrobiota_unknown	Elusimicrobiota_unknown	Elusimicrobiota_unknown	3.23979	1810.08	0.00178986
Post	1.2.1.3	Gemmatimonadota	Gemmatimonadetes	Gemmatimonadales	Gemmatimonadales_unknown	Gemmatimonadales_unknown	4.68839	1810.08	0.00259016
Post	1.2.1.3	Gemmatimonadota	Gemmatimonadota_unknown	Gemmatimonadota_unknown	Gemmatimonadota_unknown	Gemmatimonadota_unknown	13.3893	1810.08	0.00739712
Post	1.2.1.3	Myxococcota	Myxococcia	Myxococcales	Myxococcaceae	Myxococcaceae_unknown	1.47116	1810.08	0.000812763
Post	1.2.1.3	Myxococcota	Myxococcia	Myxococcales	Myxococcales_unknown	Myxococcales_unknown	0.800493	1810.08	0.000442243
Post	1.2.1.3	Myxococcota	Myxococcota_unknown	Myxococcota_unknown	Myxococcota_unknown	Myxococcota_unknown	0.840519	1810.08	0.000464355
Post	1.2.1.3	Myxococcota	Myxococcota_unknown	Nannocystales	Nannocystaceae	Nannocystis	0	1810.08	0
Post	1.2.1.3	Myxococcota	Myxococcota_unknown	Polyangiales	Labilitrichaceae	Labilithrix	0	1810.08	0
Post	1.2.1.3	Myxococcota	Myxococcota_unknown	Polyangiales	Polyangiaceae	Minicystis	0.348488	1810.08	0.000192527
Post	1.2.1.3	Myxococcota	Myxococcota_unknown	Polyangiales	Polyangiaceae	Polyangiaceae_unknown	0.671128	1810.08	0.000370774
Post	1.2.1.3	Myxococcota	Myxococcota_unknown	Polyangiales	Polyangiales_unknown	Polyangiales_unknown	0	1810.08	0
Post	1.2.1.3	Planctomycetota	Planctomycetia	Gemmatales	Gemmataceae	Fimbriiglobus	0	1810.08	0
Post	1.2.1.3	Planctomycetota	Planctomycetia	Gemmatales	Gemmataceae	Gemmata	0	1810.08	0
Post	1.2.1.3	Planctomycetota	Planctomycetia	Gemmatales	Gemmataceae	Gemmataceae_unknown	0.655158	1810.08	0.00036195
Post	1.2.1.3	Planctomycetota	Planctomycetia	Gemmatales	Gemmatales_unknown	Gemmatales_unknown	0	1810.08	0
Post	1.2.1.3	Planctomycetota	Planctomycetia	Isosphaerales	Isosphaeraceae	Aquisphaera	1.32802	1810.08	0.000733683
Post	1.2.1.3	Planctomycetota	Planctomycetia	Isosphaerales	Isosphaeraceae	Isosphaeraceae_unknown	4.12863	1810.08	0.00228092
Post	1.2.1.3	Planctomycetota	Planctomycetia	Isosphaerales	Isosphaeraceae	Paludisphaera	0	1810.08	0
Post	1.2.1.3	Planctomycetota	Planctomycetia	Isosphaerales	Isosphaeraceae	Singulisphaera	0.718497	1810.08	0.000396943
Post	1.2.1.3	Planctomycetota	Planctomycetia	Planctomycetales	Planctomycetaceae	Planctomycetaceae_unknown	0	1810.08	0
Post	1.2.1.3	Planctomycetota	Planctomycetia	Planctomycetales	Planctomycetaceae	Schlesneria	1.58679	1810.08	0.00087664
Post	1.2.1.3	Planctomycetota	Planctomycetia	Planctomycetia_unknown	Planctomycetia_unknown	Planctomycetia_unknown	14.5237	1810.08	0.00802382
Post	1.2.1.3	Planctomycetota	Planctomycetota_unknown	Planctomycetota_unknown	Planctomycetota_unknown	Planctomycetota_unknown	171.189	1810.08	0.0945755
Post	1.2.1.3	Pseudomonadota	Alphaproteobacteria	Alphaproteobacteria_unknown	Alphaproteobacteria_unknown	Alphaproteobacteria_unknown	41.4175	1810.08	0.0228816
Post	1.2.1.3	Pseudomonadota	Alphaproteobacteria	Caulobacterales	Caulobacteraceae	Caulobacteraceae_unknown	0	1810.08	0
Post	1.2.1.3	Pseudomonadota	Alphaproteobacteria	Caulobacterales	Caulobacteraceae	Phenylobacterium	9.74136	1810.08	0.00538174
Post	1.2.1.3	Pseudomonadota	Alphaproteobacteria	Hyphomicrobiales	Beijerinckiaceae	Beijerinckiaceae_unknown	0	1810.08	0
Post	1.2.1.3	Pseudomonadota	Alphaproteobacteria	Hyphomicrobiales	Beijerinckiaceae	Methylocapsa	2.36677	1810.08	0.00130755
Post	1.2.1.3	Pseudomonadota	Alphaproteobacteria	Hyphomicrobiales	Devosiaceae	Devosia	0	1810.08	0
Post	1.2.1.3	Pseudomonadota	Alphaproteobacteria	Hyphomicrobiales	Hyphomicrobiaceae	Hyphomicrobium	0	1810.08	0
Post	1.2.1.3	Pseudomonadota	Alphaproteobacteria	Hyphomicrobiales	Hyphomicrobiaceae	Rhodomicrobium	0	1810.08	0
Post	1.2.1.3	Pseudomonadota	Alphaproteobacteria	Hyphomicrobiales	Hyphomicrobiales_unknown	Enhydrobacter	0	1810.08	0
Post	1.2.1.3	Pseudomonadota	Alphaproteobacteria	Hyphomicrobiales	Hyphomicrobiales_unknown	Hyphomicrobiales_unknown	49.7255	1810.08	0.0274715
Post	1.2.1.3	Pseudomonadota	Alphaproteobacteria	Hyphomicrobiales	Lichenihabitantaceae	Lichenifustis	0	1810.08	0
Post	1.2.1.3	Pseudomonadota	Alphaproteobacteria	Hyphomicrobiales	Methylocystaceae	Methylocystis	0.299615	1810.08	0.000165526
Post	1.2.1.3	Pseudomonadota	Alphaproteobacteria	Hyphomicrobiales	Nitrobacteraceae	Afipia	0.202244	1810.08	0.000111733
Post	1.2.1.3	Pseudomonadota	Alphaproteobacteria	Hyphomicrobiales	Nitrobacteraceae	Bradyrhizobium	3.29615	1810.08	0.001821
Post	1.2.1.3	Pseudomonadota	Alphaproteobacteria	Hyphomicrobiales	Nitrobacteraceae	Nitrobacteraceae_unknown	12.8169	1810.08	0.00708085
Post	1.2.1.3	Pseudomonadota	Alphaproteobacteria	Hyphomicrobiales	Phyllobacteriaceae	Aminobacter	0	1810.08	0
Post	1.2.1.3	Pseudomonadota	Alphaproteobacteria	Hyphomicrobiales	Phyllobacteriaceae	Mesorhizobium	0	1810.08	0
Post	1.2.1.3	Pseudomonadota	Alphaproteobacteria	Hyphomicrobiales	Phyllobacteriaceae	Pseudohoeflea	0	1810.08	0
Post	1.2.1.3	Pseudomonadota	Alphaproteobacteria	Hyphomicrobiales	Reyranellaceae	Reyranella	0.240867	1810.08	0.00013307
Post	1.2.1.3	Pseudomonadota	Alphaproteobacteria	Hyphomicrobiales	Rhizobiaceae	Rhizobium	0.537212	1810.08	0.00029679
Post	1.2.1.3	Pseudomonadota	Alphaproteobacteria	Hyphomicrobiales	Roseiarcaceae	Roseiarcus	0.204687	1810.08	0.000113082
Post	1.2.1.3	Pseudomonadota	Alphaproteobacteria	Hyphomicrobiales	Xanthobacteraceae	Labrys	0	1810.08	0
Post	1.2.1.3	Pseudomonadota	Alphaproteobacteria	Rhodobacterales	Paracoccaceae	Gemmobacter	0	1810.08	0
Post	1.2.1.3	Pseudomonadota	Alphaproteobacteria	Rhodospirillales	Acetobacteraceae	Acidisphaera	0	1810.08	0
Post	1.2.1.3	Pseudomonadota	Alphaproteobacteria	Rhodospirillales	Acetobacteraceae	Nguyenibacter	0	1810.08	0
Post	1.2.1.3	Pseudomonadota	Alphaproteobacteria	Rhodospirillales	Acetobacteraceae	Rhodopila	0	1810.08	0
Post	1.2.1.3	Pseudomonadota	Alphaproteobacteria	Rhodospirillales	Geminicoccaceae	Arboricoccus	0	1810.08	0
Post	1.2.1.3	Pseudomonadota	Alphaproteobacteria	Rhodospirillales	Rhodospirillaceae	Aliidongia	0	1810.08	0
Post	1.2.1.3	Pseudomonadota	Alphaproteobacteria	Rhodospirillales	Rhodospirillaceae	Rhodospirillaceae_unknown	0.798973	1810.08	0.000441403
Post	1.2.1.3	Pseudomonadota	Alphaproteobacteria	Rhodospirillales	Rhodospirillaceae	Telmatospirillum	0	1810.08	0
Post	1.2.1.3	Pseudomonadota	Alphaproteobacteria	Rhodospirillales	Rhodospirillales_unknown	Rhodospirillales_unknown	2.99041	1810.08	0.00165209
Post	1.2.1.3	Pseudomonadota	Alphaproteobacteria	Rhodospirillales	Zavarziniaceae	Zavarzinia	0	1810.08	0
Post	1.2.1.3	Pseudomonadota	Alphaproteobacteria	Sphingomonadales	Erythrobacteraceae	Erythrobacter	0.140142	1810.08	7.74234e-05
Post	1.2.1.3	Pseudomonadota	Alphaproteobacteria	Sphingomonadales	Sphingomonadaceae	Novosphingobium	0	1810.08	0
Post	1.2.1.3	Pseudomonadota	Alphaproteobacteria	Sphingomonadales	Sphingomonadaceae	Sphingobium	0	1810.08	0
Post	1.2.1.3	Pseudomonadota	Alphaproteobacteria	Sphingomonadales	Sphingomonadaceae	Sphingomonadaceae_unknown	1.00822	1810.08	0.000557002
Post	1.2.1.3	Pseudomonadota	Alphaproteobacteria	Sphingomonadales	Sphingomonadaceae	Sphingomonas	0	1810.08	0
Post	1.2.1.3	Pseudomonadota	Alphaproteobacteria	Sphingomonadales	Sphingomonadales_unknown	Sphingomonadales_unknown	0	1810.08	0
Post	1.2.1.3	Pseudomonadota	Betaproteobacteria	Betaproteobacteria_unknown	Betaproteobacteria_unknown	Betaproteobacteria_unknown	2.04947	1810.08	0.00113226
Post	1.2.1.3	Pseudomonadota	Betaproteobacteria	Burkholderiales	Burkholderiaceae	Burkholderia	0	1810.08	0
Post	1.2.1.3	Pseudomonadota	Betaproteobacteria	Burkholderiales	Burkholderiaceae	Burkholderiaceae_unknown	3.84763	1810.08	0.00212568
Post	1.2.1.3	Pseudomonadota	Betaproteobacteria	Burkholderiales	Burkholderiaceae	Caballeronia	0.102734	1810.08	5.67566e-05
Post	1.2.1.3	Pseudomonadota	Betaproteobacteria	Burkholderiales	Burkholderiaceae	Paraburkholderia	0.206691	1810.08	0.000114189
Post	1.2.1.3	Pseudomonadota	Betaproteobacteria	Burkholderiales	Burkholderiaceae	Pararobbsia	0	1810.08	0
Post	1.2.1.3	Pseudomonadota	Betaproteobacteria	Burkholderiales	Burkholderiaceae	Trinickia	0	1810.08	0
Post	1.2.1.3	Pseudomonadota	Betaproteobacteria	Burkholderiales	Burkholderiales_unknown	Burkholderiales_unknown	0.208207	1810.08	0.000115027
Post	1.2.1.3	Pseudomonadota	Betaproteobacteria	Burkholderiales	Comamonadaceae	Albitalea	0	1810.08	0
Post	1.2.1.3	Pseudomonadota	Betaproteobacteria	Burkholderiales	Comamonadaceae	Hydrogenophaga	0	1810.08	0
Post	1.2.1.3	Pseudomonadota	Betaproteobacteria	Burkholderiales	Comamonadaceae	Variovorax	0.0526786	1810.08	2.9103e-05
Post	1.2.1.3	Pseudomonadota	Betaproteobacteria	Burkholderiales	Oxalobacteraceae	Massilia	0	1810.08	0
Post	1.2.1.3	Pseudomonadota	Betaproteobacteria	Burkholderiales	Sphaerotilaceae	Azohydromonas	0	1810.08	0
Post	1.2.1.3	Pseudomonadota	Betaproteobacteria	Burkholderiales	Sphaerotilaceae	Caldimonas	0	1810.08	0
Post	1.2.1.3	Pseudomonadota	Betaproteobacteria	Burkholderiales	Sphaerotilaceae	Piscinibacter	0	1810.08	0
Post	1.2.1.3	Pseudomonadota	Betaproteobacteria	Rhodocyclales	Rhodocyclaceae	Aromatoleum	0	1810.08	0
Post	1.2.1.3	Pseudomonadota	Gammaproteobacteria	Cellvibrionales	Halieaceae	Candidatus Litorirhabdus	1.84187	1810.08	0.00101756
Post	1.2.1.3	Pseudomonadota	Gammaproteobacteria	Gammaproteobacteria_unknown	Gammaproteobacteria_unknown	Gammaproteobacteria_unknown	4.77993	1810.08	0.00264074
Post	1.2.1.3	Pseudomonadota	Gammaproteobacteria	Nevskiales	Nevskiaceae	Hydrocarboniphaga	8.66632	1810.08	0.00478782
Post	1.2.1.3	Pseudomonadota	Gammaproteobacteria	Nevskiales	Nevskiaceae	Nevskia	0.362161	1810.08	0.000200081
Post	1.2.1.3	Pseudomonadota	Gammaproteobacteria	Nevskiales	Nevskiaceae	Solimonas	3.50977	1810.08	0.00193902
Post	1.2.1.3	Pseudomonadota	Gammaproteobacteria	Nevskiales	Steroidobacteraceae	Povalibacter	0	1810.08	0
Post	1.2.1.3	Pseudomonadota	Gammaproteobacteria	Nevskiales	Steroidobacteraceae	Steroidobacter	0	1810.08	0
Post	1.2.1.3	Pseudomonadota	Gammaproteobacteria	Oceanospirillales	Alcanivoracaceae	Alcanivoracaceae_unknown	0	1810.08	0
Post	1.2.1.3	Pseudomonadota	Gammaproteobacteria	Pasteurellales	Pasteurellaceae	Actinobacillus	0	1810.08	0
Post	1.2.1.3	Pseudomonadota	Gammaproteobacteria	Pseudomonadales	Pseudomonadaceae	Pseudomonas	0.496332	1810.08	0.000274205
Post	1.2.1.3	Pseudomonadota	Pseudomonadota_unknown	Pseudomonadota_unknown	Pseudomonadota_unknown	Pseudomonadota_unknown	108.006	1810.08	0.0596693
Post	1.2.1.3	Verrucomicrobiota	Opitutae	Opitutales	Opitutaceae	Oleiharenicola	0.0973063	1810.08	5.37581e-05
Post	1.2.1.3	Verrucomicrobiota	Opitutae	Opitutales	Opitutaceae	Opitutus	0.112441	1810.08	6.21196e-05
Post	1.2.1.3	Verrucomicrobiota	Verrucomicrobiae	Limisphaerales	Limisphaerales_unknown	Pedosphaera	0	1810.08	0
Post	1.2.1.3	Verrucomicrobiota	Verrucomicrobiota_unknown	Verrucomicrobiota_unknown	Verrucomicrobiota_unknown	Verrucomicrobiota_unknown	2.7973	1810.08	0.00154541
Post	1.2.3.7	Planctomycetota	Planctomycetota_unknown	Planctomycetota_unknown	Planctomycetota_unknown	Planctomycetota_unknown	0	0
Post	1.4.3.2	Acidobacteriota	Acidobacteriota_unknown	Acidobacteriota_unknown	Acidobacteriota_unknown	Acidobacteriota_unknown	0.163789	0.260367	0.629072
Post	1.4.3.2	Bacteria_unknown	Bacteria_unknown	Bacteria_unknown	Bacteria_unknown	Bacteria_unknown	0	0.260367	0
Post	1.4.3.2	Pseudomonadota	Alphaproteobacteria	Hyphomicrobiales	Hyphomicrobiaceae	Rhodoplanes	0.0965774	0.260367	0.370928
Post	1.4.3.4	Acidobacteriota	Acidobacteriota_unknown	Acidobacteriota_unknown	Acidobacteriota_unknown	Acidobacteriota_unknown	5.5971	164.298	0.0340668
Post	1.4.3.4	Acidobacteriota	Holophagae	Holophagales	Holophagales_unknown	Holophagales_unknown	0	164.298	0
Post	1.4.3.4	Acidobacteriota	Terriglobia	Terriglobales	Acidobacteriaceae	Acidobacteriaceae_unknown	0.0987976	164.298	0.000601332
Post	1.4.3.4	Acidobacteriota	Terriglobia	Terriglobales	Acidobacteriaceae	Edaphobacter	0	164.298	0
Post	1.4.3.4	Acidobacteriota	Terriglobia	Terriglobales	Acidobacteriaceae	Granulicella	0	164.298	0
Post	1.4.3.4	Acidobacteriota	Terriglobia	Terriglobales	Terriglobales_unknown	Terriglobales_unknown	0	164.298	0
Post	1.4.3.4	Acidobacteriota	Terriglobia	Terriglobia_unknown	Terriglobia_unknown	Candidatus Angelobacter	0	164.298	0
Post	1.4.3.4	Actinomycetota	Actinomycetes	Actinomycetes_unknown	Actinomycetes_unknown	Actinomycetes_unknown	23.8108	164.298	0.144925
Post	1.4.3.4	Actinomycetota	Actinomycetes	Kitasatosporales	Streptomycetaceae	Actinacidiphila	1.68461	164.298	0.0102534
Post	1.4.3.4	Actinomycetota	Actinomycetes	Micrococcales	Intrasporangiaceae	Tetrasphaera	0	164.298	0
Post	1.4.3.4	Actinomycetota	Actinomycetes	Mycobacteriales	Mycobacteriaceae	Mycobacteriaceae_unknown	0.245721	164.298	0.00149558
Post	1.4.3.4	Actinomycetota	Actinomycetes	Mycobacteriales	Mycobacteriaceae	Mycobacterium	0.116679	164.298	0.000710171
Post	1.4.3.4	Actinomycetota	Actinomycetes	Mycobacteriales	Mycobacteriales_unknown	Mycobacteriales_unknown	0.383614	164.298	0.00233487
Post	1.4.3.4	Actinomycetota	Actinomycetes	Mycobacteriales	Nocardiaceae	Nocardia	0	164.298	0
Post	1.4.3.4	Actinomycetota	Actinomycetes	Mycobacteriales	Nocardiaceae	Nocardiaceae_unknown	0.685096	164.298	0.00416984
Post	1.4.3.4	Actinomycetota	Actinomycetes	Propionibacteriales	Nocardioidaceae	Mumia	0	164.298	0
Post	1.4.3.4	Actinomycetota	Actinomycetes	Propionibacteriales	Nocardioidaceae	Nocardioides	0	164.298	0
Post	1.4.3.4	Actinomycetota	Actinomycetes	Pseudonocardiales	Pseudonocardiaceae	Kutzneria	0	164.298	0
Post	1.4.3.4	Actinomycetota	Actinomycetes	Pseudonocardiales	Pseudonocardiaceae	Pseudonocardiaceae_unknown	0.186972	164.298	0.001138
Post	1.4.3.4	Actinomycetota	Actinomycetes	Streptosporangiales	Thermomonosporaceae	Thermomonosporaceae_unknown	0	164.298	0
Post	1.4.3.4	Actinomycetota	Actinomycetes	Streptosporangiales	Treboniaceae	Trebonia	0.430699	164.298	0.00262145
Post	1.4.3.4	Actinomycetota	Actinomycetota_unknown	Actinomycetota_unknown	Actinomycetota_unknown	Actinomycetota_unknown	29.6481	164.298	0.180453
Post	1.4.3.4	Actinomycetota	Rubrobacteria	Gaiellales	Gaiellaceae	Gaiellaceae_unknown	0	164.298	0
Post	1.4.3.4	Actinomycetota	Thermoleophilia	Solirubrobacterales	Solirubrobacterales_unknown	Solirubrobacterales_unknown	0.102939	164.298	0.000626538
Post	1.4.3.4	Bacillota	Bacilli	Bacillales	Bacillales_unknown	Bacillales_unknown	0	164.298	0
Post	1.4.3.4	Bacillota	Bacillota_unknown	Bacillota_unknown	Bacillota_unknown	Bacillota_unknown	0	164.298	0
Post	1.4.3.4	Bacteria_unknown	Bacteria_unknown	Bacteria_unknown	Bacteria_unknown	Bacteria_unknown	19.5587	164.298	0.119044
Post	1.4.3.4	Bacteria_unknown	Deltaproteobacteria	Deltaproteobacteria_unknown	Deltaproteobacteria_unknown	Deltaproteobacteria_unknown	0	164.298	0
Post	1.4.3.4	Bacteroidota	Bacteroidota_unknown	Bacteroidota_unknown	Bacteroidota_unknown	Bacteroidota_unknown	0.157233	164.298	0.000956998
Post	1.4.3.4	Bacteroidota	Chitinophagia	Chitinophagales	Chitinophagaceae	Chitinophagaceae_unknown	0	164.298	0
Post	1.4.3.4	Bacteroidota	Chitinophagia	Chitinophagales	Chitinophagaceae	Puia	0	164.298	0
Post	1.4.3.4	Candidatus Dormibacteraeota	Candidatus Dormibacteraeota_unknown	Candidatus Dormibacteraeota_unknown	Candidatus Dormibacteraeota_unknown	Candidatus Dormibacteraeota_unknown	0.12548	164.298	0.000763736
Post	1.4.3.4	Candidatus Eremiobacterota	Candidatus Eremiobacteriia	Candidatus Eremiobacterales	Candidatus Eremiobacteraceae	Candidatus Eremiobacter	0	164.298	0
Post	1.4.3.4	Candidatus Rokubacteria	Candidatus Rokubacteria_unknown	Candidatus Rokubacteria_unknown	Candidatus Rokubacteria_unknown	Candidatus Rokubacteria_unknown	0.186832	164.298	0.00113715
Post	1.4.3.4	Chloroflexota	Chloroflexota_unknown	Chloroflexota_unknown	Chloroflexota_unknown	Chloroflexota_unknown	13.4985	164.298	0.0821586
Post	1.4.3.4	Chloroflexota	Ktedonobacteria	Ktedonobacterales	Dictyobacteraceae	Dictyobacter	0.70647	164.298	0.00429994
Post	1.4.3.4	Chloroflexota	Ktedonobacteria	Ktedonobacterales	Ktedonobacteraceae	Ktedonobacter	11.7785	164.298	0.0716901
Post	1.4.3.4	Chloroflexota	Ktedonobacteria	Ktedonobacterales	Ktedonobacterales_unknown	Ktedonobacterales_unknown	0.0893397	164.298	0.000543767
Post	1.4.3.4	Chloroflexota	Ktedonobacteria	Ktedonobacterales	Reticulibacteraceae	Reticulibacter	0	164.298	0
Post	1.4.3.4	Chloroflexota	Ktedonobacteria	Ktedonobacteria_unknown	Ktedonobacteria_unknown	Ktedonobacteria_unknown	13.7823	164.298	0.083886
Post	1.4.3.4	Cyanobacteriota	Cyanophyceae	Leptolyngbyales	Leptolyngbyaceae	Leptolyngbya	0	164.298	0
Post	1.4.3.4	Cyanobacteriota	Cyanophyceae	Nostocales	Nostocaceae	Nostoc	0.136075	164.298	0.00082822
Post	1.4.3.4	Gemmatimonadota	Gemmatimonadota_unknown	Gemmatimonadota_unknown	Gemmatimonadota_unknown	Gemmatimonadota_unknown	0	164.298	0
Post	1.4.3.4	Myxococcota	Myxococcota_unknown	Myxococcota_unknown	Myxococcota_unknown	Myxococcota_unknown	0.106997	164.298	0.000651235
Post	1.4.3.4	Myxococcota	Myxococcota_unknown	Polyangiales	Polyangiaceae	Polyangiaceae_unknown	0.429561	164.298	0.00261453
Post	1.4.3.4	Nitrospirota	Nitrospirota_unknown	Nitrospirota_unknown	Nitrospirota_unknown	Nitrospirota_unknown	0	164.298	0
Post	1.4.3.4	Planctomycetota	Planctomycetia	Gemmatales	Gemmataceae	Zavarzinella	0.230098	164.298	0.00140049
Post	1.4.3.4	Planctomycetota	Planctomycetia	Gemmatales	Gemmatales_unknown	Gemmatales_unknown	0	164.298	0
Post	1.4.3.4	Planctomycetota	Planctomycetota_unknown	Planctomycetota_unknown	Planctomycetota_unknown	Planctomycetota_unknown	0	164.298	0
Post	1.4.3.4	Pseudomonadota	Alphaproteobacteria	Alphaproteobacteria_unknown	Alphaproteobacteria_unknown	Alphaproteobacteria_unknown	28.925	164.298	0.176052
Post	1.4.3.4	Pseudomonadota	Alphaproteobacteria	Caulobacterales	Caulobacteraceae	Caulobacter	0	164.298	0
Post	1.4.3.4	Pseudomonadota	Alphaproteobacteria	Hyphomicrobiales	Beijerinckiaceae	Beijerinckiaceae_unknown	0.348462	164.298	0.00212091
Post	1.4.3.4	Pseudomonadota	Alphaproteobacteria	Hyphomicrobiales	Beijerinckiaceae	Methylocapsa	0.123675	164.298	0.000752747
Post	1.4.3.4	Pseudomonadota	Alphaproteobacteria	Hyphomicrobiales	Hyphomicrobiaceae	Rhodoplanes	0.351793	164.298	0.00214119
Post	1.4.3.4	Pseudomonadota	Alphaproteobacteria	Hyphomicrobiales	Hyphomicrobiales_unknown	Hyphomicrobiales_unknown	0	164.298	0
Post	1.4.3.4	Pseudomonadota	Alphaproteobacteria	Hyphomicrobiales	Nitrobacteraceae	Bradyrhizobium	1.99913	164.298	0.0121677
Post	1.4.3.4	Pseudomonadota	Alphaproteobacteria	Hyphomicrobiales	Nitrobacteraceae	Nitrobacteraceae_unknown	0.974212	164.298	0.00592955
Post	1.4.3.4	Pseudomonadota	Alphaproteobacteria	Hyphomicrobiales	Rhizobiaceae	Rhizobium	0	164.298	0
Post	1.4.3.4	Pseudomonadota	Alphaproteobacteria	Rhodospirillales	Acetobacteraceae	Lichenicola	0	164.298	0
Post	1.4.3.4	Pseudomonadota	Alphaproteobacteria	Rhodospirillales	Azospirillaceae	Azospirillaceae_unknown	0.127298	164.298	0.000774797
Post	1.4.3.4	Pseudomonadota	Alphaproteobacteria	Rhodospirillales	Kiloniellaceae	Kiloniella	0	164.298	0
Post	1.4.3.4	Pseudomonadota	Alphaproteobacteria	Rhodospirillales	Rhodospirillaceae	Hypericibacter	0	164.298	0
Post	1.4.3.4	Pseudomonadota	Alphaproteobacteria	Rhodospirillales	Rhodospirillales_unknown	Rhodospirillales_unknown	0	164.298	0
Post	1.4.3.4	Pseudomonadota	Betaproteobacteria	Betaproteobacteria_unknown	Betaproteobacteria_unknown	Betaproteobacteria_unknown	0	164.298	0
Post	1.4.3.4	Pseudomonadota	Betaproteobacteria	Burkholderiales	Alcaligenaceae	Bordetella	0	164.298	0
Post	1.4.3.4	Pseudomonadota	Betaproteobacteria	Burkholderiales	Burkholderiaceae	Burkholderiaceae_unknown	0	164.298	0
Post	1.4.3.4	Pseudomonadota	Betaproteobacteria	Burkholderiales	Burkholderiales_unknown	Burkholderiales_unknown	0	164.298	0
Post	1.4.3.4	Pseudomonadota	Gammaproteobacteria	Gammaproteobacteria_unknown	Gammaproteobacteria_unknown	Gammaproteobacteria_unknown	0.10847	164.298	0.000660203
Post	1.4.3.4	Pseudomonadota	Gammaproteobacteria	Methylococcales	Methylococcaceae	Methylomonas	0.259157	164.298	0.00157736
Post	1.4.3.4	Pseudomonadota	Gammaproteobacteria	Moraxellales	Moraxellaceae	Aquirhabdus	4.46699	164.298	0.0271883
Post	1.4.3.4	Pseudomonadota	Gammaproteobacteria	Nevskiales	Nevskiaceae	Nevskia	0.096217	164.298	0.000585626
Post	1.4.3.4	Pseudomonadota	Gammaproteobacteria	Nevskiales	Nevskiaceae	Nevskiaceae_unknown	0.0915025	164.298	0.000556931
Post	1.4.3.4	Pseudomonadota	Gammaproteobacteria	Thiotrichales	Fastidiosibacteraceae	Fastidiosibacteraceae_unknown	0	164.298	0
Post	1.4.3.4	Pseudomonadota	Gammaproteobacteria	Xanthomonadales	Rhodanobacteraceae	Dyella	0.884953	164.298	0.00538627
Post	1.4.3.4	Pseudomonadota	Gammaproteobacteria	Xanthomonadales	Rhodanobacteraceae	Frateuria	0.317012	164.298	0.0019295
Post	1.4.3.4	Pseudomonadota	Pseudomonadota_unknown	Pseudomonadota_unknown	Pseudomonadota_unknown	Pseudomonadota_unknown	1.24926	164.298	0.00760361
Post	1.4.3.4	Verrucomicrobiota	Verrucomicrobiota_unknown	Verrucomicrobiota_unknown	Verrucomicrobiota_unknown	Verrucomicrobiota_unknown	0.197469	164.298	0.0012019
Post	3.5.1.4	Acidobacteriota	Acidobacteriota_unknown	Acidobacteriota_unknown	Acidobacteriota_unknown	Acidobacteriota_unknown	34.4581	687.796	0.0500994
Post	3.5.1.4	Acidobacteriota	Holophagae	Holophagales	Holophagales_unknown	Holophagales_unknown	0	687.796	0
Post	3.5.1.4	Acidobacteriota	Terriglobia	Bryobacterales	Solibacteraceae	Candidatus Sulfopaludibacter	0.234284	687.796	0.000340629
Post	3.5.1.4	Acidobacteriota	Terriglobia	Terriglobales	Acidobacteriaceae	Acidobacteriaceae_unknown	9.3594	687.796	0.0136078
Post	3.5.1.4	Acidobacteriota	Terriglobia	Terriglobales	Acidobacteriaceae	Candidatus Sulfotelmatobacter	0.108802	687.796	0.00015819
Post	3.5.1.4	Acidobacteriota	Terriglobia	Terriglobales	Acidobacteriaceae	Edaphobacter	0	687.796	0
Post	3.5.1.4	Acidobacteriota	Terriglobia	Terriglobales	Acidobacteriaceae	Granulicella	0.114806	687.796	0.000166918
Post	3.5.1.4	Acidobacteriota	Terriglobia	Terriglobales	Acidobacteriaceae	Silvibacterium	0	687.796	0
Post	3.5.1.4	Acidobacteriota	Terriglobia	Terriglobales	Terriglobales_unknown	Terriglobales_unknown	0	687.796	0
Post	3.5.1.4	Acidobacteriota	Terriglobia	Terriglobia_unknown	Terriglobia_unknown	Candidatus Angelobacter	0	687.796	0
Post	3.5.1.4	Acidobacteriota	Terriglobia	Terriglobia_unknown	Terriglobia_unknown	Terriglobia_unknown	0.490228	687.796	0.000712752
Post	3.5.1.4	Actinomycetota	Acidimicrobiia	Acidimicrobiales	Acidimicrobiaceae	Acidiferrimicrobium	0.133954	687.796	0.000194758
Post	3.5.1.4	Actinomycetota	Acidimicrobiia	Acidimicrobiales	Acidimicrobiaceae	Ferrimicrobium	3.26935	687.796	0.00475337
Post	3.5.1.4	Actinomycetota	Acidimicrobiia	Acidimicrobiales	Acidimicrobiales_unknown	Acidimicrobiales_unknown	0	687.796	0
Post	3.5.1.4	Actinomycetota	Acidimicrobiia	Acidimicrobiales	Iamiaceae	Actinomarinicola	0	687.796	0
Post	3.5.1.4	Actinomycetota	Acidimicrobiia	Acidimicrobiales	Iamiaceae	Aquihabitans	0	687.796	0
Post	3.5.1.4	Actinomycetota	Acidimicrobiia	Acidimicrobiia_unknown	Acidimicrobiia_unknown	Acidimicrobiia_unknown	0	687.796	0
Post	3.5.1.4	Actinomycetota	Actinomycetes	Actinomycetes_unknown	Actinomycetes_unknown	Actinomycetes_unknown	59.1457	687.796	0.0859931
Post	3.5.1.4	Actinomycetota	Actinomycetes	Catenulisporales	Actinospicaceae	Actinospica	0.36811	687.796	0.000535203
Post	3.5.1.4	Actinomycetota	Actinomycetes	Catenulisporales	Catenulisporaceae	Catenulispora	0	687.796	0
Post	3.5.1.4	Actinomycetota	Actinomycetes	Frankiales	Frankiaceae	Frankia	0.122536	687.796	0.000178157
Post	3.5.1.4	Actinomycetota	Actinomycetes	Frankiales	Frankiaceae	Frankiaceae_unknown	0	687.796	0
Post	3.5.1.4	Actinomycetota	Actinomycetes	Frankiales	Frankiaceae	Pseudofrankia	0	687.796	0
Post	3.5.1.4	Actinomycetota	Actinomycetes	Frankiales	Frankiales_unknown	Frankiales_unknown	0	687.796	0
Post	3.5.1.4	Actinomycetota	Actinomycetes	Geodermatophilales	Geodermatophilaceae	Geodermatophilaceae_unknown	0	687.796	0
Post	3.5.1.4	Actinomycetota	Actinomycetes	Jatrophihabitantales	Jatrophihabitantaceae	Jatrophihabitans	0.302477	687.796	0.000439777
Post	3.5.1.4	Actinomycetota	Actinomycetes	Kitasatosporales	Carbonactinosporaceae	Carbonactinospora	0.77995	687.796	0.00113398
Post	3.5.1.4	Actinomycetota	Actinomycetes	Kitasatosporales	Streptomycetaceae	Actinacidiphila	4.92777	687.796	0.00716457
Post	3.5.1.4	Actinomycetota	Actinomycetes	Kitasatosporales	Streptomycetaceae	Streptomyces	1.70893	687.796	0.00248465
Post	3.5.1.4	Actinomycetota	Actinomycetes	Micrococcales	Microbacteriaceae	Frigoribacterium	0	687.796	0
Post	3.5.1.4	Actinomycetota	Actinomycetes	Mycobacteriales	Mycobacteriaceae	Mycobacteriaceae_unknown	40.9877	687.796	0.0595928
Post	3.5.1.4	Actinomycetota	Actinomycetes	Mycobacteriales	Mycobacteriaceae	Mycobacterium	1.08523	687.796	0.00157783
Post	3.5.1.4	Actinomycetota	Actinomycetes	Mycobacteriales	Mycobacteriaceae	Mycolicibacter	0.117834	687.796	0.000171321
Post	3.5.1.4	Actinomycetota	Actinomycetes	Mycobacteriales	Mycobacteriaceae	Mycolicibacterium	0	687.796	0
Post	3.5.1.4	Actinomycetota	Actinomycetes	Mycobacteriales	Mycobacteriales_unknown	Mycobacteriales_unknown	1.96258	687.796	0.00285344
Post	3.5.1.4	Actinomycetota	Actinomycetes	Mycobacteriales	Nocardiaceae	Nocardia	0	687.796	0
Post	3.5.1.4	Actinomycetota	Actinomycetes	Propionibacteriales	Kribbellaceae	Kribbella	0.102797	687.796	0.000149458
Post	3.5.1.4	Actinomycetota	Actinomycetes	Pseudonocardiales	Pseudonocardiaceae	Actinomycetospora	0	687.796	0
Post	3.5.1.4	Actinomycetota	Actinomycetes	Pseudonocardiales	Pseudonocardiaceae	Amycolatopsis	0.446166	687.796	0.000648689
Post	3.5.1.4	Actinomycetota	Actinomycetes	Pseudonocardiales	Pseudonocardiaceae	Kutzneria	0	687.796	0
Post	3.5.1.4	Actinomycetota	Actinomycetes	Pseudonocardiales	Pseudonocardiaceae	Pseudonocardiaceae_unknown	0.110197	687.796	0.000160218
Post	3.5.1.4	Actinomycetota	Actinomycetes	Pseudonocardiales	Pseudonocardiaceae	Saccharopolyspora	0.295002	687.796	0.00042891
Post	3.5.1.4	Actinomycetota	Actinomycetes	Pseudonocardiales	Pseudonocardiaceae	Tamaricihabitans	0	687.796	0
Post	3.5.1.4	Actinomycetota	Actinomycetes	Streptosporangiales	Streptosporangiaceae	Nonomuraea	0.22168	687.796	0.000322304
Post	3.5.1.4	Actinomycetota	Actinomycetes	Streptosporangiales	Streptosporangiaceae	Sphaerisporangium	1.43465	687.796	0.00208587
Post	3.5.1.4	Actinomycetota	Actinomycetes	Streptosporangiales	Streptosporangiaceae	Streptosporangiaceae_unknown	0.095597	687.796	0.00013899
Post	3.5.1.4	Actinomycetota	Actinomycetes	Streptosporangiales	Streptosporangiales_unknown	Streptosporangiales_unknown	3.25092	687.796	0.00472658
Post	3.5.1.4	Actinomycetota	Actinomycetes	Streptosporangiales	Thermomonosporaceae	Actinoallomurus	0	687.796	0
Post	3.5.1.4	Actinomycetota	Actinomycetes	Streptosporangiales	Thermomonosporaceae	Actinomadura	0.617111	687.796	0.00089723
Post	3.5.1.4	Actinomycetota	Actinomycetes	Streptosporangiales	Thermomonosporaceae	Thermomonospora	0	687.796	0
Post	3.5.1.4	Actinomycetota	Actinomycetes	Streptosporangiales	Thermomonosporaceae	Thermomonosporaceae_unknown	1.17571	687.796	0.00170938
Post	3.5.1.4	Actinomycetota	Actinomycetes	Streptosporangiales	Treboniaceae	Trebonia	40.3376	687.796	0.0586476
Post	3.5.1.4	Actinomycetota	Actinomycetota_unknown	Actinomycetota_unknown	Actinomycetota_unknown	Actinomycetota_unknown	29.6972	687.796	0.0431773
Post	3.5.1.4	Actinomycetota	Rubrobacteria	Rubrobacterales	Baekduiaceae	Baekduia	0.231786	687.796	0.000336998
Post	3.5.1.4	Actinomycetota	Thermoleophilia	Solirubrobacterales	Conexibacteraceae	Conexibacter	1.35057	687.796	0.00196362
Post	3.5.1.4	Actinomycetota	Thermoleophilia	Solirubrobacterales	Solirubrobacteraceae	Solirubrobacter	0.201454	687.796	0.000292898
Post	3.5.1.4	Actinomycetota	Thermoleophilia	Solirubrobacterales	Solirubrobacterales_unknown	Solirubrobacterales_unknown	7.05941	687.796	0.0102638
Post	3.5.1.4	Bacillota	Bacilli	Bacillales	Bacillales_unknown	Bacillales_unknown	0	687.796	0
Post	3.5.1.4	Bacteria_unknown	Bacteria_unknown	Bacteria_unknown	Bacteria_unknown	Bacteria_unknown	166.587	687.796	0.242205
Post	3.5.1.4	Bacteria_unknown	Deltaproteobacteria	Deltaproteobacteria_unknown	Deltaproteobacteria_unknown	Deltaproteobacteria_unknown	3.74168	687.796	0.00544011
Post	3.5.1.4	Bacteroidota	Bacteroidota_unknown	Bacteroidota_unknown	Bacteroidota_unknown	Bacteroidota_unknown	0	687.796	0
Post	3.5.1.4	Bacteroidota	Sphingobacteriia	Sphingobacteriales	Sphingobacteriaceae	Mucilaginibacter	0	687.796	0
Post	3.5.1.4	Candidatus Binatota	Candidatus Binatia	Candidatus Binatia_unknown	Candidatus Binatia_unknown	Candidatus Binatia_unknown	0	687.796	0
Post	3.5.1.4	Candidatus Dormibacteraeota	Candidatus Dormibacteraeota_unknown	Candidatus Dormibacteraeota_unknown	Candidatus Dormibacteraeota_unknown	Candidatus Dormibacter	0	687.796	0
Post	3.5.1.4	Candidatus Dormibacteraeota	Candidatus Dormibacteraeota_unknown	Candidatus Dormibacteraeota_unknown	Candidatus Dormibacteraeota_unknown	Candidatus Dormibacteraeota_unknown	0.195552	687.796	0.000284316
Post	3.5.1.4	Candidatus Rokubacteria	Candidatus Rokubacteria_unknown	Candidatus Rokubacteria_unknown	Candidatus Rokubacteria_unknown	Candidatus Rokubacteria_unknown	0.715551	687.796	0.00104035
Post	3.5.1.4	Chloroflexota	Chloroflexota_unknown	Chloroflexota_unknown	Chloroflexota_unknown	Chloroflexota_unknown	27.3829	687.796	0.0398126
Post	3.5.1.4	Chloroflexota	Ktedonobacteria	Ktedonobacterales	Dictyobacteraceae	Dictyobacter	0	687.796	0
Post	3.5.1.4	Chloroflexota	Ktedonobacteria	Ktedonobacterales	Ktedonobacteraceae	Ktedonobacter	0	687.796	0
Post	3.5.1.4	Chloroflexota	Ktedonobacteria	Ktedonobacterales	Ktedonobacterales_unknown	Ktedonobacterales_unknown	0	687.796	0
Post	3.5.1.4	Chloroflexota	Ktedonobacteria	Ktedonobacteria_unknown	Ktedonobacteria_unknown	Ktedonobacteria_unknown	0	687.796	0
Post	3.5.1.4	Chloroflexota	Ktedonobacteria	Thermogemmatisporales	Thermogemmatisporaceae	Thermogemmatispora	0.193834	687.796	0.000281818
Post	3.5.1.4	Cyanobacteriota	Cyanobacteriota_unknown	Cyanobacteriota_unknown	Cyanobacteriota_unknown	Cyanobacteriota_unknown	0	687.796	0
Post	3.5.1.4	Cyanobacteriota	Cyanophyceae	Leptolyngbyales	Leptolyngbyales_unknown	Leptolyngbyales_unknown	0	687.796	0
Post	3.5.1.4	Gemmatimonadota	Gemmatimonadota_unknown	Gemmatimonadota_unknown	Gemmatimonadota_unknown	Gemmatimonadota_unknown	0.21019	687.796	0.0003056
Post	3.5.1.4	Myxococcota	Myxococcia	Myxococcales	Archangiaceae	Archangiaceae_unknown	0	687.796	0
Post	3.5.1.4	Myxococcota	Myxococcota_unknown	Myxococcota_unknown	Myxococcota_unknown	Myxococcota_unknown	0.275788	687.796	0.000400973
Post	3.5.1.4	Myxococcota	Myxococcota_unknown	Nannocystales	Nannocystaceae	Nannocystis	0.342417	687.796	0.000497847
Post	3.5.1.4	Myxococcota	Myxococcota_unknown	Polyangiales	Labilitrichaceae	Labilithrix	1.38564	687.796	0.0020146
Post	3.5.1.4	Myxococcota	Myxococcota_unknown	Polyangiales	Polyangiaceae	Minicystis	0	687.796	0
Post	3.5.1.4	Planctomycetota	Phycisphaerae	Tepidisphaerales	Tepidisphaeraceae	Humisphaera	0	687.796	0
Post	3.5.1.4	Planctomycetota	Planctomycetia	Gemmatales	Gemmataceae	Frigoriglobus	0.747425	687.796	0.0010867
Post	3.5.1.4	Planctomycetota	Planctomycetia	Gemmatales	Gemmataceae	Limnoglobus	0	687.796	0
Post	3.5.1.4	Planctomycetota	Planctomycetia	Gemmatales	Gemmatales_unknown	Gemmatales_unknown	0	687.796	0
Post	3.5.1.4	Planctomycetota	Planctomycetia	Isosphaerales	Isosphaeraceae	Tautonia	0	687.796	0
Post	3.5.1.4	Planctomycetota	Planctomycetia	Planctomycetales	Planctomycetaceae	Planctomycetaceae_unknown	0	687.796	0
Post	3.5.1.4	Planctomycetota	Planctomycetota_unknown	Planctomycetota_unknown	Planctomycetota_unknown	Planctomycetota_unknown	0	687.796	0
Post	3.5.1.4	Pseudomonadota	Alphaproteobacteria	Alphaproteobacteria_unknown	Alphaproteobacteria_unknown	Alphaproteobacteria_unknown	131.761	687.796	0.191569
Post	3.5.1.4	Pseudomonadota	Alphaproteobacteria	Caulobacterales	Caulobacteraceae	Caulobacter	0	687.796	0
Post	3.5.1.4	Pseudomonadota	Alphaproteobacteria	Caulobacterales	Caulobacteraceae	Caulobacteraceae_unknown	0.691955	687.796	0.00100605
Post	3.5.1.4	Pseudomonadota	Alphaproteobacteria	Caulobacterales	Caulobacteraceae	Phenylobacterium	9.89303	687.796	0.0143837
Post	3.5.1.4	Pseudomonadota	Alphaproteobacteria	Caulobacterales	Caulobacterales_unknown	Caulobacterales_unknown	0	687.796	0
Post	3.5.1.4	Pseudomonadota	Alphaproteobacteria	Hyphomicrobiales	Beijerinckiaceae	Beijerinckiaceae_unknown	0	687.796	0
Post	3.5.1.4	Pseudomonadota	Alphaproteobacteria	Hyphomicrobiales	Beijerinckiaceae	Methylocapsa	0	687.796	0
Post	3.5.1.4	Pseudomonadota	Alphaproteobacteria	Hyphomicrobiales	Chelatococcaceae	Chelatococcus	0	687.796	0
Post	3.5.1.4	Pseudomonadota	Alphaproteobacteria	Hyphomicrobiales	Hyphomicrobiaceae	Hyphomicrobiaceae_unknown	0.0974937	687.796	0.000141748
Post	3.5.1.4	Pseudomonadota	Alphaproteobacteria	Hyphomicrobiales	Hyphomicrobiaceae	Hyphomicrobium	0.592785	687.796	0.000861862
Post	3.5.1.4	Pseudomonadota	Alphaproteobacteria	Hyphomicrobiales	Hyphomicrobiaceae	Methyloceanibacter	0	687.796	0
Post	3.5.1.4	Pseudomonadota	Alphaproteobacteria	Hyphomicrobiales	Hyphomicrobiaceae	Rhodoplanes	0.122842	687.796	0.000178602
Post	3.5.1.4	Pseudomonadota	Alphaproteobacteria	Hyphomicrobiales	Hyphomicrobiales_unknown	Enhydrobacter	0	687.796	0
Post	3.5.1.4	Pseudomonadota	Alphaproteobacteria	Hyphomicrobiales	Hyphomicrobiales_unknown	Hyphomicrobiales_unknown	31.716	687.796	0.0461124
Post	3.5.1.4	Pseudomonadota	Alphaproteobacteria	Hyphomicrobiales	Kaistiaceae	Bauldia	0.203843	687.796	0.000296372
Post	3.5.1.4	Pseudomonadota	Alphaproteobacteria	Hyphomicrobiales	Kaistiaceae	Kaistia	0	687.796	0
Post	3.5.1.4	Pseudomonadota	Alphaproteobacteria	Hyphomicrobiales	Lichenihabitantaceae	Lichenifustis	0	687.796	0
Post	3.5.1.4	Pseudomonadota	Alphaproteobacteria	Hyphomicrobiales	Lichenihabitantaceae	Lichenihabitantaceae_unknown	0	687.796	0
Post	3.5.1.4	Pseudomonadota	Alphaproteobacteria	Hyphomicrobiales	Methylobacteriaceae	Methylobacterium	0	687.796	0
Post	3.5.1.4	Pseudomonadota	Alphaproteobacteria	Hyphomicrobiales	Methylobacteriaceae	Microvirga	0	687.796	0
Post	3.5.1.4	Pseudomonadota	Alphaproteobacteria	Hyphomicrobiales	Methylocystaceae	Methylocystaceae_unknown	0	687.796	0
Post	3.5.1.4	Pseudomonadota	Alphaproteobacteria	Hyphomicrobiales	Nitrobacteraceae	Afipia	0.495888	687.796	0.000720981
Post	3.5.1.4	Pseudomonadota	Alphaproteobacteria	Hyphomicrobiales	Nitrobacteraceae	Bradyrhizobium	3.83218	687.796	0.00557167
Post	3.5.1.4	Pseudomonadota	Alphaproteobacteria	Hyphomicrobiales	Nitrobacteraceae	Nitrobacteraceae_unknown	0.874447	687.796	0.00127138
Post	3.5.1.4	Pseudomonadota	Alphaproteobacteria	Hyphomicrobiales	Parvibaculaceae	Parvibaculum	0.264177	687.796	0.000384091
Post	3.5.1.4	Pseudomonadota	Alphaproteobacteria	Hyphomicrobiales	Phreatobacteraceae	Phreatobacter	0	687.796	0
Post	3.5.1.4	Pseudomonadota	Alphaproteobacteria	Hyphomicrobiales	Phyllobacteriaceae	Mesorhizobium	0	687.796	0
Post	3.5.1.4	Pseudomonadota	Alphaproteobacteria	Hyphomicrobiales	Phyllobacteriaceae	Phyllobacteriaceae_unknown	0.261366	687.796	0.000380005
Post	3.5.1.4	Pseudomonadota	Alphaproteobacteria	Hyphomicrobiales	Pleomorphomonadaceae	Chthonobacter	0	687.796	0
Post	3.5.1.4	Pseudomonadota	Alphaproteobacteria	Hyphomicrobiales	Reyranellaceae	Reyranella	0	687.796	0
Post	3.5.1.4	Pseudomonadota	Alphaproteobacteria	Hyphomicrobiales	Xanthobacteraceae	Pseudolabrys	0	687.796	0
Post	3.5.1.4	Pseudomonadota	Alphaproteobacteria	Rhodospirillales	Acetobacteraceae	Acetobacteraceae_unknown	0.102582	687.796	0.000149146
Post	3.5.1.4	Pseudomonadota	Alphaproteobacteria	Rhodospirillales	Acetobacteraceae	Acidiphilium	0	687.796	0
Post	3.5.1.4	Pseudomonadota	Alphaproteobacteria	Rhodospirillales	Acetobacteraceae	Acidisoma	0	687.796	0
Post	3.5.1.4	Pseudomonadota	Alphaproteobacteria	Rhodospirillales	Acetobacteraceae	Acidisphaera	0	687.796	0
Post	3.5.1.4	Pseudomonadota	Alphaproteobacteria	Rhodospirillales	Acetobacteraceae	Limobrevibacterium	0	687.796	0
Post	3.5.1.4	Pseudomonadota	Alphaproteobacteria	Rhodospirillales	Acetobacteraceae	Pararoseomonas	0	687.796	0
Post	3.5.1.4	Pseudomonadota	Alphaproteobacteria	Rhodospirillales	Acetobacteraceae	Rhodopila	0	687.796	0
Post	3.5.1.4	Pseudomonadota	Alphaproteobacteria	Rhodospirillales	Kiloniellaceae	Aestuariispira	0	687.796	0
Post	3.5.1.4	Pseudomonadota	Alphaproteobacteria	Rhodospirillales	Rhodospirillaceae	Aliidongia	0.115345	687.796	0.000167702
Post	3.5.1.4	Pseudomonadota	Alphaproteobacteria	Rhodospirillales	Rhodospirillaceae	Hypericibacter	0	687.796	0
Post	3.5.1.4	Pseudomonadota	Alphaproteobacteria	Rhodospirillales	Rhodospirillales_unknown	Rhodospirillales_unknown	0.785483	687.796	0.00114203
Post	3.5.1.4	Pseudomonadota	Alphaproteobacteria	Rhodospirillales	Thalassobaculaceae	Thalassobaculum	4.09846	687.796	0.00595883
Post	3.5.1.4	Pseudomonadota	Alphaproteobacteria	Sphingomonadales	Sphingomonadaceae	Novosphingobium	0	687.796	0
Post	3.5.1.4	Pseudomonadota	Alphaproteobacteria	Sphingomonadales	Sphingomonadaceae	Sphingobium	0	687.796	0
Post	3.5.1.4	Pseudomonadota	Alphaproteobacteria	Sphingomonadales	Sphingomonadaceae	Sphingomonadaceae_unknown	0.145685	687.796	0.000211814
Post	3.5.1.4	Pseudomonadota	Alphaproteobacteria	Sphingomonadales	Sphingomonadales_unknown	Sphingomonadales_unknown	0.312973	687.796	0.000455038
Post	3.5.1.4	Pseudomonadota	Betaproteobacteria	Betaproteobacteria_unknown	Betaproteobacteria_unknown	Betaproteobacteria_unknown	2.93957	687.796	0.0042739
Post	3.5.1.4	Pseudomonadota	Betaproteobacteria	Betaproteobacteria_unknown	Casimicrobiaceae	Casimicrobium	0	687.796	0
Post	3.5.1.4	Pseudomonadota	Betaproteobacteria	Burkholderiales	Burkholderiaceae	Burkholderia	0.204652	687.796	0.000297548
Post	3.5.1.4	Pseudomonadota	Betaproteobacteria	Burkholderiales	Burkholderiaceae	Burkholderiaceae_unknown	0.415773	687.796	0.000604501
Post	3.5.1.4	Pseudomonadota	Betaproteobacteria	Burkholderiales	Burkholderiaceae	Caballeronia	0.358216	687.796	0.000520818
Post	3.5.1.4	Pseudomonadota	Betaproteobacteria	Burkholderiales	Burkholderiaceae	Cupriavidus	0	687.796	0
Post	3.5.1.4	Pseudomonadota	Betaproteobacteria	Burkholderiales	Burkholderiaceae	Paraburkholderia	0	687.796	0
Post	3.5.1.4	Pseudomonadota	Betaproteobacteria	Burkholderiales	Burkholderiales_unknown	Burkholderiales_unknown	0	687.796	0
Post	3.5.1.4	Pseudomonadota	Betaproteobacteria	Burkholderiales	Burkholderiales_unknown	Rhizobacter	0	687.796	0
Post	3.5.1.4	Pseudomonadota	Betaproteobacteria	Burkholderiales	Oxalobacteraceae	Noviherbaspirillum	0.220345	687.796	0.000320363
Post	3.5.1.4	Pseudomonadota	Gammaproteobacteria	Gammaproteobacteria_unknown	Gammaproteobacteria_unknown	Gammaproteobacteria_unknown	11.7265	687.796	0.0170495
Post	3.5.1.4	Pseudomonadota	Gammaproteobacteria	Nevskiales	Nevskiaceae	Nevskia	0	687.796	0
Post	3.5.1.4	Pseudomonadota	Gammaproteobacteria	Nevskiales	Nevskiaceae	Solimonas	0	687.796	0
Post	3.5.1.4	Pseudomonadota	Gammaproteobacteria	Xanthomonadales	Xanthomonadaceae	Xanthomonas	0.103883	687.796	0.000151038
Post	3.5.1.4	Pseudomonadota	Pseudomonadota_unknown	Pseudomonadota_unknown	Pseudomonadota_unknown	Pseudomonadota_unknown	27.3046	687.796	0.0396986
Post	3.5.1.4	Rhodothermota	Rhodothermia	Rhodothermales	Rhodothermaceae	Rhodothermus	0	687.796	0
Post	3.5.1.4	Rhodothermota	Rhodothermia	Rhodothermales	Salisaetaceae	Salisaetaceae_unknown	0	687.796	0
Post	3.5.1.4	Thermomicrobiota	Thermomicrobia	Thermomicrobiales	Thermomicrobiales_unknown	Thermomicrobiales_unknown	9.71653	687.796	0.014127
Post	3.5.1.4	Verrucomicrobiota	Opitutae	Opitutales	Opitutaceae	Opitutaceae_unknown	0.0692068	687.796	0.000100621
Post	3.5.1.4	Verrucomicrobiota	Verrucomicrobiota_unknown	Verrucomicrobiota_unknown	Verrucomicrobiota_unknown	Verrucomicrobiota_unknown	0.285679	687.796	0.000415355
Post	4.1.1.105	Acidobacteriota	Acidobacteriota_unknown	Acidobacteriota_unknown	Acidobacteriota_unknown	Acidobacteriota_unknown	1.22515	51.1768	0.0239395
Post	4.1.1.105	Acidobacteriota	Terriglobia	Terriglobales	Acidobacteriaceae	Acidobacteriaceae_unknown	0	51.1768	0
Post	4.1.1.105	Acidobacteriota	Terriglobia	Terriglobales	Acidobacteriaceae	Candidatus Sulfotelmatobacter	0	51.1768	0
Post	4.1.1.105	Acidobacteriota	Terriglobia	Terriglobales	Acidobacteriaceae	Terriglobus	0.103559	51.1768	0.00202355
Post	4.1.1.105	Acidobacteriota	Terriglobia	Terriglobales	Terriglobales_unknown	Terriglobales_unknown	0	51.1768	0
Post	4.1.1.105	Acidobacteriota	Terriglobia	Terriglobia_unknown	Terriglobia_unknown	Terriglobia_unknown	0	51.1768	0
Post	4.1.1.105	Actinomycetota	Actinomycetes	Actinomycetes_unknown	Actinomycetes_unknown	Actinomycetes_unknown	1.16648	51.1768	0.0227932
Post	4.1.1.105	Actinomycetota	Actinomycetes	Mycobacteriales	Mycobacteriaceae	Mycobacteriaceae_unknown	0.186856	51.1768	0.00365119
Post	4.1.1.105	Actinomycetota	Actinomycetes	Mycobacteriales	Mycobacteriaceae	Mycobacterium	0.93203	51.1768	0.018212
Post	4.1.1.105	Actinomycetota	Actinomycetes	Pseudonocardiales	Pseudonocardiaceae	Pseudonocardiaceae_unknown	0.222295	51.1768	0.00434366
Post	4.1.1.105	Actinomycetota	Actinomycetes	Pseudonocardiales	Pseudonocardiaceae	Umezawaea	0.171807	51.1768	0.00335713
Post	4.1.1.105	Actinomycetota	Actinomycetes	Streptosporangiales	Thermomonosporaceae	Thermomonosporaceae_unknown	0	51.1768	0
Post	4.1.1.105	Actinomycetota	Actinomycetes	Streptosporangiales	Treboniaceae	Trebonia	0.579464	51.1768	0.0113228
Post	4.1.1.105	Actinomycetota	Actinomycetota_unknown	Actinomycetota_unknown	Actinomycetota_unknown	Actinomycetota_unknown	5.59434	51.1768	0.109314
Post	4.1.1.105	Actinomycetota	Thermoleophilia	Solirubrobacterales	Capillimicrobiaceae	Capillimicrobium	2.9168	51.1768	0.0569946
Post	4.1.1.105	Bacteria_unknown	Bacteria_unknown	Bacteria_unknown	Bacteria_unknown	Bacteria_unknown	16.1863	51.1768	0.316282
Post	4.1.1.105	Bacteria_unknown	Deltaproteobacteria	Deltaproteobacteria_unknown	Deltaproteobacteria_unknown	Deltaproteobacteria_unknown	0.106819	51.1768	0.00208726
Post	4.1.1.105	Candidatus Dormibacteraeota	Candidatus Dormibacteraeota_unknown	Candidatus Dormibacteraeota_unknown	Candidatus Dormibacteraeota_unknown	Candidatus Dormibacter	0.292481	51.1768	0.00571512
Post	4.1.1.105	Candidatus Eremiobacterota	Candidatus Eremiobacterota_unknown	Candidatus Eremiobacterota_unknown	Candidatus Eremiobacterota_unknown	Candidatus Eremiobacterota_unknown	0.112603	51.1768	0.00220028
Post	4.1.1.105	Candidatus Rokubacteria	Candidatus Rokubacteria_unknown	Candidatus Rokubacteria_unknown	Candidatus Rokubacteria_unknown	Candidatus Rokubacteria_unknown	0	51.1768	0
Post	4.1.1.105	Chloroflexota	Anaerolineae	Anaerolineales	Anaerolineales_unknown	Anaerolineales_unknown	0	51.1768	0
Post	4.1.1.105	Chloroflexota	Chloroflexota_unknown	Chloroflexota_unknown	Chloroflexota_unknown	Chloroflexota_unknown	5.72877	51.1768	0.111941
Post	4.1.1.105	Chloroflexota	Ktedonobacteria	Ktedonobacterales	Ktedonobacteraceae	Ktedonobacter	0.184847	51.1768	0.00361193
Post	4.1.1.105	Chloroflexota	Ktedonobacteria	Ktedonobacterales	Ktedonobacterales_unknown	Ktedonobacterales_unknown	0.209811	51.1768	0.00409973
Post	4.1.1.105	Chloroflexota	Ktedonobacteria	Ktedonobacterales	Ktedonosporobacteraceae	Ktedonosporobacter	0.533875	51.1768	0.010432
Post	4.1.1.105	Chloroflexota	Ktedonobacteria	Ktedonobacteria_unknown	Ktedonobacteria_unknown	Ktedonobacteria_unknown	0	51.1768	0
Post	4.1.1.105	Gemmatimonadota	Gemmatimonadota_unknown	Gemmatimonadota_unknown	Gemmatimonadota_unknown	Gemmatimonadota_unknown	0	51.1768	0
Post	4.1.1.105	Myxococcota	Myxococcota_unknown	Polyangiales	Polyangiaceae	Minicystis	0.0986683	51.1768	0.00192799
Post	4.1.1.105	Planctomycetota	Planctomycetia	Gemmatales	Gemmataceae	Frigoriglobus	0.631351	51.1768	0.0123367
Post	4.1.1.105	Planctomycetota	Planctomycetia	Gemmatales	Gemmataceae	Urbifossiella	0	51.1768	0
Post	4.1.1.105	Planctomycetota	Planctomycetota_unknown	Planctomycetota_unknown	Planctomycetota_unknown	Planctomycetota_unknown	0	51.1768	0
Post	4.1.1.105	Pseudomonadota	Alphaproteobacteria	Alphaproteobacteria_unknown	Alphaproteobacteria_unknown	Alphaproteobacteria_unknown	1.28628	51.1768	0.0251342
Post	4.1.1.105	Pseudomonadota	Alphaproteobacteria	Caulobacterales	Caulobacteraceae	Phenylobacterium	0.211797	51.1768	0.00413853
Post	4.1.1.105	Pseudomonadota	Alphaproteobacteria	Hyphomicrobiales	Beijerinckiaceae	Beijerinckiaceae_unknown	0	51.1768	0
Post	4.1.1.105	Pseudomonadota	Alphaproteobacteria	Hyphomicrobiales	Beijerinckiaceae	Rhodoblastus	0	51.1768	0
Post	4.1.1.105	Pseudomonadota	Alphaproteobacteria	Hyphomicrobiales	Hyphomicrobiales_unknown	Hyphomicrobiales_unknown	0.215885	51.1768	0.00421841
Post	4.1.1.105	Pseudomonadota	Alphaproteobacteria	Hyphomicrobiales	Nitrobacteraceae	Bradyrhizobium	0	51.1768	0
Post	4.1.1.105	Pseudomonadota	Alphaproteobacteria	Rhodospirillales	Acetobacteraceae	Rhodopila	0	51.1768	0
Post	4.1.1.105	Pseudomonadota	Alphaproteobacteria	Rhodospirillales	Rhodospirillaceae	Aliidongia	0	51.1768	0
Post	4.1.1.105	Pseudomonadota	Alphaproteobacteria	Rhodospirillales	Rhodospirillaceae	Denitrobaculum	0.191719	51.1768	0.00374621
Post	4.1.1.105	Pseudomonadota	Alphaproteobacteria	Rhodospirillales	Rhodospirillales_unknown	Rhodospirillales_unknown	0	51.1768	0
Post	4.1.1.105	Pseudomonadota	Betaproteobacteria	Betaproteobacteria_unknown	Betaproteobacteria_unknown	Betaproteobacteria_unknown	0	51.1768	0
Post	4.1.1.105	Pseudomonadota	Gammaproteobacteria	Gammaproteobacteria_unknown	Gammaproteobacteria_unknown	Gammaproteobacteria_unknown	11.7274	51.1768	0.229155
Post	4.1.1.105	Pseudomonadota	Gammaproteobacteria	Nevskiales	Nevskiaceae	Nevskia	0	51.1768	0
Post	4.1.1.105	Pseudomonadota	Gammaproteobacteria	Nevskiales	Steroidobacteraceae	Steroidobacteraceae_unknown	0	51.1768	0
Post	4.1.1.105	Pseudomonadota	Gammaproteobacteria	Xanthomonadales	Xanthomonadales_unknown	Xanthomonadales_unknown	0	51.1768	0
Post	4.1.1.105	Pseudomonadota	Pseudomonadota_unknown	Pseudomonadota_unknown	Pseudomonadota_unknown	Pseudomonadota_unknown	0.103446	51.1768	0.00202135
Post	4.1.1.105	Verrucomicrobiota	Verrucomicrobiota_unknown	Verrucomicrobiota_unknown	Verrucomicrobiota_unknown	Verrucomicrobiota_unknown	0.255931	51.1768	0.00500091
Post	4.1.1.74	Acidobacteriota	Acidobacteriota_unknown	Acidobacteriota_unknown	Acidobacteriota_unknown	Acidobacteriota_unknown	0	79.4406	0
Post	4.1.1.74	Acidobacteriota	Terriglobia	Terriglobales	Acidobacteriaceae	Acidobacteriaceae_unknown	0	79.4406	0
Post	4.1.1.74	Acidobacteriota	Terriglobia	Terriglobales	Acidobacteriaceae	Edaphobacter	0	79.4406	0
Post	4.1.1.74	Acidobacteriota	Terriglobia	Terriglobales	Acidobacteriaceae	Silvibacterium	0	79.4406	0
Post	4.1.1.74	Acidobacteriota	Terriglobia	Terriglobales	Acidobacteriaceae	Terriglobus	1.61398	79.4406	0.0203169
Post	4.1.1.74	Actinomycetota	Actinomycetes	Actinomycetes_unknown	Actinomycetes_unknown	Actinomycetes_unknown	10.2645	79.4406	0.12921
Post	4.1.1.74	Actinomycetota	Actinomycetes	Kitasatosporales	Streptomycetaceae	Streptacidiphilus	0	79.4406	0
Post	4.1.1.74	Actinomycetota	Actinomycetes	Kitasatosporales	Streptomycetaceae	Streptomyces	0	79.4406	0
Post	4.1.1.74	Actinomycetota	Actinomycetes	Micrococcales	Microbacteriaceae	Subtercola	0.239692	79.4406	0.00301725
Post	4.1.1.74	Actinomycetota	Actinomycetes	Mycobacteriales	Mycobacteriaceae	Mycobacteriaceae_unknown	1.09617	79.4406	0.0137987
Post	4.1.1.74	Actinomycetota	Actinomycetes	Mycobacteriales	Mycobacteriaceae	Mycobacterium	1.88365	79.4406	0.0237115
Post	4.1.1.74	Actinomycetota	Actinomycetes	Mycobacteriales	Mycobacteriales_unknown	Mycobacteriales_unknown	1.76837	79.4406	0.0222602
Post	4.1.1.74	Actinomycetota	Actinomycetes	Pseudonocardiales	Pseudonocardiaceae	Pseudonocardiaceae_unknown	0.0872768	79.4406	0.00109864
Post	4.1.1.74	Actinomycetota	Actinomycetes	Streptosporangiales	Treboniaceae	Trebonia	2.38143	79.4406	0.0299775
Post	4.1.1.74	Actinomycetota	Actinomycetota_unknown	Actinomycetota_unknown	Actinomycetota_unknown	Actinomycetota_unknown	6.0635	79.4406	0.0763274
Post	4.1.1.74	Bacteria_unknown	Bacteria_unknown	Bacteria_unknown	Bacteria_unknown	Bacteria_unknown	38.3253	79.4406	0.48244
Post	4.1.1.74	Bacteria_unknown	Deltaproteobacteria	Deltaproteobacteria_unknown	Deltaproteobacteria_unknown	Deltaproteobacteria_unknown	0	79.4406	0
Post	4.1.1.74	Bacteroidota	Cytophagia	Cytophagales	Cytophagaceae	Cytophagaceae_unknown	0	79.4406	0
Post	4.1.1.74	Candidatus Eremiobacterota	Candidatus Eremiobacterota_unknown	Candidatus Eremiobacterota_unknown	Candidatus Eremiobacterota_unknown	Candidatus Eremiobacterota_unknown	0	79.4406	0
Post	4.1.1.74	Chloroflexota	Ktedonobacteria	Ktedonobacteria_unknown	Ktedonobacteria_unknown	Ktedonobacteria_unknown	0.343614	79.4406	0.00432542
Post	4.1.1.74	Cyanobacteriota	Cyanobacteriota_unknown	Cyanobacteriota_unknown	Cyanobacteriota_unknown	Cyanobacteriota_unknown	0	79.4406	0
Post	4.1.1.74	Myxococcota	Myxococcia	Myxococcales	Vulgatibacteraceae	Vulgatibacter	0	79.4406	0
Post	4.1.1.74	Myxococcota	Myxococcota_unknown	Polyangiales	Labilitrichaceae	Labilithrix	0.184187	79.4406	0.00231855
Post	4.1.1.74	Nitrospirota	Nitrospirota_unknown	Nitrospirota_unknown	Nitrospirota_unknown	Nitrospirota_unknown	0.0886946	79.4406	0.00111649
Post	4.1.1.74	Planctomycetota	Planctomycetia	Gemmatales	Gemmataceae	Fimbriiglobus	0.188988	79.4406	0.00237898
Post	4.1.1.74	Planctomycetota	Planctomycetia	Isosphaerales	Isosphaeraceae	Isosphaeraceae_unknown	0.343816	79.4406	0.00432796
Post	4.1.1.74	Planctomycetota	Planctomycetia	Isosphaerales	Isosphaeraceae	Paludisphaera	0	79.4406	0
Post	4.1.1.74	Planctomycetota	Planctomycetia	Isosphaerales	Isosphaeraceae	Singulisphaera	0.145375	79.4406	0.00182999
Post	4.1.1.74	Planctomycetota	Planctomycetia	Planctomycetia_unknown	Planctomycetia_unknown	Planctomycetia_unknown	12.2896	79.4406	0.154702
Post	4.1.1.74	Planctomycetota	Planctomycetota_unknown	Planctomycetota_unknown	Planctomycetota_unknown	Planctomycetota_unknown	0	79.4406	0
Post	4.1.1.74	Pseudomonadota	Alphaproteobacteria	Alphaproteobacteria_unknown	Alphaproteobacteria_unknown	Alphaproteobacteria_unknown	0	79.4406	0
Post	4.1.1.74	Pseudomonadota	Alphaproteobacteria	Hyphomicrobiales	Hyphomicrobiales_unknown	Hyphomicrobiales_unknown	0.376647	79.4406	0.00474124
Post	4.1.1.74	Pseudomonadota	Alphaproteobacteria	Hyphomicrobiales	Nitrobacteraceae	Bradyrhizobium	0.487373	79.4406	0.00613507
Post	4.1.1.74	Pseudomonadota	Alphaproteobacteria	Hyphomicrobiales	Nitrobacteraceae	Nitrobacteraceae_unknown	0.766692	79.4406	0.00965114
Post	4.1.1.74	Pseudomonadota	Alphaproteobacteria	Hyphomicrobiales	Nitrobacteraceae	Variibacter	0	79.4406	0
Post	4.1.1.74	Pseudomonadota	Alphaproteobacteria	Hyphomicrobiales	Phyllobacteriaceae	Mesorhizobium	0	79.4406	0
Post	4.1.1.74	Pseudomonadota	Alphaproteobacteria	Rhodospirillales	Acetobacteraceae	Acetobacteraceae_unknown	0	79.4406	0
Post	4.1.1.74	Pseudomonadota	Alphaproteobacteria	Rhodospirillales	Acetobacteraceae	Neokomagataea	0.0841384	79.4406	0.00105914
Post	4.1.1.74	Pseudomonadota	Alphaproteobacteria	Rhodospirillales	Azospirillaceae	Azospirillum	0	79.4406	0
Post	4.1.1.74	Pseudomonadota	Betaproteobacteria	Betaproteobacteria_unknown	Betaproteobacteria_unknown	Betaproteobacteria_unknown	0	79.4406	0
Post	4.1.1.74	Pseudomonadota	Pseudomonadota_unknown	Pseudomonadota_unknown	Pseudomonadota_unknown	Pseudomonadota_unknown	0.32541	79.4406	0.00409626
Post	4.1.1.74	Verrucomicrobiota	Verrucomicrobiae	Limisphaerales	Limisphaerales_unknown	Pedosphaera	0.0920935	79.4406	0.00115927
Post	4.1.1.74	Verrucomicrobiota	Verrucomicrobiota_unknown	Verrucomicrobiota_unknown	Verrucomicrobiota_unknown	Verrucomicrobiota_unknown	0	79.4406	0
Pre	1.13.12.3	Acidobacteriota	Acidobacteriota_unknown	Acidobacteriota_unknown	Acidobacteriota_unknown	Acidobacteriota_unknown	0.705383	8.45496	0.0834283
Pre	1.13.12.3	Actinomycetota	Actinomycetes	Actinomycetes_unknown	Actinomycetes_unknown	Actinomycetes_unknown	0.882869	8.45496	0.10442
Pre	1.13.12.3	Actinomycetota	Actinomycetes	Mycobacteriales	Mycobacteriaceae	Mycobacterium	2.70208	8.45496	0.319585
Pre	1.13.12.3	Actinomycetota	Actinomycetes	Pseudonocardiales	Pseudonocardiales_unknown	Pseudonocardiales_unknown	0	8.45496	0
Pre	1.13.12.3	Actinomycetota	Actinomycetes	Streptosporangiales	Treboniaceae	Trebonia	0.22958	8.45496	0.0271533
Pre	1.13.12.3	Bacteria_unknown	Bacteria_unknown	Bacteria_unknown	Bacteria_unknown	Bacteria_unknown	0.874435	8.45496	0.103423
Pre	1.13.12.3	Candidatus Eremiobacterota	Candidatus Eremiobacterota_unknown	Candidatus Eremiobacterota_unknown	Candidatus Eremiobacterota_unknown	Candidatus Eremiobacterota_unknown	0	8.45496	0
Pre	1.13.12.3	Pseudomonadota	Betaproteobacteria	Burkholderiales	Burkholderiaceae	Paraburkholderia	0.0593596	8.45496	0.00702068
Pre	1.13.12.3	Pseudomonadota	Gammaproteobacteria	Gammaproteobacteria_unknown	Candidatus Competibacteraceae	Candidatus Competibacter	1.45894	8.45496	0.172555
Pre	1.13.12.3	Pseudomonadota	Pseudomonadota_unknown	Pseudomonadota_unknown	Pseudomonadota_unknown	Pseudomonadota_unknown	1.54231	8.45496	0.182415
Pre	1.14.13.168	Bacteria_unknown	Bacteria_unknown	Bacteria_unknown	Bacteria_unknown	Bacteria_unknown	0.414065	0.848043	0.488259
Pre	1.14.13.168	Pseudomonadota	Alphaproteobacteria	Hyphomicrobiales	Nitrobacteraceae	Bradyrhizobium	0	0.848043	0
Pre	1.14.13.168	Pseudomonadota	Alphaproteobacteria	Hyphomicrobiales	Nitrobacteraceae	Nitrobacteraceae_unknown	0.154026	0.848043	0.181625
Pre	1.14.13.168	Pseudomonadota	Pseudomonadota_unknown	Pseudomonadota_unknown	Pseudomonadota_unknown	Pseudomonadota_unknown	0.279953	0.848043	0.330116
Pre	1.2.1.3	Acidobacteriota	Acidobacteriota_unknown	Acidobacteriota_unknown	Acidobacteriota_unknown	Acidobacteriota_unknown	221.845	2310.78	0.0960042
Pre	1.2.1.3	Acidobacteriota	Terriglobia	Bryobacterales	Bryobacteraceae	Paludibaculum	0	2310.78	0
Pre	1.2.1.3	Acidobacteriota	Terriglobia	Bryobacterales	Solibacteraceae	Candidatus Sulfopaludibacter	0.998048	2310.78	0.000431909
Pre	1.2.1.3	Acidobacteriota	Terriglobia	Terriglobales	Acidobacteriaceae	Acidobacteriaceae_unknown	8.46487	2310.78	0.00366321
Pre	1.2.1.3	Acidobacteriota	Terriglobia	Terriglobales	Acidobacteriaceae	Candidatus Sulfotelmatobacter	0.759674	2310.78	0.000328752
Pre	1.2.1.3	Acidobacteriota	Terriglobia	Terriglobales	Acidobacteriaceae	Edaphobacter	2.31807	2310.78	0.00100315
Pre	1.2.1.3	Acidobacteriota	Terriglobia	Terriglobales	Acidobacteriaceae	Granulicella	2.18215	2310.78	0.000944333
Pre	1.2.1.3	Acidobacteriota	Terriglobia	Terriglobales	Acidobacteriaceae	Silvibacterium	0.0843849	2310.78	3.65179e-05
Pre	1.2.1.3	Acidobacteriota	Terriglobia	Terriglobales	Terriglobales_unknown	Terriglobales_unknown	0.588151	2310.78	0.000254525
Pre	1.2.1.3	Acidobacteriota	Terriglobia	Terriglobia_unknown	Terriglobia_unknown	Candidatus Angelobacter	0.122947	2310.78	5.32056e-05
Pre	1.2.1.3	Acidobacteriota	Terriglobia	Terriglobia_unknown	Terriglobia_unknown	Terriglobia_unknown	2.89054	2310.78	0.00125089
Pre	1.2.1.3	Actinomycetota	Acidimicrobiia	Acidimicrobiales	Acidimicrobiaceae	Acidiferrimicrobium	0.316184	2310.78	0.00013683
Pre	1.2.1.3	Actinomycetota	Acidimicrobiia	Acidimicrobiia_unknown	Acidimicrobiia_unknown	Acidimicrobiia_unknown	0.0849036	2310.78	3.67424e-05
Pre	1.2.1.3	Actinomycetota	Actinomycetes	Actinomycetes_unknown	Actinomycetes_unknown	Actinomycetes_unknown	57.6041	2310.78	0.0249284
Pre	1.2.1.3	Actinomycetota	Actinomycetes	Catenulisporales	Actinospicaceae	Actinospica	0.113553	2310.78	4.91407e-05
Pre	1.2.1.3	Actinomycetota	Actinomycetes	Catenulisporales	Actinospicaceae	Actinospicaceae_unknown	0.605497	2310.78	0.000262031
Pre	1.2.1.3	Actinomycetota	Actinomycetes	Catenulisporales	Catenulisporaceae	Catenulispora	0.568265	2310.78	0.000245919
Pre	1.2.1.3	Actinomycetota	Actinomycetes	Catenulisporales	Catenulisporales_unknown	Catenulisporales_unknown	0.663817	2310.78	0.00028727
Pre	1.2.1.3	Actinomycetota	Actinomycetes	Cryptosporangiales	Cryptosporangiaceae	Cryptosporangium	0	2310.78	0
Pre	1.2.1.3	Actinomycetota	Actinomycetes	Frankiales	Frankiaceae	Frankia	0	2310.78	0
Pre	1.2.1.3	Actinomycetota	Actinomycetes	Frankiales	Frankiaceae	Frankiaceae_unknown	0.926632	2310.78	0.000401004
Pre	1.2.1.3	Actinomycetota	Actinomycetes	Frankiales	Frankiaceae	Pseudofrankia	0.682077	2310.78	0.000295172
Pre	1.2.1.3	Actinomycetota	Actinomycetes	Geodermatophilales	Geodermatophilaceae	Blastococcus	0	2310.78	0
Pre	1.2.1.3	Actinomycetota	Actinomycetes	Jatrophihabitantales	Jatrophihabitantaceae	Jatrophihabitans	0.47352	2310.78	0.000204918
Pre	1.2.1.3	Actinomycetota	Actinomycetes	Kineosporiales	Kineosporiaceae	Angustibacter	0	2310.78	0
Pre	1.2.1.3	Actinomycetota	Actinomycetes	Kitasatosporales	Streptomycetaceae	Actinacidiphila	0	2310.78	0
Pre	1.2.1.3	Actinomycetota	Actinomycetes	Kitasatosporales	Streptomycetaceae	Streptomyces	0.466507	2310.78	0.000201883
Pre	1.2.1.3	Actinomycetota	Actinomycetes	Kitasatosporales	Streptomycetaceae	Streptomycetaceae_unknown	6.75967	2310.78	0.00292528
Pre	1.2.1.3	Actinomycetota	Actinomycetes	Micrococcales	Cellulomonadaceae	Cellulomonas	2.58852	2310.78	0.00112019
Pre	1.2.1.3	Actinomycetota	Actinomycetes	Micrococcales	Microbacteriaceae	Agrococcus	0.992494	2310.78	0.000429506
Pre	1.2.1.3	Actinomycetota	Actinomycetes	Micrococcales	Microbacteriaceae	Glaciibacter	0	2310.78	0
Pre	1.2.1.3	Actinomycetota	Actinomycetes	Micrococcales	Microbacteriaceae	Subtercola	0.36071	2310.78	0.000156099
Pre	1.2.1.3	Actinomycetota	Actinomycetes	Micrococcales	Micrococcaceae	Arthrobacter	0	2310.78	0
Pre	1.2.1.3	Actinomycetota	Actinomycetes	Mycobacteriales	Mycobacteriaceae	Mycobacteriaceae_unknown	29.2761	2310.78	0.0126694
Pre	1.2.1.3	Actinomycetota	Actinomycetes	Mycobacteriales	Mycobacteriaceae	Mycobacterium	6.30811	2310.78	0.00272986
Pre	1.2.1.3	Actinomycetota	Actinomycetes	Mycobacteriales	Mycobacteriaceae	Mycobacteroides	0.152312	2310.78	6.59137e-05
Pre	1.2.1.3	Actinomycetota	Actinomycetes	Mycobacteriales	Mycobacteriaceae	Mycolicibacterium	0.436441	2310.78	0.000188872
Pre	1.2.1.3	Actinomycetota	Actinomycetes	Mycobacteriales	Mycobacteriales_unknown	Mycobacteriales_unknown	7.68245	2310.78	0.00332461
Pre	1.2.1.3	Actinomycetota	Actinomycetes	Mycobacteriales	Nocardiaceae	Nocardia	2.3126	2310.78	0.00100079
Pre	1.2.1.3	Actinomycetota	Actinomycetes	Mycobacteriales	Nocardiaceae	Rhodococcus	0.191218	2310.78	8.27506e-05
Pre	1.2.1.3	Actinomycetota	Actinomycetes	Propionibacteriales	Kribbellaceae	Kribbella	1.02811	2310.78	0.000444918
Pre	1.2.1.3	Actinomycetota	Actinomycetes	Propionibacteriales	Nocardioidaceae	Nocardioidaceae_unknown	0.900717	2310.78	0.000389789
Pre	1.2.1.3	Actinomycetota	Actinomycetes	Propionibacteriales	Nocardioidaceae	Nocardioides	0.126016	2310.78	5.4534e-05
Pre	1.2.1.3	Actinomycetota	Actinomycetes	Pseudonocardiales	Pseudonocardiaceae	Amycolatopsis	1.8519	2310.78	0.000801417
Pre	1.2.1.3	Actinomycetota	Actinomycetes	Pseudonocardiales	Pseudonocardiaceae	Pseudonocardia	0	2310.78	0
Pre	1.2.1.3	Actinomycetota	Actinomycetes	Pseudonocardiales	Pseudonocardiaceae	Pseudonocardiaceae_unknown	0.924158	2310.78	0.000399933
Pre	1.2.1.3	Actinomycetota	Actinomycetes	Pseudonocardiales	Pseudonocardiaceae	Solihabitans	0	2310.78	0
Pre	1.2.1.3	Actinomycetota	Actinomycetes	Pseudonocardiales	Pseudonocardiales_unknown	Pseudonocardiales_unknown	0	2310.78	0
Pre	1.2.1.3	Actinomycetota	Actinomycetes	Sporichthyales	Sporichthyaceae	Sporichthya	0	2310.78	0
Pre	1.2.1.3	Actinomycetota	Actinomycetes	Streptosporangiales	Streptosporangiaceae	Nonomuraea	0	2310.78	0
Pre	1.2.1.3	Actinomycetota	Actinomycetes	Streptosporangiales	Streptosporangiaceae	Planotetraspora	0	2310.78	0
Pre	1.2.1.3	Actinomycetota	Actinomycetes	Streptosporangiales	Streptosporangiaceae	Sphaerisporangium	0.146389	2310.78	6.33503e-05
Pre	1.2.1.3	Actinomycetota	Actinomycetes	Streptosporangiales	Streptosporangiaceae	Streptosporangiaceae_unknown	0.0859605	2310.78	3.71998e-05
Pre	1.2.1.3	Actinomycetota	Actinomycetes	Streptosporangiales	Streptosporangiales_unknown	Streptosporangiales_unknown	17.2048	2310.78	0.00744546
Pre	1.2.1.3	Actinomycetota	Actinomycetes	Streptosporangiales	Thermomonosporaceae	Actinoallomurus	0.552725	2310.78	0.000239194
Pre	1.2.1.3	Actinomycetota	Actinomycetes	Streptosporangiales	Thermomonosporaceae	Actinomadura	1.68239	2310.78	0.000728062
Pre	1.2.1.3	Actinomycetota	Actinomycetes	Streptosporangiales	Thermomonosporaceae	Thermomonospora	0	2310.78	0
Pre	1.2.1.3	Actinomycetota	Actinomycetes	Streptosporangiales	Thermomonosporaceae	Thermomonosporaceae_unknown	0.861486	2310.78	0.000372812
Pre	1.2.1.3	Actinomycetota	Actinomycetes	Streptosporangiales	Treboniaceae	Trebonia	8.23936	2310.78	0.00356562
Pre	1.2.1.3	Actinomycetota	Actinomycetota_unknown	Actinomycetota_unknown	Actinomycetota_unknown	Actinomycetota_unknown	88.4186	2310.78	0.0382635
Pre	1.2.1.3	Actinomycetota	Rubrobacteria	Rubrobacterales	Baekduiaceae	Baekduia	0	2310.78	0
Pre	1.2.1.3	Actinomycetota	Thermoleophilia	Solirubrobacterales	Conexibacteraceae	Conexibacter	1.2551	2310.78	0.000543152
Pre	1.2.1.3	Actinomycetota	Thermoleophilia	Solirubrobacterales	Solirubrobacteraceae	Solirubrobacter	0.316656	2310.78	0.000137034
Pre	1.2.1.3	Actinomycetota	Thermoleophilia	Solirubrobacterales	Solirubrobacterales_unknown	Solirubrobacterales_unknown	0.684777	2310.78	0.00029634
Pre	1.2.1.3	Bacillota	Bacilli	Bacilli_unknown	Bacilli_unknown	Bacilli_unknown	0.609308	2310.78	0.000263681
Pre	1.2.1.3	Bacteria_unknown	Bacteria_unknown	Bacteria_unknown	Bacteria_unknown	Bacteria_unknown	685.749	2310.78	0.296761
Pre	1.2.1.3	Bacteria_unknown	Deltaproteobacteria	Deltaproteobacteria_unknown	Deltaproteobacteria_unknown	Deltaproteobacteria_unknown	62.2077	2310.78	0.0269207
Pre	1.2.1.3	Bacteroidota	Bacteroidota_unknown	Bacteroidota_unknown	Bacteroidota_unknown	Bacteroidota_unknown	0.483515	2310.78	0.000209243
Pre	1.2.1.3	Bacteroidota	Chitinophagia	Chitinophagales	Chitinophagaceae	Puia	0	2310.78	0
Pre	1.2.1.3	Bacteroidota	Cytophagia	Cytophagales	Hymenobacteraceae	Hymenobacter	0	2310.78	0
Pre	1.2.1.3	Bacteroidota	Sphingobacteriia	Sphingobacteriales	Sphingobacteriaceae	Mucilaginibacter	0.192576	2310.78	8.33382e-05
Pre	1.2.1.3	Bacteroidota	Sphingobacteriia	Sphingobacteriales	Sphingobacteriaceae	Sphingobacteriaceae_unknown	0.0908618	2310.78	3.93208e-05
Pre	1.2.1.3	Bacteroidota	Sphingobacteriia	Sphingobacteriales	Sphingobacteriales_unknown	Sphingobacteriales_unknown	0	2310.78	0
Pre	1.2.1.3	Candidatus Dormibacteraeota	Candidatus Dormibacteraeota_unknown	Candidatus Dormibacteraeota_unknown	Candidatus Dormibacteraeota_unknown	Candidatus Dormibacter	0.117042	2310.78	5.06505e-05
Pre	1.2.1.3	Candidatus Dormibacteraeota	Candidatus Dormibacteraeota_unknown	Candidatus Dormibacteraeota_unknown	Candidatus Dormibacteraeota_unknown	Candidatus Dormibacteraeota_unknown	0	2310.78	0
Pre	1.2.1.3	Candidatus Eisenbacteria	Candidatus Eisenbacteria_unknown	Candidatus Eisenbacteria_unknown	Candidatus Eisenbacteria_unknown	Candidatus Eisenbacteria_unknown	9.71617	2310.78	0.00420471
Pre	1.2.1.3	Candidatus Eremiobacterota	Candidatus Eremiobacteriia	Candidatus Eremiobacterales	Candidatus Eremiobacteraceae	Candidatus Eremiobacter	5.06562	2310.78	0.00219217
Pre	1.2.1.3	Candidatus Eremiobacterota	Candidatus Eremiobacterota_unknown	Candidatus Eremiobacterota_unknown	Candidatus Eremiobacterota_unknown	Candidatus Eremiobacterota_unknown	1.70818	2310.78	0.000739224
Pre	1.2.1.3	Candidatus Melainabacteria	Candidatus Melainabacteria_unknown	Candidatus Melainabacteria_unknown	Candidatus Melainabacteria_unknown	Candidatus Melainabacteria_unknown	0.545171	2310.78	0.000235925
Pre	1.2.1.3	Candidatus Roizmanbacteria	Candidatus Roizmanbacteria_unknown	Candidatus Roizmanbacteria_unknown	Candidatus Roizmanbacteria_unknown	Candidatus Roizmanbacteria_unknown	0	2310.78	0
Pre	1.2.1.3	Candidatus Rokubacteria	Candidatus Rokubacteria_unknown	Candidatus Rokubacteria_unknown	Candidatus Rokubacteria_unknown	Candidatus Rokubacteria_unknown	0.519963	2310.78	0.000225016
Pre	1.2.1.3	Chloroflexota	Caldilineae	Caldilineales	Caldilineaceae	Litorilinea	0.341315	2310.78	0.000147705
Pre	1.2.1.3	Chloroflexota	Chloroflexota_unknown	Chloroflexota_unknown	Chloroflexota_unknown	Chloroflexota_unknown	141.938	2310.78	0.0614244
Pre	1.2.1.3	Chloroflexota	Dehalococcoidia	Dehalococcoidia_unknown	Dehalococcoidia_unknown	Dehalococcoidia_unknown	0.0814539	2310.78	3.52495e-05
Pre	1.2.1.3	Chloroflexota	Ktedonobacteria	Ktedonobacterales	Ktedonobacteraceae	Ktedonobacter	1.69114	2310.78	0.000731849
Pre	1.2.1.3	Chloroflexota	Ktedonobacteria	Ktedonobacterales	Ktedonobacterales_unknown	Ktedonobacterales_unknown	0.900717	2310.78	0.000389789
Pre	1.2.1.3	Chloroflexota	Ktedonobacteria	Ktedonobacteria_unknown	Ktedonobacteria_unknown	Ktedonobacteria_unknown	0	2310.78	0
Pre	1.2.1.3	Deinococcota	Deinococci	Thermales	Thermaceae	Meiothermus	0	2310.78	0
Pre	1.2.1.3	Elusimicrobiota	Elusimicrobiota_unknown	Elusimicrobiota_unknown	Elusimicrobiota_unknown	Elusimicrobiota_unknown	0.74887	2310.78	0.000324077
Pre	1.2.1.3	Gemmatimonadota	Gemmatimonadetes	Gemmatimonadales	Gemmatimonadales_unknown	Gemmatimonadales_unknown	0	2310.78	0
Pre	1.2.1.3	Gemmatimonadota	Gemmatimonadota_unknown	Gemmatimonadota_unknown	Gemmatimonadota_unknown	Gemmatimonadota_unknown	1.16669	2310.78	0.000504891
Pre	1.2.1.3	Myxococcota	Myxococcia	Myxococcales	Myxococcaceae	Myxococcaceae_unknown	0.168273	2310.78	7.28208e-05
Pre	1.2.1.3	Myxococcota	Myxococcia	Myxococcales	Myxococcales_unknown	Myxococcales_unknown	0.795533	2310.78	0.00034427
Pre	1.2.1.3	Myxococcota	Myxococcota_unknown	Myxococcota_unknown	Myxococcota_unknown	Myxococcota_unknown	2.04656	2310.78	0.000885658
Pre	1.2.1.3	Myxococcota	Myxococcota_unknown	Nannocystales	Nannocystaceae	Nannocystis	0.140146	2310.78	6.06486e-05
Pre	1.2.1.3	Myxococcota	Myxococcota_unknown	Polyangiales	Labilitrichaceae	Labilithrix	0.735553	2310.78	0.000318314
Pre	1.2.1.3	Myxococcota	Myxococcota_unknown	Polyangiales	Polyangiaceae	Minicystis	0.476298	2310.78	0.00020612
Pre	1.2.1.3	Myxococcota	Myxococcota_unknown	Polyangiales	Polyangiaceae	Polyangiaceae_unknown	1.20221	2310.78	0.00052026
Pre	1.2.1.3	Myxococcota	Myxococcota_unknown	Polyangiales	Polyangiales_unknown	Polyangiales_unknown	0.225179	2310.78	9.74472e-05
Pre	1.2.1.3	Planctomycetota	Planctomycetia	Gemmatales	Gemmataceae	Fimbriiglobus	0.420287	2310.78	0.000181881
Pre	1.2.1.3	Planctomycetota	Planctomycetia	Gemmatales	Gemmataceae	Gemmata	3.72698	2310.78	0.00161287
Pre	1.2.1.3	Planctomycetota	Planctomycetia	Gemmatales	Gemmataceae	Gemmataceae_unknown	2.62281	2310.78	0.00113503
Pre	1.2.1.3	Planctomycetota	Planctomycetia	Gemmatales	Gemmatales_unknown	Gemmatales_unknown	0.870091	2310.78	0.000376536
Pre	1.2.1.3	Planctomycetota	Planctomycetia	Isosphaerales	Isosphaeraceae	Aquisphaera	4.63504	2310.78	0.00200583
Pre	1.2.1.3	Planctomycetota	Planctomycetia	Isosphaerales	Isosphaeraceae	Isosphaeraceae_unknown	17.368	2310.78	0.00751606
Pre	1.2.1.3	Planctomycetota	Planctomycetia	Isosphaerales	Isosphaeraceae	Paludisphaera	0.355716	2310.78	0.000153938
Pre	1.2.1.3	Planctomycetota	Planctomycetia	Isosphaerales	Isosphaeraceae	Singulisphaera	16.144	2310.78	0.00698637
Pre	1.2.1.3	Planctomycetota	Planctomycetia	Planctomycetales	Planctomycetaceae	Planctomycetaceae_unknown	0.442313	2310.78	0.000191413
Pre	1.2.1.3	Planctomycetota	Planctomycetia	Planctomycetales	Planctomycetaceae	Schlesneria	0	2310.78	0
Pre	1.2.1.3	Planctomycetota	Planctomycetia	Planctomycetia_unknown	Planctomycetia_unknown	Planctomycetia_unknown	16.6117	2310.78	0.00718878
Pre	1.2.1.3	Planctomycetota	Planctomycetota_unknown	Planctomycetota_unknown	Planctomycetota_unknown	Planctomycetota_unknown	546.476	2310.78	0.23649
Pre	1.2.1.3	Pseudomonadota	Alphaproteobacteria	Alphaproteobacteria_unknown	Alphaproteobacteria_unknown	Alphaproteobacteria_unknown	77.4009	2310.78	0.0334956
Pre	1.2.1.3	Pseudomonadota	Alphaproteobacteria	Caulobacterales	Caulobacteraceae	Caulobacteraceae_unknown	0.268315	2310.78	0.000116114
Pre	1.2.1.3	Pseudomonadota	Alphaproteobacteria	Caulobacterales	Caulobacteraceae	Phenylobacterium	0.682766	2310.78	0.00029547
Pre	1.2.1.3	Pseudomonadota	Alphaproteobacteria	Hyphomicrobiales	Beijerinckiaceae	Beijerinckiaceae_unknown	2.63682	2310.78	0.0011411
Pre	1.2.1.3	Pseudomonadota	Alphaproteobacteria	Hyphomicrobiales	Beijerinckiaceae	Methylocapsa	1.6829	2310.78	0.000728281
Pre	1.2.1.3	Pseudomonadota	Alphaproteobacteria	Hyphomicrobiales	Devosiaceae	Devosia	0	2310.78	0
Pre	1.2.1.3	Pseudomonadota	Alphaproteobacteria	Hyphomicrobiales	Hyphomicrobiaceae	Hyphomicrobium	0	2310.78	0
Pre	1.2.1.3	Pseudomonadota	Alphaproteobacteria	Hyphomicrobiales	Hyphomicrobiaceae	Rhodomicrobium	0	2310.78	0
Pre	1.2.1.3	Pseudomonadota	Alphaproteobacteria	Hyphomicrobiales	Hyphomicrobiales_unknown	Enhydrobacter	1.8098	2310.78	0.000783198
Pre	1.2.1.3	Pseudomonadota	Alphaproteobacteria	Hyphomicrobiales	Hyphomicrobiales_unknown	Hyphomicrobiales_unknown	13.6435	2310.78	0.00590426
Pre	1.2.1.3	Pseudomonadota	Alphaproteobacteria	Hyphomicrobiales	Lichenihabitantaceae	Lichenifustis	2.54413	2310.78	0.00110098
Pre	1.2.1.3	Pseudomonadota	Alphaproteobacteria	Hyphomicrobiales	Methylocystaceae	Methylocystis	0	2310.78	0
Pre	1.2.1.3	Pseudomonadota	Alphaproteobacteria	Hyphomicrobiales	Nitrobacteraceae	Afipia	3.76663	2310.78	0.00163003
Pre	1.2.1.3	Pseudomonadota	Alphaproteobacteria	Hyphomicrobiales	Nitrobacteraceae	Bradyrhizobium	10.6717	2310.78	0.00461823
Pre	1.2.1.3	Pseudomonadota	Alphaproteobacteria	Hyphomicrobiales	Nitrobacteraceae	Nitrobacteraceae_unknown	11.9129	2310.78	0.00515537
Pre	1.2.1.3	Pseudomonadota	Alphaproteobacteria	Hyphomicrobiales	Phyllobacteriaceae	Aminobacter	0.13478	2310.78	5.83265e-05
Pre	1.2.1.3	Pseudomonadota	Alphaproteobacteria	Hyphomicrobiales	Phyllobacteriaceae	Mesorhizobium	0.480594	2310.78	0.000207979
Pre	1.2.1.3	Pseudomonadota	Alphaproteobacteria	Hyphomicrobiales	Phyllobacteriaceae	Pseudohoeflea	28.1016	2310.78	0.0121611
Pre	1.2.1.3	Pseudomonadota	Alphaproteobacteria	Hyphomicrobiales	Reyranellaceae	Reyranella	0	2310.78	0
Pre	1.2.1.3	Pseudomonadota	Alphaproteobacteria	Hyphomicrobiales	Rhizobiaceae	Rhizobium	0.203103	2310.78	8.78936e-05
Pre	1.2.1.3	Pseudomonadota	Alphaproteobacteria	Hyphomicrobiales	Roseiarcaceae	Roseiarcus	0.0804524	2310.78	3.48161e-05
Pre	1.2.1.3	Pseudomonadota	Alphaproteobacteria	Hyphomicrobiales	Xanthobacteraceae	Labrys	0.242298	2310.78	0.000104856
Pre	1.2.1.3	Pseudomonadota	Alphaproteobacteria	Rhodobacterales	Paracoccaceae	Gemmobacter	0.336853	2310.78	0.000145775
Pre	1.2.1.3	Pseudomonadota	Alphaproteobacteria	Rhodospirillales	Acetobacteraceae	Acidisphaera	0.490331	2310.78	0.000212193
Pre	1.2.1.3	Pseudomonadota	Alphaproteobacteria	Rhodospirillales	Acetobacteraceae	Nguyenibacter	0.238149	2310.78	0.00010306
Pre	1.2.1.3	Pseudomonadota	Alphaproteobacteria	Rhodospirillales	Acetobacteraceae	Rhodopila	2.62814	2310.78	0.00113734
Pre	1.2.1.3	Pseudomonadota	Alphaproteobacteria	Rhodospirillales	Geminicoccaceae	Arboricoccus	0.559905	2310.78	0.000242301
Pre	1.2.1.3	Pseudomonadota	Alphaproteobacteria	Rhodospirillales	Rhodospirillaceae	Aliidongia	0.212477	2310.78	9.19502e-05
Pre	1.2.1.3	Pseudomonadota	Alphaproteobacteria	Rhodospirillales	Rhodospirillaceae	Rhodospirillaceae_unknown	0.205791	2310.78	8.9057e-05
Pre	1.2.1.3	Pseudomonadota	Alphaproteobacteria	Rhodospirillales	Rhodospirillaceae	Telmatospirillum	0	2310.78	0
Pre	1.2.1.3	Pseudomonadota	Alphaproteobacteria	Rhodospirillales	Rhodospirillales_unknown	Rhodospirillales_unknown	0.360287	2310.78	0.000155916
Pre	1.2.1.3	Pseudomonadota	Alphaproteobacteria	Rhodospirillales	Zavarziniaceae	Zavarzinia	0.0866799	2310.78	3.75111e-05
Pre	1.2.1.3	Pseudomonadota	Alphaproteobacteria	Sphingomonadales	Erythrobacteraceae	Erythrobacter	0	2310.78	0
Pre	1.2.1.3	Pseudomonadota	Alphaproteobacteria	Sphingomonadales	Sphingomonadaceae	Novosphingobium	0.873844	2310.78	0.00037816
Pre	1.2.1.3	Pseudomonadota	Alphaproteobacteria	Sphingomonadales	Sphingomonadaceae	Sphingobium	0.454423	2310.78	0.000196653
Pre	1.2.1.3	Pseudomonadota	Alphaproteobacteria	Sphingomonadales	Sphingomonadaceae	Sphingomonadaceae_unknown	0.710048	2310.78	0.000307276
Pre	1.2.1.3	Pseudomonadota	Alphaproteobacteria	Sphingomonadales	Sphingomonadaceae	Sphingomonas	0.666397	2310.78	0.000288386
Pre	1.2.1.3	Pseudomonadota	Alphaproteobacteria	Sphingomonadales	Sphingomonadales_unknown	Sphingomonadales_unknown	0.325132	2310.78	0.000140702
Pre	1.2.1.3	Pseudomonadota	Betaproteobacteria	Betaproteobacteria_unknown	Betaproteobacteria_unknown	Betaproteobacteria_unknown	4.31191	2310.78	0.001866
Pre	1.2.1.3	Pseudomonadota	Betaproteobacteria	Burkholderiales	Burkholderiaceae	Burkholderia	0.124798	2310.78	5.40069e-05
Pre	1.2.1.3	Pseudomonadota	Betaproteobacteria	Burkholderiales	Burkholderiaceae	Burkholderiaceae_unknown	2.30459	2310.78	0.000997321
Pre	1.2.1.3	Pseudomonadota	Betaproteobacteria	Burkholderiales	Burkholderiaceae	Caballeronia	0	2310.78	0
Pre	1.2.1.3	Pseudomonadota	Betaproteobacteria	Burkholderiales	Burkholderiaceae	Paraburkholderia	0.457013	2310.78	0.000197774
Pre	1.2.1.3	Pseudomonadota	Betaproteobacteria	Burkholderiales	Burkholderiaceae	Pararobbsia	0.0868616	2310.78	3.75897e-05
Pre	1.2.1.3	Pseudomonadota	Betaproteobacteria	Burkholderiales	Burkholderiaceae	Trinickia	0.115883	2310.78	5.01488e-05
Pre	1.2.1.3	Pseudomonadota	Betaproteobacteria	Burkholderiales	Burkholderiales_unknown	Burkholderiales_unknown	0.815907	2310.78	0.000353087
Pre	1.2.1.3	Pseudomonadota	Betaproteobacteria	Burkholderiales	Comamonadaceae	Albitalea	0.472653	2310.78	0.000204543
Pre	1.2.1.3	Pseudomonadota	Betaproteobacteria	Burkholderiales	Comamonadaceae	Hydrogenophaga	0.289707	2310.78	0.000125372
Pre	1.2.1.3	Pseudomonadota	Betaproteobacteria	Burkholderiales	Comamonadaceae	Variovorax	0	2310.78	0
Pre	1.2.1.3	Pseudomonadota	Betaproteobacteria	Burkholderiales	Oxalobacteraceae	Massilia	0.696353	2310.78	0.000301349
Pre	1.2.1.3	Pseudomonadota	Betaproteobacteria	Burkholderiales	Sphaerotilaceae	Azohydromonas	0	2310.78	0
Pre	1.2.1.3	Pseudomonadota	Betaproteobacteria	Burkholderiales	Sphaerotilaceae	Caldimonas	0.257348	2310.78	0.000111368
Pre	1.2.1.3	Pseudomonadota	Betaproteobacteria	Burkholderiales	Sphaerotilaceae	Piscinibacter	0.69055	2310.78	0.000298838
Pre	1.2.1.3	Pseudomonadota	Betaproteobacteria	Rhodocyclales	Rhodocyclaceae	Aromatoleum	0.0596637	2310.78	2.58197e-05
Pre	1.2.1.3	Pseudomonadota	Gammaproteobacteria	Cellvibrionales	Halieaceae	Candidatus Litorirhabdus	1.84969	2310.78	0.00080046
Pre	1.2.1.3	Pseudomonadota	Gammaproteobacteria	Gammaproteobacteria_unknown	Gammaproteobacteria_unknown	Gammaproteobacteria_unknown	13.245	2310.78	0.00573181
Pre	1.2.1.3	Pseudomonadota	Gammaproteobacteria	Nevskiales	Nevskiaceae	Hydrocarboniphaga	0.702894	2310.78	0.00030418
Pre	1.2.1.3	Pseudomonadota	Gammaproteobacteria	Nevskiales	Nevskiaceae	Nevskia	0.241732	2310.78	0.00010461
Pre	1.2.1.3	Pseudomonadota	Gammaproteobacteria	Nevskiales	Nevskiaceae	Solimonas	0.536462	2310.78	0.000232156
Pre	1.2.1.3	Pseudomonadota	Gammaproteobacteria	Nevskiales	Steroidobacteraceae	Povalibacter	1.16974	2310.78	0.000506209
Pre	1.2.1.3	Pseudomonadota	Gammaproteobacteria	Nevskiales	Steroidobacteraceae	Steroidobacter	0.334137	2310.78	0.000144599
Pre	1.2.1.3	Pseudomonadota	Gammaproteobacteria	Oceanospirillales	Alcanivoracaceae	Alcanivoracaceae_unknown	0.862332	2310.78	0.000373178
Pre	1.2.1.3	Pseudomonadota	Gammaproteobacteria	Pasteurellales	Pasteurellaceae	Actinobacillus	0	2310.78	0
Pre	1.2.1.3	Pseudomonadota	Gammaproteobacteria	Pseudomonadales	Pseudomonadaceae	Pseudomonas	31.1324	2310.78	0.0134727
Pre	1.2.1.3	Pseudomonadota	Pseudomonadota_unknown	Pseudomonadota_unknown	Pseudomonadota_unknown	Pseudomonadota_unknown	62.053	2310.78	0.0268537
Pre	1.2.1.3	Verrucomicrobiota	Opitutae	Opitutales	Opitutaceae	Oleiharenicola	0	2310.78	0
Pre	1.2.1.3	Verrucomicrobiota	Opitutae	Opitutales	Opitutaceae	Opitutus	0	2310.78	0
Pre	1.2.1.3	Verrucomicrobiota	Verrucomicrobiae	Limisphaerales	Limisphaerales_unknown	Pedosphaera	0	2310.78	0
Pre	1.2.1.3	Verrucomicrobiota	Verrucomicrobiota_unknown	Verrucomicrobiota_unknown	Verrucomicrobiota_unknown	Verrucomicrobiota_unknown	10.1242	2310.78	0.00438128
Pre	1.2.3.7	Planctomycetota	Planctomycetota_unknown	Planctomycetota_unknown	Planctomycetota_unknown	Planctomycetota_unknown	0.684843	0.684843	1
Pre	1.4.3.2	Acidobacteriota	Acidobacteriota_unknown	Acidobacteriota_unknown	Acidobacteriota_unknown	Acidobacteriota_unknown	0	0.350704	0
Pre	1.4.3.2	Bacteria_unknown	Bacteria_unknown	Bacteria_unknown	Bacteria_unknown	Bacteria_unknown	0.298079	0.350704	0.849945
Pre	1.4.3.2	Pseudomonadota	Alphaproteobacteria	Hyphomicrobiales	Hyphomicrobiaceae	Rhodoplanes	0.0526247	0.350704	0.150055
Pre	1.4.3.4	Acidobacteriota	Acidobacteriota_unknown	Acidobacteriota_unknown	Acidobacteriota_unknown	Acidobacteriota_unknown	6.62631	130.971	0.0505938
Pre	1.4.3.4	Acidobacteriota	Holophagae	Holophagales	Holophagales_unknown	Holophagales_unknown	0	130.971	0
Pre	1.4.3.4	Acidobacteriota	Terriglobia	Terriglobales	Acidobacteriaceae	Acidobacteriaceae_unknown	10.9829	130.971	0.0838577
Pre	1.4.3.4	Acidobacteriota	Terriglobia	Terriglobales	Acidobacteriaceae	Edaphobacter	0	130.971	0
Pre	1.4.3.4	Acidobacteriota	Terriglobia	Terriglobales	Acidobacteriaceae	Granulicella	0.175563	130.971	0.00134048
Pre	1.4.3.4	Acidobacteriota	Terriglobia	Terriglobales	Terriglobales_unknown	Terriglobales_unknown	0.693866	130.971	0.00529787
Pre	1.4.3.4	Acidobacteriota	Terriglobia	Terriglobia_unknown	Terriglobia_unknown	Candidatus Angelobacter	0.739515	130.971	0.00564641
Pre	1.4.3.4	Actinomycetota	Actinomycetes	Actinomycetes_unknown	Actinomycetes_unknown	Actinomycetes_unknown	2.54606	130.971	0.0194399
Pre	1.4.3.4	Actinomycetota	Actinomycetes	Kitasatosporales	Streptomycetaceae	Actinacidiphila	0.113515	130.971	0.000866719
Pre	1.4.3.4	Actinomycetota	Actinomycetes	Micrococcales	Intrasporangiaceae	Tetrasphaera	0.139348	130.971	0.00106396
Pre	1.4.3.4	Actinomycetota	Actinomycetes	Mycobacteriales	Mycobacteriaceae	Mycobacteriaceae_unknown	0.767679	130.971	0.00586145
Pre	1.4.3.4	Actinomycetota	Actinomycetes	Mycobacteriales	Mycobacteriaceae	Mycobacterium	2.23527	130.971	0.0170669
Pre	1.4.3.4	Actinomycetota	Actinomycetes	Mycobacteriales	Mycobacteriales_unknown	Mycobacteriales_unknown	1.0608	130.971	0.00809951
Pre	1.4.3.4	Actinomycetota	Actinomycetes	Mycobacteriales	Nocardiaceae	Nocardia	0	130.971	0
Pre	1.4.3.4	Actinomycetota	Actinomycetes	Mycobacteriales	Nocardiaceae	Nocardiaceae_unknown	0	130.971	0
Pre	1.4.3.4	Actinomycetota	Actinomycetes	Propionibacteriales	Nocardioidaceae	Mumia	0.025264	130.971	0.000192898
Pre	1.4.3.4	Actinomycetota	Actinomycetes	Propionibacteriales	Nocardioidaceae	Nocardioides	0.177824	130.971	0.00135774
Pre	1.4.3.4	Actinomycetota	Actinomycetes	Pseudonocardiales	Pseudonocardiaceae	Kutzneria	0.230183	130.971	0.00175751
Pre	1.4.3.4	Actinomycetota	Actinomycetes	Pseudonocardiales	Pseudonocardiaceae	Pseudonocardiaceae_unknown	0	130.971	0
Pre	1.4.3.4	Actinomycetota	Actinomycetes	Streptosporangiales	Thermomonosporaceae	Thermomonosporaceae_unknown	0.0825358	130.971	0.000630184
Pre	1.4.3.4	Actinomycetota	Actinomycetes	Streptosporangiales	Treboniaceae	Trebonia	0	130.971	0
Pre	1.4.3.4	Actinomycetota	Actinomycetota_unknown	Actinomycetota_unknown	Actinomycetota_unknown	Actinomycetota_unknown	5.74639	130.971	0.0438753
Pre	1.4.3.4	Actinomycetota	Rubrobacteria	Gaiellales	Gaiellaceae	Gaiellaceae_unknown	0	130.971	0
Pre	1.4.3.4	Actinomycetota	Thermoleophilia	Solirubrobacterales	Solirubrobacterales_unknown	Solirubrobacterales_unknown	0	130.971	0
Pre	1.4.3.4	Bacillota	Bacilli	Bacillales	Bacillales_unknown	Bacillales_unknown	0	130.971	0
Pre	1.4.3.4	Bacillota	Bacillota_unknown	Bacillota_unknown	Bacillota_unknown	Bacillota_unknown	0.063008	130.971	0.000481084
Pre	1.4.3.4	Bacteria_unknown	Bacteria_unknown	Bacteria_unknown	Bacteria_unknown	Bacteria_unknown	32.4149	130.971	0.247497
Pre	1.4.3.4	Bacteria_unknown	Deltaproteobacteria	Deltaproteobacteria_unknown	Deltaproteobacteria_unknown	Deltaproteobacteria_unknown	0.0842134	130.971	0.000642993
Pre	1.4.3.4	Bacteroidota	Bacteroidota_unknown	Bacteroidota_unknown	Bacteroidota_unknown	Bacteroidota_unknown	0.0503613	130.971	0.000384523
Pre	1.4.3.4	Bacteroidota	Chitinophagia	Chitinophagales	Chitinophagaceae	Chitinophagaceae_unknown	0.058545	130.971	0.000447007
Pre	1.4.3.4	Bacteroidota	Chitinophagia	Chitinophagales	Chitinophagaceae	Puia	0	130.971	0
Pre	1.4.3.4	Candidatus Dormibacteraeota	Candidatus Dormibacteraeota_unknown	Candidatus Dormibacteraeota_unknown	Candidatus Dormibacteraeota_unknown	Candidatus Dormibacteraeota_unknown	0.202606	130.971	0.00154696
Pre	1.4.3.4	Candidatus Eremiobacterota	Candidatus Eremiobacteriia	Candidatus Eremiobacterales	Candidatus Eremiobacteraceae	Candidatus Eremiobacter	0.0775898	130.971	0.00059242
Pre	1.4.3.4	Candidatus Rokubacteria	Candidatus Rokubacteria_unknown	Candidatus Rokubacteria_unknown	Candidatus Rokubacteria_unknown	Candidatus Rokubacteria_unknown	0.344999	130.971	0.00263417
Pre	1.4.3.4	Chloroflexota	Chloroflexota_unknown	Chloroflexota_unknown	Chloroflexota_unknown	Chloroflexota_unknown	6.61792	130.971	0.0505297
Pre	1.4.3.4	Chloroflexota	Ktedonobacteria	Ktedonobacterales	Dictyobacteraceae	Dictyobacter	0	130.971	0
Pre	1.4.3.4	Chloroflexota	Ktedonobacteria	Ktedonobacterales	Ktedonobacteraceae	Ktedonobacter	1.93824	130.971	0.014799
Pre	1.4.3.4	Chloroflexota	Ktedonobacteria	Ktedonobacterales	Ktedonobacterales_unknown	Ktedonobacterales_unknown	0.236062	130.971	0.0018024
Pre	1.4.3.4	Chloroflexota	Ktedonobacteria	Ktedonobacterales	Reticulibacteraceae	Reticulibacter	0.173723	130.971	0.00132643
Pre	1.4.3.4	Chloroflexota	Ktedonobacteria	Ktedonobacteria_unknown	Ktedonobacteria_unknown	Ktedonobacteria_unknown	0	130.971	0
Pre	1.4.3.4	Cyanobacteriota	Cyanophyceae	Leptolyngbyales	Leptolyngbyaceae	Leptolyngbya	0	130.971	0
Pre	1.4.3.4	Cyanobacteriota	Cyanophyceae	Nostocales	Nostocaceae	Nostoc	0	130.971	0
Pre	1.4.3.4	Gemmatimonadota	Gemmatimonadota_unknown	Gemmatimonadota_unknown	Gemmatimonadota_unknown	Gemmatimonadota_unknown	0.174784	130.971	0.00133452
Pre	1.4.3.4	Myxococcota	Myxococcota_unknown	Myxococcota_unknown	Myxococcota_unknown	Myxococcota_unknown	0	130.971	0
Pre	1.4.3.4	Myxococcota	Myxococcota_unknown	Polyangiales	Polyangiaceae	Polyangiaceae_unknown	0.638659	130.971	0.00487634
Pre	1.4.3.4	Nitrospirota	Nitrospirota_unknown	Nitrospirota_unknown	Nitrospirota_unknown	Nitrospirota_unknown	0.431892	130.971	0.00329762
Pre	1.4.3.4	Planctomycetota	Planctomycetia	Gemmatales	Gemmataceae	Zavarzinella	1.36175	130.971	0.0103973
Pre	1.4.3.4	Planctomycetota	Planctomycetia	Gemmatales	Gemmatales_unknown	Gemmatales_unknown	0.826517	130.971	0.00631069
Pre	1.4.3.4	Planctomycetota	Planctomycetota_unknown	Planctomycetota_unknown	Planctomycetota_unknown	Planctomycetota_unknown	1.35723	130.971	0.0103629
Pre	1.4.3.4	Pseudomonadota	Alphaproteobacteria	Alphaproteobacteria_unknown	Alphaproteobacteria_unknown	Alphaproteobacteria_unknown	32.3905	130.971	0.24731
Pre	1.4.3.4	Pseudomonadota	Alphaproteobacteria	Caulobacterales	Caulobacteraceae	Caulobacter	0	130.971	0
Pre	1.4.3.4	Pseudomonadota	Alphaproteobacteria	Hyphomicrobiales	Beijerinckiaceae	Beijerinckiaceae_unknown	0.308242	130.971	0.00235352
Pre	1.4.3.4	Pseudomonadota	Alphaproteobacteria	Hyphomicrobiales	Beijerinckiaceae	Methylocapsa	0	130.971	0
Pre	1.4.3.4	Pseudomonadota	Alphaproteobacteria	Hyphomicrobiales	Hyphomicrobiaceae	Rhodoplanes	2.32978	130.971	0.0177886
Pre	1.4.3.4	Pseudomonadota	Alphaproteobacteria	Hyphomicrobiales	Hyphomicrobiales_unknown	Hyphomicrobiales_unknown	3.87438	130.971	0.029582
Pre	1.4.3.4	Pseudomonadota	Alphaproteobacteria	Hyphomicrobiales	Nitrobacteraceae	Bradyrhizobium	4.1434	130.971	0.0316361
Pre	1.4.3.4	Pseudomonadota	Alphaproteobacteria	Hyphomicrobiales	Nitrobacteraceae	Nitrobacteraceae_unknown	1.52893	130.971	0.0116738
Pre	1.4.3.4	Pseudomonadota	Alphaproteobacteria	Hyphomicrobiales	Rhizobiaceae	Rhizobium	0	130.971	0
Pre	1.4.3.4	Pseudomonadota	Alphaproteobacteria	Rhodospirillales	Acetobacteraceae	Lichenicola	0.160593	130.971	0.00122617
Pre	1.4.3.4	Pseudomonadota	Alphaproteobacteria	Rhodospirillales	Azospirillaceae	Azospirillaceae_unknown	0	130.971	0
Pre	1.4.3.4	Pseudomonadota	Alphaproteobacteria	Rhodospirillales	Kiloniellaceae	Kiloniella	1.32555	130.971	0.0101209
Pre	1.4.3.4	Pseudomonadota	Alphaproteobacteria	Rhodospirillales	Rhodospirillaceae	Hypericibacter	0	130.971	0
Pre	1.4.3.4	Pseudomonadota	Alphaproteobacteria	Rhodospirillales	Rhodospirillales_unknown	Rhodospirillales_unknown	0.141214	130.971	0.00107821
Pre	1.4.3.4	Pseudomonadota	Betaproteobacteria	Betaproteobacteria_unknown	Betaproteobacteria_unknown	Betaproteobacteria_unknown	0.148966	130.971	0.0011374
Pre	1.4.3.4	Pseudomonadota	Betaproteobacteria	Burkholderiales	Alcaligenaceae	Bordetella	0.257348	130.971	0.00196492
Pre	1.4.3.4	Pseudomonadota	Betaproteobacteria	Burkholderiales	Burkholderiaceae	Burkholderiaceae_unknown	0.40435	130.971	0.00308732
Pre	1.4.3.4	Pseudomonadota	Betaproteobacteria	Burkholderiales	Burkholderiales_unknown	Burkholderiales_unknown	0	130.971	0
Pre	1.4.3.4	Pseudomonadota	Gammaproteobacteria	Gammaproteobacteria_unknown	Gammaproteobacteria_unknown	Gammaproteobacteria_unknown	0.3086	130.971	0.00235625
Pre	1.4.3.4	Pseudomonadota	Gammaproteobacteria	Methylococcales	Methylococcaceae	Methylomonas	0	130.971	0
Pre	1.4.3.4	Pseudomonadota	Gammaproteobacteria	Moraxellales	Moraxellaceae	Aquirhabdus	0	130.971	0
Pre	1.4.3.4	Pseudomonadota	Gammaproteobacteria	Nevskiales	Nevskiaceae	Nevskia	0.235802	130.971	0.00180042
Pre	1.4.3.4	Pseudomonadota	Gammaproteobacteria	Nevskiales	Nevskiaceae	Nevskiaceae_unknown	1.69065	130.971	0.0129086
Pre	1.4.3.4	Pseudomonadota	Gammaproteobacteria	Thiotrichales	Fastidiosibacteraceae	Fastidiosibacteraceae_unknown	0	130.971	0
Pre	1.4.3.4	Pseudomonadota	Gammaproteobacteria	Xanthomonadales	Rhodanobacteraceae	Dyella	0.0742526	130.971	0.00056694
Pre	1.4.3.4	Pseudomonadota	Gammaproteobacteria	Xanthomonadales	Rhodanobacteraceae	Frateuria	0	130.971	0
Pre	1.4.3.4	Pseudomonadota	Pseudomonadota_unknown	Pseudomonadota_unknown	Pseudomonadota_unknown	Pseudomonadota_unknown	2.25231	130.971	0.017197
Pre	1.4.3.4	Verrucomicrobiota	Verrucomicrobiota_unknown	Verrucomicrobiota_unknown	Verrucomicrobiota_unknown	Verrucomicrobiota_unknown	0	130.971	0
Pre	3.5.1.4	Acidobacteriota	Acidobacteriota_unknown	Acidobacteriota_unknown	Acidobacteriota_unknown	Acidobacteriota_unknown	116.974	893.778	0.130876
Pre	3.5.1.4	Acidobacteriota	Holophagae	Holophagales	Holophagales_unknown	Holophagales_unknown	3.13648	893.778	0.00350924
Pre	3.5.1.4	Acidobacteriota	Terriglobia	Bryobacterales	Solibacteraceae	Candidatus Sulfopaludibacter	2.59306	893.778	0.00290123
Pre	3.5.1.4	Acidobacteriota	Terriglobia	Terriglobales	Acidobacteriaceae	Acidobacteriaceae_unknown	0.549889	893.778	0.000615241
Pre	3.5.1.4	Acidobacteriota	Terriglobia	Terriglobales	Acidobacteriaceae	Candidatus Sulfotelmatobacter	0	893.778	0
Pre	3.5.1.4	Acidobacteriota	Terriglobia	Terriglobales	Acidobacteriaceae	Edaphobacter	0.551862	893.778	0.000617448
Pre	3.5.1.4	Acidobacteriota	Terriglobia	Terriglobales	Acidobacteriaceae	Granulicella	0.0656579	893.778	7.34611e-05
Pre	3.5.1.4	Acidobacteriota	Terriglobia	Terriglobales	Acidobacteriaceae	Silvibacterium	0	893.778	0
Pre	3.5.1.4	Acidobacteriota	Terriglobia	Terriglobales	Terriglobales_unknown	Terriglobales_unknown	0.0578222	893.778	6.46942e-05
Pre	3.5.1.4	Acidobacteriota	Terriglobia	Terriglobia_unknown	Terriglobia_unknown	Candidatus Angelobacter	0.321186	893.778	0.000359358
Pre	3.5.1.4	Acidobacteriota	Terriglobia	Terriglobia_unknown	Terriglobia_unknown	Terriglobia_unknown	6.08061	893.778	0.00680326
Pre	3.5.1.4	Actinomycetota	Acidimicrobiia	Acidimicrobiales	Acidimicrobiaceae	Acidiferrimicrobium	0.109034	893.778	0.000121992
Pre	3.5.1.4	Actinomycetota	Acidimicrobiia	Acidimicrobiales	Acidimicrobiaceae	Ferrimicrobium	0.191029	893.778	0.000213732
Pre	3.5.1.4	Actinomycetota	Acidimicrobiia	Acidimicrobiales	Acidimicrobiales_unknown	Acidimicrobiales_unknown	0.23277	893.778	0.000260433
Pre	3.5.1.4	Actinomycetota	Acidimicrobiia	Acidimicrobiales	Iamiaceae	Actinomarinicola	0.767277	893.778	0.000858465
Pre	3.5.1.4	Actinomycetota	Acidimicrobiia	Acidimicrobiales	Iamiaceae	Aquihabitans	0	893.778	0
Pre	3.5.1.4	Actinomycetota	Acidimicrobiia	Acidimicrobiia_unknown	Acidimicrobiia_unknown	Acidimicrobiia_unknown	0.748204	893.778	0.000837125
Pre	3.5.1.4	Actinomycetota	Actinomycetes	Actinomycetes_unknown	Actinomycetes_unknown	Actinomycetes_unknown	13.9472	893.778	0.0156048
Pre	3.5.1.4	Actinomycetota	Actinomycetes	Catenulisporales	Actinospicaceae	Actinospica	0.0596637	893.778	6.67545e-05
Pre	3.5.1.4	Actinomycetota	Actinomycetes	Catenulisporales	Catenulisporaceae	Catenulispora	0.869223	893.778	0.000972527
Pre	3.5.1.4	Actinomycetota	Actinomycetes	Frankiales	Frankiaceae	Frankia	0	893.778	0
Pre	3.5.1.4	Actinomycetota	Actinomycetes	Frankiales	Frankiaceae	Frankiaceae_unknown	0	893.778	0
Pre	3.5.1.4	Actinomycetota	Actinomycetes	Frankiales	Frankiaceae	Pseudofrankia	0	893.778	0
Pre	3.5.1.4	Actinomycetota	Actinomycetes	Frankiales	Frankiales_unknown	Frankiales_unknown	0.0792217	893.778	8.8637e-05
Pre	3.5.1.4	Actinomycetota	Actinomycetes	Geodermatophilales	Geodermatophilaceae	Geodermatophilaceae_unknown	0.32119	893.778	0.000359362
Pre	3.5.1.4	Actinomycetota	Actinomycetes	Jatrophihabitantales	Jatrophihabitantaceae	Jatrophihabitans	0.0824093	893.778	9.22034e-05
Pre	3.5.1.4	Actinomycetota	Actinomycetes	Kitasatosporales	Carbonactinosporaceae	Carbonactinospora	0	893.778	0
Pre	3.5.1.4	Actinomycetota	Actinomycetes	Kitasatosporales	Streptomycetaceae	Actinacidiphila	0.590548	893.778	0.000660733
Pre	3.5.1.4	Actinomycetota	Actinomycetes	Kitasatosporales	Streptomycetaceae	Streptomyces	1.77484	893.778	0.00198577
Pre	3.5.1.4	Actinomycetota	Actinomycetes	Micrococcales	Microbacteriaceae	Frigoribacterium	0.0595373	893.778	6.6613e-05
Pre	3.5.1.4	Actinomycetota	Actinomycetes	Mycobacteriales	Mycobacteriaceae	Mycobacteriaceae_unknown	5.69525	893.778	0.00637211
Pre	3.5.1.4	Actinomycetota	Actinomycetes	Mycobacteriales	Mycobacteriaceae	Mycobacterium	0.767777	893.778	0.000859025
Pre	3.5.1.4	Actinomycetota	Actinomycetes	Mycobacteriales	Mycobacteriaceae	Mycolicibacter	0	893.778	0
Pre	3.5.1.4	Actinomycetota	Actinomycetes	Mycobacteriales	Mycobacteriaceae	Mycolicibacterium	0.185917	893.778	0.000208013
Pre	3.5.1.4	Actinomycetota	Actinomycetes	Mycobacteriales	Mycobacteriales_unknown	Mycobacteriales_unknown	2.36292	893.778	0.00264374
Pre	3.5.1.4	Actinomycetota	Actinomycetes	Mycobacteriales	Nocardiaceae	Nocardia	0.137651	893.778	0.00015401
Pre	3.5.1.4	Actinomycetota	Actinomycetes	Propionibacteriales	Kribbellaceae	Kribbella	0	893.778	0
Pre	3.5.1.4	Actinomycetota	Actinomycetes	Pseudonocardiales	Pseudonocardiaceae	Actinomycetospora	0.158747	893.778	0.000177614
Pre	3.5.1.4	Actinomycetota	Actinomycetes	Pseudonocardiales	Pseudonocardiaceae	Amycolatopsis	0.317193	893.778	0.000354891
Pre	3.5.1.4	Actinomycetota	Actinomycetes	Pseudonocardiales	Pseudonocardiaceae	Kutzneria	3.72537	893.778	0.00416812
Pre	3.5.1.4	Actinomycetota	Actinomycetes	Pseudonocardiales	Pseudonocardiaceae	Pseudonocardiaceae_unknown	0.0874113	893.778	9.77999e-05
Pre	3.5.1.4	Actinomycetota	Actinomycetes	Pseudonocardiales	Pseudonocardiaceae	Saccharopolyspora	0.0798323	893.778	8.93201e-05
Pre	3.5.1.4	Actinomycetota	Actinomycetes	Pseudonocardiales	Pseudonocardiaceae	Tamaricihabitans	0.0842134	893.778	9.42218e-05
Pre	3.5.1.4	Actinomycetota	Actinomycetes	Streptosporangiales	Streptosporangiaceae	Nonomuraea	0	893.778	0
Pre	3.5.1.4	Actinomycetota	Actinomycetes	Streptosporangiales	Streptosporangiaceae	Sphaerisporangium	0	893.778	0
Pre	3.5.1.4	Actinomycetota	Actinomycetes	Streptosporangiales	Streptosporangiaceae	Streptosporangiaceae_unknown	0	893.778	0
Pre	3.5.1.4	Actinomycetota	Actinomycetes	Streptosporangiales	Streptosporangiales_unknown	Streptosporangiales_unknown	1.04566	893.778	0.00116993
Pre	3.5.1.4	Actinomycetota	Actinomycetes	Streptosporangiales	Thermomonosporaceae	Actinoallomurus	0.387224	893.778	0.000433244
Pre	3.5.1.4	Actinomycetota	Actinomycetes	Streptosporangiales	Thermomonosporaceae	Actinomadura	0.267634	893.778	0.000299442
Pre	3.5.1.4	Actinomycetota	Actinomycetes	Streptosporangiales	Thermomonosporaceae	Thermomonospora	0	893.778	0
Pre	3.5.1.4	Actinomycetota	Actinomycetes	Streptosporangiales	Thermomonosporaceae	Thermomonosporaceae_unknown	0.699293	893.778	0.000782402
Pre	3.5.1.4	Actinomycetota	Actinomycetes	Streptosporangiales	Treboniaceae	Trebonia	9.29015	893.778	0.0103942
Pre	3.5.1.4	Actinomycetota	Actinomycetota_unknown	Actinomycetota_unknown	Actinomycetota_unknown	Actinomycetota_unknown	32.5542	893.778	0.0364231
Pre	3.5.1.4	Actinomycetota	Rubrobacteria	Rubrobacterales	Baekduiaceae	Baekduia	0	893.778	0
Pre	3.5.1.4	Actinomycetota	Thermoleophilia	Solirubrobacterales	Conexibacteraceae	Conexibacter	5.74259	893.778	0.00642507
Pre	3.5.1.4	Actinomycetota	Thermoleophilia	Solirubrobacterales	Solirubrobacteraceae	Solirubrobacter	0.201034	893.778	0.000224926
Pre	3.5.1.4	Actinomycetota	Thermoleophilia	Solirubrobacterales	Solirubrobacterales_unknown	Solirubrobacterales_unknown	2.64092	893.778	0.00295479
Pre	3.5.1.4	Bacillota	Bacilli	Bacillales	Bacillales_unknown	Bacillales_unknown	0.311526	893.778	0.00034855
Pre	3.5.1.4	Bacteria_unknown	Bacteria_unknown	Bacteria_unknown	Bacteria_unknown	Bacteria_unknown	227.721	893.778	0.254784
Pre	3.5.1.4	Bacteria_unknown	Deltaproteobacteria	Deltaproteobacteria_unknown	Deltaproteobacteria_unknown	Deltaproteobacteria_unknown	5.85855	893.778	0.00655482
Pre	3.5.1.4	Bacteroidota	Bacteroidota_unknown	Bacteroidota_unknown	Bacteroidota_unknown	Bacteroidota_unknown	0	893.778	0
Pre	3.5.1.4	Bacteroidota	Sphingobacteriia	Sphingobacteriales	Sphingobacteriaceae	Mucilaginibacter	0.074924	893.778	8.38284e-05
Pre	3.5.1.4	Candidatus Binatota	Candidatus Binatia	Candidatus Binatia_unknown	Candidatus Binatia_unknown	Candidatus Binatia_unknown	2.99084	893.778	0.00334629
Pre	3.5.1.4	Candidatus Dormibacteraeota	Candidatus Dormibacteraeota_unknown	Candidatus Dormibacteraeota_unknown	Candidatus Dormibacteraeota_unknown	Candidatus Dormibacter	0.17811	893.778	0.000199277
Pre	3.5.1.4	Candidatus Dormibacteraeota	Candidatus Dormibacteraeota_unknown	Candidatus Dormibacteraeota_unknown	Candidatus Dormibacteraeota_unknown	Candidatus Dormibacteraeota_unknown	0.20395	893.778	0.000228188
Pre	3.5.1.4	Candidatus Rokubacteria	Candidatus Rokubacteria_unknown	Candidatus Rokubacteria_unknown	Candidatus Rokubacteria_unknown	Candidatus Rokubacteria_unknown	10.5215	893.778	0.011772
Pre	3.5.1.4	Chloroflexota	Chloroflexota_unknown	Chloroflexota_unknown	Chloroflexota_unknown	Chloroflexota_unknown	30.2521	893.778	0.0338475
Pre	3.5.1.4	Chloroflexota	Ktedonobacteria	Ktedonobacterales	Dictyobacteraceae	Dictyobacter	0.163122	893.778	0.000182508
Pre	3.5.1.4	Chloroflexota	Ktedonobacteria	Ktedonobacterales	Ktedonobacteraceae	Ktedonobacter	0.558852	893.778	0.000625269
Pre	3.5.1.4	Chloroflexota	Ktedonobacteria	Ktedonobacterales	Ktedonobacterales_unknown	Ktedonobacterales_unknown	0.331909	893.778	0.000371355
Pre	3.5.1.4	Chloroflexota	Ktedonobacteria	Ktedonobacteria_unknown	Ktedonobacteria_unknown	Ktedonobacteria_unknown	0	893.778	0
Pre	3.5.1.4	Chloroflexota	Ktedonobacteria	Thermogemmatisporales	Thermogemmatisporaceae	Thermogemmatispora	0	893.778	0
Pre	3.5.1.4	Cyanobacteriota	Cyanobacteriota_unknown	Cyanobacteriota_unknown	Cyanobacteriota_unknown	Cyanobacteriota_unknown	0	893.778	0
Pre	3.5.1.4	Cyanobacteriota	Cyanophyceae	Leptolyngbyales	Leptolyngbyales_unknown	Leptolyngbyales_unknown	0.166251	893.778	0.00018601
Pre	3.5.1.4	Gemmatimonadota	Gemmatimonadota_unknown	Gemmatimonadota_unknown	Gemmatimonadota_unknown	Gemmatimonadota_unknown	0.712355	893.778	0.000797016
Pre	3.5.1.4	Myxococcota	Myxococcia	Myxococcales	Archangiaceae	Archangiaceae_unknown	0.0715595	893.778	8.00641e-05
Pre	3.5.1.4	Myxococcota	Myxococcota_unknown	Myxococcota_unknown	Myxococcota_unknown	Myxococcota_unknown	0.206251	893.778	0.000230763
Pre	3.5.1.4	Myxococcota	Myxococcota_unknown	Nannocystales	Nannocystaceae	Nannocystis	0	893.778	0
Pre	3.5.1.4	Myxococcota	Myxococcota_unknown	Polyangiales	Labilitrichaceae	Labilithrix	0	893.778	0
Pre	3.5.1.4	Myxococcota	Myxococcota_unknown	Polyangiales	Polyangiaceae	Minicystis	0.0838853	893.778	9.38548e-05
Pre	3.5.1.4	Planctomycetota	Phycisphaerae	Tepidisphaerales	Tepidisphaeraceae	Humisphaera	0	893.778	0
Pre	3.5.1.4	Planctomycetota	Planctomycetia	Gemmatales	Gemmataceae	Frigoriglobus	0.0507249	893.778	5.67534e-05
Pre	3.5.1.4	Planctomycetota	Planctomycetia	Gemmatales	Gemmataceae	Limnoglobus	0.227654	893.778	0.00025471
Pre	3.5.1.4	Planctomycetota	Planctomycetia	Gemmatales	Gemmatales_unknown	Gemmatales_unknown	0.127734	893.778	0.000142915
Pre	3.5.1.4	Planctomycetota	Planctomycetia	Isosphaerales	Isosphaeraceae	Tautonia	0.154601	893.778	0.000172974
Pre	3.5.1.4	Planctomycetota	Planctomycetia	Planctomycetales	Planctomycetaceae	Planctomycetaceae_unknown	0.326244	893.778	0.000365017
Pre	3.5.1.4	Planctomycetota	Planctomycetota_unknown	Planctomycetota_unknown	Planctomycetota_unknown	Planctomycetota_unknown	0.628826	893.778	0.000703559
Pre	3.5.1.4	Pseudomonadota	Alphaproteobacteria	Alphaproteobacteria_unknown	Alphaproteobacteria_unknown	Alphaproteobacteria_unknown	267.423	893.778	0.299205
Pre	3.5.1.4	Pseudomonadota	Alphaproteobacteria	Caulobacterales	Caulobacteraceae	Caulobacter	2.55571	893.778	0.00285945
Pre	3.5.1.4	Pseudomonadota	Alphaproteobacteria	Caulobacterales	Caulobacteraceae	Caulobacteraceae_unknown	0.891847	893.778	0.00099784
Pre	3.5.1.4	Pseudomonadota	Alphaproteobacteria	Caulobacterales	Caulobacteraceae	Phenylobacterium	1.21943	893.778	0.00136435
Pre	3.5.1.4	Pseudomonadota	Alphaproteobacteria	Caulobacterales	Caulobacterales_unknown	Caulobacterales_unknown	0.0856053	893.778	9.57792e-05
Pre	3.5.1.4	Pseudomonadota	Alphaproteobacteria	Hyphomicrobiales	Beijerinckiaceae	Beijerinckiaceae_unknown	0.328833	893.778	0.000367914
Pre	3.5.1.4	Pseudomonadota	Alphaproteobacteria	Hyphomicrobiales	Beijerinckiaceae	Methylocapsa	0.436812	893.778	0.000488726
Pre	3.5.1.4	Pseudomonadota	Alphaproteobacteria	Hyphomicrobiales	Chelatococcaceae	Chelatococcus	0.118719	893.778	0.000132828
Pre	3.5.1.4	Pseudomonadota	Alphaproteobacteria	Hyphomicrobiales	Hyphomicrobiaceae	Hyphomicrobiaceae_unknown	0	893.778	0
Pre	3.5.1.4	Pseudomonadota	Alphaproteobacteria	Hyphomicrobiales	Hyphomicrobiaceae	Hyphomicrobium	0.104103	893.778	0.000116475
Pre	3.5.1.4	Pseudomonadota	Alphaproteobacteria	Hyphomicrobiales	Hyphomicrobiaceae	Methyloceanibacter	1.71211	893.778	0.00191558
Pre	3.5.1.4	Pseudomonadota	Alphaproteobacteria	Hyphomicrobiales	Hyphomicrobiaceae	Rhodoplanes	3.91594	893.778	0.00438134
Pre	3.5.1.4	Pseudomonadota	Alphaproteobacteria	Hyphomicrobiales	Hyphomicrobiales_unknown	Enhydrobacter	4.82314	893.778	0.00539635
Pre	3.5.1.4	Pseudomonadota	Alphaproteobacteria	Hyphomicrobiales	Hyphomicrobiales_unknown	Hyphomicrobiales_unknown	3.90925	893.778	0.00437385
Pre	3.5.1.4	Pseudomonadota	Alphaproteobacteria	Hyphomicrobiales	Kaistiaceae	Bauldia	0	893.778	0
Pre	3.5.1.4	Pseudomonadota	Alphaproteobacteria	Hyphomicrobiales	Kaistiaceae	Kaistia	0.203103	893.778	0.000227241
Pre	3.5.1.4	Pseudomonadota	Alphaproteobacteria	Hyphomicrobiales	Lichenihabitantaceae	Lichenifustis	0	893.778	0
Pre	3.5.1.4	Pseudomonadota	Alphaproteobacteria	Hyphomicrobiales	Lichenihabitantaceae	Lichenihabitantaceae_unknown	0.222155	893.778	0.000248557
Pre	3.5.1.4	Pseudomonadota	Alphaproteobacteria	Hyphomicrobiales	Methylobacteriaceae	Methylobacterium	0.170506	893.778	0.00019077
Pre	3.5.1.4	Pseudomonadota	Alphaproteobacteria	Hyphomicrobiales	Methylobacteriaceae	Microvirga	0.0597906	893.778	6.68965e-05
Pre	3.5.1.4	Pseudomonadota	Alphaproteobacteria	Hyphomicrobiales	Methylocystaceae	Methylocystaceae_unknown	0.0683737	893.778	7.64997e-05
Pre	3.5.1.4	Pseudomonadota	Alphaproteobacteria	Hyphomicrobiales	Nitrobacteraceae	Afipia	0.180536	893.778	0.000201992
Pre	3.5.1.4	Pseudomonadota	Alphaproteobacteria	Hyphomicrobiales	Nitrobacteraceae	Bradyrhizobium	31.4788	893.778	0.03522
Pre	3.5.1.4	Pseudomonadota	Alphaproteobacteria	Hyphomicrobiales	Nitrobacteraceae	Nitrobacteraceae_unknown	4.61383	893.778	0.00516217
Pre	3.5.1.4	Pseudomonadota	Alphaproteobacteria	Hyphomicrobiales	Parvibaculaceae	Parvibaculum	0.151084	893.778	0.00016904
Pre	3.5.1.4	Pseudomonadota	Alphaproteobacteria	Hyphomicrobiales	Phreatobacteraceae	Phreatobacter	0.141894	893.778	0.000158757
Pre	3.5.1.4	Pseudomonadota	Alphaproteobacteria	Hyphomicrobiales	Phyllobacteriaceae	Mesorhizobium	0.180138	893.778	0.000201547
Pre	3.5.1.4	Pseudomonadota	Alphaproteobacteria	Hyphomicrobiales	Phyllobacteriaceae	Phyllobacteriaceae_unknown	0.149477	893.778	0.000167241
Pre	3.5.1.4	Pseudomonadota	Alphaproteobacteria	Hyphomicrobiales	Pleomorphomonadaceae	Chthonobacter	0.0822083	893.778	9.19784e-05
Pre	3.5.1.4	Pseudomonadota	Alphaproteobacteria	Hyphomicrobiales	Reyranellaceae	Reyranella	2.60595	893.778	0.00291566
Pre	3.5.1.4	Pseudomonadota	Alphaproteobacteria	Hyphomicrobiales	Xanthobacteraceae	Pseudolabrys	0.674438	893.778	0.000754593
Pre	3.5.1.4	Pseudomonadota	Alphaproteobacteria	Rhodospirillales	Acetobacteraceae	Acetobacteraceae_unknown	0.545902	893.778	0.00061078
Pre	3.5.1.4	Pseudomonadota	Alphaproteobacteria	Rhodospirillales	Acetobacteraceae	Acidiphilium	0.657666	893.778	0.000735827
Pre	3.5.1.4	Pseudomonadota	Alphaproteobacteria	Rhodospirillales	Acetobacteraceae	Acidisoma	0	893.778	0
Pre	3.5.1.4	Pseudomonadota	Alphaproteobacteria	Rhodospirillales	Acetobacteraceae	Acidisphaera	0.0805203	893.778	9.00898e-05
Pre	3.5.1.4	Pseudomonadota	Alphaproteobacteria	Rhodospirillales	Acetobacteraceae	Limobrevibacterium	0.50312	893.778	0.000562914
Pre	3.5.1.4	Pseudomonadota	Alphaproteobacteria	Rhodospirillales	Acetobacteraceae	Pararoseomonas	0	893.778	0
Pre	3.5.1.4	Pseudomonadota	Alphaproteobacteria	Rhodospirillales	Acetobacteraceae	Rhodopila	0.26257	893.778	0.000293775
Pre	3.5.1.4	Pseudomonadota	Alphaproteobacteria	Rhodospirillales	Kiloniellaceae	Aestuariispira	0.0799864	893.778	8.94925e-05
Pre	3.5.1.4	Pseudomonadota	Alphaproteobacteria	Rhodospirillales	Rhodospirillaceae	Aliidongia	0.0715053	893.778	8.00035e-05
Pre	3.5.1.4	Pseudomonadota	Alphaproteobacteria	Rhodospirillales	Rhodospirillaceae	Hypericibacter	0	893.778	0
Pre	3.5.1.4	Pseudomonadota	Alphaproteobacteria	Rhodospirillales	Rhodospirillales_unknown	Rhodospirillales_unknown	3.24741	893.778	0.00363335
Pre	3.5.1.4	Pseudomonadota	Alphaproteobacteria	Rhodospirillales	Thalassobaculaceae	Thalassobaculum	0	893.778	0
Pre	3.5.1.4	Pseudomonadota	Alphaproteobacteria	Sphingomonadales	Sphingomonadaceae	Novosphingobium	0.279091	893.778	0.00031226
Pre	3.5.1.4	Pseudomonadota	Alphaproteobacteria	Sphingomonadales	Sphingomonadaceae	Sphingobium	1.10172	893.778	0.00123265
Pre	3.5.1.4	Pseudomonadota	Alphaproteobacteria	Sphingomonadales	Sphingomonadaceae	Sphingomonadaceae_unknown	0.246675	893.778	0.000275991
Pre	3.5.1.4	Pseudomonadota	Alphaproteobacteria	Sphingomonadales	Sphingomonadales_unknown	Sphingomonadales_unknown	0	893.778	0
Pre	3.5.1.4	Pseudomonadota	Betaproteobacteria	Betaproteobacteria_unknown	Betaproteobacteria_unknown	Betaproteobacteria_unknown	5.54744	893.778	0.00620674
Pre	3.5.1.4	Pseudomonadota	Betaproteobacteria	Betaproteobacteria_unknown	Casimicrobiaceae	Casimicrobium	1.0865	893.778	0.00121563
Pre	3.5.1.4	Pseudomonadota	Betaproteobacteria	Burkholderiales	Burkholderiaceae	Burkholderia	0	893.778	0
Pre	3.5.1.4	Pseudomonadota	Betaproteobacteria	Burkholderiales	Burkholderiaceae	Burkholderiaceae_unknown	3.16331	893.778	0.00353926
Pre	3.5.1.4	Pseudomonadota	Betaproteobacteria	Burkholderiales	Burkholderiaceae	Caballeronia	0	893.778	0
Pre	3.5.1.4	Pseudomonadota	Betaproteobacteria	Burkholderiales	Burkholderiaceae	Cupriavidus	0.120796	893.778	0.000135152
Pre	3.5.1.4	Pseudomonadota	Betaproteobacteria	Burkholderiales	Burkholderiaceae	Paraburkholderia	0.0825358	893.778	9.23449e-05
Pre	3.5.1.4	Pseudomonadota	Betaproteobacteria	Burkholderiales	Burkholderiales_unknown	Burkholderiales_unknown	0.0872273	893.778	9.7594e-05
Pre	3.5.1.4	Pseudomonadota	Betaproteobacteria	Burkholderiales	Burkholderiales_unknown	Rhizobacter	1.34734	893.778	0.00150746
Pre	3.5.1.4	Pseudomonadota	Betaproteobacteria	Burkholderiales	Oxalobacteraceae	Noviherbaspirillum	1.22104	893.778	0.00136616
Pre	3.5.1.4	Pseudomonadota	Gammaproteobacteria	Gammaproteobacteria_unknown	Gammaproteobacteria_unknown	Gammaproteobacteria_unknown	11.7197	893.778	0.0131125
Pre	3.5.1.4	Pseudomonadota	Gammaproteobacteria	Nevskiales	Nevskiaceae	Nevskia	1.35014	893.778	0.0015106
Pre	3.5.1.4	Pseudomonadota	Gammaproteobacteria	Nevskiales	Nevskiaceae	Solimonas	0.313886	893.778	0.00035119
Pre	3.5.1.4	Pseudomonadota	Gammaproteobacteria	Xanthomonadales	Xanthomonadaceae	Xanthomonas	0	893.778	0
Pre	3.5.1.4	Pseudomonadota	Pseudomonadota_unknown	Pseudomonadota_unknown	Pseudomonadota_unknown	Pseudomonadota_unknown	22.8492	893.778	0.0255647
Pre	3.5.1.4	Rhodothermota	Rhodothermia	Rhodothermales	Rhodothermaceae	Rhodothermus	1.13052	893.778	0.00126488
Pre	3.5.1.4	Rhodothermota	Rhodothermia	Rhodothermales	Salisaetaceae	Salisaetaceae_unknown	0.280315	893.778	0.00031363
Pre	3.5.1.4	Thermomicrobiota	Thermomicrobia	Thermomicrobiales	Thermomicrobiales_unknown	Thermomicrobiales_unknown	0	893.778	0
Pre	3.5.1.4	Verrucomicrobiota	Opitutae	Opitutales	Opitutaceae	Opitutaceae_unknown	0.041632	893.778	4.65798e-05
Pre	3.5.1.4	Verrucomicrobiota	Verrucomicrobiota_unknown	Verrucomicrobiota_unknown	Verrucomicrobiota_unknown	Verrucomicrobiota_unknown	9.33718	893.778	0.0104469
Pre	4.1.1.105	Acidobacteriota	Acidobacteriota_unknown	Acidobacteriota_unknown	Acidobacteriota_unknown	Acidobacteriota_unknown	10.544	76.9275	0.137064
Pre	4.1.1.105	Acidobacteriota	Terriglobia	Terriglobales	Acidobacteriaceae	Acidobacteriaceae_unknown	0	76.9275	0
Pre	4.1.1.105	Acidobacteriota	Terriglobia	Terriglobales	Acidobacteriaceae	Candidatus Sulfotelmatobacter	0.272831	76.9275	0.0035466
Pre	4.1.1.105	Acidobacteriota	Terriglobia	Terriglobales	Acidobacteriaceae	Terriglobus	0	76.9275	0
Pre	4.1.1.105	Acidobacteriota	Terriglobia	Terriglobales	Terriglobales_unknown	Terriglobales_unknown	0.271278	76.9275	0.00352641
Pre	4.1.1.105	Acidobacteriota	Terriglobia	Terriglobia_unknown	Terriglobia_unknown	Terriglobia_unknown	0.0831987	76.9275	0.00108152
Pre	4.1.1.105	Actinomycetota	Actinomycetes	Actinomycetes_unknown	Actinomycetes_unknown	Actinomycetes_unknown	1.17808	76.9275	0.0153141
Pre	4.1.1.105	Actinomycetota	Actinomycetes	Mycobacteriales	Mycobacteriaceae	Mycobacteriaceae_unknown	0	76.9275	0
Pre	4.1.1.105	Actinomycetota	Actinomycetes	Mycobacteriales	Mycobacteriaceae	Mycobacterium	0	76.9275	0
Pre	4.1.1.105	Actinomycetota	Actinomycetes	Pseudonocardiales	Pseudonocardiaceae	Pseudonocardiaceae_unknown	0	76.9275	0
Pre	4.1.1.105	Actinomycetota	Actinomycetes	Pseudonocardiales	Pseudonocardiaceae	Umezawaea	0	76.9275	0
Pre	4.1.1.105	Actinomycetota	Actinomycetes	Streptosporangiales	Thermomonosporaceae	Thermomonosporaceae_unknown	0	76.9275	0
Pre	4.1.1.105	Actinomycetota	Actinomycetes	Streptosporangiales	Treboniaceae	Trebonia	0.090663	76.9275	0.00117855
Pre	4.1.1.105	Actinomycetota	Actinomycetota_unknown	Actinomycetota_unknown	Actinomycetota_unknown	Actinomycetota_unknown	7.59483	76.9275	0.0987271
Pre	4.1.1.105	Actinomycetota	Thermoleophilia	Solirubrobacterales	Capillimicrobiaceae	Capillimicrobium	0.55831	76.9275	0.00725761
Pre	4.1.1.105	Bacteria_unknown	Bacteria_unknown	Bacteria_unknown	Bacteria_unknown	Bacteria_unknown	32.1236	76.9275	0.417583
Pre	4.1.1.105	Bacteria_unknown	Deltaproteobacteria	Deltaproteobacteria_unknown	Deltaproteobacteria_unknown	Deltaproteobacteria_unknown	0.0610904	76.9275	0.00079413
Pre	4.1.1.105	Candidatus Dormibacteraeota	Candidatus Dormibacteraeota_unknown	Candidatus Dormibacteraeota_unknown	Candidatus Dormibacteraeota_unknown	Candidatus Dormibacter	0	76.9275	0
Pre	4.1.1.105	Candidatus Eremiobacterota	Candidatus Eremiobacterota_unknown	Candidatus Eremiobacterota_unknown	Candidatus Eremiobacterota_unknown	Candidatus Eremiobacterota_unknown	0.24565	76.9275	0.00319327
Pre	4.1.1.105	Candidatus Rokubacteria	Candidatus Rokubacteria_unknown	Candidatus Rokubacteria_unknown	Candidatus Rokubacteria_unknown	Candidatus Rokubacteria_unknown	0.081561	76.9275	0.00106023
Pre	4.1.1.105	Chloroflexota	Anaerolineae	Anaerolineales	Anaerolineales_unknown	Anaerolineales_unknown	0.136293	76.9275	0.0017717
Pre	4.1.1.105	Chloroflexota	Chloroflexota_unknown	Chloroflexota_unknown	Chloroflexota_unknown	Chloroflexota_unknown	5.25368	76.9275	0.0682939
Pre	4.1.1.105	Chloroflexota	Ktedonobacteria	Ktedonobacterales	Ktedonobacteraceae	Ktedonobacter	0.160588	76.9275	0.00208752
Pre	4.1.1.105	Chloroflexota	Ktedonobacteria	Ktedonobacterales	Ktedonobacterales_unknown	Ktedonobacterales_unknown	0.181326	76.9275	0.0023571
Pre	4.1.1.105	Chloroflexota	Ktedonobacteria	Ktedonobacterales	Ktedonosporobacteraceae	Ktedonosporobacter	0	76.9275	0
Pre	4.1.1.105	Chloroflexota	Ktedonobacteria	Ktedonobacteria_unknown	Ktedonobacteria_unknown	Ktedonobacteria_unknown	0.15725	76.9275	0.00204413
Pre	4.1.1.105	Gemmatimonadota	Gemmatimonadota_unknown	Gemmatimonadota_unknown	Gemmatimonadota_unknown	Gemmatimonadota_unknown	0.162623	76.9275	0.00211398
Pre	4.1.1.105	Myxococcota	Myxococcota_unknown	Polyangiales	Polyangiaceae	Minicystis	0	76.9275	0
Pre	4.1.1.105	Planctomycetota	Planctomycetia	Gemmatales	Gemmataceae	Frigoriglobus	2.83698	76.9275	0.0368786
Pre	4.1.1.105	Planctomycetota	Planctomycetia	Gemmatales	Gemmataceae	Urbifossiella	0.113772	76.9275	0.00147895
Pre	4.1.1.105	Planctomycetota	Planctomycetota_unknown	Planctomycetota_unknown	Planctomycetota_unknown	Planctomycetota_unknown	0.369503	76.9275	0.00480326
Pre	4.1.1.105	Pseudomonadota	Alphaproteobacteria	Alphaproteobacteria_unknown	Alphaproteobacteria_unknown	Alphaproteobacteria_unknown	4.39225	76.9275	0.057096
Pre	4.1.1.105	Pseudomonadota	Alphaproteobacteria	Caulobacterales	Caulobacteraceae	Phenylobacterium	0.149502	76.9275	0.00194341
Pre	4.1.1.105	Pseudomonadota	Alphaproteobacteria	Hyphomicrobiales	Beijerinckiaceae	Beijerinckiaceae_unknown	1.53166	76.9275	0.0199105
Pre	4.1.1.105	Pseudomonadota	Alphaproteobacteria	Hyphomicrobiales	Beijerinckiaceae	Rhodoblastus	0.0318612	76.9275	0.000414172
Pre	4.1.1.105	Pseudomonadota	Alphaproteobacteria	Hyphomicrobiales	Hyphomicrobiales_unknown	Hyphomicrobiales_unknown	1.27709	76.9275	0.0166012
Pre	4.1.1.105	Pseudomonadota	Alphaproteobacteria	Hyphomicrobiales	Nitrobacteraceae	Bradyrhizobium	0.147448	76.9275	0.00191672
Pre	4.1.1.105	Pseudomonadota	Alphaproteobacteria	Rhodospirillales	Acetobacteraceae	Rhodopila	0	76.9275	0
Pre	4.1.1.105	Pseudomonadota	Alphaproteobacteria	Rhodospirillales	Rhodospirillaceae	Aliidongia	0	76.9275	0
Pre	4.1.1.105	Pseudomonadota	Alphaproteobacteria	Rhodospirillales	Rhodospirillaceae	Denitrobaculum	0.308052	76.9275	0.00400444
Pre	4.1.1.105	Pseudomonadota	Alphaproteobacteria	Rhodospirillales	Rhodospirillales_unknown	Rhodospirillales_unknown	0.11414	76.9275	0.00148374
Pre	4.1.1.105	Pseudomonadota	Betaproteobacteria	Betaproteobacteria_unknown	Betaproteobacteria_unknown	Betaproteobacteria_unknown	1.96168	76.9275	0.0255004
Pre	4.1.1.105	Pseudomonadota	Gammaproteobacteria	Gammaproteobacteria_unknown	Gammaproteobacteria_unknown	Gammaproteobacteria_unknown	0.541357	76.9275	0.00703724
Pre	4.1.1.105	Pseudomonadota	Gammaproteobacteria	Nevskiales	Nevskiaceae	Nevskia	0.178234	76.9275	0.00231691
Pre	4.1.1.105	Pseudomonadota	Gammaproteobacteria	Nevskiales	Steroidobacteraceae	Steroidobacteraceae_unknown	0.857234	76.9275	0.0111434
Pre	4.1.1.105	Pseudomonadota	Gammaproteobacteria	Xanthomonadales	Xanthomonadales_unknown	Xanthomonadales_unknown	0.205121	76.9275	0.00266642
Pre	4.1.1.105	Pseudomonadota	Pseudomonadota_unknown	Pseudomonadota_unknown	Pseudomonadota_unknown	Pseudomonadota_unknown	0.547594	76.9275	0.00711831
Pre	4.1.1.105	Verrucomicrobiota	Verrucomicrobiota_unknown	Verrucomicrobiota_unknown	Verrucomicrobiota_unknown	Verrucomicrobiota_unknown	2.20716	76.9275	0.0286914
Pre	4.1.1.74	Acidobacteriota	Acidobacteriota_unknown	Acidobacteriota_unknown	Acidobacteriota_unknown	Acidobacteriota_unknown	0.223962	78.2467	0.00286225
Pre	4.1.1.74	Acidobacteriota	Terriglobia	Terriglobales	Acidobacteriaceae	Acidobacteriaceae_unknown	0	78.2467	0
Pre	4.1.1.74	Acidobacteriota	Terriglobia	Terriglobales	Acidobacteriaceae	Edaphobacter	0.651321	78.2467	0.00832393
Pre	4.1.1.74	Acidobacteriota	Terriglobia	Terriglobales	Acidobacteriaceae	Silvibacterium	0.730096	78.2467	0.00933069
Pre	4.1.1.74	Acidobacteriota	Terriglobia	Terriglobales	Acidobacteriaceae	Terriglobus	0	78.2467	0
Pre	4.1.1.74	Actinomycetota	Actinomycetes	Actinomycetes_unknown	Actinomycetes_unknown	Actinomycetes_unknown	1.10789	78.2467	0.0141589
Pre	4.1.1.74	Actinomycetota	Actinomycetes	Kitasatosporales	Streptomycetaceae	Streptacidiphilus	0.0512803	78.2467	0.000655366
Pre	4.1.1.74	Actinomycetota	Actinomycetes	Kitasatosporales	Streptomycetaceae	Streptomyces	0.490144	78.2467	0.00626408
Pre	4.1.1.74	Actinomycetota	Actinomycetes	Micrococcales	Microbacteriaceae	Subtercola	0	78.2467	0
Pre	4.1.1.74	Actinomycetota	Actinomycetes	Mycobacteriales	Mycobacteriaceae	Mycobacteriaceae_unknown	5.27449	78.2467	0.0674084
Pre	4.1.1.74	Actinomycetota	Actinomycetes	Mycobacteriales	Mycobacteriaceae	Mycobacterium	0.342732	78.2467	0.00438014
Pre	4.1.1.74	Actinomycetota	Actinomycetes	Mycobacteriales	Mycobacteriales_unknown	Mycobacteriales_unknown	3.25052	78.2467	0.0415419
Pre	4.1.1.74	Actinomycetota	Actinomycetes	Pseudonocardiales	Pseudonocardiaceae	Pseudonocardiaceae_unknown	0.049914	78.2467	0.000637905
Pre	4.1.1.74	Actinomycetota	Actinomycetes	Streptosporangiales	Treboniaceae	Trebonia	1.16584	78.2467	0.0148996
Pre	4.1.1.74	Actinomycetota	Actinomycetota_unknown	Actinomycetota_unknown	Actinomycetota_unknown	Actinomycetota_unknown	0.0458427	78.2467	0.000585874
Pre	4.1.1.74	Bacteria_unknown	Bacteria_unknown	Bacteria_unknown	Bacteria_unknown	Bacteria_unknown	11.6509	78.2467	0.148899
Pre	4.1.1.74	Bacteria_unknown	Deltaproteobacteria	Deltaproteobacteria_unknown	Deltaproteobacteria_unknown	Deltaproteobacteria_unknown	1.34931	78.2467	0.0172443
Pre	4.1.1.74	Bacteroidota	Cytophagia	Cytophagales	Cytophagaceae	Cytophagaceae_unknown	0.31224	78.2467	0.00399045
Pre	4.1.1.74	Candidatus Eremiobacterota	Candidatus Eremiobacterota_unknown	Candidatus Eremiobacterota_unknown	Candidatus Eremiobacterota_unknown	Candidatus Eremiobacterota_unknown	0	78.2467	0
Pre	4.1.1.74	Chloroflexota	Ktedonobacteria	Ktedonobacteria_unknown	Ktedonobacteria_unknown	Ktedonobacteria_unknown	0.289741	78.2467	0.00370292
Pre	4.1.1.74	Cyanobacteriota	Cyanobacteriota_unknown	Cyanobacteriota_unknown	Cyanobacteriota_unknown	Cyanobacteriota_unknown	0.447144	78.2467	0.00571454
Pre	4.1.1.74	Myxococcota	Myxococcia	Myxococcales	Vulgatibacteraceae	Vulgatibacter	0.169114	78.2467	0.00216129
Pre	4.1.1.74	Myxococcota	Myxococcota_unknown	Polyangiales	Labilitrichaceae	Labilithrix	13.2096	78.2467	0.16882
Pre	4.1.1.74	Nitrospirota	Nitrospirota_unknown	Nitrospirota_unknown	Nitrospirota_unknown	Nitrospirota_unknown	0.509734	78.2467	0.00651445
Pre	4.1.1.74	Planctomycetota	Planctomycetia	Gemmatales	Gemmataceae	Fimbriiglobus	0.293269	78.2467	0.003748
Pre	4.1.1.74	Planctomycetota	Planctomycetia	Isosphaerales	Isosphaeraceae	Isosphaeraceae_unknown	1.2596	78.2467	0.0160978
Pre	4.1.1.74	Planctomycetota	Planctomycetia	Isosphaerales	Isosphaeraceae	Paludisphaera	0.0508166	78.2467	0.000649441
Pre	4.1.1.74	Planctomycetota	Planctomycetia	Isosphaerales	Isosphaeraceae	Singulisphaera	0.270804	78.2467	0.00346089
Pre	4.1.1.74	Planctomycetota	Planctomycetia	Planctomycetia_unknown	Planctomycetia_unknown	Planctomycetia_unknown	14.8484	78.2467	0.189764
Pre	4.1.1.74	Planctomycetota	Planctomycetota_unknown	Planctomycetota_unknown	Planctomycetota_unknown	Planctomycetota_unknown	0.832722	78.2467	0.0106423
Pre	4.1.1.74	Pseudomonadota	Alphaproteobacteria	Alphaproteobacteria_unknown	Alphaproteobacteria_unknown	Alphaproteobacteria_unknown	1.61714	78.2467	0.0206672
Pre	4.1.1.74	Pseudomonadota	Alphaproteobacteria	Hyphomicrobiales	Hyphomicrobiales_unknown	Hyphomicrobiales_unknown	13.8766	78.2467	0.177344
Pre	4.1.1.74	Pseudomonadota	Alphaproteobacteria	Hyphomicrobiales	Nitrobacteraceae	Bradyrhizobium	1.90191	78.2467	0.0243066
Pre	4.1.1.74	Pseudomonadota	Alphaproteobacteria	Hyphomicrobiales	Nitrobacteraceae	Nitrobacteraceae_unknown	0.374129	78.2467	0.00478139
Pre	4.1.1.74	Pseudomonadota	Alphaproteobacteria	Hyphomicrobiales	Nitrobacteraceae	Variibacter	0	78.2467	0
Pre	4.1.1.74	Pseudomonadota	Alphaproteobacteria	Hyphomicrobiales	Phyllobacteriaceae	Mesorhizobium	0.183332	78.2467	0.002343
Pre	4.1.1.74	Pseudomonadota	Alphaproteobacteria	Rhodospirillales	Acetobacteraceae	Acetobacteraceae_unknown	0.918642	78.2467	0.0117403
Pre	4.1.1.74	Pseudomonadota	Alphaproteobacteria	Rhodospirillales	Acetobacteraceae	Neokomagataea	0	78.2467	0
Pre	4.1.1.74	Pseudomonadota	Alphaproteobacteria	Rhodospirillales	Azospirillaceae	Azospirillum	0	78.2467	0
Pre	4.1.1.74	Pseudomonadota	Betaproteobacteria	Betaproteobacteria_unknown	Betaproteobacteria_unknown	Betaproteobacteria_unknown	0.193612	78.2467	0.00247438
Pre	4.1.1.74	Pseudomonadota	Pseudomonadota_unknown	Pseudomonadota_unknown	Pseudomonadota_unknown	Pseudomonadota_unknown	0.0737242	78.2467	0.000942201
Pre	4.1.1.74	Verrucomicrobiota	Verrucomicrobiae	Limisphaerales	Limisphaerales_unknown	Pedosphaera	0	78.2467	0
Pre	4.1.1.74	Verrucomicrobiota	Verrucomicrobiota_unknown	Verrucomicrobiota_unknown	Verrucomicrobiota_unknown	Verrucomicrobiota_unknown	0.230183	78.2467	0.00294176

## Sheet: IAA_fungi_genus
TmStatus	Enzyme	Phylum	Class	Order	Family	Genus	Count	Total	ratio
Active	1.2.1.3	Ascomycota	Ascomycota_unknown	Ascomycota_unknown	Ascomycota_unknown	Ascomycota_unknown	31.2054	1000.2	0.0311992
Active	1.2.1.3	Ascomycota	Dothideomycetes	Aulographales	Rhizodiscinaceae	Rhizodiscina	0	1000.2	0
Active	1.2.1.3	Ascomycota	Dothideomycetes	Dothideales	Saccotheciaceae	Aureobasidium	9.16659	1000.2	0.00916476
Active	1.2.1.3	Ascomycota	Dothideomycetes	Dothideomycetes_unknown	Dothideomycetes_unknown	Dothideomycetes_unknown	0.852895	1000.2	0.000852725
Active	1.2.1.3	Ascomycota	Dothideomycetes	Dothideomycetes_unknown	Gloniaceae	Cenococcum	0	1000.2	0
Active	1.2.1.3	Ascomycota	Dothideomycetes	Dothideomycetes_unknown	Gloniaceae	Gloniaceae_unknown	0.119509	1000.2	0.000119485
Active	1.2.1.3	Ascomycota	Dothideomycetes	Dothideomycetes_unknown	Gloniaceae	Glonium	0	1000.2	0
Active	1.2.1.3	Ascomycota	Dothideomycetes	Mycosphaerellales	Teratosphaeriaceae	Friedmanniomyces	4.37155	1000.2	0.00437068
Active	1.2.1.3	Ascomycota	Dothideomycetes	Mytilinidiales	Argynnaceae	Lepidopterella	0.128247	1000.2	0.000128222
Active	1.2.1.3	Ascomycota	Dothideomycetes	Mytilinidiales	Mytilinidiaceae	Lophium	0.13797	1000.2	0.000137943
Active	1.2.1.3	Ascomycota	Dothideomycetes	Mytilinidiales	Mytilinidiaceae	Mytilinidiaceae_unknown	0.487026	1000.2	0.000486929
Active	1.2.1.3	Ascomycota	Dothideomycetes	Mytilinidiales	Mytilinidiales_unknown	Mytilinidiales_unknown	0	1000.2	0
Active	1.2.1.3	Ascomycota	Dothideomycetes	Pleosporales	Didymellaceae	Ascochyta	5.24023	1000.2	0.00523918
Active	1.2.1.3	Ascomycota	Eurotiomycetes	Chaetothyriales	Herpotrichiellaceae	Herpotrichiellaceae_unknown	0	1000.2	0
Active	1.2.1.3	Ascomycota	Eurotiomycetes	Eurotiales	Aspergillaceae	Aspergillaceae_unknown	0.269082	1000.2	0.000269029
Active	1.2.1.3	Ascomycota	Eurotiomycetes	Eurotiales	Aspergillaceae	Aspergillus	2.31039	1000.2	0.00230993
Active	1.2.1.3	Ascomycota	Eurotiomycetes	Eurotiales	Eurotiales_unknown	Eurotiales_unknown	0	1000.2	0
Active	1.2.1.3	Ascomycota	Eurotiomycetes	Eurotiales	Thermoascaceae	Paecilomyces	0	1000.2	0
Active	1.2.1.3	Ascomycota	Eurotiomycetes	Eurotiomycetes_unknown	Eurotiomycetes_unknown	Eurotiomycetes_unknown	0.112273	1000.2	0.000112251
Active	1.2.1.3	Ascomycota	Eurotiomycetes	Onygenales	Ajellomycetaceae	Helicocarpus	0.140892	1000.2	0.000140864
Active	1.2.1.3	Ascomycota	Leotiomycetes	Helotiales	Helotiales_unknown	Helotiales_unknown	0.531241	1000.2	0.000531135
Active	1.2.1.3	Ascomycota	Leotiomycetes	Helotiales	Mollisiaceae	Mollisiaceae_unknown	0.929774	1000.2	0.000929589
Active	1.2.1.3	Ascomycota	Leotiomycetes	Helotiales	Mollisiaceae	Phialocephala	1.10002	1000.2	0.0010998
Active	1.2.1.3	Ascomycota	Leotiomycetes	Leotiomycetes_unknown	Leotiomycetes_unknown	Leotiomycetes_unknown	8.87495	1000.2	0.00887318
Active	1.2.1.3	Ascomycota	Leotiomycetes	Leotiomycetes_unknown	Leotiomycetes_unknown	Scytalidium	0	1000.2	0
Active	1.2.1.3	Ascomycota	Leotiomycetes	Leotiomycetes_unknown	Myxotrichaceae	Oidiodendron	2.32679	1000.2	0.00232633
Active	1.2.1.3	Ascomycota	Leotiomycetes	Leotiomycetes_unknown	Pseudeurotiaceae	Pseudogymnoascus	0.838609	1000.2	0.000838441
Active	1.2.1.3	Ascomycota	Sordariomycetes	Hypocreales	Hypocreaceae	Trichoderma	0.333455	1000.2	0.000333388
Active	1.2.1.3	Ascomycota	Sordariomycetes	Hypocreales	Hypocreales_unknown	Hypocreales_unknown	0	1000.2	0
Active	1.2.1.3	Basidiomycota	Agaricomycetes	Agaricales	Agaricales_unknown	Agaricales_unknown	1.12405	1000.2	0.00112383
Active	1.2.1.3	Basidiomycota	Agaricomycetes	Agaricales	Tricholomataceae	Tricholoma	896.719	1000.2	0.896541
Active	1.2.1.3	Basidiomycota	Agaricomycetes	Agaricomycetes_unknown	Agaricomycetes_unknown	Agaricomycetes_unknown	20.912	1000.2	0.0209078
Active	1.2.1.3	Basidiomycota	Agaricomycetes	Boletales	Astraeaceae	Astraeus	4.39613	1000.2	0.00439525
Active	1.2.1.3	Basidiomycota	Agaricomycetes	Sebacinales	Serendipitaceae	Serendipita	0	1000.2	0
Active	1.2.1.3	Basidiomycota	Basidiomycota_unknown	Basidiomycota_unknown	Basidiomycota_unknown	Basidiomycota_unknown	0.184243	1000.2	0.000184206
Active	1.2.1.3	Eukaryota_unknown	Eukaryota_unknown	Eukaryota_unknown	Eukaryota_unknown	Eukaryota_unknown	4.08528	1000.2	0.00408447
Active	1.2.1.3	Mucoromycota	Endogonomycetes	Endogonales	Endogonales_unknown	Bifiguratus	1.30055	1000.2	0.00130029
Active	1.2.1.3	Mucoromycota	Mucoromycota_unknown	Mucoromycota_unknown	Mucoromycota_unknown	Mucoromycota_unknown	0	1000.2	0
Active	1.2.1.3	Mucoromycota	Umbelopsidomycetes	Umbelopsidales	Umbelopsidaceae	Umbelopsis	2.00082	1000.2	0.00200042
Active	1.4.3.22	Ascomycota	Leotiomycetes	Leotiomycetes_unknown	Myxotrichaceae	Oidiodendron	0	0
Active	1.4.3.4	Ascomycota	Ascomycota_unknown	Ascomycota_unknown	Ascomycota_unknown	Ascomycota_unknown	0.385797	1.0146	0.380245
Active	1.4.3.4	Ascomycota	Dothideomycetes	Mycosphaerellales	Teratosphaeriaceae	Friedmanniomyces	0.375419	1.0146	0.370016
Active	1.4.3.4	Ascomycota	Dothideomycetes	Pleosporales	Didymellaceae	Ascochyta	0	1.0146	0
Active	1.4.3.4	Ascomycota	Eurotiomycetes	Eurotiales	Aspergillaceae	Aspergillaceae_unknown	0.095488	1.0146	0.0941137
Active	1.4.3.4	Ascomycota	Eurotiomycetes	Eurotiales	Aspergillaceae	Aspergillus	0	1.0146	0
Active	1.4.3.4	Ascomycota	Eurotiomycetes	Eurotiales	Eurotiales_unknown	Eurotiales_unknown	0	1.0146	0
Active	1.4.3.4	Ascomycota	Eurotiomycetes	Eurotiales	Trichocomaceae	Trichocomaceae_unknown	0.0641236	1.0146	0.0632008
Active	1.4.3.4	Ascomycota	Eurotiomycetes	Eurotiomycetes_unknown	Eurotiomycetes_unknown	Eurotiomycetes_unknown	0	1.0146	0
Active	1.4.3.4	Ascomycota	Leotiomycetes	Helotiales	Helotiales_unknown	Helotiales_unknown	0	1.0146	0
Active	1.4.3.4	Ascomycota	Leotiomycetes	Helotiales	Mollisiaceae	Mollisiaceae_unknown	0.0937745	1.0146	0.0924249
Active	1.4.3.4	Ascomycota	Leotiomycetes	Leotiomycetes_unknown	Leotiomycetes_unknown	Leotiomycetes_unknown	0	1.0146	0
Active	1.4.3.4	Ascomycota	Leotiomycetes	Leotiomycetes_unknown	Myxotrichaceae	Oidiodendron	0	1.0146	0
Active	2.6.1.27	Ascomycota	Ascomycota_unknown	Ascomycota_unknown	Ascomycota_unknown	Ascomycota_unknown	0.124083	28.9115	0.00429184
Active	2.6.1.27	Ascomycota	Dothideomycetes	Mytilinidiales	Mytilinidiaceae	Mytilinidiaceae_unknown	0.0853073	28.9115	0.00295064
Active	2.6.1.27	Ascomycota	Eurotiomycetes	Eurotiales	Eurotiales_unknown	Eurotiales_unknown	0.688607	28.9115	0.0238178
Active	2.6.1.27	Ascomycota	Eurotiomycetes	Eurotiomycetes_unknown	Eurotiomycetes_unknown	Eurotiomycetes_unknown	0	28.9115	0
Active	2.6.1.27	Ascomycota	Leotiomycetes	Helotiales	Mollisiaceae	Mollisiaceae_unknown	0	28.9115	0
Active	2.6.1.27	Ascomycota	Leotiomycetes	Leotiomycetes_unknown	Leotiomycetes_unknown	Leotiomycetes_unknown	0.0729345	28.9115	0.00252269
Active	2.6.1.27	Ascomycota	Leotiomycetes	Leotiomycetes_unknown	Myxotrichaceae	Oidiodendron	0.341229	28.9115	0.0118026
Active	2.6.1.27	Ascomycota	Leotiomycetes	Leotiomycetes_unknown	Pseudeurotiaceae	Pseudogymnoascus	0.12976	28.9115	0.00448819
Active	2.6.1.27	Basidiomycota	Agaricomycetes	Agaricales	Tricholomataceae	Tricholoma	26.6419	28.9115	0.921499
Active	2.6.1.27	Basidiomycota	Agaricomycetes	Agaricomycetes_unknown	Agaricomycetes_unknown	Agaricomycetes_unknown	0.827651	28.9115	0.0286271
Active	3.5.1.4	Ascomycota	Ascomycota_unknown	Ascomycota_unknown	Ascomycota_unknown	Ascomycota_unknown	6.91049	1085.94	0.00636358
Active	3.5.1.4	Ascomycota	Dothideomycetes	Dothideales	Saccotheciaceae	Aureobasidium	6.32515	1085.94	0.00582456
Active	3.5.1.4	Ascomycota	Dothideomycetes	Dothideomycetes_unknown	Dothideomycetes_unknown	Dothideomycetes_unknown	0.543424	1085.94	0.000500416
Active	3.5.1.4	Ascomycota	Dothideomycetes	Dothideomycetes_unknown	Gloniaceae	Cenococcum	0.985749	1085.94	0.000907734
Active	3.5.1.4	Ascomycota	Dothideomycetes	Dothideomycetes_unknown	Gloniaceae	Gloniaceae_unknown	0.348638	1085.94	0.000321046
Active	3.5.1.4	Ascomycota	Dothideomycetes	Mycosphaerellales	Teratosphaeriaceae	Friedmanniomyces	0.846916	1085.94	0.000779888
Active	3.5.1.4	Ascomycota	Dothideomycetes	Mytilinidiales	Mytilinidiaceae	Lophium	0	1085.94	0
Active	3.5.1.4	Ascomycota	Dothideomycetes	Mytilinidiales	Mytilinidiaceae	Mytilinidiaceae_unknown	0.914336	1085.94	0.000841973
Active	3.5.1.4	Ascomycota	Dothideomycetes	Mytilinidiales	Mytilinidiales_unknown	Mytilinidiales_unknown	0	1085.94	0
Active	3.5.1.4	Ascomycota	Eurotiomycetes	Chaetothyriales	Herpotrichiellaceae	Herpotrichiellaceae_unknown	0	1085.94	0
Active	3.5.1.4	Ascomycota	Eurotiomycetes	Eurotiales	Aspergillaceae	Aspergillaceae_unknown	0	1085.94	0
Active	3.5.1.4	Ascomycota	Eurotiomycetes	Eurotiales	Aspergillaceae	Aspergillus	3.36876	1085.94	0.00310215
Active	3.5.1.4	Ascomycota	Eurotiomycetes	Eurotiales	Aspergillaceae	Penicillium	0.627034	1085.94	0.000577409
Active	3.5.1.4	Ascomycota	Eurotiomycetes	Eurotiales	Eurotiales_unknown	Eurotiales_unknown	0.585082	1085.94	0.000538777
Active	3.5.1.4	Ascomycota	Eurotiomycetes	Eurotiales	Trichocomaceae	Rasamsonia	0.158184	1085.94	0.000145665
Active	3.5.1.4	Ascomycota	Eurotiomycetes	Eurotiales	Trichocomaceae	Talaromyces	0.152871	1085.94	0.000140772
Active	3.5.1.4	Ascomycota	Eurotiomycetes	Eurotiales	Trichocomaceae	Trichocomaceae_unknown	0.20884	1085.94	0.000192312
Active	3.5.1.4	Ascomycota	Eurotiomycetes	Eurotiomycetes_unknown	Eurotiomycetes_unknown	Eurotiomycetes_unknown	0.150463	1085.94	0.000138555
Active	3.5.1.4	Ascomycota	Leotiomycetes	Helotiales	Helotiaceae	Bisporella	0	1085.94	0
Active	3.5.1.4	Ascomycota	Leotiomycetes	Helotiales	Helotiaceae	Glarea	0	1085.94	0
Active	3.5.1.4	Ascomycota	Leotiomycetes	Helotiales	Helotiales_unknown	Cadophora	0.477721	1085.94	0.000439913
Active	3.5.1.4	Ascomycota	Leotiomycetes	Helotiales	Helotiales_unknown	Helotiales_unknown	0.169536	1085.94	0.000156118
Active	3.5.1.4	Ascomycota	Leotiomycetes	Helotiales	Leptodontidiaceae	Leptodontidium	0	1085.94	0
Active	3.5.1.4	Ascomycota	Leotiomycetes	Helotiales	Mollisiaceae	Mollisia	0.328479	1085.94	0.000302482
Active	3.5.1.4	Ascomycota	Leotiomycetes	Helotiales	Mollisiaceae	Mollisiaceae_unknown	0.127818	1085.94	0.000117702
Active	3.5.1.4	Ascomycota	Leotiomycetes	Helotiales	Mollisiaceae	Phialocephala	0.813452	1085.94	0.000749073
Active	3.5.1.4	Ascomycota	Leotiomycetes	Helotiales	Pleuroascaceae	Venustampulla	0	1085.94	0
Active	3.5.1.4	Ascomycota	Leotiomycetes	Leotiomycetes_unknown	Leotiomycetes_unknown	Leotiomycetes_unknown	1.86368	1085.94	0.00171618
Active	3.5.1.4	Ascomycota	Leotiomycetes	Leotiomycetes_unknown	Myxotrichaceae	Oidiodendron	0.406582	1085.94	0.000374404
Active	3.5.1.4	Ascomycota	Leotiomycetes	Leotiomycetes_unknown	Pseudeurotiaceae	Pseudogymnoascus	0.212894	1085.94	0.000196045
Active	3.5.1.4	Ascomycota	Sordariomycetes	Hypocreales	Hypocreaceae	Trichoderma	0.787449	1085.94	0.000725128
Active	3.5.1.4	Ascomycota	Sordariomycetes	Hypocreales	Hypocreales_unknown	Hypocreales_unknown	0	1085.94	0
Active	3.5.1.4	Ascomycota	Sordariomycetes	Hypocreales	Nectriaceae	Fusarium	0.129177	1085.94	0.000118954
Active	3.5.1.4	Ascomycota	Sordariomycetes	Sordariomycetes_unknown	Sordariomycetes_unknown	Sordariomycetes_unknown	0	1085.94	0
Active	3.5.1.4	Basidiomycota	Agaricomycetes	Agaricales	Lyophyllaceae	Lyophyllum	0.764354	1085.94	0.000703861
Active	3.5.1.4	Basidiomycota	Agaricomycetes	Agaricales	Tricholomataceae	Tricholoma	1002.92	1085.94	0.923551
Active	3.5.1.4	Basidiomycota	Agaricomycetes	Agaricomycetes_unknown	Agaricomycetes_unknown	Agaricomycetes_unknown	53.9091	1085.94	0.0496426
Active	3.5.1.4	Basidiomycota	Agaricomycetes	Russulales	Russulaceae	Russula	0	1085.94	0
Active	3.5.1.4	Basidiomycota	Agaricomycetes	Sebacinales	Serendipitaceae	Serendipita	0	1085.94	0
Active	3.5.1.4	Basidiomycota	Agaricomycetes	Sebacinales	Serendipitaceae	Serendipitaceae_unknown	0.166889	1085.94	0.000153681
Active	3.5.1.4	Eukaryota_unknown	Eukaryota_unknown	Eukaryota_unknown	Eukaryota_unknown	Eukaryota_unknown	0.446815	1085.94	0.000411453
Active	3.5.1.4	Mucoromycota	Endogonomycetes	Endogonales	Endogonales_unknown	Bifiguratus	0.181637	1085.94	0.000167262
Active	3.5.1.4	Mucoromycota	Mucoromycetes	Mucorales	Mucoraceae	Apophysomyces	0	1085.94	0
Active	3.5.1.4	Mucoromycota	Mucoromycota_unknown	Mucoromycota_unknown	Mucoromycota_unknown	Mucoromycota_unknown	0.108256	1085.94	9.9688e-05
Active	3.5.1.4	Mucoromycota	Umbelopsidomycetes	Umbelopsidales	Umbelopsidaceae	Umbelopsis	0	1085.94	0
Active	4.1.1.28	Ascomycota	Ascomycota_unknown	Ascomycota_unknown	Ascomycota_unknown	Ascomycota_unknown	0.215919	9.76567	0.02211
Active	4.1.1.28	Ascomycota	Dothideomycetes	Dothideomycetes_unknown	Gloniaceae	Gloniaceae_unknown	0	9.76567	0
Active	4.1.1.28	Ascomycota	Leotiomycetes	Leotiomycetes_unknown	Leotiomycetes_unknown	Leotiomycetes_unknown	0	9.76567	0
Active	4.1.1.28	Ascomycota	Leotiomycetes	Leotiomycetes_unknown	Myxotrichaceae	Oidiodendron	0.0744984	9.76567	0.0076286
Active	4.1.1.28	Ascomycota	Leotiomycetes	Leotiomycetes_unknown	Pseudeurotiaceae	Pseudogymnoascus	0.382177	9.76567	0.0391347
Active	4.1.1.28	Basidiomycota	Agaricomycetes	Agaricales	Tricholomataceae	Tricholoma	8.61883	9.76567	0.882564
Active	4.1.1.28	Eukaryota_unknown	Eukaryota_unknown	Eukaryota_unknown	Eukaryota_unknown	Eukaryota_unknown	0	9.76567	0
Active	4.1.1.28	Mucoromycota	Endogonomycetes	Endogonales	Endogonales_unknown	Bifiguratus	0.47425	9.76567	0.048563
Active	4.1.1.74	Ascomycota	Leotiomycetes	Helotiales	Mollisiaceae	Phialocephala	0	0
Active	4.1.1.74	Basidiomycota	Exobasidiomycetes	Exobasidiales	Exobasidiaceae	Exobasidium	0	0
Post	1.2.1.3	Ascomycota	Ascomycota_unknown	Ascomycota_unknown	Ascomycota_unknown	Ascomycota_unknown	96.8165	903.49	0.107158
Post	1.2.1.3	Ascomycota	Dothideomycetes	Aulographales	Rhizodiscinaceae	Rhizodiscina	0	903.49	0
Post	1.2.1.3	Ascomycota	Dothideomycetes	Dothideales	Saccotheciaceae	Aureobasidium	127.052	903.49	0.140624
Post	1.2.1.3	Ascomycota	Dothideomycetes	Dothideomycetes_unknown	Dothideomycetes_unknown	Dothideomycetes_unknown	17.4158	903.49	0.0192761
Post	1.2.1.3	Ascomycota	Dothideomycetes	Dothideomycetes_unknown	Gloniaceae	Cenococcum	0	903.49	0
Post	1.2.1.3	Ascomycota	Dothideomycetes	Dothideomycetes_unknown	Gloniaceae	Gloniaceae_unknown	3.04139	903.49	0.00336627
Post	1.2.1.3	Ascomycota	Dothideomycetes	Dothideomycetes_unknown	Gloniaceae	Glonium	1.80601	903.49	0.00199893
Post	1.2.1.3	Ascomycota	Dothideomycetes	Mycosphaerellales	Teratosphaeriaceae	Friedmanniomyces	167.047	903.49	0.184891
Post	1.2.1.3	Ascomycota	Dothideomycetes	Mytilinidiales	Argynnaceae	Lepidopterella	0.944601	903.49	0.0010455
Post	1.2.1.3	Ascomycota	Dothideomycetes	Mytilinidiales	Mytilinidiaceae	Lophium	0	903.49	0
Post	1.2.1.3	Ascomycota	Dothideomycetes	Mytilinidiales	Mytilinidiaceae	Mytilinidiaceae_unknown	12.1546	903.49	0.013453
Post	1.2.1.3	Ascomycota	Dothideomycetes	Mytilinidiales	Mytilinidiales_unknown	Mytilinidiales_unknown	1.28535	903.49	0.00142265
Post	1.2.1.3	Ascomycota	Dothideomycetes	Pleosporales	Didymellaceae	Ascochyta	198.458	903.49	0.219657
Post	1.2.1.3	Ascomycota	Eurotiomycetes	Chaetothyriales	Herpotrichiellaceae	Herpotrichiellaceae_unknown	0.662653	903.49	0.000733437
Post	1.2.1.3	Ascomycota	Eurotiomycetes	Eurotiales	Aspergillaceae	Aspergillaceae_unknown	1.19767	903.49	0.0013256
Post	1.2.1.3	Ascomycota	Eurotiomycetes	Eurotiales	Aspergillaceae	Aspergillus	1.63427	903.49	0.00180884
Post	1.2.1.3	Ascomycota	Eurotiomycetes	Eurotiales	Eurotiales_unknown	Eurotiales_unknown	0	903.49	0
Post	1.2.1.3	Ascomycota	Eurotiomycetes	Eurotiales	Thermoascaceae	Paecilomyces	0	903.49	0
Post	1.2.1.3	Ascomycota	Eurotiomycetes	Eurotiomycetes_unknown	Eurotiomycetes_unknown	Eurotiomycetes_unknown	1.07007	903.49	0.00118438
Post	1.2.1.3	Ascomycota	Eurotiomycetes	Onygenales	Ajellomycetaceae	Helicocarpus	0	903.49	0
Post	1.2.1.3	Ascomycota	Leotiomycetes	Helotiales	Helotiales_unknown	Helotiales_unknown	3.05224	903.49	0.00337828
Post	1.2.1.3	Ascomycota	Leotiomycetes	Helotiales	Mollisiaceae	Mollisiaceae_unknown	0	903.49	0
Post	1.2.1.3	Ascomycota	Leotiomycetes	Helotiales	Mollisiaceae	Phialocephala	2.58249	903.49	0.00285835
Post	1.2.1.3	Ascomycota	Leotiomycetes	Leotiomycetes_unknown	Leotiomycetes_unknown	Leotiomycetes_unknown	106.188	903.49	0.11753
Post	1.2.1.3	Ascomycota	Leotiomycetes	Leotiomycetes_unknown	Leotiomycetes_unknown	Scytalidium	0.660777	903.49	0.000731361
Post	1.2.1.3	Ascomycota	Leotiomycetes	Leotiomycetes_unknown	Myxotrichaceae	Oidiodendron	57.7836	903.49	0.063956
Post	1.2.1.3	Ascomycota	Leotiomycetes	Leotiomycetes_unknown	Pseudeurotiaceae	Pseudogymnoascus	10.6424	903.49	0.0117792
Post	1.2.1.3	Ascomycota	Sordariomycetes	Hypocreales	Hypocreaceae	Trichoderma	0	903.49	0
Post	1.2.1.3	Ascomycota	Sordariomycetes	Hypocreales	Hypocreales_unknown	Hypocreales_unknown	0	903.49	0
Post	1.2.1.3	Basidiomycota	Agaricomycetes	Agaricales	Agaricales_unknown	Agaricales_unknown	0	903.49	0
Post	1.2.1.3	Basidiomycota	Agaricomycetes	Agaricales	Tricholomataceae	Tricholoma	7.59064	903.49	0.00840146
Post	1.2.1.3	Basidiomycota	Agaricomycetes	Agaricomycetes_unknown	Agaricomycetes_unknown	Agaricomycetes_unknown	5.18215	903.49	0.0057357
Post	1.2.1.3	Basidiomycota	Agaricomycetes	Boletales	Astraeaceae	Astraeus	22.0474	903.49	0.0244025
Post	1.2.1.3	Basidiomycota	Agaricomycetes	Sebacinales	Serendipitaceae	Serendipita	0	903.49	0
Post	1.2.1.3	Basidiomycota	Basidiomycota_unknown	Basidiomycota_unknown	Basidiomycota_unknown	Basidiomycota_unknown	1.8892	903.49	0.002091
Post	1.2.1.3	Eukaryota_unknown	Eukaryota_unknown	Eukaryota_unknown	Eukaryota_unknown	Eukaryota_unknown	30.841	903.49	0.0341354
Post	1.2.1.3	Mucoromycota	Endogonomycetes	Endogonales	Endogonales_unknown	Bifiguratus	23.8955	903.49	0.026448
Post	1.2.1.3	Mucoromycota	Mucoromycota_unknown	Mucoromycota_unknown	Mucoromycota_unknown	Mucoromycota_unknown	0	903.49	0
Post	1.2.1.3	Mucoromycota	Umbelopsidomycetes	Umbelopsidales	Umbelopsidaceae	Umbelopsis	0.549251	903.49	0.000607921
Post	1.4.3.22	Ascomycota	Leotiomycetes	Leotiomycetes_unknown	Myxotrichaceae	Oidiodendron	0	0
Post	1.4.3.4	Ascomycota	Ascomycota_unknown	Ascomycota_unknown	Ascomycota_unknown	Ascomycota_unknown	5.00556	44.0538	0.113624
Post	1.4.3.4	Ascomycota	Dothideomycetes	Mycosphaerellales	Teratosphaeriaceae	Friedmanniomyces	3.75249	44.0538	0.0851799
Post	1.4.3.4	Ascomycota	Dothideomycetes	Pleosporales	Didymellaceae	Ascochyta	30.7369	44.0538	0.697714
Post	1.4.3.4	Ascomycota	Eurotiomycetes	Eurotiales	Aspergillaceae	Aspergillaceae_unknown	0.467593	44.0538	0.0106142
Post	1.4.3.4	Ascomycota	Eurotiomycetes	Eurotiales	Aspergillaceae	Aspergillus	1.09624	44.0538	0.0248842
Post	1.4.3.4	Ascomycota	Eurotiomycetes	Eurotiales	Eurotiales_unknown	Eurotiales_unknown	0	44.0538	0
Post	1.4.3.4	Ascomycota	Eurotiomycetes	Eurotiales	Trichocomaceae	Trichocomaceae_unknown	0	44.0538	0
Post	1.4.3.4	Ascomycota	Eurotiomycetes	Eurotiomycetes_unknown	Eurotiomycetes_unknown	Eurotiomycetes_unknown	1.94443	44.0538	0.0441376
Post	1.4.3.4	Ascomycota	Leotiomycetes	Helotiales	Helotiales_unknown	Helotiales_unknown	0	44.0538	0
Post	1.4.3.4	Ascomycota	Leotiomycetes	Helotiales	Mollisiaceae	Mollisiaceae_unknown	0.434562	44.0538	0.00986436
Post	1.4.3.4	Ascomycota	Leotiomycetes	Leotiomycetes_unknown	Leotiomycetes_unknown	Leotiomycetes_unknown	0.615954	44.0538	0.0139819
Post	1.4.3.4	Ascomycota	Leotiomycetes	Leotiomycetes_unknown	Myxotrichaceae	Oidiodendron	0	44.0538	0
Post	2.6.1.27	Ascomycota	Ascomycota_unknown	Ascomycota_unknown	Ascomycota_unknown	Ascomycota_unknown	0	8.20107	0
Post	2.6.1.27	Ascomycota	Dothideomycetes	Mytilinidiales	Mytilinidiaceae	Mytilinidiaceae_unknown	1.25666	8.20107	0.153231
Post	2.6.1.27	Ascomycota	Eurotiomycetes	Eurotiales	Eurotiales_unknown	Eurotiales_unknown	2.39988	8.20107	0.29263
Post	2.6.1.27	Ascomycota	Eurotiomycetes	Eurotiomycetes_unknown	Eurotiomycetes_unknown	Eurotiomycetes_unknown	0	8.20107	0
Post	2.6.1.27	Ascomycota	Leotiomycetes	Helotiales	Mollisiaceae	Mollisiaceae_unknown	0	8.20107	0
Post	2.6.1.27	Ascomycota	Leotiomycetes	Leotiomycetes_unknown	Leotiomycetes_unknown	Leotiomycetes_unknown	4.54453	8.20107	0.554139
Post	2.6.1.27	Ascomycota	Leotiomycetes	Leotiomycetes_unknown	Myxotrichaceae	Oidiodendron	0	8.20107	0
Post	2.6.1.27	Ascomycota	Leotiomycetes	Leotiomycetes_unknown	Pseudeurotiaceae	Pseudogymnoascus	0	8.20107	0
Post	2.6.1.27	Basidiomycota	Agaricomycetes	Agaricales	Tricholomataceae	Tricholoma	0	8.20107	0
Post	2.6.1.27	Basidiomycota	Agaricomycetes	Agaricomycetes_unknown	Agaricomycetes_unknown	Agaricomycetes_unknown	0	8.20107	0
Post	3.5.1.4	Ascomycota	Ascomycota_unknown	Ascomycota_unknown	Ascomycota_unknown	Ascomycota_unknown	38.2891	308.1	0.124275
Post	3.5.1.4	Ascomycota	Dothideomycetes	Dothideales	Saccotheciaceae	Aureobasidium	97.1311	308.1	0.315259
Post	3.5.1.4	Ascomycota	Dothideomycetes	Dothideomycetes_unknown	Dothideomycetes_unknown	Dothideomycetes_unknown	0.668625	308.1	0.00217016
Post	3.5.1.4	Ascomycota	Dothideomycetes	Dothideomycetes_unknown	Gloniaceae	Cenococcum	0.845672	308.1	0.0027448
Post	3.5.1.4	Ascomycota	Dothideomycetes	Dothideomycetes_unknown	Gloniaceae	Gloniaceae_unknown	1.0447	308.1	0.00339078
Post	3.5.1.4	Ascomycota	Dothideomycetes	Mycosphaerellales	Teratosphaeriaceae	Friedmanniomyces	7.33955	308.1	0.023822
Post	3.5.1.4	Ascomycota	Dothideomycetes	Mytilinidiales	Mytilinidiaceae	Lophium	0	308.1	0
Post	3.5.1.4	Ascomycota	Dothideomycetes	Mytilinidiales	Mytilinidiaceae	Mytilinidiaceae_unknown	9.29194	308.1	0.0301589
Post	3.5.1.4	Ascomycota	Dothideomycetes	Mytilinidiales	Mytilinidiales_unknown	Mytilinidiales_unknown	0	308.1	0
Post	3.5.1.4	Ascomycota	Eurotiomycetes	Chaetothyriales	Herpotrichiellaceae	Herpotrichiellaceae_unknown	0.631146	308.1	0.00204851
Post	3.5.1.4	Ascomycota	Eurotiomycetes	Eurotiales	Aspergillaceae	Aspergillaceae_unknown	0.511802	308.1	0.00166116
Post	3.5.1.4	Ascomycota	Eurotiomycetes	Eurotiales	Aspergillaceae	Aspergillus	12.558	308.1	0.0407594
Post	3.5.1.4	Ascomycota	Eurotiomycetes	Eurotiales	Aspergillaceae	Penicillium	9.6815	308.1	0.0314232
Post	3.5.1.4	Ascomycota	Eurotiomycetes	Eurotiales	Eurotiales_unknown	Eurotiales_unknown	5.18001	308.1	0.0168128
Post	3.5.1.4	Ascomycota	Eurotiomycetes	Eurotiales	Trichocomaceae	Rasamsonia	1.34589	308.1	0.00436836
Post	3.5.1.4	Ascomycota	Eurotiomycetes	Eurotiales	Trichocomaceae	Talaromyces	0	308.1	0
Post	3.5.1.4	Ascomycota	Eurotiomycetes	Eurotiales	Trichocomaceae	Trichocomaceae_unknown	0	308.1	0
Post	3.5.1.4	Ascomycota	Eurotiomycetes	Eurotiomycetes_unknown	Eurotiomycetes_unknown	Eurotiomycetes_unknown	0	308.1	0
Post	3.5.1.4	Ascomycota	Leotiomycetes	Helotiales	Helotiaceae	Bisporella	0	308.1	0
Post	3.5.1.4	Ascomycota	Leotiomycetes	Helotiales	Helotiaceae	Glarea	0	308.1	0
Post	3.5.1.4	Ascomycota	Leotiomycetes	Helotiales	Helotiales_unknown	Cadophora	0	308.1	0
Post	3.5.1.4	Ascomycota	Leotiomycetes	Helotiales	Helotiales_unknown	Helotiales_unknown	5.23408	308.1	0.0169883
Post	3.5.1.4	Ascomycota	Leotiomycetes	Helotiales	Leptodontidiaceae	Leptodontidium	0	308.1	0
Post	3.5.1.4	Ascomycota	Leotiomycetes	Helotiales	Mollisiaceae	Mollisia	0	308.1	0
Post	3.5.1.4	Ascomycota	Leotiomycetes	Helotiales	Mollisiaceae	Mollisiaceae_unknown	0.59197	308.1	0.00192136
Post	3.5.1.4	Ascomycota	Leotiomycetes	Helotiales	Mollisiaceae	Phialocephala	5.40844	308.1	0.0175542
Post	3.5.1.4	Ascomycota	Leotiomycetes	Helotiales	Pleuroascaceae	Venustampulla	0	308.1	0
Post	3.5.1.4	Ascomycota	Leotiomycetes	Leotiomycetes_unknown	Leotiomycetes_unknown	Leotiomycetes_unknown	14.1363	308.1	0.0458822
Post	3.5.1.4	Ascomycota	Leotiomycetes	Leotiomycetes_unknown	Myxotrichaceae	Oidiodendron	2.41778	308.1	0.0078474
Post	3.5.1.4	Ascomycota	Leotiomycetes	Leotiomycetes_unknown	Pseudeurotiaceae	Pseudogymnoascus	4.12212	308.1	0.0133792
Post	3.5.1.4	Ascomycota	Sordariomycetes	Hypocreales	Hypocreaceae	Trichoderma	61.6036	308.1	0.199947
Post	3.5.1.4	Ascomycota	Sordariomycetes	Hypocreales	Hypocreales_unknown	Hypocreales_unknown	2.61163	308.1	0.00847658
Post	3.5.1.4	Ascomycota	Sordariomycetes	Hypocreales	Nectriaceae	Fusarium	0	308.1	0
Post	3.5.1.4	Ascomycota	Sordariomycetes	Sordariomycetes_unknown	Sordariomycetes_unknown	Sordariomycetes_unknown	0.567989	308.1	0.00184352
Post	3.5.1.4	Basidiomycota	Agaricomycetes	Agaricales	Lyophyllaceae	Lyophyllum	0	308.1	0
Post	3.5.1.4	Basidiomycota	Agaricomycetes	Agaricales	Tricholomataceae	Tricholoma	9.03676	308.1	0.0293306
Post	3.5.1.4	Basidiomycota	Agaricomycetes	Agaricomycetes_unknown	Agaricomycetes_unknown	Agaricomycetes_unknown	6.00946	308.1	0.0195049
Post	3.5.1.4	Basidiomycota	Agaricomycetes	Russulales	Russulaceae	Russula	0	308.1	0
Post	3.5.1.4	Basidiomycota	Agaricomycetes	Sebacinales	Serendipitaceae	Serendipita	0	308.1	0
Post	3.5.1.4	Basidiomycota	Agaricomycetes	Sebacinales	Serendipitaceae	Serendipitaceae_unknown	2.12109	308.1	0.00688442
Post	3.5.1.4	Eukaryota_unknown	Eukaryota_unknown	Eukaryota_unknown	Eukaryota_unknown	Eukaryota_unknown	6.28831	308.1	0.02041
Post	3.5.1.4	Mucoromycota	Endogonomycetes	Endogonales	Endogonales_unknown	Bifiguratus	2.90069	308.1	0.00941476
Post	3.5.1.4	Mucoromycota	Mucoromycetes	Mucorales	Mucoraceae	Apophysomyces	0	308.1	0
Post	3.5.1.4	Mucoromycota	Mucoromycota_unknown	Mucoromycota_unknown	Mucoromycota_unknown	Mucoromycota_unknown	0	308.1	0
Post	3.5.1.4	Mucoromycota	Umbelopsidomycetes	Umbelopsidales	Umbelopsidaceae	Umbelopsis	0.530651	308.1	0.00172233
Post	4.1.1.28	Ascomycota	Ascomycota_unknown	Ascomycota_unknown	Ascomycota_unknown	Ascomycota_unknown	1.50501	9.62535	0.156359
Post	4.1.1.28	Ascomycota	Dothideomycetes	Dothideomycetes_unknown	Gloniaceae	Gloniaceae_unknown	0	9.62535	0
Post	4.1.1.28	Ascomycota	Leotiomycetes	Leotiomycetes_unknown	Leotiomycetes_unknown	Leotiomycetes_unknown	0.958225	9.62535	0.0995523
Post	4.1.1.28	Ascomycota	Leotiomycetes	Leotiomycetes_unknown	Myxotrichaceae	Oidiodendron	0	9.62535	0
Post	4.1.1.28	Ascomycota	Leotiomycetes	Leotiomycetes_unknown	Pseudeurotiaceae	Pseudogymnoascus	1.21361	9.62535	0.126084
Post	4.1.1.28	Basidiomycota	Agaricomycetes	Agaricales	Tricholomataceae	Tricholoma	0	9.62535	0
Post	4.1.1.28	Eukaryota_unknown	Eukaryota_unknown	Eukaryota_unknown	Eukaryota_unknown	Eukaryota_unknown	0.562982	9.62535	0.0584895
Post	4.1.1.28	Mucoromycota	Endogonomycetes	Endogonales	Endogonales_unknown	Bifiguratus	5.38553	9.62535	0.559515
Post	4.1.1.74	Ascomycota	Leotiomycetes	Helotiales	Mollisiaceae	Phialocephala	0	0
Post	4.1.1.74	Basidiomycota	Exobasidiomycetes	Exobasidiales	Exobasidiaceae	Exobasidium	0	0
Pre	1.2.1.3	Ascomycota	Ascomycota_unknown	Ascomycota_unknown	Ascomycota_unknown	Ascomycota_unknown	140.014	436.32	0.320898
Pre	1.2.1.3	Ascomycota	Dothideomycetes	Aulographales	Rhizodiscinaceae	Rhizodiscina	0.305665	436.32	0.000700553
Pre	1.2.1.3	Ascomycota	Dothideomycetes	Dothideales	Saccotheciaceae	Aureobasidium	63.5128	436.32	0.145565
Pre	1.2.1.3	Ascomycota	Dothideomycetes	Dothideomycetes_unknown	Dothideomycetes_unknown	Dothideomycetes_unknown	13.7172	436.32	0.0314385
Pre	1.2.1.3	Ascomycota	Dothideomycetes	Dothideomycetes_unknown	Gloniaceae	Cenococcum	4.80447	436.32	0.0110114
Pre	1.2.1.3	Ascomycota	Dothideomycetes	Dothideomycetes_unknown	Gloniaceae	Gloniaceae_unknown	2.88585	436.32	0.00661408
Pre	1.2.1.3	Ascomycota	Dothideomycetes	Dothideomycetes_unknown	Gloniaceae	Glonium	0.496317	436.32	0.00113751
Pre	1.2.1.3	Ascomycota	Dothideomycetes	Mycosphaerellales	Teratosphaeriaceae	Friedmanniomyces	33.7476	436.32	0.0773461
Pre	1.2.1.3	Ascomycota	Dothideomycetes	Mytilinidiales	Argynnaceae	Lepidopterella	1.93081	436.32	0.00442522
Pre	1.2.1.3	Ascomycota	Dothideomycetes	Mytilinidiales	Mytilinidiaceae	Lophium	0.327588	436.32	0.000750797
Pre	1.2.1.3	Ascomycota	Dothideomycetes	Mytilinidiales	Mytilinidiaceae	Mytilinidiaceae_unknown	7.14232	436.32	0.0163695
Pre	1.2.1.3	Ascomycota	Dothideomycetes	Mytilinidiales	Mytilinidiales_unknown	Mytilinidiales_unknown	2.03352	436.32	0.00466062
Pre	1.2.1.3	Ascomycota	Dothideomycetes	Pleosporales	Didymellaceae	Ascochyta	25.1321	436.32	0.0576002
Pre	1.2.1.3	Ascomycota	Eurotiomycetes	Chaetothyriales	Herpotrichiellaceae	Herpotrichiellaceae_unknown	0.364213	436.32	0.000834739
Pre	1.2.1.3	Ascomycota	Eurotiomycetes	Eurotiales	Aspergillaceae	Aspergillaceae_unknown	1.61435	436.32	0.00369992
Pre	1.2.1.3	Ascomycota	Eurotiomycetes	Eurotiales	Aspergillaceae	Aspergillus	3.90943	436.32	0.00896001
Pre	1.2.1.3	Ascomycota	Eurotiomycetes	Eurotiales	Eurotiales_unknown	Eurotiales_unknown	0.370374	436.32	0.000848861
Pre	1.2.1.3	Ascomycota	Eurotiomycetes	Eurotiales	Thermoascaceae	Paecilomyces	0.775017	436.32	0.00177626
Pre	1.2.1.3	Ascomycota	Eurotiomycetes	Eurotiomycetes_unknown	Eurotiomycetes_unknown	Eurotiomycetes_unknown	4.58326	436.32	0.0105044
Pre	1.2.1.3	Ascomycota	Eurotiomycetes	Onygenales	Ajellomycetaceae	Helicocarpus	0	436.32	0
Pre	1.2.1.3	Ascomycota	Leotiomycetes	Helotiales	Helotiales_unknown	Helotiales_unknown	2.94409	436.32	0.00674755
Pre	1.2.1.3	Ascomycota	Leotiomycetes	Helotiales	Mollisiaceae	Mollisiaceae_unknown	4.91151	436.32	0.0112567
Pre	1.2.1.3	Ascomycota	Leotiomycetes	Helotiales	Mollisiaceae	Phialocephala	7.88536	436.32	0.0180724
Pre	1.2.1.3	Ascomycota	Leotiomycetes	Leotiomycetes_unknown	Leotiomycetes_unknown	Leotiomycetes_unknown	50.5606	436.32	0.11588
Pre	1.2.1.3	Ascomycota	Leotiomycetes	Leotiomycetes_unknown	Leotiomycetes_unknown	Scytalidium	0	436.32	0
Pre	1.2.1.3	Ascomycota	Leotiomycetes	Leotiomycetes_unknown	Myxotrichaceae	Oidiodendron	12.6023	436.32	0.0288831
Pre	1.2.1.3	Ascomycota	Leotiomycetes	Leotiomycetes_unknown	Pseudeurotiaceae	Pseudogymnoascus	3.61163	436.32	0.00827748
Pre	1.2.1.3	Ascomycota	Sordariomycetes	Hypocreales	Hypocreaceae	Trichoderma	0	436.32	0
Pre	1.2.1.3	Ascomycota	Sordariomycetes	Hypocreales	Hypocreales_unknown	Hypocreales_unknown	0.98928	436.32	0.00226733
Pre	1.2.1.3	Basidiomycota	Agaricomycetes	Agaricales	Agaricales_unknown	Agaricales_unknown	0	436.32	0
Pre	1.2.1.3	Basidiomycota	Agaricomycetes	Agaricales	Tricholomataceae	Tricholoma	8.68238	436.32	0.0198991
Pre	1.2.1.3	Basidiomycota	Agaricomycetes	Agaricomycetes_unknown	Agaricomycetes_unknown	Agaricomycetes_unknown	4.83901	436.32	0.0110905
Pre	1.2.1.3	Basidiomycota	Agaricomycetes	Boletales	Astraeaceae	Astraeus	3.23328	436.32	0.00741036
Pre	1.2.1.3	Basidiomycota	Agaricomycetes	Sebacinales	Serendipitaceae	Serendipita	1.00975	436.32	0.00231424
Pre	1.2.1.3	Basidiomycota	Basidiomycota_unknown	Basidiomycota_unknown	Basidiomycota_unknown	Basidiomycota_unknown	1.20742	436.32	0.00276729
Pre	1.2.1.3	Eukaryota_unknown	Eukaryota_unknown	Eukaryota_unknown	Eukaryota_unknown	Eukaryota_unknown	10.4568	436.32	0.0239658
Pre	1.2.1.3	Mucoromycota	Endogonomycetes	Endogonales	Endogonales_unknown	Bifiguratus	12.2306	436.32	0.0280312
Pre	1.2.1.3	Mucoromycota	Mucoromycota_unknown	Mucoromycota_unknown	Mucoromycota_unknown	Mucoromycota_unknown	0.309542	436.32	0.00070944
Pre	1.2.1.3	Mucoromycota	Umbelopsidomycetes	Umbelopsidales	Umbelopsidaceae	Umbelopsis	3.17902	436.32	0.007286
Pre	1.4.3.22	Ascomycota	Leotiomycetes	Leotiomycetes_unknown	Myxotrichaceae	Oidiodendron	0.495477	0.495477	1
Pre	1.4.3.4	Ascomycota	Ascomycota_unknown	Ascomycota_unknown	Ascomycota_unknown	Ascomycota_unknown	2.85097	11.9774	0.238028
Pre	1.4.3.4	Ascomycota	Dothideomycetes	Mycosphaerellales	Teratosphaeriaceae	Friedmanniomyces	1.90417	11.9774	0.15898
Pre	1.4.3.4	Ascomycota	Dothideomycetes	Pleosporales	Didymellaceae	Ascochyta	0	11.9774	0
Pre	1.4.3.4	Ascomycota	Eurotiomycetes	Eurotiales	Aspergillaceae	Aspergillaceae_unknown	0.637157	11.9774	0.0531965
Pre	1.4.3.4	Ascomycota	Eurotiomycetes	Eurotiales	Aspergillaceae	Aspergillus	0	11.9774	0
Pre	1.4.3.4	Ascomycota	Eurotiomycetes	Eurotiales	Eurotiales_unknown	Eurotiales_unknown	0.527012	11.9774	0.0440004
Pre	1.4.3.4	Ascomycota	Eurotiomycetes	Eurotiales	Trichocomaceae	Trichocomaceae_unknown	0	11.9774	0
Pre	1.4.3.4	Ascomycota	Eurotiomycetes	Eurotiomycetes_unknown	Eurotiomycetes_unknown	Eurotiomycetes_unknown	0	11.9774	0
Pre	1.4.3.4	Ascomycota	Leotiomycetes	Helotiales	Helotiales_unknown	Helotiales_unknown	0.982641	11.9774	0.0820411
Pre	1.4.3.4	Ascomycota	Leotiomycetes	Helotiales	Mollisiaceae	Mollisiaceae_unknown	1.59636	11.9774	0.133281
Pre	1.4.3.4	Ascomycota	Leotiomycetes	Leotiomycetes_unknown	Leotiomycetes_unknown	Leotiomycetes_unknown	1.702	11.9774	0.1421
Pre	1.4.3.4	Ascomycota	Leotiomycetes	Leotiomycetes_unknown	Myxotrichaceae	Oidiodendron	1.77712	11.9774	0.148372
Pre	2.6.1.27	Ascomycota	Ascomycota_unknown	Ascomycota_unknown	Ascomycota_unknown	Ascomycota_unknown	0	8.1195	0
Pre	2.6.1.27	Ascomycota	Dothideomycetes	Mytilinidiales	Mytilinidiaceae	Mytilinidiaceae_unknown	1.183	8.1195	0.145698
Pre	2.6.1.27	Ascomycota	Eurotiomycetes	Eurotiales	Eurotiales_unknown	Eurotiales_unknown	1.16921	8.1195	0.144
Pre	2.6.1.27	Ascomycota	Eurotiomycetes	Eurotiomycetes_unknown	Eurotiomycetes_unknown	Eurotiomycetes_unknown	0.24929	8.1195	0.0307027
Pre	2.6.1.27	Ascomycota	Leotiomycetes	Helotiales	Mollisiaceae	Mollisiaceae_unknown	0.307599	8.1195	0.037884
Pre	2.6.1.27	Ascomycota	Leotiomycetes	Leotiomycetes_unknown	Leotiomycetes_unknown	Leotiomycetes_unknown	1.74324	8.1195	0.214698
Pre	2.6.1.27	Ascomycota	Leotiomycetes	Leotiomycetes_unknown	Myxotrichaceae	Oidiodendron	0	8.1195	0
Pre	2.6.1.27	Ascomycota	Leotiomycetes	Leotiomycetes_unknown	Pseudeurotiaceae	Pseudogymnoascus	3.46717	8.1195	0.427017
Pre	2.6.1.27	Basidiomycota	Agaricomycetes	Agaricales	Tricholomataceae	Tricholoma	0	8.1195	0
Pre	2.6.1.27	Basidiomycota	Agaricomycetes	Agaricomycetes_unknown	Agaricomycetes_unknown	Agaricomycetes_unknown	0	8.1195	0
Pre	3.5.1.4	Ascomycota	Ascomycota_unknown	Ascomycota_unknown	Ascomycota_unknown	Ascomycota_unknown	29.8985	213.892	0.139783
Pre	3.5.1.4	Ascomycota	Dothideomycetes	Dothideales	Saccotheciaceae	Aureobasidium	29.3938	213.892	0.137424
Pre	3.5.1.4	Ascomycota	Dothideomycetes	Dothideomycetes_unknown	Dothideomycetes_unknown	Dothideomycetes_unknown	2.7067	213.892	0.0126545
Pre	3.5.1.4	Ascomycota	Dothideomycetes	Dothideomycetes_unknown	Gloniaceae	Cenococcum	2.62909	213.892	0.0122917
Pre	3.5.1.4	Ascomycota	Dothideomycetes	Dothideomycetes_unknown	Gloniaceae	Gloniaceae_unknown	0.464338	213.892	0.0021709
Pre	3.5.1.4	Ascomycota	Dothideomycetes	Mycosphaerellales	Teratosphaeriaceae	Friedmanniomyces	9.87289	213.892	0.0461584
Pre	3.5.1.4	Ascomycota	Dothideomycetes	Mytilinidiales	Mytilinidiaceae	Lophium	0.270136	213.892	0.00126296
Pre	3.5.1.4	Ascomycota	Dothideomycetes	Mytilinidiales	Mytilinidiaceae	Mytilinidiaceae_unknown	7.91567	213.892	0.0370079
Pre	3.5.1.4	Ascomycota	Dothideomycetes	Mytilinidiales	Mytilinidiales_unknown	Mytilinidiales_unknown	0.748918	213.892	0.00350139
Pre	3.5.1.4	Ascomycota	Eurotiomycetes	Chaetothyriales	Herpotrichiellaceae	Herpotrichiellaceae_unknown	0.984844	213.892	0.00460441
Pre	3.5.1.4	Ascomycota	Eurotiomycetes	Eurotiales	Aspergillaceae	Aspergillaceae_unknown	0.697398	213.892	0.00326052
Pre	3.5.1.4	Ascomycota	Eurotiomycetes	Eurotiales	Aspergillaceae	Aspergillus	21.2687	213.892	0.099437
Pre	3.5.1.4	Ascomycota	Eurotiomycetes	Eurotiales	Aspergillaceae	Penicillium	3.56336	213.892	0.0166597
Pre	3.5.1.4	Ascomycota	Eurotiomycetes	Eurotiales	Eurotiales_unknown	Eurotiales_unknown	3.79688	213.892	0.0177514
Pre	3.5.1.4	Ascomycota	Eurotiomycetes	Eurotiales	Trichocomaceae	Rasamsonia	0.541978	213.892	0.00253389
Pre	3.5.1.4	Ascomycota	Eurotiomycetes	Eurotiales	Trichocomaceae	Talaromyces	1.30687	213.892	0.00610995
Pre	3.5.1.4	Ascomycota	Eurotiomycetes	Eurotiales	Trichocomaceae	Trichocomaceae_unknown	1.25837	213.892	0.00588319
Pre	3.5.1.4	Ascomycota	Eurotiomycetes	Eurotiomycetes_unknown	Eurotiomycetes_unknown	Eurotiomycetes_unknown	0.822919	213.892	0.00384736
Pre	3.5.1.4	Ascomycota	Leotiomycetes	Helotiales	Helotiaceae	Bisporella	1.68291	213.892	0.00786807
Pre	3.5.1.4	Ascomycota	Leotiomycetes	Helotiales	Helotiaceae	Glarea	0.306947	213.892	0.00143506
Pre	3.5.1.4	Ascomycota	Leotiomycetes	Helotiales	Helotiales_unknown	Cadophora	0	213.892	0
Pre	3.5.1.4	Ascomycota	Leotiomycetes	Helotiales	Helotiales_unknown	Helotiales_unknown	6.67474	213.892	0.0312062
Pre	3.5.1.4	Ascomycota	Leotiomycetes	Helotiales	Leptodontidiaceae	Leptodontidium	1.05333	213.892	0.00492462
Pre	3.5.1.4	Ascomycota	Leotiomycetes	Helotiales	Mollisiaceae	Mollisia	0	213.892	0
Pre	3.5.1.4	Ascomycota	Leotiomycetes	Helotiales	Mollisiaceae	Mollisiaceae_unknown	0.489677	213.892	0.00228937
Pre	3.5.1.4	Ascomycota	Leotiomycetes	Helotiales	Mollisiaceae	Phialocephala	2.75972	213.892	0.0129024
Pre	3.5.1.4	Ascomycota	Leotiomycetes	Helotiales	Pleuroascaceae	Venustampulla	0.544288	213.892	0.00254469
Pre	3.5.1.4	Ascomycota	Leotiomycetes	Leotiomycetes_unknown	Leotiomycetes_unknown	Leotiomycetes_unknown	21.0001	213.892	0.0981812
Pre	3.5.1.4	Ascomycota	Leotiomycetes	Leotiomycetes_unknown	Myxotrichaceae	Oidiodendron	5.5714	213.892	0.0260478
Pre	3.5.1.4	Ascomycota	Leotiomycetes	Leotiomycetes_unknown	Pseudeurotiaceae	Pseudogymnoascus	3.60483	213.892	0.0168535
Pre	3.5.1.4	Ascomycota	Sordariomycetes	Hypocreales	Hypocreaceae	Trichoderma	7.77513	213.892	0.0363508
Pre	3.5.1.4	Ascomycota	Sordariomycetes	Hypocreales	Hypocreales_unknown	Hypocreales_unknown	6.63133	213.892	0.0310032
Pre	3.5.1.4	Ascomycota	Sordariomycetes	Hypocreales	Nectriaceae	Fusarium	0.658038	213.892	0.0030765
Pre	3.5.1.4	Ascomycota	Sordariomycetes	Sordariomycetes_unknown	Sordariomycetes_unknown	Sordariomycetes_unknown	1.27543	213.892	0.00596297
Pre	3.5.1.4	Basidiomycota	Agaricomycetes	Agaricales	Lyophyllaceae	Lyophyllum	0	213.892	0
Pre	3.5.1.4	Basidiomycota	Agaricomycetes	Agaricales	Tricholomataceae	Tricholoma	2.89169	213.892	0.0135194
Pre	3.5.1.4	Basidiomycota	Agaricomycetes	Agaricomycetes_unknown	Agaricomycetes_unknown	Agaricomycetes_unknown	7.08452	213.892	0.033122
Pre	3.5.1.4	Basidiomycota	Agaricomycetes	Russulales	Russulaceae	Russula	7.8936	213.892	0.0369047
Pre	3.5.1.4	Basidiomycota	Agaricomycetes	Sebacinales	Serendipitaceae	Serendipita	2.40022	213.892	0.0112217
Pre	3.5.1.4	Basidiomycota	Agaricomycetes	Sebacinales	Serendipitaceae	Serendipitaceae_unknown	1.06683	213.892	0.0049877
Pre	3.5.1.4	Eukaryota_unknown	Eukaryota_unknown	Eukaryota_unknown	Eukaryota_unknown	Eukaryota_unknown	6.56436	213.892	0.0306901
Pre	3.5.1.4	Mucoromycota	Endogonomycetes	Endogonales	Endogonales_unknown	Bifiguratus	1.99938	213.892	0.00934761
Pre	3.5.1.4	Mucoromycota	Mucoromycetes	Mucorales	Mucoraceae	Apophysomyces	3.16484	213.892	0.0147965
Pre	3.5.1.4	Mucoromycota	Mucoromycota_unknown	Mucoromycota_unknown	Mucoromycota_unknown	Mucoromycota_unknown	1.25553	213.892	0.00586996
Pre	3.5.1.4	Mucoromycota	Umbelopsidomycetes	Umbelopsidales	Umbelopsidaceae	Umbelopsis	1.40133	213.892	0.00655161
Pre	4.1.1.28	Ascomycota	Ascomycota_unknown	Ascomycota_unknown	Ascomycota_unknown	Ascomycota_unknown	0.51111	6.41473	0.0796776
Pre	4.1.1.28	Ascomycota	Dothideomycetes	Dothideomycetes_unknown	Gloniaceae	Gloniaceae_unknown	0.608788	6.41473	0.0949047
Pre	4.1.1.28	Ascomycota	Leotiomycetes	Leotiomycetes_unknown	Leotiomycetes_unknown	Leotiomycetes_unknown	2.1501	6.41473	0.335182
Pre	4.1.1.28	Ascomycota	Leotiomycetes	Leotiomycetes_unknown	Myxotrichaceae	Oidiodendron	0	6.41473	0
Pre	4.1.1.28	Ascomycota	Leotiomycetes	Leotiomycetes_unknown	Pseudeurotiaceae	Pseudogymnoascus	0	6.41473	0
Pre	4.1.1.28	Basidiomycota	Agaricomycetes	Agaricales	Tricholomataceae	Tricholoma	0.18406	6.41473	0.0286934
Pre	4.1.1.28	Eukaryota_unknown	Eukaryota_unknown	Eukaryota_unknown	Eukaryota_unknown	Eukaryota_unknown	1.35279	6.41473	0.210888
Pre	4.1.1.28	Mucoromycota	Endogonomycetes	Endogonales	Endogonales_unknown	Bifiguratus	1.60788	6.41473	0.250654
Pre	4.1.1.74	Ascomycota	Leotiomycetes	Helotiales	Mollisiaceae	Phialocephala	0.258523	5.76718	0.0448267
Pre	4.1.1.74	Basidiomycota	Exobasidiomycetes	Exobasidiales	Exobasidiaceae	Exobasidium	5.50865	5.76718	0.955173

## Sheet: N metabolism_bacteria_phylum
Enzyme	TmStatus	Phylum	RPKM	ratio	logRPKM	Phylum2
NR	Active	Acidobacteriota	0	0	0	Acidobacteriota
NR	Active	Actinomycetota	0.459851	0.119548	0.378334	Actinomycetota
NR	Active	Bacteria_unknown	2.02267	0.525837	1.10614	Bacteria_unknown
NR	Active	Chloroflexota	0	0	0	Chloroflexota
NR	Active	Planctomycetota	0	0	0	Planctomycetota
NR	Active	Pseudomonadota	1.36405	0.354615	0.860377	Pseudomonadota
NR	Post	Acidobacteriota	0	0	0	Acidobacteriota
NR	Post	Actinomycetota	0.939847	0.87989	0.662609	Actinomycetota
NR	Post	Bacteria_unknown	0.128295	0.12011	0.120707	Bacteria_unknown
NR	Post	Chloroflexota	0	0	0	Chloroflexota
NR	Post	Planctomycetota	0	0	0	Planctomycetota
NR	Post	Pseudomonadota	0	0	0	Pseudomonadota
NR	Pre	Acidobacteriota	0.398394	0.186937	0.335324	Acidobacteriota
NR	Pre	Actinomycetota	0	0	0	Actinomycetota
NR	Pre	Bacteria_unknown	0	0	0	Bacteria_unknown
NR	Pre	Chloroflexota	1.33817	0.627906	0.849369	Chloroflexota
NR	Pre	Planctomycetota	0.3946	0.185157	0.332607	Planctomycetota
NR	Pre	Pseudomonadota	0	0	0	Pseudomonadota
NapAB	Active	Acidobacteriota	0	0	0	Acidobacteriota
NapAB	Active	Actinomycetota	4.89033	0.178757	1.77331	Actinomycetota
NapAB	Active	Bacteria_unknown	10.5874	0.387001	2.44992	Bacteria_unknown
NapAB	Active	Chloroflexota	0.213733	0.00781261	0.193701	Chloroflexota
NapAB	Active	Elusimicrobiota	1.17478	0.0429419	0.776928	Others
NapAB	Active	Planctomycetota	0	0	0	Planctomycetota
NapAB	Active	Pseudomonadota	10.4912	0.383487	2.44159	Pseudomonadota
NapAB	Active	Verrucomicrobiota	0	0	0	Verrucomicrobiota
NapAB	Post	Acidobacteriota	0	0	0	Acidobacteriota
NapAB	Post	Actinomycetota	4.24716	0.717702	1.65769	Actinomycetota
NapAB	Post	Bacteria_unknown	0.329453	0.0556722	0.284767	Bacteria_unknown
NapAB	Post	Chloroflexota	0	0	0	Chloroflexota
NapAB	Post	Elusimicrobiota	0	0	0	Others
NapAB	Post	Planctomycetota	0	0	0	Planctomycetota
NapAB	Post	Pseudomonadota	1.34111	0.226626	0.850626	Pseudomonadota
NapAB	Post	Verrucomicrobiota	0	0	0	Verrucomicrobiota
NapAB	Pre	Acidobacteriota	1.1536	0.0383742	0.76714	Acidobacteriota
NapAB	Pre	Actinomycetota	3.42824	0.11404	1.488	Actinomycetota
NapAB	Pre	Bacteria_unknown	17.3346	0.57663	2.90879	Bacteria_unknown
NapAB	Pre	Chloroflexota	0	0	0	Chloroflexota
NapAB	Pre	Elusimicrobiota	0.141927	0.00472118	0.132717	Others
NapAB	Pre	Planctomycetota	0.819268	0.0272528	0.598434	Planctomycetota
NapAB	Pre	Pseudomonadota	2.53376	0.084285	1.26236	Pseudomonadota
NapAB	Pre	Verrucomicrobiota	4.65047	0.154697	1.73174	Verrucomicrobiota
NarB	Active	Bacteria_unknown	3.88423	0.128324	1.58601	Bacteria_unknown
NarB	Active	Bacteroidota	0.30952	0.0102257	0.269661	Others
NarB	Active	Planctomycetota	21.9103	0.723856	3.13158	Planctomycetota
NarB	Active	Pseudomonadota	4.16479	0.137594	1.64186	Pseudomonadota
NarB	Post	Bacteria_unknown	14.4054	0.861436	2.73472	Bacteria_unknown
NarB	Post	Bacteroidota	0.0418899	0.002505	0.0410363	Others
NarB	Post	Planctomycetota	2.27525	0.136059	1.18639	Planctomycetota
NarB	Post	Pseudomonadota	0	0	0	Pseudomonadota
NarB	Pre	Bacteria_unknown	1.39113	0.200285	0.871767	Bacteria_unknown
NarB	Pre	Bacteroidota	0.300455	0.0432573	0.262714	Others
NarB	Pre	Planctomycetota	5.09234	0.733156	1.80703	Planctomycetota
NarB	Pre	Pseudomonadota	0.161848	0.0233016	0.150011	Pseudomonadota
NarGHI	Active	Acidobacteriota	0	0	0	Acidobacteriota
NarGHI	Active	Actinomycetota	1.3323	0.165725	0.846853	Actinomycetota
NarGHI	Active	Bacteria_unknown	2.15645	0.268242	1.14945	Bacteria_unknown
NarGHI	Active	Nitrospirota	3.75987	0.467693	1.56022	Others
NarGHI	Active	Pseudomonadota	0.790573	0.09834	0.582536	Pseudomonadota
NarGHI	Post	Acidobacteriota	0	0	0	Acidobacteriota
NarGHI	Post	Actinomycetota	8.03348	0.932722	2.20094	Actinomycetota
NarGHI	Post	Bacteria_unknown	0.579464	0.0672784	0.457086	Bacteria_unknown
NarGHI	Post	Nitrospirota	0	0	0	Others
NarGHI	Post	Pseudomonadota	0	0	0	Pseudomonadota
NarGHI	Pre	Acidobacteriota	2.44995	0.206047	1.23836	Acidobacteriota
NarGHI	Pre	Actinomycetota	2.47663	0.20829	1.24606	Actinomycetota
NarGHI	Pre	Bacteria_unknown	3.47931	0.292618	1.49947	Bacteria_unknown
NarGHI	Pre	Nitrospirota	1.11833	0.0940539	0.750627	Others
NarGHI	Pre	Pseudomonadota	2.36607	0.198991	1.21374	Pseudomonadota
NasAB	Active	Acidobacteriota	3.61466	0.0203194	1.52924	Acidobacteriota
NasAB	Active	Actinomycetota	28.806	0.16193	3.39471	Actinomycetota
NasAB	Active	Bacteria_unknown	77.8586	0.437674	4.36766	Bacteria_unknown
NasAB	Active	Chloroflexota	4.84248	0.0272215	1.76516	Chloroflexota
NasAB	Active	Myxococcota	0.202672	0.0011393	0.184546	Myxococcota
NasAB	Active	Planctomycetota	7.91707	0.044505	2.18797	Planctomycetota
NasAB	Active	Pseudomonadota	51.1856	0.287734	3.95481	Pseudomonadota
NasAB	Active	Verrucomicrobiota	3.46482	0.0194771	1.49623	Verrucomicrobiota
NasAB	Post	Acidobacteriota	3.95553	0.0165203	1.6005	Acidobacteriota
NasAB	Post	Actinomycetota	170.059	0.710251	5.14201	Actinomycetota
NasAB	Post	Bacteria_unknown	53.5514	0.223658	3.99914	Bacteria_unknown
NasAB	Post	Chloroflexota	0	0	0	Chloroflexota
NasAB	Post	Myxococcota	0	0	0	Myxococcota
NasAB	Post	Planctomycetota	2.35663	0.00984248	1.21094	Planctomycetota
NasAB	Post	Pseudomonadota	9.38228	0.0391852	2.3401	Pseudomonadota
NasAB	Post	Verrucomicrobiota	0.129992	0.000542911	0.12221	Verrucomicrobiota
NasAB	Pre	Acidobacteriota	1.5805	0.0172935	0.947982	Acidobacteriota
NasAB	Pre	Actinomycetota	13.7306	0.150238	2.68993	Actinomycetota
NasAB	Pre	Bacteria_unknown	39.1644	0.42853	3.69298	Bacteria_unknown
NasAB	Pre	Chloroflexota	1.38495	0.0151538	0.869177	Chloroflexota
NasAB	Pre	Myxococcota	0.219953	0.00240668	0.198812	Myxococcota
NasAB	Pre	Planctomycetota	15.445	0.168997	2.80002	Planctomycetota
NasAB	Pre	Pseudomonadota	13.9601	0.152749	2.70538	Pseudomonadota
NasAB	Pre	Verrucomicrobiota	5.90692	0.0646325	1.93252	Verrucomicrobiota
NifDKH	Active	Bacteria_unknown	3.27005	0.873209	1.45163	Bacteria_unknown
NifDKH	Active	Pseudomonadota	0.474816	0.126791	0.388533	Pseudomonadota
NifDKH	Post	Bacteria_unknown	0.165444	0.30445	0.153102	Bacteria_unknown
NifDKH	Post	Pseudomonadota	0.377976	0.69555	0.320616	Pseudomonadota
NifDKH	Pre	Bacteria_unknown	2.63085	0.897795	1.28947	Bacteria_unknown
NifDKH	Pre	Pseudomonadota	0.299498	0.102205	0.261978	Pseudomonadota
NirA	Active	Acidobacteriota	23.3081	0.0679049	3.19081	Acidobacteriota
NirA	Active	Actinomycetota	160.92	0.46882	5.08711	Actinomycetota
NirA	Active	Aquificota	0	0	0	Others
NirA	Active	Bacillota	0	0	0	Others
NirA	Active	Bacteria_unknown	93.5224	0.272465	4.54884	Bacteria_unknown
NirA	Active	Bacteroidota	0.434738	0.00126655	0.360982	Others
NirA	Active	Candidatus Dormibacteraeota	0.697704	0.00203267	0.529277	Others
NirA	Active	Candidatus Handelsmanbacteria	0	0	0	Others
NirA	Active	Candidatus Rokubacteria	0.65339	0.00190356	0.502828	Others
NirA	Active	Chloroflexota	20.3883	0.0593984	3.06284	Chloroflexota
NirA	Active	Gemmatimonadota	0.596427	0.00173761	0.467768	Others
NirA	Active	Myxococcota	0	0	0	Myxococcota
NirA	Active	Planctomycetota	11.4089	0.0332383	2.51841	Planctomycetota
NirA	Active	Pseudomonadota	23.8318	0.0694306	3.21212	Pseudomonadota
NirA	Active	Thermomicrobiota	6.74058	0.0196378	2.04648	Others
NirA	Active	Verrucomicrobiota	0.743152	0.00216507	0.555695	Verrucomicrobiota
NirA	Post	Acidobacteriota	2.04389	0.00625244	1.11314	Acidobacteriota
NirA	Post	Actinomycetota	250.29	0.765657	5.52661	Actinomycetota
NirA	Post	Aquificota	0	0	0	Others
NirA	Post	Bacillota	0	0	0	Others
NirA	Post	Bacteria_unknown	24.6438	0.0753875	3.2443	Bacteria_unknown
NirA	Post	Bacteroidota	0	0	0	Others
NirA	Post	Candidatus Dormibacteraeota	0	0	0	Others
NirA	Post	Candidatus Handelsmanbacteria	0	0	0	Others
NirA	Post	Candidatus Rokubacteria	0.102123	0.000312404	0.0972387	Others
NirA	Post	Chloroflexota	9.73968	0.0297945	2.37394	Chloroflexota
NirA	Post	Gemmatimonadota	35.6638	0.109099	3.60179	Others
NirA	Post	Myxococcota	0.958588	0.0029324	0.672224	Myxococcota
NirA	Post	Planctomycetota	0.700099	0.00214166	0.530686	Planctomycetota
NirA	Post	Pseudomonadota	2.75374	0.00842392	1.32275	Pseudomonadota
NirA	Post	Thermomicrobiota	0	0	0	Others
NirA	Post	Verrucomicrobiota	0	0	0	Verrucomicrobiota
NirA	Pre	Acidobacteriota	34.5111	0.15359	3.56985	Acidobacteriota
NirA	Pre	Actinomycetota	99.0293	0.440725	4.60546	Actinomycetota
NirA	Pre	Aquificota	0.505608	0.00225018	0.409197	Others
NirA	Pre	Bacillota	0.103696	0.000461494	0.0986645	Others
NirA	Pre	Bacteria_unknown	34.7412	0.154614	3.5763	Bacteria_unknown
NirA	Pre	Bacteroidota	0.273119	0.0012155	0.24147	Others
NirA	Pre	Candidatus Dormibacteraeota	0	0	0	Others
NirA	Pre	Candidatus Handelsmanbacteria	0.651284	0.00289851	0.501553	Others
NirA	Pre	Candidatus Rokubacteria	0.50082	0.00222888	0.406012	Others
NirA	Pre	Chloroflexota	11.865	0.0528045	2.55451	Chloroflexota
NirA	Pre	Gemmatimonadota	0	0	0	Others
NirA	Pre	Myxococcota	1.85913	0.00827395	1.05052	Myxococcota
NirA	Pre	Planctomycetota	19.8852	0.0884979	3.03904	Planctomycetota
NirA	Pre	Pseudomonadota	13.2296	0.0588777	2.65532	Pseudomonadota
NirA	Pre	Thermomicrobiota	6.84466	0.0304618	2.05983	Others
NirA	Pre	Verrucomicrobiota	0.696597	0.00310017	0.528624	Verrucomicrobiota
NirBD	Active	Acidobacteriota	20.684	0.0655162	3.07658	Acidobacteriota
NirBD	Active	Actinomycetota	86.0128	0.272444	4.46606	Actinomycetota
NirBD	Active	Bacillota	0	0	0	Others
NirBD	Active	Bacteria_unknown	52.3173	0.165714	3.97626	Bacteria_unknown
NirBD	Active	Bacteroidota	0	0	0	Others
NirBD	Active	Candidatus Dormibacteraeota	2.30304	0.00729482	1.19484	Others
NirBD	Active	Candidatus Eremiobacterota	0	0	0	Others
NirBD	Active	Candidatus Rokubacteria	0	0	0	Others
NirBD	Active	Chloroflexota	7.79335	0.0246853	2.174	Chloroflexota
NirBD	Active	Gemmatimonadota	0	0	0	Others
NirBD	Active	Myxococcota	1.31178	0.00415503	0.838017	Myxococcota
NirBD	Active	Planctomycetota	82.486	0.261273	4.42468	Planctomycetota
NirBD	Active	Pseudomonadota	62.8002	0.198918	4.15576	Pseudomonadota
NirBD	Active	Verrucomicrobiota	0	0	0	Verrucomicrobiota
NirBD	Post	Acidobacteriota	1.05006	0.00270813	0.717867	Acidobacteriota
NirBD	Post	Actinomycetota	291.8	0.752563	5.67949	Actinomycetota
NirBD	Post	Bacillota	0	0	0	Others
NirBD	Post	Bacteria_unknown	56.5634	0.145879	4.05289	Bacteria_unknown
NirBD	Post	Bacteroidota	0	0	0	Others
NirBD	Post	Candidatus Dormibacteraeota	0	0	0	Others
NirBD	Post	Candidatus Eremiobacterota	0	0	0	Others
NirBD	Post	Candidatus Rokubacteria	0	0	0	Others
NirBD	Post	Chloroflexota	2.4441	0.00630344	1.23666	Chloroflexota
NirBD	Post	Gemmatimonadota	0	0	0	Others
NirBD	Post	Myxococcota	2.22211	0.0057309	1.17004	Myxococcota
NirBD	Post	Planctomycetota	12.6959	0.0327433	2.6171	Planctomycetota
NirBD	Post	Pseudomonadota	20.4729	0.0528005	3.06679	Pseudomonadota
NirBD	Post	Verrucomicrobiota	0.493087	0.00127169	0.400846	Verrucomicrobiota
NirBD	Pre	Acidobacteriota	18.2963	0.0877716	2.95991	Acidobacteriota
NirBD	Pre	Actinomycetota	30.7377	0.147456	3.4575	Actinomycetota
NirBD	Pre	Bacillota	0.0456195	0.000218847	0.0446095	Others
NirBD	Pre	Bacteria_unknown	66.0342	0.316781	4.2052	Bacteria_unknown
NirBD	Pre	Bacteroidota	1.7304	0.00830116	1.00445	Others
NirBD	Pre	Candidatus Dormibacteraeota	0	0	0	Others
NirBD	Pre	Candidatus Eremiobacterota	0.315748	0.00151472	0.274405	Others
NirBD	Pre	Candidatus Rokubacteria	0.74654	0.00358133	0.557637	Others
NirBD	Pre	Chloroflexota	7.60366	0.0364765	2.15219	Chloroflexota
NirBD	Pre	Gemmatimonadota	2.21962	0.0106481	1.16926	Others
NirBD	Pre	Myxococcota	0.237237	0.00113808	0.212881	Myxococcota
NirBD	Pre	Planctomycetota	62.1538	0.298166	4.14557	Planctomycetota
NirBD	Pre	Pseudomonadota	16.3437	0.0784045	2.85323	Pseudomonadota
NirBD	Pre	Verrucomicrobiota	1.98906	0.00954198	1.09496	Verrucomicrobiota
NrfAH	Active	Acidobacteriota	0.744789	0.109326	0.556633	Acidobacteriota
NrfAH	Active	Actinomycetota	1.31957	0.193697	0.841382	Actinomycetota
NrfAH	Active	Bacteria_unknown	2.76913	0.406475	1.32684	Bacteria_unknown
NrfAH	Active	Candidatus Handelsmanbacteria	0	0	0	Others
NrfAH	Active	Planctomycetota	1.97905	0.290501	1.09161	Planctomycetota
NrfAH	Post	Acidobacteriota	0		0	Acidobacteriota
NrfAH	Post	Actinomycetota	0		0	Actinomycetota
NrfAH	Post	Bacteria_unknown	0		0	Bacteria_unknown
NrfAH	Post	Candidatus Handelsmanbacteria	0		0	Others
NrfAH	Post	Planctomycetota	0		0	Planctomycetota
NrfAH	Pre	Acidobacteriota	0.196365	0.0565894	0.179288	Acidobacteriota
NrfAH	Pre	Actinomycetota	0	0	0	Actinomycetota
NrfAH	Pre	Bacteria_unknown	0.668274	0.192586	0.511789	Bacteria_unknown
NrfAH	Pre	Candidatus Handelsmanbacteria	0.135756	0.039123	0.127299	Others
NrfAH	Pre	Planctomycetota	2.4696	0.711701	1.24404	Planctomycetota

## Sheet: Glutamate_bacteria
KEGG.enzyme.G	TmStatus	Phylum	RPKM	ratio	logRPKM	Phylum2
1.4.1.13	Active	Acidobacteriota	130.543	0.0848552	4.87933	Acidobacteriota
1.4.1.13	Active	Actinomycetota	319.674	0.207794	5.77043	Actinomycetota
1.4.1.13	Active	Bacillota	1.98633	0.00129115	1.09404	Bacillota
1.4.1.13	Active	Bacteria_unknown	267.721	0.174024	5.59368	Bacteria_unknown
1.4.1.13	Active	Bacteroidota	2.79615	0.00181755	1.33399	Bacteroidota
1.4.1.13	Active	Candidatus Binatota	1.15634	0.000751642	0.768412	Candidatus Binatota
1.4.1.13	Active	Candidatus Dadabacteria	0	0	0	Candidatus Dadabacteria
1.4.1.13	Active	Candidatus Daviesbacteria	0.28431	0.000184807	0.250222	Candidatus Daviesbacteria
1.4.1.13	Active	Candidatus Dormibacteraeota	0.0815864	5.30327e-05	0.0784288	Candidatus Dormibacteraeota
1.4.1.13	Active	Candidatus Eremiobacterota	1.13066	0.00073495	0.756432	Candidatus Eremiobacterota
1.4.1.13	Active	Candidatus Hinthialibacterota	12.0314	0.00782062	2.56736	Candidatus Hinthialibacterota
1.4.1.13	Active	Candidatus Omnitrophota	0	0	0	Candidatus Omnitrophota
1.4.1.13	Active	Candidatus Rokubacteria	1.05652	0.000686757	0.721015	Candidatus Rokubacteria
1.4.1.13	Active	Chloroflexota	79.34	0.0515725	4.38627	Chloroflexota
1.4.1.13	Active	Elusimicrobiota	0.779752	0.000506853	0.576474	Elusimicrobiota
1.4.1.13	Active	Gemmatimonadota	1.56378	0.00101649	0.941484	Gemmatimonadota
1.4.1.13	Active	Myxococcota	9.6625	0.0062808	2.36673	Myxococcota
1.4.1.13	Active	Planctomycetota	61.4423	0.0399386	4.13424	Planctomycetota
1.4.1.13	Active	Pseudomonadota	646.1	0.419977	6.4725	Pseudomonadota
1.4.1.13	Active	Verrucomicrobiota	1.06808	0.000694275	0.726623	Verrucomicrobiota
1.4.1.13	Post	Acidobacteriota	48.25	0.0275328	3.89691	Acidobacteriota
1.4.1.13	Post	Actinomycetota	1017.94	0.580866	6.92652	Actinomycetota
1.4.1.13	Post	Bacillota	0	0	0	Bacillota
1.4.1.13	Post	Bacteria_unknown	254.168	0.145036	5.54192	Bacteria_unknown
1.4.1.13	Post	Bacteroidota	0.131447	7.50072e-05	0.123497	Bacteroidota
1.4.1.13	Post	Candidatus Binatota	0.106335	6.06776e-05	0.101052	Candidatus Binatota
1.4.1.13	Post	Candidatus Dadabacteria	0	0	0	Candidatus Dadabacteria
1.4.1.13	Post	Candidatus Daviesbacteria	0	0	0	Candidatus Daviesbacteria
1.4.1.13	Post	Candidatus Dormibacteraeota	2.20811	0.00126001	1.16568	Candidatus Dormibacteraeota
1.4.1.13	Post	Candidatus Eremiobacterota	4.24025	0.00241961	1.65637	Candidatus Eremiobacterota
1.4.1.13	Post	Candidatus Hinthialibacterota	0	0	0	Candidatus Hinthialibacterota
1.4.1.13	Post	Candidatus Omnitrophota	0.112958	6.44572e-05	0.107022	Candidatus Omnitrophota
1.4.1.13	Post	Candidatus Rokubacteria	18.3255	0.0104571	2.96143	Candidatus Rokubacteria
1.4.1.13	Post	Chloroflexota	37.9811	0.0216731	3.66308	Chloroflexota
1.4.1.13	Post	Elusimicrobiota	0	0	0	Elusimicrobiota
1.4.1.13	Post	Gemmatimonadota	2.63828	0.00150548	1.29151	Gemmatimonadota
1.4.1.13	Post	Myxococcota	9.99818	0.00570524	2.39773	Myxococcota
1.4.1.13	Post	Planctomycetota	46.5987	0.0265905	3.8628	Planctomycetota
1.4.1.13	Post	Pseudomonadota	309.754	0.176754	5.739	Pseudomonadota
1.4.1.13	Post	Verrucomicrobiota	0	0	0	Verrucomicrobiota
1.4.1.13	Pre	Acidobacteriota	153.286	0.126868	5.03881	Acidobacteriota
1.4.1.13	Pre	Actinomycetota	186.196	0.154106	5.23216	Actinomycetota
1.4.1.13	Pre	Bacillota	0.317786	0.000263017	0.275953	Bacillota
1.4.1.13	Pre	Bacteria_unknown	342.037	0.283089	5.83784	Bacteria_unknown
1.4.1.13	Pre	Bacteroidota	0.792114	0.000655598	0.583396	Bacteroidota
1.4.1.13	Pre	Candidatus Binatota	7.2827	0.00602756	2.11417	Candidatus Binatota
1.4.1.13	Pre	Candidatus Dadabacteria	0.155558	0.000128749	0.144584	Candidatus Dadabacteria
1.4.1.13	Pre	Candidatus Daviesbacteria	0	0	0	Candidatus Daviesbacteria
1.4.1.13	Pre	Candidatus Dormibacteraeota	0.684052	0.00056616	0.521203	Candidatus Dormibacteraeota
1.4.1.13	Pre	Candidatus Eremiobacterota	0.83312	0.000689537	0.60602	Candidatus Eremiobacterota
1.4.1.13	Pre	Candidatus Hinthialibacterota	7.38092	0.00610886	2.12596	Candidatus Hinthialibacterota
1.4.1.13	Pre	Candidatus Omnitrophota	0.15985	0.0001323	0.14829	Candidatus Omnitrophota
1.4.1.13	Pre	Candidatus Rokubacteria	1.18972	0.000984682	0.783776	Candidatus Rokubacteria
1.4.1.13	Pre	Chloroflexota	66.8738	0.0553485	4.21765	Chloroflexota
1.4.1.13	Pre	Elusimicrobiota	0	0	0	Elusimicrobiota
1.4.1.13	Pre	Gemmatimonadota	6.10447	0.0050524	1.96072	Gemmatimonadota
1.4.1.13	Pre	Myxococcota	8.16196	0.00675529	2.21506	Myxococcota
1.4.1.13	Pre	Planctomycetota	54.6156	0.0452029	4.01846	Planctomycetota
1.4.1.13	Pre	Pseudomonadota	371.327	0.307331	5.91977	Pseudomonadota
1.4.1.13	Pre	Verrucomicrobiota	0.833886	0.00069017	0.606437	Verrucomicrobiota
1.4.1.14	Active	Acidobacteriota	2.39801	0.222232	1.22319	Acidobacteriota
1.4.1.14	Active	Actinomycetota	1.35317	0.125403	0.855762	Actinomycetota
1.4.1.14	Active	Bacteria_unknown	0	0	0	Bacteria_unknown
1.4.1.14	Active	Candidatus Eremiobacterota	1.36827	0.126803	0.862162	Candidatus Eremiobacterota
1.4.1.14	Active	Chloroflexota	0.472376	0.0437768	0.386877	Chloroflexota
1.4.1.14	Active	Planctomycetota	0	0	0	Planctomycetota
1.4.1.14	Active	Pseudomonadota	5.19872	0.481785	1.82434	Pseudomonadota
1.4.1.14	Post	Acidobacteriota	1.04516	0.160313	0.715478	Acidobacteriota
1.4.1.14	Post	Actinomycetota	0	0	0	Actinomycetota
1.4.1.14	Post	Bacteria_unknown	0.805818	0.123601	0.591014	Bacteria_unknown
1.4.1.14	Post	Candidatus Eremiobacterota	0	0	0	Candidatus Eremiobacterota
1.4.1.14	Post	Chloroflexota	4.66854	0.716086	1.73493	Chloroflexota
1.4.1.14	Post	Planctomycetota	0	0	0	Planctomycetota
1.4.1.14	Post	Pseudomonadota	0	0	0	Pseudomonadota
1.4.1.14	Pre	Acidobacteriota	3.53927	0.153887	1.51277	Acidobacteriota
1.4.1.14	Pre	Actinomycetota	0.725602	0.0315491	0.545576	Actinomycetota
1.4.1.14	Pre	Bacteria_unknown	11.2637	0.489746	2.50665	Bacteria_unknown
1.4.1.14	Pre	Candidatus Eremiobacterota	0	0	0	Candidatus Eremiobacterota
1.4.1.14	Pre	Chloroflexota	3.46192	0.150524	1.49558	Chloroflexota
1.4.1.14	Pre	Planctomycetota	2.55427	0.11106	1.26815	Planctomycetota
1.4.1.14	Pre	Pseudomonadota	1.45434	0.0632345	0.897858	Pseudomonadota
1.4.7.1	Active	Acidobacteriota	23.4072	0.05281	3.19488	Acidobacteriota
1.4.7.1	Active	Actinomycetota	100.641	0.227061	4.62145	Actinomycetota
1.4.7.1	Active	Bacillota	0	0	0	Bacillota
1.4.7.1	Active	Bacteria_unknown	153.451	0.346207	5.03988	Bacteria_unknown
1.4.7.1	Active	Bacteroidota	0.852297	0.0019229	0.616426	Bacteroidota
1.4.7.1	Active	Candidatus Binatota	0	0	0	Candidatus Binatota
1.4.7.1	Active	Candidatus Dadabacteria	0	0	0	Candidatus Dadabacteria
1.4.7.1	Active	Candidatus Dormibacteraeota	0	0	0	Candidatus Dormibacteraeota
1.4.7.1	Active	Candidatus Eremiobacterota	0	0	0	Candidatus Eremiobacterota
1.4.7.1	Active	Candidatus Omnitrophota	0	0	0	Candidatus Omnitrophota
1.4.7.1	Active	Candidatus Rokubacteria	0.553826	0.00124951	0.44072	Candidatus Rokubacteria
1.4.7.1	Active	Chloroflexota	61.434	0.138604	4.13411	Chloroflexota
1.4.7.1	Active	Elusimicrobiota	0.779752	0.00175923	0.576474	Elusimicrobiota
1.4.7.1	Active	Gemmatimonadota	0	0	0	Gemmatimonadota
1.4.7.1	Active	Myxococcota	2.94276	0.00663929	1.37188	Myxococcota
1.4.7.1	Active	Planctomycetota	34.3259	0.077444	3.56462	Planctomycetota
1.4.7.1	Active	Pseudomonadota	49.9519	0.112699	3.93088	Pseudomonadota
1.4.7.1	Active	Verrucomicrobiota	14.8947	0.0336044	2.76598	Verrucomicrobiota
1.4.7.1	Post	Acidobacteriota	30.5266	0.0344913	3.45083	Acidobacteriota
1.4.7.1	Post	Actinomycetota	633.777	0.716092	6.45327	Actinomycetota
1.4.7.1	Post	Bacillota	0	0	0	Bacillota
1.4.7.1	Post	Bacteria_unknown	125.209	0.141471	4.83794	Bacteria_unknown
1.4.7.1	Post	Bacteroidota	0.0326491	3.68895e-05	0.0321274	Bacteroidota
1.4.7.1	Post	Candidatus Binatota	0.106335	0.000120145	0.101052	Candidatus Binatota
1.4.7.1	Post	Candidatus Dadabacteria	0	0	0	Candidatus Dadabacteria
1.4.7.1	Post	Candidatus Dormibacteraeota	0.258724	0.000292327	0.230099	Candidatus Dormibacteraeota
1.4.7.1	Post	Candidatus Eremiobacterota	0.805235	0.000909818	0.590691	Candidatus Eremiobacterota
1.4.7.1	Post	Candidatus Omnitrophota	0.112958	0.000127629	0.107022	Candidatus Omnitrophota
1.4.7.1	Post	Candidatus Rokubacteria	4.36656	0.00493369	1.68019	Candidatus Rokubacteria
1.4.7.1	Post	Chloroflexota	31.2846	0.0353478	3.47459	Chloroflexota
1.4.7.1	Post	Elusimicrobiota	0	0	0	Elusimicrobiota
1.4.7.1	Post	Gemmatimonadota	1.87731	0.00212113	1.05686	Gemmatimonadota
1.4.7.1	Post	Myxococcota	7.0173	0.00792871	2.0816	Myxococcota
1.4.7.1	Post	Planctomycetota	33.0354	0.037326	3.5274	Planctomycetota
1.4.7.1	Post	Pseudomonadota	15.6522	0.0176851	2.81254	Pseudomonadota
1.4.7.1	Post	Verrucomicrobiota	0.988317	0.00111668	0.687289	Verrucomicrobiota
1.4.7.1	Pre	Acidobacteriota	42.5911	0.102359	3.77485	Acidobacteriota
1.4.7.1	Pre	Actinomycetota	67.5515	0.162347	4.22759	Actinomycetota
1.4.7.1	Pre	Bacillota	0.265669	0.000638483	0.235601	Bacillota
1.4.7.1	Pre	Bacteria_unknown	188.335	0.452625	5.24352	Bacteria_unknown
1.4.7.1	Pre	Bacteroidota	0.313186	0.000752681	0.272456	Bacteroidota
1.4.7.1	Pre	Candidatus Binatota	2.99898	0.00720746	1.38604	Candidatus Binatota
1.4.7.1	Pre	Candidatus Dadabacteria	1.00692	0.00241994	0.696602	Candidatus Dadabacteria
1.4.7.1	Pre	Candidatus Dormibacteraeota	0.184847	0.000444243	0.169614	Candidatus Dormibacteraeota
1.4.7.1	Pre	Candidatus Eremiobacterota	0.508639	0.00122241	0.411208	Candidatus Eremiobacterota
1.4.7.1	Pre	Candidatus Omnitrophota	0.15985	0.000384167	0.14829	Candidatus Omnitrophota
1.4.7.1	Pre	Candidatus Rokubacteria	1.68602	0.00405202	0.988061	Candidatus Rokubacteria
1.4.7.1	Pre	Chloroflexota	46.1846	0.110996	3.85407	Chloroflexota
1.4.7.1	Pre	Elusimicrobiota	0	0	0	Elusimicrobiota
1.4.7.1	Pre	Gemmatimonadota	2.56888	0.00617381	1.27225	Gemmatimonadota
1.4.7.1	Pre	Myxococcota	3.7768	0.00907678	1.56377	Myxococcota
1.4.7.1	Pre	Planctomycetota	31.5394	0.0757988	3.48245	Planctomycetota
1.4.7.1	Pre	Pseudomonadota	22.2253	0.053414	3.14524	Pseudomonadota
1.4.7.1	Pre	Verrucomicrobiota	4.19773	0.0100884	1.64822	Verrucomicrobiota
6.3.1.2	Active	Acidobacteriota	125.045	0.0485015	4.83664	Acidobacteriota
6.3.1.2	Active	Actinomycetota	605.499	0.234856	6.4077	Actinomycetota
6.3.1.2	Active	Armatimonadota	0	0	0	Armatimonadota
6.3.1.2	Active	Bacteria_unknown	731.385	0.283684	6.59631	Bacteria_unknown
6.3.1.2	Active	Bacteroidota	7.64677	0.00296597	2.15719	Bacteroidota
6.3.1.2	Active	Bdellovibrionota	0.164946	6.39782e-05	0.152675	Bdellovibrionota
6.3.1.2	Active	Candidatus Binatota	5.36391	0.00208051	1.85064	Candidatus Binatota
6.3.1.2	Active	Candidatus Dormibacteraeota	0.386626	0.000149962	0.326873	Candidatus Dormibacteraeota
6.3.1.2	Active	Candidatus Eremiobacterota	8.81304	0.00341834	2.28371	Candidatus Eremiobacterota
6.3.1.2	Active	Candidatus Handelsmanbacteria	1.66148	0.000644441	0.978881	Candidatus Handelsmanbacteria
6.3.1.2	Active	Candidatus Levybacteria	0.251347	9.74905e-05	0.22422	Candidatus Levybacteria
6.3.1.2	Active	Candidatus Melainabacteria	3.2811	0.00127265	1.45421	Candidatus Melainabacteria
6.3.1.2	Active	Candidatus Rokubacteria	0.25558	9.91325e-05	0.227598	Candidatus Rokubacteria
6.3.1.2	Active	Chloroflexota	139.682	0.0541787	4.9465	Chloroflexota
6.3.1.2	Active	Elusimicrobiota	0.832211	0.000322792	0.605523	Elusimicrobiota
6.3.1.2	Active	Gemmatimonadota	2.06627	0.000801451	1.12046	Gemmatimonadota
6.3.1.2	Active	Myxococcota	31.8944	0.012371	3.4933	Myxococcota
6.3.1.2	Active	Planctomycetota	82.4357	0.0319745	4.42408	Planctomycetota
6.3.1.2	Active	Pseudomonadota	747.344	0.289874	6.61786	Pseudomonadota
6.3.1.2	Active	Thermomicrobiota	0	0	0	Thermomicrobiota
6.3.1.2	Active	Verrucomicrobiota	84.1591	0.032643	4.44452	Verrucomicrobiota
6.3.1.2	Post	Acidobacteriota	142.358	0.0555586	4.96534	Acidobacteriota
6.3.1.2	Post	Actinomycetota	1029.32	0.401715	6.93762	Actinomycetota
6.3.1.2	Post	Armatimonadota	0	0	0	Armatimonadota
6.3.1.2	Post	Bacteria_unknown	594.525	0.232028	6.38944	Bacteria_unknown
6.3.1.2	Post	Bacteroidota	0.287254	0.000112108	0.252511	Bacteroidota
6.3.1.2	Post	Bdellovibrionota	1.65258	0.00064496	0.975534	Bdellovibrionota
6.3.1.2	Post	Candidatus Binatota	0	0	0	Candidatus Binatota
6.3.1.2	Post	Candidatus Dormibacteraeota	0	0	0	Candidatus Dormibacteraeota
6.3.1.2	Post	Candidatus Eremiobacterota	0.527709	0.000205951	0.42377	Candidatus Eremiobacterota
6.3.1.2	Post	Candidatus Handelsmanbacteria	0	0	0	Candidatus Handelsmanbacteria
6.3.1.2	Post	Candidatus Levybacteria	0	0	0	Candidatus Levybacteria
6.3.1.2	Post	Candidatus Melainabacteria	0	0	0	Candidatus Melainabacteria
6.3.1.2	Post	Candidatus Rokubacteria	0.154872	6.04424e-05	0.143989	Candidatus Rokubacteria
6.3.1.2	Post	Chloroflexota	123.547	0.0482173	4.82469	Chloroflexota
6.3.1.2	Post	Elusimicrobiota	2.22307	0.000867606	1.17033	Elusimicrobiota
6.3.1.2	Post	Gemmatimonadota	0.221262	8.63528e-05	0.199885	Gemmatimonadota
6.3.1.2	Post	Myxococcota	87.1099	0.0339967	4.47859	Myxococcota
6.3.1.2	Post	Planctomycetota	95.3505	0.0372128	4.56799	Planctomycetota
6.3.1.2	Post	Pseudomonadota	482.961	0.188487	6.182	Pseudomonadota
6.3.1.2	Post	Thermomicrobiota	0	0	0	Thermomicrobiota
6.3.1.2	Post	Verrucomicrobiota	2.0689	0.000807437	1.12132	Verrucomicrobiota
6.3.1.2	Pre	Acidobacteriota	215.404	0.09642	5.37715	Acidobacteriota
6.3.1.2	Pre	Actinomycetota	327.495	0.146595	5.79452	Actinomycetota
6.3.1.2	Pre	Armatimonadota	4.88276	0.00218564	1.77203	Armatimonadota
6.3.1.2	Pre	Bacteria_unknown	821.61	0.367772	6.71248	Bacteria_unknown
6.3.1.2	Pre	Bacteroidota	1.0548	0.000472156	0.720181	Bacteroidota
6.3.1.2	Pre	Bdellovibrionota	0	0	0	Bdellovibrionota
6.3.1.2	Pre	Candidatus Binatota	11.2297	0.00502669	2.50387	Candidatus Binatota
6.3.1.2	Pre	Candidatus Dormibacteraeota	1.61185	0.000721504	0.96006	Candidatus Dormibacteraeota
6.3.1.2	Pre	Candidatus Eremiobacterota	2.40658	0.00107724	1.22571	Candidatus Eremiobacterota
6.3.1.2	Pre	Candidatus Handelsmanbacteria	0.496675	0.000222324	0.403246	Candidatus Handelsmanbacteria
6.3.1.2	Pre	Candidatus Levybacteria	0.0857826	3.83983e-05	0.082301	Candidatus Levybacteria
6.3.1.2	Pre	Candidatus Melainabacteria	0.0646014	2.89171e-05	0.0626004	Candidatus Melainabacteria
6.3.1.2	Pre	Candidatus Rokubacteria	2.71247	0.00121417	1.3117	Candidatus Rokubacteria
6.3.1.2	Pre	Chloroflexota	172.576	0.0772491	5.15661	Chloroflexota
6.3.1.2	Pre	Elusimicrobiota	0.439051	0.00019653	0.363984	Elusimicrobiota
6.3.1.2	Pre	Gemmatimonadota	2.32818	0.00104215	1.20243	Gemmatimonadota
6.3.1.2	Pre	Myxococcota	73.0474	0.0326978	4.30471	Myxococcota
6.3.1.2	Pre	Planctomycetota	62.1682	0.027828	4.1458	Planctomycetota
6.3.1.2	Pre	Pseudomonadota	510.878	0.228681	6.23809	Pseudomonadota
6.3.1.2	Pre	Thermomicrobiota	1.29222	0.00057843	0.829522	Thermomicrobiota
6.3.1.2	Pre	Verrucomicrobiota	22.2359	0.00995331	3.1457	Verrucomicrobiota

## Sheet: Tryptophan_bacteria
KEGG.enzyme.G	TmStatus	Phylum	RPKM	ratio	logRPKM	Phylum2
2.4.2.18	Active	Acidobacteriota	29.2682	0.0966204	3.4101	Acidobacteriota
2.4.2.18	Active	Actinomycetota	40.7467	0.134513	3.73162	Actinomycetota
2.4.2.18	Active	Bacillota	0	0	0	Bacillota
2.4.2.18	Active	Bacteria_unknown	46.6124	0.153877	3.86309	Bacteria_unknown
2.4.2.18	Active	Bacteroidota	5.83173	0.0192517	1.92158	Bacteroidota
2.4.2.18	Active	Candidatus Dormibacteraeota	1.20522	0.00397866	0.790826	Candidatus Dormibacteraeota
2.4.2.18	Active	Candidatus Eremiobacterota	17.8456	0.058912	2.93628	Candidatus Eremiobacterota
2.4.2.18	Active	Candidatus Saccharibacteria	0	0	0	Candidatus Saccharibacteria
2.4.2.18	Active	Chloroflexota	25.2454	0.0833403	3.26749	Chloroflexota
2.4.2.18	Active	Gemmatimonadota	0.622567	0.00205522	0.484009	Gemmatimonadota
2.4.2.18	Active	Myxococcota	0	0	0	Myxococcota
2.4.2.18	Active	Planctomycetota	12.2641	0.0404863	2.58506	Planctomycetota
2.4.2.18	Active	Pseudomonadota	117.617	0.388277	4.7759	Pseudomonadota
2.4.2.18	Active	Verrucomicrobiota	5.66099	0.0186881	1.89627	Verrucomicrobiota
2.4.2.18	Post	Acidobacteriota	5.10384	0.0153187	1.80892	Acidobacteriota
2.4.2.18	Post	Actinomycetota	199.008	0.597302	5.29836	Actinomycetota
2.4.2.18	Post	Bacillota	0	0	0	Bacillota
2.4.2.18	Post	Bacteria_unknown	32.9639	0.0989379	3.5253	Bacteria_unknown
2.4.2.18	Post	Bacteroidota	0	0	0	Bacteroidota
2.4.2.18	Post	Candidatus Dormibacteraeota	0	0	0	Candidatus Dormibacteraeota
2.4.2.18	Post	Candidatus Eremiobacterota	1.81173	0.00543774	1.0338	Candidatus Eremiobacterota
2.4.2.18	Post	Candidatus Saccharibacteria	0	0	0	Candidatus Saccharibacteria
2.4.2.18	Post	Chloroflexota	5.76424	0.0173008	1.91165	Chloroflexota
2.4.2.18	Post	Gemmatimonadota	0	0	0	Gemmatimonadota
2.4.2.18	Post	Myxococcota	15.9105	0.0477538	2.82793	Myxococcota
2.4.2.18	Post	Planctomycetota	6.72224	0.0201761	2.0441	Planctomycetota
2.4.2.18	Post	Pseudomonadota	64.7967	0.194481	4.18657	Pseudomonadota
2.4.2.18	Post	Verrucomicrobiota	1.09687	0.00329215	0.740446	Verrucomicrobiota
2.4.2.18	Pre	Acidobacteriota	22.9757	0.113271	3.17704	Acidobacteriota
2.4.2.18	Pre	Actinomycetota	17.8054	0.0877815	2.93415	Actinomycetota
2.4.2.18	Pre	Bacillota	0.228911	0.00112854	0.206129	Bacillota
2.4.2.18	Pre	Bacteria_unknown	62.7978	0.309595	4.15572	Bacteria_unknown
2.4.2.18	Pre	Bacteroidota	0	0	0	Bacteroidota
2.4.2.18	Pre	Candidatus Dormibacteraeota	0	0	0	Candidatus Dormibacteraeota
2.4.2.18	Pre	Candidatus Eremiobacterota	1.32422	0.00652843	0.843383	Candidatus Eremiobacterota
2.4.2.18	Pre	Candidatus Saccharibacteria	0.275506	0.00135825	0.243343	Candidatus Saccharibacteria
2.4.2.18	Pre	Chloroflexota	11.595	0.0571639	2.5333	Chloroflexota
2.4.2.18	Pre	Gemmatimonadota	3.57104	0.0176054	1.51974	Gemmatimonadota
2.4.2.18	Pre	Myxococcota	1.29511	0.00638496	0.830783	Myxococcota
2.4.2.18	Pre	Planctomycetota	21.113	0.104088	3.09617	Planctomycetota
2.4.2.18	Pre	Pseudomonadota	56.6709	0.279389	4.05475	Pseudomonadota
2.4.2.18	Pre	Verrucomicrobiota	3.18563	0.0157053	1.43166	Verrucomicrobiota
4.1.1.48	Active	Acidobacteriota	162.022	0.296779	5.09388	Acidobacteriota
4.1.1.48	Active	Actinomycetota	74.0012	0.13555	4.3175	Actinomycetota
4.1.1.48	Active	Bacillota	0	0	0	Bacillota
4.1.1.48	Active	Bacteria_unknown	131.061	0.240068	4.88327	Bacteria_unknown
4.1.1.48	Active	Bacteroidota	0.461599	0.000845522	0.379531	Bacteroidota
4.1.1.48	Active	Candidatus Dormibacteraeota	1.69381	0.0031026	0.990958	Candidatus Dormibacteraeota
4.1.1.48	Active	Candidatus Eremiobacterota	9.12786	0.0167197	2.31529	Candidatus Eremiobacterota
4.1.1.48	Active	Candidatus Pacebacteria	1.60184	0.00293413	0.95622	Candidatus Pacebacteria
4.1.1.48	Active	Candidatus Rokubacteria	0.463361	0.000848749	0.380736	Candidatus Rokubacteria
4.1.1.48	Active	Candidatus Saccharibacteria	0	0	0	Candidatus Saccharibacteria
4.1.1.48	Active	Chloroflexota	4.42901	0.00811273	1.69176	Chloroflexota
4.1.1.48	Active	Elusimicrobiota	0	0	0	Elusimicrobiota
4.1.1.48	Active	Gemmatimonadota	1.15254	0.00211113	0.766647	Gemmatimonadota
4.1.1.48	Active	Myxococcota	0	0	0	Myxococcota
4.1.1.48	Active	Planctomycetota	10.4174	0.0190818	2.43514	Planctomycetota
4.1.1.48	Active	Pseudomonadota	140.094	0.256613	4.94943	Pseudomonadota
4.1.1.48	Active	Verrucomicrobiota	9.40863	0.017234	2.34264	Verrucomicrobiota
4.1.1.48	Post	Acidobacteriota	7.11704	0.0158359	2.09397	Acidobacteriota
4.1.1.48	Post	Actinomycetota	351.568	0.782262	5.86524	Actinomycetota
4.1.1.48	Post	Bacillota	1.97337	0.00439087	1.08969	Bacillota
4.1.1.48	Post	Bacteria_unknown	26.3772	0.0586911	3.30971	Bacteria_unknown
4.1.1.48	Post	Bacteroidota	0	0	0	Bacteroidota
4.1.1.48	Post	Candidatus Dormibacteraeota	0	0	0	Candidatus Dormibacteraeota
4.1.1.48	Post	Candidatus Eremiobacterota	12.1258	0.0269807	2.57458	Candidatus Eremiobacterota
4.1.1.48	Post	Candidatus Pacebacteria	0	0	0	Candidatus Pacebacteria
4.1.1.48	Post	Candidatus Rokubacteria	1.32237	0.00294235	0.842587	Candidatus Rokubacteria
4.1.1.48	Post	Candidatus Saccharibacteria	0	0	0	Candidatus Saccharibacteria
4.1.1.48	Post	Chloroflexota	2.54226	0.00565671	1.26477	Chloroflexota
4.1.1.48	Post	Elusimicrobiota	4.85969	0.0108131	1.7681	Elusimicrobiota
4.1.1.48	Post	Gemmatimonadota	0	0	0	Gemmatimonadota
4.1.1.48	Post	Myxococcota	0	0	0	Myxococcota
4.1.1.48	Post	Planctomycetota	2.57232	0.00572358	1.27322	Planctomycetota
4.1.1.48	Post	Pseudomonadota	34.091	0.0758547	3.55794	Pseudomonadota
4.1.1.48	Post	Verrucomicrobiota	4.87593	0.0108493	1.77086	Verrucomicrobiota
4.1.1.48	Pre	Acidobacteriota	39.1178	0.227624	3.69182	Acidobacteriota
4.1.1.48	Pre	Actinomycetota	33.6846	0.196009	3.5463	Actinomycetota
4.1.1.48	Pre	Bacillota	0	0	0	Bacillota
4.1.1.48	Pre	Bacteria_unknown	27.9019	0.162359	3.36391	Bacteria_unknown
4.1.1.48	Pre	Bacteroidota	0.314483	0.00182996	0.273443	Bacteroidota
4.1.1.48	Pre	Candidatus Dormibacteraeota	0.404224	0.00235215	0.339485	Candidatus Dormibacteraeota
4.1.1.48	Pre	Candidatus Eremiobacterota	2.51604	0.0146407	1.25734	Candidatus Eremiobacterota
4.1.1.48	Pre	Candidatus Pacebacteria	0	0	0	Candidatus Pacebacteria
4.1.1.48	Pre	Candidatus Rokubacteria	0	0	0	Candidatus Rokubacteria
4.1.1.48	Pre	Candidatus Saccharibacteria	0.152889	0.000889652	0.142271	Candidatus Saccharibacteria
4.1.1.48	Pre	Chloroflexota	4.28072	0.0249092	1.66406	Chloroflexota
4.1.1.48	Pre	Elusimicrobiota	0	0	0	Elusimicrobiota
4.1.1.48	Pre	Gemmatimonadota	2.68706	0.0156358	1.30483	Gemmatimonadota
4.1.1.48	Pre	Myxococcota	0.188332	0.00109589	0.17255	Myxococcota
4.1.1.48	Pre	Planctomycetota	12.8378	0.0747025	2.62741	Planctomycetota
4.1.1.48	Pre	Pseudomonadota	45.1392	0.262662	3.83166	Pseudomonadota
4.1.1.48	Pre	Verrucomicrobiota	2.6277	0.0152904	1.2886	Verrucomicrobiota
4.1.3.27	Active	Acidobacteriota	215.664	0.242837	5.37835	Acidobacteriota
4.1.3.27	Active	Actinomycetota	218.049	0.245523	5.3893	Actinomycetota
4.1.3.27	Active	Bacteria_unknown	71.805	0.0808523	4.28778	Bacteria_unknown
4.1.3.27	Active	Bacteroidota	4.2289	0.00476174	1.6542	Bacteroidota
4.1.3.27	Active	Bdellovibrionota	0.494908	0.000557265	0.402065	Bdellovibrionota
4.1.3.27	Active	Candidatus Dormibacteraeota	0	0	0	Candidatus Dormibacteraeota
4.1.3.27	Active	Candidatus Eremiobacterota	11.1765	0.0125847	2.49951	Candidatus Eremiobacterota
4.1.3.27	Active	Candidatus Melainabacteria	0	0	0	Candidatus Melainabacteria
4.1.3.27	Active	Candidatus Rokubacteria	4.13043	0.00465086	1.63519	Candidatus Rokubacteria
4.1.3.27	Active	Candidatus Saccharibacteria	0	0	0	Candidatus Saccharibacteria
4.1.3.27	Active	Chloroflexota	37.8752	0.0426474	3.66036	Chloroflexota
4.1.3.27	Active	Elusimicrobiota	0	0	0	Elusimicrobiota
4.1.3.27	Active	Gemmatimonadota	4.97803	0.00560525	1.78809	Gemmatimonadota
4.1.3.27	Active	Myxococcota	2.47778	0.00278998	1.24639	Myxococcota
4.1.3.27	Active	Nitrospirota	0	0	0	Nitrospirota
4.1.3.27	Active	Planctomycetota	79.2601	0.0892468	4.38527	Planctomycetota
4.1.3.27	Active	Pseudomonadota	187.059	0.210628	5.23676	Pseudomonadota
4.1.3.27	Active	Verrucomicrobiota	50.9017	0.0573152	3.94935	Verrucomicrobiota
4.1.3.27	Post	Acidobacteriota	73.9309	0.106803	4.31657	Acidobacteriota
4.1.3.27	Post	Actinomycetota	360.87	0.521323	5.89128	Actinomycetota
4.1.3.27	Post	Bacteria_unknown	97.5344	0.140901	4.59041	Bacteria_unknown
4.1.3.27	Post	Bacteroidota	0	0	0	Bacteroidota
4.1.3.27	Post	Bdellovibrionota	0	0	0	Bdellovibrionota
4.1.3.27	Post	Candidatus Dormibacteraeota	0	0	0	Candidatus Dormibacteraeota
4.1.3.27	Post	Candidatus Eremiobacterota	8.68304	0.0125438	2.27038	Candidatus Eremiobacterota
4.1.3.27	Post	Candidatus Melainabacteria	0	0	0	Candidatus Melainabacteria
4.1.3.27	Post	Candidatus Rokubacteria	0	0	0	Candidatus Rokubacteria
4.1.3.27	Post	Candidatus Saccharibacteria	0	0	0	Candidatus Saccharibacteria
4.1.3.27	Post	Chloroflexota	4.45165	0.00643099	1.69592	Chloroflexota
4.1.3.27	Post	Elusimicrobiota	0	0	0	Elusimicrobiota
4.1.3.27	Post	Gemmatimonadota	0	0	0	Gemmatimonadota
4.1.3.27	Post	Myxococcota	0.263124	0.000380117	0.233588	Myxococcota
4.1.3.27	Post	Nitrospirota	0	0	0	Nitrospirota
4.1.3.27	Post	Planctomycetota	25.6174	0.0370077	3.28157	Planctomycetota
4.1.3.27	Post	Pseudomonadota	119.017	0.171936	4.78763	Pseudomonadota
4.1.3.27	Post	Verrucomicrobiota	1.85171	0.00267504	1.04792	Verrucomicrobiota
4.1.3.27	Pre	Acidobacteriota	463.427	0.484993	6.14081	Acidobacteriota
4.1.3.27	Pre	Actinomycetota	92.6815	0.0969943	4.5399	Actinomycetota
4.1.3.27	Pre	Bacteria_unknown	110.051	0.115172	4.70999	Bacteria_unknown
4.1.3.27	Pre	Bacteroidota	1.55705	0.00162951	0.938856	Bacteroidota
4.1.3.27	Pre	Bdellovibrionota	1.33764	0.00139988	0.84914	Bdellovibrionota
4.1.3.27	Pre	Candidatus Dormibacteraeota	2.12993	0.00222905	1.14101	Candidatus Dormibacteraeota
4.1.3.27	Pre	Candidatus Eremiobacterota	3.91656	0.00409881	1.59261	Candidatus Eremiobacterota
4.1.3.27	Pre	Candidatus Melainabacteria	0.0840425	8.79534e-05	0.0806971	Candidatus Melainabacteria
4.1.3.27	Pre	Candidatus Rokubacteria	0.323064	0.000338098	0.27995	Candidatus Rokubacteria
4.1.3.27	Pre	Candidatus Saccharibacteria	0.156992	0.000164298	0.145824	Candidatus Saccharibacteria
4.1.3.27	Pre	Chloroflexota	27.1351	0.0283978	3.33702	Chloroflexota
4.1.3.27	Pre	Elusimicrobiota	0.196365	0.000205502	0.179288	Elusimicrobiota
4.1.3.27	Pre	Gemmatimonadota	1.86978	0.00195679	1.05424	Gemmatimonadota
4.1.3.27	Pre	Myxococcota	1.41315	0.00147891	0.880934	Myxococcota
4.1.3.27	Pre	Nitrospirota	0.0812185	8.49979e-05	0.0780886	Nitrospirota
4.1.3.27	Pre	Planctomycetota	97.514	0.102052	4.5902	Planctomycetota
4.1.3.27	Pre	Pseudomonadota	137.021	0.143398	4.92741	Pseudomonadota
4.1.3.27	Pre	Verrucomicrobiota	14.6389	0.0153201	2.74976	Verrucomicrobiota
4.2.1.20	Active	Acidobacteriota	66.7821	0.102156	4.2163	Acidobacteriota
4.2.1.20	Active	Actinomycetota	133.567	0.204315	4.90206	Actinomycetota
4.2.1.20	Active	Bacillota	2.1841	0.00334099	1.15817	Bacillota
4.2.1.20	Active	Bacteria_unknown	173.855	0.265944	5.16396	Bacteria_unknown
4.2.1.20	Active	Bacteroidota	2.68775	0.00411142	1.30502	Bacteroidota
4.2.1.20	Active	Candidatus Dormibacteraeota	0	0	0	Candidatus Dormibacteraeota
4.2.1.20	Active	Candidatus Eremiobacterota	1.81835	0.00278152	1.03615	Candidatus Eremiobacterota
4.2.1.20	Active	Candidatus Rokubacteria	0.263914	0.000403707	0.234213	Candidatus Rokubacteria
4.2.1.20	Active	Chloroflexota	18.9946	0.0290558	2.99546	Chloroflexota
4.2.1.20	Active	Gemmatimonadota	0.874461	0.00133765	0.628321	Gemmatimonadota
4.2.1.20	Active	Myxococcota	24.928	0.038132	3.25532	Myxococcota
4.2.1.20	Active	Planctomycetota	72.1503	0.110368	4.29252	Planctomycetota
4.2.1.20	Active	Pseudomonadota	135.725	0.207617	4.91797	Pseudomonadota
4.2.1.20	Active	Verrucomicrobiota	19.8978	0.0304374	3.03964	Verrucomicrobiota
4.2.1.20	Active	candidate division NC10	0	0	0	candidate division NC10
4.2.1.20	Post	Acidobacteriota	33.361	0.0482574	3.53692	Acidobacteriota
4.2.1.20	Post	Actinomycetota	383.521	0.554772	5.952	Actinomycetota
4.2.1.20	Post	Bacillota	0.592785	0.000857477	0.465484	Bacillota
4.2.1.20	Post	Bacteria_unknown	113.084	0.163578	4.73693	Bacteria_unknown
4.2.1.20	Post	Bacteroidota	0	0	0	Bacteroidota
4.2.1.20	Post	Candidatus Dormibacteraeota	0	0	0	Candidatus Dormibacteraeota
4.2.1.20	Post	Candidatus Eremiobacterota	5.61856	0.00812737	1.88988	Candidatus Eremiobacterota
4.2.1.20	Post	Candidatus Rokubacteria	0	0	0	Candidatus Rokubacteria
4.2.1.20	Post	Chloroflexota	42.5271	0.0615164	3.77338	Chloroflexota
4.2.1.20	Post	Gemmatimonadota	0.330409	0.000477943	0.285486	Gemmatimonadota
4.2.1.20	Post	Myxococcota	2.40545	0.00347953	1.22538	Myxococcota
4.2.1.20	Post	Planctomycetota	35.6596	0.0515823	3.60167	Planctomycetota
4.2.1.20	Post	Pseudomonadota	73.7632	0.1067	4.31433	Pseudomonadota
4.2.1.20	Post	Verrucomicrobiota	0.450804	0.000652098	0.372118	Verrucomicrobiota
4.2.1.20	Post	candidate division NC10	0	0	0	candidate division NC10
4.2.1.20	Pre	Acidobacteriota	68.3811	0.119593	4.23961	Acidobacteriota
4.2.1.20	Pre	Actinomycetota	84.1403	0.147154	4.4443	Actinomycetota
4.2.1.20	Pre	Bacillota	0	0	0	Bacillota
4.2.1.20	Pre	Bacteria_unknown	178.529	0.312232	5.19033	Bacteria_unknown
4.2.1.20	Pre	Bacteroidota	0.161218	0.000281956	0.149469	Bacteroidota
4.2.1.20	Pre	Candidatus Dormibacteraeota	0.318131	0.000556385	0.276215	Candidatus Dormibacteraeota
4.2.1.20	Pre	Candidatus Eremiobacterota	0.739591	0.00129348	0.55365	Candidatus Eremiobacterota
4.2.1.20	Pre	Candidatus Rokubacteria	7.02578	0.0122875	2.08266	Candidatus Rokubacteria
4.2.1.20	Pre	Chloroflexota	34.5592	0.0604411	3.5712	Chloroflexota
4.2.1.20	Pre	Gemmatimonadota	8.39066	0.0146745	2.23972	Gemmatimonadota
4.2.1.20	Pre	Myxococcota	4.53283	0.00792753	1.7107	Myxococcota
4.2.1.20	Pre	Planctomycetota	58.3492	0.102048	4.08344	Planctomycetota
4.2.1.20	Pre	Pseudomonadota	116.475	0.203705	4.76623	Pseudomonadota
4.2.1.20	Pre	Verrucomicrobiota	9.68774	0.016943	2.3691	Verrucomicrobiota
4.2.1.20	Pre	candidate division NC10	0.49325	0.000862652	0.400955	candidate division NC10
5.3.1.24	Active	Acidobacteriota	39.1043	0.152949	3.69148	Acidobacteriota
5.3.1.24	Active	Actinomycetota	45.5652	0.17822	3.84085	Actinomycetota
5.3.1.24	Active	Bacteria_unknown	40.0752	0.156747	3.71541	Bacteria_unknown
5.3.1.24	Active	Bacteroidota	3.37235	0.0131903	1.4753	Bacteroidota
5.3.1.24	Active	Calditrichota	0.233463	0.000913146	0.209825	Calditrichota
5.3.1.24	Active	Candidatus Dormibacteraeota	0.56204	0.00219831	0.445992	Candidatus Dormibacteraeota
5.3.1.24	Active	Candidatus Eremiobacterota	0	0	0	Candidatus Eremiobacterota
5.3.1.24	Active	Chloroflexota	1.49107	0.00583204	0.912712	Chloroflexota
5.3.1.24	Active	Cyanobacteriota	0	0	0	Cyanobacteriota
5.3.1.24	Active	Elusimicrobiota	0	0	0	Elusimicrobiota
5.3.1.24	Active	Gemmatimonadota	0	0	0	Gemmatimonadota
5.3.1.24	Active	Myxococcota	0	0	0	Myxococcota
5.3.1.24	Active	Planctomycetota	76.7585	0.300227	4.35361	Planctomycetota
5.3.1.24	Active	Pseudomonadota	47.1762	0.184521	3.87487	Pseudomonadota
5.3.1.24	Active	Verrucomicrobiota	1.33003	0.00520216	0.845881	Verrucomicrobiota
5.3.1.24	Post	Acidobacteriota	20.0163	0.131188	3.0453	Acidobacteriota
5.3.1.24	Post	Actinomycetota	55.5737	0.364233	4.03554	Actinomycetota
5.3.1.24	Post	Bacteria_unknown	30.0803	0.197148	3.43657	Bacteria_unknown
5.3.1.24	Post	Bacteroidota	0	0	0	Bacteroidota
5.3.1.24	Post	Calditrichota	0	0	0	Calditrichota
5.3.1.24	Post	Candidatus Dormibacteraeota	0	0	0	Candidatus Dormibacteraeota
5.3.1.24	Post	Candidatus Eremiobacterota	4.45066	0.0291699	1.69574	Candidatus Eremiobacterota
5.3.1.24	Post	Chloroflexota	5.57147	0.0365158	1.88274	Chloroflexota
5.3.1.24	Post	Cyanobacteriota	0	0	0	Cyanobacteriota
5.3.1.24	Post	Elusimicrobiota	2.42984	0.0159253	1.23251	Elusimicrobiota
5.3.1.24	Post	Gemmatimonadota	0.137254	0.000899569	0.128616	Gemmatimonadota
5.3.1.24	Post	Myxococcota	0.932534	0.00611188	0.658832	Myxococcota
5.3.1.24	Post	Planctomycetota	0.557076	0.00365111	0.44281	Planctomycetota
5.3.1.24	Post	Pseudomonadota	32.8282	0.215158	3.52129	Pseudomonadota
5.3.1.24	Post	Verrucomicrobiota	0	0	0	Verrucomicrobiota
5.3.1.24	Pre	Acidobacteriota	33.5363	0.212267	3.54201	Acidobacteriota
5.3.1.24	Pre	Actinomycetota	21.094	0.133514	3.09531	Actinomycetota
5.3.1.24	Pre	Bacteria_unknown	21.4068	0.135494	3.10936	Bacteria_unknown
5.3.1.24	Pre	Bacteroidota	1.15092	0.00728469	0.765894	Bacteroidota
5.3.1.24	Pre	Calditrichota	0.0796788	0.000504324	0.0766636	Calditrichota
5.3.1.24	Pre	Candidatus Dormibacteraeota	0	0	0	Candidatus Dormibacteraeota
5.3.1.24	Pre	Candidatus Eremiobacterota	0	0	0	Candidatus Eremiobacterota
5.3.1.24	Pre	Chloroflexota	17.7027	0.112049	2.92867	Chloroflexota
5.3.1.24	Pre	Cyanobacteriota	0.279953	0.00177195	0.246823	Cyanobacteriota
5.3.1.24	Pre	Elusimicrobiota	0	0	0	Elusimicrobiota
5.3.1.24	Pre	Gemmatimonadota	3.33523	0.0211103	1.46678	Gemmatimonadota
5.3.1.24	Pre	Myxococcota	0	0	0	Myxococcota
5.3.1.24	Pre	Planctomycetota	15.6263	0.0989062	2.81099	Planctomycetota
5.3.1.24	Pre	Pseudomonadota	43.4503	0.275017	3.79437	Pseudomonadota
5.3.1.24	Pre	Verrucomicrobiota	0.328919	0.00208189	0.284366	Verrucomicrobiota

## Sheet: IAA_bacteria_phylum
Enzyme	TmStatus	Phylum	RPKM	Ratio	Phylum2
1.13.12.3	Active	Acidobacteriota	2.04858	0.287128	Acidobacteriota
1.13.12.3	Active	Actinomycetota	0.629846	0.0882789	Actinomycetota
1.13.12.3	Active	Bacteria_unknown	3.14689	0.441067	Bacteria_unknown
1.13.12.3	Active	Candidatus Eremiobacterota	1.3094	0.183526	Others
1.13.12.3	Active	Pseudomonadota	0	0	Pseudomonadota
1.13.12.3	Post	Acidobacteriota	0	0	Acidobacteriota
1.13.12.3	Post	Actinomycetota	1.14574	0.736399	Actinomycetota
1.13.12.3	Post	Bacteria_unknown	0.410131	0.263601	Bacteria_unknown
1.13.12.3	Post	Candidatus Eremiobacterota	0	0	Others
1.13.12.3	Post	Pseudomonadota	0	0	Pseudomonadota
1.13.12.3	Pre	Acidobacteriota	0.705383	0.0834283	Acidobacteriota
1.13.12.3	Pre	Actinomycetota	3.81452	0.451158	Actinomycetota
1.13.12.3	Pre	Bacteria_unknown	0.874435	0.103423	Bacteria_unknown
1.13.12.3	Pre	Candidatus Eremiobacterota	0	0	Others
1.13.12.3	Pre	Pseudomonadota	3.06061	0.361991	Pseudomonadota
1.14.13.168	Active	Bacteria_unknown	0	0	Bacteria_unknown
1.14.13.168	Active	Pseudomonadota	2.17051	1	Pseudomonadota
1.14.13.168	Post	Bacteria_unknown	0		Bacteria_unknown
1.14.13.168	Post	Pseudomonadota	0		Pseudomonadota
1.14.13.168	Pre	Bacteria_unknown	0.414065	0.488259	Bacteria_unknown
1.14.13.168	Pre	Pseudomonadota	0.433978	0.511741	Pseudomonadota
1.2.1.3	Active	Acidobacteriota	324.425	0.0977031	Acidobacteriota
1.2.1.3	Active	Actinomycetota	414.949	0.124965	Actinomycetota
1.2.1.3	Active	Bacillota	0	0	Others
1.2.1.3	Active	Bacteria_unknown	1154.86	0.347795	Bacteria_unknown
1.2.1.3	Active	Bacteroidota	4.81597	0.00145037	Others
1.2.1.3	Active	Candidatus Dormibacteraeota	0	0	Others
1.2.1.3	Active	Candidatus Eisenbacteria	2.5558	0.000769699	Others
1.2.1.3	Active	Candidatus Eremiobacterota	9.22251	0.00277743	Others
1.2.1.3	Active	Candidatus Melainabacteria	1.76989	0.000533017	Others
1.2.1.3	Active	Candidatus Roizmanbacteria	0	0	Others
1.2.1.3	Active	Candidatus Rokubacteria	1.45379	0.000437821	Others
1.2.1.3	Active	Chloroflexota	60.3925	0.0181877	Chloroflexota
1.2.1.3	Active	Deinococcota	1.78928	0.000538856	Others
1.2.1.3	Active	Elusimicrobiota	0.801792	0.000241466	Others
1.2.1.3	Active	Gemmatimonadota	0	0	Others
1.2.1.3	Active	Myxococcota	8.8572	0.00266741	Myxococcota
1.2.1.3	Active	Planctomycetota	576.69	0.173675	Planctomycetota
1.2.1.3	Active	Pseudomonadota	724.783	0.218274	Pseudomonadota
1.2.1.3	Active	Verrucomicrobiota	33.1517	0.00998389	Verrucomicrobiota
1.2.1.3	Post	Acidobacteriota	107.181	0.0592138	Acidobacteriota
1.2.1.3	Post	Actinomycetota	692.126	0.382374	Actinomycetota
1.2.1.3	Post	Bacillota	0	0	Others
1.2.1.3	Post	Bacteria_unknown	401.78	0.221969	Bacteria_unknown
1.2.1.3	Post	Bacteroidota	0.101721	5.61969e-05	Others
1.2.1.3	Post	Candidatus Dormibacteraeota	14.9613	0.00826558	Others
1.2.1.3	Post	Candidatus Eisenbacteria	0	0	Others
1.2.1.3	Post	Candidatus Eremiobacterota	3.74964	0.00207154	Others
1.2.1.3	Post	Candidatus Melainabacteria	0	0	Others
1.2.1.3	Post	Candidatus Roizmanbacteria	0.105671	5.83791e-05	Others
1.2.1.3	Post	Candidatus Rokubacteria	0	0	Others
1.2.1.3	Post	Chloroflexota	107.568	0.0594272	Chloroflexota
1.2.1.3	Post	Deinococcota	0	0	Others
1.2.1.3	Post	Elusimicrobiota	3.23979	0.00178986	Others
1.2.1.3	Post	Gemmatimonadota	18.0777	0.00998728	Others
1.2.1.3	Post	Myxococcota	4.13179	0.00228266	Myxococcota
1.2.1.3	Post	Planctomycetota	194.13	0.107249	Planctomycetota
1.2.1.3	Post	Pseudomonadota	259.916	0.143594	Pseudomonadota
1.2.1.3	Post	Verrucomicrobiota	3.00705	0.00166129	Verrucomicrobiota
1.2.1.3	Pre	Acidobacteriota	240.254	0.103971	Acidobacteriota
1.2.1.3	Pre	Actinomycetota	243.845	0.105525	Actinomycetota
1.2.1.3	Pre	Bacillota	0.609308	0.000263681	Others
1.2.1.3	Pre	Bacteria_unknown	747.956	0.323681	Bacteria_unknown
1.2.1.3	Pre	Bacteroidota	0.766953	0.000331902	Others
1.2.1.3	Pre	Candidatus Dormibacteraeota	0.117042	5.06505e-05	Others
1.2.1.3	Pre	Candidatus Eisenbacteria	9.71617	0.00420471	Others
1.2.1.3	Pre	Candidatus Eremiobacterota	6.7738	0.00293139	Others
1.2.1.3	Pre	Candidatus Melainabacteria	0.545171	0.000235925	Others
1.2.1.3	Pre	Candidatus Roizmanbacteria	0	0	Others
1.2.1.3	Pre	Candidatus Rokubacteria	0.519963	0.000225016	Others
1.2.1.3	Pre	Chloroflexota	144.953	0.062729	Chloroflexota
1.2.1.3	Pre	Deinococcota	0	0	Others
1.2.1.3	Pre	Elusimicrobiota	0.74887	0.000324077	Others
1.2.1.3	Pre	Gemmatimonadota	1.16669	0.000504891	Others
1.2.1.3	Pre	Myxococcota	5.78975	0.00250554	Myxococcota
1.2.1.3	Pre	Planctomycetota	609.673	0.263838	Planctomycetota
1.2.1.3	Pre	Pseudomonadota	287.222	0.124297	Pseudomonadota
1.2.1.3	Pre	Verrucomicrobiota	10.1242	0.00438128	Verrucomicrobiota
1.2.3.7	Active	Planctomycetota	0		Planctomycetota
1.2.3.7	Post	Planctomycetota	0		Planctomycetota
1.2.3.7	Pre	Planctomycetota	0.684843	1	Planctomycetota
1.4.3.2	Active	Acidobacteriota	0		Acidobacteriota
1.4.3.2	Active	Bacteria_unknown	0		Bacteria_unknown
1.4.3.2	Active	Pseudomonadota	0		Pseudomonadota
1.4.3.2	Post	Acidobacteriota	0.163789	0.629072	Acidobacteriota
1.4.3.2	Post	Bacteria_unknown	0	0	Bacteria_unknown
1.4.3.2	Post	Pseudomonadota	0.0965774	0.370928	Pseudomonadota
1.4.3.2	Pre	Acidobacteriota	0	0	Acidobacteriota
1.4.3.2	Pre	Bacteria_unknown	0.298079	0.849945	Bacteria_unknown
1.4.3.2	Pre	Pseudomonadota	0.0526247	0.150055	Pseudomonadota
1.4.3.4	Active	Acidobacteriota	20.5843	0.124864	Acidobacteriota
1.4.3.4	Active	Actinomycetota	30.3876	0.184331	Actinomycetota
1.4.3.4	Active	Bacillota	2.26933	0.0137657	Others
1.4.3.4	Active	Bacteria_unknown	48.811	0.296086	Bacteria_unknown
1.4.3.4	Active	Bacteroidota	1.29675	0.00786606	Others
1.4.3.4	Active	Candidatus Dormibacteraeota	0	0	Others
1.4.3.4	Active	Candidatus Eremiobacterota	0	0	Others
1.4.3.4	Active	Candidatus Rokubacteria	0	0	Others
1.4.3.4	Active	Chloroflexota	7.51696	0.0455977	Chloroflexota
1.4.3.4	Active	Cyanobacteriota	0.444755	0.00269787	Others
1.4.3.4	Active	Gemmatimonadota	1.44029	0.00873676	Others
1.4.3.4	Active	Myxococcota	0	0	Myxococcota
1.4.3.4	Active	Nitrospirota	0	0	Others
1.4.3.4	Active	Planctomycetota	1.74358	0.0105765	Planctomycetota
1.4.3.4	Active	Pseudomonadota	50.3594	0.305479	Pseudomonadota
1.4.3.4	Active	Verrucomicrobiota	0	0	Verrucomicrobiota
1.4.3.4	Post	Acidobacteriota	5.6959	0.0346682	Acidobacteriota
1.4.3.4	Post	Actinomycetota	57.2953	0.348728	Actinomycetota
1.4.3.4	Post	Bacillota	0	0	Others
1.4.3.4	Post	Bacteria_unknown	19.5587	0.119044	Bacteria_unknown
1.4.3.4	Post	Bacteroidota	0.157233	0.000956998	Others
1.4.3.4	Post	Candidatus Dormibacteraeota	0.12548	0.000763736	Others
1.4.3.4	Post	Candidatus Eremiobacterota	0	0	Others
1.4.3.4	Post	Candidatus Rokubacteria	0.186832	0.00113715	Others
1.4.3.4	Post	Chloroflexota	39.8551	0.242578	Chloroflexota
1.4.3.4	Post	Cyanobacteriota	0.136075	0.00082822	Others
1.4.3.4	Post	Gemmatimonadota	0	0	Others
1.4.3.4	Post	Myxococcota	0.536558	0.00326576	Myxococcota
1.4.3.4	Post	Nitrospirota	0	0	Others
1.4.3.4	Post	Planctomycetota	0.230098	0.00140049	Planctomycetota
1.4.3.4	Post	Pseudomonadota	40.3231	0.245427	Pseudomonadota
1.4.3.4	Post	Verrucomicrobiota	0.197469	0.0012019	Verrucomicrobiota
1.4.3.4	Pre	Acidobacteriota	19.2182	0.146736	Acidobacteriota
1.4.3.4	Pre	Actinomycetota	13.1249	0.100212	Actinomycetota
1.4.3.4	Pre	Bacillota	0.063008	0.000481084	Others
1.4.3.4	Pre	Bacteria_unknown	32.4991	0.24814	Bacteria_unknown
1.4.3.4	Pre	Bacteroidota	0.108906	0.00083153	Others
1.4.3.4	Pre	Candidatus Dormibacteraeota	0.202606	0.00154696	Others
1.4.3.4	Pre	Candidatus Eremiobacterota	0.0775898	0.00059242	Others
1.4.3.4	Pre	Candidatus Rokubacteria	0.344999	0.00263417	Others
1.4.3.4	Pre	Chloroflexota	8.96595	0.0684575	Chloroflexota
1.4.3.4	Pre	Cyanobacteriota	0	0	Others
1.4.3.4	Pre	Gemmatimonadota	0.174784	0.00133452	Others
1.4.3.4	Pre	Myxococcota	0.638659	0.00487634	Myxococcota
1.4.3.4	Pre	Nitrospirota	0.431892	0.00329762	Others
1.4.3.4	Pre	Planctomycetota	3.5455	0.0270709	Planctomycetota
1.4.3.4	Pre	Pseudomonadota	51.5748	0.393789	Pseudomonadota
1.4.3.4	Pre	Verrucomicrobiota	0	0	Verrucomicrobiota
3.5.1.4	Active	Acidobacteriota	116.39	0.112627	Acidobacteriota
3.5.1.4	Active	Actinomycetota	195.121	0.188813	Actinomycetota
3.5.1.4	Active	Bacillota	1.74388	0.0016875	Others
3.5.1.4	Active	Bacteria_unknown	222.746	0.215545	Bacteria_unknown
3.5.1.4	Active	Bacteroidota	0.44756	0.000433091	Others
3.5.1.4	Active	Candidatus Binatota	0	0	Others
3.5.1.4	Active	Candidatus Dormibacteraeota	0.384179	0.000371759	Others
3.5.1.4	Active	Candidatus Rokubacteria	7.495	0.00725269	Others
3.5.1.4	Active	Chloroflexota	38.3978	0.0371564	Chloroflexota
3.5.1.4	Active	Cyanobacteriota	0.492811	0.000476879	Others
3.5.1.4	Active	Gemmatimonadota	0.672274	0.00065054	Others
3.5.1.4	Active	Myxococcota	6.12553	0.0059275	Myxococcota
3.5.1.4	Active	Planctomycetota	8.13273	0.0078698	Planctomycetota
3.5.1.4	Active	Pseudomonadota	431.506	0.417555	Pseudomonadota
3.5.1.4	Active	Rhodothermota	1.30319	0.00126106	Others
3.5.1.4	Active	Thermomicrobiota	0	0	Others
3.5.1.4	Active	Verrucomicrobiota	2.45234	0.00237306	Verrucomicrobiota
3.5.1.4	Post	Acidobacteriota	44.7657	0.0650857	Acidobacteriota
3.5.1.4	Post	Actinomycetota	201.54	0.293023	Actinomycetota
3.5.1.4	Post	Bacillota	0	0	Others
3.5.1.4	Post	Bacteria_unknown	170.329	0.247645	Bacteria_unknown
3.5.1.4	Post	Bacteroidota	0	0	Others
3.5.1.4	Post	Candidatus Binatota	0	0	Others
3.5.1.4	Post	Candidatus Dormibacteraeota	0.195552	0.000284316	Others
3.5.1.4	Post	Candidatus Rokubacteria	0.715551	0.00104035	Others
3.5.1.4	Post	Chloroflexota	27.5768	0.0400944	Chloroflexota
3.5.1.4	Post	Cyanobacteriota	0	0	Others
3.5.1.4	Post	Gemmatimonadota	0.21019	0.0003056	Others
3.5.1.4	Post	Myxococcota	2.00384	0.00291342	Myxococcota
3.5.1.4	Post	Planctomycetota	0.747425	0.0010867	Planctomycetota
3.5.1.4	Post	Pseudomonadota	229.641	0.333879	Pseudomonadota
3.5.1.4	Post	Rhodothermota	0	0	Others
3.5.1.4	Post	Thermomicrobiota	9.71653	0.014127	Others
3.5.1.4	Post	Verrucomicrobiota	0.354886	0.000515976	Verrucomicrobiota
3.5.1.4	Pre	Acidobacteriota	130.331	0.14582	Acidobacteriota
3.5.1.4	Pre	Actinomycetota	86.2632	0.0965152	Actinomycetota
3.5.1.4	Pre	Bacillota	0.311526	0.00034855	Others
3.5.1.4	Pre	Bacteria_unknown	233.579	0.261339	Bacteria_unknown
3.5.1.4	Pre	Bacteroidota	0.074924	8.38284e-05	Others
3.5.1.4	Pre	Candidatus Binatota	2.99084	0.00334629	Others
3.5.1.4	Pre	Candidatus Dormibacteraeota	0.382059	0.000427466	Others
3.5.1.4	Pre	Candidatus Rokubacteria	10.5215	0.011772	Others
3.5.1.4	Pre	Chloroflexota	31.306	0.0350266	Chloroflexota
3.5.1.4	Pre	Cyanobacteriota	0.166251	0.00018601	Others
3.5.1.4	Pre	Gemmatimonadota	0.712355	0.000797016	Others
3.5.1.4	Pre	Myxococcota	0.361696	0.000404682	Myxococcota
3.5.1.4	Pre	Planctomycetota	1.51578	0.00169593	Planctomycetota
3.5.1.4	Pre	Pseudomonadota	384.472	0.430165	Pseudomonadota
3.5.1.4	Pre	Rhodothermota	1.41084	0.00157851	Others
3.5.1.4	Pre	Thermomicrobiota	0	0	Others
3.5.1.4	Pre	Verrucomicrobiota	9.37881	0.0104934	Verrucomicrobiota
4.1.1.105	Active	Acidobacteriota	14.4166	0.173809	Acidobacteriota
4.1.1.105	Active	Actinomycetota	11.004	0.132666	Actinomycetota
4.1.1.105	Active	Bacteria_unknown	23.8028	0.286972	Bacteria_unknown
4.1.1.105	Active	Candidatus Dormibacteraeota	0	0	Others
4.1.1.105	Active	Candidatus Eremiobacterota	0.239922	0.00289255	Others
4.1.1.105	Active	Candidatus Rokubacteria	0	0	Others
4.1.1.105	Active	Chloroflexota	16.8143	0.202716	Chloroflexota
4.1.1.105	Active	Gemmatimonadota	0	0	Others
4.1.1.105	Active	Myxococcota	0	0	Myxococcota
4.1.1.105	Active	Planctomycetota	3.62401	0.0436918	Planctomycetota
4.1.1.105	Active	Pseudomonadota	8.73389	0.105298	Pseudomonadota
4.1.1.105	Active	Verrucomicrobiota	4.30927	0.0519535	Verrucomicrobiota
4.1.1.105	Post	Acidobacteriota	1.32871	0.0259631	Acidobacteriota
4.1.1.105	Post	Actinomycetota	11.7701	0.229989	Actinomycetota
4.1.1.105	Post	Bacteria_unknown	16.2931	0.318369	Bacteria_unknown
4.1.1.105	Post	Candidatus Dormibacteraeota	0.292481	0.00571512	Others
4.1.1.105	Post	Candidatus Eremiobacterota	0.112603	0.00220028	Others
4.1.1.105	Post	Candidatus Rokubacteria	0	0	Others
4.1.1.105	Post	Chloroflexota	6.6573	0.130084	Chloroflexota
4.1.1.105	Post	Gemmatimonadota	0	0	Others
4.1.1.105	Post	Myxococcota	0.0986683	0.00192799	Myxococcota
4.1.1.105	Post	Planctomycetota	0.631351	0.0123367	Planctomycetota
4.1.1.105	Post	Pseudomonadota	13.7365	0.268414	Pseudomonadota
4.1.1.105	Post	Verrucomicrobiota	0.255931	0.00500091	Verrucomicrobiota
4.1.1.105	Pre	Acidobacteriota	11.1713	0.145219	Acidobacteriota
4.1.1.105	Pre	Actinomycetota	9.42188	0.122477	Actinomycetota
4.1.1.105	Pre	Bacteria_unknown	32.1847	0.418377	Bacteria_unknown
4.1.1.105	Pre	Candidatus Dormibacteraeota	0	0	Others
4.1.1.105	Pre	Candidatus Eremiobacterota	0.24565	0.00319327	Others
4.1.1.105	Pre	Candidatus Rokubacteria	0.081561	0.00106023	Others
4.1.1.105	Pre	Chloroflexota	5.88914	0.0765544	Chloroflexota
4.1.1.105	Pre	Gemmatimonadota	0.162623	0.00211398	Others
4.1.1.105	Pre	Myxococcota	0	0	Myxococcota
4.1.1.105	Pre	Planctomycetota	3.32025	0.0431608	Planctomycetota
4.1.1.105	Pre	Pseudomonadota	12.2432	0.159153	Pseudomonadota
4.1.1.105	Pre	Verrucomicrobiota	2.20716	0.0286914	Verrucomicrobiota
4.1.1.74	Active	Acidobacteriota	5.62424	0.0268088	Acidobacteriota
4.1.1.74	Active	Actinomycetota	19.4606	0.0927617	Actinomycetota
4.1.1.74	Active	Bacteria_unknown	61.4624	0.29297	Bacteria_unknown
4.1.1.74	Active	Bacteroidota	0	0	Others
4.1.1.74	Active	Candidatus Eremiobacterota	1.53672	0.00732498	Others
4.1.1.74	Active	Chloroflexota	0	0	Chloroflexota
4.1.1.74	Active	Cyanobacteriota	0	0	Others
4.1.1.74	Active	Myxococcota	6.97906	0.0332667	Myxococcota
4.1.1.74	Active	Nitrospirota	0	0	Others
4.1.1.74	Active	Planctomycetota	61.9402	0.295247	Planctomycetota
4.1.1.74	Active	Pseudomonadota	52.0125	0.247925	Pseudomonadota
4.1.1.74	Active	Verrucomicrobiota	0.775356	0.00369585	Verrucomicrobiota
4.1.1.74	Post	Acidobacteriota	1.61398	0.0203169	Acidobacteriota
4.1.1.74	Post	Actinomycetota	23.7846	0.299401	Actinomycetota
4.1.1.74	Post	Bacteria_unknown	38.3253	0.48244	Bacteria_unknown
4.1.1.74	Post	Bacteroidota	0	0	Others
4.1.1.74	Post	Candidatus Eremiobacterota	0	0	Others
4.1.1.74	Post	Chloroflexota	0.343614	0.00432542	Chloroflexota
4.1.1.74	Post	Cyanobacteriota	0	0	Others
4.1.1.74	Post	Myxococcota	0.184187	0.00231855	Myxococcota
4.1.1.74	Post	Nitrospirota	0.0886946	0.00111649	Others
4.1.1.74	Post	Planctomycetota	12.9678	0.163239	Planctomycetota
4.1.1.74	Post	Pseudomonadota	2.04026	0.0256828	Pseudomonadota
4.1.1.74	Post	Verrucomicrobiota	0.0920935	0.00115927	Verrucomicrobiota
4.1.1.74	Pre	Acidobacteriota	1.60538	0.0205169	Acidobacteriota
4.1.1.74	Pre	Actinomycetota	11.7786	0.150532	Actinomycetota
4.1.1.74	Pre	Bacteria_unknown	13.0002	0.166144	Bacteria_unknown
4.1.1.74	Pre	Bacteroidota	0.31224	0.00399045	Others
4.1.1.74	Pre	Candidatus Eremiobacterota	0	0	Others
4.1.1.74	Pre	Chloroflexota	0.289741	0.00370292	Chloroflexota
4.1.1.74	Pre	Cyanobacteriota	0.447144	0.00571454	Others
4.1.1.74	Pre	Myxococcota	13.3787	0.170981	Myxococcota
4.1.1.74	Pre	Nitrospirota	0.509734	0.00651445	Others
4.1.1.74	Pre	Planctomycetota	17.5557	0.224363	Planctomycetota
4.1.1.74	Pre	Pseudomonadota	19.1391	0.2446	Pseudomonadota
4.1.1.74	Pre	Verrucomicrobiota	0.230183	0.00294176	Verrucomicrobiota

## Sheet: IAA_fungi_class
Enzyme	TmStatus	Phylum	Class	RPKM	Ratio	Class2
1.2.1.3	Active	Ascomycota	Ascomycota_unknown	31.2054	0.0311992	Ascomycota_unknown
1.2.1.3	Active	Ascomycota	Dothideomycetes	20.504	0.0204999	Dothideomycetes
1.2.1.3	Active	Ascomycota	Eurotiomycetes	2.83264	0.00283207	Eurotiomycetes
1.2.1.3	Active	Ascomycota	Leotiomycetes	14.6014	0.0145985	Leotiomycetes
1.2.1.3	Active	Ascomycota	Sordariomycetes	0.333455	0.000333388	Sordariomycetes
1.2.1.3	Active	Basidiomycota	Agaricomycetes	923.151	0.922968	Agaricomycetes
1.2.1.3	Active	Basidiomycota	Basidiomycota_unknown	0.184243	0.000184206	Others
1.2.1.3	Active	Eukaryota_unknown	Eukaryota_unknown	4.08528	0.00408447	Fungi_unknown
1.2.1.3	Active	Mucoromycota	Endogonomycetes	1.30055	0.00130029	Others
1.2.1.3	Active	Mucoromycota	Mucoromycota_unknown	0	0	Others
1.2.1.3	Active	Mucoromycota	Umbelopsidomycetes	2.00082	0.00200042	Others
1.2.1.3	Post	Ascomycota	Ascomycota_unknown	96.8165	0.107158	Ascomycota_unknown
1.2.1.3	Post	Ascomycota	Dothideomycetes	529.205	0.585734	Dothideomycetes
1.2.1.3	Post	Ascomycota	Eurotiomycetes	4.56467	0.00505226	Eurotiomycetes
1.2.1.3	Post	Ascomycota	Leotiomycetes	180.909	0.200234	Leotiomycetes
1.2.1.3	Post	Ascomycota	Sordariomycetes	0	0	Sordariomycetes
1.2.1.3	Post	Basidiomycota	Agaricomycetes	34.8202	0.0385397	Agaricomycetes
1.2.1.3	Post	Basidiomycota	Basidiomycota_unknown	1.8892	0.002091	Others
1.2.1.3	Post	Eukaryota_unknown	Eukaryota_unknown	30.841	0.0341354	Fungi_unknown
1.2.1.3	Post	Mucoromycota	Endogonomycetes	23.8955	0.026448	Others
1.2.1.3	Post	Mucoromycota	Mucoromycota_unknown	0	0	Others
1.2.1.3	Post	Mucoromycota	Umbelopsidomycetes	0.549251	0.000607921	Others
1.2.1.3	Pre	Ascomycota	Ascomycota_unknown	140.014	0.320898	Ascomycota_unknown
1.2.1.3	Pre	Ascomycota	Dothideomycetes	156.036	0.357619	Dothideomycetes
1.2.1.3	Pre	Ascomycota	Eurotiomycetes	11.6166	0.0266242	Eurotiomycetes
1.2.1.3	Pre	Ascomycota	Leotiomycetes	82.5154	0.189117	Leotiomycetes
1.2.1.3	Pre	Ascomycota	Sordariomycetes	0.98928	0.00226733	Sordariomycetes
1.2.1.3	Pre	Basidiomycota	Agaricomycetes	17.7644	0.0407142	Agaricomycetes
1.2.1.3	Pre	Basidiomycota	Basidiomycota_unknown	1.20742	0.00276729	Others
1.2.1.3	Pre	Eukaryota_unknown	Eukaryota_unknown	10.4568	0.0239658	Fungi_unknown
1.2.1.3	Pre	Mucoromycota	Endogonomycetes	12.2306	0.0280312	Others
1.2.1.3	Pre	Mucoromycota	Mucoromycota_unknown	0.309542	0.00070944	Others
1.2.1.3	Pre	Mucoromycota	Umbelopsidomycetes	3.17902	0.007286	Others
1.4.3.22	Active	Ascomycota	Leotiomycetes	0		Leotiomycetes
1.4.3.22	Post	Ascomycota	Leotiomycetes	0		Leotiomycetes
1.4.3.22	Pre	Ascomycota	Leotiomycetes	0.495477	1	Leotiomycetes
1.4.3.4	Active	Ascomycota	Ascomycota_unknown	0.385797	0.380245	Ascomycota_unknown
1.4.3.4	Active	Ascomycota	Dothideomycetes	0.375419	0.370016	Dothideomycetes
1.4.3.4	Active	Ascomycota	Eurotiomycetes	0.159612	0.157314	Eurotiomycetes
1.4.3.4	Active	Ascomycota	Leotiomycetes	0.0937745	0.0924249	Leotiomycetes
1.4.3.4	Post	Ascomycota	Ascomycota_unknown	5.00556	0.113624	Ascomycota_unknown
[truncated: 79 more rows]
