# Supplementary material for: Multi-meta-omics reveal unique symbiotic synchronization between ectomycorrhizal fungus and soil microbiome in Tricholoma matsutake habitat
Source: Microbiome. 2025 Dec 11;14:23. doi: 10.1186/s40168-025-02292-7 (PMC12801662; doi:10.1186/s40168-025-02292-7)
Supplement: Supplementary file 3 — Additional file 2. [file 40168_2025_2292_MOESM2_ESM.zip › Additional file 13_Table S12.xlsx]

## Sheet: Content
Table S12. Expression levels of the genes identified from Tricholoma matsutake's whole genome
Sheet	Content
Annotation result	Gene annotation table predicted with EggNog DB
Sexual reproduction	Expression level of the genes involved in sexual reproduction
IAA biosynthesis	Expression level of the genes involved in indole-3-acetic acid biosynthesis

## Sheet: Annotation result
query	seed_ortholog	evalue	score	eggNOG_OGs	max_annot_lvl	COG_category	Description	Preferred_name	GOs	EC	KEGG_ko	KEGG_Pathway	KEGG_Module	KEGG_Reaction	KEGG_rclass	BRITE	KEGG_TC	CAZy	BiGG_Reaction	PFAMs
JALPZM010000002_1_g1_t1	203908.EGG12814	4.17e-06	55.5	29I72@1|root,2RRE4@2759|Eukaryota,3ACX0@33154|Opisthokonta,3P9VC@4751|Fungi	4751|Fungi	S	Myb/SANT-like DNA-binding domain	-	-	-	-	-	-	-	-	-	-	-	-	DUF5353,Myb_DNA-bind_3
JALPZM010000002_1_g2_t1	5346.XP_002910731.1	1.32e-07	60.5	2CSDZ@1|root,2RBIH@2759|Eukaryota,3AY13@33154|Opisthokonta,3PJ6B@4751|Fungi,3V8G3@5204|Basidiomycota,22D46@155619|Agaricomycetes,3W94F@5338|Agaricales	4751|Fungi	-	-	-	-	-	-	-	-	-	-	-	-	-	-	-
JALPZM010000002_1_g3_t1	80637.XP_007766387.1	2.54e-30	120	29JY0@1|root,2RT6R@2759|Eukaryota,39VBJ@33154|Opisthokonta,3P12S@4751|Fungi,3V8HN@5204|Basidiomycota,22BJI@155619|Agaricomycetes	4751|Fungi	-	-	-	-	-	-	-	-	-	-	-	-	-	-	-
JALPZM010000002_1_g6_t1	85982.XP_007314367.1	4.73e-23	95.1	2CSQ4@1|root,2RCPU@2759|Eukaryota,3AYSA@33154|Opisthokonta,3PJVY@4751|Fungi,3V9AS@5204|Basidiomycota,22AWG@155619|Agaricomycetes	4751|Fungi	-	-	-	-	-	-	-	-	-	-	-	-	-	-	-
JALPZM010000002_1_g8_t1	221103.XP_007845954.1	5.18e-68	215	2CYZP@1|root,2S7G9@2759|Eukaryota,3AAYA@33154|Opisthokonta,3P6ZU@4751|Fungi,3V2RT@5204|Basidiomycota,22998@155619|Agaricomycetes,3W739@5338|Agaricales	4751|Fungi	-	-	-	-	-	-	-	-	-	-	-	-	-	-	-
JALPZM010000024_1_g14_t1	5341.XP_007331161.1	1.64e-220	645	29JY0@1|root,2RT6R@2759|Eukaryota,39VBJ@33154|Opisthokonta,3P12S@4751|Fungi,3V3KF@5204|Basidiomycota,22BN5@155619|Agaricomycetes,3W6P4@5338|Agaricales	4751|Fungi	-	-	-	-	-	-	-	-	-	-	-	-	-	-	DDE_3
JALPZM010000024_1_g19_t1	5346.XP_001836837.2	1.97e-27	113	2D4IP@1|root,2SVAK@2759|Eukaryota,3ARI3@33154|Opisthokonta,3PG2D@4751|Fungi,3V6HF@5204|Basidiomycota,22B1Q@155619|Agaricomycetes,3W9DI@5338|Agaricales	4751|Fungi	-	-	-	-	-	-	-	-	-	-	-	-	-	-	-
JALPZM010000024_1_g21_t1	221103.XP_007846747.1	3.57e-54	199	COG0507@1|root,KOG0987@2759|Eukaryota,3AAIR@33154|Opisthokonta,3PA61@4751|Fungi,3V3Z1@5204|Basidiomycota,22A1S@155619|Agaricomycetes,3W9QX@5338|Agaricales	4751|Fungi	L	Belongs to the helicase family	-	-	-	-	-	-	-	-	-	-	-	-	Helitron_like_N
JALPZM010000024_1_g22_t1	104355.XP_007864855.1	1.12e-20	92.4	2EHI5@1|root,2SN68@2759|Eukaryota,3AK12@33154|Opisthokonta,3PD6F@4751|Fungi,3V554@5204|Basidiomycota,22BWF@155619|Agaricomycetes,3H82U@355688|Agaricomycetes incertae sedis	4751|Fungi	-	-	-	-	-	-	-	-	-	-	-	-	-	-	HNH_2
JALPZM010000024_1_g23_t1	218851.Aquca_004_00051.1	1.13e-301	891	COG0507@1|root,KOG0987@2759|Eukaryota,37I5H@33090|Viridiplantae	33090|Viridiplantae	D	Belongs to the helicase family	-	-	-	-	-	-	-	-	-	-	-	-	Helitron_like_N,Herpes_Helicase,PIF1
JALPZM010000024_1_g24_t1	90675.XP_010490229.1	1.79e-23	103	COG0507@1|root,COG1599@1|root,KOG0851@2759|Eukaryota,KOG0987@2759|Eukaryota,37Q72@33090|Viridiplantae,3GCCF@35493|Streptophyta,3HWI1@3699|Brassicales	33090|Viridiplantae	D	ATP-dependent DNA helicase	-	-	3.6.4.12	ko:K15255	-	-	-	-	ko00000,ko01000,ko03029,ko03032	-	-	-	Helitron_like_N,Herpes_Helicase,PIF1
JALPZM010000024_1_g25_t1	160860.XP_007358956.1	9.05e-09	57.8	2CG70@1|root,2STSF@2759|Eukaryota,3AQGC@33154|Opisthokonta,3PFPJ@4751|Fungi,3V6FH@5204|Basidiomycota,22ANA@155619|Agaricomycetes,3H7D3@355688|Agaricomycetes incertae sedis	4751|Fungi	-	-	-	-	-	-	-	-	-	-	-	-	-	-	-
JALPZM010000024_1_g26_t1	104355.XP_007862970.1	2.15e-14	80.9	2CE4T@1|root,2SSM4@2759|Eukaryota,3ARFM@33154|Opisthokonta,3PGGK@4751|Fungi,3V69N@5204|Basidiomycota,22AI8@155619|Agaricomycetes,3H67X@355688|Agaricomycetes incertae sedis	4751|Fungi	-	-	-	-	-	-	-	-	-	-	-	-	-	-	-
JALPZM010000024_1_g27_t1	5346.XP_001832960.1	2.8e-05	53.5	2D2UM@1|root,2SP2I@2759|Eukaryota,3AMKC@33154|Opisthokonta,3PE7S@4751|Fungi,3V5NF@5204|Basidiomycota,22AQC@155619|Agaricomycetes,3W8H0@5338|Agaricales	4751|Fungi	-	-	-	-	-	-	-	-	-	-	-	-	-	-	-
JALPZM010000024_1_g29_t1	160860.XP_007355476.1	3.49e-51	187	28K1W@1|root,2QSGD@2759|Eukaryota,39WBJ@33154|Opisthokonta,3PDGU@4751|Fungi,3V5AF@5204|Basidiomycota,2299S@155619|Agaricomycetes,3H4R5@355688|Agaricomycetes incertae sedis	33154|Opisthokonta	S	Transposase family tnp2	-	-	-	-	-	-	-	-	-	-	-	-	Transposase_21
JALPZM010000024_1_g30_t1	85982.XP_007314121.1	2.54e-08	63.5	2CWQF@1|root,2RUZS@2759|Eukaryota,3AYE1@33154|Opisthokonta,3PJIQ@4751|Fungi,3V8WJ@5204|Basidiomycota,22AEF@155619|Agaricomycetes	4751|Fungi	-	-	-	-	-	-	-	-	-	-	-	-	-	-	HNH_2
JALPZM010000024_1_g32_t1	104355.XP_007865429.1	1.21e-19	97.8	2D4PZ@1|root,2SVW4@2759|Eukaryota,3ANQW@33154|Opisthokonta,3PENG@4751|Fungi,3V5YM@5204|Basidiomycota,22AGS@155619|Agaricomycetes,3H79J@355688|Agaricomycetes incertae sedis	4751|Fungi	-	-	-	-	-	-	-	-	-	-	-	-	-	-	-
JALPZM010000024_1_g33_t1	5346.XP_001833874.2	4.95e-05	52	2CVPB@1|root,2RSFE@2759|Eukaryota,3AY2W@33154|Opisthokonta,3PJ83@4751|Fungi,3V8I7@5204|Basidiomycota,22CYW@155619|Agaricomycetes,3W9FW@5338|Agaricales	4751|Fungi	G	Protein kinase subdomain-containing protein PKL ccin9	-	-	-	-	-	-	-	-	-	-	-	-	Kdo
JALPZM010000005_1_g36_t1	5061.CADANGAP00009883	0.000116	48.5	KOG1075@1|root,KOG1075@2759|Eukaryota,39XVS@33154|Opisthokonta,3P0R9@4751|Fungi,3QZKV@4890|Ascomycota,20J9K@147545|Eurotiomycetes,3S9VD@5042|Eurotiales	4751|Fungi	S	Encoded by	-	-	-	-	-	-	-	-	-	-	-	-	Exo_endo_phos_2,RNase_H,RVT_1
JALPZM010000005_1_g37_t1	65672.G4TYK4	9.17e-18	86.7	KOG1075@1|root,KOG1075@2759|Eukaryota,39XVS@33154|Opisthokonta,3P0R9@4751|Fungi,3V0K2@5204|Basidiomycota,22C7C@155619|Agaricomycetes,3H8EC@355688|Agaricomycetes incertae sedis	4751|Fungi	S	Reverse transcriptase (RNA-dependent DNA polymerase)	-	-	-	-	-	-	-	-	-	-	-	-	Exo_endo_phos_2,RNase_H,RVT_1
JALPZM010000005_1_g38_t1	7260.FBpp0244144	5.98e-31	130	COG2801@1|root,KOG0017@2759|Eukaryota,38DPC@33154|Opisthokonta,3BI7U@33208|Metazoa,3CTS1@33213|Bilateria,41WYJ@6656|Arthropoda,3SH01@50557|Insecta,457GT@7147|Diptera,45YIF@7214|Drosophilidae	33208|Metazoa	L	Pfam:UBN2_2	-	-	-	-	-	-	-	-	-	-	-	-	DUF4219,MBD,RVT_2,Retrotran_gag_2,gag_pre-integrs,rve,zf-CCHC
JALPZM010000005_1_g39_t1	160860.XP_007359341.1	3.57e-62	202	COG2801@1|root,KOG0017@2759|Eukaryota,38DPC@33154|Opisthokonta,3NUZ7@4751|Fungi,3UY7N@5204|Basidiomycota,22AZH@155619|Agaricomycetes,3H6B9@355688|Agaricomycetes incertae sedis	4751|Fungi	L	Integrase core domain	-	-	-	-	-	-	-	-	-	-	-	-	DUF5314,RVT_2,gag_pre-integrs,rve,zf-CCHC
JALPZM010000005_1_g40_t1	160860.XP_007353053.1	2.81e-97	325	COG2801@1|root,KOG0017@2759|Eukaryota,38DPC@33154|Opisthokonta,3NUZ7@4751|Fungi,3UY7N@5204|Basidiomycota,227R3@155619|Agaricomycetes,3H58M@355688|Agaricomycetes incertae sedis	4751|Fungi	L	Reverse transcriptase (RNA-dependent DNA polymerase)	-	-	-	-	-	-	-	-	-	-	-	-	DUF5314,RVT_2,gag_pre-integrs,rve,zf-CCHC
JALPZM010000005_1_g42_t1	65672.G4TRZ9	0.000834	50.4	COG2801@1|root,KOG0017@2759|Eukaryota,38DPC@33154|Opisthokonta,3NUZ7@4751|Fungi,3UY7N@5204|Basidiomycota,227R3@155619|Agaricomycetes	4751|Fungi	L	Encoded by	-	-	-	-	-	-	-	-	-	-	-	-	RVT_2,Retrotran_gag_2,gag_pre-integrs,rve
JALPZM010000005_1_g43_t1	120017.L7N6F6	6.41e-41	146	2AIEU@1|root,2RZ4M@2759|Eukaryota,39Q8H@33154|Opisthokonta,3Q6E2@4751|Fungi,3V5GE@5204|Basidiomycota,3N58K@452284|Ustilaginomycotina	4751|Fungi	S	Transposase	-	-	-	-	-	-	-	-	-	-	-	-	DDE_3,HTH_Tnp_Tc3_2
JALPZM010000005_1_g44_t1	104355.XP_007871257.1	1.66e-141	424	COG2124@1|root,KOG0156@2759|Eukaryota,38BSU@33154|Opisthokonta,3PJYV@4751|Fungi,3V9EA@5204|Basidiomycota,22BHN@155619|Agaricomycetes,3H70G@355688|Agaricomycetes incertae sedis	4751|Fungi	Q	Cytochrome P450	-	-	-	-	-	-	-	-	-	-	-	-	p450
JALPZM010000005_1_g45_t1	221103.XP_007850073.1	1.34e-103	316	28I4I@1|root,2SJ7W@2759|Eukaryota,3AFNP@33154|Opisthokonta,3PBSK@4751|Fungi,3V3JH@5204|Basidiomycota,224WE@155619|Agaricomycetes,3W5PQ@5338|Agaricales	4751|Fungi	S	synthase	-	-	4.2.3.127,4.2.3.128,4.2.3.129,4.2.3.91	ko:K22058	-	-	-	-	ko00000,ko01000	-	-	-	Terpene_synth_C
JALPZM010000005_1_g46_t1	160860.XP_007341293.1	1.35e-06	57.8	2D1PV@1|root,2SITV@2759|Eukaryota,3AGUV@33154|Opisthokonta,3PA2R@4751|Fungi,3V3WI@5204|Basidiomycota,229T6@155619|Agaricomycetes,3H77M@355688|Agaricomycetes incertae sedis	4751|Fungi	-	-	-	-	-	-	-	-	-	-	-	-	-	-	-
JALPZM010000005_1_g47_t1	5346.XP_001834795.2	1.58e-32	134	KOG1721@1|root,KOG1721@2759|Eukaryota,3AYE4@33154|Opisthokonta,3PJIU@4751|Fungi,3V8WP@5204|Basidiomycota,22DJX@155619|Agaricomycetes,3W9B6@5338|Agaricales	4751|Fungi	S	DNA binding	-	-	-	-	-	-	-	-	-	-	-	-	-
JALPZM010000005_1_g48_t1	5334.XP_003038593.1	8.5e-07	53.9	2D2UM@1|root,2SP2I@2759|Eukaryota,3AMKC@33154|Opisthokonta,3PE7S@4751|Fungi,3V5NF@5204|Basidiomycota,22AQC@155619|Agaricomycetes,3W8H0@5338|Agaricales	4751|Fungi	-	-	-	-	-	-	-	-	-	-	-	-	-	-	-
JALPZM010000005_1_g49_t1	5341.XP_007333957.1	4.98e-11	72.4	2CY1H@1|root,2S1BC@2759|Eukaryota,39KXQ@33154|Opisthokonta,3Q5BF@4751|Fungi,3V7FQ@5204|Basidiomycota,22BJC@155619|Agaricomycetes	4751|Fungi	-	-	-	-	-	-	-	-	-	-	-	-	-	-	DNA_pol_A_exo1
JALPZM010000005_1_g50_t1	67593.Physo109041	1.18e-06	56.6	COG2801@1|root,KOG0017@2759|Eukaryota,3QH7I@4776|Peronosporales	67593.Physo109041|-	L	transposition, RNA-mediated	-	-	-	-	-	-	-	-	-	-	-	-	-
JALPZM010000005_1_g51_t1	5346.XP_001834795.2	4.56e-63	233	KOG1721@1|root,KOG1721@2759|Eukaryota,3AYE4@33154|Opisthokonta,3PJIU@4751|Fungi,3V8WP@5204|Basidiomycota,22DJX@155619|Agaricomycetes,3W9B6@5338|Agaricales	4751|Fungi	S	DNA binding	-	-	-	-	-	-	-	-	-	-	-	-	-
JALPZM010000005_1_g52_t1	5346.XP_001834795.2	2.56e-15	80.9	KOG1721@1|root,KOG1721@2759|Eukaryota,3AYE4@33154|Opisthokonta,3PJIU@4751|Fungi,3V8WP@5204|Basidiomycota,22DJX@155619|Agaricomycetes,3W9B6@5338|Agaricales	4751|Fungi	S	DNA binding	-	-	-	-	-	-	-	-	-	-	-	-	-
JALPZM010000005_1_g53_t1	160860.XP_007343961.1	1.81e-178	508	COG0667@1|root,KOG1575@2759|Eukaryota,38B5K@33154|Opisthokonta,3NWH7@4751|Fungi,3UYSQ@5204|Basidiomycota,228AA@155619|Agaricomycetes,3H31Z@355688|Agaricomycetes incertae sedis	4751|Fungi	C	Aldo keto reductase	AAD14	GO:0003674,GO:0003824,GO:0006081,GO:0008150,GO:0008152,GO:0009058,GO:0009987,GO:0016491,GO:0016614,GO:0016616,GO:0018456,GO:0019748,GO:0044237,GO:0044550,GO:0055114,GO:0071704,GO:1900558,GO:1900560,GO:1900561,GO:1900563,GO:1901576	-	-	-	-	-	-	-	-	-	-	Aldo_ket_red
JALPZM010000005_1_g54_t1	104355.XP_007871257.1	1.28e-150	448	COG2124@1|root,KOG0156@2759|Eukaryota,38BSU@33154|Opisthokonta,3PJYV@4751|Fungi,3V9EA@5204|Basidiomycota,22BHN@155619|Agaricomycetes,3H70G@355688|Agaricomycetes incertae sedis	4751|Fungi	Q	Cytochrome P450	-	-	-	-	-	-	-	-	-	-	-	-	p450
JALPZM010000005_1_g55_t1	208960.XP_007263682.1	3.82e-140	421	COG0277@1|root,KOG1231@2759|Eukaryota,3AJ0A@33154|Opisthokonta,3PBXX@4751|Fungi,3V45K@5204|Basidiomycota,22BTH@155619|Agaricomycetes,3H82Z@355688|Agaricomycetes incertae sedis	4751|Fungi	C	FAD-binding domain-containing protein	-	-	-	-	-	-	-	-	-	-	-	-	BBE,FAD_binding_4
JALPZM010000032_1_g66_t1	5341.XP_007335182.1	3.41e-16	79.3	COG0514@1|root,KOG0351@2759|Eukaryota,39XWQ@33154|Opisthokonta,3P10I@4751|Fungi,3V40M@5204|Basidiomycota,22B6H@155619|Agaricomycetes,3W9ZN@5338|Agaricales	4751|Fungi	L	DEAD-like helicases superfamily	-	GO:0000228,GO:0000722,GO:0000723,GO:0000724,GO:0000725,GO:0000781,GO:0000784,GO:0003674,GO:0003676,GO:0003677,GO:0003678,GO:0003824,GO:0004003,GO:0004386,GO:0005488,GO:0005575,GO:0005622,GO:0005623,GO:0005634,GO:0005694,GO:0005737,GO:0006139,GO:0006259,GO:0006281,GO:0006302,GO:0006310,GO:0006312,GO:0006725,GO:0006807,GO:0006950,GO:0006974,GO:0006996,GO:0008026,GO:0008094,GO:0008150,GO:0008152,GO:…	-	-	-	-	-	-	-	-	-	-	DEAD,Helicase_C,OrsD
JALPZM010000032_1_g67_t1	85982.XP_007319086.1	1.71e-102	321	COG2132@1|root,KOG1263@2759|Eukaryota,39UM9@33154|Opisthokonta,3NVU0@4751|Fungi,3V4ND@5204|Basidiomycota,224KE@155619|Agaricomycetes	4751|Fungi	Q	Belongs to the multicopper oxidase family	-	-	-	ko:K19791	-	-	-	-	ko00000,ko02000	2.A.108.1	-	-	Cu-oxidase,Cu-oxidase_2,Cu-oxidase_3
JALPZM010000032_1_g72_t1	221103.XP_007859965.1	2.14e-33	126	COG2801@1|root,KOG0017@2759|Eukaryota,38F42@33154|Opisthokonta,3NVKU@4751|Fungi,3UXZ9@5204|Basidiomycota	4751|Fungi	L	Retrotransposable element tf2 155 kda protein type 1-like	-	GO:0003674,GO:0003824,GO:0003964,GO:0005575,GO:0005622,GO:0005623,GO:0005634,GO:0006139,GO:0006259,GO:0006278,GO:0006725,GO:0006807,GO:0008150,GO:0008152,GO:0009058,GO:0009059,GO:0009987,GO:0016740,GO:0016772,GO:0016779,GO:0018130,GO:0019438,GO:0034061,GO:0034641,GO:0034645,GO:0034654,GO:0043170,GO:0043226,GO:0043227,GO:0043229,GO:0043231,GO:0044237,GO:0044238,GO:0044249,GO:0044260,GO:0044271,GO:…	-	-	-	-	-	-	-	-	-	-	Chromo,RVP_2,RVT_1,Retrotrans_gag,rve,zf-CCHC
JALPZM010000032_1_g73_t1	164328.Phyra84898	1.8e-15	79	COG2801@1|root,KOG0017@2759|Eukaryota,3QH7N@4776|Peronosporales	4776|Peronosporales	L	transposition, RNA-mediated	-	-	-	-	-	-	-	-	-	-	-	-	Chromo,RVP_2,RVT_1,Retrotrans_gag,rve
JALPZM010000032_1_g74_t1	5207.AAW46454	1.77e-54	198	COG2801@1|root,KOG0017@2759|Eukaryota,38F42@33154|Opisthokonta,3NVKU@4751|Fungi,3UXZ9@5204|Basidiomycota,3VEK4@5234|Tremellales	4751|Fungi	L	Coprinopsis cinerea okayama7 130	-	-	-	-	-	-	-	-	-	-	-	-	Chromo,RVT_1,rve
JALPZM010000032_1_g75_t1	4098.XP_009603456.1	2.96e-50	194	COG2801@1|root,KOG0017@2759|Eukaryota,37RRH@33090|Viridiplantae,3GPWI@35493|Streptophyta,44Q6H@71274|asterids	35493|Streptophyta	P	DNA RNA polymerases superfamily protein	-	-	-	-	-	-	-	-	-	-	-	-	-
JALPZM010000032_1_g76_t1	160860.XP_007357439.1	2.67e-18	94.4	2CE4T@1|root,2SSM4@2759|Eukaryota,3ARFM@33154|Opisthokonta,3PGGK@4751|Fungi,3V69N@5204|Basidiomycota,22AI8@155619|Agaricomycetes,3H67X@355688|Agaricomycetes incertae sedis	4751|Fungi	-	-	-	-	-	-	-	-	-	-	-	-	-	-	-
JALPZM010000032_1_g77_t1	80637.XP_007775275.1	6.57e-06	53.5	2CE4T@1|root,2SSM4@2759|Eukaryota,3ARFM@33154|Opisthokonta,3PGGK@4751|Fungi,3V69N@5204|Basidiomycota,22AI8@155619|Agaricomycetes	4751|Fungi	-	-	-	-	-	-	-	-	-	-	-	-	-	-	-
JALPZM010000032_1_g79_t1	221103.XP_007859597.1	1.06e-06	55.8	2D371@1|root,2SQF9@2759|Eukaryota,39KZ9@33154|Opisthokonta,3Q5CX@4751|Fungi,3V5WR@5204|Basidiomycota,22A16@155619|Agaricomycetes	4751|Fungi	S	50S ribosome-binding GTPase	-	-	-	-	-	-	-	-	-	-	-	-	MMR_HSR1
JALPZM010000032_1_g80_t1	221103.XP_007854877.1	8.98e-46	157	2CG70@1|root,2T028@2759|Eukaryota	2759|Eukaryota	-	-	-	-	-	-	-	-	-	-	-	-	-	-	-
JALPZM010000032_1_g81_t1	5286.M7WJW4	5.26e-58	204	COG2801@1|root,KOG0017@2759|Eukaryota,38F42@33154|Opisthokonta,3NVKU@4751|Fungi,3UXZ9@5204|Basidiomycota,2YFR4@29000|Pucciniomycotina	4751|Fungi	L	Chromo (CHRromatin Organisation MOdifier) domain	-	-	-	-	-	-	-	-	-	-	-	-	Chromo,RVT_1,rve,zf-CCHC
JALPZM010000032_1_g82_t1	202698.XP_007384089.1	5.38e-06	55.8	2D6A0@1|root,2T1A6@2759|Eukaryota,3AS5K@33154|Opisthokonta,3PHJR@4751|Fungi,3V7AI@5204|Basidiomycota,22B9J@155619|Agaricomycetes,3H6KP@355688|Agaricomycetes incertae sedis	4751|Fungi	-	-	-	-	-	-	-	-	-	-	-	-	-	-	-
JALPZM010000032_1_g84_t1	202698.XP_007381379.1	5.98e-62	210	2CNB3@1|root,2QUY7@2759|Eukaryota,39V11@33154|Opisthokonta,3P68D@4751|Fungi,3V3ED@5204|Basidiomycota,228RM@155619|Agaricomycetes,3H4SA@355688|Agaricomycetes incertae sedis	4751|Fungi	-	-	-	-	-	-	-	-	-	-	-	-	-	-	Clr5
JALPZM010000032_1_g86_t1	28564.XP_002340844.1	1.22e-40	164	2CF1P@1|root,2S68H@2759|Eukaryota,39XJZ@33154|Opisthokonta,3P0JD@4751|Fungi,3QTF1@4890|Ascomycota,20HJI@147545|Eurotiomycetes,3S9K0@5042|Eurotiales	4751|Fungi	-	-	-	-	-	-	-	-	-	-	-	-	-	-	-
JALPZM010000032_1_g89_t1	160860.XP_007346697.1	3.01e-71	231	KOG4585@1|root,KOG4585@2759|Eukaryota,38WKP@33154|Opisthokonta,3PUDS@4751|Fungi,3V906@5204|Basidiomycota,22BVU@155619|Agaricomycetes,3H7S0@355688|Agaricomycetes incertae sedis	4751|Fungi	S	nuclease activity	-	-	-	-	-	-	-	-	-	-	-	-	-
JALPZM010000032_1_g90_t1	40483.S8EQY8	3.36e-12	70.5	2CQF5@1|root,2R4KR@2759|Eukaryota,3AYDF@33154|Opisthokonta,3PJI4@4751|Fungi,3V8VS@5204|Basidiomycota,22B6Q@155619|Agaricomycetes,3H6QY@355688|Agaricomycetes incertae sedis	4751|Fungi	-	-	-	-	-	-	-	-	-	-	-	-	-	-	Myb_DNA-bind_3
JALPZM010000032_1_g92_t1	5011.R4XP75	1.86e-05	53.9	KOG1121@1|root,KOG1121@2759|Eukaryota,3A5TH@33154|Opisthokonta	33154|Opisthokonta	L	protein dimerization activity	-	-	-	-	-	-	-	-	-	-	-	-	Dimer_Tnp_hAT
JALPZM010000001_1_g93_t1	221103.XP_007859322.1	2.33e-12	78.2	KOG1121@1|root,KOG1121@2759|Eukaryota,3AKZK@33154|Opisthokonta,3PDYR@4751|Fungi,3V5MV@5204|Basidiomycota,229WR@155619|Agaricomycetes	4751|Fungi	L	hAT family C-terminal dimerisation region	-	-	-	-	-	-	-	-	-	-	-	-	Dimer_Tnp_hAT
JALPZM010000001_1_g95_t1	104355.XP_007871336.1	3.18e-07	56.6	2ETTA@1|root,2SW2P@2759|Eukaryota,3AUZ9@33154|Opisthokonta,3PIF5@4751|Fungi,3V6YW@5204|Basidiomycota,22B4U@155619|Agaricomycetes,3H6H9@355688|Agaricomycetes incertae sedis	4751|Fungi	-	-	-	-	-	-	-	-	-	-	-	-	-	-	-
JALPZM010000001_1_g97_t1	5346.XP_001838369.2	8.29e-81	289	COG0507@1|root,KOG0987@2759|Eukaryota,3ABUV@33154|Opisthokonta,3P9IP@4751|Fungi,3V411@5204|Basidiomycota,22BIK@155619|Agaricomycetes,3W8V2@5338|Agaricales	4751|Fungi	L	Belongs to the helicase family	-	-	3.6.4.12	ko:K15255	-	-	-	-	ko00000,ko01000,ko03029,ko03032	-	-	-	Helitron_like_N,PIF1
JALPZM010000001_1_g98_t1	221103.XP_007854877.1	3.42e-38	137	2CG70@1|root,2T028@2759|Eukaryota	2759|Eukaryota	-	-	-	-	-	-	-	-	-	-	-	-	-	-	-
JALPZM010000001_1_g99_t1	202698.XP_007384089.1	5.38e-06	55.8	2D6A0@1|root,2T1A6@2759|Eukaryota,3AS5K@33154|Opisthokonta,3PHJR@4751|Fungi,3V7AI@5204|Basidiomycota,22B9J@155619|Agaricomycetes,3H6KP@355688|Agaricomycetes incertae sedis	4751|Fungi	-	-	-	-	-	-	-	-	-	-	-	-	-	-	-
JALPZM010000001_1_g101_t1	5346.XP_001829477.1	8.41e-48	171	2CNB3@1|root,2QUY7@2759|Eukaryota,39V11@33154|Opisthokonta,3P68D@4751|Fungi,3V3ED@5204|Basidiomycota,228RM@155619|Agaricomycetes,3W92P@5338|Agaricales	4751|Fungi	-	-	-	-	-	-	-	-	-	-	-	-	-	-	Clr5
JALPZM010000001_1_g102_t1	3750.XP_008337255.1	1.01e-87	303	COG2801@1|root,KOG4197@1|root,KOG0017@2759|Eukaryota,KOG4197@2759|Eukaryota,37THH@33090|Viridiplantae,3GG2K@35493|Streptophyta	35493|Streptophyta	O	Mitochondrial protein	-	-	-	-	-	-	-	-	-	-	-	-	DUF4219,RVT_2,Retrotran_gag_2,gag_pre-integrs,rve,zf-CCHC
JALPZM010000001_1_g104_t1	40384.G7XPY1	3.84e-13	79.3	2CF1P@1|root,2T8K1@2759|Eukaryota,3935J@33154|Opisthokonta,3PYBH@4751|Fungi,3RHEN@4890|Ascomycota,20N76@147545|Eurotiomycetes,3SD5U@5042|Eurotiales	4751|Fungi	-	-	-	-	-	-	-	-	-	-	-	-	-	-	-
JALPZM010000001_1_g105_t1	221103.XP_007859597.1	1.21e-07	56.6	2D371@1|root,2SQF9@2759|Eukaryota,39KZ9@33154|Opisthokonta,3Q5CX@4751|Fungi,3V5WR@5204|Basidiomycota,22A16@155619|Agaricomycetes	4751|Fungi	S	50S ribosome-binding GTPase	-	-	-	-	-	-	-	-	-	-	-	-	MMR_HSR1
JALPZM010000001_1_g107_t1	80637.XP_007775275.1	7.33e-07	59.7	2CE4T@1|root,2SSM4@2759|Eukaryota,3ARFM@33154|Opisthokonta,3PGGK@4751|Fungi,3V69N@5204|Basidiomycota,22AI8@155619|Agaricomycetes	4751|Fungi	-	-	-	-	-	-	-	-	-	-	-	-	-	-	-
JALPZM010000001_1_g108_t1	221103.XP_007858565.1	1.36e-221	642	COG2801@1|root,KOG0017@2759|Eukaryota,38F42@33154|Opisthokonta,3NVKU@4751|Fungi,3UXZ9@5204|Basidiomycota	4751|Fungi	L	Retrotransposable element tf2 155 kda protein type 1-like	-	-	-	-	-	-	-	-	-	-	-	-	Chromo,RVP_2,RVT_1,Retrotrans_gag,rve,zf-CCHC
JALPZM010000001_1_g109_t1	13349.G1X979	5.97e-38	152	2EX92@1|root,2SYYZ@2759|Eukaryota,3AUVM@33154|Opisthokonta,3PGNC@4751|Fungi,3R5FC@4890|Ascomycota	4751|Fungi	-	-	-	-	-	-	-	-	-	-	-	-	-	-	-
JALPZM010000001_1_g111_t1	5346.XP_002911095.1	2.65e-20	100	2CKT4@1|root,2SPWT@2759|Eukaryota,3AKK0@33154|Opisthokonta,3PE4I@4751|Fungi,3V5GU@5204|Basidiomycota,22A2M@155619|Agaricomycetes,3W7Z8@5338|Agaricales	4751|Fungi	-	-	-	-	-	-	-	-	-	-	-	-	-	-	-
JALPZM010000001_1_g112_t1	40492.XP_007311557.1	4.69e-28	121	2D17Y@1|root,2SH1N@2759|Eukaryota,3AGIT@33154|Opisthokonta,3PBKE@4751|Fungi,3V4FI@5204|Basidiomycota,228T3@155619|Agaricomycetes,3H40W@355688|Agaricomycetes incertae sedis	4751|Fungi	-	-	-	-	-	-	-	-	-	-	-	-	-	-	Transposase_21
JALPZM010000001_1_g113_t1	65672.G4TWG6	5.38e-46	184	COG0443@1|root,KOG0101@2759|Eukaryota,3AGQV@33154|Opisthokonta,3PC4D@4751|Fungi,3V4TH@5204|Basidiomycota,227PK@155619|Agaricomycetes,3H2MJ@355688|Agaricomycetes incertae sedis	4751|Fungi	O	ATP binding	-	-	-	-	-	-	-	-	-	-	-	-	HSP70
JALPZM010000001_1_g114_t1	221103.XP_007859320.1	1.96e-34	140	2CQ5A@1|root,2R3XI@2759|Eukaryota,3AYD2@33154|Opisthokonta,3PJHR@4751|Fungi,3V8VC@5204|Basidiomycota,22BAT@155619|Agaricomycetes	4751|Fungi	-	-	-	-	-	-	-	-	-	-	-	-	-	-	-
JALPZM010000001_1_g119_t1	221103.XP_007857426.1	6.27e-43	164	KOG1121@1|root,KOG1121@2759|Eukaryota,3AK71@33154|Opisthokonta,3PJGX@4751|Fungi,3V8UD@5204|Basidiomycota,22DHP@155619|Agaricomycetes,3W9CA@5338|Agaricales	4751|Fungi	S	Hat family dimerization domain-containing protein	-	-	-	-	-	-	-	-	-	-	-	-	Dimer_Tnp_hAT
JALPZM010000001_1_g121_t1	984962.XP_009552516.1	3.01e-108	330	COG2132@1|root,KOG1263@2759|Eukaryota,39UM9@33154|Opisthokonta,3NVU0@4751|Fungi,3V4ND@5204|Basidiomycota,224KE@155619|Agaricomycetes,3H08S@355688|Agaricomycetes incertae sedis	4751|Fungi	Q	Belongs to the multicopper oxidase family	lcc13	-	1.10.3.3	ko:K00423,ko:K19791	ko00053,ko01100,map00053,map01100	-	R00068	RC00092	ko00000,ko00001,ko01000,ko02000	2.A.108.1	-	-	Cu-oxidase,Cu-oxidase_2,Cu-oxidase_3
JALPZM010000001_1_g123_t1	5341.XP_007334955.1	8.52e-06	53.1	COG0514@1|root,KOG0351@2759|Eukaryota,38VAF@33154|Opisthokonta,3PE5S@4751|Fungi,3VBVQ@5204|Basidiomycota,22EYX@155619|Agaricomycetes,3W98D@5338|Agaricales	4751|Fungi	A	four-way junction helicase activity	-	-	-	-	-	-	-	-	-	-	-	-	DEAD,Helicase_C
JALPZM010000001_1_g131_t1	208960.XP_007263682.1	7.62e-129	400	COG0277@1|root,KOG1231@2759|Eukaryota,3AJ0A@33154|Opisthokonta,3PBXX@4751|Fungi,3V45K@5204|Basidiomycota,22BTH@155619|Agaricomycetes,3H82Z@355688|Agaricomycetes incertae sedis	4751|Fungi	C	FAD-binding domain-containing protein	-	-	-	-	-	-	-	-	-	-	-	-	BBE,FAD_binding_4
JALPZM010000007_1_g133_t1	984962.XP_009551058.1	6.06e-74	252	COG2801@1|root,KOG0017@2759|Eukaryota,38F42@33154|Opisthokonta,3NVKU@4751|Fungi	4751|Fungi	Z	retrotransposable element tf2 155 kda protein type 1-like	-	-	-	-	-	-	-	-	-	-	-	-	RVT_1,rve,zf-CCHC
JALPZM010000007_1_g134_t1	984962.XP_009551058.1	3.92e-110	354	COG2801@1|root,KOG0017@2759|Eukaryota,38F42@33154|Opisthokonta,3NVKU@4751|Fungi	4751|Fungi	Z	retrotransposable element tf2 155 kda protein type 1-like	-	-	-	-	-	-	-	-	-	-	-	-	RVT_1,rve,zf-CCHC
JALPZM010000007_1_g135_t1	984962.XP_009551058.1	1.48e-37	157	COG2801@1|root,KOG0017@2759|Eukaryota,38F42@33154|Opisthokonta,3NVKU@4751|Fungi	4751|Fungi	Z	retrotransposable element tf2 155 kda protein type 1-like	-	-	-	-	-	-	-	-	-	-	-	-	RVT_1,rve,zf-CCHC
JALPZM010000007_1_g137_t1	104355.XP_007870277.1	1.95e-25	113	2EES4@1|root,2SK3Y@2759|Eukaryota,3AHV3@33154|Opisthokonta,3PAHG@4751|Fungi,3V3J0@5204|Basidiomycota,22925@155619|Agaricomycetes,3H4U5@355688|Agaricomycetes incertae sedis	4751|Fungi	-	-	-	-	-	-	-	-	-	-	-	-	-	-	PIF1
JALPZM010000007_1_g138_t1	104355.XP_007871011.1	7.74e-79	265	COG0507@1|root,KOG0987@2759|Eukaryota,3AEDE@33154|Opisthokonta,3PBTZ@4751|Fungi,3V3Z5@5204|Basidiomycota,226FB@155619|Agaricomycetes,3H0AB@355688|Agaricomycetes incertae sedis	4751|Fungi	L	Belongs to the helicase family	-	-	3.6.4.12	ko:K15255	-	-	-	-	ko00000,ko01000,ko03029,ko03032	-	-	-	PIF1
JALPZM010000007_1_g139_t1	5346.XP_002912039.1	1.59e-129	381	COG0451@1|root,KOG1502@2759|Eukaryota,38GV9@33154|Opisthokonta,3NVWR@4751|Fungi,3UZAI@5204|Basidiomycota,226YI@155619|Agaricomycetes,3W6JR@5338|Agaricales	4751|Fungi	V	D-lactaldehyde dehydrogenase	-	-	-	-	-	-	-	-	-	-	-	-	Epimerase
JALPZM010000007_1_g140_t1	208960.XP_007265087.1	1.12e-22	102	29NAN@1|root,2RVMB@2759|Eukaryota,39T77@33154|Opisthokonta,3NZUN@4751|Fungi,3V1HN@5204|Basidiomycota,229F4@155619|Agaricomycetes,3H59M@355688|Agaricomycetes incertae sedis	4751|Fungi	-	-	-	-	-	-	-	-	-	-	-	-	-	-	-
JALPZM010000007_1_g141_t1	40483.S8EWC3	0	1397	COG0474@1|root,KOG0203@2759|Eukaryota,38BIP@33154|Opisthokonta,3NUZM@4751|Fungi,3V06T@5204|Basidiomycota,228MZ@155619|Agaricomycetes,3H36B@355688|Agaricomycetes incertae sedis	4751|Fungi	P	haloacid dehalogenase-like hydrolase	-	-	3.6.3.10,3.6.3.9	ko:K01539,ko:K01541	ko00190,ko04022,ko04024,ko04260,ko04261,ko04911,ko04918,ko04919,ko04925,ko04960,ko04961,ko04964,ko04970,ko04971,ko04972,ko04973,ko04974,ko04976,ko04978,map00190,map04022,map04024,map04260,map04261,map04911,map04918,map04919,map04925,map04960,map04961,map04964,map04970,map04971,map04972,map04973,map04974,map04976,map04978	-	-	-	ko00000,ko00001,ko01000,ko04147	3.A.3.1	-	-	Cation_ATPase,Cation_ATPase_C,Cation_ATPase_N,E1-E2_ATPase,Hydrolase
JALPZM010000007_1_g144_t1	5297.GMQ_06257T0	1.9e-15	79.7	28IEI@1|root,2QQR9@2759|Eukaryota,3A2CG@33154|Opisthokonta,3P3D1@4751|Fungi,3V3DD@5204|Basidiomycota	4751|Fungi	S	DDE superfamily endonuclease	-	-	-	-	-	-	-	-	-	-	-	-	DDE_Tnp_4
JALPZM010000007_1_g145_t1	40483.S8E487	2.7e-08	59.3	COG2801@1|root,KOG0017@2759|Eukaryota,3AY2V@33154|Opisthokonta,3PJ82@4751|Fungi,3V8I6@5204|Basidiomycota,22AW3@155619|Agaricomycetes,3H6G2@355688|Agaricomycetes incertae sedis	4751|Fungi	L	transposition, RNA-mediated	-	-	-	-	-	-	-	-	-	-	-	-	-
JALPZM010000007_1_g146_t1	202698.XP_007388147.1	1.72e-19	87.8	2C9C2@1|root,2R16D@2759|Eukaryota,3AYRS@33154|Opisthokonta,3PJVR@4751|Fungi,3V9AJ@5204|Basidiomycota,22AV3@155619|Agaricomycetes,3H641@355688|Agaricomycetes incertae sedis	4751|Fungi	S	gag-polypeptide of LTR copia-type	-	-	-	-	-	-	-	-	-	-	-	-	DUF4219,Retrotran_gag_2
JALPZM010000028_1_g147_t1	202698.XP_007386681.1	3.15e-58	192	COG2801@1|root,KOG0017@2759|Eukaryota,3AV0R@33154|Opisthokonta,3Q0ZU@4751|Fungi,3VADD@5204|Basidiomycota,22BYB@155619|Agaricomycetes,3H73X@355688|Agaricomycetes incertae sedis	4751|Fungi	L	DNA RNA polymerase	-	-	-	-	-	-	-	-	-	-	-	-	-
JALPZM010000028_1_g149_t1	7091.BGIBMGA011035-TA	7.56e-10	67	COG2801@1|root,KOG0017@2759|Eukaryota,38VNK@33154|Opisthokonta,3CB3V@33208|Metazoa,3DSCG@33213|Bilateria,428FM@6656|Arthropoda,3SSDK@50557|Insecta,44A45@7088|Lepidoptera	33208|Metazoa	L	gag-polypeptide of LTR copia-type	-	-	-	-	-	-	-	-	-	-	-	-	Retrotran_gag_2
JALPZM010000028_1_g150_t1	221103.XP_007846438.1	2.03e-102	327	KOG4781@1|root,KOG4781@2759|Eukaryota,39S54@33154|Opisthokonta,3P2HS@4751|Fungi,3V0NS@5204|Basidiomycota,226VB@155619|Agaricomycetes,3W5V5@5338|Agaricales	4751|Fungi	S	Thioesterase superfamily	-	GO:0006082,GO:0006629,GO:0006631,GO:0008150,GO:0008152,GO:0009987,GO:0019752,GO:0032787,GO:0043436,GO:0044237,GO:0044238,GO:0044255,GO:0044281,GO:0071704	-	-	-	-	-	-	-	-	-	-	4HBT
JALPZM010000028_1_g151_t1	65672.G4TYK4	6.55e-38	150	KOG1075@1|root,KOG1075@2759|Eukaryota,39XVS@33154|Opisthokonta,3P0R9@4751|Fungi,3V0K2@5204|Basidiomycota,22C7C@155619|Agaricomycetes,3H8EC@355688|Agaricomycetes incertae sedis	4751|Fungi	S	Reverse transcriptase (RNA-dependent DNA polymerase)	-	-	-	-	-	-	-	-	-	-	-	-	Exo_endo_phos_2,RNase_H,RVT_1
JALPZM010000028_1_g152_t1	160860.XP_007354875.1	2.12e-06	53.1	2E2NY@1|root,2S9VY@2759|Eukaryota,3AU7Y@33154|Opisthokonta,3PGN5@4751|Fungi,3V76C@5204|Basidiomycota,22AJF@155619|Agaricomycetes,3H7Y7@355688|Agaricomycetes incertae sedis	4751|Fungi	-	-	-	-	-	-	-	-	-	-	-	-	-	-	-
JALPZM010000028_1_g153_t1	80637.XP_007766173.1	5.07e-07	58.9	2BYC3@1|root,2RCXM@2759|Eukaryota,3AYYF@33154|Opisthokonta,3PK26@4751|Fungi,3V9KR@5204|Basidiomycota,22CBM@155619|Agaricomycetes	80637.XP_007766173.1|-	S	gag-polypeptide of LTR copia-type	-	-	-	-	-	-	-	-	-	-	-	-	-
JALPZM010000028_1_g159_t1	984962.XP_009551057.1	1.19e-21	102	2D4F0@1|root,2SUXC@2759|Eukaryota,3APTG@33154|Opisthokonta,3PFW1@4751|Fungi,3V6FE@5204|Basidiomycota,22BAW@155619|Agaricomycetes,3H7WH@355688|Agaricomycetes incertae sedis	984962.XP_009551057.1|-	-	-	-	-	-	-	-	-	-	-	-	-	-	-	-
JALPZM010000028_1_g161_t1	221103.XP_007859320.1	5.64e-07	57.8	2CQ5A@1|root,2R3XI@2759|Eukaryota,3AYD2@33154|Opisthokonta,3PJHR@4751|Fungi,3V8VC@5204|Basidiomycota,22BAT@155619|Agaricomycetes	4751|Fungi	-	-	-	-	-	-	-	-	-	-	-	-	-	-	-
JALPZM010000028_1_g164_t1	984962.XP_009550674.1	0.000137	53.9	2EBRF@1|root,2SHSB@2759|Eukaryota,3AII7@33154|Opisthokonta,3PB8V@4751|Fungi,3V43R@5204|Basidiomycota,224P1@155619|Agaricomycetes,3H1Q0@355688|Agaricomycetes incertae sedis	4751|Fungi	S	Zn-finger domain-containing protein	-	-	-	-	-	-	-	-	-	-	-	-	-
JALPZM010000028_1_g165_t1	221103.XP_007859259.1	1.89e-49	180	COG2801@1|root,KOG0017@2759|Eukaryota,38F42@33154|Opisthokonta,3Q0ZX@4751|Fungi,3VADF@5204|Basidiomycota,22CC2@155619|Agaricomycetes,3W9E5@5338|Agaricales	33154|Opisthokonta	L	retrotransposable element Tf2 155 kDa protein type 1-like	-	-	-	-	-	-	-	-	-	-	-	-	Asp_protease_2,RVT_1,gag-asp_proteas,rve
JALPZM010000028_1_g166_t1	984962.XP_009551058.1	2.14e-55	199	COG2801@1|root,KOG0017@2759|Eukaryota,38F42@33154|Opisthokonta,3NVKU@4751|Fungi	4751|Fungi	Z	retrotransposable element tf2 155 kda protein type 1-like	-	-	-	-	-	-	-	-	-	-	-	-	RVT_1,rve,zf-CCHC
JALPZM010000028_1_g167_t1	65672.G4TYB5	6.01e-26	107	2CZYI@1|root,2SC56@2759|Eukaryota,3ATIB@33154|Opisthokonta,3PIJ3@4751|Fungi,3V706@5204|Basidiomycota,22AZI@155619|Agaricomycetes	4751|Fungi	-	-	-	-	-	-	-	-	-	-	-	-	-	-	RNase_H
JALPZM010000028_1_g175_t1	80637.XP_007765241.1	0.000338	50.8	2EEI7@1|root,2SJXV@2759|Eukaryota,3AEQF@33154|Opisthokonta,3PB6V@4751|Fungi,3V3A3@5204|Basidiomycota,227Q7@155619|Agaricomycetes	4751|Fungi	-	-	-	-	-	-	-	-	-	-	-	-	-	-	-
JALPZM010000028_1_g176_t1	5346.XP_001831108.2	2.91e-28	119	2CVP9@1|root,2RSFA@2759|Eukaryota,3AU9I@33154|Opisthokonta,3PS19@4751|Fungi,3V6WM@5204|Basidiomycota	5346.XP_001831108.2|-	-	-	-	-	-	-	-	-	-	-	-	-	-	-	-
JALPZM010000028_1_g177_t1	984962.XP_009551058.1	5.3e-49	177	COG2801@1|root,KOG0017@2759|Eukaryota,38F42@33154|Opisthokonta,3NVKU@4751|Fungi	4751|Fungi	Z	retrotransposable element tf2 155 kda protein type 1-like	-	-	-	-	-	-	-	-	-	-	-	-	RVT_1,rve,zf-CCHC
JALPZM010000028_1_g183_t1	221103.XP_007856928.1	1.66e-17	93.6	COG2801@1|root,KOG0017@2759|Eukaryota,38F42@33154|Opisthokonta,3Q0ZX@4751|Fungi,3VADF@5204|Basidiomycota,22CC2@155619|Agaricomycetes,3W9E5@5338|Agaricales	33154|Opisthokonta	L	retrotransposable element Tf2 155 kDa protein type 1-like	-	-	-	-	-	-	-	-	-	-	-	-	Chromo,RVT_1,Retrotrans_gag,rve,zf-CCHC
JALPZM010000028_1_g186_t1	221103.XP_007857292.1	3.04e-13	79.3	29J5U@1|root,2RSDX@2759|Eukaryota,3AYH8@33154|Opisthokonta,3PJMR@4751|Fungi,3V900@5204|Basidiomycota,22DMZ@155619|Agaricomycetes,3W9GF@5338|Agaricales	4751|Fungi	-	-	-	-	-	-	-	-	-	-	-	-	-	-	-
JALPZM010000028_1_g187_t1	221103.XP_007858157.1	2.84e-48	173	2EEI7@1|root,2SJXV@2759|Eukaryota,3AEQF@33154|Opisthokonta,3PB6V@4751|Fungi,3V3A3@5204|Basidiomycota,227Q7@155619|Agaricomycetes,3W481@5338|Agaricales	4751|Fungi	-	-	-	-	-	-	-	-	-	-	-	-	-	-	-
JALPZM010000028_1_g188_t1	221103.XP_007857699.1	2.88e-44	169	2EEI7@1|root,2SJXV@2759|Eukaryota,3AEQF@33154|Opisthokonta,3PB6V@4751|Fungi,3V3A3@5204|Basidiomycota,227Q7@155619|Agaricomycetes,3W481@5338|Agaricales	4751|Fungi	-	-	-	-	-	-	-	-	-	-	-	-	-	-	-
JALPZM010000028_1_g193_t1	984962.XP_009551058.1	1.48e-37	157	COG2801@1|root,KOG0017@2759|Eukaryota,38F42@33154|Opisthokonta,3NVKU@4751|Fungi	4751|Fungi	Z	retrotransposable element tf2 155 kda protein type 1-like	-	-	-	-	-	-	-	-	-	-	-	-	RVT_1,rve,zf-CCHC
JALPZM010000028_1_g194_t1	984962.XP_009551058.1	2.62e-133	420	COG2801@1|root,KOG0017@2759|Eukaryota,38F42@33154|Opisthokonta,3NVKU@4751|Fungi	4751|Fungi	Z	retrotransposable element tf2 155 kda protein type 1-like	-	-	-	-	-	-	-	-	-	-	-	-	RVT_1,rve,zf-CCHC
JALPZM010000028_1_g195_t1	984962.XP_009551058.1	6.06e-74	252	COG2801@1|root,KOG0017@2759|Eukaryota,38F42@33154|Opisthokonta,3NVKU@4751|Fungi	4751|Fungi	Z	retrotransposable element tf2 155 kda protein type 1-like	-	-	-	-	-	-	-	-	-	-	-	-	RVT_1,rve,zf-CCHC
JALPZM010000023_1_g198_t1	221103.XP_007858064.1	1.93e-54	193	COG2801@1|root,KOG0017@2759|Eukaryota,3AMJC@33154|Opisthokonta,3PE53@4751|Fungi,3V5P3@5204|Basidiomycota,22BZK@155619|Agaricomycetes	4751|Fungi	L	DNA RNA polymerase	-	-	-	-	-	-	-	-	-	-	-	-	RVT_1
JALPZM010000023_1_g200_t1	40492.XP_007309102.1	8.43e-36	139	2D4N5@1|root,2SVPC@2759|Eukaryota,3ARJS@33154|Opisthokonta,3PFTK@4751|Fungi,3V69T@5204|Basidiomycota,22AZ2@155619|Agaricomycetes,3H6FR@355688|Agaricomycetes incertae sedis	4751|Fungi	-	-	-	-	-	-	-	-	-	-	-	-	-	-	-
JALPZM010000023_1_g202_t1	13037.EHJ72419	3.25e-15	84.3	COG2453@1|root,KOG1716@2759|Eukaryota,38DF8@33154|Opisthokonta,3BE7W@33208|Metazoa,3CSN0@33213|Bilateria,41WGS@6656|Arthropoda,3SKC8@50557|Insecta,4437Y@7088|Lepidoptera	33208|Metazoa	V	Dual specificity phosphatase, catalytic domain	DUSP12	GO:0001932,GO:0001933,GO:0003674,GO:0003824,GO:0004721,GO:0004725,GO:0005488,GO:0005515,GO:0005575,GO:0005622,GO:0005623,GO:0005634,GO:0005737,GO:0006109,GO:0006464,GO:0006469,GO:0006470,GO:0006793,GO:0006796,GO:0006807,GO:0008138,GO:0008150,GO:0008152,GO:0008270,GO:0009892,GO:0009893,GO:0009966,GO:0009968,GO:0009987,GO:0010562,GO:0010563,GO:0010605,GO:0010646,GO:0010648,GO:0010675,GO:0010676,GO:…	3.1.3.16,3.1.3.48	ko:K14819	-	-	-	-	ko00000,ko01000,ko01009,ko03009	-	-	-	DSPc
JALPZM010000023_1_g204_t1	208960.XP_007270809.1	2.21e-26	121	2CM9P@1|root,2QPQC@2759|Eukaryota,39SM9@33154|Opisthokonta,3NWAJ@4751|Fungi,3V6P9@5204|Basidiomycota	4751|Fungi	T	Protein kinase domain	-	-	-	-	-	-	-	-	-	-	-	-	CHAT,Pkinase
JALPZM010000018_1_g205_t1	13037.EHJ72419	1.68e-12	73.6	COG2453@1|root,KOG1716@2759|Eukaryota,38DF8@33154|Opisthokonta,3BE7W@33208|Metazoa,3CSN0@33213|Bilateria,41WGS@6656|Arthropoda,3SKC8@50557|Insecta,4437Y@7088|Lepidoptera	33208|Metazoa	V	Dual specificity phosphatase, catalytic domain	DUSP12	GO:0001932,GO:0001933,GO:0003674,GO:0003824,GO:0004721,GO:0004725,GO:0005488,GO:0005515,GO:0005575,GO:0005622,GO:0005623,GO:0005634,GO:0005737,GO:0006109,GO:0006464,GO:0006469,GO:0006470,GO:0006793,GO:0006796,GO:0006807,GO:0008138,GO:0008150,GO:0008152,GO:0008270,GO:0009892,GO:0009893,GO:0009966,GO:0009968,GO:0009987,GO:0010562,GO:0010563,GO:0010605,GO:0010646,GO:0010648,GO:0010675,GO:0010676,GO:…	3.1.3.16,3.1.3.48	ko:K14819	-	-	-	-	ko00000,ko01000,ko01009,ko03009	-	-	-	DSPc
JALPZM010000018_1_g206_t1	5341.XP_007332085.1	7.12e-33	136	2F5G7@1|root,2T6GZ@2759|Eukaryota,3APV4@33154|Opisthokonta,3PG91@4751|Fungi,3V6BP@5204|Basidiomycota,22CCV@155619|Agaricomycetes	4751|Fungi	-	-	-	-	-	-	-	-	-	-	-	-	-	-	-
JALPZM010000018_1_g207_t1	208960.XP_007270809.1	6.5e-53	201	2CM9P@1|root,2QPQC@2759|Eukaryota,39SM9@33154|Opisthokonta,3NWAJ@4751|Fungi,3V6P9@5204|Basidiomycota	4751|Fungi	T	Protein kinase domain	-	-	-	-	-	-	-	-	-	-	-	-	CHAT,Pkinase
JALPZM010000018_1_g209_t1	4792.ETI56943	4.31e-29	117	KOG4585@1|root,KOG4585@2759|Eukaryota,3QIQY@4776|Peronosporales	4776|Peronosporales	L	nuclease activity	-	-	-	-	-	-	-	-	-	-	-	-	DDE_Tnp_4
JALPZM010000018_1_g210_t1	223192.XP_007911581.1	1.08e-41	167	COG0443@1|root,KOG0100@2759|Eukaryota,38BPF@33154|Opisthokonta,3NUYW@4751|Fungi,3QRGR@4890|Ascomycota,2159V@147550|Sordariomycetes	4751|Fungi	O	Belongs to the heat shock protein 70 family	KAR2	GO:0000003,GO:0000166,GO:0000271,GO:0000741,GO:0000742,GO:0000746,GO:0000747,GO:0003674,GO:0003824,GO:0005488,GO:0005515,GO:0005524,GO:0005575,GO:0005622,GO:0005623,GO:0005634,GO:0005635,GO:0005737,GO:0005783,GO:0005788,GO:0005938,GO:0005975,GO:0005976,GO:0006073,GO:0006508,GO:0006511,GO:0006605,GO:0006612,GO:0006613,GO:0006614,GO:0006616,GO:0006620,GO:0006807,GO:0006810,GO:0006886,GO:0006950,GO:…	-	ko:K09490	ko03060,ko04141,ko04918,ko05020,map03060,map04141,map04918,map05020	-	-	-	ko00000,ko00001,ko03110,ko04131,ko04147	1.A.33	-	-	HSP70
JALPZM010000018_1_g211_t1	984962.XP_009548485.1	2.57e-94	298	COG0443@1|root,KOG0100@2759|Eukaryota,38BPF@33154|Opisthokonta,3NUYW@4751|Fungi,3UZDW@5204|Basidiomycota,2282C@155619|Agaricomycetes,3H335@355688|Agaricomycetes incertae sedis	4751|Fungi	O	heat shock protein 70	KAR2	GO:0000003,GO:0000166,GO:0000271,GO:0000741,GO:0000742,GO:0000746,GO:0000747,GO:0003674,GO:0003824,GO:0005488,GO:0005515,GO:0005524,GO:0005575,GO:0005622,GO:0005623,GO:0005634,GO:0005635,GO:0005737,GO:0005783,GO:0005788,GO:0005938,GO:0005975,GO:0005976,GO:0006073,GO:0006508,GO:0006511,GO:0006605,GO:0006612,GO:0006613,GO:0006614,GO:0006616,GO:0006620,GO:0006807,GO:0006810,GO:0006886,GO:0006950,GO:…	-	ko:K09490	ko03060,ko04141,ko04918,ko05020,map03060,map04141,map04918,map05020	-	-	-	ko00000,ko00001,ko03110,ko04131,ko04147	1.A.33	-	-	HSP70
JALPZM010000018_1_g212_t1	40492.XP_007306498.1	3.34e-92	310	2DUFE@1|root,2S6K1@2759|Eukaryota,3A8Z9@33154|Opisthokonta,3PB40@4751|Fungi,3V2R2@5204|Basidiomycota,22AZ4@155619|Agaricomycetes,3H7Z0@355688|Agaricomycetes incertae sedis	4751|Fungi	-	-	-	-	-	-	-	-	-	-	-	-	-	-	-
JALPZM010000018_1_g214_t1	85982.XP_007314701.1	5.01e-35	135	2EZJK@1|root,2T0W1@2759|Eukaryota,3AVY6@33154|Opisthokonta,3PGRD@4751|Fungi,3V6VT@5204|Basidiomycota	4751|Fungi	-	-	-	-	-	-	-	-	-	-	-	-	-	-	-
JALPZM010000018_1_g218_t1	202698.XP_007382310.1	7.02e-31	128	COG0328@1|root,KOG3752@2759|Eukaryota,3AK5D@33154|Opisthokonta,3PD9A@4751|Fungi,3V5B8@5204|Basidiomycota,22BFM@155619|Agaricomycetes,3H758@355688|Agaricomycetes incertae sedis	4751|Fungi	L	RNA-DNA hybrid ribonuclease activity	-	-	3.1.26.4	ko:K03469	ko03030,map03030	-	-	-	ko00000,ko00001,ko01000,ko03032	-	-	-	RNase_H,zf-RVT
JALPZM010000018_1_g221_t1	5341.XP_007335182.1	9.84e-26	113	COG0514@1|root,KOG0351@2759|Eukaryota,39XWQ@33154|Opisthokonta,3P10I@4751|Fungi,3V40M@5204|Basidiomycota,22B6H@155619|Agaricomycetes,3W9ZN@5338|Agaricales	4751|Fungi	L	DEAD-like helicases superfamily	-	GO:0000228,GO:0000722,GO:0000723,GO:0000724,GO:0000725,GO:0000781,GO:0000784,GO:0003674,GO:0003676,GO:0003677,GO:0003678,GO:0003824,GO:0004003,GO:0004386,GO:0005488,GO:0005575,GO:0005622,GO:0005623,GO:0005634,GO:0005694,GO:0005737,GO:0006139,GO:0006259,GO:0006281,GO:0006302,GO:0006310,GO:0006312,GO:0006725,GO:0006807,GO:0006950,GO:0006974,GO:0006996,GO:0008026,GO:0008094,GO:0008150,GO:0008152,GO:…	-	-	-	-	-	-	-	-	-	-	DEAD,Helicase_C,OrsD
JALPZM010000018_1_g224_t1	5334.XP_003032420.1	7.2e-47	176	2EIE1@1|root,2SNUP@2759|Eukaryota,3AJWZ@33154|Opisthokonta,3PD9Z@4751|Fungi,3V5B1@5204|Basidiomycota,229B0@155619|Agaricomycetes,3W8B8@5338|Agaricales	4751|Fungi	-	-	-	-	-	-	-	-	-	-	-	-	-	-	-
JALPZM010000018_1_g225_t1	5346.XP_002910596.1	4.98e-19	100	2CVPD@1|root,2RSFP@2759|Eukaryota,3AR4U@33154|Opisthokonta,3PFJW@4751|Fungi,3V66T@5204|Basidiomycota,22CFZ@155619|Agaricomycetes	4751|Fungi	-	-	-	-	-	ko:K18626	-	-	-	-	ko00000,ko04812	-	-	-	-
JALPZM010000018_1_g228_t1	984962.XP_009551026.1	1.34e-14	87	2CPBU@1|root,2R183@2759|Eukaryota,3AYT6@33154|Opisthokonta,3PJWS@4751|Fungi,3V9BM@5204|Basidiomycota,22B3B@155619|Agaricomycetes,3H6K6@355688|Agaricomycetes incertae sedis	4751|Fungi	-	-	-	-	-	-	-	-	-	-	-	-	-	-	-
JALPZM010000018_1_g231_t1	984962.XP_009540738.1	3.62e-06	55.5	2EKHQ@1|root,2SQE3@2759|Eukaryota,3ANH1@33154|Opisthokonta,3PESF@4751|Fungi,3V5V7@5204|Basidiomycota,22AGT@155619|Agaricomycetes,3H5YG@355688|Agaricomycetes incertae sedis	4751|Fungi	S	Ser-Thr-rich glycosyl-phosphatidyl-inositol-anchored membrane family	-	-	-	-	-	-	-	-	-	-	-	-	GPI-anchored
JALPZM010000018_1_g232_t1	5341.XP_007334824.1	6.42e-09	65.1	KOG4373@1|root,KOG4373@2759|Eukaryota,3A2K9@33154|Opisthokonta,3P9SY@4751|Fungi	4751|Fungi	L	Essential for the formation of DNA replication focal centers. Has an important role in maintaining genome stability. Has exonuclease activity on both single-stranded and duplex templates bearing overhangs, but not blunt ended duplex DNA, and cleaves in a 3'-5' direction (By similarity)	-	-	-	-	-	-	-	-	-	-	-	-	DNA_pol_A_exo1
JALPZM010000018_1_g234_t1	104355.XP_007868767.1	8.52e-05	50.8	2BYRP@1|root,2SAS5@2759|Eukaryota,39VR6@33154|Opisthokonta,3NYUX@4751|Fungi,3V33G@5204|Basidiomycota,228YN@155619|Agaricomycetes,3H4IP@355688|Agaricomycetes incertae sedis	4751|Fungi	S	Protein of unknown function (DUF3295)	-	GO:0000122,GO:0005575,GO:0005622,GO:0005623,GO:0005737,GO:0006355,GO:0006357,GO:0006808,GO:0007154,GO:0007165,GO:0008150,GO:0009889,GO:0009890,GO:0009892,GO:0009987,GO:0010468,GO:0010556,GO:0010558,GO:0010605,GO:0010629,GO:0019219,GO:0019222,GO:0023052,GO:0031323,GO:0031324,GO:0031326,GO:0031327,GO:0031930,GO:0044424,GO:0044464,GO:0045892,GO:0045934,GO:0048519,GO:0048523,GO:0050789,GO:0050794,GO:…	-	-	-	-	-	-	-	-	-	-	DUF1752,DUF3295
JALPZM010000018_1_g237_t1	5341.XP_007335165.1	0.000767	48.9	KOG4373@1|root,KOG4373@2759|Eukaryota	2759|Eukaryota	C	3'-5' exonuclease activity	WRN	GO:0000018,GO:0000019,GO:0000217,GO:0000287,GO:0000400,GO:0000403,GO:0000405,GO:0000723,GO:0000724,GO:0000725,GO:0000731,GO:0000738,GO:0000781,GO:0001302,GO:0001325,GO:0003674,GO:0003676,GO:0003677,GO:0003678,GO:0003682,GO:0003684,GO:0003824,GO:0004003,GO:0004386,GO:0004518,GO:0004527,GO:0004529,GO:0004536,GO:0005488,GO:0005515,GO:0005575,GO:0005622,GO:0005623,GO:0005634,GO:0005654,GO:0005657,GO:…	3.1.11.1,3.6.4.12	ko:K10900,ko:K20777	-	-	-	-	ko00000,ko01000,ko03032,ko03400	-	-	-	DEAD,DNA_pol_A_exo1,HRDC,HTH_40,Helicase_C,RQC,RecQ_Zn_bind
JALPZM010000018_1_g238_t1	5346.XP_001841095.2	2.35e-17	85.1	2EBRF@1|root,2SHSB@2759|Eukaryota,3AII7@33154|Opisthokonta,3PB8V@4751|Fungi,3V43R@5204|Basidiomycota,224UP@155619|Agaricomycetes,3W9T0@5338|Agaricales	4751|Fungi	S	protein Coprinopsis cinerea okayama7 130	-	-	-	-	-	-	-	-	-	-	-	-	-
JALPZM010000019_1_g240_t1	5346.XP_001834223.2	1.31e-45	181	2C8W4@1|root,2S359@2759|Eukaryota,39R0P@33154|Opisthokonta,3NVE6@4751|Fungi,3V19E@5204|Basidiomycota,227WV@155619|Agaricomycetes,3W3FF@5338|Agaricales	4751|Fungi	S	CUE domain	DEF1	GO:0000723,GO:0005575,GO:0005622,GO:0005623,GO:0005634,GO:0006139,GO:0006259,GO:0006281,GO:0006283,GO:0006289,GO:0006464,GO:0006508,GO:0006511,GO:0006725,GO:0006807,GO:0006950,GO:0006974,GO:0006996,GO:0008150,GO:0008152,GO:0009056,GO:0009057,GO:0009987,GO:0016043,GO:0016567,GO:0019538,GO:0019941,GO:0030163,GO:0032200,GO:0032446,GO:0033554,GO:0034641,GO:0036211,GO:0042592,GO:0043170,GO:0043226,GO:…	-	-	-	-	-	-	-	-	-	-	CUE
JALPZM010000019_1_g241_t1	5334.XP_003028063.1	3.73e-31	118	2CZ4J@1|root,2S8D9@2759|Eukaryota,3AAPJ@33154|Opisthokonta,3P887@4751|Fungi,3V6EN@5204|Basidiomycota,22AMK@155619|Agaricomycetes	4751|Fungi	S	Protein HRI1	-	-	-	-	-	-	-	-	-	-	-	-	HRI1
JALPZM010000019_1_g242_t1	5341.XP_007332065.1	5.56e-21	90.9	2B0TT@1|root,2S08R@2759|Eukaryota,3A3PI@33154|Opisthokonta,3P44E@4751|Fungi,3V1QN@5204|Basidiomycota,22940@155619|Agaricomycetes,3W6TS@5338|Agaricales	4751|Fungi	S	DASH complex subunit Dam1	DAM1	GO:0000003,GO:0000070,GO:0000226,GO:0000228,GO:0000278,GO:0000280,GO:0000775,GO:0000776,GO:0000777,GO:0000778,GO:0000779,GO:0000780,GO:0000793,GO:0000794,GO:0000819,GO:0000922,GO:0000940,GO:0000942,GO:0003674,GO:0005488,GO:0005515,GO:0005575,GO:0005622,GO:0005623,GO:0005634,GO:0005694,GO:0005737,GO:0005815,GO:0005816,GO:0005819,GO:0005827,GO:0005856,GO:0005874,GO:0005876,GO:0005881,GO:0005938,GO:…	-	ko:K02307	ko04111,map04111	-	-	-	ko00000,ko00001,ko03036	-	-	-	DASH_Dam1
JALPZM010000019_1_g243_t1	5341.XP_007332065.1	1.07e-47	159	2B0TT@1|root,2S08R@2759|Eukaryota,3A3PI@33154|Opisthokonta,3P44E@4751|Fungi,3V1QN@5204|Basidiomycota,22940@155619|Agaricomycetes,3W6TS@5338|Agaricales	4751|Fungi	S	DASH complex subunit Dam1	DAM1	GO:0000003,GO:0000070,GO:0000226,GO:0000228,GO:0000278,GO:0000280,GO:0000775,GO:0000776,GO:0000777,GO:0000778,GO:0000779,GO:0000780,GO:0000793,GO:0000794,GO:0000819,GO:0000922,GO:0000940,GO:0000942,GO:0003674,GO:0005488,GO:0005515,GO:0005575,GO:0005622,GO:0005623,GO:0005634,GO:0005694,GO:0005737,GO:0005815,GO:0005816,GO:0005819,GO:0005827,GO:0005856,GO:0005874,GO:0005876,GO:0005881,GO:0005938,GO:…	-	ko:K02307	ko04111,map04111	-	-	-	ko00000,ko00001,ko03036	-	-	-	DASH_Dam1
JALPZM010000019_1_g244_t1	5346.XP_001834217.1	3.05e-244	683	COG0516@1|root,KOG2550@2759|Eukaryota,38FT7@33154|Opisthokonta,3NVXY@4751|Fungi,3UZV3@5204|Basidiomycota,228EM@155619|Agaricomycetes,3W5AF@5338|Agaricales	4751|Fungi	F	Catalyzes the conversion of inosine 5'-phosphate (IMP) to xanthosine 5'-phosphate (XMP), the first committed and rate- limiting step in the de novo synthesis of guanine nucleotides, and therefore plays an important role in the regulation of cell growth	IMD1	GO:0000785,GO:0003674,GO:0003676,GO:0003682,GO:0003723,GO:0003729,GO:0003824,GO:0003938,GO:0005488,GO:0005575,GO:0005622,GO:0005623,GO:0005694,GO:0005737,GO:0005886,GO:0006139,GO:0006163,GO:0006164,GO:0006183,GO:0006725,GO:0006753,GO:0006793,GO:0006796,GO:0006807,GO:0006950,GO:0007154,GO:0008150,GO:0008152,GO:0009058,GO:0009116,GO:0009117,GO:0009119,GO:0009141,GO:0009142,GO:0009144,GO:0009145,GO:…	1.1.1.205	ko:K00088	ko00230,ko00983,ko01100,ko01110,map00230,map00983,map01100,map01110	M00050	R01130,R08240	RC00143,RC02207	ko00000,ko00001,ko00002,ko01000,ko04147	-	-	-	CBS,IMPDH
JALPZM010000019_1_g245_t1	221103.XP_007846779.1	1.89e-101	308	COG2135@1|root,KOG2618@2759|Eukaryota,39RJQ@33154|Opisthokonta,3NX9R@4751|Fungi,3V0XT@5204|Basidiomycota,224CP@155619|Agaricomycetes,3W6U8@5338|Agaricales	4751|Fungi	S	SOS response associated peptidase (SRAP)	-	GO:0005575,GO:0005622,GO:0005623,GO:0005634,GO:0005737,GO:0043226,GO:0043227,GO:0043229,GO:0043231,GO:0044424,GO:0044464	-	-	-	-	-	-	-	-	-	-	SRAP
JALPZM010000019_1_g246_t1	5341.XP_007334442.1	2.2e-122	375	2E6Q6@1|root,2SDD1@2759|Eukaryota,3ACDE@33154|Opisthokonta,3P8XX@4751|Fungi,3V355@5204|Basidiomycota,2270I@155619|Agaricomycetes,3W68X@5338|Agaricales	4751|Fungi	S	Bromodomain associated	-	-	-	-	-	-	-	-	-	-	-	-	Bromo_TP
JALPZM010000019_1_g247_t1	984962.XP_009548413.1	1.02e-40	137	COG0231@1|root,KOG3271@2759|Eukaryota,39ZYU@33154|Opisthokonta,3P1UC@4751|Fungi,3V0AI@5204|Basidiomycota,226WD@155619|Agaricomycetes,3H2WI@355688|Agaricomycetes incertae sedis	4751|Fungi	J	Translation initiation factor	-	GO:0002181,GO:0002182,GO:0002184,GO:0003674,GO:0003676,GO:0003723,GO:0003743,GO:0003746,GO:0005488,GO:0005575,GO:0005622,GO:0005623,GO:0005737,GO:0005739,GO:0005829,GO:0005840,GO:0006412,GO:0006413,GO:0006414,GO:0006415,GO:0006417,GO:0006446,GO:0006448,GO:0006449,GO:0006452,GO:0006518,GO:0006807,GO:0008079,GO:0008135,GO:0008150,GO:0008152,GO:0009058,GO:0009059,GO:0009889,GO:0009891,GO:0009893,GO:…	-	ko:K03263	-	-	-	-	ko00000,ko03012	-	-	-	eIF-5a
JALPZM010000019_1_g248_t1	5346.XP_001834213.1	1.44e-08	61.2	COG5069@1|root,KOG1700@2759|Eukaryota,38DY3@33154|Opisthokonta,3Q36E@4751|Fungi,3VC5M@5204|Basidiomycota	4751|Fungi	TZ	Zinc-binding domain present in Lin-11, Isl-1, Mec-3.	-	-	-	-	-	-	-	-	-	-	-	-	LIM
JALPZM010000019_1_g249_t1	85982.XP_007323106.1	4.93e-69	228	KOG4356@1|root,KOG4356@2759|Eukaryota,394ZS@33154|Opisthokonta,3NYBI@4751|Fungi,3V57F@5204|Basidiomycota	4751|Fungi	S	pre-RNA processing PIH1/Nop17	-	GO:0000491,GO:0000492,GO:0003674,GO:0005488,GO:0005515,GO:0005575,GO:0005622,GO:0005623,GO:0005634,GO:0005732,GO:0005737,GO:0006139,GO:0006364,GO:0006396,GO:0006457,GO:0006725,GO:0006807,GO:0008150,GO:0008152,GO:0008361,GO:0009987,GO:0010467,GO:0016043,GO:0016070,GO:0016072,GO:0022607,GO:0022613,GO:0022618,GO:0032535,GO:0032991,GO:0034470,GO:0034622,GO:0034641,GO:0034660,GO:0042254,GO:0043170,GO:…	-	-	-	-	-	-	-	-	-	-	PIH1
JALPZM010000019_1_g250_t1	80637.XP_007773084.1	1.2e-219	613	COG0722@1|root,2QPSU@2759|Eukaryota,38CAA@33154|Opisthokonta,3NVDJ@4751|Fungi,3UZ8D@5204|Basidiomycota,226JH@155619|Agaricomycetes	4751|Fungi	E	Stereospecific condensation of phosphoenolpyruvate (PEP) and D-erythrose-4-phosphate (E4P) giving rise to 3-deoxy-D- arabino-heptulosonate-7-phosphate (DAHP)	-	-	2.5.1.54	ko:K01626	ko00400,ko01100,ko01110,ko01130,ko01230,ko02024,map00400,map01100,map01110,map01130,map01230,map02024	M00022	R01826	RC00435	ko00000,ko00001,ko00002,ko01000	-	-	-	DAHP_synth_1
JALPZM010000019_1_g251_t1	5341.XP_007334449.1	0	2169	KOG1858@1|root,KOG1858@2759|Eukaryota,38CC5@33154|Opisthokonta,3NUCJ@4751|Fungi,3UZR6@5204|Basidiomycota,2263X@155619|Agaricomycetes,3W5SC@5338|Agaricales	4751|Fungi	DO	Anaphase promoting complex subunit 1	APC1	GO:0000151,GO:0000152,GO:0000228,GO:0000278,GO:0000280,GO:0000775,GO:0000785,GO:0000790,GO:0000792,GO:0003674,GO:0005488,GO:0005575,GO:0005622,GO:0005623,GO:0005634,GO:0005680,GO:0005694,GO:0005720,GO:0005721,GO:0006464,GO:0006508,GO:0006511,GO:0006807,GO:0006996,GO:0007049,GO:0007088,GO:0007091,GO:0007346,GO:0008150,GO:0008152,GO:0009056,GO:0009057,GO:0009896,GO:0009987,GO:0010458,GO:0010498,GO:…	-	ko:K03348	ko04110,ko04111,ko04113,ko04114,ko04120,ko04914,ko05166,map04110,map04111,map04113,map04114,map04120,map04914,map05166	M00389	-	-	ko00000,ko00001,ko00002,ko03036,ko04121	-	-	-	ANAPC1
JALPZM010000019_1_g252_t1	85982.XP_007323103.1	4.92e-124	391	2E0ZI@1|root,2S8CH@2759|Eukaryota,3AAFH@33154|Opisthokonta,3P85B@4751|Fungi,3V26P@5204|Basidiomycota,228RB@155619|Agaricomycetes	4751|Fungi	S	Zinc finger domain	-	-	-	-	-	-	-	-	-	-	-	-	zf-RanBP
JALPZM010000019_1_g253_t1	104355.XP_007865839.1	0	930	COG1112@1|root,KOG1802@2759|Eukaryota,39U2J@33154|Opisthokonta,3NUE6@4751|Fungi,3UXXX@5204|Basidiomycota,226R2@155619|Agaricomycetes,3H211@355688|Agaricomycetes incertae sedis	4751|Fungi	A	P-loop containing nucleoside triphosphate hydrolase protein	-	-	-	ko:K14326	ko03013,ko03015,map03013,map03015	M00430	-	-	ko00000,ko00001,ko00002,ko01000,ko03019	-	-	-	AAA_11,AAA_12
JALPZM010000019_1_g254_t1	5341.XP_007334439.1	5.9e-38	134	2ENF8@1|root,2SRWA@2759|Eukaryota,3AP1Z@33154|Opisthokonta,3PEH2@4751|Fungi,3V5UW@5204|Basidiomycota,22ASP@155619|Agaricomycetes,3W866@5338|Agaricales	4751|Fungi	-	-	-	-	-	-	-	-	-	-	-	-	-	-	-
JALPZM010000019_1_g255_t1	208960.XP_007265025.1	3.11e-32	131	2E0XJ@1|root,2S8AT@2759|Eukaryota,3AD01@33154|Opisthokonta,3P93A@4751|Fungi,3V2Y9@5204|Basidiomycota,22A43@155619|Agaricomycetes,3H65E@355688|Agaricomycetes incertae sedis	4751|Fungi	S	Putative DNA-binding (bihelical) motif predicted to be involved in chromosomal organisation	-	-	-	-	-	-	-	-	-	-	-	-	-
JALPZM010000019_1_g256_t1	5334.XP_003027099.1	0	1198	COG5329@1|root,KOG1888@2759|Eukaryota,38FHY@33154|Opisthokonta,3NVR3@4751|Fungi,3UYJX@5204|Basidiomycota,227PN@155619|Agaricomycetes,3W4ZP@5338|Agaricales	4751|Fungi	I	SacI homology domain	FIG4	GO:0000322,GO:0000323,GO:0000324,GO:0000329,GO:0003674,GO:0003824,GO:0005575,GO:0005622,GO:0005623,GO:0005634,GO:0005737,GO:0005773,GO:0005774,GO:0005942,GO:0006629,GO:0006644,GO:0006650,GO:0006661,GO:0006793,GO:0006796,GO:0008150,GO:0008152,GO:0008610,GO:0008654,GO:0009058,GO:0009987,GO:0016020,GO:0016311,GO:0016787,GO:0016788,GO:0016791,GO:0019637,GO:0019898,GO:0023052,GO:0030258,GO:0031090,GO:…	-	-	-	-	-	-	-	-	-	-	Syja_N
JALPZM010000019_1_g257_t1	3712.Bo5g021000.1	4.82e-179	556	COG0507@1|root,KOG0987@2759|Eukaryota,37Q72@33090|Viridiplantae,3GCCF@35493|Streptophyta,3HWI1@3699|Brassicales	35493|Streptophyta	D	ATP-dependent DNA helicase	-	-	3.6.4.12	ko:K15255	-	-	-	-	ko00000,ko01000,ko03029,ko03032	-	-	-	Helitron_like_N,Herpes_Helicase,PIF1
JALPZM010000019_1_g258_t1	4558.Sb04g020125.1	3.52e-91	324	COG0507@1|root,KOG0987@2759|Eukaryota,37Q72@33090|Viridiplantae,3GCCF@35493|Streptophyta,3M4TW@4447|Liliopsida,3IM59@38820|Poales	35493|Streptophyta	D	Belongs to the helicase family	-	-	3.6.4.12	ko:K07466,ko:K15255	ko03030,ko03420,ko03430,ko03440,ko03460,map03030,map03420,map03430,map03440,map03460	M00288	-	-	ko00000,ko00001,ko00002,ko01000,ko03000,ko03029,ko03032,ko03400	-	-	-	Helitron_like_N,Herpes_Helicase,PIF1,REPA_OB_2
JALPZM010000019_1_g259_t1	65672.G4T9D2	1.38e-48	193	COG2801@1|root,KOG0017@2759|Eukaryota,38DPC@33154|Opisthokonta,3NUZ7@4751|Fungi,3UY7N@5204|Basidiomycota,227R3@155619|Agaricomycetes,3H58M@355688|Agaricomycetes incertae sedis	4751|Fungi	L	Reverse transcriptase (RNA-dependent DNA polymerase)	-	-	-	-	-	-	-	-	-	-	-	-	RVT_2,gag_pre-integrs,rve
JALPZM010000019_1_g264_t1	40483.S8ETI2	4.41e-11	67.8	2D4KQ@1|root,2SVHK@2759|Eukaryota,3ARAR@33154|Opisthokonta,3PGH7@4751|Fungi,3V6D5@5204|Basidiomycota,22AV2@155619|Agaricomycetes,3H67F@355688|Agaricomycetes incertae sedis	4751|Fungi	S	protein CC1G_03137 Coprinopsis cinerea okayama7 130	-	-	-	-	-	-	-	-	-	-	-	-	RVP_2,zf-CCHC
JALPZM010000019_1_g266_t1	5341.XP_007325942.1	2.68e-272	751	COG0649@1|root,KOG2870@2759|Eukaryota,38E8K@33154|Opisthokonta,3NVGU@4751|Fungi,3UYFE@5204|Basidiomycota,227JK@155619|Agaricomycetes,3W6H9@5338|Agaricales	4751|Fungi	C	Belongs to the complex I 49 kDa subunit family	NdufS2	GO:0005575,GO:0005622,GO:0005623,GO:0005737,GO:0005739,GO:0005740,GO:0005743,GO:0016020,GO:0019866,GO:0031090,GO:0031966,GO:0031967,GO:0031975,GO:0043226,GO:0043227,GO:0043229,GO:0043231,GO:0044422,GO:0044424,GO:0044429,GO:0044444,GO:0044446,GO:0044464	1.6.5.3,1.6.99.3	ko:K03935	ko00190,ko01100,ko04714,ko04723,ko04932,ko05010,ko05012,ko05016,map00190,map01100,map04714,map04723,map04932,map05010,map05012,map05016	M00143	R11945	RC00061	ko00000,ko00001,ko00002,ko01000	3.D.1.6	-	-	Complex1_49kDa
JALPZM010000019_1_g268_t1	5341.XP_007333957.1	3.18e-69	253	2CY1H@1|root,2S1BC@2759|Eukaryota,39KXQ@33154|Opisthokonta,3Q5BF@4751|Fungi,3V7FQ@5204|Basidiomycota,22BJC@155619|Agaricomycetes	4751|Fungi	-	-	-	-	-	-	-	-	-	-	-	-	-	-	DNA_pol_A_exo1
JALPZM010000019_1_g272_t1	5341.XP_007333414.1	1.99e-06	53.5	2EWP2@1|root,2SYFS@2759|Eukaryota,3AUDB@33154|Opisthokonta,3PHY0@4751|Fungi,3V75Y@5204|Basidiomycota,22CVC@155619|Agaricomycetes	4751|Fungi	S	zinc finger	-	-	-	-	-	-	-	-	-	-	-	-	-
JALPZM010000009_1_g275_t1	5346.XP_001836837.2	7.23e-14	75.1	2D4IP@1|root,2SVAK@2759|Eukaryota,3ARI3@33154|Opisthokonta,3PG2D@4751|Fungi,3V6HF@5204|Basidiomycota,22B1Q@155619|Agaricomycetes,3W9DI@5338|Agaricales	4751|Fungi	-	-	-	-	-	-	-	-	-	-	-	-	-	-	-
JALPZM010000009_1_g279_t1	5346.XP_001830158.2	0.000102	52.4	2D559@1|root,2SXEE@2759|Eukaryota,3ATMG@33154|Opisthokonta,3PIFM@4751|Fungi,3V73G@5204|Basidiomycota,22CPB@155619|Agaricomycetes,3W9KY@5338|Agaricales	4751|Fungi	-	-	-	-	-	-	-	-	-	-	-	-	-	-	-
JALPZM010000009_1_g280_t1	5341.XP_007331161.1	1.64e-220	645	29JY0@1|root,2RT6R@2759|Eukaryota,39VBJ@33154|Opisthokonta,3P12S@4751|Fungi,3V3KF@5204|Basidiomycota,22BN5@155619|Agaricomycetes,3W6P4@5338|Agaricales	4751|Fungi	-	-	-	-	-	-	-	-	-	-	-	-	-	-	DDE_3
JALPZM010000009_1_g281_t1	984962.XP_009551057.1	0.000563	46.2	2D4F0@1|root,2SUXC@2759|Eukaryota,3APTG@33154|Opisthokonta,3PFW1@4751|Fungi,3V6FE@5204|Basidiomycota,22BAW@155619|Agaricomycetes,3H7WH@355688|Agaricomycetes incertae sedis	984962.XP_009551057.1|-	-	-	-	-	-	-	-	-	-	-	-	-	-	-	-
JALPZM010000009_1_g283_t1	5341.XP_007329183.1	1.1e-09	66.6	2D6K2@1|root,2T29H@2759|Eukaryota,3ASPJ@33154|Opisthokonta,3PIK2@4751|Fungi,3V724@5204|Basidiomycota,22BAY@155619|Agaricomycetes	4751|Fungi	-	-	-	-	-	-	-	-	-	-	-	-	-	-	-
JALPZM010000009_1_g287_t1	104355.XP_007871706.1	9.15e-17	89.4	2D62F@1|root,2T0HE@2759|Eukaryota,3ATMB@33154|Opisthokonta,3PGS6@4751|Fungi,3V702@5204|Basidiomycota,22B51@155619|Agaricomycetes	4751|Fungi	-	-	-	-	-	-	-	-	-	-	-	-	-	-	-
JALPZM010000009_1_g290_t1	5341.XP_007327331.1	6.98e-286	848	COG0553@1|root,KOG0386@2759|Eukaryota	2759|Eukaryota	KL	aortic smooth muscle cell differentiation	-	-	-	ko:K11647,ko:K11756,ko:K11786,ko:K15192	ko04714,ko05225,map04714,map05225	-	-	-	ko00000,ko00001,ko01000,ko03021,ko03036	-	-	-	Ank_2,BAH,Bromodomain,SNF2_N,SnAC
JALPZM010000009_1_g291_t1	5341.XP_007327174.1	7.5e-268	774	2EJ0F@1|root,2RC24@2759|Eukaryota,3AYCK@33154|Opisthokonta,3PJHA@4751|Fungi,3V8UV@5204|Basidiomycota,22DI3@155619|Agaricomycetes,3W8MY@5338|Agaricales	4751|Fungi	-	-	-	-	-	-	-	-	-	-	-	-	-	-	-
JALPZM010000009_1_g292_t1	37727.XP_002153672.1	4.54e-12	73.6	COG2801@1|root,KOG0017@2759|Eukaryota,38F42@33154|Opisthokonta,3NVKU@4751|Fungi,3QP1S@4890|Ascomycota,20FSN@147545|Eurotiomycetes,3SAM8@5042|Eurotiales	4751|Fungi	L	Encoded by	-	GO:0003674,GO:0003824,GO:0003964,GO:0005575,GO:0005622,GO:0005623,GO:0005634,GO:0006139,GO:0006259,GO:0006278,GO:0006725,GO:0006807,GO:0008150,GO:0008152,GO:0009058,GO:0009059,GO:0009987,GO:0016740,GO:0016772,GO:0016779,GO:0018130,GO:0019438,GO:0034061,GO:0034641,GO:0034645,GO:0034654,GO:0043170,GO:0043226,GO:0043227,GO:0043229,GO:0043231,GO:0044237,GO:0044238,GO:0044249,GO:0044260,GO:0044271,GO:…	-	-	-	-	-	-	-	-	-	-	Chromo,Peptidase_A2E,RVT_1,rve
JALPZM010000009_1_g293_t1	160860.XP_007343035.1	2.83e-34	135	2CE4T@1|root,2SSM4@2759|Eukaryota,3ARFM@33154|Opisthokonta,3PGGK@4751|Fungi,3V69N@5204|Basidiomycota,22AI8@155619|Agaricomycetes,3H67X@355688|Agaricomycetes incertae sedis	4751|Fungi	-	-	-	-	-	-	-	-	-	-	-	-	-	-	-
JALPZM010000009_1_g294_t1	160860.XP_007340763.1	2.91e-36	135	2CE4T@1|root,2SSM4@2759|Eukaryota,3ARFM@33154|Opisthokonta,3PGGK@4751|Fungi,3V69N@5204|Basidiomycota,22AI8@155619|Agaricomycetes,3H67X@355688|Agaricomycetes incertae sedis	4751|Fungi	-	-	-	-	-	-	-	-	-	-	-	-	-	-	-
JALPZM010000009_1_g295_t1	203908.EGG03786	4.02e-11	70.1	2EPQM@1|root,2SSVU@2759|Eukaryota,3ARID@33154|Opisthokonta,3PFB2@4751|Fungi,3V6H9@5204|Basidiomycota	4751|Fungi	-	-	-	-	-	-	-	-	-	-	-	-	-	-	-
JALPZM010000009_1_g297_t1	27923.ML08024a-PA	2.11e-10	68.6	COG0443@1|root,COG5272@1|root,KOG0001@2759|Eukaryota,KOG0101@2759|Eukaryota	2759|Eukaryota	O	ATP binding	-	-	-	ko:K08770	ko03320,map03320	-	-	-	ko00000,ko00001,ko04121	-	-	-	HSP70,ubiquitin
JALPZM010000009_1_g300_t1	5346.XP_001835923.2	3.97e-05	50.4	2E4CB@1|root,2SB9I@2759|Eukaryota,3AA6A@33154|Opisthokonta,3P7MK@4751|Fungi,3V6HW@5204|Basidiomycota,22A7F@155619|Agaricomycetes	4751|Fungi	-	-	-	-	-	-	-	-	-	-	-	-	-	-	-
JALPZM010000009_1_g301_t1	5334.XP_003032439.1	6.22e-08	64.3	2D4P2@1|root,2SVSD@2759|Eukaryota,3ARRU@33154|Opisthokonta,3PGIN@4751|Fungi,3V6HQ@5204|Basidiomycota,22CFH@155619|Agaricomycetes	4751|Fungi	-	-	-	-	-	-	-	-	-	-	-	-	-	-	-
JALPZM010000009_1_g306_t1	5346.XP_002910596.1	5.58e-22	110	2CVPD@1|root,2RSFP@2759|Eukaryota,3AR4U@33154|Opisthokonta,3PFJW@4751|Fungi,3V66T@5204|Basidiomycota,22CFZ@155619|Agaricomycetes	4751|Fungi	-	-	-	-	-	ko:K18626	-	-	-	-	ko00000,ko04812	-	-	-	-
JALPZM010000009_1_g308_t1	4555.Si028659m	0.000873	47.8	KOG1473@1|root,KOG1473@2759|Eukaryota,37HQH@33090|Viridiplantae,3G87E@35493|Streptophyta,3KPSE@4447|Liliopsida,3I6B6@38820|Poales	35493|Streptophyta	BK	DDT domain	-	GO:0000122,GO:0000228,GO:0000785,GO:0000790,GO:0003674,GO:0003676,GO:0003677,GO:0005488,GO:0005515,GO:0005575,GO:0005622,GO:0005623,GO:0005634,GO:0005654,GO:0005694,GO:0005737,GO:0006139,GO:0006325,GO:0006338,GO:0006351,GO:0006355,GO:0006357,GO:0006725,GO:0006807,GO:0006996,GO:0007275,GO:0007399,GO:0007417,GO:0007420,GO:0008134,GO:0008150,GO:0008152,GO:0009058,GO:0009059,GO:0009889,GO:0009890,GO:…	-	-	-	-	-	-	-	-	-	-	DDT,PHD,WHIM1
JALPZM010000009_1_g309_t1	202698.XP_007389332.1	4.26e-08	64.7	2CWQN@1|root,2RV06@2759|Eukaryota,38WKN@33154|Opisthokonta,3PJIJ@4751|Fungi,3V6NP@5204|Basidiomycota,22DJG@155619|Agaricomycetes,3H7U7@355688|Agaricomycetes incertae sedis	4751|Fungi	-	-	-	-	-	-	-	-	-	-	-	-	-	-	-
JALPZM010000009_1_g311_t1	5346.XP_002910596.1	1.46e-18	100	2CVPD@1|root,2RSFP@2759|Eukaryota,3AR4U@33154|Opisthokonta,3PFJW@4751|Fungi,3V66T@5204|Basidiomycota,22CFZ@155619|Agaricomycetes	4751|Fungi	-	-	-	-	-	ko:K18626	-	-	-	-	ko00000,ko04812	-	-	-	-
JALPZM010000009_1_g312_t1	221103.XP_007859133.1	2.64e-29	121	2EIE1@1|root,2SNUP@2759|Eukaryota,3AJWZ@33154|Opisthokonta,3PD9Z@4751|Fungi,3V5B1@5204|Basidiomycota,229B0@155619|Agaricomycetes,3W8B8@5338|Agaricales	4751|Fungi	-	-	-	-	-	-	-	-	-	-	-	-	-	-	-
JALPZM010000009_1_g315_t1	5334.XP_003029015.1	1.29e-21	109	2CSMB@1|root,2RCCW@2759|Eukaryota,3AYKP@33154|Opisthokonta,3PJQZ@4751|Fungi,3V940@5204|Basidiomycota,22DSN@155619|Agaricomycetes,3W8I0@5338|Agaricales	4751|Fungi	-	-	-	-	-	-	-	-	-	-	-	-	-	-	-
JALPZM010000009_1_g317_t1	208960.XP_007262386.1	3.31e-18	81.6	2E4CB@1|root,2SB9I@2759|Eukaryota,3AA6A@33154|Opisthokonta,3P7MK@4751|Fungi,3V6HW@5204|Basidiomycota,22A7F@155619|Agaricomycetes,3H7GU@355688|Agaricomycetes incertae sedis	4751|Fungi	-	-	-	-	-	-	-	-	-	-	-	-	-	-	-
JALPZM010000009_1_g319_t1	5341.XP_007330792.1	8.64e-24	105	COG0514@1|root,KOG0351@2759|Eukaryota,38VAF@33154|Opisthokonta,3PE5S@4751|Fungi,3VBVQ@5204|Basidiomycota,22EYX@155619|Agaricomycetes,3W98D@5338|Agaricales	4751|Fungi	A	four-way junction helicase activity	-	-	-	-	-	-	-	-	-	-	-	-	DEAD,Helicase_C
JALPZM010000009_1_g320_t1	104355.XP_007871355.1	1.76e-14	86.3	2CWVV@1|root,2RVD4@2759|Eukaryota,3AYAY@33154|Opisthokonta,3PJFQ@4751|Fungi,3V8T1@5204|Basidiomycota,22AP1@155619|Agaricomycetes,3H6D5@355688|Agaricomycetes incertae sedis	4751|Fungi	-	-	-	-	-	-	-	-	-	-	-	-	-	-	-
JALPZM010000009_1_g324_t1	588596.U9UR05	4.42e-06	51.6	2E7E4@1|root,2SE0F@2759|Eukaryota,3AE2W@33154|Opisthokonta,3P8N5@4751|Fungi	4751|Fungi	-	-	-	-	-	-	-	-	-	-	-	-	-	-	-
JALPZM010000009_1_g325_t1	80637.XP_007775710.1	1.67e-28	122	28UCT@1|root,2R13H@2759|Eukaryota,3AYQ8@33154|Opisthokonta,3PJU8@4751|Fungi,3V4JI@5204|Basidiomycota,22A5N@155619|Agaricomycetes	4751|Fungi	-	-	-	-	-	-	-	-	-	-	-	-	-	-	-
JALPZM010000009_1_g327_t1	13349.G1XQU9	4.09e-15	85.9	2E4TI@1|root,2SBNN@2759|Eukaryota	2759|Eukaryota	-	-	-	-	-	-	-	-	-	-	-	-	-	-	Kdo
JALPZM010000009_1_g328_t1	984962.XP_009549848.1	7.74e-12	68.2	2CNB3@1|root,2QUY7@2759|Eukaryota,39V11@33154|Opisthokonta,3P68D@4751|Fungi,3V44J@5204|Basidiomycota,2288P@155619|Agaricomycetes,3H4BW@355688|Agaricomycetes incertae sedis	4751|Fungi	-	-	-	-	-	-	-	-	-	-	-	-	-	-	Clr5
JALPZM010000009_1_g330_t1	221103.XP_007857425.1	3.38e-10	68.9	295EQ@1|root,2RCCR@2759|Eukaryota,3AYKJ@33154|Opisthokonta,3PJQU@4751|Fungi,3V93U@5204|Basidiomycota,22DSD@155619|Agaricomycetes,3W8HB@5338|Agaricales	4751|Fungi	-	-	-	-	-	-	-	-	-	-	-	-	-	-	-
JALPZM010000009_1_g331_t1	221103.XP_007857425.1	1.2e-06	57.8	295EQ@1|root,2RCCR@2759|Eukaryota,3AYKJ@33154|Opisthokonta,3PJQU@4751|Fungi,3V93U@5204|Basidiomycota,22DSD@155619|Agaricomycetes,3W8HB@5338|Agaricales	4751|Fungi	-	-	-	-	-	-	-	-	-	-	-	-	-	-	-
JALPZM010000009_1_g334_t1	65672.G4TUN3	1.04e-06	54.7	2BRMV@1|root,2S1WT@2759|Eukaryota,38S0G@33154|Opisthokonta,3P4MU@4751|Fungi,3V950@5204|Basidiomycota,22C2V@155619|Agaricomycetes	4751|Fungi	-	-	-	-	-	-	-	-	-	-	-	-	-	-	-
JALPZM010000009_1_g335_t1	160860.XP_007357749.1	1.83e-20	93.6	2D0ES@1|root,2SDY1@2759|Eukaryota,3A5AI@33154|Opisthokonta,3Q66B@4751|Fungi,3V7IE@5204|Basidiomycota,22AUQ@155619|Agaricomycetes,3H2C5@355688|Agaricomycetes incertae sedis	4751|Fungi	S	DNA breaking-rejoining enzyme	-	-	-	-	-	-	-	-	-	-	-	-	Phage_integrase
JALPZM010000009_1_g336_t1	208960.XP_007271329.1	1.77e-36	158	KOG0272@1|root,KOG0272@2759|Eukaryota,3AFR9@33154|Opisthokonta,3Q3UV@4751|Fungi	4751|Fungi	A	WD40 repeat-like protein	-	-	-	-	-	-	-	-	-	-	-	-	AAA_16,C2,NACHT,WD40
JALPZM010000009_1_g337_t1	221103.XP_007858441.1	0.000874	45.1	2DMFT@1|root,2S64X@2759|Eukaryota,3AHSK@33154|Opisthokonta,3PC72@4751|Fungi,3V3RI@5204|Basidiomycota,225N2@155619|Agaricomycetes	4751|Fungi	-	-	-	-	-	-	-	-	-	-	-	-	-	-	-
JALPZM010000009_1_g338_t1	40492.XP_007311552.1	1.46e-77	266	2DMFT@1|root,2S64X@2759|Eukaryota,3AHSK@33154|Opisthokonta,3PC72@4751|Fungi,3V3RI@5204|Basidiomycota,225N2@155619|Agaricomycetes,3H6YR@355688|Agaricomycetes incertae sedis	4751|Fungi	S	zinc finger	-	-	-	-	-	-	-	-	-	-	-	-	-
JALPZM010000009_1_g339_t1	40492.XP_007311552.1	3.05e-87	297	2DMFT@1|root,2S64X@2759|Eukaryota,3AHSK@33154|Opisthokonta,3PC72@4751|Fungi,3V3RI@5204|Basidiomycota,225N2@155619|Agaricomycetes,3H6YR@355688|Agaricomycetes incertae sedis	4751|Fungi	S	zinc finger	-	-	-	-	-	-	-	-	-	-	-	-	-
JALPZM010000009_1_g341_t1	160860.XP_007353053.1	6.24e-118	397	COG2801@1|root,KOG0017@2759|Eukaryota,38DPC@33154|Opisthokonta,3NUZ7@4751|Fungi,3UY7N@5204|Basidiomycota,227R3@155619|Agaricomycetes,3H58M@355688|Agaricomycetes incertae sedis	4751|Fungi	L	Reverse transcriptase (RNA-dependent DNA polymerase)	-	-	-	-	-	-	-	-	-	-	-	-	DUF5314,RVT_2,gag_pre-integrs,rve,zf-CCHC
JALPZM010000009_1_g346_t1	208960.XP_007269835.1	3.52e-11	72.4	29569@1|root,2RC43@2759|Eukaryota,3AYDR@33154|Opisthokonta,3PJID@4751|Fungi,3V8W1@5204|Basidiomycota,22DJ5@155619|Agaricomycetes,3H7SW@355688|Agaricomycetes incertae sedis	4751|Fungi	-	-	-	-	-	-	-	-	-	-	-	-	-	-	-
JALPZM010000009_1_g348_t1	5334.XP_003034318.1	6.72e-37	143	KOG1121@1|root,KOG1121@2759|Eukaryota,3AK71@33154|Opisthokonta,3PJGX@4751|Fungi,3V8UD@5204|Basidiomycota,22DHP@155619|Agaricomycetes,3W9CA@5338|Agaricales	4751|Fungi	S	Hat family dimerization domain-containing protein	-	-	-	-	-	-	-	-	-	-	-	-	Dimer_Tnp_hAT
JALPZM010000009_1_g351_t1	202698.XP_007384126.1	2.36e-125	373	2AE48@1|root,2RYV0@2759|Eukaryota,3A01Z@33154|Opisthokonta,3P1ZZ@4751|Fungi,3V0KT@5204|Basidiomycota,2252M@155619|Agaricomycetes,3H2T7@355688|Agaricomycetes incertae sedis	4751|Fungi	S	carbohydrate-binding module family 13 protein	-	-	-	-	-	-	-	-	-	-	-	-	Ricin_B_lectin
JALPZM010000009_1_g352_t1	202698.XP_007388933.1	1.19e-09	63.5	294Z6@1|root,2SVVZ@2759|Eukaryota,3AR66@33154|Opisthokonta,3PFSK@4751|Fungi,3V6GM@5204|Basidiomycota,22APV@155619|Agaricomycetes,3H81E@355688|Agaricomycetes incertae sedis	4751|Fungi	-	-	-	-	-	-	-	-	-	-	-	-	-	-	-
JALPZM010000009_1_g353_t1	5286.M7WJS7	6.04e-05	53.9	COG2801@1|root,KOG0017@2759|Eukaryota,38DPC@33154|Opisthokonta,3NUZ7@4751|Fungi,3UY7N@5204|Basidiomycota,2YC45@29000|Pucciniomycotina	4751|Fungi	L	Reverse transcriptase (RNA-dependent DNA polymerase)	-	-	-	-	-	-	-	-	-	-	-	-	DUF4219,RVT_2,Retrotran_gag_2,rve
JALPZM010000016_1_g367_t1	552467.XP_003195712.1	0.00045	45.8	2B7SH@1|root,2S0Q6@2759|Eukaryota,3ASUM@33154|Opisthokonta,3PH4I@4751|Fungi,3V6UU@5204|Basidiomycota,3VFEU@5234|Tremellales	4751|Fungi	S	Myb/SANT-like DNA-binding domain	-	-	-	-	-	-	-	-	-	-	-	-	Myb_DNA-bind_3
JALPZM010000016_1_g368_t1	85982.XP_007314333.1	6.41e-59	213	COG2801@1|root,KOG1911@1|root,KOG0017@2759|Eukaryota,KOG1911@2759|Eukaryota,38F42@33154|Opisthokonta,3NVKU@4751|Fungi,3UXZ9@5204|Basidiomycota,22C0E@155619|Agaricomycetes	4751|Fungi	L	Chromo (CHRromatin Organisation MOdifier) domain	-	GO:0003674,GO:0003824,GO:0003964,GO:0005575,GO:0005622,GO:0005623,GO:0005634,GO:0006139,GO:0006259,GO:0006278,GO:0006725,GO:0006807,GO:0008150,GO:0008152,GO:0009058,GO:0009059,GO:0009987,GO:0016740,GO:0016772,GO:0016779,GO:0018130,GO:0019438,GO:0034061,GO:0034641,GO:0034645,GO:0034654,GO:0043170,GO:0043226,GO:0043227,GO:0043229,GO:0043231,GO:0044237,GO:0044238,GO:0044249,GO:0044260,GO:0044271,GO:…	-	-	-	-	-	-	-	-	-	-	Chromo,Peptidase_A2E,RVT_1,rve
JALPZM010000016_1_g369_t1	160860.XP_007358782.1	2.17e-11	72.8	2B2JW@1|root,2S0CW@2759|Eukaryota,3A2J5@33154|Opisthokonta,3P3P5@4751|Fungi,3V0X7@5204|Basidiomycota,22AHJ@155619|Agaricomycetes,3H78U@355688|Agaricomycetes incertae sedis	4751|Fungi	-	-	-	-	-	-	-	-	-	-	-	-	-	-	RVT_3
JALPZM010000016_1_g371_t1	221103.XP_007855345.1	9.44e-44	170	28PXK@1|root,2QWK4@2759|Eukaryota,39KX2@33154|Opisthokonta,3Q5AP@4751|Fungi,3V7ES@5204|Basidiomycota,22FHN@155619|Agaricomycetes,3W91V@5338|Agaricales	4751|Fungi	S	NACHT domain	-	-	-	-	-	-	-	-	-	-	-	-	NACHT
JALPZM010000016_1_g372_t1	5341.XP_007335052.1	3.94e-198	576	COG2801@1|root,KOG0017@2759|Eukaryota,38DPC@33154|Opisthokonta,3NUZ7@4751|Fungi,3UY7N@5204|Basidiomycota,227R3@155619|Agaricomycetes	4751|Fungi	L	Encoded by	-	-	-	-	-	-	-	-	-	-	-	-	RVT_2,Retrotran_gag_2,gag_pre-integrs,rve
JALPZM010000016_1_g373_t1	65672.G4TYM6	1.07e-86	294	COG2801@1|root,KOG0017@2759|Eukaryota,38DPC@33154|Opisthokonta,3NUZ7@4751|Fungi,3UY7N@5204|Basidiomycota,22DZA@155619|Agaricomycetes,3H87S@355688|Agaricomycetes incertae sedis	4751|Fungi	L	Pfam:UBN2_2	-	-	-	-	-	-	-	-	-	-	-	-	RVT_2,Retrotran_gag_2,gag_pre-integrs,rve
JALPZM010000016_1_g374_t1	221103.XP_007856392.1	0.00027	50.8	2CXP3@1|root,2RYTD@2759|Eukaryota	2759|Eukaryota	-	-	-	-	-	-	-	-	-	-	-	-	-	-	RVP_2,Retrotrans_gag,zf-CCHC
JALPZM010000016_1_g375_t1	221103.XP_007859319.1	1.61e-38	142	2EFAJ@1|root,2SKI5@2759|Eukaryota,3AITN@33154|Opisthokonta,3PCH3@4751|Fungi,3V3MG@5204|Basidiomycota,226ZH@155619|Agaricomycetes,3W8SW@5338|Agaricales	4751|Fungi	S	Tyrosine recombinase	-	-	-	-	-	-	-	-	-	-	-	-	-
JALPZM010000016_1_g376_t1	221103.XP_007859259.1	8.25e-08	59.3	COG2801@1|root,KOG0017@2759|Eukaryota,38F42@33154|Opisthokonta,3Q0ZX@4751|Fungi,3VADF@5204|Basidiomycota,22CC2@155619|Agaricomycetes,3W9E5@5338|Agaricales	33154|Opisthokonta	L	retrotransposable element Tf2 155 kDa protein type 1-like	-	-	-	-	-	-	-	-	-	-	-	-	Asp_protease_2,RVT_1,gag-asp_proteas,rve
JALPZM010000016_1_g377_t1	984962.XP_009551058.1	7.78e-15	75.5	COG2801@1|root,KOG0017@2759|Eukaryota,38F42@33154|Opisthokonta,3NVKU@4751|Fungi	4751|Fungi	Z	retrotransposable element tf2 155 kda protein type 1-like	-	-	-	-	-	-	-	-	-	-	-	-	RVT_1,rve,zf-CCHC
JALPZM010000016_1_g382_t1	5346.XP_001836871.2	5.37e-23	110	2D4KQ@1|root,2SVHK@2759|Eukaryota,3ARAR@33154|Opisthokonta,3PGH7@4751|Fungi,3V6D5@5204|Basidiomycota,22AV2@155619|Agaricomycetes,3W8BD@5338|Agaricales	4751|Fungi	S	zinc finger	-	-	-	-	-	-	-	-	-	-	-	-	RVP_2,zf-CCHC
JALPZM010000016_1_g385_t1	40492.XP_007306333.1	9.39e-05	49.7	2CE4T@1|root,2SSM4@2759|Eukaryota,3ARFM@33154|Opisthokonta,3PGGK@4751|Fungi,3V69N@5204|Basidiomycota,22AI8@155619|Agaricomycetes,3H67X@355688|Agaricomycetes incertae sedis	4751|Fungi	-	-	-	-	-	-	-	-	-	-	-	-	-	-	-
JALPZM010000016_1_g386_t1	221103.XP_007852162.1	3.69e-164	499	KOG2063@1|root,KOG2063@2759|Eukaryota,38D8Z@33154|Opisthokonta,3NY1E@4751|Fungi,3V02X@5204|Basidiomycota,2269M@155619|Agaricomycetes,3W40E@5338|Agaricales	4751|Fungi	U	Vacuolar sorting protein 39 domain 2	-	GO:0000011,GO:0003674,GO:0005575,GO:0005622,GO:0005623,GO:0005737,GO:0005768,GO:0006605,GO:0006623,GO:0006810,GO:0006873,GO:0006885,GO:0006886,GO:0006996,GO:0007033,GO:0007034,GO:0007035,GO:0008104,GO:0008150,GO:0009987,GO:0012505,GO:0015031,GO:0015833,GO:0016043,GO:0016192,GO:0019725,GO:0030003,GO:0030004,GO:0030234,GO:0030641,GO:0030695,GO:0031410,GO:0031982,GO:0032991,GO:0033036,GO:0033263,GO:…	-	ko:K20177	ko04138,map04138	-	-	-	ko00000,ko00001,ko04131	-	-	-	CNH,Vps39_1,Vps39_2
JALPZM010000016_1_g387_t1	221103.XP_007849037.1	5.01e-09	62	KOG4205@1|root,KOG4205@2759|Eukaryota,38H1X@33154|Opisthokonta,3NXXZ@4751|Fungi,3UZJ9@5204|Basidiomycota,22DJM@155619|Agaricomycetes,3W8WP@5338|Agaricales	4751|Fungi	A	RNA recognition motif	-	GO:0003674,GO:0003676,GO:0003723,GO:0003729,GO:0003730,GO:0005488,GO:0005575,GO:0005622,GO:0005623,GO:0005634,GO:0005654,GO:0005737,GO:0005849,GO:0006139,GO:0006378,GO:0006379,GO:0006396,GO:0006397,GO:0006725,GO:0006807,GO:0008150,GO:0008152,GO:0009607,GO:0009719,GO:0009987,GO:0010467,GO:0010494,GO:0016070,GO:0016071,GO:0031123,GO:0031124,GO:0031974,GO:0031981,GO:0032991,GO:0034641,GO:0035770,GO:…	-	ko:K14411	ko03015,map03015	-	-	-	ko00000,ko00001,ko03019	-	-	-	RRM_1
JALPZM010000016_1_g388_t1	104355.XP_007865823.1	1.68e-157	497	2BT1B@1|root,2S1ZS@2759|Eukaryota,3A4IS@33154|Opisthokonta,3P4PZ@4751|Fungi,3V1D5@5204|Basidiomycota,2257M@155619|Agaricomycetes,3H0SR@355688|Agaricomycetes incertae sedis	4751|Fungi	S	GAT domain	-	-	-	-	-	-	-	-	-	-	-	-	VHS
JALPZM010000016_1_g389_t1	5334.XP_003032219.1	1.8e-32	123	COG1472@1|root,2R6JK@2759|Eukaryota,39JZ2@33154|Opisthokonta,3Q4BU@4751|Fungi,3V4YU@5204|Basidiomycota,224C4@155619|Agaricomycetes,3W453@5338|Agaricales	4751|Fungi	G	Glycosyl hydrolase family 3 N terminal domain	-	-	3.2.1.52	ko:K01207	ko00520,ko00531,ko01100,ko01501,map00520,map00531,map01100,map01501	M00628	R00022,R05963,R07809,R07810,R10831	RC00049	ko00000,ko00001,ko00002,ko01000	-	-	-	Acetyltransf_1,Acetyltransf_7,Glyco_hydro_3,Glyco_hydro_3_C
JALPZM010000016_1_g390_t1	202698.XP_007383845.1	3.94e-05	50.4	2CQF5@1|root,2R4KR@2759|Eukaryota,3AYDF@33154|Opisthokonta,3PJI4@4751|Fungi,3V8VS@5204|Basidiomycota,22B6Q@155619|Agaricomycetes,3H6QY@355688|Agaricomycetes incertae sedis	4751|Fungi	-	-	-	-	-	-	-	-	-	-	-	-	-	-	Myb_DNA-bind_3
JALPZM010000016_1_g391_t1	5297.GMQ_12482T0	0.000723	45.4	KOG4585@1|root,KOG4585@2759|Eukaryota,3A6AU@33154|Opisthokonta,3P53Q@4751|Fungi,3V48U@5204|Basidiomycota	4751|Fungi	L	DDE superfamily endonuclease	-	-	-	-	-	-	-	-	-	-	-	-	DDE_Tnp_4
JALPZM010000016_1_g392_t1	221103.XP_007846740.1	1.08e-41	147	KOG4585@1|root,KOG4585@2759|Eukaryota,3A6AU@33154|Opisthokonta,3P53Q@4751|Fungi,3V48U@5204|Basidiomycota	4751|Fungi	L	DDE superfamily endonuclease	-	-	-	-	-	-	-	-	-	-	-	-	DDE_Tnp_4
JALPZM010000016_1_g397_t1	221103.XP_007858565.1	7.61e-53	187	COG2801@1|root,KOG0017@2759|Eukaryota,38F42@33154|Opisthokonta,3NVKU@4751|Fungi,3UXZ9@5204|Basidiomycota	4751|Fungi	L	Retrotransposable element tf2 155 kda protein type 1-like	-	-	-	-	-	-	-	-	-	-	-	-	Chromo,RVP_2,RVT_1,Retrotrans_gag,rve,zf-CCHC
JALPZM010000016_1_g398_t1	5286.M7WJW4	6.26e-25	110	COG2801@1|root,KOG0017@2759|Eukaryota,38F42@33154|Opisthokonta,3NVKU@4751|Fungi,3UXZ9@5204|Basidiomycota,2YFR4@29000|Pucciniomycotina	4751|Fungi	L	Chromo (CHRromatin Organisation MOdifier) domain	-	-	-	-	-	-	-	-	-	-	-	-	Chromo,RVT_1,rve,zf-CCHC
JALPZM010000016_1_g399_t1	5346.XP_001840845.1	8.75e-237	697	COG0258@1|root,KOG2519@2759|Eukaryota,38H05@33154|Opisthokonta,3NZ04@4751|Fungi,3UZNB@5204|Basidiomycota,227KB@155619|Agaricomycetes,3W570@5338|Agaricales	4751|Fungi	L	XPG I-region	-	-	-	ko:K15339	-	-	-	-	ko00000,ko01000,ko03400	-	-	-	XPG_I,XPG_N
JALPZM010000016_1_g400_t1	5341.XP_007333197.1	0	1707	KOG3687@1|root,KOG3687@2759|Eukaryota,38FNN@33154|Opisthokonta,3NW6I@4751|Fungi,3UY3P@5204|Basidiomycota,224FA@155619|Agaricomycetes,3W3AG@5338|Agaricales	4751|Fungi	DT	Rap/ran-GAP	TSC2	GO:0003674,GO:0005096,GO:0005575,GO:0005622,GO:0005623,GO:0005737,GO:0005829,GO:0007154,GO:0007165,GO:0007264,GO:0007346,GO:0008047,GO:0008104,GO:0008150,GO:0009966,GO:0009968,GO:0009987,GO:0010564,GO:0010646,GO:0010648,GO:0010948,GO:0010958,GO:0010963,GO:0023051,GO:0023052,GO:0023057,GO:0030234,GO:0030695,GO:0032006,GO:0032007,GO:0032091,GO:0032879,GO:0032890,GO:0032892,GO:0032991,GO:0033036,GO:…	-	-	-	-	-	-	-	-	-	-	DUF3384,Rap_GAP,Tuberin
JALPZM010000016_1_g401_t1	5334.XP_003029511.1	9.44e-273	759	COG1953@1|root,KOG2466@2759|Eukaryota,38GBM@33154|Opisthokonta,3NUT9@4751|Fungi,3UZIY@5204|Basidiomycota,225D2@155619|Agaricomycetes,3W68U@5338|Agaricales	4751|Fungi	FH	Ncs1 allantoate transporter	-	-	-	ko:K03457	-	-	-	-	ko00000	2.A.39	-	-	Transp_cyt_pur
JALPZM010000016_1_g402_t1	221103.XP_007850776.1	1.11e-278	782	COG0515@1|root,KOG1187@2759|Eukaryota,38BXH@33154|Opisthokonta,3Q52K@4751|Fungi,3VCDG@5204|Basidiomycota,227GN@155619|Agaricomycetes,3W4XG@5338|Agaricales	4751|Fungi	G	Tkl lisk lisk-dd1 protein kinase	-	-	2.7.11.1	ko:K05743	ko04360,ko04666,ko04810,map04360,map04666,map04810	-	-	-	ko00000,ko00001,ko01000,ko01001	-	-	-	C1_1,Pkinase,Pkinase_Tyr,SRP9-21
JALPZM010000016_1_g404_t1	6087.XP_002168891.2	5.22e-19	97.4	COG0507@1|root,KOG0987@2759|Eukaryota,38G2J@33154|Opisthokonta,3BIV7@33208|Metazoa	33208|Metazoa	D	DNA helicase activity	-	-	-	-	-	-	-	-	-	-	-	-	Helitron_like_N,PIF1
JALPZM010000016_1_g405_t1	936053.I1CT28	8.1e-218	664	COG0507@1|root,KOG0987@2759|Eukaryota,38G2J@33154|Opisthokonta,3NTVV@4751|Fungi,1GXSA@112252|Fungi incertae sedis	4751|Fungi	L	Helitron helicase-like domain at N-terminus	-	-	-	-	-	-	-	-	-	-	-	-	Helitron_like_N,Herpes_Helicase,PIF1
JALPZM010000016_1_g406_t1	40483.S8G5I3	4.34e-14	77	COG0507@1|root,KOG0987@2759|Eukaryota,38G2J@33154|Opisthokonta,3NTVV@4751|Fungi,3V97E@5204|Basidiomycota,229BC@155619|Agaricomycetes,3H7ZS@355688|Agaricomycetes incertae sedis	4751|Fungi	D	Belongs to the helicase family	-	-	-	-	-	-	-	-	-	-	-	-	Helitron_like_N,Herpes_Helicase,PIF1
JALPZM010000016_1_g407_t1	3880.AES83143	2.26e-272	840	COG0507@1|root,KOG0987@2759|Eukaryota,37Q72@33090|Viridiplantae,3GCCF@35493|Streptophyta,4JS2N@91835|fabids	35493|Streptophyta	D	Belongs to the helicase family	-	-	3.6.4.12	ko:K15255	-	-	-	-	ko00000,ko01000,ko03029,ko03032	-	-	-	Helitron_like_N,Herpes_Helicase,PIF1
JALPZM010000016_1_g408_t1	50452.A0A087GZN3	2.58e-74	276	COG2801@1|root,KOG0017@2759|Eukaryota,37NRU@33090|Viridiplantae,3GGV0@35493|Streptophyta,3HXPF@3699|Brassicales	35493|Streptophyta	I	3-hydroxyisobutyryl-CoA hydrolase activity	-	GO:0000943,GO:0003674,GO:0003676,GO:0003723,GO:0003824,GO:0003887,GO:0003964,GO:0004518,GO:0004540,GO:0005488,GO:0005575,GO:0005622,GO:0005623,GO:0005634,GO:0006139,GO:0006259,GO:0006278,GO:0006508,GO:0006725,GO:0006807,GO:0008150,GO:0008152,GO:0008233,GO:0009058,GO:0009059,GO:0009987,GO:0016070,GO:0016740,GO:0016772,GO:0016779,GO:0016787,GO:0016788,GO:0018130,GO:0019438,GO:0019538,GO:0032196,GO:…	-	-	-	-	-	-	-	-	-	-	Chromo,RVP_2,RVT_1,Retrotrans_gag,rve
JALPZM010000006_1_g410_t1	5346.XP_001832960.1	4.77e-19	95.1	2D2UM@1|root,2SP2I@2759|Eukaryota,3AMKC@33154|Opisthokonta,3PE7S@4751|Fungi,3V5NF@5204|Basidiomycota,22AQC@155619|Agaricomycetes,3W8H0@5338|Agaricales	4751|Fungi	-	-	-	-	-	-	-	-	-	-	-	-	-	-	-
JALPZM010000006_1_g412_t1	221103.XP_007857377.1	8.85e-18	81.3	28K1W@1|root,2QSGD@2759|Eukaryota,39WBJ@33154|Opisthokonta,3PDGU@4751|Fungi,3V5AF@5204|Basidiomycota,2299S@155619|Agaricomycetes	4751|Fungi	S	Transposase family tnp2	-	-	-	-	-	-	-	-	-	-	-	-	Transposase_21
JALPZM010000006_1_g413_t1	85982.XP_007314121.1	2.22e-11	70.5	2CWQF@1|root,2RUZS@2759|Eukaryota,3AYE1@33154|Opisthokonta,3PJIQ@4751|Fungi,3V8WJ@5204|Basidiomycota,22AEF@155619|Agaricomycetes	4751|Fungi	-	-	-	-	-	-	-	-	-	-	-	-	-	-	HNH_2
JALPZM010000006_1_g415_t1	85982.XP_007319036.1	8.18e-47	184	2D7VV@1|root,2T7NP@2759|Eukaryota,3920X@33154|Opisthokonta,3PHM6@4751|Fungi	85982.XP_007319036.1|-	-	-	-	-	-	-	-	-	-	-	-	-	-	-	-
JALPZM010000006_1_g417_t1	1392244.V5EFU1	6.37e-11	70.1	COG1132@1|root,KOG0055@2759|Eukaryota,38E88@33154|Opisthokonta,3NU2T@4751|Fungi,3V00H@5204|Basidiomycota,3MYXV@452284|Ustilaginomycotina	4751|Fungi	Q	ABC transporter transmembrane region	HST6	GO:0000322,GO:0000323,GO:0000324,GO:0000770,GO:0003674,GO:0003824,GO:0005215,GO:0005575,GO:0005622,GO:0005623,GO:0005737,GO:0005773,GO:0005774,GO:0005794,GO:0005886,GO:0005887,GO:0005937,GO:0005938,GO:0006810,GO:0006857,GO:0008150,GO:0009914,GO:0010817,GO:0012505,GO:0015399,GO:0015405,GO:0015421,GO:0015440,GO:0015833,GO:0016020,GO:0016021,GO:0016462,GO:0016787,GO:0016817,GO:0016818,GO:0016887,GO:…	3.6.3.44	ko:K05658	ko02010,ko04976,ko05206,ko05226,map02010,map04976,map05206,map05226	-	-	-	ko00000,ko00001,ko01000,ko02000,ko04090,ko04147	3.A.1.201	-	-	ABC_membrane,ABC_tran
JALPZM010000006_1_g418_t1	104355.XP_007870938.1	7.2e-24	109	2EDAN@1|root,2SIZI@2759|Eukaryota,3AHMX@33154|Opisthokonta,3PBQE@4751|Fungi,3V4B2@5204|Basidiomycota,22BVM@155619|Agaricomycetes,3H75D@355688|Agaricomycetes incertae sedis	4751|Fungi	S	other FunK1 protein kinase	-	-	-	-	-	-	-	-	-	-	-	-	-
JALPZM010000006_1_g419_t1	3055.EDP05575	8.86e-05	53.9	2CZRZ@1|root,2SBFT@2759|Eukaryota,382XB@33090|Viridiplantae	33090|Viridiplantae	S	HNH endonuclease	-	-	-	-	-	-	-	-	-	-	-	-	HNH_2
JALPZM010000006_1_g421_t1	5346.XP_001834524.2	6.54e-96	295	2EM7T@1|root,2SQYC@2759|Eukaryota,3ANKG@33154|Opisthokonta,3PEGQ@4751|Fungi,3V5WW@5204|Basidiomycota,22AN8@155619|Agaricomycetes,3W88P@5338|Agaricales	4751|Fungi	-	-	-	-	-	-	-	-	-	-	-	-	-	-	-
JALPZM010000006_1_g427_t1	104355.XP_007870694.1	6.77e-20	90.9	COG1132@1|root,KOG0055@2759|Eukaryota,38E88@33154|Opisthokonta,3NU2T@4751|Fungi,3V00H@5204|Basidiomycota,224TW@155619|Agaricomycetes,3H2M6@355688|Agaricomycetes incertae sedis	4751|Fungi	Q	P-loop containing nucleoside triphosphate hydrolase protein	HST6	GO:0000322,GO:0000323,GO:0000324,GO:0000770,GO:0003674,GO:0003824,GO:0005215,GO:0005575,GO:0005622,GO:0005623,GO:0005737,GO:0005773,GO:0005774,GO:0005794,GO:0005886,GO:0005887,GO:0005937,GO:0005938,GO:0006810,GO:0006857,GO:0008150,GO:0009914,GO:0010817,GO:0012505,GO:0015399,GO:0015405,GO:0015421,GO:0015440,GO:0015833,GO:0016020,GO:0016021,GO:0016462,GO:0016787,GO:0016817,GO:0016818,GO:0016887,GO:…	3.6.3.44	ko:K05658	ko02010,ko04976,ko05206,ko05226,map02010,map04976,map05206,map05226	-	-	-	ko00000,ko00001,ko01000,ko02000,ko04090,ko04147	3.A.1.201	-	-	ABC_membrane,ABC_tran
JALPZM010000006_1_g428_t1	5334.XP_003027038.1	1.95e-10	74.3	2EIE1@1|root,2SNUP@2759|Eukaryota,3AJWZ@33154|Opisthokonta,3PD9Z@4751|Fungi,3V5B1@5204|Basidiomycota,229B0@155619|Agaricomycetes,3W8B8@5338|Agaricales	4751|Fungi	-	-	-	-	-	-	-	-	-	-	-	-	-	-	-
JALPZM010000006_1_g431_t1	85982.XP_007315183.1	5.8e-39	151	KOG2109@1|root,KOG2109@2759|Eukaryota,38DI8@33154|Opisthokonta,3P6KB@4751|Fungi,3V1WD@5204|Basidiomycota,224TC@155619|Agaricomycetes	4751|Fungi	S	acetyltransferase activator activity	-	-	-	-	-	-	-	-	-	-	-	-	-
JALPZM010000006_1_g432_t1	202698.XP_007388500.1	8.4e-66	223	COG0696@1|root,KOG1914@2759|Eukaryota,38B6X@33154|Opisthokonta,3NV0B@4751|Fungi,3UZYX@5204|Basidiomycota,228CR@155619|Agaricomycetes,3H2HU@355688|Agaricomycetes incertae sedis	4751|Fungi	A	Suf-domain-containing protein	RNA14	GO:0003674,GO:0003676,GO:0003723,GO:0003729,GO:0005488,GO:0005515,GO:0005575,GO:0005622,GO:0005623,GO:0005634,GO:0005654,GO:0005737,GO:0005739,GO:0005829,GO:0005847,GO:0005849,GO:0006139,GO:0006378,GO:0006379,GO:0006396,GO:0006397,GO:0006725,GO:0006807,GO:0008150,GO:0008152,GO:0009607,GO:0009719,GO:0009987,GO:0010467,GO:0010468,GO:0016070,GO:0016071,GO:0019219,GO:0019222,GO:0031123,GO:0031124,GO:…	-	ko:K14408	ko03015,map03015	-	-	-	ko00000,ko00001,ko03019	-	-	-	Suf
JALPZM010000006_1_g434_t1	984962.XP_009550519.1	4.33e-41	151	2BH76@1|root,2SSVH@2759|Eukaryota,3AQMD@33154|Opisthokonta,3PGCE@4751|Fungi,3V690@5204|Basidiomycota,227VP@155619|Agaricomycetes,3H4DQ@355688|Agaricomycetes incertae sedis	4751|Fungi	K	Velvet factor	-	-	-	-	-	-	-	-	-	-	-	-	Velvet
JALPZM010000006_1_g435_t1	5297.GMQ_22760T0	3.03e-22	103	KOG3105@1|root,KOG3105@2759|Eukaryota,38EWM@33154|Opisthokonta,3P300@4751|Fungi,3V1K6@5204|Basidiomycota	4751|Fungi	BD	CENP-B ARS binding protein-like protein	-	GO:0000070,GO:0000228,GO:0000278,GO:0000280,GO:0000775,GO:0000779,GO:0000780,GO:0000793,GO:0000794,GO:0000819,GO:0003674,GO:0003676,GO:0003677,GO:0003690,GO:0005488,GO:0005575,GO:0005622,GO:0005623,GO:0005634,GO:0005694,GO:0006325,GO:0006342,GO:0006355,GO:0006996,GO:0007049,GO:0007059,GO:0008150,GO:0009889,GO:0009890,GO:0009892,GO:0009987,GO:0010468,GO:0010556,GO:0010558,GO:0010605,GO:0010629,GO:…	-	-	-	-	-	-	-	-	-	-	DDE_1,HTH_Tnp_Tc5
JALPZM010000006_1_g438_t1	202698.XP_007383025.1	1.48e-18	97.4	2D2FT@1|root,2SMQV@2759|Eukaryota,3AJDN@33154|Opisthokonta,3PC3I@4751|Fungi,3V4GH@5204|Basidiomycota,229KU@155619|Agaricomycetes,3H88E@355688|Agaricomycetes incertae sedis	4751|Fungi	-	-	-	-	-	-	-	-	-	-	-	-	-	-	Transposase_21
JALPZM010000006_1_g439_t1	40483.S8E480	7.04e-09	58.9	2EVXG@1|root,2SXU9@2759|Eukaryota,3ASW1@33154|Opisthokonta,3PI9G@4751|Fungi,3V6V7@5204|Basidiomycota,22BBD@155619|Agaricomycetes	4751|Fungi	-	-	-	-	-	-	-	-	-	-	-	-	-	-	-
JALPZM010000006_1_g443_t1	588596.U9TY72	8.99e-05	48.9	KOG1121@1|root,KOG1121@2759|Eukaryota,39WQ2@33154|Opisthokonta,3PHHS@4751|Fungi	4751|Fungi	L	hAT family C-terminal dimerisation region	-	-	-	-	-	-	-	-	-	-	-	-	Dimer_Tnp_hAT
JALPZM010000006_1_g444_t1	5341.XP_007333823.1	3.72e-61	203	KOG2504@1|root,KOG2504@2759|Eukaryota,39S9J@33154|Opisthokonta,3NWXD@4751|Fungi,3V3DP@5204|Basidiomycota,22EFE@155619|Agaricomycetes,3W9W6@5338|Agaricales	4751|Fungi	G	Major Facilitator Superfamily	-	-	-	-	-	-	-	-	-	-	-	-	MFS_1
JALPZM010000006_1_g445_t1	5346.XP_001830158.2	0.000136	52	2D559@1|root,2SXEE@2759|Eukaryota,3ATMG@33154|Opisthokonta,3PIFM@4751|Fungi,3V73G@5204|Basidiomycota,22CPB@155619|Agaricomycetes,3W9KY@5338|Agaricales	4751|Fungi	-	-	-	-	-	-	-	-	-	-	-	-	-	-	-
JALPZM010000006_1_g446_t1	202698.XP_007389477.1	1.46e-35	147	KOG1121@1|root,KOG1121@2759|Eukaryota,3A1BV@33154|Opisthokonta,3P5M0@4751|Fungi,3V8UC@5204|Basidiomycota,229G3@155619|Agaricomycetes,3H6MU@355688|Agaricomycetes incertae sedis	4751|Fungi	S	hAT family C-terminal dimerisation region	-	-	-	-	-	-	-	-	-	-	-	-	DUF4413,Dimer_Tnp_hAT
JALPZM010000006_1_g447_t1	85982.XP_007315183.1	5.65e-32	142	KOG2109@1|root,KOG2109@2759|Eukaryota,38DI8@33154|Opisthokonta,3P6KB@4751|Fungi,3V1WD@5204|Basidiomycota,224TC@155619|Agaricomycetes	4751|Fungi	S	acetyltransferase activator activity	-	-	-	-	-	-	-	-	-	-	-	-	-
JALPZM010000006_1_g449_t1	936053.I1BZ79	8.62e-05	54.7	KOG0583@1|root,KOG0583@2759|Eukaryota,38GN5@33154|Opisthokonta,3NVKN@4751|Fungi,1GRV7@112252|Fungi incertae sedis	4751|Fungi	T	Kinase-like	-	GO:0000075,GO:0000166,GO:0000278,GO:0001100,GO:0003674,GO:0003824,GO:0004672,GO:0004674,GO:0005488,GO:0005524,GO:0005575,GO:0005622,GO:0005623,GO:0005634,GO:0005737,GO:0005815,GO:0005816,GO:0005856,GO:0005933,GO:0005935,GO:0005938,GO:0006464,GO:0006468,GO:0006793,GO:0006796,GO:0006807,GO:0007049,GO:0007088,GO:0007093,GO:0007096,GO:0007154,GO:0007165,GO:0007346,GO:0008104,GO:0008144,GO:0008150,GO:…	-	ko:K08286	-	-	-	-	ko00000,ko01000	-	-	-	KA1,Pkinase
JALPZM010000006_1_g450_t1	104355.XP_007861449.1	2.02e-22	109	2CGJB@1|root,2S5WB@2759|Eukaryota,39VTX@33154|Opisthokonta,3NU0C@4751|Fungi,3V5AU@5204|Basidiomycota,22961@155619|Agaricomycetes,3H4U6@355688|Agaricomycetes incertae sedis	4751|Fungi	S	serine threonine-protein kinase sgk2	-	-	-	-	-	-	-	-	-	-	-	-	Pkinase
JALPZM010000006_1_g451_t1	208960.XP_007266990.1	1.65e-200	585	COG0405@1|root,KOG2410@2759|Eukaryota,38EE0@33154|Opisthokonta,3NVUM@4751|Fungi,3UYQT@5204|Basidiomycota,22564@155619|Agaricomycetes,3H3EI@355688|Agaricomycetes incertae sedis	4751|Fungi	E	Gamma-glutamyltranspeptidase	-	GO:0000322,GO:0000323,GO:0000324,GO:0003674,GO:0003824,GO:0005575,GO:0005622,GO:0005623,GO:0005737,GO:0005773,GO:0006508,GO:0006518,GO:0006575,GO:0006749,GO:0006751,GO:0006790,GO:0006805,GO:0006807,GO:0008150,GO:0008152,GO:0008233,GO:0008238,GO:0008242,GO:0009056,GO:0009410,GO:0009636,GO:0009987,GO:0016787,GO:0019538,GO:0034641,GO:0036374,GO:0042219,GO:0042221,GO:0043170,GO:0043171,GO:0043226,GO:…	2.3.2.2,3.4.19.13,3.4.19.14	ko:K00681,ko:K18592	ko00430,ko00460,ko00480,ko00590,ko01100,map00430,map00460,map00480,map00590,map01100	-	R00494,R01262,R01687,R03867,R03916,R03970,R03971,R04935,R09875	RC00064,RC00090,RC00096	ko00000,ko00001,ko01000,ko01002,ko04090	-	-	-	G_glu_transpept
JALPZM010000006_1_g452_t1	5346.XP_001829876.2	2.5e-16	91.7	2EEAW@1|root,2SJRR@2759|Eukaryota,3A9NW@33154|Opisthokonta,3P8GN@4751|Fungi,3V746@5204|Basidiomycota,22CDT@155619|Agaricomycetes,3W9GA@5338|Agaricales	4751|Fungi	G	Atypical alpha protein kinase	-	-	-	-	-	-	-	-	-	-	-	-	Alpha_kinase
JALPZM010000006_1_g453_t1	5334.XP_003035456.1	1.32e-05	52.8	2CGJB@1|root,2SJR2@2759|Eukaryota,3AIT0@33154|Opisthokonta,3PA51@4751|Fungi,3V4PE@5204|Basidiomycota,228YV@155619|Agaricomycetes,3W7XZ@5338|Agaricales	4751|Fungi	H	other FunK1 protein kinase	-	-	-	-	-	-	-	-	-	-	-	-	Pkinase
JALPZM010000006_1_g454_t1	202698.XP_007379755.1	1.27e-47	188	2CGJB@1|root,2SJR2@2759|Eukaryota,3AIT0@33154|Opisthokonta,3PA51@4751|Fungi,3V4PE@5204|Basidiomycota,228YV@155619|Agaricomycetes,3H6WU@355688|Agaricomycetes incertae sedis	4751|Fungi	S	other FunK1 protein kinase	-	-	-	-	-	-	-	-	-	-	-	-	Pkinase
JALPZM010000006_1_g456_t1	164328.Phyra85763	3.3e-107	376	COG2801@1|root,KOG0017@2759|Eukaryota,3QGIS@4776|Peronosporales	4776|Peronosporales	L	transposition, RNA-mediated	-	-	-	-	-	-	-	-	-	-	-	-	RVT_2,Retrotran_gag_2,gag_pre-integrs,rve,zf-CCHC
JALPZM010000006_1_g457_t1	40492.XP_007300214.1	9.99e-23	100	COG0331@1|root,2QQJX@2759|Eukaryota,38EJX@33154|Opisthokonta,3NV76@4751|Fungi,3UXU7@5204|Basidiomycota,2269F@155619|Agaricomycetes,3H38B@355688|Agaricomycetes incertae sedis	4751|Fungi	I	fatty acid synthase	fas2	GO:0001676,GO:0003674,GO:0003824,GO:0004312,GO:0004314,GO:0004315,GO:0004316,GO:0005575,GO:0005622,GO:0005623,GO:0005737,GO:0005829,GO:0005835,GO:0006082,GO:0006629,GO:0006631,GO:0006633,GO:0008150,GO:0008152,GO:0008610,GO:0008897,GO:0009058,GO:0009987,GO:0016053,GO:0016417,GO:0016419,GO:0016420,GO:0016491,GO:0016614,GO:0016616,GO:0016740,GO:0016746,GO:0016747,GO:0016772,GO:0016780,GO:0019752,GO:…	2.3.1.86	ko:K00667,ko:K00668	ko00061,ko01100,ko01212,map00061,map01100,map01212	M00082,M00083	R01404,R01624,R01626,R04355,R04428,R04430,R04533,R04534,R04535,R04536,R04537,R04543,R04544,R04566,R04568,R04725,R04726,R04952,R04953,R04954,R04956,R04957,R04959,R04960,R04962,R04963,R04964,R04965,R04967,R04968,R04970,R10700	RC00004,RC00029,RC00039,RC00052,RC00076,RC00117,RC00120,RC00831,RC01095,RC02727,RC02728,RC02729,RC02857,RC02888	ko00000,ko00001,ko00002,ko01000,ko01004	-	-	-	ACPS,Acyl_transf_1,DUF1729,Ketoacyl-synt_C,MaoC_dehydrat_N,MaoC_dehydratas,SAT,adh_short,ketoacyl-synt
JALPZM010000006_1_g458_t1	984962.XP_009544196.1	3.39e-74	251	KOG1356@1|root,KOG1356@2759|Eukaryota,38F24@33154|Opisthokonta,3NW48@4751|Fungi,3UZ57@5204|Basidiomycota,226DU@155619|Agaricomycetes,3H4F7@355688|Agaricomycetes incertae sedis	4751|Fungi	K	A domain family that is part of the cupin metalloenzyme superfamily.	-	-	-	ko:K15601	ko04714,map04714	-	-	-	ko00000,ko00001,ko01000,ko03036	-	-	-	JmjC
JALPZM010000006_1_g459_t1	221103.XP_007851458.1	4.88e-13	81.6	COG5178@1|root,KOG1795@2759|Eukaryota,38DCQ@33154|Opisthokonta,3NU2Q@4751|Fungi,3UYWG@5204|Basidiomycota,2276X@155619|Agaricomycetes,3W63G@5338|Agaricales	4751|Fungi	A	PROCN (NUC071) domain	PRP8	GO:0000244,GO:0000245,GO:0000350,GO:0000375,GO:0000377,GO:0000386,GO:0000387,GO:0000389,GO:0000393,GO:0000398,GO:0000974,GO:0003674,GO:0003676,GO:0003723,GO:0003729,GO:0003824,GO:0004843,GO:0005488,GO:0005575,GO:0005622,GO:0005623,GO:0005634,GO:0005681,GO:0005682,GO:0006139,GO:0006376,GO:0006396,GO:0006397,GO:0006464,GO:0006508,GO:0006725,GO:0006807,GO:0008150,GO:0008152,GO:0008233,GO:0008234,GO:…	-	ko:K12856	ko03040,map03040	M00354,M00355	-	-	ko00000,ko00001,ko00002,ko03041	-	-	-	JAB,PRO8NT,PROCN,PROCT,PRP8_domainIV,RRM_4,U5_2-snRNA_bdg,U6-snRNA_bdg
JALPZM010000006_1_g461_t1	85982.XP_007317191.1	1.05e-27	109	2EM7T@1|root,2SQYC@2759|Eukaryota,3ANKG@33154|Opisthokonta,3PEGQ@4751|Fungi,3V5WW@5204|Basidiomycota,22AN8@155619|Agaricomycetes	4751|Fungi	-	-	-	-	-	-	-	-	-	-	-	-	-	-	-
JALPZM010000006_1_g462_t1	85982.XP_007317191.1	3.73e-25	102	2EM7T@1|root,2SQYC@2759|Eukaryota,3ANKG@33154|Opisthokonta,3PEGQ@4751|Fungi,3V5WW@5204|Basidiomycota,22AN8@155619|Agaricomycetes	4751|Fungi	-	-	-	-	-	-	-	-	-	-	-	-	-	-	-
JALPZM010000006_1_g463_t1	221103.XP_007845407.1	4.43e-55	200	COG2801@1|root,KOG0017@2759|Eukaryota,39QKZ@33154|Opisthokonta,3Q6Q9@4751|Fungi,3V7VH@5204|Basidiomycota,22D21@155619|Agaricomycetes,3WA55@5338|Agaricales	221103.XP_007845407.1|-	L	Integrase core domain	-	-	-	-	-	-	-	-	-	-	-	-	-
JALPZM010000006_1_g466_t1	5346.XP_002910596.1	2.35e-29	137	2CVPD@1|root,2RSFP@2759|Eukaryota,3AR4U@33154|Opisthokonta,3PFJW@4751|Fungi,3V66T@5204|Basidiomycota,22CFZ@155619|Agaricomycetes	4751|Fungi	-	-	-	-	-	ko:K18626	-	-	-	-	ko00000,ko04812	-	-	-	-
JALPZM010000006_1_g468_t1	5341.XP_007327331.1	1.35e-85	291	COG0553@1|root,KOG0386@2759|Eukaryota	2759|Eukaryota	KL	aortic smooth muscle cell differentiation	-	-	-	ko:K11647,ko:K11756,ko:K11786,ko:K15192	ko04714,ko05225,map04714,map05225	-	-	-	ko00000,ko00001,ko01000,ko03021,ko03036	-	-	-	Ank_2,BAH,Bromodomain,SNF2_N,SnAC
JALPZM010000006_1_g469_t1	5346.XP_001839314.2	2.43e-36	145	KOG0389@1|root,KOG0389@2759|Eukaryota,39KYQ@33154|Opisthokonta,3Q5CC@4751|Fungi,3V7H6@5204|Basidiomycota,22FM2@155619|Agaricomycetes	4751|Fungi	A	SNF2 family N-terminal domain	-	-	-	-	-	-	-	-	-	-	-	-	Helicase_C,SNF2_N
JALPZM010000006_1_g470_t1	5341.XP_007327331.1	5.58e-56	206	COG0553@1|root,KOG0386@2759|Eukaryota	2759|Eukaryota	KL	aortic smooth muscle cell differentiation	-	-	-	ko:K11647,ko:K11756,ko:K11786,ko:K15192	ko04714,ko05225,map04714,map05225	-	-	-	ko00000,ko00001,ko01000,ko03021,ko03036	-	-	-	Ank_2,BAH,Bromodomain,SNF2_N,SnAC
JALPZM010000006_1_g471_t1	5341.XP_007327174.1	7.61e-62	221	2EJ0F@1|root,2RC24@2759|Eukaryota,3AYCK@33154|Opisthokonta,3PJHA@4751|Fungi,3V8UV@5204|Basidiomycota,22DI3@155619|Agaricomycetes,3W8MY@5338|Agaricales	4751|Fungi	-	-	-	-	-	-	-	-	-	-	-	-	-	-	-
JALPZM010000006_1_g472_t1	5341.XP_007327174.1	3.12e-41	172	2EJ0F@1|root,2RC24@2759|Eukaryota,3AYCK@33154|Opisthokonta,3PJHA@4751|Fungi,3V8UV@5204|Basidiomycota,22DI3@155619|Agaricomycetes,3W8MY@5338|Agaricales	4751|Fungi	-	-	-	-	-	-	-	-	-	-	-	-	-	-	-
JALPZM010000006_1_g475_t1	202698.XP_007382317.1	0.000117	46.2	2DYMQ@1|root,2S6V6@2759|Eukaryota,3A987@33154|Opisthokonta,3P7QW@4751|Fungi,3V2BA@5204|Basidiomycota,224E8@155619|Agaricomycetes,3H3ZJ@355688|Agaricomycetes incertae sedis	4751|Fungi	S	Growth-Arrest-Specific Protein 2 Domain	-	-	-	-	-	-	-	-	-	-	-	-	GAS2
JALPZM010000006_1_g476_t1	5346.XP_001831022.2	7.13e-30	122	COG2072@1|root,KOG1399@2759|Eukaryota,38CJ1@33154|Opisthokonta,3NWP7@4751|Fungi,3V013@5204|Basidiomycota,2288R@155619|Agaricomycetes,3W3IC@5338|Agaricales	4751|Fungi	Q	monooxygenase	-	-	-	-	-	-	-	-	-	-	-	-	FMO-like,Pyr_redox_3
JALPZM010000006_1_g479_t1	5341.XP_007327331.1	1e-13	80.5	COG0553@1|root,KOG0386@2759|Eukaryota	2759|Eukaryota	KL	aortic smooth muscle cell differentiation	-	-	-	ko:K11647,ko:K11756,ko:K11786,ko:K15192	ko04714,ko05225,map04714,map05225	-	-	-	ko00000,ko00001,ko01000,ko03021,ko03036	-	-	-	Ank_2,BAH,Bromodomain,SNF2_N,SnAC
JALPZM010000006_1_g484_t1	104355.XP_007871355.1	1.82e-14	77.8	2CWVV@1|root,2RVD4@2759|Eukaryota,3AYAY@33154|Opisthokonta,3PJFQ@4751|Fungi,3V8T1@5204|Basidiomycota,22AP1@155619|Agaricomycetes,3H6D5@355688|Agaricomycetes incertae sedis	4751|Fungi	-	-	-	-	-	-	-	-	-	-	-	-	-	-	-
JALPZM010000006_1_g486_t1	40492.XP_007311073.1	6.55e-22	107	2ET75@1|root,2SVKR@2759|Eukaryota,3ARKN@33154|Opisthokonta,3PG7W@4751|Fungi,3V6JA@5204|Basidiomycota,22C4H@155619|Agaricomycetes	4751|Fungi	-	-	-	-	-	-	-	-	-	-	-	-	-	-	-
JALPZM010000006_1_g487_t1	5111.M1W0E5	1.77e-13	79.7	COG2801@1|root,KOG0017@2759|Eukaryota,38DPC@33154|Opisthokonta,3NUZ7@4751|Fungi,3QNZW@4890|Ascomycota,21AV1@147550|Sordariomycetes,3TMCJ@5125|Hypocreales,3G4P0@34397|Clavicipitaceae	4751|Fungi	L	Reverse transcriptase (RNA-dependent DNA polymerase)	-	-	-	-	-	-	-	-	-	-	-	-	RVT_2,Retrotran_gag_2,gag_pre-integrs,rve
JALPZM010000006_1_g488_t1	5341.XP_007335859.1	6.47e-13	70.1	2ERMF@1|root,2SUDH@2759|Eukaryota,3AQ3E@33154|Opisthokonta,3PGF1@4751|Fungi,3V66P@5204|Basidiomycota,22APE@155619|Agaricomycetes	4751|Fungi	-	-	-	-	-	-	-	-	-	-	-	-	-	-	Retrotran_gag_2
JALPZM010000006_1_g489_t1	160860.XP_007350695.1	3.34e-24	114	2EF9J@1|root,2SKHB@2759|Eukaryota,3AF3R@33154|Opisthokonta,3PA1T@4751|Fungi,3V4XP@5204|Basidiomycota,2268A@155619|Agaricomycetes,3H1P1@355688|Agaricomycetes incertae sedis	4751|Fungi	-	-	-	-	-	-	-	-	-	-	-	-	-	-	-
JALPZM010000006_1_g490_t1	40483.S8EU88	6.06e-07	59.7	2F1SB@1|root,2T2QY@2759|Eukaryota,3ATHP@33154|Opisthokonta,3PHYX@4751|Fungi,3V70X@5204|Basidiomycota,22B7N@155619|Agaricomycetes	4751|Fungi	-	-	-	-	-	-	-	-	-	-	-	-	-	-	-
JALPZM010000006_1_g491_t1	221103.XP_007857425.1	1.72e-11	67.8	295EQ@1|root,2RCCR@2759|Eukaryota,3AYKJ@33154|Opisthokonta,3PJQU@4751|Fungi,3V93U@5204|Basidiomycota,22DSD@155619|Agaricomycetes,3W8HB@5338|Agaricales	4751|Fungi	-	-	-	-	-	-	-	-	-	-	-	-	-	-	-
JALPZM010000006_1_g494_t1	5334.XP_003028375.1	3.01e-45	164	2EIE1@1|root,2SNUP@2759|Eukaryota,3AJWZ@33154|Opisthokonta,3PD9Z@4751|Fungi,3V5B1@5204|Basidiomycota,229B0@155619|Agaricomycetes,3W8B8@5338|Agaricales	4751|Fungi	-	-	-	-	-	-	-	-	-	-	-	-	-	-	-
JALPZM010000006_1_g495_t1	5346.XP_001834524.2	3.45e-69	224	2EM7T@1|root,2SQYC@2759|Eukaryota,3ANKG@33154|Opisthokonta,3PEGQ@4751|Fungi,3V5WW@5204|Basidiomycota,22AN8@155619|Agaricomycetes,3W88P@5338|Agaricales	4751|Fungi	-	-	-	-	-	-	-	-	-	-	-	-	-	-	-
JALPZM010000006_1_g506_t1	85982.XP_007317191.1	2.51e-29	113	2EM7T@1|root,2SQYC@2759|Eukaryota,3ANKG@33154|Opisthokonta,3PEGQ@4751|Fungi,3V5WW@5204|Basidiomycota,22AN8@155619|Agaricomycetes	4751|Fungi	-	-	-	-	-	-	-	-	-	-	-	-	-	-	-
JALPZM010000006_1_g507_t1	85982.XP_007320589.1	4.75e-23	98.6	2EM7T@1|root,2SQYC@2759|Eukaryota,3ANKG@33154|Opisthokonta,3PEGQ@4751|Fungi,3V5WW@5204|Basidiomycota,22AN8@155619|Agaricomycetes	4751|Fungi	-	-	-	-	-	-	-	-	-	-	-	-	-	-	-
JALPZM010000006_1_g515_t1	984962.XP_009544196.1	1.46e-74	253	KOG1356@1|root,KOG1356@2759|Eukaryota,38F24@33154|Opisthokonta,3NW48@4751|Fungi,3UZ57@5204|Basidiomycota,226DU@155619|Agaricomycetes,3H4F7@355688|Agaricomycetes incertae sedis	4751|Fungi	K	A domain family that is part of the cupin metalloenzyme superfamily.	-	-	-	ko:K15601	ko04714,map04714	-	-	-	ko00000,ko00001,ko01000,ko03036	-	-	-	JmjC
JALPZM010000006_1_g516_t1	1693.BMIN_0060	6.55e-08	57.8	COG0304@1|root,COG0331@1|root,COG2030@1|root,COG4981@1|root,COG0304@2|Bacteria,COG0331@2|Bacteria,COG2030@2|Bacteria,COG4981@2|Bacteria,2GIY4@201174|Actinobacteria,4CYXJ@85004|Bifidobacteriales	201174|Actinobacteria	I	Beta-ketoacyl synthase, C-terminal domain	fas	-	-	ko:K11533	ko00061,ko01100,ko01212,ko04931,map00061,map01100,map01212,map04931	M00082,M00083	R01624,R01626,R04355,R04428,R04429,R04533,R04534,R04535,R04536,R04537,R04543,R04544,R04566,R04568,R04724,R04726,R04952,R04953,R04954,R04955,R04957,R04958,R04960,R04961,R04963,R04964,R04965,R04966,R04968,R04969,R07762,R07763,R07764,R07765,R10700	RC00004,RC00029,RC00039,RC00052,RC00076,RC00117,RC00831,RC01095,RC02727,RC02728,RC02729,RC02857,RC02888	ko00000,ko00001,ko00002,ko01000,ko01004	-	-	-	Acyl_transf_1,DUF1729,Ketoacyl-synt_C,MaoC_dehydratas,SAT,ketoacyl-synt
JALPZM010000006_1_g517_t1	7425.NV17956-PA	5.79e-30	138	COG2801@1|root,KOG0017@2759|Eukaryota,38DPC@33154|Opisthokonta,3BGB6@33208|Metazoa,3D5G4@33213|Bilateria,41ZUZ@6656|Arthropoda,3SKEY@50557|Insecta	33208|Metazoa	L	Reverse transcriptase (RNA-dependent DNA polymerase)	-	-	-	-	-	-	-	-	-	-	-	-	DUF4219,RVT_2,Retrotran_gag_2,gag_pre-integrs,rve,zf-CCHC
JALPZM010000006_1_g518_t1	984962.XP_009544557.1	4.36e-40	165	2CGJB@1|root,2SJR2@2759|Eukaryota,3AIT0@33154|Opisthokonta,3PA51@4751|Fungi,3V4PE@5204|Basidiomycota,228YV@155619|Agaricomycetes,3H6WU@355688|Agaricomycetes incertae sedis	4751|Fungi	S	other FunK1 protein kinase	-	-	-	-	-	-	-	-	-	-	-	-	Pkinase
JALPZM010000006_1_g519_t1	5334.XP_003035456.1	2.41e-05	52	2CGJB@1|root,2SJR2@2759|Eukaryota,3AIT0@33154|Opisthokonta,3PA51@4751|Fungi,3V4PE@5204|Basidiomycota,228YV@155619|Agaricomycetes,3W7XZ@5338|Agaricales	4751|Fungi	H	other FunK1 protein kinase	-	-	-	-	-	-	-	-	-	-	-	-	Pkinase
JALPZM010000006_1_g520_t1	5346.XP_001829876.2	3.59e-16	90.9	2EEAW@1|root,2SJRR@2759|Eukaryota,3A9NW@33154|Opisthokonta,3P8GN@4751|Fungi,3V746@5204|Basidiomycota,22CDT@155619|Agaricomycetes,3W9GA@5338|Agaricales	4751|Fungi	G	Atypical alpha protein kinase	-	-	-	-	-	-	-	-	-	-	-	-	Alpha_kinase
JALPZM010000006_1_g521_t1	208960.XP_007266990.1	2.01e-203	591	COG0405@1|root,KOG2410@2759|Eukaryota,38EE0@33154|Opisthokonta,3NVUM@4751|Fungi,3UYQT@5204|Basidiomycota,22564@155619|Agaricomycetes,3H3EI@355688|Agaricomycetes incertae sedis	4751|Fungi	E	Gamma-glutamyltranspeptidase	-	GO:0000322,GO:0000323,GO:0000324,GO:0003674,GO:0003824,GO:0005575,GO:0005622,GO:0005623,GO:0005737,GO:0005773,GO:0006508,GO:0006518,GO:0006575,GO:0006749,GO:0006751,GO:0006790,GO:0006805,GO:0006807,GO:0008150,GO:0008152,GO:0008233,GO:0008238,GO:0008242,GO:0009056,GO:0009410,GO:0009636,GO:0009987,GO:0016787,GO:0019538,GO:0034641,GO:0036374,GO:0042219,GO:0042221,GO:0043170,GO:0043171,GO:0043226,GO:…	2.3.2.2,3.4.19.13,3.4.19.14	ko:K00681,ko:K18592	ko00430,ko00460,ko00480,ko00590,ko01100,map00430,map00460,map00480,map00590,map01100	-	R00494,R01262,R01687,R03867,R03916,R03970,R03971,R04935,R09875	RC00064,RC00090,RC00096	ko00000,ko00001,ko01000,ko01002,ko04090	-	-	-	G_glu_transpept
JALPZM010000006_1_g522_t1	104355.XP_007861449.1	2.69e-22	109	2CGJB@1|root,2S5WB@2759|Eukaryota,39VTX@33154|Opisthokonta,3NU0C@4751|Fungi,3V5AU@5204|Basidiomycota,22961@155619|Agaricomycetes,3H4U6@355688|Agaricomycetes incertae sedis	4751|Fungi	S	serine threonine-protein kinase sgk2	-	-	-	-	-	-	-	-	-	-	-	-	Pkinase
JALPZM010000006_1_g523_t1	936053.I1BZ79	8.2e-05	54.7	KOG0583@1|root,KOG0583@2759|Eukaryota,38GN5@33154|Opisthokonta,3NVKN@4751|Fungi,1GRV7@112252|Fungi incertae sedis	4751|Fungi	T	Kinase-like	-	GO:0000075,GO:0000166,GO:0000278,GO:0001100,GO:0003674,GO:0003824,GO:0004672,GO:0004674,GO:0005488,GO:0005524,GO:0005575,GO:0005622,GO:0005623,GO:0005634,GO:0005737,GO:0005815,GO:0005816,GO:0005856,GO:0005933,GO:0005935,GO:0005938,GO:0006464,GO:0006468,GO:0006793,GO:0006796,GO:0006807,GO:0007049,GO:0007088,GO:0007093,GO:0007096,GO:0007154,GO:0007165,GO:0007346,GO:0008104,GO:0008144,GO:0008150,GO:…	-	ko:K08286	-	-	-	-	ko00000,ko01000	-	-	-	KA1,Pkinase
JALPZM010000006_1_g525_t1	85982.XP_007315183.1	5.16e-32	142	KOG2109@1|root,KOG2109@2759|Eukaryota,38DI8@33154|Opisthokonta,3P6KB@4751|Fungi,3V1WD@5204|Basidiomycota,224TC@155619|Agaricomycetes	4751|Fungi	S	acetyltransferase activator activity	-	-	-	-	-	-	-	-	-	-	-	-	-
JALPZM010000006_1_g532_t1	221103.XP_007858565.1	1.22e-09	68.2	COG2801@1|root,KOG0017@2759|Eukaryota,38F42@33154|Opisthokonta,3NVKU@4751|Fungi,3UXZ9@5204|Basidiomycota	4751|Fungi	L	Retrotransposable element tf2 155 kda protein type 1-like	-	-	-	-	-	-	-	-	-	-	-	-	Chromo,RVP_2,RVT_1,Retrotrans_gag,rve,zf-CCHC
JALPZM010000006_1_g533_t1	80637.XP_007775275.1	2.31e-07	58.2	2CE4T@1|root,2SSM4@2759|Eukaryota,3ARFM@33154|Opisthokonta,3PGGK@4751|Fungi,3V69N@5204|Basidiomycota,22AI8@155619|Agaricomycetes	4751|Fungi	-	-	-	-	-	-	-	-	-	-	-	-	-	-	-
JALPZM010000006_1_g534_t1	5341.XP_007327163.1	5.59e-23	101	2EXKK@1|root,2SZ8P@2759|Eukaryota,3AVV9@33154|Opisthokonta,3PGZI@4751|Fungi,3V6T5@5204|Basidiomycota,22ARX@155619|Agaricomycetes,3W9IU@5338|Agaricales	4751|Fungi	S	hAT family C-terminal dimerisation region	-	-	-	-	-	-	-	-	-	-	-	-	Dimer_Tnp_hAT
JALPZM010000006_1_g535_t1	984962.XP_009540942.1	1.54e-23	102	COG2801@1|root,KOG0017@2759|Eukaryota,3AYGQ@33154|Opisthokonta,3PJM7@4751|Fungi,3V8ZG@5204|Basidiomycota,22CNM@155619|Agaricomycetes,3H7PY@355688|Agaricomycetes incertae sedis	4751|Fungi	L	transposition, RNA-mediated	-	-	-	-	-	-	-	-	-	-	-	-	Retrotran_gag_2,zf-CCHC
JALPZM010000006_1_g536_t1	65672.G4TY65	3.74e-08	60.5	COG2801@1|root,KOG0017@2759|Eukaryota,38DPC@33154|Opisthokonta,3NUZ7@4751|Fungi,3UY7N@5204|Basidiomycota,22AZH@155619|Agaricomycetes,3H6B9@355688|Agaricomycetes incertae sedis	4751|Fungi	L	Integrase core domain	-	-	-	-	-	-	-	-	-	-	-	-	RVT_2,Retrotran_gag_2,gag_pre-integrs,rve,zf-CCHC
JALPZM010000006_1_g537_t1	28377.ENSACAP00000022290	1.82e-83	298	COG2801@1|root,KOG0017@2759|Eukaryota,38DPC@33154|Opisthokonta,3BGB6@33208|Metazoa,3E4E9@33213|Bilateria,48KK2@7711|Chordata,49MPT@7742|Vertebrata	33208|Metazoa	L	Reverse transcriptase (RNA-dependent DNA polymerase)	-	-	-	-	-	-	-	-	-	-	-	-	RVT_2,Retrotran_gag_2,rve
JALPZM010000006_1_g538_t1	588596.U9U544	4.62e-09	68.2	2EA17@1|root,2SGAW@2759|Eukaryota	2759|Eukaryota	-	-	-	-	-	-	-	-	-	-	-	-	-	-	Pkinase
JALPZM010000006_1_g539_t1	40492.XP_007311192.1	7.99e-14	75.9	28N4N@1|root,2QUPU@2759|Eukaryota,3A4QK@33154|Opisthokonta,3Q57I@4751|Fungi,3VCK5@5204|Basidiomycota,22FQN@155619|Agaricomycetes,3H8U2@355688|Agaricomycetes incertae sedis	4751|Fungi	S	Ulp1 protease family, C-terminal catalytic domain	-	-	-	-	-	-	-	-	-	-	-	-	Peptidase_C48
JALPZM010000006_1_g541_t1	5341.XP_007332711.1	6.17e-27	118	COG1132@1|root,KOG0054@2759|Eukaryota,38DEW@33154|Opisthokonta,3NUKV@4751|Fungi,3UYGG@5204|Basidiomycota,226YQ@155619|Agaricomycetes,3W5E3@5338|Agaricales	4751|Fungi	Q	ABC transporter transmembrane region	-	-	-	-	-	-	-	-	-	-	-	-	ABC_membrane,ABC_tran
JALPZM010000006_1_g542_t1	984962.XP_009545335.1	3.39e-14	79.3	2D17Y@1|root,2SH1N@2759|Eukaryota,3AGIT@33154|Opisthokonta,3PBKE@4751|Fungi,3V4FI@5204|Basidiomycota,228T3@155619|Agaricomycetes,3H40W@355688|Agaricomycetes incertae sedis	4751|Fungi	-	-	-	-	-	-	-	-	-	-	-	-	-	-	Transposase_21
JALPZM010000006_1_g547_t1	984962.XP_009550804.1	5.47e-22	99.4	COG0724@1|root,KOG0108@2759|Eukaryota,38D9Z@33154|Opisthokonta,3NWDF@4751|Fungi,3V0B7@5204|Basidiomycota,227UK@155619|Agaricomycetes,3H142@355688|Agaricomycetes incertae sedis	4751|Fungi	A	Hinge domain of cleavage stimulation factor subunit 2	-	GO:0000956,GO:0003674,GO:0003676,GO:0003723,GO:0003729,GO:0005488,GO:0005515,GO:0005575,GO:0005622,GO:0005623,GO:0005634,GO:0005654,GO:0005847,GO:0005849,GO:0006139,GO:0006378,GO:0006379,GO:0006396,GO:0006397,GO:0006401,GO:0006402,GO:0006725,GO:0006807,GO:0008150,GO:0008152,GO:0009056,GO:0009057,GO:0009607,GO:0009719,GO:0009892,GO:0009987,GO:0010467,GO:0010468,GO:0010605,GO:0010629,GO:0016070,GO:…	-	ko:K14407	ko03015,map03015	-	-	-	ko00000,ko00001,ko03019	-	-	-	CSTF2_hinge,CSTF_C,RRM_1
JALPZM010000006_1_g548_t1	160860.XP_007358462.1	5.65e-47	171	2ET9S@1|root,2SVNV@2759|Eukaryota,3AQIS@33154|Opisthokonta,3PG1I@4751|Fungi,3VBKY@5204|Basidiomycota,22ERF@155619|Agaricomycetes,3H6N4@355688|Agaricomycetes incertae sedis	4751|Fungi	S	MULE transposase domain	-	-	-	-	-	-	-	-	-	-	-	-	MULE
JALPZM010000006_1_g549_t1	38033.XP_001222896.1	3.68e-16	89	COG0507@1|root,KOG0987@2759|Eukaryota,39RYU@33154|Opisthokonta,3P64X@4751|Fungi,3QU0F@4890|Ascomycota,21AWX@147550|Sordariomycetes	33154|Opisthokonta	L	Belongs to the helicase family	-	-	-	-	-	-	-	-	-	-	-	-	Helitron_like_N,Herpes_Helicase,MULE,PIF1
JALPZM010000006_1_g550_t1	104355.XP_007870243.1	1.03e-11	74.7	2D4Y6@1|root,2SWPT@2759|Eukaryota,3ATU9@33154|Opisthokonta,3PIKD@4751|Fungi,3V77X@5204|Basidiomycota,22CUG@155619|Agaricomycetes,3H7SZ@355688|Agaricomycetes incertae sedis	4751|Fungi	-	-	-	-	-	-	-	-	-	-	-	-	-	-	-
JALPZM010000006_1_g552_t1	38033.XP_001222896.1	3.68e-16	89	COG0507@1|root,KOG0987@2759|Eukaryota,39RYU@33154|Opisthokonta,3P64X@4751|Fungi,3QU0F@4890|Ascomycota,21AWX@147550|Sordariomycetes	33154|Opisthokonta	L	Belongs to the helicase family	-	-	-	-	-	-	-	-	-	-	-	-	Helitron_like_N,Herpes_Helicase,MULE,PIF1
JALPZM010000006_1_g554_t1	5341.XP_007328515.1	5.31e-65	235	COG0202@1|root,KOG1522@2759|Eukaryota,39R3C@33154|Opisthokonta,3NWFI@4751|Fungi,3UZGZ@5204|Basidiomycota,227RE@155619|Agaricomycetes,3W471@5338|Agaricales	4751|Fungi	K	Rna polymerase ii	rpb3	GO:0000228,GO:0000428,GO:0000785,GO:0000790,GO:0005575,GO:0005622,GO:0005623,GO:0005634,GO:0005654,GO:0005665,GO:0005694,GO:0006139,GO:0006351,GO:0006353,GO:0006366,GO:0006369,GO:0006725,GO:0006807,GO:0008150,GO:0008152,GO:0009058,GO:0009059,GO:0009987,GO:0010467,GO:0016070,GO:0016591,GO:0018130,GO:0019438,GO:0030880,GO:0031974,GO:0031981,GO:0032774,GO:0032991,GO:0034641,GO:0034645,GO:0034654,GO:…	-	ko:K03011	ko00230,ko00240,ko01100,ko03020,ko05016,ko05169,map00230,map00240,map01100,map03020,map05016,map05169	M00180	R00435,R00441,R00442,R00443	RC02795	br01611,ko00000,ko00001,ko00002,ko03021,ko03400	-	-	-	RNA_pol_A_bac,RNA_pol_L
JALPZM010000006_1_g555_t1	85982.XP_007311987.1	2.55e-79	289	2D1Y1@1|root,2SJQY@2759|Eukaryota,3AIRZ@33154|Opisthokonta,3PA6D@4751|Fungi,3V3JF@5204|Basidiomycota,22BCE@155619|Agaricomycetes	4751|Fungi	-	-	-	-	-	-	-	-	-	-	-	-	-	-	-
JALPZM010000006_1_g558_t1	160860.XP_007358782.1	6.96e-11	66.2	2B2JW@1|root,2S0CW@2759|Eukaryota,3A2J5@33154|Opisthokonta,3P3P5@4751|Fungi,3V0X7@5204|Basidiomycota,22AHJ@155619|Agaricomycetes,3H78U@355688|Agaricomycetes incertae sedis	4751|Fungi	-	-	-	-	-	-	-	-	-	-	-	-	-	-	RVT_3
JALPZM010000006_1_g559_t1	202698.XP_007384623.1	1.6e-13	77.8	2959D@1|root,2RC7A@2759|Eukaryota,3AYG2@33154|Opisthokonta,3PJKK@4751|Fungi,3V8YP@5204|Basidiomycota,22CKM@155619|Agaricomycetes,3H7MA@355688|Agaricomycetes incertae sedis	202698.XP_007384623.1|-	-	-	-	-	-	-	-	-	-	-	-	-	-	-	-
JALPZM010000006_1_g560_t1	5346.XP_001841457.1	0.000535	47.4	2EJ0F@1|root,2RC24@2759|Eukaryota,3AYCK@33154|Opisthokonta,3PJHA@4751|Fungi,3V8UV@5204|Basidiomycota,22DI3@155619|Agaricomycetes,3W8MY@5338|Agaricales	4751|Fungi	-	-	-	-	-	-	-	-	-	-	-	-	-	-	-
JALPZM010000006_1_g561_t1	40483.S8DPC8	1.38e-73	241	COG0724@1|root,KOG0108@2759|Eukaryota,38D9Z@33154|Opisthokonta,3NWDF@4751|Fungi,3V0B7@5204|Basidiomycota,227UK@155619|Agaricomycetes,3H142@355688|Agaricomycetes incertae sedis	4751|Fungi	A	Hinge domain of cleavage stimulation factor subunit 2	-	GO:0000956,GO:0003674,GO:0003676,GO:0003723,GO:0003729,GO:0005488,GO:0005515,GO:0005575,GO:0005622,GO:0005623,GO:0005634,GO:0005654,GO:0005847,GO:0005849,GO:0006139,GO:0006378,GO:0006379,GO:0006396,GO:0006397,GO:0006401,GO:0006402,GO:0006725,GO:0006807,GO:0008150,GO:0008152,GO:0009056,GO:0009057,GO:0009607,GO:0009719,GO:0009892,GO:0009987,GO:0010467,GO:0010468,GO:0010605,GO:0010629,GO:0016070,GO:…	-	ko:K14407	ko03015,map03015	-	-	-	ko00000,ko00001,ko03019	-	-	-	CSTF2_hinge,CSTF_C,RRM_1
JALPZM010000006_1_g563_t1	40492.XP_007311041.1	1.27e-20	98.6	2EEI7@1|root,2SJXV@2759|Eukaryota,3AEQF@33154|Opisthokonta,3PB6V@4751|Fungi,3V3A3@5204|Basidiomycota,227Q7@155619|Agaricomycetes,3H2VV@355688|Agaricomycetes incertae sedis	4751|Fungi	-	-	-	-	-	-	-	-	-	-	-	-	-	-	-
JALPZM010000006_1_g564_t1	85982.XP_007317075.1	9.62e-63	205	2EAFA@1|root,2SGP9@2759|Eukaryota,3ACTI@33154|Opisthokonta,3P9QM@4751|Fungi,3V36R@5204|Basidiomycota,22AEX@155619|Agaricomycetes	4751|Fungi	-	-	-	-	-	-	-	-	-	-	-	-	-	-	bZIP_2
JALPZM010000006_1_g565_t1	221103.XP_007855970.1	2.29e-51	186	KOG1121@1|root,KOG1121@2759|Eukaryota,39KU3@33154|Opisthokonta,3Q57D@4751|Fungi,3VCJY@5204|Basidiomycota,22C69@155619|Agaricomycetes,3W95N@5338|Agaricales	4751|Fungi	L	protein dimerization activity	-	-	-	-	-	-	-	-	-	-	-	-	DUF659,Dimer_Tnp_hAT
JALPZM010000006_1_g566_t1	67593.Physo144187	2.09e-12	76.6	29IRD@1|root,2RRZ3@2759|Eukaryota,3QH7R@4776|Peronosporales	4776|Peronosporales	-	-	-	-	-	-	-	-	-	-	-	-	-	-	-
JALPZM010000006_1_g568_t1	80637.XP_007772139.1	1.28e-93	288	28IEI@1|root,2QQR9@2759|Eukaryota,3A2CG@33154|Opisthokonta,3P3D1@4751|Fungi,3V3DD@5204|Basidiomycota,22AXZ@155619|Agaricomycetes	4751|Fungi	S	DDE superfamily endonuclease	-	-	-	-	-	-	-	-	-	-	-	-	DDE_Tnp_4
JALPZM010000006_1_g569_t1	208960.XP_007264186.1	8.66e-121	380	COG5099@1|root,KOG1488@2759|Eukaryota,38BAP@33154|Opisthokonta,3NVGT@4751|Fungi,3UXX7@5204|Basidiomycota,226TQ@155619|Agaricomycetes,3H2CE@355688|Agaricomycetes incertae sedis	4751|Fungi	J	ARM repeat-containing protein	PUF3	GO:0000288,GO:0000956,GO:0003674,GO:0003676,GO:0003723,GO:0003729,GO:0005488,GO:0005575,GO:0005622,GO:0005623,GO:0005737,GO:0005739,GO:0005740,GO:0005741,GO:0006091,GO:0006139,GO:0006401,GO:0006402,GO:0006403,GO:0006725,GO:0006807,GO:0006996,GO:0007005,GO:0008150,GO:0008152,GO:0008298,GO:0009056,GO:0009057,GO:0009060,GO:0009892,GO:0009987,GO:0010468,GO:0010605,GO:0010629,GO:0015980,GO:0016020,GO:…	-	ko:K17943,ko:K17944	-	-	-	-	ko00000,ko03029	-	-	-	PUF
JALPZM010000006_1_g570_t1	80637.XP_007772139.1	1.28e-93	288	28IEI@1|root,2QQR9@2759|Eukaryota,3A2CG@33154|Opisthokonta,3P3D1@4751|Fungi,3V3DD@5204|Basidiomycota,22AXZ@155619|Agaricomycetes	4751|Fungi	S	DDE superfamily endonuclease	-	-	-	-	-	-	-	-	-	-	-	-	DDE_Tnp_4
JALPZM010000006_1_g572_t1	67593.Physo144187	2.09e-12	76.6	29IRD@1|root,2RRZ3@2759|Eukaryota,3QH7R@4776|Peronosporales	4776|Peronosporales	-	-	-	-	-	-	-	-	-	-	-	-	-	-	-
JALPZM010000006_1_g577_t1	984962.XP_009551058.1	1.83e-73	254	COG2801@1|root,KOG0017@2759|Eukaryota,38F42@33154|Opisthokonta,3NVKU@4751|Fungi	4751|Fungi	Z	retrotransposable element tf2 155 kda protein type 1-like	-	-	-	-	-	-	-	-	-	-	-	-	RVT_1,rve,zf-CCHC
JALPZM010000006_1_g580_t1	160860.XP_007359054.1	4.87e-19	93.6	2EDYD@1|root,2SJG5@2759|Eukaryota,3AGS2@33154|Opisthokonta,3PCCT@4751|Fungi,3V3YR@5204|Basidiomycota,227J7@155619|Agaricomycetes	4751|Fungi	-	-	-	-	-	-	-	-	-	-	-	-	-	-	-
JALPZM010000006_1_g583_t1	221103.XP_007848412.1	2.47e-89	280	2BH76@1|root,2SSVH@2759|Eukaryota,3AQMD@33154|Opisthokonta,3PGCE@4751|Fungi,3V690@5204|Basidiomycota,227VP@155619|Agaricomycetes,3W7H5@5338|Agaricales	4751|Fungi	K	Velvet factor	-	-	-	-	-	-	-	-	-	-	-	-	Velvet
JALPZM010000036_1_g587_t1	221103.XP_007858064.1	1.17e-44	164	COG2801@1|root,KOG0017@2759|Eukaryota,3AMJC@33154|Opisthokonta,3PE53@4751|Fungi,3V5P3@5204|Basidiomycota,22BZK@155619|Agaricomycetes	4751|Fungi	L	DNA RNA polymerase	-	-	-	-	-	-	-	-	-	-	-	-	RVT_1
JALPZM010000036_1_g589_t1	80637.XP_007774980.1	2.85e-97	316	2EBRF@1|root,2SHSB@2759|Eukaryota,3AII7@33154|Opisthokonta,3PB8V@4751|Fungi,3V43R@5204|Basidiomycota,224UP@155619|Agaricomycetes	4751|Fungi	S	protein Coprinopsis cinerea okayama7 130	-	-	-	-	-	-	-	-	-	-	-	-	-
JALPZM010000036_1_g590_t1	40483.S8FUG1	0.0001	47	2EBRF@1|root,2SHSB@2759|Eukaryota,3AII7@33154|Opisthokonta,3PB8V@4751|Fungi,3V43R@5204|Basidiomycota,224UP@155619|Agaricomycetes,3H3YV@355688|Agaricomycetes incertae sedis	4751|Fungi	S	protein Coprinopsis cinerea okayama7 130	-	-	-	-	-	-	-	-	-	-	-	-	-
JALPZM010000036_1_g591_t1	984962.XP_009540738.1	3.62e-06	55.5	2EKHQ@1|root,2SQE3@2759|Eukaryota,3ANH1@33154|Opisthokonta,3PESF@4751|Fungi,3V5V7@5204|Basidiomycota,22AGT@155619|Agaricomycetes,3H5YG@355688|Agaricomycetes incertae sedis	4751|Fungi	S	Ser-Thr-rich glycosyl-phosphatidyl-inositol-anchored membrane family	-	-	-	-	-	-	-	-	-	-	-	-	GPI-anchored
JALPZM010000036_1_g592_t1	984962.XP_009550197.1	2.44e-22	105	COG2801@1|root,KOG0017@2759|Eukaryota,3AKRK@33154|Opisthokonta,3PE9Z@4751|Fungi,3VCKX@5204|Basidiomycota,22D2F@155619|Agaricomycetes,3H292@355688|Agaricomycetes incertae sedis	4751|Fungi	L	Integrase core domain	-	-	-	-	-	-	-	-	-	-	-	-	rve
JALPZM010000036_1_g594_t1	984962.XP_009551026.1	6.1e-15	88.2	2CPBU@1|root,2R183@2759|Eukaryota,3AYT6@33154|Opisthokonta,3PJWS@4751|Fungi,3V9BM@5204|Basidiomycota,22B3B@155619|Agaricomycetes,3H6K6@355688|Agaricomycetes incertae sedis	4751|Fungi	-	-	-	-	-	-	-	-	-	-	-	-	-	-	-
JALPZM010000036_1_g597_t1	40492.XP_007309372.1	6.07e-29	131	2D2KQ@1|root,2SN7X@2759|Eukaryota,3AK2M@33154|Opisthokonta,3PD6D@4751|Fungi,3V51F@5204|Basidiomycota,22ATF@155619|Agaricomycetes	4751|Fungi	-	-	-	-	-	-	-	-	-	-	-	-	-	-	-
JALPZM010000036_1_g601_t1	5341.XP_007334380.1	9.74e-13	73.9	2ERE9@1|root,2SU7V@2759|Eukaryota,3ARF7@33154|Opisthokonta,3PFYP@4751|Fungi,3V6EC@5204|Basidiomycota,22DE9@155619|Agaricomycetes,3W9GK@5338|Agaricales	4751|Fungi	-	-	-	-	-	-	-	-	-	-	-	-	-	-	-
JALPZM010000036_1_g602_t1	15368.BRADI1G43550.1	1.35e-96	334	COG2801@1|root,KOG0017@2759|Eukaryota,37THH@33090|Viridiplantae,3GG2K@35493|Streptophyta,3M2IR@4447|Liliopsida,3IKX9@38820|Poales	35493|Streptophyta	L	Reverse transcriptase (RNA-dependent DNA polymerase)	-	-	-	-	-	-	-	-	-	-	-	-	RVT_2,gag_pre-integrs,rve,zf-CCHC
JALPZM010000036_1_g603_t1	984962.XP_009542091.1	9.45e-57	196	2ERMF@1|root,2SUDH@2759|Eukaryota,3AQ3E@33154|Opisthokonta,3PGF1@4751|Fungi,3V66P@5204|Basidiomycota,22APE@155619|Agaricomycetes,3H7IN@355688|Agaricomycetes incertae sedis	4751|Fungi	-	-	-	-	-	-	-	-	-	-	-	-	-	-	Retrotran_gag_2
JALPZM010000036_1_g604_t1	202698.XP_007389332.1	1.45e-06	58.5	2CWQN@1|root,2RV06@2759|Eukaryota,38WKN@33154|Opisthokonta,3PJIJ@4751|Fungi,3V6NP@5204|Basidiomycota,22DJG@155619|Agaricomycetes,3H7U7@355688|Agaricomycetes incertae sedis	4751|Fungi	-	-	-	-	-	-	-	-	-	-	-	-	-	-	-
JALPZM010000036_1_g608_t1	40483.S8FUG1	0.0001	47	2EBRF@1|root,2SHSB@2759|Eukaryota,3AII7@33154|Opisthokonta,3PB8V@4751|Fungi,3V43R@5204|Basidiomycota,224UP@155619|Agaricomycetes,3H3YV@355688|Agaricomycetes incertae sedis	4751|Fungi	S	protein Coprinopsis cinerea okayama7 130	-	-	-	-	-	-	-	-	-	-	-	-	-
JALPZM010000036_1_g609_t1	80637.XP_007774980.1	1.26e-98	315	2EBRF@1|root,2SHSB@2759|Eukaryota,3AII7@33154|Opisthokonta,3PB8V@4751|Fungi,3V43R@5204|Basidiomycota,224UP@155619|Agaricomycetes	4751|Fungi	S	protein Coprinopsis cinerea okayama7 130	-	-	-	-	-	-	-	-	-	-	-	-	-
JALPZM010000036_1_g610_t1	104355.XP_007871046.1	4.7e-28	125	2CY1H@1|root,2S1BC@2759|Eukaryota,39KXQ@33154|Opisthokonta,3Q5BF@4751|Fungi,3V7FQ@5204|Basidiomycota,22BJC@155619|Agaricomycetes	4751|Fungi	-	-	-	-	-	-	-	-	-	-	-	-	-	-	DNA_pol_A_exo1
JALPZM010000036_1_g611_t1	5346.XP_001838606.2	2.14e-07	60.1	2D4F2@1|root,2SUXQ@2759|Eukaryota,3AQC8@33154|Opisthokonta,3PFYY@4751|Fungi,3V6C9@5204|Basidiomycota,22AQP@155619|Agaricomycetes,3W9FX@5338|Agaricales	4751|Fungi	-	-	-	-	-	-	-	-	-	-	-	-	-	-	-
JALPZM010000036_1_g614_t1	5341.XP_007335165.1	0.000767	48.9	KOG4373@1|root,KOG4373@2759|Eukaryota	2759|Eukaryota	C	3'-5' exonuclease activity	WRN	GO:0000018,GO:0000019,GO:0000217,GO:0000287,GO:0000400,GO:0000403,GO:0000405,GO:0000723,GO:0000724,GO:0000725,GO:0000731,GO:0000738,GO:0000781,GO:0001302,GO:0001325,GO:0003674,GO:0003676,GO:0003677,GO:0003678,GO:0003682,GO:0003684,GO:0003824,GO:0004003,GO:0004386,GO:0004518,GO:0004527,GO:0004529,GO:0004536,GO:0005488,GO:0005515,GO:0005575,GO:0005622,GO:0005623,GO:0005634,GO:0005654,GO:0005657,GO:…	3.1.11.1,3.6.4.12	ko:K10900,ko:K20777	-	-	-	-	ko00000,ko01000,ko03032,ko03400	-	-	-	DEAD,DNA_pol_A_exo1,HRDC,HTH_40,Helicase_C,RQC,RecQ_Zn_bind
JALPZM010000036_1_g615_t1	5346.XP_001841095.2	9.29e-18	86.3	2EBRF@1|root,2SHSB@2759|Eukaryota,3AII7@33154|Opisthokonta,3PB8V@4751|Fungi,3V43R@5204|Basidiomycota,224UP@155619|Agaricomycetes,3W9T0@5338|Agaricales	4751|Fungi	S	protein Coprinopsis cinerea okayama7 130	-	-	-	-	-	-	-	-	-	-	-	-	-
JALPZM010000036_1_g618_t1	104355.XP_007865530.1	0.000737	48.1	2E2NY@1|root,2S9VY@2759|Eukaryota,3AU7Y@33154|Opisthokonta,3PGN5@4751|Fungi,3V76C@5204|Basidiomycota,22AJF@155619|Agaricomycetes,3H63A@355688|Agaricomycetes incertae sedis	4751|Fungi	S	zinc finger	-	-	-	-	-	-	-	-	-	-	-	-	-
JALPZM010000036_1_g619_t1	984962.XP_009551058.1	4.87e-90	319	COG2801@1|root,KOG0017@2759|Eukaryota,38F42@33154|Opisthokonta,3NVKU@4751|Fungi	4751|Fungi	Z	retrotransposable element tf2 155 kda protein type 1-like	-	-	-	-	-	-	-	-	-	-	-	-	RVT_1,rve,zf-CCHC
JALPZM010000036_1_g621_t1	984962.XP_009551057.1	1.12e-22	103	2D4F0@1|root,2SUXC@2759|Eukaryota,3APTG@33154|Opisthokonta,3PFW1@4751|Fungi,3V6FE@5204|Basidiomycota,22BAW@155619|Agaricomycetes,3H7WH@355688|Agaricomycetes incertae sedis	984962.XP_009551057.1|-	-	-	-	-	-	-	-	-	-	-	-	-	-	-	-
JALPZM010000034_1_g623_t1	80637.XP_007769810.1	9.42e-07	52.4	COG0141@1|root,KOG4439@2759|Eukaryota,39QAI@33154|Opisthokonta,3Q6G4@4751|Fungi,3V7QE@5204|Basidiomycota,22FU0@155619|Agaricomycetes	2759|Eukaryota	KL	helicase superfamily c-terminal domain	-	-	-	ko:K15083,ko:K15173	ko04918,map04918	-	-	-	ko00000,ko00001,ko01000,ko03021,ko03400	-	-	-	Helicase_C,SNF2_N
JALPZM010000034_1_g625_t1	104355.XP_007871363.1	9.67e-67	244	2EJ0F@1|root,2SPAF@2759|Eukaryota,3AMD9@33154|Opisthokonta,3PDRA@4751|Fungi,3V5KX@5204|Basidiomycota,22AAX@155619|Agaricomycetes,3H826@355688|Agaricomycetes incertae sedis	4751|Fungi	-	-	-	-	-	-	-	-	-	-	-	-	-	-	-
JALPZM010000034_1_g627_t1	5334.XP_003032439.1	3.71e-05	55.8	2D4P2@1|root,2SVSD@2759|Eukaryota,3ARRU@33154|Opisthokonta,3PGIN@4751|Fungi,3V6HQ@5204|Basidiomycota,22CFH@155619|Agaricomycetes	4751|Fungi	-	-	-	-	-	-	-	-	-	-	-	-	-	-	-
JALPZM010000034_1_g628_t1	5334.XP_003032439.1	4.94e-05	55.8	2D4P2@1|root,2SVSD@2759|Eukaryota,3ARRU@33154|Opisthokonta,3PGIN@4751|Fungi,3V6HQ@5204|Basidiomycota,22CFH@155619|Agaricomycetes	4751|Fungi	-	-	-	-	-	-	-	-	-	-	-	-	-	-	-
JALPZM010000034_1_g630_t1	4929.XP_001487461.1	8.06e-16	84.7	COG0846@1|root,KOG2684@2759|Eukaryota,38EDF@33154|Opisthokonta,3NV2F@4751|Fungi,3QP0F@4890|Ascomycota,3RSHD@4891|Saccharomycetes,47C8B@766764|Debaryomycetaceae	4751|Fungi	BK	Sir2 family	HST3	GO:0000724,GO:0000725,GO:0003674,GO:0003824,GO:0004407,GO:0005575,GO:0005622,GO:0005623,GO:0005634,GO:0006082,GO:0006139,GO:0006259,GO:0006281,GO:0006302,GO:0006310,GO:0006325,GO:0006342,GO:0006348,GO:0006355,GO:0006464,GO:0006476,GO:0006629,GO:0006631,GO:0006725,GO:0006807,GO:0006950,GO:0006974,GO:0006996,GO:0008150,GO:0008152,GO:0009889,GO:0009890,GO:0009892,GO:0009987,GO:0010468,GO:0010556,GO:…	4.4.1.36	ko:K11121,ko:K20247	ko00340,ko00760,ko01100,ko04213,map00340,map00760,map01100,map04213	-	R00102,R10633,R11023	RC00033,RC00096,RC00485,RC01784,RC03328	ko00000,ko00001,ko01000,ko03032,ko03036	-	-	-	SIR2
JALPZM010000034_1_g631_t1	202698.XP_007381761.1	3.58e-42	152	2D3I5@1|root,2SRMK@2759|Eukaryota,3AM2F@33154|Opisthokonta,3PDXU@4751|Fungi,3V8RV@5204|Basidiomycota,22A8R@155619|Agaricomycetes,3H665@355688|Agaricomycetes incertae sedis	4751|Fungi	-	-	-	-	-	-	-	-	-	-	-	-	-	-	Exo_endo_phos_2
JALPZM010000034_1_g634_t1	221103.XP_007849409.1	5.57e-27	112	2CZWM@1|root,2SBYE@2759|Eukaryota,3ADR8@33154|Opisthokonta,3P96F@4751|Fungi	4751|Fungi	-	-	-	-	-	-	-	-	-	-	-	-	-	-	-
JALPZM010000034_1_g637_t1	13349.G1X979	6.18e-38	148	2EX92@1|root,2SYYZ@2759|Eukaryota,3AUVM@33154|Opisthokonta,3PGNC@4751|Fungi,3R5FC@4890|Ascomycota	4751|Fungi	-	-	-	-	-	-	-	-	-	-	-	-	-	-	-
JALPZM010000034_1_g639_t1	40492.XP_007299278.1	1.31e-29	115	COG2801@1|root,KOG0017@2759|Eukaryota,3AMJC@33154|Opisthokonta,3PE53@4751|Fungi,3V5P3@5204|Basidiomycota,22BZK@155619|Agaricomycetes,3H7EV@355688|Agaricomycetes incertae sedis	4751|Fungi	L	DNA RNA polymerase	-	-	-	-	-	-	-	-	-	-	-	-	RVT_1
JALPZM010000034_1_g640_t1	5346.XP_002910378.1	4.93e-24	117	2D4KQ@1|root,2SVHK@2759|Eukaryota,3ARAR@33154|Opisthokonta,3PGH7@4751|Fungi,3V6D5@5204|Basidiomycota,22AV2@155619|Agaricomycetes,3W8BD@5338|Agaricales	4751|Fungi	S	zinc finger	-	-	-	-	-	-	-	-	-	-	-	-	RVP_2,zf-CCHC
JALPZM010000034_1_g644_t1	40492.XP_007300394.1	1.6e-13	76.6	2CZ18@1|root,2S7RI@2759|Eukaryota,3A6Y9@33154|Opisthokonta,3Q31X@4751|Fungi,3V3I6@5204|Basidiomycota,227VH@155619|Agaricomycetes,3H8U6@355688|Agaricomycetes incertae sedis	4751|Fungi	S	DDE superfamily endonuclease	-	-	-	-	-	-	-	-	-	-	-	-	DDE_1
JALPZM010000034_1_g645_t1	40492.XP_007300394.1	3.58e-10	67	2CZ18@1|root,2S7RI@2759|Eukaryota,3A6Y9@33154|Opisthokonta,3Q31X@4751|Fungi,3V3I6@5204|Basidiomycota,227VH@155619|Agaricomycetes,3H8U6@355688|Agaricomycetes incertae sedis	4751|Fungi	S	DDE superfamily endonuclease	-	-	-	-	-	-	-	-	-	-	-	-	DDE_1
JALPZM010000034_1_g646_t1	5334.XP_003030862.1	4.47e-70	242	2D1UW@1|root,2SJBV@2759|Eukaryota,3AJ0E@33154|Opisthokonta,3PCXZ@4751|Fungi,3V515@5204|Basidiomycota,22BFT@155619|Agaricomycetes,3W792@5338|Agaricales	4751|Fungi	-	-	-	-	-	-	-	-	-	-	-	-	-	-	-
JALPZM010000034_1_g647_t1	160860.XP_007344716.1	3.46e-26	105	COG0667@1|root,KOG1575@2759|Eukaryota,38B5K@33154|Opisthokonta,3NWH7@4751|Fungi,3UYSQ@5204|Basidiomycota,228AA@155619|Agaricomycetes,3H31Z@355688|Agaricomycetes incertae sedis	4751|Fungi	C	Aldo keto reductase	AAD14	GO:0003674,GO:0003824,GO:0006081,GO:0008150,GO:0008152,GO:0009058,GO:0009987,GO:0016491,GO:0016614,GO:0016616,GO:0018456,GO:0019748,GO:0044237,GO:0044550,GO:0055114,GO:0071704,GO:1900558,GO:1900560,GO:1900561,GO:1900563,GO:1901576	-	-	-	-	-	-	-	-	-	-	Aldo_ket_red
JALPZM010000034_1_g648_t1	202698.XP_007387375.1	1.49e-60	213	COG2124@1|root,KOG0156@2759|Eukaryota,38BSU@33154|Opisthokonta,3PA23@4751|Fungi,3V4KK@5204|Basidiomycota,226P9@155619|Agaricomycetes,3H1XF@355688|Agaricomycetes incertae sedis	4751|Fungi	Q	cytochrome P450	-	-	-	-	-	-	-	-	-	-	-	-	p450
JALPZM010000034_1_g652_t1	85982.XP_007321013.1	2.93e-31	128	2D17Y@1|root,2SH1N@2759|Eukaryota,3AGIT@33154|Opisthokonta,3PBKE@4751|Fungi,3V4FI@5204|Basidiomycota,228T3@155619|Agaricomycetes	4751|Fungi	-	-	-	-	-	-	-	-	-	-	-	-	-	-	-
JALPZM010000025_1_g656_t1	104355.XP_007871363.1	6.43e-62	232	2EJ0F@1|root,2SPAF@2759|Eukaryota,3AMD9@33154|Opisthokonta,3PDRA@4751|Fungi,3V5KX@5204|Basidiomycota,22AAX@155619|Agaricomycetes,3H826@355688|Agaricomycetes incertae sedis	4751|Fungi	-	-	-	-	-	-	-	-	-	-	-	-	-	-	-
JALPZM010000025_1_g657_t1	80637.XP_007769810.1	4.18e-88	322	COG0141@1|root,KOG4439@2759|Eukaryota,39QAI@33154|Opisthokonta,3Q6G4@4751|Fungi,3V7QE@5204|Basidiomycota,22FU0@155619|Agaricomycetes	2759|Eukaryota	KL	helicase superfamily c-terminal domain	-	-	-	ko:K15083,ko:K15173	ko04918,map04918	-	-	-	ko00000,ko00001,ko01000,ko03021,ko03400	-	-	-	Helicase_C,SNF2_N
JALPZM010000025_1_g659_t1	1121946.AUAX01000041_gene4886	4.6e-11	68.2	28NR1@1|root,2ZAJ8@2|Bacteria,2GQCD@201174|Actinobacteria	201174|Actinobacteria	S	Neprosin	-	-	-	-	-	-	-	-	-	-	-	-	Neprosin
JALPZM010000025_1_g661_t1	984962.XP_009552912.1	2.24e-09	63.5	2D3GZ@1|root,2SRIE@2759|Eukaryota,3ANI0@33154|Opisthokonta,3PEEV@4751|Fungi,3V5N1@5204|Basidiomycota	4751|Fungi	-	-	-	-	-	-	-	-	-	-	-	-	-	-	gag-asp_proteas
JALPZM010000029_1_g663_t1	984962.XP_009548407.1	2.87e-43	175	2C8W4@1|root,2S359@2759|Eukaryota,39R0P@33154|Opisthokonta,3NVE6@4751|Fungi,3V19E@5204|Basidiomycota,227WV@155619|Agaricomycetes,3H345@355688|Agaricomycetes incertae sedis	4751|Fungi	S	CUE domain	DEF1	GO:0000723,GO:0005575,GO:0005622,GO:0005623,GO:0005634,GO:0006139,GO:0006259,GO:0006281,GO:0006283,GO:0006289,GO:0006464,GO:0006508,GO:0006511,GO:0006725,GO:0006807,GO:0006950,GO:0006974,GO:0006996,GO:0008150,GO:0008152,GO:0009056,GO:0009057,GO:0009987,GO:0016043,GO:0016567,GO:0019538,GO:0019941,GO:0030163,GO:0032200,GO:0032446,GO:0033554,GO:0034641,GO:0036211,GO:0042592,GO:0043170,GO:0043226,GO:…	-	-	-	-	-	-	-	-	-	-	CUE
JALPZM010000029_1_g664_t1	5341.XP_007332065.1	4.06e-79	245	2B0TT@1|root,2S08R@2759|Eukaryota,3A3PI@33154|Opisthokonta,3P44E@4751|Fungi,3V1QN@5204|Basidiomycota,22940@155619|Agaricomycetes,3W6TS@5338|Agaricales	4751|Fungi	S	DASH complex subunit Dam1	DAM1	GO:0000003,GO:0000070,GO:0000226,GO:0000228,GO:0000278,GO:0000280,GO:0000775,GO:0000776,GO:0000777,GO:0000778,GO:0000779,GO:0000780,GO:0000793,GO:0000794,GO:0000819,GO:0000922,GO:0000940,GO:0000942,GO:0003674,GO:0005488,GO:0005515,GO:0005575,GO:0005622,GO:0005623,GO:0005634,GO:0005694,GO:0005737,GO:0005815,GO:0005816,GO:0005819,GO:0005827,GO:0005856,GO:0005874,GO:0005876,GO:0005881,GO:0005938,GO:…	-	ko:K02307	ko04111,map04111	-	-	-	ko00000,ko00001,ko03036	-	-	-	DASH_Dam1
JALPZM010000029_1_g665_t1	5346.XP_001834217.1	0	878	COG0516@1|root,KOG2550@2759|Eukaryota,38FT7@33154|Opisthokonta,3NVXY@4751|Fungi,3UZV3@5204|Basidiomycota,228EM@155619|Agaricomycetes,3W5AF@5338|Agaricales	4751|Fungi	F	Catalyzes the conversion of inosine 5'-phosphate (IMP) to xanthosine 5'-phosphate (XMP), the first committed and rate- limiting step in the de novo synthesis of guanine nucleotides, and therefore plays an important role in the regulation of cell growth	IMD1	GO:0000785,GO:0003674,GO:0003676,GO:0003682,GO:0003723,GO:0003729,GO:0003824,GO:0003938,GO:0005488,GO:0005575,GO:0005622,GO:0005623,GO:0005694,GO:0005737,GO:0005886,GO:0006139,GO:0006163,GO:0006164,GO:0006183,GO:0006725,GO:0006753,GO:0006793,GO:0006796,GO:0006807,GO:0006950,GO:0007154,GO:0008150,GO:0008152,GO:0009058,GO:0009116,GO:0009117,GO:0009119,GO:0009141,GO:0009142,GO:0009144,GO:0009145,GO:…	1.1.1.205	ko:K00088	ko00230,ko00983,ko01100,ko01110,map00230,map00983,map01100,map01110	M00050	R01130,R08240	RC00143,RC02207	ko00000,ko00001,ko00002,ko01000,ko04147	-	-	-	CBS,IMPDH
JALPZM010000029_1_g666_t1	104355.XP_007865864.1	3.37e-133	392	COG2135@1|root,KOG2618@2759|Eukaryota,39RJQ@33154|Opisthokonta,3NX9R@4751|Fungi,3V0XT@5204|Basidiomycota,224CP@155619|Agaricomycetes,3H3DP@355688|Agaricomycetes incertae sedis	4751|Fungi	S	DUF159-domain-containing protein	-	GO:0005575,GO:0005622,GO:0005623,GO:0005634,GO:0005737,GO:0043226,GO:0043227,GO:0043229,GO:0043231,GO:0044424,GO:0044464	-	-	-	-	-	-	-	-	-	-	SRAP
JALPZM010000029_1_g667_t1	5341.XP_007334442.1	7.31e-162	479	2E6Q6@1|root,2SDD1@2759|Eukaryota,3ACDE@33154|Opisthokonta,3P8XX@4751|Fungi,3V355@5204|Basidiomycota,2270I@155619|Agaricomycetes,3W68X@5338|Agaricales	4751|Fungi	S	Bromodomain associated	-	-	-	-	-	-	-	-	-	-	-	-	Bromo_TP
JALPZM010000029_1_g668_t1	984962.XP_009548413.1	1.02e-40	137	COG0231@1|root,KOG3271@2759|Eukaryota,39ZYU@33154|Opisthokonta,3P1UC@4751|Fungi,3V0AI@5204|Basidiomycota,226WD@155619|Agaricomycetes,3H2WI@355688|Agaricomycetes incertae sedis	4751|Fungi	J	Translation initiation factor	-	GO:0002181,GO:0002182,GO:0002184,GO:0003674,GO:0003676,GO:0003723,GO:0003743,GO:0003746,GO:0005488,GO:0005575,GO:0005622,GO:0005623,GO:0005737,GO:0005739,GO:0005829,GO:0005840,GO:0006412,GO:0006413,GO:0006414,GO:0006415,GO:0006417,GO:0006446,GO:0006448,GO:0006449,GO:0006452,GO:0006518,GO:0006807,GO:0008079,GO:0008135,GO:0008150,GO:0008152,GO:0009058,GO:0009059,GO:0009889,GO:0009891,GO:0009893,GO:…	-	ko:K03263	-	-	-	-	ko00000,ko03012	-	-	-	eIF-5a
JALPZM010000029_1_g669_t1	5346.XP_001834213.1	2.73e-60	203	COG5069@1|root,KOG1700@2759|Eukaryota,38DY3@33154|Opisthokonta,3Q36E@4751|Fungi,3VC5M@5204|Basidiomycota	4751|Fungi	TZ	Zinc-binding domain present in Lin-11, Isl-1, Mec-3.	-	-	-	-	-	-	-	-	-	-	-	-	LIM
JALPZM010000029_1_g670_t1	85982.XP_007323106.1	4.93e-69	228	KOG4356@1|root,KOG4356@2759|Eukaryota,394ZS@33154|Opisthokonta,3NYBI@4751|Fungi,3V57F@5204|Basidiomycota	4751|Fungi	S	pre-RNA processing PIH1/Nop17	-	GO:0000491,GO:0000492,GO:0003674,GO:0005488,GO:0005515,GO:0005575,GO:0005622,GO:0005623,GO:0005634,GO:0005732,GO:0005737,GO:0006139,GO:0006364,GO:0006396,GO:0006457,GO:0006725,GO:0006807,GO:0008150,GO:0008152,GO:0008361,GO:0009987,GO:0010467,GO:0016043,GO:0016070,GO:0016072,GO:0022607,GO:0022613,GO:0022618,GO:0032535,GO:0032991,GO:0034470,GO:0034622,GO:0034641,GO:0034660,GO:0042254,GO:0043170,GO:…	-	-	-	-	-	-	-	-	-	-	PIH1
JALPZM010000029_1_g671_t1	80637.XP_007773084.1	1.2e-219	613	COG0722@1|root,2QPSU@2759|Eukaryota,38CAA@33154|Opisthokonta,3NVDJ@4751|Fungi,3UZ8D@5204|Basidiomycota,226JH@155619|Agaricomycetes	4751|Fungi	E	Stereospecific condensation of phosphoenolpyruvate (PEP) and D-erythrose-4-phosphate (E4P) giving rise to 3-deoxy-D- arabino-heptulosonate-7-phosphate (DAHP)	-	-	2.5.1.54	ko:K01626	ko00400,ko01100,ko01110,ko01130,ko01230,ko02024,map00400,map01100,map01110,map01130,map01230,map02024	M00022	R01826	RC00435	ko00000,ko00001,ko00002,ko01000	-	-	-	DAHP_synth_1
JALPZM010000029_1_g672_t1	5341.XP_007334449.1	0	2292	KOG1858@1|root,KOG1858@2759|Eukaryota,38CC5@33154|Opisthokonta,3NUCJ@4751|Fungi,3UZR6@5204|Basidiomycota,2263X@155619|Agaricomycetes,3W5SC@5338|Agaricales	4751|Fungi	DO	Anaphase promoting complex subunit 1	APC1	GO:0000151,GO:0000152,GO:0000228,GO:0000278,GO:0000280,GO:0000775,GO:0000785,GO:0000790,GO:0000792,GO:0003674,GO:0005488,GO:0005575,GO:0005622,GO:0005623,GO:0005634,GO:0005680,GO:0005694,GO:0005720,GO:0005721,GO:0006464,GO:0006508,GO:0006511,GO:0006807,GO:0006996,GO:0007049,GO:0007088,GO:0007091,GO:0007346,GO:0008150,GO:0008152,GO:0009056,GO:0009057,GO:0009896,GO:0009987,GO:0010458,GO:0010498,GO:…	-	ko:K03348	ko04110,ko04111,ko04113,ko04114,ko04120,ko04914,ko05166,map04110,map04111,map04113,map04114,map04120,map04914,map05166	M00389	-	-	ko00000,ko00001,ko00002,ko03036,ko04121	-	-	-	ANAPC1
JALPZM010000029_1_g673_t1	85982.XP_007323103.1	2.48e-124	392	2E0ZI@1|root,2S8CH@2759|Eukaryota,3AAFH@33154|Opisthokonta,3P85B@4751|Fungi,3V26P@5204|Basidiomycota,228RB@155619|Agaricomycetes	4751|Fungi	S	Zinc finger domain	-	-	-	-	-	-	-	-	-	-	-	-	zf-RanBP
JALPZM010000029_1_g674_t1	104355.XP_007865839.1	0	926	COG1112@1|root,KOG1802@2759|Eukaryota,39U2J@33154|Opisthokonta,3NUE6@4751|Fungi,3UXXX@5204|Basidiomycota,226R2@155619|Agaricomycetes,3H211@355688|Agaricomycetes incertae sedis	4751|Fungi	A	P-loop containing nucleoside triphosphate hydrolase protein	-	-	-	ko:K14326	ko03013,ko03015,map03013,map03015	M00430	-	-	ko00000,ko00001,ko00002,ko01000,ko03019	-	-	-	AAA_11,AAA_12
JALPZM010000029_1_g675_t1	5341.XP_007334439.1	5.9e-38	134	2ENF8@1|root,2SRWA@2759|Eukaryota,3AP1Z@33154|Opisthokonta,3PEH2@4751|Fungi,3V5UW@5204|Basidiomycota,22ASP@155619|Agaricomycetes,3W866@5338|Agaricales	4751|Fungi	-	-	-	-	-	-	-	-	-	-	-	-	-	-	-
JALPZM010000029_1_g676_t1	208960.XP_007265025.1	3.11e-32	131	2E0XJ@1|root,2S8AT@2759|Eukaryota,3AD01@33154|Opisthokonta,3P93A@4751|Fungi,3V2Y9@5204|Basidiomycota,22A43@155619|Agaricomycetes,3H65E@355688|Agaricomycetes incertae sedis	4751|Fungi	S	Putative DNA-binding (bihelical) motif predicted to be involved in chromosomal organisation	-	-	-	-	-	-	-	-	-	-	-	-	-
JALPZM010000029_1_g677_t1	5334.XP_003027099.1	0	1198	COG5329@1|root,KOG1888@2759|Eukaryota,38FHY@33154|Opisthokonta,3NVR3@4751|Fungi,3UYJX@5204|Basidiomycota,227PN@155619|Agaricomycetes,3W4ZP@5338|Agaricales	4751|Fungi	I	SacI homology domain	FIG4	GO:0000322,GO:0000323,GO:0000324,GO:0000329,GO:0003674,GO:0003824,GO:0005575,GO:0005622,GO:0005623,GO:0005634,GO:0005737,GO:0005773,GO:0005774,GO:0005942,GO:0006629,GO:0006644,GO:0006650,GO:0006661,GO:0006793,GO:0006796,GO:0008150,GO:0008152,GO:0008610,GO:0008654,GO:0009058,GO:0009987,GO:0016020,GO:0016311,GO:0016787,GO:0016788,GO:0016791,GO:0019637,GO:0019898,GO:0023052,GO:0030258,GO:0031090,GO:…	-	-	-	-	-	-	-	-	-	-	Syja_N
JALPZM010000029_1_g678_t1	202698.XP_007386773.1	1.29e-05	52.4	2963Z@1|root,2RD2N@2759|Eukaryota,38IA1@33154|Opisthokonta,3PK79@4751|Fungi,3V9SR@5204|Basidiomycota,22CQE@155619|Agaricomycetes,3H7RJ@355688|Agaricomycetes incertae sedis	4751|Fungi	-	-	-	-	-	-	-	-	-	-	-	-	-	-	-
JALPZM010000029_1_g680_t1	15368.BRADI3G29820.1	6.06e-41	169	COG2801@1|root,KOG0017@2759|Eukaryota,37THH@33090|Viridiplantae,3GG2K@35493|Streptophyta,3M2IR@4447|Liliopsida,3IKX9@38820|Poales	35493|Streptophyta	L	Reverse transcriptase (RNA-dependent DNA polymerase)	-	-	3.6.4.12	ko:K20093	-	-	-	-	ko00000,ko01000,ko03036	-	-	-	RVT_2,gag_pre-integrs,rve
JALPZM010000029_1_g681_t1	221103.XP_007858565.1	5.22e-22	109	COG2801@1|root,KOG0017@2759|Eukaryota,38F42@33154|Opisthokonta,3NVKU@4751|Fungi,3UXZ9@5204|Basidiomycota	4751|Fungi	L	Retrotransposable element tf2 155 kda protein type 1-like	-	-	-	-	-	-	-	-	-	-	-	-	Chromo,RVP_2,RVT_1,Retrotrans_gag,rve,zf-CCHC
JALPZM010000029_1_g682_t1	5341.XP_007325942.1	1.33e-272	752	COG0649@1|root,KOG2870@2759|Eukaryota,38E8K@33154|Opisthokonta,3NVGU@4751|Fungi,3UYFE@5204|Basidiomycota,227JK@155619|Agaricomycetes,3W6H9@5338|Agaricales	4751|Fungi	C	Belongs to the complex I 49 kDa subunit family	NdufS2	GO:0005575,GO:0005622,GO:0005623,GO:0005737,GO:0005739,GO:0005740,GO:0005743,GO:0016020,GO:0019866,GO:0031090,GO:0031966,GO:0031967,GO:0031975,GO:0043226,GO:0043227,GO:0043229,GO:0043231,GO:0044422,GO:0044424,GO:0044429,GO:0044444,GO:0044446,GO:0044464	1.6.5.3,1.6.99.3	ko:K03935	ko00190,ko01100,ko04714,ko04723,ko04932,ko05010,ko05012,ko05016,map00190,map01100,map04714,map04723,map04932,map05010,map05012,map05016	M00143	R11945	RC00061	ko00000,ko00001,ko00002,ko01000	3.D.1.6	-	-	Complex1_49kDa
JALPZM010000029_1_g684_t1	208960.XP_007269835.1	7.45e-14	81.3	29569@1|root,2RC43@2759|Eukaryota,3AYDR@33154|Opisthokonta,3PJID@4751|Fungi,3V8W1@5204|Basidiomycota,22DJ5@155619|Agaricomycetes,3H7SW@355688|Agaricomycetes incertae sedis	4751|Fungi	-	-	-	-	-	-	-	-	-	-	-	-	-	-	-
JALPZM010000029_1_g692_t1	984962.XP_009551057.1	1.56e-17	89	2D4F0@1|root,2SUXC@2759|Eukaryota,3APTG@33154|Opisthokonta,3PFW1@4751|Fungi,3V6FE@5204|Basidiomycota,22BAW@155619|Agaricomycetes,3H7WH@355688|Agaricomycetes incertae sedis	984962.XP_009551057.1|-	-	-	-	-	-	-	-	-	-	-	-	-	-	-	-
JALPZM010000029_1_g695_t1	984962.XP_009551058.1	2.3e-37	142	COG2801@1|root,KOG0017@2759|Eukaryota,38F42@33154|Opisthokonta,3NVKU@4751|Fungi	4751|Fungi	Z	retrotransposable element tf2 155 kda protein type 1-like	-	-	-	-	-	-	-	-	-	-	-	-	RVT_1,rve,zf-CCHC
JALPZM010000029_1_g699_t1	160860.XP_007352230.1	2.72e-07	60.8	2CSSZ@1|root,2RD15@2759|Eukaryota,38I8D@33154|Opisthokonta,3PK5R@4751|Fungi,3V9QZ@5204|Basidiomycota,22CM9@155619|Agaricomycetes	4751|Fungi	-	-	-	-	-	-	-	-	-	-	-	-	-	-	-
JALPZM010000029_1_g700_t1	984962.XP_009551058.1	2.24e-78	264	COG2801@1|root,KOG0017@2759|Eukaryota,38F42@33154|Opisthokonta,3NVKU@4751|Fungi	4751|Fungi	Z	retrotransposable element tf2 155 kda protein type 1-like	-	-	-	-	-	-	-	-	-	-	-	-	RVT_1,rve,zf-CCHC
JALPZM010000029_1_g701_t1	984962.XP_009551058.1	1.42e-51	185	COG2801@1|root,KOG0017@2759|Eukaryota,38F42@33154|Opisthokonta,3NVKU@4751|Fungi	4751|Fungi	Z	retrotransposable element tf2 155 kda protein type 1-like	-	-	-	-	-	-	-	-	-	-	-	-	RVT_1,rve,zf-CCHC
JALPZM010000029_1_g703_t1	80637.XP_007768922.1	2.06e-11	70.9	2CMXB@1|root,2QSI5@2759|Eukaryota,3ADD7@33154|Opisthokonta,3P7B3@4751|Fungi,3V79K@5204|Basidiomycota,22CIA@155619|Agaricomycetes	4751|Fungi	S	structural molecule activity	RBT1	GO:0005575,GO:0005576,GO:0005618,GO:0005623,GO:0008150,GO:0009277,GO:0009405,GO:0009986,GO:0009987,GO:0016020,GO:0016043,GO:0030312,GO:0030446,GO:0031505,GO:0044419,GO:0044464,GO:0045229,GO:0051704,GO:0071554,GO:0071555,GO:0071840,GO:0071852,GO:0071944	-	ko:K05747,ko:K19900	ko04062,ko04144,ko04520,ko04530,ko04666,ko04810,ko05100,ko05130,ko05131,ko05132,ko05231,map04062,map04144,map04520,map04530,map04666,map04810,map05100,map05130,map05131,map05132,map05231	-	-	-	ko00000,ko00001,ko00537,ko04131,ko04812	-	-	-	Cyt-b5,Flocculin_t3
JALPZM010000029_1_g709_t1	202698.XP_007387651.1	5.44e-28	127	2EEI7@1|root,2SJXV@2759|Eukaryota,3AEQF@33154|Opisthokonta,3PB6V@4751|Fungi,3V3A3@5204|Basidiomycota,227Q7@155619|Agaricomycetes,3H2VV@355688|Agaricomycetes incertae sedis	4751|Fungi	-	-	-	-	-	-	-	-	-	-	-	-	-	-	-
JALPZM010000029_1_g714_t1	5346.XP_001839800.2	7.48e-17	84.7	COG0507@1|root,KOG0987@2759|Eukaryota,3ABUV@33154|Opisthokonta,3P9IP@4751|Fungi,3V411@5204|Basidiomycota,22BIK@155619|Agaricomycetes,3W8V2@5338|Agaricales	4751|Fungi	L	Belongs to the helicase family	-	-	3.6.4.12	ko:K15255	-	-	-	-	ko00000,ko01000,ko03029,ko03032	-	-	-	Helitron_like_N,PIF1
JALPZM010000029_1_g715_t1	104355.XP_007865823.1	7.91e-154	488	2BT1B@1|root,2S1ZS@2759|Eukaryota,3A4IS@33154|Opisthokonta,3P4PZ@4751|Fungi,3V1D5@5204|Basidiomycota,2257M@155619|Agaricomycetes,3H0SR@355688|Agaricomycetes incertae sedis	4751|Fungi	S	GAT domain	-	-	-	-	-	-	-	-	-	-	-	-	VHS
JALPZM010000029_1_g716_t1	221103.XP_007849037.1	9.26e-09	61.2	KOG4205@1|root,KOG4205@2759|Eukaryota,38H1X@33154|Opisthokonta,3NXXZ@4751|Fungi,3UZJ9@5204|Basidiomycota,22DJM@155619|Agaricomycetes,3W8WP@5338|Agaricales	4751|Fungi	A	RNA recognition motif	-	GO:0003674,GO:0003676,GO:0003723,GO:0003729,GO:0003730,GO:0005488,GO:0005575,GO:0005622,GO:0005623,GO:0005634,GO:0005654,GO:0005737,GO:0005849,GO:0006139,GO:0006378,GO:0006379,GO:0006396,GO:0006397,GO:0006725,GO:0006807,GO:0008150,GO:0008152,GO:0009607,GO:0009719,GO:0009987,GO:0010467,GO:0010494,GO:0016070,GO:0016071,GO:0031123,GO:0031124,GO:0031974,GO:0031981,GO:0032991,GO:0034641,GO:0035770,GO:…	-	ko:K14411	ko03015,map03015	-	-	-	ko00000,ko00001,ko03019	-	-	-	RRM_1
JALPZM010000029_1_g717_t1	221103.XP_007852162.1	2.61e-164	499	KOG2063@1|root,KOG2063@2759|Eukaryota,38D8Z@33154|Opisthokonta,3NY1E@4751|Fungi,3V02X@5204|Basidiomycota,2269M@155619|Agaricomycetes,3W40E@5338|Agaricales	4751|Fungi	U	Vacuolar sorting protein 39 domain 2	-	GO:0000011,GO:0003674,GO:0005575,GO:0005622,GO:0005623,GO:0005737,GO:0005768,GO:0006605,GO:0006623,GO:0006810,GO:0006873,GO:0006885,GO:0006886,GO:0006996,GO:0007033,GO:0007034,GO:0007035,GO:0008104,GO:0008150,GO:0009987,GO:0012505,GO:0015031,GO:0015833,GO:0016043,GO:0016192,GO:0019725,GO:0030003,GO:0030004,GO:0030234,GO:0030641,GO:0030695,GO:0031410,GO:0031982,GO:0032991,GO:0033036,GO:0033263,GO:…	-	ko:K20177	ko04138,map04138	-	-	-	ko00000,ko00001,ko04131	-	-	-	CNH,Vps39_1,Vps39_2
JALPZM010000029_1_g719_t1	28377.ENSACAP00000023135	1.69e-15	77.8	COG2801@1|root,KOG0017@2759|Eukaryota,38F42@33154|Opisthokonta,3BA5H@33208|Metazoa,3E5BZ@33213|Bilateria,48QR2@7711|Chordata,49MAS@7742|Vertebrata	33208|Metazoa	L	K02A2.6-like	-	-	-	-	-	-	-	-	-	-	-	-	Chromo,Glycoprotein_B,RVP_2,RVT_1,Retrotrans_gag,gag-asp_proteas,rve
JALPZM010000029_1_g721_t1	15368.BRADI1G43020.1	1.4e-06	53.1	COG2801@1|root,KOG0017@2759|Eukaryota,37THH@33090|Viridiplantae,3GG2K@35493|Streptophyta,3M2IR@4447|Liliopsida,3IKX9@38820|Poales	35493|Streptophyta	L	Reverse transcriptase (RNA-dependent DNA polymerase)	-	-	-	-	-	-	-	-	-	-	-	-	RVT_2,gag_pre-integrs,rve
JALPZM010000029_1_g722_t1	221103.XP_007856928.1	1.35e-19	96.7	COG2801@1|root,KOG0017@2759|Eukaryota,38F42@33154|Opisthokonta,3Q0ZX@4751|Fungi,3VADF@5204|Basidiomycota,22CC2@155619|Agaricomycetes,3W9E5@5338|Agaricales	33154|Opisthokonta	L	retrotransposable element Tf2 155 kDa protein type 1-like	-	-	-	-	-	-	-	-	-	-	-	-	Chromo,RVT_1,Retrotrans_gag,rve,zf-CCHC
JALPZM010000029_1_g723_t1	221103.XP_007856928.1	8.35e-77	271	COG2801@1|root,KOG0017@2759|Eukaryota,38F42@33154|Opisthokonta,3Q0ZX@4751|Fungi,3VADF@5204|Basidiomycota,22CC2@155619|Agaricomycetes,3W9E5@5338|Agaricales	33154|Opisthokonta	L	retrotransposable element Tf2 155 kDa protein type 1-like	-	-	-	-	-	-	-	-	-	-	-	-	Chromo,RVT_1,Retrotrans_gag,rve,zf-CCHC
JALPZM010000029_1_g724_t1	5346.XP_001840845.1	4.13e-246	721	COG0258@1|root,KOG2519@2759|Eukaryota,38H05@33154|Opisthokonta,3NZ04@4751|Fungi,3UZNB@5204|Basidiomycota,227KB@155619|Agaricomycetes,3W570@5338|Agaricales	4751|Fungi	L	XPG I-region	-	-	-	ko:K15339	-	-	-	-	ko00000,ko01000,ko03400	-	-	-	XPG_I,XPG_N
JALPZM010000029_1_g725_t1	5341.XP_007333197.1	0	1320	KOG3687@1|root,KOG3687@2759|Eukaryota,38FNN@33154|Opisthokonta,3NW6I@4751|Fungi,3UY3P@5204|Basidiomycota,224FA@155619|Agaricomycetes,3W3AG@5338|Agaricales	4751|Fungi	DT	Rap/ran-GAP	TSC2	GO:0003674,GO:0005096,GO:0005575,GO:0005622,GO:0005623,GO:0005737,GO:0005829,GO:0007154,GO:0007165,GO:0007264,GO:0007346,GO:0008047,GO:0008104,GO:0008150,GO:0009966,GO:0009968,GO:0009987,GO:0010564,GO:0010646,GO:0010648,GO:0010948,GO:0010958,GO:0010963,GO:0023051,GO:0023052,GO:0023057,GO:0030234,GO:0030695,GO:0032006,GO:0032007,GO:0032091,GO:0032879,GO:0032890,GO:0032892,GO:0032991,GO:0033036,GO:…	-	-	-	-	-	-	-	-	-	-	DUF3384,Rap_GAP,Tuberin
JALPZM010000029_1_g726_t1	5334.XP_003029511.1	4.14e-265	759	COG1953@1|root,KOG2466@2759|Eukaryota,38GBM@33154|Opisthokonta,3NUT9@4751|Fungi,3UZIY@5204|Basidiomycota,225D2@155619|Agaricomycetes,3W68U@5338|Agaricales	4751|Fungi	FH	Ncs1 allantoate transporter	-	-	-	ko:K03457	-	-	-	-	ko00000	2.A.39	-	-	Transp_cyt_pur
JALPZM010000029_1_g727_t1	221103.XP_007850776.1	1.79e-265	748	COG0515@1|root,KOG1187@2759|Eukaryota,38BXH@33154|Opisthokonta,3Q52K@4751|Fungi,3VCDG@5204|Basidiomycota,227GN@155619|Agaricomycetes,3W4XG@5338|Agaricales	4751|Fungi	G	Tkl lisk lisk-dd1 protein kinase	-	-	2.7.11.1	ko:K05743	ko04360,ko04666,ko04810,map04360,map04666,map04810	-	-	-	ko00000,ko00001,ko01000,ko01001	-	-	-	C1_1,Pkinase,Pkinase_Tyr,SRP9-21
JALPZM010000029_1_g729_t1	6087.XP_002168891.2	2.37e-19	98.6	COG0507@1|root,KOG0987@2759|Eukaryota,38G2J@33154|Opisthokonta,3BIV7@33208|Metazoa	33208|Metazoa	D	DNA helicase activity	-	-	-	-	-	-	-	-	-	-	-	-	Helitron_like_N,PIF1
JALPZM010000029_1_g730_t1	5346.XP_001830517.2	1.49e-105	338	COG0507@1|root,KOG0987@2759|Eukaryota,38G2J@33154|Opisthokonta,3NTVV@4751|Fungi,3V02A@5204|Basidiomycota,2281G@155619|Agaricomycetes,3W7SG@5338|Agaricales	4751|Fungi	D	Helitron helicase-like domain at N-terminus	-	-	-	-	-	-	-	-	-	-	-	-	Helitron_like_N,Herpes_Helicase,PIF1
JALPZM010000029_1_g731_t1	5346.XP_001835316.2	1.63e-22	99	COG0507@1|root,KOG0987@2759|Eukaryota,38G2J@33154|Opisthokonta,3NTVV@4751|Fungi,3V02A@5204|Basidiomycota,2281G@155619|Agaricomycetes,3W7SG@5338|Agaricales	4751|Fungi	D	Helitron helicase-like domain at N-terminus	-	-	-	-	-	-	-	-	-	-	-	-	Helitron_like_N,Herpes_Helicase,PIF1
JALPZM010000008_1_g735_t1	221103.XP_007856928.1	3.73e-70	239	COG2801@1|root,KOG0017@2759|Eukaryota,38F42@33154|Opisthokonta,3Q0ZX@4751|Fungi,3VADF@5204|Basidiomycota,22CC2@155619|Agaricomycetes,3W9E5@5338|Agaricales	33154|Opisthokonta	L	retrotransposable element Tf2 155 kDa protein type 1-like	-	-	-	-	-	-	-	-	-	-	-	-	Chromo,RVT_1,Retrotrans_gag,rve,zf-CCHC
JALPZM010000008_1_g736_t1	221103.XP_007856928.1	1.27e-108	358	COG2801@1|root,KOG0017@2759|Eukaryota,38F42@33154|Opisthokonta,3Q0ZX@4751|Fungi,3VADF@5204|Basidiomycota,22CC2@155619|Agaricomycetes,3W9E5@5338|Agaricales	33154|Opisthokonta	L	retrotransposable element Tf2 155 kDa protein type 1-like	-	-	-	-	-	-	-	-	-	-	-	-	Chromo,RVT_1,Retrotrans_gag,rve,zf-CCHC
JALPZM010000008_1_g737_t1	221103.XP_007856928.1	2.73e-49	187	COG2801@1|root,KOG0017@2759|Eukaryota,38F42@33154|Opisthokonta,3Q0ZX@4751|Fungi,3VADF@5204|Basidiomycota,22CC2@155619|Agaricomycetes,3W9E5@5338|Agaricales	33154|Opisthokonta	L	retrotransposable element Tf2 155 kDa protein type 1-like	-	-	-	-	-	-	-	-	-	-	-	-	Chromo,RVT_1,Retrotrans_gag,rve,zf-CCHC
JALPZM010000008_1_g738_t1	984962.XP_009551057.1	4.06e-09	65.5	2D4F0@1|root,2SUXC@2759|Eukaryota,3APTG@33154|Opisthokonta,3PFW1@4751|Fungi,3V6FE@5204|Basidiomycota,22BAW@155619|Agaricomycetes,3H7WH@355688|Agaricomycetes incertae sedis	984962.XP_009551057.1|-	-	-	-	-	-	-	-	-	-	-	-	-	-	-	-
JALPZM010000026_1_g740_t1	5297.GMQ_06257T0	1.9e-15	79.7	28IEI@1|root,2QQR9@2759|Eukaryota,3A2CG@33154|Opisthokonta,3P3D1@4751|Fungi,3V3DD@5204|Basidiomycota	4751|Fungi	S	DDE superfamily endonuclease	-	-	-	-	-	-	-	-	-	-	-	-	DDE_Tnp_4
JALPZM010000026_1_g741_t1	221103.XP_007859276.1	5.28e-30	120	COG2801@1|root,KOG0017@2759|Eukaryota,38F42@33154|Opisthokonta,3NVKU@4751|Fungi,3UXZ9@5204|Basidiomycota,2286X@155619|Agaricomycetes	4751|Fungi	L	Retrotransposable element tf2 155 kda protein type 1-like	-	-	-	-	-	-	-	-	-	-	-	-	Chromo,RVP_2,RVT_1,Retrotrans_gag,rve,zf-CCHC
JALPZM010000026_1_g743_t1	202698.XP_007388147.1	6.65e-19	87.8	2C9C2@1|root,2R16D@2759|Eukaryota,3AYRS@33154|Opisthokonta,3PJVR@4751|Fungi,3V9AJ@5204|Basidiomycota,22AV3@155619|Agaricomycetes,3H641@355688|Agaricomycetes incertae sedis	4751|Fungi	S	gag-polypeptide of LTR copia-type	-	-	-	-	-	-	-	-	-	-	-	-	DUF4219,Retrotran_gag_2
JALPZM010000026_1_g744_t1	5341.XP_007334829.1	1.89e-100	325	KOG4781@1|root,KOG4781@2759|Eukaryota,39S54@33154|Opisthokonta,3P2HS@4751|Fungi,3V0NS@5204|Basidiomycota,226VB@155619|Agaricomycetes,3W5V5@5338|Agaricales	4751|Fungi	S	Thioesterase superfamily	-	GO:0006082,GO:0006629,GO:0006631,GO:0008150,GO:0008152,GO:0009987,GO:0019752,GO:0032787,GO:0043436,GO:0044237,GO:0044238,GO:0044255,GO:0044281,GO:0071704	-	-	-	-	-	-	-	-	-	-	4HBT
JALPZM010000026_1_g745_t1	65672.G4TYK4	6.55e-38	150	KOG1075@1|root,KOG1075@2759|Eukaryota,39XVS@33154|Opisthokonta,3P0R9@4751|Fungi,3V0K2@5204|Basidiomycota,22C7C@155619|Agaricomycetes,3H8EC@355688|Agaricomycetes incertae sedis	4751|Fungi	S	Reverse transcriptase (RNA-dependent DNA polymerase)	-	-	-	-	-	-	-	-	-	-	-	-	Exo_endo_phos_2,RNase_H,RVT_1
JALPZM010000026_1_g752_t1	984962.XP_009550357.1	2.14e-25	115	2EBRF@1|root,2SHSB@2759|Eukaryota,3AII7@33154|Opisthokonta,3PB8V@4751|Fungi,3V43R@5204|Basidiomycota,224P1@155619|Agaricomycetes,3H1Q0@355688|Agaricomycetes incertae sedis	4751|Fungi	S	Zn-finger domain-containing protein	-	-	-	-	-	-	-	-	-	-	-	-	-
JALPZM010000026_1_g753_t1	65672.G4TS19	1.32e-10	63.9	COG5245@1|root,KOG3595@2759|Eukaryota,38BS8@33154|Opisthokonta,3NVTS@4751|Fungi,3V3RH@5204|Basidiomycota,226CQ@155619|Agaricomycetes,3H1VB@355688|Agaricomycetes incertae sedis	4751|Fungi	Z	dynein heavy chain	DYN1	GO:0000003,GO:0000070,GO:0000132,GO:0000166,GO:0000226,GO:0000235,GO:0000278,GO:0000280,GO:0000741,GO:0000742,GO:0000746,GO:0000747,GO:0000819,GO:0001411,GO:0003006,GO:0003674,GO:0003774,GO:0003777,GO:0003824,GO:0005488,GO:0005515,GO:0005524,GO:0005575,GO:0005622,GO:0005623,GO:0005737,GO:0005815,GO:0005816,GO:0005818,GO:0005819,GO:0005856,GO:0005868,GO:0005874,GO:0005875,GO:0005876,GO:0005881,GO:…	-	ko:K10413	ko04145,ko04962,ko05132,map04145,map04962,map05132	-	-	-	ko00000,ko00001,ko03036,ko04147,ko04812	-	-	-	AAA_5,AAA_6,AAA_7,AAA_8,AAA_9,DHC_N1,DHC_N2,Dynein_heavy,MT
JALPZM010000026_1_g754_t1	85982.XP_007323747.1	1.55e-237	689	COG5245@1|root,KOG3595@2759|Eukaryota,38BS8@33154|Opisthokonta,3NVTS@4751|Fungi,3V3RH@5204|Basidiomycota,226CQ@155619|Agaricomycetes	4751|Fungi	Z	dynein heavy chain	DYN1	GO:0000003,GO:0000070,GO:0000132,GO:0000166,GO:0000226,GO:0000235,GO:0000278,GO:0000280,GO:0000741,GO:0000742,GO:0000746,GO:0000747,GO:0000819,GO:0001411,GO:0003006,GO:0003674,GO:0003774,GO:0003777,GO:0003824,GO:0005488,GO:0005515,GO:0005524,GO:0005575,GO:0005622,GO:0005623,GO:0005737,GO:0005815,GO:0005816,GO:0005818,GO:0005819,GO:0005856,GO:0005868,GO:0005874,GO:0005875,GO:0005876,GO:0005881,GO:…	-	ko:K10413	ko04145,ko04962,ko05132,map04145,map04962,map05132	-	-	-	ko00000,ko00001,ko03036,ko04147,ko04812	-	-	-	AAA_5,AAA_6,AAA_7,AAA_8,AAA_9,DHC_N1,DHC_N2,Dynein_heavy,MT
JALPZM010000026_1_g755_t1	245174.XP_009267795.1	3.87e-47	170	COG5245@1|root,KOG3595@2759|Eukaryota,38BS8@33154|Opisthokonta,3NVTS@4751|Fungi,3UXZU@5204|Basidiomycota	4751|Fungi	Z	dynein heavy chain	DYN1	GO:0000003,GO:0000070,GO:0000132,GO:0000166,GO:0000226,GO:0000235,GO:0000278,GO:0000280,GO:0000741,GO:0000742,GO:0000746,GO:0000747,GO:0000819,GO:0001411,GO:0003006,GO:0003674,GO:0003774,GO:0003777,GO:0003824,GO:0005488,GO:0005515,GO:0005524,GO:0005575,GO:0005622,GO:0005623,GO:0005737,GO:0005815,GO:0005816,GO:0005818,GO:0005819,GO:0005856,GO:0005868,GO:0005874,GO:0005875,GO:0005876,GO:0005881,GO:…	-	ko:K10413	ko04145,ko04962,ko05132,map04145,map04962,map05132	-	-	-	ko00000,ko00001,ko03036,ko04147,ko04812	-	-	-	AAA_5,AAA_6,AAA_7,AAA_8,AAA_9,DHC_N1,DHC_N2,Dynein_heavy,MT
JALPZM010000026_1_g756_t1	5334.XP_003026187.1	2.26e-57	203	2CVNP@1|root,2RSDS@2759|Eukaryota,39KUI@33154|Opisthokonta,3Q57V@4751|Fungi,3VCKJ@5204|Basidiomycota,22C16@155619|Agaricomycetes,3W98G@5338|Agaricales	4751|Fungi	-	-	-	-	-	-	-	-	-	-	-	-	-	-	-
JALPZM010000026_1_g758_t1	40492.XP_007306498.1	1.94e-59	223	2DUFE@1|root,2S6K1@2759|Eukaryota,3A8Z9@33154|Opisthokonta,3PB40@4751|Fungi,3V2R2@5204|Basidiomycota,22AZ4@155619|Agaricomycetes,3H7Z0@355688|Agaricomycetes incertae sedis	4751|Fungi	-	-	-	-	-	-	-	-	-	-	-	-	-	-	-
JALPZM010000026_1_g759_t1	984962.XP_009546139.1	1.62e-156	479	KOG0495@1|root,KOG0495@2759|Eukaryota,38EYN@33154|Opisthokonta,3NUH9@4751|Fungi,3UZ7Q@5204|Basidiomycota,226TE@155619|Agaricomycetes,3H0DZ@355688|Agaricomycetes incertae sedis	4751|Fungi	A	PRP1 splicing factor, N-terminal	prp1	GO:0000244,GO:0000375,GO:0000377,GO:0000387,GO:0000398,GO:0005575,GO:0005622,GO:0005623,GO:0005634,GO:0005681,GO:0006139,GO:0006396,GO:0006397,GO:0006725,GO:0006807,GO:0008150,GO:0008152,GO:0008380,GO:0009987,GO:0010467,GO:0016043,GO:0016070,GO:0016071,GO:0022607,GO:0022613,GO:0022618,GO:0030532,GO:0032991,GO:0034622,GO:0034641,GO:0043170,GO:0043226,GO:0043227,GO:0043229,GO:0043231,GO:0043933,GO:…	-	ko:K12855	ko03040,map03040	M00354	-	-	ko00000,ko00001,ko00002,ko03041	-	-	-	PRP1_N,TPR_14,TPR_16,TPR_19,TPR_8
JALPZM010000026_1_g760_t1	101852.XP_008082784.1	2.34e-64	243	COG0666@1|root,KOG0504@2759|Eukaryota,39YNX@33154|Opisthokonta,3P0DM@4751|Fungi,3QV70@4890|Ascomycota	4751|Fungi	S	ankyrin repeat	-	-	-	-	-	-	-	-	-	-	-	-	Ank,Ank_2,NACHT
JALPZM010000026_1_g761_t1	5341.XP_007328657.1	4.49e-05	50.4	KOG0118@1|root,KOG0118@2759|Eukaryota,38F8Z@33154|Opisthokonta,3NX75@4751|Fungi,3UZQN@5204|Basidiomycota,226M5@155619|Agaricomycetes,3W40F@5338|Agaricales	4751|Fungi	A	RNA recognition motif	-	GO:0000122,GO:0000375,GO:0000377,GO:0000398,GO:0000932,GO:0003674,GO:0003676,GO:0003723,GO:0003727,GO:0003729,GO:0005488,GO:0005575,GO:0005622,GO:0005623,GO:0005634,GO:0005737,GO:0006139,GO:0006325,GO:0006338,GO:0006355,GO:0006357,GO:0006396,GO:0006397,GO:0006725,GO:0006807,GO:0006996,GO:0008150,GO:0008152,GO:0008187,GO:0008266,GO:0008380,GO:0009889,GO:0009890,GO:0009892,GO:0009987,GO:0010467,GO:…	-	-	-	-	-	-	-	-	-	-	RRM,RRM_1
JALPZM010000026_1_g762_t1	325452.fgenesh_scip_prom.46568.8151	1.62e-32	135	COG2801@1|root,KOG0017@2759|Eukaryota,3QHW0@4776|Peronosporales	4776|Peronosporales	L	Reverse transcriptase (RNA-dependent DNA polymerase)	-	-	-	-	-	-	-	-	-	-	-	-	RVT_2
JALPZM010000026_1_g763_t1	104355.XP_007860240.1	6.79e-44	153	2CZ2E@1|root,2S808@2759|Eukaryota,39YK6@33154|Opisthokonta,3NZSR@4751|Fungi,3V5U5@5204|Basidiomycota,229ZW@155619|Agaricomycetes,3H5I8@355688|Agaricomycetes incertae sedis	4751|Fungi	S	Homeodomain-like domain	-	-	-	-	-	-	-	-	-	-	-	-	DDE_3,HTH_23,HTH_33
JALPZM010000026_1_g764_t1	984962.XP_009549980.1	2.02e-05	53.1	2F1RB@1|root,2T2Q5@2759|Eukaryota,3ATYX@33154|Opisthokonta,3PINC@4751|Fungi,3V73C@5204|Basidiomycota,22B7H@155619|Agaricomycetes,3H6QD@355688|Agaricomycetes incertae sedis	4751|Fungi	-	-	-	-	-	-	-	-	-	-	-	-	-	-	-
JALPZM010000026_1_g765_t1	5346.XP_001833874.2	5.94e-17	87.8	2CVPB@1|root,2RSFE@2759|Eukaryota,3AY2W@33154|Opisthokonta,3PJ83@4751|Fungi,3V8I7@5204|Basidiomycota,22CYW@155619|Agaricomycetes,3W9FW@5338|Agaricales	4751|Fungi	G	Protein kinase subdomain-containing protein PKL ccin9	-	-	-	-	-	-	-	-	-	-	-	-	Kdo
JALPZM010000026_1_g768_t1	104355.XP_007865138.1	2.74e-25	113	2943W@1|root,2RB0T@2759|Eukaryota,3AGIP@33154|Opisthokonta,3PCQI@4751|Fungi,3V3PU@5204|Basidiomycota,22ERE@155619|Agaricomycetes,3H8JB@355688|Agaricomycetes incertae sedis	4751|Fungi	S	Protein of unknown function (DUF 659)	-	-	-	-	-	-	-	-	-	-	-	-	DUF659
JALPZM010000026_1_g769_t1	984962.XP_009551058.1	0	1080	COG2801@1|root,KOG0017@2759|Eukaryota,38F42@33154|Opisthokonta,3NVKU@4751|Fungi	4751|Fungi	Z	retrotransposable element tf2 155 kda protein type 1-like	-	-	-	-	-	-	-	-	-	-	-	-	RVT_1,rve,zf-CCHC
JALPZM010000026_1_g770_t1	984962.XP_009551057.1	1.38e-20	102	2D4F0@1|root,2SUXC@2759|Eukaryota,3APTG@33154|Opisthokonta,3PFW1@4751|Fungi,3V6FE@5204|Basidiomycota,22BAW@155619|Agaricomycetes,3H7WH@355688|Agaricomycetes incertae sedis	984962.XP_009551057.1|-	-	-	-	-	-	-	-	-	-	-	-	-	-	-	-
JALPZM010000026_1_g773_t1	80637.XP_007774112.1	3.62e-11	68.2	2EBRF@1|root,2SM5A@2759|Eukaryota,3AJFA@33154|Opisthokonta,3PBZX@4751|Fungi,3V45T@5204|Basidiomycota,2287R@155619|Agaricomycetes	4751|Fungi	-	-	-	-	-	-	-	-	-	-	-	-	-	-	-
JALPZM010000026_1_g775_t1	4558.Sb0010s005460.1	7.16e-17	84.3	COG2801@1|root,KOG0017@2759|Eukaryota,37YYP@33090|Viridiplantae,3GQD7@35493|Streptophyta,3M3FD@4447|Liliopsida,3IKKZ@38820|Poales	35493|Streptophyta	L	Reverse transcriptase (RNA-dependent DNA polymerase)	-	-	-	-	-	-	-	-	-	-	-	-	RVT_2
JALPZM010000026_1_g776_t1	202698.XP_007380877.1	9.29e-15	80.9	COG2801@1|root,KOG0017@2759|Eukaryota,38DPC@33154|Opisthokonta,3NUZ7@4751|Fungi,3UY7N@5204|Basidiomycota,22AZH@155619|Agaricomycetes,3H6B9@355688|Agaricomycetes incertae sedis	4751|Fungi	L	Integrase core domain	-	-	-	-	-	-	-	-	-	-	-	-	DDE_1,HTH_Tnp_Tc5,HTH_psq,RVT_2,rve
JALPZM010000026_1_g779_t1	104355.XP_007868208.1	4.51e-42	154	COG0642@1|root,KOG0519@2759|Eukaryota,38E1E@33154|Opisthokonta,3NXNC@4751|Fungi,3UYDH@5204|Basidiomycota,2277K@155619|Agaricomycetes,3H1RK@355688|Agaricomycetes incertae sedis	4751|Fungi	T	His Kinase A (phosphoacceptor) domain	NIK1	GO:0000155,GO:0000156,GO:0000160,GO:0002831,GO:0002833,GO:0003674,GO:0003824,GO:0004672,GO:0004673,GO:0006464,GO:0006468,GO:0006793,GO:0006796,GO:0006807,GO:0006950,GO:0006970,GO:0007154,GO:0007165,GO:0007231,GO:0007234,GO:0008150,GO:0008152,GO:0009405,GO:0009605,GO:0009607,GO:0009628,GO:0009987,GO:0009991,GO:0010033,GO:0010570,GO:0016301,GO:0016310,GO:0016740,GO:0016772,GO:0016773,GO:0016775,GO:…	2.7.13.3	ko:K19691	ko02020,map02020	M00516	-	-	ko00000,ko00001,ko00002,ko01000,ko01001,ko02022	-	-	-	HAMP,HATPase_c,HisKA,Response_reg
JALPZM010000026_1_g780_t1	90675.XP_010463456.1	0.000361	51.2	COG2801@1|root,KOG0017@2759|Eukaryota,383N0@33090|Viridiplantae,3GUXY@35493|Streptophyta,3HYBJ@3699|Brassicales	90675.XP_010463456.1|-	L	gag-polypeptide of LTR copia-type	-	-	-	-	-	-	-	-	-	-	-	-	-
JALPZM010000026_1_g783_t1	5346.XP_001839539.2	1.5e-19	90.9	2EBRF@1|root,2SM5A@2759|Eukaryota,3AJFA@33154|Opisthokonta,3PBZX@4751|Fungi,3V45T@5204|Basidiomycota,2287R@155619|Agaricomycetes,3W6GN@5338|Agaricales	4751|Fungi	-	-	-	-	-	-	-	-	-	-	-	-	-	-	-
JALPZM010000026_1_g786_t1	984962.XP_009544485.1	1.6e-115	365	2EBRF@1|root,2SM5A@2759|Eukaryota,3AJFA@33154|Opisthokonta,3PBZX@4751|Fungi,3V45T@5204|Basidiomycota,2287R@155619|Agaricomycetes,3H33Y@355688|Agaricomycetes incertae sedis	4751|Fungi	-	-	-	-	-	-	-	-	-	-	-	-	-	-	-
JALPZM010000026_1_g790_t1	984962.XP_009545036.1	5.14e-33	133	2D3GZ@1|root,2SRIE@2759|Eukaryota,3ANI0@33154|Opisthokonta,3PEEV@4751|Fungi,3V5N1@5204|Basidiomycota,225HF@155619|Agaricomycetes,3H13F@355688|Agaricomycetes incertae sedis	4751|Fungi	-	-	-	-	-	-	-	-	-	-	-	-	-	-	gag-asp_proteas
JALPZM010000026_1_g794_t1	5346.XP_001838369.2	8.96e-11	65.5	COG0507@1|root,KOG0987@2759|Eukaryota,3ABUV@33154|Opisthokonta,3P9IP@4751|Fungi,3V411@5204|Basidiomycota,22BIK@155619|Agaricomycetes,3W8V2@5338|Agaricales	4751|Fungi	L	Belongs to the helicase family	-	-	3.6.4.12	ko:K15255	-	-	-	-	ko00000,ko01000,ko03029,ko03032	-	-	-	Helitron_like_N,PIF1
JALPZM010000026_1_g797_t1	40483.S8EQY8	6.2e-23	95.9	2CQF5@1|root,2R4KR@2759|Eukaryota,3AYDF@33154|Opisthokonta,3PJI4@4751|Fungi,3V8VS@5204|Basidiomycota,22B6Q@155619|Agaricomycetes,3H6QY@355688|Agaricomycetes incertae sedis	4751|Fungi	-	-	-	-	-	-	-	-	-	-	-	-	-	-	Myb_DNA-bind_3
JALPZM010000026_1_g799_t1	160860.XP_007359507.1	1.67e-38	134	KOG1121@1|root,KOG1121@2759|Eukaryota,39UGI@33154|Opisthokonta,3P5TX@4751|Fungi,3VBPP@5204|Basidiomycota,22B81@155619|Agaricomycetes,3H6NS@355688|Agaricomycetes incertae sedis	4751|Fungi	L	hAT family C-terminal dimerisation region	-	-	-	-	-	-	-	-	-	-	-	-	Dimer_Tnp_hAT
JALPZM010000026_1_g800_t1	5346.XP_001828262.1	8.22e-173	498	COG2124@1|root,KOG0156@2759|Eukaryota,38BSU@33154|Opisthokonta,3NUFV@4751|Fungi,3UZYG@5204|Basidiomycota,226YP@155619|Agaricomycetes,3W5EG@5338|Agaricales	4751|Fungi	Q	cytochrome p450	-	-	-	-	-	-	-	-	-	-	-	-	p450
JALPZM010000026_1_g801_t1	80637.XP_007769173.1	2.43e-21	98.6	COG0412@1|root,KOG3043@2759|Eukaryota,39WRV@33154|Opisthokonta,3NXQH@4751|Fungi,3V3F1@5204|Basidiomycota,229G1@155619|Agaricomycetes	4751|Fungi	Q	Dienelactone hydrolase family	-	-	-	-	-	-	-	-	-	-	-	-	DLH
JALPZM010000026_1_g802_t1	5341.XP_007327163.1	3.34e-21	97.4	2EXKK@1|root,2SZ8P@2759|Eukaryota,3AVV9@33154|Opisthokonta,3PGZI@4751|Fungi,3V6T5@5204|Basidiomycota,22ARX@155619|Agaricomycetes,3W9IU@5338|Agaricales	4751|Fungi	S	hAT family C-terminal dimerisation region	-	-	-	-	-	-	-	-	-	-	-	-	Dimer_Tnp_hAT
JALPZM010000026_1_g805_t1	80637.XP_007762880.1	1.23e-12	79	2CVP0@1|root,2RSEN@2759|Eukaryota,3AEUZ@33154|Opisthokonta,3PC4B@4751|Fungi,3V4TY@5204|Basidiomycota,22A9H@155619|Agaricomycetes	4751|Fungi	S	F-box-like	-	-	-	-	-	-	-	-	-	-	-	-	F-box-like
JALPZM010000026_1_g806_t1	160860.XP_007346475.1	4.64e-22	97.4	2D3AW@1|root,2SQW4@2759|Eukaryota,39KPV@33154|Opisthokonta,3Q537@4751|Fungi,3V5S8@5204|Basidiomycota	4751|Fungi	-	-	-	-	-	-	-	-	-	-	-	-	-	-	-
JALPZM010000026_1_g807_t1	40492.XP_007307714.1	5.71e-20	100	2D3AW@1|root,2SQW4@2759|Eukaryota,39KPV@33154|Opisthokonta,3Q537@4751|Fungi,3V5S8@5204|Basidiomycota,22C0Y@155619|Agaricomycetes,3H7GT@355688|Agaricomycetes incertae sedis	4751|Fungi	-	-	-	-	-	-	-	-	-	-	-	-	-	-	-
JALPZM010000026_1_g808_t1	5341.XP_007333310.1	5.43e-10	59.3	2EA8S@1|root,2SGHH@2759|Eukaryota,3AN75@33154|Opisthokonta,3PF19@4751|Fungi,3V99T@5204|Basidiomycota,22AHX@155619|Agaricomycetes	4751|Fungi	-	-	-	-	-	-	-	-	-	-	-	-	-	-	-
JALPZM010000026_1_g809_t1	984962.XP_009551057.1	5.22e-19	97.8	2D4F0@1|root,2SUXC@2759|Eukaryota,3APTG@33154|Opisthokonta,3PFW1@4751|Fungi,3V6FE@5204|Basidiomycota,22BAW@155619|Agaricomycetes,3H7WH@355688|Agaricomycetes incertae sedis	984962.XP_009551057.1|-	-	-	-	-	-	-	-	-	-	-	-	-	-	-	-
JALPZM010000026_1_g810_t1	221103.XP_007856928.1	4.37e-169	531	COG2801@1|root,KOG0017@2759|Eukaryota,38F42@33154|Opisthokonta,3Q0ZX@4751|Fungi,3VADF@5204|Basidiomycota,22CC2@155619|Agaricomycetes,3W9E5@5338|Agaricales	33154|Opisthokonta	L	retrotransposable element Tf2 155 kDa protein type 1-like	-	-	-	-	-	-	-	-	-	-	-	-	Chromo,RVT_1,Retrotrans_gag,rve,zf-CCHC
JALPZM010000026_1_g811_t1	40483.S8DV72	5.54e-32	125	2C6FY@1|root,2SQ9Q@2759|Eukaryota,3AM14@33154|Opisthokonta,3PDQ9@4751|Fungi,3V8Q3@5204|Basidiomycota,22A2T@155619|Agaricomycetes,3H5Q0@355688|Agaricomycetes incertae sedis	4751|Fungi	-	-	-	-	-	-	-	-	-	-	-	-	-	-	-
JALPZM010000026_1_g813_t1	85982.XP_007313761.1	1.06e-06	55.8	2CE4T@1|root,2SSM4@2759|Eukaryota,3ARFM@33154|Opisthokonta,3PGGK@4751|Fungi,3V69N@5204|Basidiomycota,22AI8@155619|Agaricomycetes	4751|Fungi	-	-	-	-	-	-	-	-	-	-	-	-	-	-	-
JALPZM010000026_1_g815_t1	104355.XP_007864827.1	5.95e-31	127	2EC33@1|root,2SI1J@2759|Eukaryota,3AHHR@33154|Opisthokonta,3PBTA@4751|Fungi,3V4M9@5204|Basidiomycota,226VE@155619|Agaricomycetes,3H0U2@355688|Agaricomycetes incertae sedis	4751|Fungi	-	-	-	-	-	-	-	-	-	-	-	-	-	-	-
JALPZM010000026_1_g816_t1	40483.S8DIV5	4.23e-64	225	2EC33@1|root,2SI1J@2759|Eukaryota,3AHHR@33154|Opisthokonta,3PBTA@4751|Fungi,3V4M9@5204|Basidiomycota,226VE@155619|Agaricomycetes,3H0U2@355688|Agaricomycetes incertae sedis	4751|Fungi	-	-	-	-	-	-	-	-	-	-	-	-	-	-	-
JALPZM010000026_1_g817_t1	160860.XP_007359054.1	0.000196	53.9	2EDYD@1|root,2SJG5@2759|Eukaryota,3AGS2@33154|Opisthokonta,3PCCT@4751|Fungi,3V3YR@5204|Basidiomycota,227J7@155619|Agaricomycetes	4751|Fungi	-	-	-	-	-	-	-	-	-	-	-	-	-	-	-
JALPZM010000026_1_g818_t1	208960.XP_007272333.1	8.86e-33	128	COG2801@1|root,KOG0017@2759|Eukaryota,38I72@33154|Opisthokonta,3PK4G@4751|Fungi,3V9PG@5204|Basidiomycota,22CI9@155619|Agaricomycetes,3H7N0@355688|Agaricomycetes incertae sedis	4751|Fungi	L	transposition, RNA-mediated	-	-	-	-	-	-	-	-	-	-	-	-	-
JALPZM010000026_1_g821_t1	984962.XP_009551058.1	3.59e-50	190	COG2801@1|root,KOG0017@2759|Eukaryota,38F42@33154|Opisthokonta,3NVKU@4751|Fungi	4751|Fungi	Z	retrotransposable element tf2 155 kda protein type 1-like	-	-	-	-	-	-	-	-	-	-	-	-	RVT_1,rve,zf-CCHC
JALPZM010000026_1_g822_t1	984962.XP_009551057.1	1.59e-29	133	2D4F0@1|root,2SUXC@2759|Eukaryota,3APTG@33154|Opisthokonta,3PFW1@4751|Fungi,3V6FE@5204|Basidiomycota,22BAW@155619|Agaricomycetes,3H7WH@355688|Agaricomycetes incertae sedis	984962.XP_009551057.1|-	-	-	-	-	-	-	-	-	-	-	-	-	-	-	-
JALPZM010000026_1_g825_t1	40483.S8ESC2	2.37e-32	143	2EF9J@1|root,2SKHB@2759|Eukaryota,3AF3R@33154|Opisthokonta,3PA1T@4751|Fungi,3V4XP@5204|Basidiomycota,2268A@155619|Agaricomycetes,3H1P1@355688|Agaricomycetes incertae sedis	4751|Fungi	-	-	-	-	-	-	-	-	-	-	-	-	-	-	-
JALPZM010000026_1_g827_t1	40483.S8DHR8	5.26e-10	65.5	297M7@1|root,2REM6@2759|Eukaryota,3AYQR@33154|Opisthokonta,3PHSP@4751|Fungi,3V6MZ@5204|Basidiomycota,22AD9@155619|Agaricomycetes,3H6F3@355688|Agaricomycetes incertae sedis	4751|Fungi	-	-	-	-	-	-	-	-	-	-	-	-	-	-	-
JALPZM010000026_1_g828_t1	164328.Phyra85518	3.18e-77	281	COG2801@1|root,KOG0017@2759|Eukaryota,3QH4V@4776|Peronosporales	4776|Peronosporales	L	GAG-pre-integrase domain	-	-	-	-	-	-	-	-	-	-	-	-	DUF4219,RVT_2,Retrotran_gag_2,gag_pre-integrs,rve,zf-CCHC
JALPZM010000026_1_g829_t1	221103.XP_007848291.1	8.78e-17	87	2D18Y@1|root,2SH62@2759|Eukaryota,3AEMY@33154|Opisthokonta,3PBHK@4751|Fungi,3V44Q@5204|Basidiomycota,229B5@155619|Agaricomycetes,3W76J@5338|Agaricales	4751|Fungi	-	-	-	-	-	-	-	-	-	-	-	-	-	-	-
JALPZM010000026_1_g830_t1	85982.XP_007315604.1	8.68e-10	69.7	2D6B6@1|root,2T1E4@2759|Eukaryota,3AS3S@33154|Opisthokonta,3PH3Q@4751|Fungi,3V6Z3@5204|Basidiomycota	4751|Fungi	-	-	-	-	-	-	-	-	-	-	-	-	-	-	-
JALPZM010000026_1_g832_t1	160860.XP_007355518.1	3.47e-35	130	2CKT2@1|root,2T1K5@2759|Eukaryota,3AVBN@33154|Opisthokonta,3PIMG@4751|Fungi,3V6VN@5204|Basidiomycota,22B2Z@155619|Agaricomycetes,3H6RM@355688|Agaricomycetes incertae sedis	4751|Fungi	-	-	-	-	-	-	-	-	-	-	-	-	-	-	Dimer_Tnp_hAT
JALPZM010000026_1_g835_t1	5334.XP_003038593.1	6.13e-10	65.9	2D2UM@1|root,2SP2I@2759|Eukaryota,3AMKC@33154|Opisthokonta,3PE7S@4751|Fungi,3V5NF@5204|Basidiomycota,22AQC@155619|Agaricomycetes,3W8H0@5338|Agaricales	4751|Fungi	-	-	-	-	-	-	-	-	-	-	-	-	-	-	-
JALPZM010000026_1_g839_t1	3067.XP_002959349.1	1.58e-07	63.2	2CYAT@1|root,2S38R@2759|Eukaryota	2759|Eukaryota	-	-	-	-	-	-	-	-	-	-	-	-	-	-	-
JALPZM010000026_1_g841_t1	984962.XP_009551058.1	1.18e-96	342	COG2801@1|root,KOG0017@2759|Eukaryota,38F42@33154|Opisthokonta,3NVKU@4751|Fungi	4751|Fungi	Z	retrotransposable element tf2 155 kda protein type 1-like	-	-	-	-	-	-	-	-	-	-	-	-	RVT_1,rve,zf-CCHC
JALPZM010000026_1_g843_t1	7668.SPU_024558-tr	2.87e-118	401	COG0507@1|root,KOG0987@2759|Eukaryota,38G2J@33154|Opisthokonta,3BIV7@33208|Metazoa,3D0M2@33213|Bilateria	33208|Metazoa	L	DNA helicase activity	-	-	-	-	-	-	-	-	-	-	-	-	Helitron_like_N,PIF1
JALPZM010000026_1_g845_t1	5346.XP_001836871.2	2.29e-11	73.6	2D4KQ@1|root,2SVHK@2759|Eukaryota,3ARAR@33154|Opisthokonta,3PGH7@4751|Fungi,3V6D5@5204|Basidiomycota,22AV2@155619|Agaricomycetes,3W8BD@5338|Agaricales	4751|Fungi	S	zinc finger	-	-	-	-	-	-	-	-	-	-	-	-	RVP_2,zf-CCHC
JALPZM010000026_1_g846_t1	221103.XP_007858064.1	7.2e-45	161	COG2801@1|root,KOG0017@2759|Eukaryota,3AMJC@33154|Opisthokonta,3PE53@4751|Fungi,3V5P3@5204|Basidiomycota,22BZK@155619|Agaricomycetes	4751|Fungi	L	DNA RNA polymerase	-	-	-	-	-	-	-	-	-	-	-	-	RVT_1
JALPZM010000026_1_g848_t1	5346.XP_001838532.2	2.1e-48	187	2EEI7@1|root,2SJ1F@2759|Eukaryota,3AIBF@33154|Opisthokonta,3PA5H@4751|Fungi,3V4CN@5204|Basidiomycota,22BS4@155619|Agaricomycetes,3W8YU@5338|Agaricales	4751|Fungi	-	-	-	-	-	-	-	-	-	-	-	-	-	-	-
JALPZM010000026_1_g855_t1	218851.Aquca_007_00036.1	8.44e-11	74.3	KOG1121@1|root,KOG1121@2759|Eukaryota,37VSP@33090|Viridiplantae,3GK0H@35493|Streptophyta	35493|Streptophyta	L	hAT family C-terminal dimerisation region	-	-	-	-	-	-	-	-	-	-	-	-	DUF4413,Dimer_Tnp_hAT
JALPZM010000026_1_g857_t1	85982.XP_007315604.1	1.82e-07	59.3	2D6B6@1|root,2T1E4@2759|Eukaryota,3AS3S@33154|Opisthokonta,3PH3Q@4751|Fungi,3V6Z3@5204|Basidiomycota	4751|Fungi	-	-	-	-	-	-	-	-	-	-	-	-	-	-	-
JALPZM010000026_1_g859_t1	5346.XP_001836092.1	0.000981	49.7	2D4AI@1|root,2SUGM@2759|Eukaryota,3ARKS@33154|Opisthokonta,3PFFD@4751|Fungi,3V6DU@5204|Basidiomycota,22CF5@155619|Agaricomycetes	4751|Fungi	-	-	-	-	-	-	-	-	-	-	-	-	-	-	-
JALPZM010000026_1_g860_t1	5501.XP_001247354.1	4.69e-15	87.4	COG2801@1|root,KOG0017@2759|Eukaryota,38DPC@33154|Opisthokonta,3NUZ7@4751|Fungi,3QNZW@4890|Ascomycota,20FR9@147545|Eurotiomycetes,3B6B5@33183|Onygenales,3FJES@34383|Onygenales incertae sedis	4751|Fungi	L	Encoded by	-	-	2.1.1.310	ko:K14835	-	-	-	-	ko00000,ko01000,ko03009	-	-	-	RVT_2,rve
JALPZM010000026_1_g861_t1	984962.XP_009540942.1	3.79e-13	75.1	COG2801@1|root,KOG0017@2759|Eukaryota,3AYGQ@33154|Opisthokonta,3PJM7@4751|Fungi,3V8ZG@5204|Basidiomycota,22CNM@155619|Agaricomycetes,3H7PY@355688|Agaricomycetes incertae sedis	4751|Fungi	L	transposition, RNA-mediated	-	-	-	-	-	-	-	-	-	-	-	-	Retrotran_gag_2,zf-CCHC
JALPZM010000026_1_g862_t1	208960.XP_007264161.1	4.36e-20	84.3	2CKT2@1|root,2T1K5@2759|Eukaryota,3AVBN@33154|Opisthokonta,3PIMG@4751|Fungi,3V6VN@5204|Basidiomycota,22B2Z@155619|Agaricomycetes,3H6RM@355688|Agaricomycetes incertae sedis	4751|Fungi	-	-	-	-	-	-	-	-	-	-	-	-	-	-	Dimer_Tnp_hAT
JALPZM010000026_1_g864_t1	5346.XP_001829802.2	1.82e-29	126	29JY0@1|root,2RT6R@2759|Eukaryota,39VBJ@33154|Opisthokonta,3P12S@4751|Fungi,3V3KF@5204|Basidiomycota,22BN5@155619|Agaricomycetes,3W6P4@5338|Agaricales	4751|Fungi	-	-	-	-	-	-	-	-	-	-	-	-	-	-	DDE_3
JALPZM010000026_1_g865_t1	5346.XP_001831108.2	9.18e-36	140	2CVP9@1|root,2RSFA@2759|Eukaryota,3AU9I@33154|Opisthokonta,3PS19@4751|Fungi,3V6WM@5204|Basidiomycota	5346.XP_001831108.2|-	-	-	-	-	-	-	-	-	-	-	-	-	-	-	-
JALPZM010000026_1_g866_t1	80637.XP_007765241.1	7.02e-32	141	2EEI7@1|root,2SJXV@2759|Eukaryota,3AEQF@33154|Opisthokonta,3PB6V@4751|Fungi,3V3A3@5204|Basidiomycota,227Q7@155619|Agaricomycetes	4751|Fungi	-	-	-	-	-	-	-	-	-	-	-	-	-	-	-
JALPZM010000026_1_g873_t1	104355.XP_007870595.1	8.16e-08	62.4	COG0514@1|root,KOG0351@2759|Eukaryota	2759|Eukaryota	L	four-way junction helicase activity	-	-	3.6.4.12	ko:K10730,ko:K10901	ko03440,ko03460,map03440,map03460	M00295,M00414	-	-	ko00000,ko00001,ko00002,ko01000,ko03032,ko03400	-	-	-	DEAD,Drc1-Sld2,HRDC,Helicase_C
JALPZM010000026_1_g875_t1	984962.XP_009545335.1	1.85e-54	196	2D17Y@1|root,2SH1N@2759|Eukaryota,3AGIT@33154|Opisthokonta,3PBKE@4751|Fungi,3V4FI@5204|Basidiomycota,228T3@155619|Agaricomycetes,3H40W@355688|Agaricomycetes incertae sedis	4751|Fungi	-	-	-	-	-	-	-	-	-	-	-	-	-	-	Transposase_21
JALPZM010000026_1_g876_t1	5334.XP_003030397.1	2.28e-05	55.1	2CGJB@1|root,2S5WB@2759|Eukaryota,39VTX@33154|Opisthokonta,3NU0C@4751|Fungi,3V5AU@5204|Basidiomycota,22961@155619|Agaricomycetes	4751|Fungi	S	serine threonine-protein kinase sgk2	-	-	-	-	-	-	-	-	-	-	-	-	Pkinase
JALPZM010000026_1_g877_t1	104355.XP_007871741.1	4.07e-16	86.7	2D4AI@1|root,2SUGM@2759|Eukaryota,3ARKS@33154|Opisthokonta,3PFFD@4751|Fungi,3V6DU@5204|Basidiomycota,22CF5@155619|Agaricomycetes	4751|Fungi	-	-	-	-	-	-	-	-	-	-	-	-	-	-	-
JALPZM010000026_1_g878_t1	80637.XP_007772846.1	2.24e-38	144	2D0D2@1|root,2SDQP@2759|Eukaryota,3AE14@33154|Opisthokonta,3Q67H@4751|Fungi,3V7KA@5204|Basidiomycota,22BHR@155619|Agaricomycetes	4751|Fungi	-	-	-	-	-	-	-	-	-	-	-	-	-	-	-
JALPZM010000026_1_g879_t1	160860.XP_007358814.1	2.38e-05	47.8	2B2JW@1|root,2S0CW@2759|Eukaryota,3A2J5@33154|Opisthokonta,3P3P5@4751|Fungi,3V0X7@5204|Basidiomycota,22AHJ@155619|Agaricomycetes,3H76N@355688|Agaricomycetes incertae sedis	4751|Fungi	-	-	-	-	-	-	-	-	-	-	-	-	-	-	RVT_3,RVT_thumb
JALPZM010000026_1_g880_t1	160860.XP_007352246.1	0.000416	49.3	294Z6@1|root,2RBWT@2759|Eukaryota,3APZC@33154|Opisthokonta,3PFNX@4751|Fungi,3V6J3@5204|Basidiomycota,22AUR@155619|Agaricomycetes,3H65D@355688|Agaricomycetes incertae sedis	4751|Fungi	-	-	-	-	-	-	-	-	-	-	-	-	-	-	-
JALPZM010000026_1_g881_t1	5341.XP_007334380.1	1.02e-26	114	2ERE9@1|root,2SU7V@2759|Eukaryota,3ARF7@33154|Opisthokonta,3PFYP@4751|Fungi,3V6EC@5204|Basidiomycota,22DE9@155619|Agaricomycetes,3W9GK@5338|Agaricales	4751|Fungi	-	-	-	-	-	-	-	-	-	-	-	-	-	-	-
JALPZM010000026_1_g889_t1	4558.Sb02g042016.1	2.71e-25	108	COG0507@1|root,KOG0987@2759|Eukaryota,37Q72@33090|Viridiplantae,3GCCF@35493|Streptophyta,3M4TW@4447|Liliopsida,3IM59@38820|Poales	35493|Streptophyta	D	Belongs to the helicase family	-	-	3.6.4.12	ko:K07466,ko:K15255	ko03030,ko03420,ko03430,ko03440,ko03460,map03030,map03420,map03430,map03440,map03460	M00288	-	-	ko00000,ko00001,ko00002,ko01000,ko03000,ko03029,ko03032,ko03400	-	-	-	Helitron_like_N,Herpes_Helicase,PIF1,REPA_OB_2
JALPZM010000026_1_g890_t1	4558.Sb07g021740.1	8.77e-50	185	COG0507@1|root,KOG0987@2759|Eukaryota,37I5H@33090|Viridiplantae,3GMSB@35493|Streptophyta,3M24Q@4447|Liliopsida,3IMRZ@38820|Poales	35493|Streptophyta	D	PIF1-like helicase	-	-	3.6.4.12	ko:K15255	-	-	-	-	ko00000,ko01000,ko03029,ko03032	-	-	-	Helitron_like_N,Herpes_Helicase,PIF1
JALPZM010000026_1_g891_t1	160860.XP_007348263.1	2.18e-16	93.2	2ETTN@1|root,2SW2Z@2759|Eukaryota,3ATK5@33154|Opisthokonta,3PIB6@4751|Fungi,3V9DK@5204|Basidiomycota,22BDQ@155619|Agaricomycetes	4751|Fungi	T	PAN domain	-	-	-	-	-	-	-	-	-	-	-	-	EF-hand_5,PAN_4
JALPZM010000026_1_g892_t1	5057.CADACLAP00002761	2.48e-64	235	COG3325@1|root,KOG2806@2759|Eukaryota,38BJK@33154|Opisthokonta,3NVAI@4751|Fungi,3QMBI@4890|Ascomycota,20KVE@147545|Eurotiomycetes,3SEVX@5042|Eurotiales	4751|Fungi	G	Glyco_18	-	-	3.2.1.14	ko:K01183	ko00520,ko01100,map00520,map01100	-	R01206,R02334	RC00467	ko00000,ko00001,ko01000	-	GH18	-	Chitin_bind_1,Glyco_hydro_18
JALPZM010000026_1_g896_t1	221103.XP_007858064.1	4.36e-10	65.5	COG2801@1|root,KOG0017@2759|Eukaryota,3AMJC@33154|Opisthokonta,3PE53@4751|Fungi,3V5P3@5204|Basidiomycota,22BZK@155619|Agaricomycetes	4751|Fungi	L	DNA RNA polymerase	-	-	-	-	-	-	-	-	-	-	-	-	RVT_1
JALPZM010000015_1_g897_t1	5346.XP_002910731.1	1.32e-07	60.5	2CSDZ@1|root,2RBIH@2759|Eukaryota,3AY13@33154|Opisthokonta,3PJ6B@4751|Fungi,3V8G3@5204|Basidiomycota,22D46@155619|Agaricomycetes,3W94F@5338|Agaricales	4751|Fungi	-	-	-	-	-	-	-	-	-	-	-	-	-	-	-
JALPZM010000015_1_g898_t1	80637.XP_007766387.1	2.54e-30	120	29JY0@1|root,2RT6R@2759|Eukaryota,39VBJ@33154|Opisthokonta,3P12S@4751|Fungi,3V8HN@5204|Basidiomycota,22BJI@155619|Agaricomycetes	4751|Fungi	-	-	-	-	-	-	-	-	-	-	-	-	-	-	-
JALPZM010000015_1_g901_t1	85982.XP_007314367.1	4.73e-23	95.1	2CSQ4@1|root,2RCPU@2759|Eukaryota,3AYSA@33154|Opisthokonta,3PJVY@4751|Fungi,3V9AS@5204|Basidiomycota,22AWG@155619|Agaricomycetes	4751|Fungi	-	-	-	-	-	-	-	-	-	-	-	-	-	-	-
JALPZM010000015_1_g903_t1	221103.XP_007845954.1	5.18e-68	215	2CYZP@1|root,2S7G9@2759|Eukaryota,3AAYA@33154|Opisthokonta,3P6ZU@4751|Fungi,3V2RT@5204|Basidiomycota,22998@155619|Agaricomycetes,3W739@5338|Agaricales	4751|Fungi	-	-	-	-	-	-	-	-	-	-	-	-	-	-	-
JALPZM010000015_1_g904_t1	85982.XP_007313761.1	9.08e-09	57.8	2CE4T@1|root,2SSM4@2759|Eukaryota,3ARFM@33154|Opisthokonta,3PGGK@4751|Fungi,3V69N@5204|Basidiomycota,22AI8@155619|Agaricomycetes	4751|Fungi	-	-	-	-	-	-	-	-	-	-	-	-	-	-	-
JALPZM010000015_1_g906_t1	202698.XP_007379449.1	7.81e-10	65.1	2ESKY@1|root,2SV4Z@2759|Eukaryota,3AB87@33154|Opisthokonta,3P7E0@4751|Fungi,3V3ZG@5204|Basidiomycota,225E6@155619|Agaricomycetes,3H5ZG@355688|Agaricomycetes incertae sedis	4751|Fungi	-	-	-	-	-	-	-	-	-	-	-	-	-	-	Transposase_21
JALPZM010000015_1_g909_t1	202698.XP_007379449.1	4.86e-09	65.1	2ESKY@1|root,2SV4Z@2759|Eukaryota,3AB87@33154|Opisthokonta,3P7E0@4751|Fungi,3V3ZG@5204|Basidiomycota,225E6@155619|Agaricomycetes,3H5ZG@355688|Agaricomycetes incertae sedis	4751|Fungi	-	-	-	-	-	-	-	-	-	-	-	-	-	-	Transposase_21
JALPZM010000015_1_g912_t1	85982.XP_007314367.1	7.5e-22	92	2CSQ4@1|root,2RCPU@2759|Eukaryota,3AYSA@33154|Opisthokonta,3PJVY@4751|Fungi,3V9AS@5204|Basidiomycota,22AWG@155619|Agaricomycetes	4751|Fungi	-	-	-	-	-	-	-	-	-	-	-	-	-	-	-
JALPZM010000015_1_g915_t1	5346.XP_002910731.1	6.04e-50	184	2CSDZ@1|root,2RBIH@2759|Eukaryota,3AY13@33154|Opisthokonta,3PJ6B@4751|Fungi,3V8G3@5204|Basidiomycota,22D46@155619|Agaricomycetes,3W94F@5338|Agaricales	4751|Fungi	-	-	-	-	-	-	-	-	-	-	-	-	-	-	-
JALPZM010000015_1_g917_t1	85982.XP_007314569.1	9.64e-15	80.5	2CQF5@1|root,2R4KR@2759|Eukaryota,3AYDF@33154|Opisthokonta,3PJI4@4751|Fungi,3V8VS@5204|Basidiomycota,22B6Q@155619|Agaricomycetes	4751|Fungi	-	-	-	-	-	-	-	-	-	-	-	-	-	-	Myb_DNA-bind_3
JALPZM010000015_1_g919_t1	85982.XP_007322595.1	5.74e-09	59.7	KOG3105@1|root,KOG3105@2759|Eukaryota,38EWM@33154|Opisthokonta,3P300@4751|Fungi,3V1K6@5204|Basidiomycota	4751|Fungi	BD	CENP-B ARS binding protein-like protein	-	GO:0000070,GO:0000228,GO:0000278,GO:0000280,GO:0000775,GO:0000779,GO:0000780,GO:0000793,GO:0000794,GO:0000819,GO:0003674,GO:0003676,GO:0003677,GO:0003690,GO:0005488,GO:0005575,GO:0005622,GO:0005623,GO:0005634,GO:0005694,GO:0006325,GO:0006342,GO:0006355,GO:0006996,GO:0007049,GO:0007059,GO:0008150,GO:0009889,GO:0009890,GO:0009892,GO:0009987,GO:0010468,GO:0010556,GO:0010558,GO:0010605,GO:0010629,GO:…	-	-	-	-	-	-	-	-	-	-	DDE_1,HTH_Tnp_Tc5
JALPZM010000015_1_g921_t1	40483.S8EDJ6	2.03e-44	157	2CSRQ@1|root,2RCWS@2759|Eukaryota,3AYXS@33154|Opisthokonta,3PK1G@4751|Fungi,3V9JJ@5204|Basidiomycota,22C83@155619|Agaricomycetes,3H7AI@355688|Agaricomycetes incertae sedis	4751|Fungi	-	-	-	-	-	-	-	-	-	-	-	-	-	-	-
JALPZM010000015_1_g922_t1	40483.S8EDJ6	3.38e-42	150	2CSRQ@1|root,2RCWS@2759|Eukaryota,3AYXS@33154|Opisthokonta,3PK1G@4751|Fungi,3V9JJ@5204|Basidiomycota,22C83@155619|Agaricomycetes,3H7AI@355688|Agaricomycetes incertae sedis	4751|Fungi	-	-	-	-	-	-	-	-	-	-	-	-	-	-	-
JALPZM010000015_1_g924_t1	40492.XP_007299955.1	1.73e-10	69.3	2CE4T@1|root,2SSM4@2759|Eukaryota,3ARFM@33154|Opisthokonta,3PGGK@4751|Fungi,3V69N@5204|Basidiomycota,22AI8@155619|Agaricomycetes,3H67X@355688|Agaricomycetes incertae sedis	4751|Fungi	-	-	-	-	-	-	-	-	-	-	-	-	-	-	-
JALPZM010000015_1_g925_t1	5334.XP_003029015.1	2.31e-13	77.8	2CSMB@1|root,2RCCW@2759|Eukaryota,3AYKP@33154|Opisthokonta,3PJQZ@4751|Fungi,3V940@5204|Basidiomycota,22DSN@155619|Agaricomycetes,3W8I0@5338|Agaricales	4751|Fungi	-	-	-	-	-	-	-	-	-	-	-	-	-	-	-
JALPZM010000015_1_g926_t1	984962.XP_009551058.1	2.66e-39	151	COG2801@1|root,KOG0017@2759|Eukaryota,38F42@33154|Opisthokonta,3NVKU@4751|Fungi	4751|Fungi	Z	retrotransposable element tf2 155 kda protein type 1-like	-	-	-	-	-	-	-	-	-	-	-	-	RVT_1,rve,zf-CCHC
JALPZM010000015_1_g927_t1	5341.XP_007325822.1	1.66e-17	85.9	2B2JW@1|root,2S0CW@2759|Eukaryota,3A2J5@33154|Opisthokonta,3P3P5@4751|Fungi,3V0X7@5204|Basidiomycota,22AHJ@155619|Agaricomycetes	4751|Fungi	-	-	-	-	-	-	-	-	-	-	-	-	-	-	RVT_3,RVT_thumb
JALPZM010000015_1_g928_t1	5341.XP_007329118.1	1.76e-44	156	2ESKY@1|root,2SV4Z@2759|Eukaryota,3AB87@33154|Opisthokonta,3P7E0@4751|Fungi,3V3ZG@5204|Basidiomycota,225E6@155619|Agaricomycetes,3W90S@5338|Agaricales	4751|Fungi	-	-	-	-	-	-	-	-	-	-	-	-	-	-	Transposase_21
JALPZM010000015_1_g929_t1	40492.XP_007311877.1	2.97e-12	72	2EAPP@1|root,2SGWV@2759|Eukaryota,3AN3N@33154|Opisthokonta,3PF2V@4751|Fungi,3V5QT@5204|Basidiomycota,229SB@155619|Agaricomycetes,3H5BE@355688|Agaricomycetes incertae sedis	4751|Fungi	-	-	-	-	-	-	-	-	-	-	-	-	-	-	-
JALPZM010000015_1_g930_t1	40492.XP_007311877.1	2.97e-12	72	2EAPP@1|root,2SGWV@2759|Eukaryota,3AN3N@33154|Opisthokonta,3PF2V@4751|Fungi,3V5QT@5204|Basidiomycota,229SB@155619|Agaricomycetes,3H5BE@355688|Agaricomycetes incertae sedis	4751|Fungi	-	-	-	-	-	-	-	-	-	-	-	-	-	-	-
JALPZM010000015_1_g931_t1	80637.XP_007763917.1	1.17e-35	132	2ESKY@1|root,2SV4Z@2759|Eukaryota,3AB87@33154|Opisthokonta,3P7E0@4751|Fungi,3V3ZG@5204|Basidiomycota,2299Q@155619|Agaricomycetes	4751|Fungi	-	-	-	-	-	-	-	-	-	-	-	-	-	-	DUF4218,Transposase_21
JALPZM010000015_1_g932_t1	40492.XP_007311400.1	8.09e-09	64.3	2EB2F@1|root,2SH80@2759|Eukaryota,3AG35@33154|Opisthokonta,3PBIR@4751|Fungi,3V3H3@5204|Basidiomycota,229GK@155619|Agaricomycetes,3H701@355688|Agaricomycetes incertae sedis	4751|Fungi	S	Aspartyl protease	-	-	-	-	-	-	-	-	-	-	-	-	Asp_protease_2
JALPZM010000015_1_g934_t1	104355.XP_007865045.1	1.79e-13	76.3	2BX2F@1|root,2S2EF@2759|Eukaryota,3A4XS@33154|Opisthokonta,3P3WE@4751|Fungi,3V16U@5204|Basidiomycota,227CR@155619|Agaricomycetes,3H474@355688|Agaricomycetes incertae sedis	4751|Fungi	S	Pericentrin-AKAP-450 domain of centrosomal targeting protein	-	-	-	ko:K10352	ko04530,map04530	-	-	-	ko00000,ko00001,ko04147,ko04812	-	-	-	PACT_coil_coil
JALPZM010000015_1_g936_t1	160860.XP_007340763.1	8.7e-35	132	2CE4T@1|root,2SSM4@2759|Eukaryota,3ARFM@33154|Opisthokonta,3PGGK@4751|Fungi,3V69N@5204|Basidiomycota,22AI8@155619|Agaricomycetes,3H67X@355688|Agaricomycetes incertae sedis	4751|Fungi	-	-	-	-	-	-	-	-	-	-	-	-	-	-	-
JALPZM010000015_1_g939_t1	85982.XP_007314545.1	1.37e-09	60.1	2EF9J@1|root,2SKHB@2759|Eukaryota,3AF3R@33154|Opisthokonta,3PA1T@4751|Fungi,3V4XP@5204|Basidiomycota,2268A@155619|Agaricomycetes	4751|Fungi	-	-	-	-	-	-	-	-	-	-	-	-	-	-	-
JALPZM010000015_1_g941_t1	5346.XP_001836871.2	2.03e-23	112	2D4KQ@1|root,2SVHK@2759|Eukaryota,3ARAR@33154|Opisthokonta,3PGH7@4751|Fungi,3V6D5@5204|Basidiomycota,22AV2@155619|Agaricomycetes,3W8BD@5338|Agaricales	4751|Fungi	S	zinc finger	-	-	-	-	-	-	-	-	-	-	-	-	RVP_2,zf-CCHC
JALPZM010000015_1_g945_t1	221103.XP_007854877.1	1.23e-45	159	2CG70@1|root,2T028@2759|Eukaryota	2759|Eukaryota	-	-	-	-	-	-	-	-	-	-	-	-	-	-	-
JALPZM010000015_1_g946_t1	221103.XP_007858565.1	3.88e-159	480	COG2801@1|root,KOG0017@2759|Eukaryota,38F42@33154|Opisthokonta,3NVKU@4751|Fungi,3UXZ9@5204|Basidiomycota	4751|Fungi	L	Retrotransposable element tf2 155 kda protein type 1-like	-	-	-	-	-	-	-	-	-	-	-	-	Chromo,RVP_2,RVT_1,Retrotrans_gag,rve,zf-CCHC
JALPZM010000015_1_g947_t1	85982.XP_007313761.1	2.5e-07	56.2	2CE4T@1|root,2SSM4@2759|Eukaryota,3ARFM@33154|Opisthokonta,3PGGK@4751|Fungi,3V69N@5204|Basidiomycota,22AI8@155619|Agaricomycetes	4751|Fungi	-	-	-	-	-	-	-	-	-	-	-	-	-	-	-
JALPZM010000015_1_g950_t1	80637.XP_007775333.1	1.77e-47	172	2EBRF@1|root,2SHSB@2759|Eukaryota,3AII7@33154|Opisthokonta,3PB8V@4751|Fungi,3V43R@5204|Basidiomycota,22BCW@155619|Agaricomycetes	4751|Fungi	-	-	-	-	-	-	-	-	-	-	-	-	-	-	-
JALPZM010000015_1_g951_t1	104355.XP_007863089.1	7.11e-15	83.2	2D4F4@1|root,2SUXT@2759|Eukaryota,3APTX@33154|Opisthokonta,3PFV5@4751|Fungi,3V65F@5204|Basidiomycota,22B4I@155619|Agaricomycetes,3H81A@355688|Agaricomycetes incertae sedis	4751|Fungi	-	-	-	-	-	-	-	-	-	-	-	-	-	-	-
JALPZM010000015_1_g955_t1	984962.XP_009552718.1	0	1823	KOG1786@1|root,KOG1788@1|root,KOG1786@2759|Eukaryota,KOG1788@2759|Eukaryota,3AMG3@33154|Opisthokonta,3NWIJ@4751|Fungi,3UZTT@5204|Basidiomycota,2257S@155619|Agaricomycetes,3H30X@355688|Agaricomycetes incertae sedis	4751|Fungi	TU	Beach-domain-containing protein	BPH1	GO:0000322,GO:0000323,GO:0000324,GO:0000329,GO:0003674,GO:0005488,GO:0005543,GO:0005575,GO:0005622,GO:0005623,GO:0005737,GO:0005739,GO:0005773,GO:0005774,GO:0005829,GO:0006810,GO:0006886,GO:0006914,GO:0008104,GO:0008150,GO:0008152,GO:0008289,GO:0009056,GO:0009268,GO:0009628,GO:0009987,GO:0015031,GO:0015833,GO:0016020,GO:0016043,GO:0019898,GO:0031090,GO:0031505,GO:0033036,GO:0033043,GO:0034613,GO:…	-	ko:K22262	-	-	-	-	ko00000,ko04131	-	-	-	Beach,DUF4704,Laminin_G_3,PH_BEACH,WD40
JALPZM010000015_1_g956_t1	85982.XP_007324368.1	8.74e-221	645	2DDJN@1|root,2S5N8@2759|Eukaryota,3A78Z@33154|Opisthokonta,3P5PK@4751|Fungi,3V1YX@5204|Basidiomycota,2253W@155619|Agaricomycetes	4751|Fungi	S	Transcription factor IIIC subunit delta N-term	-	-	2.3.1.48	ko:K11310	-	-	-	-	ko00000,ko01000,ko03021,ko03036	-	-	-	TFIIIC_delta,zf-TFIIIC
JALPZM010000015_1_g957_t1	5346.XP_001833622.2	0	1152	COG0308@1|root,KOG1046@2759|Eukaryota,38CFG@33154|Opisthokonta,3NWST@4751|Fungi,3UYXA@5204|Basidiomycota,2266Y@155619|Agaricomycetes,3W3NA@5338|Agaricales	4751|Fungi	E	aminopeptidase	APE2	GO:0000322,GO:0000323,GO:0000324,GO:0000328,GO:0003674,GO:0003824,GO:0004177,GO:0005488,GO:0005575,GO:0005576,GO:0005618,GO:0005622,GO:0005623,GO:0005634,GO:0005737,GO:0005739,GO:0005768,GO:0005770,GO:0005771,GO:0005773,GO:0005775,GO:0005975,GO:0005976,GO:0005977,GO:0006073,GO:0006091,GO:0006112,GO:0006508,GO:0006518,GO:0006807,GO:0008104,GO:0008150,GO:0008152,GO:0008233,GO:0008235,GO:0008236,GO:…	3.4.11.2	ko:K01256,ko:K13721	ko00480,ko01100,map00480,map01100	-	R00899,R04951	RC00096,RC00141	ko00000,ko00001,ko01000,ko01002	-	-	-	ERAP1_C,Peptidase_M1
JALPZM010000015_1_g958_t1	221103.XP_007849620.1	3.7e-19	97.1	2CSBE@1|root,2RB58@2759|Eukaryota,3AXKJ@33154|Opisthokonta,3PIRI@4751|Fungi,3V7YM@5204|Basidiomycota,22DSH@155619|Agaricomycetes,3W8HN@5338|Agaricales	4751|Fungi	-	-	-	-	-	-	-	-	-	-	-	-	-	-	-
JALPZM010000015_1_g959_t1	5341.XP_007333934.1	6e-248	723	COG0515@1|root,KOG0612@2759|Eukaryota,3A5BN@33154|Opisthokonta,3P50F@4751|Fungi,3V19C@5204|Basidiomycota,228Q0@155619|Agaricomycetes,3W3WG@5338|Agaricales	4751|Fungi	T	Protein tyrosine kinase	-	-	-	-	-	-	-	-	-	-	-	-	Pkinase
JALPZM010000015_1_g960_t1	208960.XP_007267257.1	1.31e-136	392	COG1028@1|root,KOG0725@2759|Eukaryota,38GS8@33154|Opisthokonta,3NYM9@4751|Fungi,3V05N@5204|Basidiomycota,224F3@155619|Agaricomycetes,3H0KY@355688|Agaricomycetes incertae sedis	4751|Fungi	Q	KR domain	-	-	1.1.1.289	ko:K17742	ko00051,map00051	-	R07346	RC00102	ko00000,ko00001,ko01000	-	-	-	adh_short_C2
JALPZM010000015_1_g961_t1	160860.XP_007359341.1	1.31e-46	161	COG2801@1|root,KOG0017@2759|Eukaryota,38DPC@33154|Opisthokonta,3NUZ7@4751|Fungi,3UY7N@5204|Basidiomycota,22AZH@155619|Agaricomycetes,3H6B9@355688|Agaricomycetes incertae sedis	4751|Fungi	L	Integrase core domain	-	-	-	-	-	-	-	-	-	-	-	-	DUF5314,RVT_2,gag_pre-integrs,rve,zf-CCHC
JALPZM010000015_1_g962_t1	104355.XP_007871688.1	6.81e-13	71.6	2CVQ2@1|root,2RSH8@2759|Eukaryota,3AJDJ@33154|Opisthokonta,3PA58@4751|Fungi,3V4KX@5204|Basidiomycota,229WV@155619|Agaricomycetes,3H5K0@355688|Agaricomycetes incertae sedis	4751|Fungi	-	-	-	-	-	-	-	-	-	-	-	-	-	-	-
JALPZM010000015_1_g968_t1	221103.XP_007849536.1	9.75e-24	106	2EF6S@1|root,2SKEZ@2759|Eukaryota,3AIYY@33154|Opisthokonta,3PBA8@4751|Fungi,3V3MP@5204|Basidiomycota,2292E@155619|Agaricomycetes,3W78N@5338|Agaricales	4751|Fungi	-	-	-	-	-	-	-	-	-	-	-	-	-	-	-
JALPZM010000015_1_g969_t1	85982.XP_007314343.1	4.7e-08	62	2CSTF@1|root,2RD30@2759|Eukaryota,38IAC@33154|Opisthokonta,3PK7K@4751|Fungi,3V9T2@5204|Basidiomycota,22CR2@155619|Agaricomycetes	4751|Fungi	-	-	-	-	-	-	-	-	-	-	-	-	-	-	-
JALPZM010000015_1_g970_t1	85982.XP_007317169.1	2.16e-16	87.8	2CPNF@1|root,2R250@2759|Eukaryota,3AKB0@33154|Opisthokonta,3PKEV@4751|Fungi,3VA2F@5204|Basidiomycota,22BVK@155619|Agaricomycetes	4751|Fungi	-	-	-	-	-	-	-	-	-	-	-	-	-	-	-
JALPZM010000015_1_g973_t1	160860.XP_007343035.1	2.38e-15	87.4	2CE4T@1|root,2SSM4@2759|Eukaryota,3ARFM@33154|Opisthokonta,3PGGK@4751|Fungi,3V69N@5204|Basidiomycota,22AI8@155619|Agaricomycetes,3H67X@355688|Agaricomycetes incertae sedis	4751|Fungi	-	-	-	-	-	-	-	-	-	-	-	-	-	-	-
JALPZM010000015_1_g974_t1	3641.EOY12702	1.18e-75	284	COG2801@1|root,KOG4658@1|root,KOG0017@2759|Eukaryota,KOG4658@2759|Eukaryota,37T06@33090|Viridiplantae	33090|Viridiplantae	T	Belongs to the disease resistance NB-LRR family	-	GO:0005575,GO:0005623,GO:0005886,GO:0007154,GO:0007165,GO:0008150,GO:0009987,GO:0016020,GO:0023052,GO:0044464,GO:0050789,GO:0050794,GO:0050896,GO:0051716,GO:0065007,GO:0071944	-	ko:K13459	ko04626,map04626	-	-	-	ko00000,ko00001	-	-	-	LRR_8,NB-ARC,Pkinase_Tyr
JALPZM010000015_1_g975_t1	85982.XP_007319279.1	5.18e-09	58.2	COG2801@1|root,KOG0017@2759|Eukaryota,3AYGQ@33154|Opisthokonta,3PJM7@4751|Fungi,3V8ZG@5204|Basidiomycota,22CNM@155619|Agaricomycetes	4751|Fungi	L	transposition, RNA-mediated	-	-	-	-	-	-	-	-	-	-	-	-	Retrotran_gag_2,zf-CCHC
JALPZM010000015_1_g977_t1	28564.XP_002485845.1	1.02e-30	133	KOG1075@1|root,KOG1075@2759|Eukaryota,39XVS@33154|Opisthokonta	33154|Opisthokonta	L	MAP kinase activity	-	-	-	-	-	-	-	-	-	-	-	-	Exo_endo_phos_2,RNase_H,RVT_1
JALPZM010000015_1_g980_t1	5334.XP_003025982.1	3.08e-283	813	KOG0274@1|root,KOG0274@2759|Eukaryota,39XZZ@33154|Opisthokonta,3P0UF@4751|Fungi,3UXZG@5204|Basidiomycota,225HK@155619|Agaricomycetes,3W68B@5338|Agaricales	4751|Fungi	S	WD domain, G-beta repeat	-	-	-	ko:K18551	ko00760,map00760	-	R02323,R03346	RC00017	ko00000,ko00001,ko01000	-	-	-	F-box,F-box-like,HAD_2,WD40
JALPZM010000015_1_g983_t1	80637.XP_007768474.1	8e-24	104	2EDKN@1|root,2SJ72@2759|Eukaryota,3AGPT@33154|Opisthokonta,3PC7N@4751|Fungi,3V3SE@5204|Basidiomycota,226V1@155619|Agaricomycetes	4751|Fungi	-	-	-	-	-	-	-	-	-	-	-	-	-	-	-
JALPZM010000015_1_g984_t1	104355.XP_007861646.1	1.29e-21	95.9	2EDKN@1|root,2SJ72@2759|Eukaryota,3AGPT@33154|Opisthokonta,3PC7N@4751|Fungi,3V3SE@5204|Basidiomycota,226V1@155619|Agaricomycetes,3H3HT@355688|Agaricomycetes incertae sedis	4751|Fungi	-	-	-	-	-	-	-	-	-	-	-	-	-	-	-
JALPZM010000015_1_g988_t1	85982.XP_007323868.1	1.61e-157	468	KOG2543@1|root,KOG2543@2759|Eukaryota,38C97@33154|Opisthokonta,3NZQE@4751|Fungi,3V2HA@5204|Basidiomycota,225YM@155619|Agaricomycetes	4751|Fungi	L	Origin recognition complex (ORC) subunit 5 C-terminus	-	GO:0000070,GO:0000166,GO:0000228,GO:0000278,GO:0000280,GO:0000785,GO:0000790,GO:0000808,GO:0000819,GO:0003674,GO:0003676,GO:0003677,GO:0003688,GO:0003690,GO:0003824,GO:0005488,GO:0005524,GO:0005575,GO:0005622,GO:0005623,GO:0005634,GO:0005654,GO:0005656,GO:0005657,GO:0005664,GO:0005694,GO:0006139,GO:0006259,GO:0006260,GO:0006261,GO:0006267,GO:0006270,GO:0006325,GO:0006342,GO:0006355,GO:0006725,GO:…	-	ko:K02607	ko04110,ko04111,ko04113,map04110,map04111,map04113	M00284	-	-	ko00000,ko00001,ko00002,ko01009,ko03032	-	-	-	AAA_16,ORC5_C
JALPZM010000015_1_g991_t1	5286.M7WJW4	1.2e-14	85.5	COG2801@1|root,KOG0017@2759|Eukaryota,38F42@33154|Opisthokonta,3NVKU@4751|Fungi,3UXZ9@5204|Basidiomycota,2YFR4@29000|Pucciniomycotina	4751|Fungi	L	Chromo (CHRromatin Organisation MOdifier) domain	-	-	-	-	-	-	-	-	-	-	-	-	Chromo,RVT_1,rve,zf-CCHC
JALPZM010000015_1_g992_t1	40492.XP_007311304.1	9.27e-56	202	2E543@1|root,2SBYH@2759|Eukaryota,3AC2G@33154|Opisthokonta,3PAGT@4751|Fungi,3V4J8@5204|Basidiomycota,22BI6@155619|Agaricomycetes,3H0AK@355688|Agaricomycetes incertae sedis	4751|Fungi	-	-	-	-	-	-	-	-	-	-	-	-	-	-	-
JALPZM010000015_1_g993_t1	80637.XP_007766173.1	5.28e-13	79.3	2BYC3@1|root,2RCXM@2759|Eukaryota,3AYYF@33154|Opisthokonta,3PK26@4751|Fungi,3V9KR@5204|Basidiomycota,22CBM@155619|Agaricomycetes	80637.XP_007766173.1|-	S	gag-polypeptide of LTR copia-type	-	-	-	-	-	-	-	-	-	-	-	-	-
JALPZM010000015_1_g994_t1	15368.BRADI2G31610.1	4.88e-34	140	COG2801@1|root,KOG0017@2759|Eukaryota,37THH@33090|Viridiplantae,3GG2K@35493|Streptophyta,3M5VU@4447|Liliopsida,3IIIB@38820|Poales	35493|Streptophyta	L	gag-polypeptide of LTR copia-type	-	-	-	-	-	-	-	-	-	-	-	-	DUF4219,RVT_2,Retrotran_gag_2,gag_pre-integrs,rve,zf-CCHC
JALPZM010000015_1_g995_t1	42345.XP_008796519.1	1.06e-11	71.6	COG0571@1|root,COG2801@1|root,KOG0017@2759|Eukaryota,KOG0701@2759|Eukaryota,37INP@33090|Viridiplantae,3GDT6@35493|Streptophyta,3KR48@4447|Liliopsida	35493|Streptophyta	A	Belongs to the helicase family. Dicer subfamily	DCL3	GO:0002252,GO:0002376,GO:0003674,GO:0003676,GO:0003723,GO:0003725,GO:0003824,GO:0004518,GO:0004519,GO:0004521,GO:0004525,GO:0004540,GO:0005488,GO:0005575,GO:0005622,GO:0005623,GO:0005634,GO:0005730,GO:0005737,GO:0006139,GO:0006259,GO:0006396,GO:0006725,GO:0006807,GO:0006950,GO:0006952,GO:0006955,GO:0008150,GO:0008152,GO:0009605,GO:0009607,GO:0009615,GO:0009616,GO:0009892,GO:0009987,GO:0010033,GO:…	-	ko:K11592	ko05206,map05206	-	-	-	ko00000,ko00001,ko01000,ko03036	-	-	-	DEAD,Dicer_dimer,Helicase_C,PAZ,ResIII,Ribonuclease_3,dsrm
JALPZM010000015_1_g998_t1	984962.XP_009552676.1	2.38e-144	416	COG0656@1|root,KOG1577@2759|Eukaryota,39WSC@33154|Opisthokonta,3NY9D@4751|Fungi,3V3FK@5204|Basidiomycota,224SP@155619|Agaricomycetes,3H44E@355688|Agaricomycetes incertae sedis	4751|Fungi	S	Aldo keto reductase	-	-	-	-	-	-	-	-	-	-	-	-	Aldo_ket_red
JALPZM010000015_1_g999_t1	104355.XP_007869903.1	4.76e-21	95.9	2D3TE@1|root,2SSPH@2759|Eukaryota,3APM0@33154|Opisthokonta,3PJDP@4751|Fungi,3V6GZ@5204|Basidiomycota,22AKI@155619|Agaricomycetes,3H5VP@355688|Agaricomycetes incertae sedis	4751|Fungi	S	Ser-Thr-rich glycosyl-phosphatidyl-inositol-anchored membrane family	-	-	-	-	-	-	-	-	-	-	-	-	GPI-anchored
JALPZM010000015_1_g1000_t1	5346.XP_001831922.2	3.07e-38	144	COG0726@1|root,2QX78@2759|Eukaryota,39KC9@33154|Opisthokonta,3Q4QX@4751|Fungi,3V5CQ@5204|Basidiomycota,22C1R@155619|Agaricomycetes	4751|Fungi	G	Polysaccharide deacetylase	-	-	-	-	-	-	-	-	-	-	-	-	Polysacc_deac_1
JALPZM010000015_1_g1001_t1	221103.XP_007848806.1	1.22e-63	209	2DH3N@1|root,2S5VT@2759|Eukaryota,3A7PK@33154|Opisthokonta,3P65P@4751|Fungi,3V244@5204|Basidiomycota,22DQ4@155619|Agaricomycetes,3W7Q4@5338|Agaricales	4751|Fungi	-	-	-	-	-	-	-	-	-	-	-	-	-	-	-
JALPZM010000015_1_g1002_t1	221103.XP_007847290.1	1.4e-24	121	29J5Q@1|root,2RSDT@2759|Eukaryota,3AYAU@33154|Opisthokonta,3P97B@4751|Fungi,3V8SW@5204|Basidiomycota,22B8G@155619|Agaricomycetes,3W8BZ@5338|Agaricales	4751|Fungi	-	-	-	-	-	-	-	-	-	-	-	-	-	-	-
JALPZM010000015_1_g1003_t1	5334.XP_003037640.1	1.89e-110	327	2C7F3@1|root,2S328@2759|Eukaryota,3A4BR@33154|Opisthokonta,3P4AA@4751|Fungi,3V7D7@5204|Basidiomycota,229QC@155619|Agaricomycetes,3W7PY@5338|Agaricales	4751|Fungi	S	Ribosomal protein L11 methyltransferase (PrmA)	-	-	2.1.1.137	ko:K07755,ko:K18064	-	-	-	-	ko00000,ko01000	-	-	-	Methyltransf_31,Rhodanese
JALPZM010000015_1_g1004_t1	65672.G4TYW5	5.87e-35	136	KOG1075@1|root,KOG1075@2759|Eukaryota,39XVS@33154|Opisthokonta,3P0R9@4751|Fungi,3VBQQ@5204|Basidiomycota,22EUD@155619|Agaricomycetes	4751|Fungi	S	RNase H	-	-	-	-	-	-	-	-	-	-	-	-	Exo_endo_phos_2,RNase_H,RVT_1
JALPZM010000015_1_g1005_t1	1382358.JHVN01000017_gene1299	0.000697	45.1	COG4412@1|root,COG4412@2|Bacteria,1TQYP@1239|Firmicutes,4HD82@91061|Bacilli	91061|Bacilli	S	protein conserved in bacteria	-	-	-	ko:K09607	-	-	-	-	ko00000,ko01000,ko01002	-	-	-	Peptidase_M6
JALPZM010000015_1_g1006_t1	208960.XP_007266877.1	7.37e-07	52.4	2EWHF@1|root,2SYB6@2759|Eukaryota,3AY82@33154|Opisthokonta,3PJD2@4751|Fungi,3V3CE@5204|Basidiomycota,229J2@155619|Agaricomycetes,3H5MK@355688|Agaricomycetes incertae sedis	4751|Fungi	S	Expressed protein	-	-	-	-	-	-	-	-	-	-	-	-	-
JALPZM010000015_1_g1007_t1	208960.XP_007266877.1	7.81e-09	60.8	2EWHF@1|root,2SYB6@2759|Eukaryota,3AY82@33154|Opisthokonta,3PJD2@4751|Fungi,3V3CE@5204|Basidiomycota,229J2@155619|Agaricomycetes,3H5MK@355688|Agaricomycetes incertae sedis	4751|Fungi	S	Expressed protein	-	-	-	-	-	-	-	-	-	-	-	-	-
JALPZM010000015_1_g1008_t1	5346.XP_001834524.2	4.22e-94	290	2EM7T@1|root,2SQYC@2759|Eukaryota,3ANKG@33154|Opisthokonta,3PEGQ@4751|Fungi,3V5WW@5204|Basidiomycota,22AN8@155619|Agaricomycetes,3W88P@5338|Agaricales	4751|Fungi	-	-	-	-	-	-	-	-	-	-	-	-	-	-	-
JALPZM010000015_1_g1009_t1	85982.XP_007318789.1	3.14e-09	59.3	2EM7T@1|root,2SQYC@2759|Eukaryota,3ANKG@33154|Opisthokonta,3PEGQ@4751|Fungi,3V5WW@5204|Basidiomycota,22AN8@155619|Agaricomycetes	4751|Fungi	-	-	-	-	-	-	-	-	-	-	-	-	-	-	-
JALPZM010000015_1_g1010_t1	3055.EDP05575	1.25e-05	56.6	2CZRZ@1|root,2SBFT@2759|Eukaryota,382XB@33090|Viridiplantae	33090|Viridiplantae	S	HNH endonuclease	-	-	-	-	-	-	-	-	-	-	-	-	HNH_2
JALPZM010000015_1_g1011_t1	88036.EFJ22877	6.47e-07	55.5	2CZRZ@1|root,2SBFT@2759|Eukaryota,382XB@33090|Viridiplantae	33090|Viridiplantae	S	HNH endonuclease	-	-	-	-	-	-	-	-	-	-	-	-	HNH_2
JALPZM010000015_1_g1013_t1	5334.XP_003036944.1	4.76e-41	168	KOG1356@1|root,KOG1356@2759|Eukaryota,38F24@33154|Opisthokonta,3NW48@4751|Fungi,3UZ57@5204|Basidiomycota,226DU@155619|Agaricomycetes,3W4DG@5338|Agaricales	4751|Fungi	K	A domain family that is part of the cupin metalloenzyme superfamily.	-	-	-	ko:K15601	ko04714,map04714	-	-	-	ko00000,ko00001,ko01000,ko03036	-	-	-	JmjC
JALPZM010000015_1_g1014_t1	221103.XP_007855370.1	4.62e-11	74.3	2EVAW@1|root,2SXBE@2759|Eukaryota,3AVG6@33154|Opisthokonta,3PHR0@4751|Fungi,3V6RJ@5204|Basidiomycota	221103.XP_007855370.1|-	-	-	-	-	-	-	-	-	-	-	-	-	-	-	-
JALPZM010000015_1_g1015_t1	85982.XP_007324210.1	3.02e-77	270	2EF9J@1|root,2SKHB@2759|Eukaryota,3AF3R@33154|Opisthokonta,3PA1T@4751|Fungi,3V4XP@5204|Basidiomycota,2268A@155619|Agaricomycetes	4751|Fungi	-	-	-	-	-	-	-	-	-	-	-	-	-	-	-
JALPZM010000014_1_g1016_t1	160860.XP_007357639.1	1.13e-19	93.6	2ESKY@1|root,2SV4Z@2759|Eukaryota,3AB87@33154|Opisthokonta,3P7E0@4751|Fungi,3V3ZG@5204|Basidiomycota,225E6@155619|Agaricomycetes,3H5ZG@355688|Agaricomycetes incertae sedis	4751|Fungi	-	-	-	-	-	-	-	-	-	-	-	-	-	-	Transposase_21
JALPZM010000014_1_g1017_t1	160860.XP_007358956.1	3.89e-40	139	2CG70@1|root,2STSF@2759|Eukaryota,3AQGC@33154|Opisthokonta,3PFPJ@4751|Fungi,3V6FH@5204|Basidiomycota,22ANA@155619|Agaricomycetes,3H7D3@355688|Agaricomycetes incertae sedis	4751|Fungi	-	-	-	-	-	-	-	-	-	-	-	-	-	-	-
JALPZM010000014_1_g1018_t1	40483.S8FYQ5	1.08e-10	67.4	2E2NY@1|root,2S9VY@2759|Eukaryota,3AU7Y@33154|Opisthokonta,3PGN5@4751|Fungi,3V76C@5204|Basidiomycota,22AJF@155619|Agaricomycetes,3H63A@355688|Agaricomycetes incertae sedis	4751|Fungi	S	zinc finger	-	-	-	-	-	-	-	-	-	-	-	-	-
JALPZM010000014_1_g1022_t1	221103.XP_007855367.1	9.51e-18	83.6	COG0642@1|root,KOG0519@2759|Eukaryota,38E1E@33154|Opisthokonta,3NXNC@4751|Fungi,3UYDH@5204|Basidiomycota,2277K@155619|Agaricomycetes,3W3PG@5338|Agaricales	4751|Fungi	T	HAMP (Histidine kinases, Adenylyl cyclases, Methyl binding proteins, Phosphatases) domain	NIK1	GO:0000155,GO:0000156,GO:0000160,GO:0002831,GO:0002833,GO:0003674,GO:0003824,GO:0004672,GO:0004673,GO:0006464,GO:0006468,GO:0006793,GO:0006796,GO:0006807,GO:0006950,GO:0006970,GO:0007154,GO:0007165,GO:0007231,GO:0007234,GO:0008150,GO:0008152,GO:0009405,GO:0009605,GO:0009607,GO:0009628,GO:0009987,GO:0009991,GO:0010033,GO:0010570,GO:0016301,GO:0016310,GO:0016740,GO:0016772,GO:0016773,GO:0016775,GO:…	2.7.13.3	ko:K19691	ko02020,map02020	M00516	-	-	ko00000,ko00001,ko00002,ko01000,ko01001,ko02022	-	-	-	HAMP,HATPase_c,HisKA,Response_reg
JALPZM010000014_1_g1023_t1	5297.GMQ_19701T0	4.07e-06	53.9	2D2UM@1|root,2SP2I@2759|Eukaryota,3AMKC@33154|Opisthokonta,3PE7S@4751|Fungi,3V5NF@5204|Basidiomycota	4751|Fungi	-	-	-	-	-	-	-	-	-	-	-	-	-	-	-
JALPZM010000014_1_g1030_t1	40483.S8FGQ9	2.39e-22	97.8	COG2801@1|root,KOG0017@2759|Eukaryota,392E3@33154|Opisthokonta,3Q0ZQ@4751|Fungi,3VADC@5204|Basidiomycota,22B16@155619|Agaricomycetes,3H6KX@355688|Agaricomycetes incertae sedis	4751|Fungi	L	transposition, RNA-mediated	-	-	-	-	-	-	-	-	-	-	-	-	-
JALPZM010000014_1_g1031_t1	40492.XP_007300807.1	4.16e-26	118	2EB2F@1|root,2SH80@2759|Eukaryota,3AG35@33154|Opisthokonta,3PBIR@4751|Fungi,3V3H3@5204|Basidiomycota,229GK@155619|Agaricomycetes,3H701@355688|Agaricomycetes incertae sedis	4751|Fungi	S	Aspartyl protease	-	-	-	-	-	-	-	-	-	-	-	-	Asp_protease_2
JALPZM010000014_1_g1033_t1	104355.XP_007871741.1	0.000287	51.6	2D4AI@1|root,2SUGM@2759|Eukaryota,3ARKS@33154|Opisthokonta,3PFFD@4751|Fungi,3V6DU@5204|Basidiomycota,22CF5@155619|Agaricomycetes	4751|Fungi	-	-	-	-	-	-	-	-	-	-	-	-	-	-	-
JALPZM010000014_1_g1034_t1	65672.G4TY43	1.04e-08	65.1	KOG1121@1|root,KOG1121@2759|Eukaryota,3A1BV@33154|Opisthokonta,3P5M0@4751|Fungi,3V8UC@5204|Basidiomycota,229G3@155619|Agaricomycetes,3H6MU@355688|Agaricomycetes incertae sedis	4751|Fungi	S	hAT family C-terminal dimerisation region	-	-	-	-	-	-	-	-	-	-	-	-	DUF4413,Dimer_Tnp_hAT
JALPZM010000014_1_g1038_t1	160860.XP_007357439.1	2.96e-15	81.3	2CE4T@1|root,2SSM4@2759|Eukaryota,3ARFM@33154|Opisthokonta,3PGGK@4751|Fungi,3V69N@5204|Basidiomycota,22AI8@155619|Agaricomycetes,3H67X@355688|Agaricomycetes incertae sedis	4751|Fungi	-	-	-	-	-	-	-	-	-	-	-	-	-	-	-
JALPZM010000014_1_g1047_t1	40492.XP_007306801.1	8.76e-34	151	KOG0267@1|root,KOG0272@1|root,KOG0275@1|root,KOG0267@2759|Eukaryota,KOG0272@2759|Eukaryota,KOG0275@2759|Eukaryota,3AFR9@33154|Opisthokonta,3Q3UV@4751|Fungi,3V7GV@5204|Basidiomycota,22FKE@155619|Agaricomycetes,3H8XM@355688|Agaricomycetes incertae sedis	4751|Fungi	A	WD40 repeat-like protein	-	-	-	-	-	-	-	-	-	-	-	-	AAA_16,NACHT,WD40
JALPZM010000014_1_g1048_t1	160860.XP_007346530.1	5.22e-24	107	2DMFT@1|root,2S64X@2759|Eukaryota,3AHSK@33154|Opisthokonta,3PC72@4751|Fungi,3V3RI@5204|Basidiomycota,225N2@155619|Agaricomycetes	2759|Eukaryota	-	-	-	-	-	-	-	-	-	-	-	-	-	-	-
JALPZM010000014_1_g1049_t1	40492.XP_007299368.1	1.54e-181	554	2ECN5@1|root,2SIG1@2759|Eukaryota,3AIS7@33154|Opisthokonta,3PCDT@4751|Fungi,3V3NE@5204|Basidiomycota,226W3@155619|Agaricomycetes,3H53D@355688|Agaricomycetes incertae sedis	4751|Fungi	-	-	-	-	-	-	-	-	-	-	-	-	-	-	-
JALPZM010000014_1_g1051_t1	221103.XP_007859276.1	2.69e-15	81.3	COG2801@1|root,KOG0017@2759|Eukaryota,38F42@33154|Opisthokonta,3NVKU@4751|Fungi,3UXZ9@5204|Basidiomycota,2286X@155619|Agaricomycetes	4751|Fungi	L	Retrotransposable element tf2 155 kda protein type 1-like	-	-	-	-	-	-	-	-	-	-	-	-	Chromo,RVP_2,RVT_1,Retrotrans_gag,rve,zf-CCHC
JALPZM010000014_1_g1052_t1	85982.XP_007322987.1	8.82e-09	61.2	2EHWV@1|root,2SNFU@2759|Eukaryota,3AKGF@33154|Opisthokonta,3PDEV@4751|Fungi,3V54N@5204|Basidiomycota,22A83@155619|Agaricomycetes	4751|Fungi	-	-	-	-	-	-	-	-	-	-	-	-	-	-	Retrotrans_gag,zf-CCHC
JALPZM010000014_1_g1055_t1	5341.XP_007329805.1	1.07e-128	383	2EB5G@1|root,2SHAC@2759|Eukaryota,38F02@33154|Opisthokonta,3NXAJ@4751|Fungi,3V4D8@5204|Basidiomycota,228H4@155619|Agaricomycetes,3W5MB@5338|Agaricales	4751|Fungi	S	Phosphotransferase enzyme family	-	-	-	-	-	-	-	-	-	-	-	-	APH
JALPZM010000014_1_g1057_t1	65672.G4TY43	2.51e-14	85.5	KOG1121@1|root,KOG1121@2759|Eukaryota,3A1BV@33154|Opisthokonta,3P5M0@4751|Fungi,3V8UC@5204|Basidiomycota,229G3@155619|Agaricomycetes,3H6MU@355688|Agaricomycetes incertae sedis	4751|Fungi	S	hAT family C-terminal dimerisation region	-	-	-	-	-	-	-	-	-	-	-	-	DUF4413,Dimer_Tnp_hAT
JALPZM010000014_1_g1058_t1	85982.XP_007324431.1	1.47e-86	285	2D1QD@1|root,2SIW4@2759|Eukaryota,3AGJI@33154|Opisthokonta,3PBQD@4751|Fungi,3V3K5@5204|Basidiomycota,2278R@155619|Agaricomycetes	4751|Fungi	-	-	-	-	-	-	-	-	-	-	-	-	-	-	-
JALPZM010000014_1_g1059_t1	5346.XP_001836818.2	1.2e-24	111	29J7E@1|root,2RSFH@2759|Eukaryota,3AYE7@33154|Opisthokonta,3PJIV@4751|Fungi,3V8WR@5204|Basidiomycota,22C85@155619|Agaricomycetes,3W9PG@5338|Agaricales	4751|Fungi	-	-	-	-	-	-	-	-	-	-	-	-	-	-	-
JALPZM010000014_1_g1061_t1	40483.S8F539	1.64e-191	578	COG2966@1|root,2QPMM@2759|Eukaryota,39PMF@33154|Opisthokonta,3NWBX@4751|Fungi,3UXVU@5204|Basidiomycota,224NK@155619|Agaricomycetes,3H2EH@355688|Agaricomycetes incertae sedis	4751|Fungi	S	DUF1212-domain-containing protein	PRM10	GO:0003333,GO:0003674,GO:0005215,GO:0005342,GO:0005575,GO:0005622,GO:0005623,GO:0005737,GO:0005783,GO:0006810,GO:0006811,GO:0006820,GO:0006865,GO:0008150,GO:0008509,GO:0008514,GO:0012505,GO:0015075,GO:0015171,GO:0015318,GO:0015711,GO:0015849,GO:0016020,GO:0016021,GO:0022857,GO:0031224,GO:0034220,GO:0043226,GO:0043227,GO:0043229,GO:0043231,GO:0044424,GO:0044425,GO:0044444,GO:0044464,GO:0046942,GO:…	-	-	-	-	-	-	-	-	-	-	ThrE,ThrE_2
JALPZM010000014_1_g1062_t1	5341.XP_007325072.1	1.21e-256	719	KOG0254@1|root,KOG0254@2759|Eukaryota,38BKC@33154|Opisthokonta,3NU51@4751|Fungi,3VBMK@5204|Basidiomycota,22ES9@155619|Agaricomycetes	4751|Fungi	P	Sugar (and other) transporter	-	-	-	-	-	-	-	-	-	-	-	-	Sugar_tr
JALPZM010000014_1_g1067_t1	67593.Physo127155	2.9e-06	58.2	COG2801@1|root,KOG0017@2759|Eukaryota,3QGIS@4776|Peronosporales	4776|Peronosporales	L	transposition, RNA-mediated	-	-	-	-	-	-	-	-	-	-	-	-	RVT_2,Retrotran_gag_2,gag_pre-integrs,rve,zf-CCHC
JALPZM010000014_1_g1068_t1	430498.S8APQ7	1.65e-35	142	2EX92@1|root,2SYYZ@2759|Eukaryota,3AUVM@33154|Opisthokonta,3PGNC@4751|Fungi,3R5FC@4890|Ascomycota	4751|Fungi	-	-	-	-	-	-	-	-	-	-	-	-	-	-	-
JALPZM010000014_1_g1070_t1	90675.XP_010430806.1	3.43e-19	100	COG2801@1|root,KOG0017@2759|Eukaryota,381TI@33090|Viridiplantae,3GRUM@35493|Streptophyta	35493|Streptophyta	L	Reverse transcriptase (RNA-dependent DNA polymerase)	-	-	-	-	-	-	-	-	-	-	-	-	RVT_2
JALPZM010000014_1_g1073_t1	85982.XP_007322240.1	5.12e-22	104	KOG3572@1|root,KOG3572@2759|Eukaryota,38E71@33154|Opisthokonta,3NX2D@4751|Fungi,3UZUF@5204|Basidiomycota,227W8@155619|Agaricomycetes	4751|Fungi	T	Vacuolar membrane-associated protein Iml1	IML1	GO:0000306,GO:0000322,GO:0000323,GO:0000324,GO:0000329,GO:0003674,GO:0005096,GO:0005575,GO:0005622,GO:0005623,GO:0005737,GO:0005773,GO:0005774,GO:0006950,GO:0006995,GO:0007154,GO:0008047,GO:0008150,GO:0009267,GO:0009605,GO:0009893,GO:0009894,GO:0009896,GO:0009966,GO:0009968,GO:0009987,GO:0009991,GO:0010506,GO:0010508,GO:0010646,GO:0010648,GO:0016020,GO:0016241,GO:0019222,GO:0019898,GO:0023051,GO:…	-	ko:K20404	ko04150,map04150	-	-	-	ko00000,ko00001	-	-	-	DEP,IML1
JALPZM010000014_1_g1075_t1	202698.XP_007383948.1	1.45e-08	59.7	28V9Q@1|root,2R215@2759|Eukaryota,38IF7@33154|Opisthokonta,3PKC9@4751|Fungi,3V9YA@5204|Basidiomycota,22CZV@155619|Agaricomycetes,3H7QP@355688|Agaricomycetes incertae sedis	4751|Fungi	S	Caulimovirus viroplasmin	-	-	-	-	-	-	-	-	-	-	-	-	Cauli_VI
JALPZM010000014_1_g1076_t1	5346.XP_001829612.1	6.25e-09	58.9	2CPK0@1|root,2R1XF@2759|Eukaryota,3AY9X@33154|Opisthokonta,3PJEU@4751|Fungi,3V8S0@5204|Basidiomycota,22DFB@155619|Agaricomycetes,3W9HI@5338|Agaricales	4751|Fungi	-	-	-	-	-	-	-	-	-	-	-	-	-	-	-
JALPZM010000014_1_g1078_t1	221103.XP_007847524.1	6.78e-68	231	COG1472@1|root,2QQ55@2759|Eukaryota,38EWZ@33154|Opisthokonta,3NZ5S@4751|Fungi,3V3D6@5204|Basidiomycota,225DF@155619|Agaricomycetes,3W5BD@5338|Agaricales	4751|Fungi	G	Fibronectin type III-like domain	-	-	3.2.1.21	ko:K05349	ko00460,ko00500,ko00940,ko01100,ko01110,map00460,map00500,map00940,map01100,map01110	-	R00026,R02558,R02887,R02985,R03527,R04949,R04998,R10035,R10039,R10040	RC00049,RC00059,RC00171,RC00262,RC00397,RC00451,RC00714,RC00746,RC01248	ko00000,ko00001,ko01000	-	GH3	-	Fn3-like,Glyco_hydro_3,Glyco_hydro_3_C
JALPZM010000014_1_g1081_t1	202698.XP_007387126.1	3.48e-07	55.1	2D62F@1|root,2T0HE@2759|Eukaryota,3ATMB@33154|Opisthokonta,3PGS6@4751|Fungi,3V702@5204|Basidiomycota,22B51@155619|Agaricomycetes	4751|Fungi	-	-	-	-	-	-	-	-	-	-	-	-	-	-	-
JALPZM010000014_1_g1083_t1	984962.XP_009551057.1	8.19e-18	94	2D4F0@1|root,2SUXC@2759|Eukaryota,3APTG@33154|Opisthokonta,3PFW1@4751|Fungi,3V6FE@5204|Basidiomycota,22BAW@155619|Agaricomycetes,3H7WH@355688|Agaricomycetes incertae sedis	984962.XP_009551057.1|-	-	-	-	-	-	-	-	-	-	-	-	-	-	-	-
JALPZM010000014_1_g1084_t1	40492.XP_007305492.1	1.34e-18	100	2EP0V@1|root,2SSB1@2759|Eukaryota,3AP9K@33154|Opisthokonta,3PFA4@4751|Fungi,3V5RD@5204|Basidiomycota,22B1J@155619|Agaricomycetes,3H6K7@355688|Agaricomycetes incertae sedis	4751|Fungi	-	-	-	-	-	-	-	-	-	-	-	-	-	-	-
JALPZM010000014_1_g1085_t1	221103.XP_007848572.1	3.01e-160	464	COG2126@1|root,KOG3713@2759|Eukaryota,39KKT@33154|Opisthokonta,3P0JV@4751|Fungi,3V3CG@5204|Basidiomycota,226RB@155619|Agaricomycetes,3W5E6@5338|Agaricales	4751|Fungi	P	Ion transport protein	-	-	-	-	-	-	-	-	-	-	-	-	Ion_trans
JALPZM010000014_1_g1086_t1	4513.MLOC_29610.1	2.76e-05	55.1	COG2801@1|root,KOG0017@2759|Eukaryota,37ZNE@33090|Viridiplantae,3GT3T@35493|Streptophyta,3M6M1@4447|Liliopsida,3IQAC@38820|Poales	35493|Streptophyta	L	transposition, RNA-mediated	-	-	-	-	-	-	-	-	-	-	-	-	RVT_2,rve
JALPZM010000014_1_g1087_t1	221103.XP_007855330.1	1.59e-12	76.3	2ERAZ@1|root,2SU5D@2759|Eukaryota,3AQ3X@33154|Opisthokonta,3PFDR@4751|Fungi,3V64X@5204|Basidiomycota	221103.XP_007855330.1|-	-	-	-	-	-	-	-	-	-	-	-	-	-	-	-
JALPZM010000014_1_g1090_t1	97096.XP_007792593.1	5.99e-128	424	COG0507@1|root,KOG0987@2759|Eukaryota,38G2J@33154|Opisthokonta,3NTVV@4751|Fungi,3R14Z@4890|Ascomycota,21DC6@147550|Sordariomycetes	4751|Fungi	D	Helitron helicase-like domain at N-terminus	-	-	-	-	-	-	-	-	-	-	-	-	Helitron_like_N,Herpes_Helicase,PIF1
JALPZM010000014_1_g1091_t1	3712.Bo5g110040.1	3.04e-117	386	COG0507@1|root,KOG0987@2759|Eukaryota,37Q72@33090|Viridiplantae,3GCCF@35493|Streptophyta,3HWI1@3699|Brassicales	35493|Streptophyta	D	ATP-dependent DNA helicase	-	-	3.6.4.12	ko:K15255	-	-	-	-	ko00000,ko01000,ko03029,ko03032	-	-	-	Helitron_like_N,Herpes_Helicase,PIF1
JALPZM010000014_1_g1092_t1	40483.S8F2D5	1.18e-06	54.7	2EF6S@1|root,2SKEZ@2759|Eukaryota,3AIYY@33154|Opisthokonta,3PBA8@4751|Fungi,3V3MP@5204|Basidiomycota,2292E@155619|Agaricomycetes,3H4EW@355688|Agaricomycetes incertae sedis	4751|Fungi	-	-	-	-	-	-	-	-	-	-	-	-	-	-	-
JALPZM010000014_1_g1093_t1	160860.XP_007358956.1	1.73e-34	131	2CG70@1|root,2STSF@2759|Eukaryota,3AQGC@33154|Opisthokonta,3PFPJ@4751|Fungi,3V6FH@5204|Basidiomycota,22ANA@155619|Agaricomycetes,3H7D3@355688|Agaricomycetes incertae sedis	4751|Fungi	-	-	-	-	-	-	-	-	-	-	-	-	-	-	-
JALPZM010000020_1_g1095_t1	5346.XP_001839800.2	2.54e-05	52.4	COG0507@1|root,KOG0987@2759|Eukaryota,3ABUV@33154|Opisthokonta,3P9IP@4751|Fungi,3V411@5204|Basidiomycota,22BIK@155619|Agaricomycetes,3W8V2@5338|Agaricales	4751|Fungi	L	Belongs to the helicase family	-	-	3.6.4.12	ko:K15255	-	-	-	-	ko00000,ko01000,ko03029,ko03032	-	-	-	Helitron_like_N,PIF1
JALPZM010000020_1_g1096_t1	5346.XP_001838369.2	1.38e-97	333	COG0507@1|root,KOG0987@2759|Eukaryota,3ABUV@33154|Opisthokonta,3P9IP@4751|Fungi,3V411@5204|Basidiomycota,22BIK@155619|Agaricomycetes,3W8V2@5338|Agaricales	4751|Fungi	L	Belongs to the helicase family	-	-	3.6.4.12	ko:K15255	-	-	-	-	ko00000,ko01000,ko03029,ko03032	-	-	-	Helitron_like_N,PIF1
JALPZM010000020_1_g1097_t1	85982.XP_007313761.1	1.72e-05	51.6	2CE4T@1|root,2SSM4@2759|Eukaryota,3ARFM@33154|Opisthokonta,3PGGK@4751|Fungi,3V69N@5204|Basidiomycota,22AI8@155619|Agaricomycetes	4751|Fungi	-	-	-	-	-	-	-	-	-	-	-	-	-	-	-
JALPZM010000020_1_g1098_t1	221103.XP_007859298.1	4.25e-19	90.1	COG2801@1|root,KOG0017@2759|Eukaryota,38F42@33154|Opisthokonta,3NVKU@4751|Fungi,3UXZ9@5204|Basidiomycota	4751|Fungi	L	Retrotransposable element tf2 155 kda protein type 1-like	-	GO:0003674,GO:0003824,GO:0003964,GO:0005575,GO:0005622,GO:0005623,GO:0005634,GO:0006139,GO:0006259,GO:0006278,GO:0006725,GO:0006807,GO:0008150,GO:0008152,GO:0009058,GO:0009059,GO:0009987,GO:0016740,GO:0016772,GO:0016779,GO:0018130,GO:0019438,GO:0034061,GO:0034641,GO:0034645,GO:0034654,GO:0043170,GO:0043226,GO:0043227,GO:0043229,GO:0043231,GO:0044237,GO:0044238,GO:0044249,GO:0044260,GO:0044271,GO:…	-	-	-	-	-	-	-	-	-	-	Chromo,RVP_2,RVT_1,Retrotrans_gag,rve,zf-CCHC
JALPZM010000020_1_g1099_t1	28377.ENSACAP00000023135	2.52e-18	86.7	COG2801@1|root,KOG0017@2759|Eukaryota,38F42@33154|Opisthokonta,3BA5H@33208|Metazoa,3E5BZ@33213|Bilateria,48QR2@7711|Chordata,49MAS@7742|Vertebrata	33208|Metazoa	L	K02A2.6-like	-	-	-	-	-	-	-	-	-	-	-	-	Chromo,Glycoprotein_B,RVP_2,RVT_1,Retrotrans_gag,gag-asp_proteas,rve
JALPZM010000020_1_g1103_t1	221103.XP_007859276.1	2.07e-98	326	COG2801@1|root,KOG0017@2759|Eukaryota,38F42@33154|Opisthokonta,3NVKU@4751|Fungi,3UXZ9@5204|Basidiomycota,2286X@155619|Agaricomycetes	4751|Fungi	L	Retrotransposable element tf2 155 kda protein type 1-like	-	-	-	-	-	-	-	-	-	-	-	-	Chromo,RVP_2,RVT_1,Retrotrans_gag,rve,zf-CCHC
JALPZM010000020_1_g1105_t1	984962.XP_009553339.1	9.22e-49	167	2EQZG@1|root,2STW8@2759|Eukaryota,3AQRE@33154|Opisthokonta,3PGIH@4751|Fungi,3V6IH@5204|Basidiomycota,22CCU@155619|Agaricomycetes	4751|Fungi	-	-	-	-	-	-	-	-	-	-	-	-	-	-	-
JALPZM010000020_1_g1106_t1	160860.XP_007357749.1	6.66e-22	101	2D0ES@1|root,2SDY1@2759|Eukaryota,3A5AI@33154|Opisthokonta,3Q66B@4751|Fungi,3V7IE@5204|Basidiomycota,22AUQ@155619|Agaricomycetes,3H2C5@355688|Agaricomycetes incertae sedis	4751|Fungi	S	DNA breaking-rejoining enzyme	-	-	-	-	-	-	-	-	-	-	-	-	Phage_integrase
JALPZM010000020_1_g1107_t1	160860.XP_007349097.1	1.06e-65	238	2BRMV@1|root,2S1WT@2759|Eukaryota,38S0G@33154|Opisthokonta,3P4MU@4751|Fungi,3V950@5204|Basidiomycota,22C2V@155619|Agaricomycetes,3H78T@355688|Agaricomycetes incertae sedis	4751|Fungi	-	-	-	-	-	-	-	-	-	-	-	-	-	-	-
JALPZM010000020_1_g1108_t1	40492.XP_007305347.1	3.7e-17	87.4	2D3NP@1|root,2SS6K@2759|Eukaryota,3ANUE@33154|Opisthokonta,3PETG@4751|Fungi,3V62Q@5204|Basidiomycota,22B1I@155619|Agaricomycetes,3H7IG@355688|Agaricomycetes incertae sedis	4751|Fungi	-	-	-	-	-	-	-	-	-	-	-	-	-	-	-
JALPZM010000020_1_g1109_t1	202698.XP_007384213.1	1.42e-117	355	COG2124@1|root,KOG0684@2759|Eukaryota,39T5Y@33154|Opisthokonta,3P09N@4751|Fungi,3V3IG@5204|Basidiomycota,2259Y@155619|Agaricomycetes,3H1VP@355688|Agaricomycetes incertae sedis	4751|Fungi	Q	cytochrome P450	-	-	1.14.13.70	ko:K05917	ko00100,ko01100,ko01110,ko01130,map00100,map01100,map01110,map01130	M00101	R05640,R05731	RC01442	ko00000,ko00001,ko00002,ko00199,ko01000	-	-	-	p450
JALPZM010000020_1_g1110_t1	160860.XP_007357439.1	1.09e-50	182	2CE4T@1|root,2SSM4@2759|Eukaryota,3ARFM@33154|Opisthokonta,3PGGK@4751|Fungi,3V69N@5204|Basidiomycota,22AI8@155619|Agaricomycetes,3H67X@355688|Agaricomycetes incertae sedis	4751|Fungi	-	-	-	-	-	-	-	-	-	-	-	-	-	-	-
JALPZM010000020_1_g1111_t1	104355.XP_007867134.1	5.35e-71	221	COG2453@1|root,KOG1716@2759|Eukaryota,3A0DC@33154|Opisthokonta,3PDJN@4751|Fungi,3VC3P@5204|Basidiomycota,22F63@155619|Agaricomycetes	4751|Fungi	V	Dual specificity phosphatase, catalytic domain	-	-	-	-	-	-	-	-	-	-	-	-	DSPc
JALPZM010000020_1_g1112_t1	160860.XP_007343147.1	1.56e-30	122	2D3AW@1|root,2SQW4@2759|Eukaryota,39KPV@33154|Opisthokonta,3Q537@4751|Fungi,3V5S8@5204|Basidiomycota,22C0Y@155619|Agaricomycetes,3H7GT@355688|Agaricomycetes incertae sedis	4751|Fungi	-	-	-	-	-	-	-	-	-	-	-	-	-	-	-
JALPZM010000020_1_g1113_t1	984962.XP_009545737.1	1.26e-11	74.7	2D3RH@1|root,2SSGZ@2759|Eukaryota,3AN7V@33154|Opisthokonta,3PENX@4751|Fungi,3V61B@5204|Basidiomycota,22C57@155619|Agaricomycetes,3H7H4@355688|Agaricomycetes incertae sedis	4751|Fungi	-	-	-	-	-	-	-	-	-	-	-	-	-	-	-
JALPZM010000020_1_g1114_t1	984962.XP_009551336.1	1.85e-66	246	2EF9J@1|root,2SKHB@2759|Eukaryota,3AF3R@33154|Opisthokonta,3PA1T@4751|Fungi,3V4XP@5204|Basidiomycota,2268A@155619|Agaricomycetes,3H1P1@355688|Agaricomycetes incertae sedis	4751|Fungi	-	-	-	-	-	-	-	-	-	-	-	-	-	-	-
JALPZM010000020_1_g1115_t1	5346.XP_001840776.1	5.49e-30	119	2CEE5@1|root,2S69P@2759|Eukaryota,3A85J@33154|Opisthokonta,3P5X3@4751|Fungi,3V60N@5204|Basidiomycota,22C8T@155619|Agaricomycetes,3W9JQ@5338|Agaricales	4751|Fungi	-	-	-	-	-	-	-	-	-	-	-	-	-	-	-
JALPZM010000020_1_g1117_t1	5334.XP_003033899.1	4.82e-116	353	2BXQ4@1|root,2S2FP@2759|Eukaryota,3A44P@33154|Opisthokonta,3P4QS@4751|Fungi,3V14Z@5204|Basidiomycota,228F5@155619|Agaricomycetes,3W6EZ@5338|Agaricales	4751|Fungi	-	-	-	-	-	-	-	-	-	-	-	-	-	-	-
JALPZM010000020_1_g1118_t1	85982.XP_007319396.1	1.67e-168	479	KOG0764@1|root,KOG0764@2759|Eukaryota,38GH3@33154|Opisthokonta,3NWGM@4751|Fungi,3UYTC@5204|Basidiomycota,2274A@155619|Agaricomycetes	4751|Fungi	C	Belongs to the mitochondrial carrier (TC 2.A.29) family	-	GO:0003674,GO:0005215,GO:0005342,GO:0005477,GO:0005575,GO:0005622,GO:0005623,GO:0005737,GO:0005739,GO:0005740,GO:0005743,GO:0006810,GO:0006811,GO:0006820,GO:0006839,GO:0006848,GO:0006850,GO:0006862,GO:0008028,GO:0008150,GO:0008509,GO:0008514,GO:0015075,GO:0015215,GO:0015291,GO:0015318,GO:0015355,GO:0015605,GO:0015711,GO:0015718,GO:0015748,GO:0015849,GO:0015931,GO:0015932,GO:0016020,GO:0016021,GO:…	-	ko:K15115	-	-	-	-	ko00000,ko02000	2.A.29.10.1,2.A.29.10.2,2.A.29.10.3,2.A.29.10.5	-	-	Mito_carr
JALPZM010000020_1_g1119_t1	5346.XP_001836032.1	1.28e-30	125	29EE8@1|root,2RMJ7@2759|Eukaryota,38R8J@33154|Opisthokonta,3PJ8Y@4751|Fungi,3V8J8@5204|Basidiomycota,22D7J@155619|Agaricomycetes,3W9IM@5338|Agaricales	4751|Fungi	-	-	-	-	-	-	-	-	-	-	-	-	-	-	-
JALPZM010000020_1_g1121_t1	221103.XP_007854877.1	2.09e-31	119	2CG70@1|root,2T028@2759|Eukaryota	2759|Eukaryota	-	-	-	-	-	-	-	-	-	-	-	-	-	-	-
JALPZM010000020_1_g1122_t1	221103.XP_007860051.1	1.53e-09	66.6	COG2801@1|root,KOG0017@2759|Eukaryota,38F42@33154|Opisthokonta,3NVKU@4751|Fungi,3UXZ9@5204|Basidiomycota,2286X@155619|Agaricomycetes	4751|Fungi	L	Retrotransposable element tf2 155 kda protein type 1-like	-	-	-	-	-	-	-	-	-	-	-	-	Chromo,RVP_2,RVT_1,Retrotrans_gag,rve,zf-CCHC
JALPZM010000020_1_g1123_t1	80637.XP_007775275.1	8.03e-06	54.7	2CE4T@1|root,2SSM4@2759|Eukaryota,3ARFM@33154|Opisthokonta,3PGGK@4751|Fungi,3V69N@5204|Basidiomycota,22AI8@155619|Agaricomycetes	4751|Fungi	-	-	-	-	-	-	-	-	-	-	-	-	-	-	-
JALPZM010000020_1_g1126_t1	160860.XP_007340780.1	8.77e-10	65.9	2D1PV@1|root,2SITV@2759|Eukaryota,3AGUV@33154|Opisthokonta,3PA2R@4751|Fungi,3V3WI@5204|Basidiomycota,229T6@155619|Agaricomycetes,3H77M@355688|Agaricomycetes incertae sedis	4751|Fungi	-	-	-	-	-	-	-	-	-	-	-	-	-	-	-
JALPZM010000020_1_g1128_t1	5341.XP_007331702.1	1.41e-06	53.9	2EMGY@1|root,2SR5H@2759|Eukaryota,3APB4@33154|Opisthokonta,3PF5U@4751|Fungi,3V5U4@5204|Basidiomycota	4751|Fungi	-	-	-	-	-	-	-	-	-	-	-	-	-	-	-
JALPZM010000020_1_g1130_t1	5207.AAW45363	1.96e-07	59.7	2B7SH@1|root,2S0Q6@2759|Eukaryota,3ASUM@33154|Opisthokonta,3PH4I@4751|Fungi,3V6UU@5204|Basidiomycota,3VFEU@5234|Tremellales	4751|Fungi	S	Myb/SANT-like DNA-binding domain	-	-	-	-	-	-	-	-	-	-	-	-	Myb_DNA-bind_3
JALPZM010000020_1_g1131_t1	104355.XP_007871498.1	4.62e-05	47.8	2CG70@1|root,2STSF@2759|Eukaryota,3AQGC@33154|Opisthokonta,3PFPJ@4751|Fungi,3V6FH@5204|Basidiomycota,22ANA@155619|Agaricomycetes,3H7D3@355688|Agaricomycetes incertae sedis	4751|Fungi	-	-	-	-	-	-	-	-	-	-	-	-	-	-	-
JALPZM010000020_1_g1135_t1	5346.XP_001840806.2	1.12e-62	211	2D3NE@1|root,2SS52@2759|Eukaryota,3APBQ@33154|Opisthokonta,3PEZS@4751|Fungi,3V5TA@5204|Basidiomycota,22DDA@155619|Agaricomycetes,3W9FQ@5338|Agaricales	4751|Fungi	-	-	-	-	-	-	-	-	-	-	-	-	-	-	-
JALPZM010000020_1_g1136_t1	85982.XP_007319117.1	8.3e-103	303	COG5217@1|root,KOG3000@2759|Eukaryota,38BT8@33154|Opisthokonta,3NZ7G@4751|Fungi,3V01N@5204|Basidiomycota,227QN@155619|Agaricomycetes	4751|Fungi	Z	EB1-like C-terminal motif	BIM1	GO:0000003,GO:0000070,GO:0000075,GO:0000226,GO:0000235,GO:0000278,GO:0000280,GO:0000741,GO:0000742,GO:0000743,GO:0000746,GO:0000747,GO:0000819,GO:0000922,GO:0001100,GO:0001671,GO:0003674,GO:0005198,GO:0005200,GO:0005488,GO:0005515,GO:0005575,GO:0005622,GO:0005623,GO:0005737,GO:0005815,GO:0005816,GO:0005818,GO:0005819,GO:0005856,GO:0005874,GO:0005876,GO:0005881,GO:0005938,GO:0006276,GO:0006810,GO:…	-	ko:K10436	-	-	-	-	ko00000,ko03036,ko04812	-	-	-	CH,EB1
JALPZM010000020_1_g1137_t1	221103.XP_007851641.1	2.94e-173	501	KOG2504@1|root,KOG2504@2759|Eukaryota,39S9J@33154|Opisthokonta,3NWXD@4751|Fungi,3V3DP@5204|Basidiomycota,22EFE@155619|Agaricomycetes,3W9W6@5338|Agaricales	4751|Fungi	G	Major Facilitator Superfamily	-	-	-	-	-	-	-	-	-	-	-	-	MFS_1
JALPZM010000020_1_g1138_t1	5346.XP_001840810.1	3.5e-52	177	2DZHU@1|root,2S71P@2759|Eukaryota,3AAJE@33154|Opisthokonta,3P6NZ@4751|Fungi,3V26M@5204|Basidiomycota,229RZ@155619|Agaricomycetes,3W79F@5338|Agaricales	4751|Fungi	-	-	-	-	-	-	-	-	-	-	-	-	-	-	-
JALPZM010000020_1_g1139_t1	221103.XP_007851639.1	2.7e-253	706	COG2939@1|root,KOG1282@2759|Eukaryota,39SP1@33154|Opisthokonta,3P01H@4751|Fungi,3UYAB@5204|Basidiomycota,228CC@155619|Agaricomycetes,3W5TQ@5338|Agaricales	4751|Fungi	O	Belongs to the peptidase S10 family	-	-	3.4.16.6	ko:K01288	-	-	-	-	ko00000,ko01000,ko01002	-	-	-	Peptidase_S10
JALPZM010000020_1_g1140_t1	85982.XP_007319152.1	6.77e-247	702	COG0028@1|root,KOG1185@2759|Eukaryota,39MK4@33154|Opisthokonta,3NX5W@4751|Fungi,3V44B@5204|Basidiomycota,227FC@155619|Agaricomycetes	4751|Fungi	EH	Thiamin diphosphate-binding protein	-	-	-	-	-	-	-	-	-	-	-	-	TPP_enzyme_C,TPP_enzyme_M,TPP_enzyme_N
JALPZM010000020_1_g1141_t1	202698.XP_007381473.1	2.04e-27	102	2CZIG@1|root,2SAI8@2759|Eukaryota,3A9X0@33154|Opisthokonta,3P83J@4751|Fungi,3V2C4@5204|Basidiomycota,22AD0@155619|Agaricomycetes,3H61Y@355688|Agaricomycetes incertae sedis	4751|Fungi	S	Mismatched base pair and cruciform DNA recognition protein	-	-	-	-	-	-	-	-	-	-	-	-	CsbD
JALPZM010000020_1_g1142_t1	221103.XP_007851632.1	1.91e-139	396	COG5078@1|root,KOG0418@2759|Eukaryota,38KYZ@33154|Opisthokonta,3NXRY@4751|Fungi,3UYWV@5204|Basidiomycota,2273P@155619|Agaricomycetes,3W61V@5338|Agaricales	4751|Fungi	O	Belongs to the ubiquitin-conjugating enzyme family	ubc1	GO:0000209,GO:0000502,GO:0003674,GO:0003824,GO:0004842,GO:0005488,GO:0005515,GO:0005575,GO:0005622,GO:0005623,GO:0005634,GO:0005737,GO:0005829,GO:0006464,GO:0006508,GO:0006511,GO:0006807,GO:0006950,GO:0006996,GO:0008150,GO:0008152,GO:0009056,GO:0009057,GO:0009987,GO:0010033,GO:0010243,GO:0010498,GO:0016043,GO:0016050,GO:0016567,GO:0016740,GO:0019538,GO:0019787,GO:0019899,GO:0019941,GO:0030163,GO:…	2.3.2.23	ko:K04649	ko04120,map04120	-	-	-	ko00000,ko00001,ko01000,ko04121	-	-	-	UBA_3,UQ_con
JALPZM010000020_1_g1143_t1	5297.GMQ_22760T0	1.52e-14	78.6	KOG3105@1|root,KOG3105@2759|Eukaryota,38EWM@33154|Opisthokonta,3P300@4751|Fungi,3V1K6@5204|Basidiomycota	4751|Fungi	BD	CENP-B ARS binding protein-like protein	-	GO:0000070,GO:0000228,GO:0000278,GO:0000280,GO:0000775,GO:0000779,GO:0000780,GO:0000793,GO:0000794,GO:0000819,GO:0003674,GO:0003676,GO:0003677,GO:0003690,GO:0005488,GO:0005575,GO:0005622,GO:0005623,GO:0005634,GO:0005694,GO:0006325,GO:0006342,GO:0006355,GO:0006996,GO:0007049,GO:0007059,GO:0008150,GO:0009889,GO:0009890,GO:0009892,GO:0009987,GO:0010468,GO:0010556,GO:0010558,GO:0010605,GO:0010629,GO:…	-	-	-	-	-	-	-	-	-	-	DDE_1,HTH_Tnp_Tc5
JALPZM010000020_1_g1144_t1	80637.XP_007765620.1	6.2e-95	293	KOG3105@1|root,KOG3105@2759|Eukaryota,38EWM@33154|Opisthokonta,3NWW9@4751|Fungi,3VC0Q@5204|Basidiomycota,22BM8@155619|Agaricomycetes	4751|Fungi	BD	Tc5 transposase DNA-binding domain	PDC2	GO:0000976,GO:0000977,GO:0000978,GO:0000987,GO:0001012,GO:0001067,GO:0003674,GO:0003676,GO:0003677,GO:0003690,GO:0005488,GO:0005575,GO:0005622,GO:0005623,GO:0005634,GO:0006109,GO:0006140,GO:0006355,GO:0006357,GO:0008150,GO:0009889,GO:0009891,GO:0009893,GO:0009894,GO:0010468,GO:0010556,GO:0010557,GO:0010562,GO:0010604,GO:0010628,GO:0010675,GO:0010676,GO:0010906,GO:0010907,GO:0019219,GO:0019220,GO:…	-	-	-	-	-	-	-	-	-	-	DDE_1,HTH_Tnp_Tc5
JALPZM010000020_1_g1146_t1	80637.XP_007772090.1	1.03e-05	57.4	2CMXB@1|root,2QSI5@2759|Eukaryota,3ADD7@33154|Opisthokonta,3P7B3@4751|Fungi,3V79K@5204|Basidiomycota,22CIA@155619|Agaricomycetes	4751|Fungi	S	structural molecule activity	RBT1	GO:0005575,GO:0005576,GO:0005618,GO:0005623,GO:0008150,GO:0009277,GO:0009405,GO:0009986,GO:0009987,GO:0016020,GO:0016043,GO:0030312,GO:0030446,GO:0031505,GO:0044419,GO:0044464,GO:0045229,GO:0051704,GO:0071554,GO:0071555,GO:0071840,GO:0071852,GO:0071944	-	ko:K05747,ko:K19900	ko04062,ko04144,ko04520,ko04530,ko04666,ko04810,ko05100,ko05130,ko05131,ko05132,ko05231,map04062,map04144,map04520,map04530,map04666,map04810,map05100,map05130,map05131,map05132,map05231	-	-	-	ko00000,ko00001,ko00537,ko04131,ko04812	-	-	-	Cyt-b5,Flocculin_t3
JALPZM010000020_1_g1148_t1	80637.XP_007767157.1	0.000766	47.4	2F1SB@1|root,2T2QY@2759|Eukaryota,3ATHP@33154|Opisthokonta,3PHYX@4751|Fungi,3V70X@5204|Basidiomycota,22B7N@155619|Agaricomycetes	4751|Fungi	-	-	-	-	-	-	-	-	-	-	-	-	-	-	-
JALPZM010000020_1_g1149_t1	161934.XP_010671914.1	1.17e-26	115	COG0507@1|root,KOG0987@2759|Eukaryota,37Q72@33090|Viridiplantae,3GCCF@35493|Streptophyta	35493|Streptophyta	D	Belongs to the helicase family	-	-	3.6.4.12	ko:K07466,ko:K15255	ko03030,ko03420,ko03430,ko03440,ko03460,map03030,map03420,map03430,map03440,map03460	M00288	-	-	ko00000,ko00001,ko00002,ko01000,ko03000,ko03029,ko03032,ko03400	-	-	-	Helitron_like_N,Herpes_Helicase,PIF1
JALPZM010000020_1_g1150_t1	4558.Sb06g002065.1	0.000726	43.9	COG0507@1|root,KOG0987@2759|Eukaryota,37I5H@33090|Viridiplantae,3GC0A@35493|Streptophyta,3M3GK@4447|Liliopsida,3IKSP@38820|Poales	35493|Streptophyta	D	Belongs to the helicase family	-	-	3.6.4.12	ko:K15255	-	-	-	-	ko00000,ko01000,ko03029,ko03032	-	-	-	Helitron_like_N,PIF1
JALPZM010000020_1_g1151_t1	202698.XP_007387352.1	1.46e-36	140	COG0507@1|root,KOG0987@2759|Eukaryota,38G2J@33154|Opisthokonta,3NTVV@4751|Fungi,3V97E@5204|Basidiomycota,229BC@155619|Agaricomycetes,3H7ZS@355688|Agaricomycetes incertae sedis	4751|Fungi	D	Belongs to the helicase family	-	-	-	-	-	-	-	-	-	-	-	-	Helitron_like_N,Herpes_Helicase,PIF1
JALPZM010000020_1_g1154_t1	67593.Physo132887	0.000618	46.6	COG2801@1|root,KOG0017@2759|Eukaryota,3QH6V@4776|Peronosporales	4776|Peronosporales	L	transposition, RNA-mediated	-	-	-	-	-	-	-	-	-	-	-	-	RVP_2,RVT_1,Retrotrans_gag,zf-CCHC
JALPZM010000020_1_g1156_t1	85982.XP_007313761.1	2.62e-12	68.2	2CE4T@1|root,2SSM4@2759|Eukaryota,3ARFM@33154|Opisthokonta,3PGGK@4751|Fungi,3V69N@5204|Basidiomycota,22AI8@155619|Agaricomycetes	4751|Fungi	-	-	-	-	-	-	-	-	-	-	-	-	-	-	-
JALPZM010000020_1_g1158_t1	80637.XP_007772383.1	7.34e-21	94.4	2DMFT@1|root,2S64X@2759|Eukaryota,3AHSK@33154|Opisthokonta,3PC72@4751|Fungi,3V3RI@5204|Basidiomycota,225N2@155619|Agaricomycetes	4751|Fungi	-	-	-	-	-	-	-	-	-	-	-	-	-	-	-
JALPZM010000020_1_g1159_t1	5346.XP_001832960.1	5.69e-15	82.8	2D2UM@1|root,2SP2I@2759|Eukaryota,3AMKC@33154|Opisthokonta,3PE7S@4751|Fungi,3V5NF@5204|Basidiomycota,22AQC@155619|Agaricomycetes,3W8H0@5338|Agaricales	4751|Fungi	-	-	-	-	-	-	-	-	-	-	-	-	-	-	-
JALPZM010000020_1_g1161_t1	7425.NV18930-PA	0.000503	47	COG2801@1|root,KOG0017@2759|Eukaryota,38DPC@33154|Opisthokonta,3BI7U@33208|Metazoa,3CTS1@33213|Bilateria,41WYJ@6656|Arthropoda,3SH01@50557|Insecta	33208|Metazoa	L	Encoded by	-	-	-	-	-	-	-	-	-	-	-	-	DUF4219,RVT_2,Retrotran_gag_2,gag_pre-integrs,rve,zf-CCHC
JALPZM010000020_1_g1163_t1	40483.S8DHS9	2.54e-50	183	2D1RE@1|root,2SIZV@2759|Eukaryota,3AFJR@33154|Opisthokonta,3PCBT@4751|Fungi,3V3W0@5204|Basidiomycota,226TY@155619|Agaricomycetes,3H14A@355688|Agaricomycetes incertae sedis	4751|Fungi	-	-	-	-	-	-	-	-	-	-	-	-	-	-	-
JALPZM010000020_1_g1164_t1	5334.XP_003034383.1	3.32e-38	156	KOG0266@1|root,KOG0271@1|root,KOG0266@2759|Eukaryota,KOG0271@2759|Eukaryota,38B6D@33154|Opisthokonta,3NZ4C@4751|Fungi,3V464@5204|Basidiomycota,224XH@155619|Agaricomycetes,3W8SF@5338|Agaricales	4751|Fungi	S	NACHT domain	-	-	-	-	-	-	-	-	-	-	-	-	ANAPC4_WD40,NACHT,PQQ_2,WD40
JALPZM010000020_1_g1165_t1	5334.XP_003031939.1	1.49e-36	153	KOG0271@1|root,KOG0271@2759|Eukaryota,3AGU6@33154|Opisthokonta,3Q4J3@4751|Fungi,3V7B1@5204|Basidiomycota,22FCW@155619|Agaricomycetes,3WA24@5338|Agaricales	4751|Fungi	S	to WD-40 repeat YD repeat	-	-	-	ko:K14855	-	-	-	-	ko00000,ko03009	-	-	-	NACHT,PD40,WD40
JALPZM010000020_1_g1166_t1	221103.XP_007858492.1	0	1239	COG1215@1|root,KOG2571@2759|Eukaryota,38FKQ@33154|Opisthokonta,3NUPC@4751|Fungi,3UYB7@5204|Basidiomycota,224Y8@155619|Agaricomycetes,3W3YS@5338|Agaricales	4751|Fungi	M	chitin synthase	-	GO:0005575,GO:0005622,GO:0005623,GO:0005737,GO:0005886,GO:0012506,GO:0016020,GO:0030659,GO:0031090,GO:0031410,GO:0031982,GO:0043226,GO:0043227,GO:0043229,GO:0044422,GO:0044424,GO:0044433,GO:0044444,GO:0044446,GO:0044464,GO:0071944,GO:0097708	2.4.1.16	ko:K00698	ko00520,map00520	-	R02335	RC00005	ko00000,ko00001,ko01000,ko01003	-	GT2	-	Chitin_synth_1,Chitin_synth_1N
JALPZM010000020_1_g1167_t1	5341.XP_007327029.1	6.4e-64	213	2C4CM@1|root,2QPY1@2759|Eukaryota,38U7J@33154|Opisthokonta,3NYZS@4751|Fungi,3V3QR@5204|Basidiomycota,228VD@155619|Agaricomycetes,3W6RC@5338|Agaricales	4751|Fungi	-	-	-	-	-	-	-	-	-	-	-	-	-	-	-
JALPZM010000020_1_g1168_t1	80637.XP_007774025.1	1.36e-08	65.1	2BYC3@1|root,2RCXM@2759|Eukaryota,3AYYF@33154|Opisthokonta,3PK26@4751|Fungi,3V9KR@5204|Basidiomycota,22CBM@155619|Agaricomycetes	80637.XP_007774025.1|-	S	gag-polypeptide of LTR copia-type	-	-	-	-	-	-	-	-	-	-	-	-	-
JALPZM010000020_1_g1169_t1	400682.PAC_15703055	7.48e-17	90.5	COG2801@1|root,KOG0017@2759|Eukaryota,3ACW4@33154|Opisthokonta,3BVPH@33208|Metazoa	33208|Metazoa	L	Reverse transcriptase (RNA-dependent DNA polymerase)	-	-	-	-	-	-	-	-	-	-	-	-	RVT_2
JALPZM010000020_1_g1171_t1	80637.XP_007766347.1	2.53e-28	115	294Z6@1|root,2RBWT@2759|Eukaryota,3APZC@33154|Opisthokonta,3PFNX@4751|Fungi,3V6J3@5204|Basidiomycota,22AUR@155619|Agaricomycetes	4751|Fungi	-	-	-	-	-	-	-	-	-	-	-	-	-	-	-
JALPZM010000020_1_g1172_t1	5341.XP_007336119.1	3.75e-45	166	2ET7N@1|root,2SVM4@2759|Eukaryota,391E1@33154|Opisthokonta,3Q0EJ@4751|Fungi,3V8TF@5204|Basidiomycota,22DGM@155619|Agaricomycetes,3W99I@5338|Agaricales	4751|Fungi	S	gag-polypeptide of LTR copia-type	-	-	-	-	-	-	-	-	-	-	-	-	Retrotran_gag_2
JALPZM010000020_1_g1173_t1	5341.XP_007335052.1	2.24e-169	504	COG2801@1|root,KOG0017@2759|Eukaryota,38DPC@33154|Opisthokonta,3NUZ7@4751|Fungi,3UY7N@5204|Basidiomycota,227R3@155619|Agaricomycetes	4751|Fungi	L	Encoded by	-	-	-	-	-	-	-	-	-	-	-	-	RVT_2,Retrotran_gag_2,gag_pre-integrs,rve
JALPZM010000020_1_g1175_t1	104355.XP_007871499.1	6.2e-23	93.2	2CG70@1|root,2T028@2759|Eukaryota	2759|Eukaryota	-	-	-	-	-	-	-	-	-	-	-	-	-	-	-
JALPZM010000020_1_g1176_t1	85982.XP_007313761.1	3.99e-08	59.3	2CE4T@1|root,2SSM4@2759|Eukaryota,3ARFM@33154|Opisthokonta,3PGGK@4751|Fungi,3V69N@5204|Basidiomycota,22AI8@155619|Agaricomycetes	4751|Fungi	-	-	-	-	-	-	-	-	-	-	-	-	-	-	-
JALPZM010000020_1_g1177_t1	5297.GMQ_22361T0	5.36e-24	114	COG2801@1|root,KOG0017@2759|Eukaryota,39XH3@33154|Opisthokonta,3Q0ZB@4751|Fungi,3V081@5204|Basidiomycota	33154|Opisthokonta	L	transposition, RNA-mediated	-	-	-	-	-	-	-	-	-	-	-	-	RVT_1,rve
JALPZM010000020_1_g1178_t1	85982.XP_007324434.1	1.04e-06	52.4	2E1FY@1|root,2S8T4@2759|Eukaryota,39QCV@33154|Opisthokonta,3Q6I1@4751|Fungi,3V7S0@5204|Basidiomycota,22FUY@155619|Agaricomycetes	4751|Fungi	-	-	-	-	-	-	-	-	-	-	-	-	-	-	-
JALPZM010000020_1_g1179_t1	221103.XP_007859597.1	1.25e-28	119	2D371@1|root,2SQF9@2759|Eukaryota,39KZ9@33154|Opisthokonta,3Q5CX@4751|Fungi,3V5WR@5204|Basidiomycota,22A16@155619|Agaricomycetes	4751|Fungi	S	50S ribosome-binding GTPase	-	-	-	-	-	-	-	-	-	-	-	-	MMR_HSR1
JALPZM010000020_1_g1180_t1	202698.XP_007380152.1	6.23e-46	171	COG0526@1|root,KOG0324@1|root,KOG0324@2759|Eukaryota,KOG0907@2759|Eukaryota,38YMV@33154|Opisthokonta,3NUP3@4751|Fungi,3V04J@5204|Basidiomycota,226J2@155619|Agaricomycetes,3H0K5@355688|Agaricomycetes incertae sedis	4751|Fungi	O	DUF862-domain-containing protein	-	-	-	-	-	-	-	-	-	-	-	-	PUL,Peptidase_C97,Thioredoxin
JALPZM010000020_1_g1183_t1	202698.XP_007387610.1	2.27e-07	55.8	2D2SE@1|root,2SNUQ@2759|Eukaryota,3AKWB@33154|Opisthokonta,3PDPC@4751|Fungi,3V5EJ@5204|Basidiomycota,229A8@155619|Agaricomycetes,3H5GQ@355688|Agaricomycetes incertae sedis	4751|Fungi	-	-	-	-	-	-	-	-	-	-	-	-	-	-	-
JALPZM010000020_1_g1186_t1	5341.XP_007332853.1	3.38e-35	142	294Z6@1|root,2SVVZ@2759|Eukaryota,3AR66@33154|Opisthokonta,3PFSK@4751|Fungi,3V6GM@5204|Basidiomycota,22DEV@155619|Agaricomycetes,3W9G2@5338|Agaricales	4751|Fungi	-	-	-	-	-	-	-	-	-	-	-	-	-	-	-
JALPZM010000020_1_g1190_t1	208960.XP_007267978.1	2.06e-126	384	KOG1192@1|root,KOG1192@2759|Eukaryota,39WXN@33154|Opisthokonta,3P9R2@4751|Fungi,3V5EH@5204|Basidiomycota,2293R@155619|Agaricomycetes,3H6V0@355688|Agaricomycetes incertae sedis	4751|Fungi	CG	UDP-glucoronosyl and UDP-glucosyl transferase	-	-	-	-	-	-	-	-	-	-	-	-	UDPGT
JALPZM010000020_1_g1191_t1	40483.S8FDF5	1.13e-42	159	2DGBD@1|root,2S5U5@2759|Eukaryota,3A835@33154|Opisthokonta,3P619@4751|Fungi,3V1VQ@5204|Basidiomycota,22F90@155619|Agaricomycetes,3H5P1@355688|Agaricomycetes incertae sedis	4751|Fungi	-	-	-	-	-	-	-	-	-	-	-	-	-	-	-
JALPZM010000020_1_g1192_t1	40492.XP_007298639.1	6.68e-15	85.5	2D3YK@1|root,2ST8P@2759|Eukaryota,3AR47@33154|Opisthokonta,3PN7Z@4751|Fungi,3V8XU@5204|Basidiomycota,22ANG@155619|Agaricomycetes,3H7FA@355688|Agaricomycetes incertae sedis	4751|Fungi	T	Alpha-kinase family	-	-	-	-	-	-	-	-	-	-	-	-	Alpha_kinase
JALPZM010000020_1_g1194_t1	221103.XP_007859276.1	1.79e-25	111	COG2801@1|root,KOG0017@2759|Eukaryota,38F42@33154|Opisthokonta,3NVKU@4751|Fungi,3UXZ9@5204|Basidiomycota,2286X@155619|Agaricomycetes	4751|Fungi	L	Retrotransposable element tf2 155 kda protein type 1-like	-	-	-	-	-	-	-	-	-	-	-	-	Chromo,RVP_2,RVT_1,Retrotrans_gag,rve,zf-CCHC
JALPZM010000020_1_g1197_t1	5346.XP_001828174.2	3.61e-19	96.3	2EBRF@1|root,2SM5A@2759|Eukaryota,3AJFA@33154|Opisthokonta,3PBZX@4751|Fungi,3V45T@5204|Basidiomycota,2287R@155619|Agaricomycetes,3W3IH@5338|Agaricales	4751|Fungi	-	-	-	-	-	-	-	-	-	-	-	-	-	-	-
JALPZM010000020_1_g1198_t1	5111.M1W0E5	3.11e-79	259	COG2801@1|root,KOG0017@2759|Eukaryota,38DPC@33154|Opisthokonta,3NUZ7@4751|Fungi,3QNZW@4890|Ascomycota,21AV1@147550|Sordariomycetes,3TMCJ@5125|Hypocreales,3G4P0@34397|Clavicipitaceae	4751|Fungi	L	Reverse transcriptase (RNA-dependent DNA polymerase)	-	-	-	-	-	-	-	-	-	-	-	-	RVT_2,Retrotran_gag_2,gag_pre-integrs,rve
JALPZM010000020_1_g1199_t1	5334.XP_003027973.1	7.43e-22	103	2CQBM@1|root,2S44N@2759|Eukaryota,38D17@33154|Opisthokonta,3NWB2@4751|Fungi,3V1PT@5204|Basidiomycota,227XH@155619|Agaricomycetes,3W5S0@5338|Agaricales	4751|Fungi	I	pheromone receptor	STE3	GO:0000003,GO:0000746,GO:0000747,GO:0000749,GO:0000750,GO:0000755,GO:0001653,GO:0003674,GO:0004888,GO:0004930,GO:0004932,GO:0004933,GO:0005488,GO:0005515,GO:0005575,GO:0005622,GO:0005623,GO:0005737,GO:0005783,GO:0005886,GO:0005887,GO:0007154,GO:0007165,GO:0007186,GO:0008150,GO:0008528,GO:0009987,GO:0010033,GO:0012505,GO:0016020,GO:0016021,GO:0016503,GO:0019236,GO:0019953,GO:0022413,GO:0022414,GO:…	-	ko:K04627	ko04011,map04011	-	-	-	ko00000,ko00001,ko04030	-	-	-	STE3
JALPZM010000020_1_g1200_t1	104355.XP_007862763.1	0.000186	53.1	2E7FB@1|root,2SE1H@2759|Eukaryota,3ADI7@33154|Opisthokonta,3P8PY@4751|Fungi,3V32H@5204|Basidiomycota,226JD@155619|Agaricomycetes,3H2HX@355688|Agaricomycetes incertae sedis	4751|Fungi	-	-	-	-	-	-	-	-	-	-	-	-	-	-	-
JALPZM010000020_1_g1201_t1	221103.XP_007857802.1	0	905	COG0464@1|root,KOG0730@2759|Eukaryota,38CYE@33154|Opisthokonta,3NW8H@4751|Fungi,3UZPC@5204|Basidiomycota,225J2@155619|Agaricomycetes,3W4D5@5338|Agaricales	4751|Fungi	O	AAA domain (dynein-related subfamily)	AFG2	GO:0000166,GO:0003674,GO:0003824,GO:0005488,GO:0005524,GO:0005575,GO:0005622,GO:0005623,GO:0008144,GO:0008150,GO:0016462,GO:0016787,GO:0016817,GO:0016818,GO:0016887,GO:0017076,GO:0017111,GO:0022613,GO:0030554,GO:0030684,GO:0030687,GO:0032553,GO:0032555,GO:0032559,GO:0032991,GO:0035639,GO:0036094,GO:0042221,GO:0042254,GO:0042273,GO:0042493,GO:0043167,GO:0043168,GO:0044085,GO:0044464,GO:0050896,GO:…	-	ko:K14575	ko03008,map03008	-	-	-	ko00000,ko00001,ko03009	-	-	-	AAA
JALPZM010000020_1_g1202_t1	85982.XP_007319935.1	1.07e-241	679	KOG2407@1|root,KOG2407@2759|Eukaryota,38CRN@33154|Opisthokonta,3NUNX@4751|Fungi,3UZV1@5204|Basidiomycota,22521@155619|Agaricomycetes	4751|Fungi	MO	GPI transamidase component	GPI16	GO:0003674,GO:0003824,GO:0003923,GO:0005575,GO:0005622,GO:0005623,GO:0005737,GO:0005783,GO:0005789,GO:0006464,GO:0006497,GO:0006505,GO:0006506,GO:0006629,GO:0006643,GO:0006644,GO:0006650,GO:0006661,GO:0006664,GO:0006793,GO:0006796,GO:0006807,GO:0008150,GO:0008152,GO:0008610,GO:0008654,GO:0009058,GO:0009059,GO:0009247,GO:0009987,GO:0012505,GO:0016020,GO:0016021,GO:0016255,GO:0016787,GO:0019538,GO:…	-	ko:K05292	ko00563,ko01100,map00563,map01100	-	-	-	ko00000,ko00001	-	-	-	Gpi16
JALPZM010000020_1_g1203_t1	221103.XP_007847738.1	2.77e-51	163	2DZJU@1|root,2S739@2759|Eukaryota,3A41Z@33154|Opisthokonta,3P4M2@4751|Fungi,3V2HM@5204|Basidiomycota,22A8K@155619|Agaricomycetes,3W7YH@5338|Agaricales	4751|Fungi	S	Mitochondrial F1-F0 ATP synthase subunit F of fungi	ATP17	GO:0000276,GO:0005575,GO:0005622,GO:0005623,GO:0005737,GO:0005739,GO:0005740,GO:0005743,GO:0005753,GO:0006091,GO:0006119,GO:0006139,GO:0006163,GO:0006164,GO:0006725,GO:0006753,GO:0006754,GO:0006793,GO:0006796,GO:0006807,GO:0006810,GO:0006811,GO:0006812,GO:0006839,GO:0008150,GO:0008152,GO:0009058,GO:0009117,GO:0009123,GO:0009124,GO:0009126,GO:0009127,GO:0009141,GO:0009142,GO:0009144,GO:0009145,GO:…	-	ko:K02139	ko00190,ko01100,map00190,map01100	M00158	-	-	ko00000,ko00001,ko00002	3.A.2.1	-	-	F1F0-ATPsyn_F
JALPZM010000020_1_g1204_t1	80637.XP_007766173.1	1.36e-08	63.5	2BYC3@1|root,2RCXM@2759|Eukaryota,3AYYF@33154|Opisthokonta,3PK26@4751|Fungi,3V9KR@5204|Basidiomycota,22CBM@155619|Agaricomycetes	80637.XP_007766173.1|-	S	gag-polypeptide of LTR copia-type	-	-	-	-	-	-	-	-	-	-	-	-	-
JALPZM010000020_1_g1206_t1	5346.XP_001831108.2	1.09e-35	142	2CVP9@1|root,2RSFA@2759|Eukaryota,3AU9I@33154|Opisthokonta,3PS19@4751|Fungi,3V6WM@5204|Basidiomycota	5346.XP_001831108.2|-	-	-	-	-	-	-	-	-	-	-	-	-	-	-	-
JALPZM010000020_1_g1207_t1	80637.XP_007765241.1	1.96e-24	118	2EEI7@1|root,2SJXV@2759|Eukaryota,3AEQF@33154|Opisthokonta,3PB6V@4751|Fungi,3V3A3@5204|Basidiomycota,227Q7@155619|Agaricomycetes	4751|Fungi	-	-	-	-	-	-	-	-	-	-	-	-	-	-	-
JALPZM010000020_1_g1213_t1	221103.XP_007856503.1	3.44e-40	145	2BRMV@1|root,2S1WT@2759|Eukaryota,38S0G@33154|Opisthokonta,3P4MU@4751|Fungi	4751|Fungi	-	-	-	-	-	-	-	-	-	-	-	-	-	-	-
JALPZM010000020_1_g1216_t1	218851.Aquca_035_00068.1	0.000479	52	COG5164@1|root,KOG1999@2759|Eukaryota,37PG8@33090|Viridiplantae,3GC4E@35493|Streptophyta	35493|Streptophyta	K	Transcription elongation factor Spt5	-	GO:0003674,GO:0003676,GO:0003677,GO:0003723,GO:0003729,GO:0005488,GO:0005575,GO:0005622,GO:0005623,GO:0005634,GO:0005654,GO:0006139,GO:0006351,GO:0006354,GO:0006355,GO:0006357,GO:0006366,GO:0006368,GO:0006396,GO:0006397,GO:0006725,GO:0006807,GO:0008023,GO:0008150,GO:0008152,GO:0009058,GO:0009059,GO:0009889,GO:0009987,GO:0010467,GO:0010468,GO:0010556,GO:0016070,GO:0016071,GO:0018130,GO:0019219,GO:…	-	ko:K15172	-	-	-	-	ko00000,ko03019,ko03021	-	-	-	KOW,Spt5-NGN,Spt5_N
JALPZM010000020_1_g1217_t1	202698.XP_007379850.1	0.000158	47.4	2CSK2@1|root,2RC7J@2759|Eukaryota,3AYGA@33154|Opisthokonta,3PJKU@4751|Fungi,3V8YY@5204|Basidiomycota,22CHM@155619|Agaricomycetes,3H7N9@355688|Agaricomycetes incertae sedis	4751|Fungi	-	-	-	-	-	-	-	-	-	-	-	-	-	-	-
JALPZM010000020_1_g1218_t1	5341.XP_007329838.1	9.15e-53	181	2EUAZ@1|root,2SWHD@2759|Eukaryota,3AS7H@33154|Opisthokonta,3PGZ6@4751|Fungi,3V6SY@5204|Basidiomycota,22DUJ@155619|Agaricomycetes,3W934@5338|Agaricales	4751|Fungi	-	-	-	-	-	-	-	-	-	-	-	-	-	-	-
JALPZM010000020_1_g1219_t1	80637.XP_007773568.1	8.77e-134	399	2E287@1|root,2S9GF@2759|Eukaryota,3ASRV@33154|Opisthokonta,3PHBU@4751|Fungi	4751|Fungi	-	-	-	-	-	-	-	-	-	-	-	-	-	-	-
JALPZM010000020_1_g1221_t1	90675.XP_010430806.1	5e-11	70.1	COG2801@1|root,KOG0017@2759|Eukaryota,381TI@33090|Viridiplantae,3GRUM@35493|Streptophyta	35493|Streptophyta	L	Reverse transcriptase (RNA-dependent DNA polymerase)	-	-	-	-	-	-	-	-	-	-	-	-	RVT_2
JALPZM010000020_1_g1222_t1	80637.XP_007766173.1	0.000823	48.5	2BYC3@1|root,2RCXM@2759|Eukaryota,3AYYF@33154|Opisthokonta,3PK26@4751|Fungi,3V9KR@5204|Basidiomycota,22CBM@155619|Agaricomycetes	80637.XP_007766173.1|-	S	gag-polypeptide of LTR copia-type	-	-	-	-	-	-	-	-	-	-	-	-	-
JALPZM010000020_1_g1223_t1	221103.XP_007844901.1	2.38e-224	644	KOG3717@1|root,KOG3717@2759|Eukaryota,38CAT@33154|Opisthokonta,3NUG1@4751|Fungi,3UZD5@5204|Basidiomycota,225HY@155619|Agaricomycetes,3W4U5@5338|Agaricales	4751|Fungi	I	Choline/Carnitine o-acyltransferase	CAT2	GO:0003674,GO:0003824,GO:0004092,GO:0005575,GO:0005622,GO:0005623,GO:0005737,GO:0005739,GO:0005777,GO:0006575,GO:0006577,GO:0006807,GO:0008150,GO:0008152,GO:0008374,GO:0009437,GO:0009987,GO:0016406,GO:0016407,GO:0016413,GO:0016740,GO:0016746,GO:0016747,GO:0034641,GO:0042579,GO:0043226,GO:0043227,GO:0043229,GO:0043231,GO:0044237,GO:0044424,GO:0044444,GO:0044464,GO:0071704,GO:0097164,GO:1901564	2.3.1.7	ko:K00624	ko04146,map04146	-	R02396	RC00004,RC00037	ko00000,ko00001,ko01000	-	-	-	Carn_acyltransf
JALPZM010000020_1_g1224_t1	3711.Bra008452.1-P	0.000818	47.8	COG2801@1|root,KOG0017@2759|Eukaryota,37THH@33090|Viridiplantae,3GHHH@35493|Streptophyta	35493|Streptophyta	L	Mitochondrial protein	-	-	-	-	-	-	-	-	-	-	-	-	RVT_2,Retrotran_gag_3,Retrotrans_gag,gag_pre-integrs,rve
JALPZM010000020_1_g1226_t1	5346.XP_001833438.1	1.02e-258	735	KOG0324@1|root,KOG0908@1|root,KOG0324@2759|Eukaryota,KOG0908@2759|Eukaryota,38YMV@33154|Opisthokonta,3NUP3@4751|Fungi,3V04J@5204|Basidiomycota,226J2@155619|Agaricomycetes,3W6B4@5338|Agaricales	4751|Fungi	O	PPPDE putative peptidase domain	-	-	-	-	-	-	-	-	-	-	-	-	PUL,Peptidase_C97,Thioredoxin
JALPZM010000020_1_g1228_t1	221103.XP_007859597.1	2.1e-46	165	2D371@1|root,2SQF9@2759|Eukaryota,39KZ9@33154|Opisthokonta,3Q5CX@4751|Fungi,3V5WR@5204|Basidiomycota,22A16@155619|Agaricomycetes	4751|Fungi	S	50S ribosome-binding GTPase	-	-	-	-	-	-	-	-	-	-	-	-	MMR_HSR1
JALPZM010000020_1_g1229_t1	160860.XP_007346990.1	7.08e-13	72	2B2JW@1|root,2S0CW@2759|Eukaryota,3A2J5@33154|Opisthokonta,3P3P5@4751|Fungi,3V0X7@5204|Basidiomycota,22AHJ@155619|Agaricomycetes,3H78U@355688|Agaricomycetes incertae sedis	4751|Fungi	-	-	-	-	-	-	-	-	-	-	-	-	-	-	RVT_3
JALPZM010000020_1_g1230_t1	104355.XP_007866860.1	1.98e-32	118	2E1M2@1|root,2S8XQ@2759|Eukaryota,3AA58@33154|Opisthokonta,3P73V@4751|Fungi,3V2JZ@5204|Basidiomycota,22AI6@155619|Agaricomycetes,3H60K@355688|Agaricomycetes incertae sedis	4751|Fungi	S	Ser-Thr-rich glycosyl-phosphatidyl-inositol-anchored membrane family	-	-	-	-	-	-	-	-	-	-	-	-	GPI-anchored
JALPZM010000020_1_g1231_t1	202698.XP_007380580.1	5.7e-41	174	2EBGG@1|root,2SHJD@2759|Eukaryota,3AI9R@33154|Opisthokonta,3PA0J@4751|Fungi,3V437@5204|Basidiomycota,224XX@155619|Agaricomycetes,3H5NV@355688|Agaricomycetes incertae sedis	4751|Fungi	-	-	-	-	-	-	-	-	-	-	-	-	-	-	-
JALPZM010000020_1_g1232_t1	1182553.XP_007741462.1	2.55e-224	635	COG1953@1|root,KOG2466@2759|Eukaryota,39H90@33154|Opisthokonta,3P0M7@4751|Fungi,3QSDS@4890|Ascomycota,20MBM@147545|Eurotiomycetes	4751|Fungi	FH	Permease for cytosine/purines, uracil, thiamine, allantoin	-	-	-	ko:K03457	-	-	-	-	ko00000	2.A.39	-	-	Transp_cyt_pur
JALPZM010000020_1_g1233_t1	40483.S8FCL8	4.62e-29	120	2EMDN@1|root,2SR31@2759|Eukaryota,3ANMS@33154|Opisthokonta,3PF7K@4751|Fungi,3V5ZN@5204|Basidiomycota,22BZ4@155619|Agaricomycetes,3H7I4@355688|Agaricomycetes incertae sedis	4751|Fungi	-	-	-	-	-	-	-	-	-	-	-	-	-	-	BTB
JALPZM010000020_1_g1235_t1	4432.XP_010253839.1	2.86e-08	65.1	COG2801@1|root,KOG2246@1|root,KOG0017@2759|Eukaryota,KOG2246@2759|Eukaryota,37YKE@33090|Viridiplantae,3GJYP@35493|Streptophyta	35493|Streptophyta	L	glycoprotein-N-acetylgalactosamine 3-beta-galactosyltransferase activity	-	-	-	-	-	-	-	-	-	-	-	-	-
JALPZM010000020_1_g1237_t1	221103.XP_007858170.1	1.82e-78	249	COG0596@1|root,KOG4178@2759|Eukaryota,3A0W1@33154|Opisthokonta,3P24U@4751|Fungi,3V3UG@5204|Basidiomycota,224V8@155619|Agaricomycetes,3W6V3@5338|Agaricales	4751|Fungi	I	Epoxide hydrolase	-	-	-	-	-	-	-	-	-	-	-	-	Abhydrolase_1
JALPZM010000020_1_g1240_t1	85982.XP_007319695.1	3.75e-41	140	2E1M2@1|root,2SRNM@2759|Eukaryota,3AP2J@33154|Opisthokonta,3PF9U@4751|Fungi,3V5VE@5204|Basidiomycota,22A7A@155619|Agaricomycetes	4751|Fungi	-	-	-	-	-	-	-	-	-	-	-	-	-	-	GPI-anchored
JALPZM010000020_1_g1241_t1	40483.S8ELY2	1.42e-25	104	2E1M2@1|root,2SRNM@2759|Eukaryota,3AP2J@33154|Opisthokonta,3PF9U@4751|Fungi,3V5VE@5204|Basidiomycota,22A7A@155619|Agaricomycetes,3H5YB@355688|Agaricomycetes incertae sedis	4751|Fungi	-	-	-	-	-	-	-	-	-	-	-	-	-	-	GPI-anchored
JALPZM010000020_1_g1242_t1	40492.XP_007304722.1	2.94e-37	130	2CYWP@1|root,2S6X4@2759|Eukaryota,3A8FG@33154|Opisthokonta,3P76M@4751|Fungi,3V1UD@5204|Basidiomycota,22A11@155619|Agaricomycetes,3H5CC@355688|Agaricomycetes incertae sedis	4751|Fungi	S	Non-catalytic module family expn	-	-	-	-	-	-	-	-	-	-	-	-	DPBB_1
JALPZM010000020_1_g1243_t1	221103.XP_007844906.1	1.1e-245	699	KOG3565@1|root,KOG3565@2759|Eukaryota,38EK2@33154|Opisthokonta,3NUST@4751|Fungi,3UZU6@5204|Basidiomycota,225QV@155619|Agaricomycetes,3W4P5@5338|Agaricales	4751|Fungi	Z	Fes/CIP4, and EFC/F-BAR homology domain	bzz1	GO:0003674,GO:0005488,GO:0005575,GO:0005622,GO:0005623,GO:0005737,GO:0005856,GO:0005886,GO:0005933,GO:0005935,GO:0005937,GO:0005938,GO:0006810,GO:0006897,GO:0006898,GO:0006950,GO:0006970,GO:0006996,GO:0007010,GO:0007015,GO:0008047,GO:0008064,GO:0008150,GO:0008289,GO:0009628,GO:0009651,GO:0009987,GO:0010638,GO:0015629,GO:0016020,GO:0016043,GO:0016192,GO:0019992,GO:0030029,GO:0030036,GO:0030234,GO:…	-	ko:K20121	-	-	-	-	ko00000,ko04131	-	-	-	C1_1,FCH,SH3_1,SH3_9
JALPZM010000020_1_g1244_t1	80637.XP_007772139.1	1.96e-43	156	28IEI@1|root,2QQR9@2759|Eukaryota,3A2CG@33154|Opisthokonta,3P3D1@4751|Fungi,3V3DD@5204|Basidiomycota,22AXZ@155619|Agaricomycetes	4751|Fungi	S	DDE superfamily endonuclease	-	-	-	-	-	-	-	-	-	-	-	-	DDE_Tnp_4
JALPZM010000020_1_g1245_t1	80637.XP_007772140.1	1.08e-07	60.1	2E8MP@1|root,2SF3D@2759|Eukaryota,38JKA@33154|Opisthokonta,3PMGD@4751|Fungi,3V9KG@5204|Basidiomycota,22CAR@155619|Agaricomycetes	4751|Fungi	-	-	-	-	-	-	-	-	-	-	-	-	-	-	-
JALPZM010000020_1_g1247_t1	65672.G4TZ63	3.1e-44	174	KOG2029@1|root,KOG2029@2759|Eukaryota,38F2U@33154|Opisthokonta,3PBWP@4751|Fungi	4751|Fungi	S	phospholipid biosynthetic process	-	-	-	-	-	-	-	-	-	-	-	-	DUF676
JALPZM010000020_1_g1251_t1	85982.XP_007317191.1	7.23e-18	82.4	2EM7T@1|root,2SQYC@2759|Eukaryota,3ANKG@33154|Opisthokonta,3PEGQ@4751|Fungi,3V5WW@5204|Basidiomycota,22AN8@155619|Agaricomycetes	4751|Fungi	-	-	-	-	-	-	-	-	-	-	-	-	-	-	-
JALPZM010000020_1_g1252_t1	85982.XP_007315604.1	1.2e-09	68.9	2D6B6@1|root,2T1E4@2759|Eukaryota,3AS3S@33154|Opisthokonta,3PH3Q@4751|Fungi,3V6Z3@5204|Basidiomycota	4751|Fungi	-	-	-	-	-	-	-	-	-	-	-	-	-	-	-
JALPZM010000020_1_g1253_t1	5341.XP_007326026.1	7.06e-39	149	2D17Y@1|root,2SH1N@2759|Eukaryota,3AGIT@33154|Opisthokonta,3PBKE@4751|Fungi,3V4FI@5204|Basidiomycota,228T3@155619|Agaricomycetes,3W68S@5338|Agaricales	4751|Fungi	-	-	-	-	-	-	-	-	-	-	-	-	-	-	Transposase_21
JALPZM010000020_1_g1258_t1	85982.XP_007319405.1	3.88e-143	413	COG5228@1|root,KOG0304@2759|Eukaryota,38JJE@33154|Opisthokonta,3NXJE@4751|Fungi,3UZS9@5204|Basidiomycota,227NJ@155619|Agaricomycetes	4751|Fungi	A	CAF1 family ribonuclease	POP2	GO:0000175,GO:0000288,GO:0000289,GO:0000291,GO:0000932,GO:0000956,GO:0003674,GO:0003676,GO:0003723,GO:0003729,GO:0003824,GO:0004518,GO:0004527,GO:0004532,GO:0004535,GO:0004540,GO:0005488,GO:0005575,GO:0005622,GO:0005623,GO:0005737,GO:0005937,GO:0006139,GO:0006351,GO:0006354,GO:0006355,GO:0006357,GO:0006366,GO:0006368,GO:0006401,GO:0006402,GO:0006417,GO:0006725,GO:0006807,GO:0008150,GO:0008152,GO:…	-	ko:K12581	ko03018,map03018	-	-	-	ko00000,ko00001,ko03019	-	-	-	CAF1
JALPZM010000020_1_g1259_t1	5346.XP_001836042.2	4.82e-298	849	2A7D3@1|root,2SJQJ@2759|Eukaryota,3AH8R@33154|Opisthokonta,3PB1G@4751|Fungi,3V4Y8@5204|Basidiomycota,22BCU@155619|Agaricomycetes,3W43Y@5338|Agaricales	4751|Fungi	K	Fungal specific transcription factor domain	-	-	-	-	-	-	-	-	-	-	-	-	Fungal_trans
JALPZM010000020_1_g1260_t1	5341.XP_007329863.1	9.85e-270	784	2A7D3@1|root,2RDHP@2759|Eukaryota,38IPS@33154|Opisthokonta,3PKKW@4751|Fungi,3VAD1@5204|Basidiomycota,22DI1@155619|Agaricomycetes,3W4YT@5338|Agaricales	4751|Fungi	K	Fungal specific transcription factor domain	-	-	-	-	-	-	-	-	-	-	-	-	Fungal_trans
JALPZM010000020_1_g1261_t1	85982.XP_007319688.1	7.41e-108	315	KOG4826@1|root,KOG4826@2759|Eukaryota,39CRH@33154|Opisthokonta,3P34J@4751|Fungi,3V4T0@5204|Basidiomycota,22EHN@155619|Agaricomycetes	4751|Fungi	I	Emopamil binding protein	-	-	-	-	-	-	-	-	-	-	-	-	EBP
JALPZM010000020_1_g1263_t1	5341.XP_007333311.1	2.3e-11	70.1	2C6FY@1|root,2SQ9Q@2759|Eukaryota,3AM14@33154|Opisthokonta,3PDQ9@4751|Fungi,3V5C7@5204|Basidiomycota,22C1Z@155619|Agaricomycetes	4751|Fungi	-	-	-	-	-	-	-	-	-	-	-	-	-	-	-
JALPZM010000020_1_g1264_t1	63402.XP_003170055.1	5.08e-20	92	COG2801@1|root,KOG0017@2759|Eukaryota,38F42@33154|Opisthokonta,3NVKU@4751|Fungi,3QP1S@4890|Ascomycota,20FSN@147545|Eurotiomycetes,3B4E0@33183|Onygenales,3FYKF@34384|Arthrodermataceae	4751|Fungi	L	to reverse transcriptase	-	GO:0003674,GO:0003824,GO:0003964,GO:0005575,GO:0005622,GO:0005623,GO:0005634,GO:0006139,GO:0006259,GO:0006278,GO:0006725,GO:0006807,GO:0008150,GO:0008152,GO:0009058,GO:0009059,GO:0009987,GO:0016740,GO:0016772,GO:0016779,GO:0018130,GO:0019438,GO:0034061,GO:0034641,GO:0034645,GO:0034654,GO:0043170,GO:0043226,GO:0043227,GO:0043229,GO:0043231,GO:0044237,GO:0044238,GO:0044249,GO:0044260,GO:0044271,GO:…	-	-	-	-	-	-	-	-	-	-	Chromo,Peptidase_A2E,RVT_1,rve,zf-CCHC
JALPZM010000020_1_g1266_t1	104355.XP_007861428.1	1.23e-46	172	2D3GZ@1|root,2SRIE@2759|Eukaryota,3ANI0@33154|Opisthokonta,3PEEV@4751|Fungi,3V5N1@5204|Basidiomycota,225HF@155619|Agaricomycetes,3H13F@355688|Agaricomycetes incertae sedis	4751|Fungi	-	-	-	-	-	-	-	-	-	-	-	-	-	-	gag-asp_proteas
JALPZM010000020_1_g1268_t1	5286.M7XIZ8	1.31e-05	55.5	KOG1911@1|root,KOG1911@2759|Eukaryota,3ACMQ@33154|Opisthokonta,3P8N0@4751|Fungi	4751|Fungi	B	Chromatin organization modifier domain	-	-	-	-	-	-	-	-	-	-	-	-	Chromo
JALPZM010000020_1_g1269_t1	160860.XP_007355104.1	8.31e-17	92.8	29NKX@1|root,2RVXU@2759|Eukaryota,38IAP@33154|Opisthokonta,3PK7X@4751|Fungi,3V9TE@5204|Basidiomycota,22CRJ@155619|Agaricomycetes,3H7X5@355688|Agaricomycetes incertae sedis	4751|Fungi	-	-	-	-	-	-	-	-	-	-	-	-	-	-	-
JALPZM010000020_1_g1270_t1	208960.XP_007269835.1	3.31e-11	72	29569@1|root,2RC43@2759|Eukaryota,3AYDR@33154|Opisthokonta,3PJID@4751|Fungi,3V8W1@5204|Basidiomycota,22DJ5@155619|Agaricomycetes,3H7SW@355688|Agaricomycetes incertae sedis	4751|Fungi	-	-	-	-	-	-	-	-	-	-	-	-	-	-	-
JALPZM010000020_1_g1272_t1	5346.XP_001836837.2	1.55e-05	51.2	2D4IP@1|root,2SVAK@2759|Eukaryota,3ARI3@33154|Opisthokonta,3PG2D@4751|Fungi,3V6HF@5204|Basidiomycota,22B1Q@155619|Agaricomycetes,3W9DI@5338|Agaricales	4751|Fungi	-	-	-	-	-	-	-	-	-	-	-	-	-	-	-
JALPZM010000020_1_g1277_t1	5341.XP_007333955.1	4.8e-32	132	2D1RE@1|root,2SIZV@2759|Eukaryota,3AFJR@33154|Opisthokonta,3PCBT@4751|Fungi,3V3W0@5204|Basidiomycota,226TY@155619|Agaricomycetes,3W7GU@5338|Agaricales	4751|Fungi	-	-	-	-	-	-	-	-	-	-	-	-	-	-	-
JALPZM010000020_1_g1280_t1	5341.XP_007329849.1	3.7e-264	743	KOG3717@1|root,KOG3717@2759|Eukaryota,38CAT@33154|Opisthokonta,3NUG1@4751|Fungi,3UZD5@5204|Basidiomycota,225HY@155619|Agaricomycetes,3W4U5@5338|Agaricales	4751|Fungi	I	Choline/Carnitine o-acyltransferase	CAT2	GO:0003674,GO:0003824,GO:0004092,GO:0005575,GO:0005622,GO:0005623,GO:0005737,GO:0005739,GO:0005777,GO:0006575,GO:0006577,GO:0006807,GO:0008150,GO:0008152,GO:0008374,GO:0009437,GO:0009987,GO:0016406,GO:0016407,GO:0016413,GO:0016740,GO:0016746,GO:0016747,GO:0034641,GO:0042579,GO:0043226,GO:0043227,GO:0043229,GO:0043231,GO:0044237,GO:0044424,GO:0044444,GO:0044464,GO:0071704,GO:0097164,GO:1901564	2.3.1.7	ko:K00624	ko04146,map04146	-	R02396	RC00004,RC00037	ko00000,ko00001,ko01000	-	-	-	Carn_acyltransf
JALPZM010000020_1_g1281_t1	104355.XP_007870988.1	1.1e-06	53.9	2EES4@1|root,2SK3Y@2759|Eukaryota,3AHV3@33154|Opisthokonta,3PAHG@4751|Fungi,3V3J0@5204|Basidiomycota,22925@155619|Agaricomycetes,3H4U5@355688|Agaricomycetes incertae sedis	4751|Fungi	-	-	-	-	-	-	-	-	-	-	-	-	-	-	PIF1
JALPZM010000020_1_g1284_t1	40483.S8DWS1	1.04e-17	88.2	2EB2F@1|root,2SH80@2759|Eukaryota,3AG35@33154|Opisthokonta,3PBIR@4751|Fungi,3V3H3@5204|Basidiomycota,229GK@155619|Agaricomycetes,3H701@355688|Agaricomycetes incertae sedis	4751|Fungi	S	Aspartyl protease	-	-	-	-	-	-	-	-	-	-	-	-	Asp_protease_2
JALPZM010000020_1_g1285_t1	202698.XP_007379696.1	9.48e-28	119	2EEI7@1|root,2SJXV@2759|Eukaryota,3AEQF@33154|Opisthokonta,3PB6V@4751|Fungi,3V3A3@5204|Basidiomycota,227Q7@155619|Agaricomycetes,3H2VV@355688|Agaricomycetes incertae sedis	4751|Fungi	-	-	-	-	-	-	-	-	-	-	-	-	-	-	-
JALPZM010000020_1_g1286_t1	5346.XP_001834817.2	2.11e-101	348	2EEI7@1|root,2SJXV@2759|Eukaryota,3AEQF@33154|Opisthokonta,3PB6V@4751|Fungi,3V3A3@5204|Basidiomycota,227Q7@155619|Agaricomycetes,3W8P1@5338|Agaricales	4751|Fungi	-	-	-	-	-	-	-	-	-	-	-	-	-	-	-
JALPZM010000020_1_g1289_t1	80637.XP_007768922.1	1.6e-14	85.9	2CMXB@1|root,2QSI5@2759|Eukaryota,3ADD7@33154|Opisthokonta,3P7B3@4751|Fungi,3V79K@5204|Basidiomycota,22CIA@155619|Agaricomycetes	4751|Fungi	S	structural molecule activity	RBT1	GO:0005575,GO:0005576,GO:0005618,GO:0005623,GO:0008150,GO:0009277,GO:0009405,GO:0009986,GO:0009987,GO:0016020,GO:0016043,GO:0030312,GO:0030446,GO:0031505,GO:0044419,GO:0044464,GO:0045229,GO:0051704,GO:0071554,GO:0071555,GO:0071840,GO:0071852,GO:0071944	-	ko:K05747,ko:K19900	ko04062,ko04144,ko04520,ko04530,ko04666,ko04810,ko05100,ko05130,ko05131,ko05132,ko05231,map04062,map04144,map04520,map04530,map04666,map04810,map05100,map05130,map05131,map05132,map05231	-	-	-	ko00000,ko00001,ko00537,ko04131,ko04812	-	-	-	Cyt-b5,Flocculin_t3
JALPZM010000020_1_g1290_t1	40483.S8DM70	1.05e-05	53.1	28UN9@1|root,2R1D5@2759|Eukaryota,3AYX5@33154|Opisthokonta,3PK0V@4751|Fungi,3V9II@5204|Basidiomycota,22C4S@155619|Agaricomycetes,3H7UP@355688|Agaricomycetes incertae sedis	4751|Fungi	-	-	-	-	-	-	-	-	-	-	-	-	-	-	-
JALPZM010000035_1_g1295_t1	160860.XP_007358956.1	1.53e-15	75.1	2CG70@1|root,2STSF@2759|Eukaryota,3AQGC@33154|Opisthokonta,3PFPJ@4751|Fungi,3V6FH@5204|Basidiomycota,22ANA@155619|Agaricomycetes,3H7D3@355688|Agaricomycetes incertae sedis	4751|Fungi	-	-	-	-	-	-	-	-	-	-	-	-	-	-	-
JALPZM010000035_1_g1297_t1	104355.XP_007871675.1	5.55e-60	206	2D3GZ@1|root,2SRIE@2759|Eukaryota,3ANI0@33154|Opisthokonta,3PEEV@4751|Fungi,3V5N1@5204|Basidiomycota,225HF@155619|Agaricomycetes,3H13F@355688|Agaricomycetes incertae sedis	4751|Fungi	-	-	-	-	-	-	-	-	-	-	-	-	-	-	gag-asp_proteas
JALPZM010000035_1_g1298_t1	984962.XP_009546812.1	5.23e-116	363	COG2801@1|root,KOG0017@2759|Eukaryota,3AKRK@33154|Opisthokonta,3PE9Z@4751|Fungi,3VCKX@5204|Basidiomycota,22D2F@155619|Agaricomycetes,3H292@355688|Agaricomycetes incertae sedis	4751|Fungi	L	Integrase core domain	-	-	-	-	-	-	-	-	-	-	-	-	rve
JALPZM010000035_1_g1301_t1	984962.XP_009543131.1	2.24e-57	214	COG0699@1|root,KOG0446@2759|Eukaryota,39SUI@33154|Opisthokonta,3NYF2@4751|Fungi,3VBSD@5204|Basidiomycota,22EW3@155619|Agaricomycetes,3H8N5@355688|Agaricomycetes incertae sedis	4751|Fungi	U	Dynamin, GTPase	-	-	-	-	-	-	-	-	-	-	-	-	Dynamin_M,Dynamin_N,GED
JALPZM010000035_1_g1303_t1	225117.XP_009374014.1	3.05e-13	73.2	COG0507@1|root,COG1599@1|root,KOG0851@2759|Eukaryota,KOG0987@2759|Eukaryota,37Q72@33090|Viridiplantae,3GCCF@35493|Streptophyta,4JS2N@91835|fabids	35493|Streptophyta	D	Belongs to the helicase family	-	-	3.6.4.12	ko:K07466,ko:K15255	ko03030,ko03420,ko03430,ko03440,ko03460,map03030,map03420,map03430,map03440,map03460	M00288	-	-	ko00000,ko00001,ko00002,ko01000,ko03000,ko03029,ko03032,ko03400	-	-	-	Helitron_like_N,Herpes_Helicase,PIF1
JALPZM010000035_1_g1305_t1	208960.XP_007263452.1	1.49e-18	89	KOG3105@1|root,KOG3105@2759|Eukaryota,3A3P5@33154|Opisthokonta,3P4P8@4751|Fungi,3V6GK@5204|Basidiomycota,228XS@155619|Agaricomycetes,3H7ZD@355688|Agaricomycetes incertae sedis	4751|Fungi	S	DDE superfamily endonuclease	-	-	-	-	-	-	-	-	-	-	-	-	DDE_1,HTH_Tnp_Tc5,HTH_psq
JALPZM010000035_1_g1306_t1	67593.Physo136303	0.000476	48.5	COG2801@1|root,KOG0017@2759|Eukaryota,3QHHC@4776|Peronosporales	4776|Peronosporales	L	gag-polypeptide of LTR copia-type	-	-	-	-	-	-	-	-	-	-	-	-	RVT_2,Retrotran_gag_2,rve
JALPZM010000035_1_g1307_t1	5297.GMQ_14624T0	4.9e-12	72	2BRMV@1|root,2S1WT@2759|Eukaryota,38S0G@33154|Opisthokonta,3P4MU@4751|Fungi	4751|Fungi	-	-	-	-	-	-	-	-	-	-	-	-	-	-	-
JALPZM010000035_1_g1310_t1	221103.XP_007854877.1	2.34e-34	128	2CG70@1|root,2T028@2759|Eukaryota	2759|Eukaryota	-	-	-	-	-	-	-	-	-	-	-	-	-	-	-
JALPZM010000035_1_g1311_t1	50452.A0A087HA04	1.47e-32	142	COG2801@1|root,KOG0017@2759|Eukaryota,37NRU@33090|Viridiplantae,3GGV0@35493|Streptophyta,3HXPF@3699|Brassicales	35493|Streptophyta	I	3-hydroxyisobutyryl-CoA hydrolase activity	-	GO:0000943,GO:0003674,GO:0003676,GO:0003723,GO:0003824,GO:0003887,GO:0003964,GO:0004518,GO:0004540,GO:0005488,GO:0005575,GO:0005622,GO:0005623,GO:0005634,GO:0006139,GO:0006259,GO:0006278,GO:0006508,GO:0006725,GO:0006807,GO:0008150,GO:0008152,GO:0008233,GO:0009058,GO:0009059,GO:0009987,GO:0016070,GO:0016740,GO:0016772,GO:0016779,GO:0016787,GO:0016788,GO:0018130,GO:0019438,GO:0019538,GO:0032196,GO:…	-	-	-	-	-	-	-	-	-	-	Chromo,RVP_2,RVT_1,Retrotrans_gag,rve
JALPZM010000035_1_g1312_t1	80637.XP_007775275.1	5.44e-11	72	2CE4T@1|root,2SSM4@2759|Eukaryota,3ARFM@33154|Opisthokonta,3PGGK@4751|Fungi,3V69N@5204|Basidiomycota,22AI8@155619|Agaricomycetes	4751|Fungi	-	-	-	-	-	-	-	-	-	-	-	-	-	-	-
JALPZM010000003_1_g1313_t1	5346.XP_001836837.2	1.16e-19	92.4	2D4IP@1|root,2SVAK@2759|Eukaryota,3ARI3@33154|Opisthokonta,3PG2D@4751|Fungi,3V6HF@5204|Basidiomycota,22B1Q@155619|Agaricomycetes,3W9DI@5338|Agaricales	4751|Fungi	-	-	-	-	-	-	-	-	-	-	-	-	-	-	-
JALPZM010000003_1_g1318_t1	5341.XP_007331161.1	6.69e-210	617	29JY0@1|root,2RT6R@2759|Eukaryota,39VBJ@33154|Opisthokonta,3P12S@4751|Fungi,3V3KF@5204|Basidiomycota,22BN5@155619|Agaricomycetes,3W6P4@5338|Agaricales	4751|Fungi	-	-	-	-	-	-	-	-	-	-	-	-	-	-	DDE_3
JALPZM010000003_1_g1319_t1	984962.XP_009551057.1	0.000563	46.2	2D4F0@1|root,2SUXC@2759|Eukaryota,3APTG@33154|Opisthokonta,3PFW1@4751|Fungi,3V6FE@5204|Basidiomycota,22BAW@155619|Agaricomycetes,3H7WH@355688|Agaricomycetes incertae sedis	984962.XP_009551057.1|-	-	-	-	-	-	-	-	-	-	-	-	-	-	-	-
JALPZM010000003_1_g1324_t1	160860.XP_007346293.1	1.54e-15	76.3	2ARSU@1|root,2RZN1@2759|Eukaryota,3A38A@33154|Opisthokonta,3P3JW@4751|Fungi,3V798@5204|Basidiomycota	4751|Fungi	-	-	-	-	-	-	-	-	-	-	-	-	-	-	MULE
JALPZM010000003_1_g1325_t1	984962.XP_009550611.1	4.65e-68	233	COG2801@1|root,KOG0017@2759|Eukaryota,3AAK5@33154|Opisthokonta,3PF99@4751|Fungi,3V5V4@5204|Basidiomycota,22BI4@155619|Agaricomycetes,3H6T5@355688|Agaricomycetes incertae sedis	4751|Fungi	L	gag-polypeptide of LTR copia-type	-	-	-	-	-	-	-	-	-	-	-	-	Retrotran_gag_2,gag_pre-integrs,rve
JALPZM010000003_1_g1326_t1	5341.XP_007335052.1	1.01e-87	285	COG2801@1|root,KOG0017@2759|Eukaryota,38DPC@33154|Opisthokonta,3NUZ7@4751|Fungi,3UY7N@5204|Basidiomycota,227R3@155619|Agaricomycetes	4751|Fungi	L	Encoded by	-	-	-	-	-	-	-	-	-	-	-	-	RVT_2,Retrotran_gag_2,gag_pre-integrs,rve
JALPZM010000003_1_g1327_t1	5341.XP_007335052.1	7.61e-85	270	COG2801@1|root,KOG0017@2759|Eukaryota,38DPC@33154|Opisthokonta,3NUZ7@4751|Fungi,3UY7N@5204|Basidiomycota,227R3@155619|Agaricomycetes	4751|Fungi	L	Encoded by	-	-	-	-	-	-	-	-	-	-	-	-	RVT_2,Retrotran_gag_2,gag_pre-integrs,rve
JALPZM010000003_1_g1329_t1	984962.XP_009544963.1	5.5e-31	125	2D39X@1|root,2SQSS@2759|Eukaryota,39PX6@33154|Opisthokonta,3Q65Z@4751|Fungi,3V61E@5204|Basidiomycota,22AGQ@155619|Agaricomycetes,3H6A4@355688|Agaricomycetes incertae sedis	4751|Fungi	-	-	-	-	-	-	-	-	-	-	-	-	-	-	-
JALPZM010000003_1_g1330_t1	221103.XP_007858565.1	1.02e-54	193	COG2801@1|root,KOG0017@2759|Eukaryota,38F42@33154|Opisthokonta,3NVKU@4751|Fungi,3UXZ9@5204|Basidiomycota	4751|Fungi	L	Retrotransposable element tf2 155 kda protein type 1-like	-	-	-	-	-	-	-	-	-	-	-	-	Chromo,RVP_2,RVT_1,Retrotrans_gag,rve,zf-CCHC
JALPZM010000003_1_g1331_t1	121759.XP_010763104.1	3.67e-177	529	COG2059@1|root,2QRJG@2759|Eukaryota,38FMS@33154|Opisthokonta,3NXET@4751|Fungi,3QRA9@4890|Ascomycota,20AMD@147545|Eurotiomycetes,3AZEZ@33183|Onygenales,3FM3P@34383|Onygenales incertae sedis	4751|Fungi	P	Chromate transporter	-	-	-	-	-	-	-	-	-	-	-	-	Chromate_transp
JALPZM010000003_1_g1332_t1	5341.XP_007333817.1	1.88e-229	673	2EBRF@1|root,2SM5A@2759|Eukaryota,3AJFA@33154|Opisthokonta,3PBZX@4751|Fungi,3V45T@5204|Basidiomycota,2287R@155619|Agaricomycetes,3W3IH@5338|Agaricales	4751|Fungi	-	-	-	-	-	-	-	-	-	-	-	-	-	-	-
JALPZM010000003_1_g1334_t1	85982.XP_007320555.1	4.59e-12	72.8	2D6EY@1|root,2T1S7@2759|Eukaryota,3AU1J@33154|Opisthokonta,3PH08@4751|Fungi,3V777@5204|Basidiomycota,22CCA@155619|Agaricomycetes	4751|Fungi	-	-	-	-	-	-	-	-	-	-	-	-	-	-	-
JALPZM010000003_1_g1339_t1	221103.XP_007855375.1	6.69e-11	71.2	KOG1121@1|root,KOG1121@2759|Eukaryota,3AK71@33154|Opisthokonta,3PJGX@4751|Fungi,3V8UD@5204|Basidiomycota,22DHP@155619|Agaricomycetes,3W9CA@5338|Agaricales	4751|Fungi	S	Hat family dimerization domain-containing protein	-	-	-	-	-	-	-	-	-	-	-	-	Dimer_Tnp_hAT
JALPZM010000003_1_g1340_t1	5147.XP_003353061.1	1.49e-12	76.6	2F5AH@1|root,2T6B1@2759|Eukaryota,390AH@33154|Opisthokonta,3PZWF@4751|Fungi,3R353@4890|Ascomycota,21EUA@147550|Sordariomycetes	4751|Fungi	S	Zinc finger protein	-	-	-	-	-	-	-	-	-	-	-	-	DUF3669
JALPZM010000003_1_g1341_t1	984962.XP_009544945.1	4.44e-47	164	2EMWS@1|root,2SRFY@2759|Eukaryota,3AMYS@33154|Opisthokonta,3PEQ0@4751|Fungi,3V5VN@5204|Basidiomycota,22AQ4@155619|Agaricomycetes,3H6CH@355688|Agaricomycetes incertae sedis	4751|Fungi	-	-	-	-	-	-	-	-	-	-	-	-	-	-	-
JALPZM010000003_1_g1342_t1	28564.XP_002488592.1	2.41e-21	98.2	KOG1075@1|root,KOG1075@2759|Eukaryota,39XVS@33154|Opisthokonta,3P0R9@4751|Fungi,3QZKV@4890|Ascomycota,20J9K@147545|Eurotiomycetes,3S9VD@5042|Eurotiales	4751|Fungi	S	Encoded by	-	-	-	-	-	-	-	-	-	-	-	-	Exo_endo_phos_2,RNase_H,RVT_1
JALPZM010000003_1_g1343_t1	28564.XP_002478601.1	2.47e-16	90.9	COG2801@1|root,KOG0017@2759|Eukaryota,38F42@33154|Opisthokonta,3NVKU@4751|Fungi,3QP1S@4890|Ascomycota,20FSN@147545|Eurotiomycetes,3SAM8@5042|Eurotiales	4751|Fungi	L	Encoded by	-	GO:0003674,GO:0003824,GO:0003964,GO:0005575,GO:0005622,GO:0005623,GO:0005634,GO:0006139,GO:0006259,GO:0006278,GO:0006725,GO:0006807,GO:0008150,GO:0008152,GO:0009058,GO:0009059,GO:0009987,GO:0016740,GO:0016772,GO:0016779,GO:0018130,GO:0019438,GO:0034061,GO:0034641,GO:0034645,GO:0034654,GO:0043170,GO:0043226,GO:0043227,GO:0043229,GO:0043231,GO:0044237,GO:0044238,GO:0044249,GO:0044260,GO:0044271,GO:…	-	-	-	-	-	-	-	-	-	-	Chromo,Peptidase_A2E,RVT_1,rve
JALPZM010000003_1_g1344_t1	3750.XP_008387315.1	4.64e-13	76.3	COG2801@1|root,KOG1075@1|root,KOG0017@2759|Eukaryota,KOG1075@2759|Eukaryota,37Q53@33090|Viridiplantae,3GHAQ@35493|Streptophyta,4JSM9@91835|fabids	35493|Streptophyta	L	ribonuclease H protein At1g65750	-	-	-	-	-	-	-	-	-	-	-	-	DUF4283,RVT_1,RVT_3,zf-RVT
JALPZM010000003_1_g1345_t1	984962.XP_009542091.1	1.31e-05	52.4	2ERMF@1|root,2SUDH@2759|Eukaryota,3AQ3E@33154|Opisthokonta,3PGF1@4751|Fungi,3V66P@5204|Basidiomycota,22APE@155619|Agaricomycetes,3H7IN@355688|Agaricomycetes incertae sedis	4751|Fungi	-	-	-	-	-	-	-	-	-	-	-	-	-	-	Retrotran_gag_2
JALPZM010000003_1_g1346_t1	104355.XP_007861742.1	1.72e-16	78.2	2ERMF@1|root,2SUDH@2759|Eukaryota,3AQ3E@33154|Opisthokonta,3PGF1@4751|Fungi,3V66P@5204|Basidiomycota,22APE@155619|Agaricomycetes,3H7IN@355688|Agaricomycetes incertae sedis	4751|Fungi	-	-	-	-	-	-	-	-	-	-	-	-	-	-	Retrotran_gag_2
JALPZM010000003_1_g1347_t1	104355.XP_007866536.1	0.00054	43.9	2EUEF@1|root,2SWKA@2759|Eukaryota,3ATVR@33154|Opisthokonta,3PINI@4751|Fungi,3V789@5204|Basidiomycota,22B2D@155619|Agaricomycetes,3H6D4@355688|Agaricomycetes incertae sedis	4751|Fungi	-	-	-	-	-	-	-	-	-	-	-	-	-	-	BTB
JALPZM010000003_1_g1348_t1	67593.Physo144685	7.87e-18	94	COG2801@1|root,KOG0017@2759|Eukaryota,3QHJF@4776|Peronosporales	4776|Peronosporales	L	gag-polypeptide of LTR copia-type	-	-	-	-	-	-	-	-	-	-	-	-	DUF4219,RVT_2,Retrotran_gag_2,gag_pre-integrs,rve,zf-CCHC
JALPZM010000003_1_g1349_t1	160860.XP_007359341.1	1.15e-59	202	COG2801@1|root,KOG0017@2759|Eukaryota,38DPC@33154|Opisthokonta,3NUZ7@4751|Fungi,3UY7N@5204|Basidiomycota,22AZH@155619|Agaricomycetes,3H6B9@355688|Agaricomycetes incertae sedis	4751|Fungi	L	Integrase core domain	-	-	-	-	-	-	-	-	-	-	-	-	DUF5314,RVT_2,gag_pre-integrs,rve,zf-CCHC
JALPZM010000003_1_g1350_t1	202698.XP_007387844.1	3.24e-66	214	2CNB3@1|root,2QUY7@2759|Eukaryota,39V11@33154|Opisthokonta,3P68D@4751|Fungi,3V3YY@5204|Basidiomycota,2297M@155619|Agaricomycetes,3H7ZJ@355688|Agaricomycetes incertae sedis	4751|Fungi	-	-	-	-	-	-	-	-	-	-	-	-	-	-	Clr5
JALPZM010000003_1_g1351_t1	40492.XP_007298639.1	5.07e-48	185	2D3YK@1|root,2ST8P@2759|Eukaryota,3AR47@33154|Opisthokonta,3PN7Z@4751|Fungi,3V8XU@5204|Basidiomycota,22ANG@155619|Agaricomycetes,3H7FA@355688|Agaricomycetes incertae sedis	4751|Fungi	T	Alpha-kinase family	-	-	-	-	-	-	-	-	-	-	-	-	Alpha_kinase
JALPZM010000003_1_g1352_t1	101028.EKJ78476	3.85e-61	219	COG2801@1|root,KOG0017@2759|Eukaryota,38DPC@33154|Opisthokonta,3NUZ7@4751|Fungi,3QNZW@4890|Ascomycota,21AV1@147550|Sordariomycetes,3TMCJ@5125|Hypocreales,1FXMZ@110618|Nectriaceae	4751|Fungi	L	Reverse transcriptase (RNA-dependent DNA polymerase)	-	-	-	-	-	-	-	-	-	-	-	-	RVT_2,Retrotran_gag_2,gag_pre-integrs,rve
JALPZM010000003_1_g1353_t1	160860.XP_007352092.1	4.65e-26	113	2DMFT@1|root,2S64X@2759|Eukaryota,3AHSK@33154|Opisthokonta,3PC72@4751|Fungi,3V3RI@5204|Basidiomycota,225N2@155619|Agaricomycetes,3H6YR@355688|Agaricomycetes incertae sedis	4751|Fungi	S	zinc finger	-	-	-	-	-	-	-	-	-	-	-	-	-
JALPZM010000003_1_g1354_t1	160860.XP_007352092.1	3.36e-50	178	2DMFT@1|root,2S64X@2759|Eukaryota,3AHSK@33154|Opisthokonta,3PC72@4751|Fungi,3V3RI@5204|Basidiomycota,225N2@155619|Agaricomycetes,3H6YR@355688|Agaricomycetes incertae sedis	4751|Fungi	S	zinc finger	-	-	-	-	-	-	-	-	-	-	-	-	-
JALPZM010000003_1_g1355_t1	80637.XP_007771747.1	4.25e-13	75.1	2DMFT@1|root,2S64X@2759|Eukaryota,3AHSK@33154|Opisthokonta,3PC72@4751|Fungi,3V3RI@5204|Basidiomycota,225N2@155619|Agaricomycetes	4751|Fungi	-	-	-	-	-	-	-	-	-	-	-	-	-	-	-
JALPZM010000003_1_g1357_t1	202698.XP_007386346.1	2.29e-12	68.2	2C9C2@1|root,2R16D@2759|Eukaryota,3AYRS@33154|Opisthokonta,3PJVR@4751|Fungi,3V9AJ@5204|Basidiomycota,22AV3@155619|Agaricomycetes,3H641@355688|Agaricomycetes incertae sedis	4751|Fungi	S	gag-polypeptide of LTR copia-type	-	-	-	-	-	-	-	-	-	-	-	-	DUF4219,Retrotran_gag_2
JALPZM010000003_1_g1358_t1	5341.XP_007325072.1	1.28e-195	556	KOG0254@1|root,KOG0254@2759|Eukaryota,38BKC@33154|Opisthokonta,3NU51@4751|Fungi,3VBMK@5204|Basidiomycota,22ES9@155619|Agaricomycetes	4751|Fungi	P	Sugar (and other) transporter	-	-	-	-	-	-	-	-	-	-	-	-	Sugar_tr
JALPZM010000003_1_g1359_t1	160860.XP_007352092.1	0	1002	2DMFT@1|root,2S64X@2759|Eukaryota,3AHSK@33154|Opisthokonta,3PC72@4751|Fungi,3V3RI@5204|Basidiomycota,225N2@155619|Agaricomycetes,3H6YR@355688|Agaricomycetes incertae sedis	4751|Fungi	S	zinc finger	-	-	-	-	-	-	-	-	-	-	-	-	-
JALPZM010000003_1_g1360_t1	5341.XP_007331375.1	4.7e-26	109	2B2JW@1|root,2S0CW@2759|Eukaryota,3A2J5@33154|Opisthokonta,3P3P5@4751|Fungi,3V0X7@5204|Basidiomycota,22AHJ@155619|Agaricomycetes	4751|Fungi	-	-	-	-	-	-	-	-	-	-	-	-	-	-	RVT_3,RVT_thumb
JALPZM010000003_1_g1361_t1	160860.XP_007352245.1	1.4e-21	95.1	2B2JW@1|root,2S0CW@2759|Eukaryota,3A2J5@33154|Opisthokonta,3P3P5@4751|Fungi,3V0X7@5204|Basidiomycota,22BZ5@155619|Agaricomycetes	4751|Fungi	-	-	-	-	-	-	-	-	-	-	-	-	-	-	RVT_3
JALPZM010000003_1_g1362_t1	104355.XP_007870844.1	6.54e-24	102	2EBRF@1|root,2SHSB@2759|Eukaryota,3AII7@33154|Opisthokonta,3PB8V@4751|Fungi,3V43R@5204|Basidiomycota,224UP@155619|Agaricomycetes,3H3YV@355688|Agaricomycetes incertae sedis	4751|Fungi	S	protein Coprinopsis cinerea okayama7 130	-	-	-	-	-	-	-	-	-	-	-	-	-
JALPZM010000003_1_g1363_t1	80637.XP_007774980.1	1.73e-46	167	2EBRF@1|root,2SHSB@2759|Eukaryota,3AII7@33154|Opisthokonta,3PB8V@4751|Fungi,3V43R@5204|Basidiomycota,224UP@155619|Agaricomycetes	4751|Fungi	S	protein Coprinopsis cinerea okayama7 130	-	-	-	-	-	-	-	-	-	-	-	-	-
JALPZM010000003_1_g1364_t1	40483.S8FMJ9	1.2e-70	243	2EBRF@1|root,2SHSB@2759|Eukaryota,3AII7@33154|Opisthokonta,3PB8V@4751|Fungi,3V43R@5204|Basidiomycota,224UP@155619|Agaricomycetes,3H3YV@355688|Agaricomycetes incertae sedis	4751|Fungi	S	protein Coprinopsis cinerea okayama7 130	-	-	-	-	-	-	-	-	-	-	-	-	-
JALPZM010000003_1_g1365_t1	5341.XP_007336119.1	2.14e-31	127	2ET7N@1|root,2SVM4@2759|Eukaryota,391E1@33154|Opisthokonta,3Q0EJ@4751|Fungi,3V8TF@5204|Basidiomycota,22DGM@155619|Agaricomycetes,3W99I@5338|Agaricales	4751|Fungi	S	gag-polypeptide of LTR copia-type	-	-	-	-	-	-	-	-	-	-	-	-	Retrotran_gag_2
JALPZM010000003_1_g1366_t1	984962.XP_009550191.1	5.25e-16	82.4	COG2801@1|root,KOG0017@2759|Eukaryota,38DPC@33154|Opisthokonta,3NUZ7@4751|Fungi,3UY7N@5204|Basidiomycota,22AZH@155619|Agaricomycetes,3H6B9@355688|Agaricomycetes incertae sedis	4751|Fungi	L	Integrase core domain	-	-	-	-	-	-	-	-	-	-	-	-	RVT_2,Retrotran_gag_2,gag_pre-integrs,rve
JALPZM010000003_1_g1367_t1	5341.XP_007335052.1	5.03e-190	550	COG2801@1|root,KOG0017@2759|Eukaryota,38DPC@33154|Opisthokonta,3NUZ7@4751|Fungi,3UY7N@5204|Basidiomycota,227R3@155619|Agaricomycetes	4751|Fungi	L	Encoded by	-	-	-	-	-	-	-	-	-	-	-	-	RVT_2,Retrotran_gag_2,gag_pre-integrs,rve
JALPZM010000003_1_g1368_t1	40483.S8G3F3	1.46e-10	70.9	2D4F2@1|root,2SUXQ@2759|Eukaryota,3AQC8@33154|Opisthokonta,3PFYY@4751|Fungi,3V6C9@5204|Basidiomycota,22AQP@155619|Agaricomycetes,3H7B1@355688|Agaricomycetes incertae sedis	4751|Fungi	-	-	-	-	-	-	-	-	-	-	-	-	-	-	-
JALPZM010000003_1_g1369_t1	85982.XP_007321013.1	6.07e-09	62.8	2D17Y@1|root,2SH1N@2759|Eukaryota,3AGIT@33154|Opisthokonta,3PBKE@4751|Fungi,3V4FI@5204|Basidiomycota,228T3@155619|Agaricomycetes	4751|Fungi	-	-	-	-	-	-	-	-	-	-	-	-	-	-	-
JALPZM010000003_1_g1370_t1	208960.XP_007270663.1	1.42e-27	117	2D23J@1|root,2SKAZ@2759|Eukaryota,3AIR3@33154|Opisthokonta,3PBSU@4751|Fungi,3V3JI@5204|Basidiomycota,228QX@155619|Agaricomycetes,3H3N5@355688|Agaricomycetes incertae sedis	4751|Fungi	-	-	-	-	-	-	-	-	-	-	-	-	-	-	-
JALPZM010000003_1_g1371_t1	5111.M1W0E5	3.1e-109	363	COG2801@1|root,KOG0017@2759|Eukaryota,38DPC@33154|Opisthokonta,3NUZ7@4751|Fungi,3QNZW@4890|Ascomycota,21AV1@147550|Sordariomycetes,3TMCJ@5125|Hypocreales,3G4P0@34397|Clavicipitaceae	4751|Fungi	L	Reverse transcriptase (RNA-dependent DNA polymerase)	-	-	-	-	-	-	-	-	-	-	-	-	RVT_2,Retrotran_gag_2,gag_pre-integrs,rve
JALPZM010000003_1_g1372_t1	85982.XP_007321289.1	5.75e-234	706	KOG0269@1|root,KOG0269@2759|Eukaryota,38HMY@33154|Opisthokonta,3NWBI@4751|Fungi,3V1B2@5204|Basidiomycota,2280U@155619|Agaricomycetes	4751|Fungi	S	WD40 repeats	RTC1	GO:0000306,GO:0000322,GO:0000323,GO:0000324,GO:0000329,GO:0003674,GO:0003824,GO:0005575,GO:0005622,GO:0005623,GO:0005737,GO:0005773,GO:0005774,GO:0005829,GO:0006464,GO:0006807,GO:0008150,GO:0008152,GO:0009966,GO:0009967,GO:0009987,GO:0010646,GO:0010647,GO:0016020,GO:0016740,GO:0019538,GO:0019787,GO:0019898,GO:0023051,GO:0023056,GO:0031090,GO:0031312,GO:0032006,GO:0032008,GO:0032991,GO:0035859,GO:…	-	ko:K20408	ko04150,map04150	-	-	-	ko00000,ko00001	-	-	-	WD40,Zn_ribbon_17
JALPZM010000003_1_g1373_t1	85982.XP_007323213.1	4.61e-49	185	KOG0527@1|root,KOG0527@2759|Eukaryota,3931A@33154|Opisthokonta,3PE6B@4751|Fungi,3V5P0@5204|Basidiomycota,22EMR@155619|Agaricomycetes	4751|Fungi	K	HMG-box domain	-	-	-	-	-	-	-	-	-	-	-	-	HMG_box
JALPZM010000003_1_g1374_t1	5341.XP_007331800.1	4.27e-93	285	COG2820@1|root,2RXRP@2759|Eukaryota,3A0J6@33154|Opisthokonta,3P1XZ@4751|Fungi,3V0KJ@5204|Basidiomycota,226RK@155619|Agaricomycetes,3W6F4@5338|Agaricales	4751|Fungi	F	Phosphorylase superfamily	-	-	2.4.2.3	ko:K00757	ko00240,ko00983,ko01100,map00240,map00983,map01100	-	R01876,R02484,R08229	RC00063	ko00000,ko00001,ko01000	-	-	-	PNP_UDP_1
JALPZM010000003_1_g1375_t1	5346.XP_001834695.1	4.58e-113	365	2EKNQ@1|root,2SQHY@2759|Eukaryota,3ANQ3@33154|Opisthokonta,3PF3N@4751|Fungi,3V5RB@5204|Basidiomycota,22B8A@155619|Agaricomycetes,3W972@5338|Agaricales	4751|Fungi	S	F-box-like	-	-	-	-	-	-	-	-	-	-	-	-	F-box-like
JALPZM010000003_1_g1376_t1	104355.XP_007861518.1	0	1233	COG1501@1|root,KOG1065@2759|Eukaryota,38C0A@33154|Opisthokonta,3NVMX@4751|Fungi,3UZZ9@5204|Basidiomycota,225NE@155619|Agaricomycetes,3H35S@355688|Agaricomycetes incertae sedis	4751|Fungi	G	Belongs to the glycosyl hydrolase 31 family	-	GO:0000023,GO:0000025,GO:0000272,GO:0003674,GO:0003824,GO:0004553,GO:0004558,GO:0005575,GO:0005576,GO:0005618,GO:0005623,GO:0005975,GO:0005976,GO:0005984,GO:0008150,GO:0008152,GO:0009056,GO:0009057,GO:0009311,GO:0009313,GO:0009987,GO:0015926,GO:0016020,GO:0016052,GO:0016740,GO:0016757,GO:0016758,GO:0016787,GO:0016798,GO:0030312,GO:0032450,GO:0042710,GO:0043170,GO:0044010,GO:0044011,GO:0044237,GO:…	3.2.1.20	ko:K01187	ko00052,ko00500,ko01100,map00052,map00500,map01100	-	R00028,R00801,R00802,R06087,R06088	RC00028,RC00049,RC00077	ko00000,ko00001,ko01000	-	GH31	-	Gal_mutarotas_2,Glyco_hydro_31,NtCtMGAM_N
JALPZM010000003_1_g1377_t1	5346.XP_001834717.2	2.31e-33	139	2E909@1|root,2SFEH@2759|Eukaryota,3ABS0@33154|Opisthokonta,3P92I@4751|Fungi,3V2T5@5204|Basidiomycota,22ACX@155619|Agaricomycetes,3W7X7@5338|Agaricales	4751|Fungi	S	GAL4-like Zn(II)2Cys6 (or C6 zinc) binuclear cluster DNA-binding domain	-	-	-	-	-	-	-	-	-	-	-	-	Zn_clus
JALPZM010000003_1_g1380_t1	984962.XP_009544744.1	1.07e-33	140	COG2801@1|root,KOG0017@2759|Eukaryota,3AKRK@33154|Opisthokonta,3PE9Z@4751|Fungi,3VCKX@5204|Basidiomycota,22D2F@155619|Agaricomycetes,3H292@355688|Agaricomycetes incertae sedis	4751|Fungi	L	Integrase core domain	-	-	-	-	-	-	-	-	-	-	-	-	rve
JALPZM010000003_1_g1386_t1	28564.XP_002484616.1	6.78e-35	147	2CF1P@1|root,2S68H@2759|Eukaryota,39XJZ@33154|Opisthokonta,3P0JD@4751|Fungi,3QTF1@4890|Ascomycota,20HJI@147545|Eurotiomycetes,3S9K0@5042|Eurotiales	4751|Fungi	-	-	-	-	-	-	-	-	-	-	-	-	-	-	-
JALPZM010000003_1_g1387_t1	221103.XP_007855357.1	3.05e-61	206	KOG1441@1|root,KOG1441@2759|Eukaryota,39VMA@33154|Opisthokonta,3NWUM@4751|Fungi,3UYHE@5204|Basidiomycota,2275N@155619|Agaricomycetes,3W3UD@5338|Agaricales	4751|Fungi	EG	Triose-phosphate Transporter family	-	-	-	-	-	-	-	-	-	-	-	-	TPT
JALPZM010000003_1_g1388_t1	221103.XP_007849645.1	3.55e-14	74.7	COG2801@1|root,KOG0017@2759|Eukaryota,38F42@33154|Opisthokonta,3NVKU@4751|Fungi,3V73H@5204|Basidiomycota,22BE9@155619|Agaricomycetes,3W99B@5338|Agaricales	4751|Fungi	L	Retrotransposable element tf2 155 kda protein type 1-like	-	GO:0003674,GO:0003824,GO:0003964,GO:0005575,GO:0005622,GO:0005623,GO:0005634,GO:0006139,GO:0006259,GO:0006278,GO:0006725,GO:0006807,GO:0008150,GO:0008152,GO:0009058,GO:0009059,GO:0009987,GO:0016740,GO:0016772,GO:0016779,GO:0018130,GO:0019438,GO:0034061,GO:0034641,GO:0034645,GO:0034654,GO:0043170,GO:0043226,GO:0043227,GO:0043229,GO:0043231,GO:0044237,GO:0044238,GO:0044249,GO:0044260,GO:0044271,GO:…	-	-	-	-	-	-	-	-	-	-	Chromo,RVP_2,RVT_1,Retrotrans_gag,rve,zf-CCHC
JALPZM010000003_1_g1390_t1	65672.G4TY64	1.08e-13	81.6	2ENIN@1|root,2SRYT@2759|Eukaryota,3AV77@33154|Opisthokonta,3PHB3@4751|Fungi,3V5WD@5204|Basidiomycota,22B01@155619|Agaricomycetes,3H819@355688|Agaricomycetes incertae sedis	4751|Fungi	S	zinc finger	-	-	-	-	-	-	-	-	-	-	-	-	-
JALPZM010000003_1_g1391_t1	5346.XP_001834953.2	3.59e-26	114	2EXDC@1|root,2SZ2S@2759|Eukaryota	5346.XP_001834953.2|-	-	-	-	-	-	-	-	-	-	-	-	-	-	-	-
JALPZM010000003_1_g1393_t1	80637.XP_007765241.1	1.37e-05	52	2EEI7@1|root,2SJXV@2759|Eukaryota,3AEQF@33154|Opisthokonta,3PB6V@4751|Fungi,3V3A3@5204|Basidiomycota,227Q7@155619|Agaricomycetes	4751|Fungi	-	-	-	-	-	-	-	-	-	-	-	-	-	-	-
JALPZM010000003_1_g1397_t1	40492.XP_007299232.1	1.77e-10	68.6	2D39X@1|root,2SQSS@2759|Eukaryota,39PX6@33154|Opisthokonta,3Q65Z@4751|Fungi,3V61E@5204|Basidiomycota,22AGQ@155619|Agaricomycetes,3H6A4@355688|Agaricomycetes incertae sedis	4751|Fungi	-	-	-	-	-	-	-	-	-	-	-	-	-	-	-
JALPZM010000003_1_g1401_t1	40483.S8ER36	2.44e-136	435	2DUFE@1|root,2S6K1@2759|Eukaryota,3A8Z9@33154|Opisthokonta,3PB40@4751|Fungi,3V2R2@5204|Basidiomycota,2273K@155619|Agaricomycetes,3H46M@355688|Agaricomycetes incertae sedis	4751|Fungi	-	-	-	-	-	-	-	-	-	-	-	-	-	-	-
JALPZM010000003_1_g1402_t1	5346.XP_001832153.2	4.12e-16	83.2	COG0507@1|root,KOG0987@2759|Eukaryota,38G2J@33154|Opisthokonta,3NTVV@4751|Fungi,3V02A@5204|Basidiomycota,229WG@155619|Agaricomycetes,3W9R0@5338|Agaricales	4751|Fungi	L	Belongs to the helicase family	-	-	3.6.4.12	ko:K15255	-	-	-	-	ko00000,ko01000,ko03029,ko03032	-	-	-	Helitron_like_N,PIF1
JALPZM010000003_1_g1406_t1	202698.XP_007380877.1	1.07e-06	55.1	COG2801@1|root,KOG0017@2759|Eukaryota,38DPC@33154|Opisthokonta,3NUZ7@4751|Fungi,3UY7N@5204|Basidiomycota,22AZH@155619|Agaricomycetes,3H6B9@355688|Agaricomycetes incertae sedis	4751|Fungi	L	Integrase core domain	-	-	-	-	-	-	-	-	-	-	-	-	DDE_1,HTH_Tnp_Tc5,HTH_psq,RVT_2,rve
JALPZM010000003_1_g1409_t1	1142394.PSMK_13160	0.000852	45.8	COG3341@1|root,COG3341@2|Bacteria,2J3YZ@203682|Planctomycetes	203682|Planctomycetes	L	Caulimovirus viroplasmin	-	-	3.1.26.4	ko:K03469	ko03030,map03030	-	-	-	ko00000,ko00001,ko01000,ko03032	-	-	-	Cauli_VI
JALPZM010000003_1_g1410_t1	5341.XP_007332085.1	5.22e-10	65.5	2F5G7@1|root,2T6GZ@2759|Eukaryota,3APV4@33154|Opisthokonta,3PG91@4751|Fungi,3V6BP@5204|Basidiomycota,22CCV@155619|Agaricomycetes	4751|Fungi	-	-	-	-	-	-	-	-	-	-	-	-	-	-	-
JALPZM010000003_1_g1411_t1	5346.XP_002910108.1	6.05e-285	797	COG2303@1|root,KOG1238@2759|Eukaryota,38B4J@33154|Opisthokonta,3NU19@4751|Fungi,3V091@5204|Basidiomycota,226E0@155619|Agaricomycetes,3W5T8@5338|Agaricales	4751|Fungi	E	Belongs to the GMC oxidoreductase family	-	-	-	-	-	-	-	-	-	-	-	-	GMC_oxred_C,GMC_oxred_N
JALPZM010000003_1_g1412_t1	160860.XP_007358956.1	1.28e-36	131	2CG70@1|root,2STSF@2759|Eukaryota,3AQGC@33154|Opisthokonta,3PFPJ@4751|Fungi,3V6FH@5204|Basidiomycota,22ANA@155619|Agaricomycetes,3H7D3@355688|Agaricomycetes incertae sedis	4751|Fungi	-	-	-	-	-	-	-	-	-	-	-	-	-	-	-
JALPZM010000003_1_g1413_t1	984962.XP_009550442.1	1.26e-57	186	2EUZB@1|root,2SX1U@2759|Eukaryota,3AU3N@33154|Opisthokonta,3PHEE@4751|Fungi,3V6U4@5204|Basidiomycota,22B2Y@155619|Agaricomycetes,3H6P2@355688|Agaricomycetes incertae sedis	4751|Fungi	-	-	-	-	-	-	-	-	-	-	-	-	-	-	-
JALPZM010000003_1_g1414_t1	221103.XP_007858441.1	1.99e-34	142	2DMFT@1|root,2S64X@2759|Eukaryota,3AHSK@33154|Opisthokonta,3PC72@4751|Fungi,3V3RI@5204|Basidiomycota,225N2@155619|Agaricomycetes	4751|Fungi	-	-	-	-	-	-	-	-	-	-	-	-	-	-	-
JALPZM010000003_1_g1415_t1	5346.XP_001836793.2	2.06e-21	102	2EXNX@1|root,2SZAG@2759|Eukaryota,3AUXS@33154|Opisthokonta,3PHVD@4751|Fungi,3V737@5204|Basidiomycota,226UE@155619|Agaricomycetes,3W7SB@5338|Agaricales	4751|Fungi	-	-	-	-	-	-	-	-	-	-	-	-	-	-	-
JALPZM010000003_1_g1419_t1	984962.XP_009547980.1	1.81e-21	95.9	COG1249@1|root,KOG1335@2759|Eukaryota,38CSR@33154|Opisthokonta,3NXXS@4751|Fungi,3UYKN@5204|Basidiomycota,226W2@155619|Agaricomycetes,3H0GT@355688|Agaricomycetes incertae sedis	4751|Fungi	C	Dihydrolipoyl dehydrogenase	LPD1	GO:0001505,GO:0003674,GO:0003824,GO:0004148,GO:0004375,GO:0004591,GO:0004738,GO:0004739,GO:0005575,GO:0005622,GO:0005623,GO:0005737,GO:0005739,GO:0005759,GO:0005947,GO:0005960,GO:0005967,GO:0006082,GO:0006084,GO:0006085,GO:0006086,GO:0006090,GO:0006091,GO:0006103,GO:0006139,GO:0006163,GO:0006164,GO:0006520,GO:0006544,GO:0006546,GO:0006549,GO:0006550,GO:0006551,GO:0006552,GO:0006563,GO:0006564,GO:…	1.8.1.4	ko:K00382,ko:K17583	ko00010,ko00020,ko00260,ko00280,ko00620,ko00630,ko00640,ko01100,ko01110,ko01120,ko01130,ko01200,map00010,map00020,map00260,map00280,map00620,map00630,map00640,map01100,map01110,map01120,map01130,map01200	M00009,M00011,M00036,M00307,M00532	R00209,R01221,R01698,R03815,R07618,R08549	RC00004,RC00022,RC00583,RC02742,RC02833,RC02834	br01601,ko00000,ko00001,ko00002,ko01000,ko01009,ko04147	-	-	-	Pyr_redox_2,Pyr_redox_dim
JALPZM010000003_1_g1420_t1	5334.XP_003038833.1	6.19e-06	55.5	2D17Y@1|root,2SH1N@2759|Eukaryota,3AGIT@33154|Opisthokonta,3PBKE@4751|Fungi,3V4FI@5204|Basidiomycota,228T3@155619|Agaricomycetes,3W922@5338|Agaricales	4751|Fungi	-	-	-	-	-	-	-	-	-	-	-	-	-	-	-
JALPZM010000003_1_g1421_t1	5346.XP_002910731.1	5.1e-26	121	2CSDZ@1|root,2RBIH@2759|Eukaryota,3AY13@33154|Opisthokonta,3PJ6B@4751|Fungi,3V8G3@5204|Basidiomycota,22D46@155619|Agaricomycetes,3W94F@5338|Agaricales	4751|Fungi	-	-	-	-	-	-	-	-	-	-	-	-	-	-	-
JALPZM010000003_1_g1422_t1	104355.XP_007871658.1	8.7e-137	405	2CZ5W@1|root,2S8MM@2759|Eukaryota,3AHZT@33154|Opisthokonta,3PC7A@4751|Fungi,3V4H5@5204|Basidiomycota,224IY@155619|Agaricomycetes,3H2S6@355688|Agaricomycetes incertae sedis	4751|Fungi	S	Helitron helicase-like domain at N-terminus	-	-	-	-	-	-	-	-	-	-	-	-	Helitron_like_N
JALPZM010000003_1_g1426_t1	40492.XP_007300214.1	1.36e-22	99.8	COG0331@1|root,2QQJX@2759|Eukaryota,38EJX@33154|Opisthokonta,3NV76@4751|Fungi,3UXU7@5204|Basidiomycota,2269F@155619|Agaricomycetes,3H38B@355688|Agaricomycetes incertae sedis	4751|Fungi	I	fatty acid synthase	fas2	GO:0001676,GO:0003674,GO:0003824,GO:0004312,GO:0004314,GO:0004315,GO:0004316,GO:0005575,GO:0005622,GO:0005623,GO:0005737,GO:0005829,GO:0005835,GO:0006082,GO:0006629,GO:0006631,GO:0006633,GO:0008150,GO:0008152,GO:0008610,GO:0008897,GO:0009058,GO:0009987,GO:0016053,GO:0016417,GO:0016419,GO:0016420,GO:0016491,GO:0016614,GO:0016616,GO:0016740,GO:0016746,GO:0016747,GO:0016772,GO:0016780,GO:0019752,GO:…	2.3.1.86	ko:K00667,ko:K00668	ko00061,ko01100,ko01212,map00061,map01100,map01212	M00082,M00083	R01404,R01624,R01626,R04355,R04428,R04430,R04533,R04534,R04535,R04536,R04537,R04543,R04544,R04566,R04568,R04725,R04726,R04952,R04953,R04954,R04956,R04957,R04959,R04960,R04962,R04963,R04964,R04965,R04967,R04968,R04970,R10700	RC00004,RC00029,RC00039,RC00052,RC00076,RC00117,RC00120,RC00831,RC01095,RC02727,RC02728,RC02729,RC02857,RC02888	ko00000,ko00001,ko00002,ko01000,ko01004	-	-	-	ACPS,Acyl_transf_1,DUF1729,Ketoacyl-synt_C,MaoC_dehydrat_N,MaoC_dehydratas,SAT,adh_short,ketoacyl-synt
JALPZM010000003_1_g1427_t1	80637.XP_007768106.1	1.39e-64	227	KOG1356@1|root,KOG1356@2759|Eukaryota,38F24@33154|Opisthokonta,3NW48@4751|Fungi,3UZ57@5204|Basidiomycota,226DU@155619|Agaricomycetes	4751|Fungi	K	Clavaminate synthase-like protein	-	-	-	ko:K15601	ko04714,map04714	-	-	-	ko00000,ko00001,ko01000,ko03036	-	-	-	JmjC
JALPZM010000003_1_g1429_t1	85982.XP_007317634.1	1.87e-06	59.3	2EF9J@1|root,2SKHB@2759|Eukaryota,3AF3R@33154|Opisthokonta,3PA1T@4751|Fungi,3V4XP@5204|Basidiomycota,2268A@155619|Agaricomycetes	4751|Fungi	-	-	-	-	-	-	-	-	-	-	-	-	-	-	-
JALPZM010000003_1_g1434_t1	221103.XP_007851458.1	1.36e-11	76.6	COG5178@1|root,KOG1795@2759|Eukaryota,38DCQ@33154|Opisthokonta,3NU2Q@4751|Fungi,3UYWG@5204|Basidiomycota,2276X@155619|Agaricomycetes,3W63G@5338|Agaricales	4751|Fungi	A	PROCN (NUC071) domain	PRP8	GO:0000244,GO:0000245,GO:0000350,GO:0000375,GO:0000377,GO:0000386,GO:0000387,GO:0000389,GO:0000393,GO:0000398,GO:0000974,GO:0003674,GO:0003676,GO:0003723,GO:0003729,GO:0003824,GO:0004843,GO:0005488,GO:0005575,GO:0005622,GO:0005623,GO:0005634,GO:0005681,GO:0005682,GO:0006139,GO:0006376,GO:0006396,GO:0006397,GO:0006464,GO:0006508,GO:0006725,GO:0006807,GO:0008150,GO:0008152,GO:0008233,GO:0008234,GO:…	-	ko:K12856	ko03040,map03040	M00354,M00355	-	-	ko00000,ko00001,ko00002,ko03041	-	-	-	JAB,PRO8NT,PROCN,PROCT,PRP8_domainIV,RRM_4,U5_2-snRNA_bdg,U6-snRNA_bdg
JALPZM010000003_1_g1436_t1	5346.XP_001834524.2	2.9e-115	345	2EM7T@1|root,2SQYC@2759|Eukaryota,3ANKG@33154|Opisthokonta,3PEGQ@4751|Fungi,3V5WW@5204|Basidiomycota,22AN8@155619|Agaricomycetes,3W88P@5338|Agaricales	4751|Fungi	-	-	-	-	-	-	-	-	-	-	-	-	-	-	-
JALPZM010000003_1_g1439_t1	218851.Aquca_026_00125.1	5.09e-39	145	COG0507@1|root,KOG0987@2759|Eukaryota	2759|Eukaryota	L	G-quadruplex DNA unwinding	-	-	3.6.4.12	ko:K15255	-	-	-	-	ko00000,ko01000,ko03029,ko03032	-	-	-	Helitron_like_N,Herpes_Helicase,PIF1
JALPZM010000003_1_g1440_t1	5111.M1WCN6	2.25e-50	192	COG0507@1|root,KOG0987@2759|Eukaryota,38G2J@33154|Opisthokonta,3NTVV@4751|Fungi,3R14Z@4890|Ascomycota,21DC6@147550|Sordariomycetes	4751|Fungi	D	Helitron helicase-like domain at N-terminus	-	-	-	-	-	-	-	-	-	-	-	-	Helitron_like_N,Herpes_Helicase,PIF1
JALPZM010000003_1_g1442_t1	80637.XP_007766173.1	8.87e-09	65.5	2BYC3@1|root,2RCXM@2759|Eukaryota,3AYYF@33154|Opisthokonta,3PK26@4751|Fungi,3V9KR@5204|Basidiomycota,22CBM@155619|Agaricomycetes	80637.XP_007766173.1|-	S	gag-polypeptide of LTR copia-type	-	-	-	-	-	-	-	-	-	-	-	-	-
JALPZM010000003_1_g1444_t1	40384.G7Y233	1.14e-16	94	COG0457@1|root,KOG1840@2759|Eukaryota,38CFM@33154|Opisthokonta,3NYQ3@4751|Fungi,3QJXH@4890|Ascomycota,20AHZ@147545|Eurotiomycetes,3SETN@5042|Eurotiales	4751|Fungi	Z	NB-ARC domain	-	-	-	-	-	-	-	-	-	-	-	-	NB-ARC,PNP_UDP_1,TPR_10,TPR_12
JALPZM010000003_1_g1445_t1	40483.S8DGH2	1.22e-09	64.3	2EA8S@1|root,2SGHH@2759|Eukaryota,3AN75@33154|Opisthokonta,3PF19@4751|Fungi,3V99T@5204|Basidiomycota,22AHX@155619|Agaricomycetes,3H79C@355688|Agaricomycetes incertae sedis	4751|Fungi	-	-	-	-	-	-	-	-	-	-	-	-	-	-	-
JALPZM010000003_1_g1447_t1	80637.XP_007765973.1	8.21e-10	69.7	COG5027@1|root,KOG2747@2759|Eukaryota,38BNE@33154|Opisthokonta,3NU4H@4751|Fungi,3UYY7@5204|Basidiomycota,229XZ@155619|Agaricomycetes	4751|Fungi	B	Belongs to the MYST (SAS MOZ) family	SAS3	GO:0000123,GO:0000228,GO:0000785,GO:0000790,GO:0001672,GO:0003674,GO:0003824,GO:0004402,GO:0005575,GO:0005622,GO:0005623,GO:0005634,GO:0005654,GO:0005694,GO:0005737,GO:0006325,GO:0006342,GO:0006348,GO:0006355,GO:0006464,GO:0006473,GO:0006475,GO:0006807,GO:0006996,GO:0008080,GO:0008150,GO:0008152,GO:0009889,GO:0009890,GO:0009891,GO:0009892,GO:0009893,GO:0009987,GO:0010468,GO:0010484,GO:0010556,GO:…	2.3.1.48	ko:K11306,ko:K11378	-	-	-	-	ko00000,ko01000,ko03036	-	-	-	MOZ_SAS,PHD,PHD_4
JALPZM010000003_1_g1448_t1	5346.XP_001838556.2	3.14e-07	54.3	KOG4585@1|root,KOG4585@2759|Eukaryota,3A84A@33154|Opisthokonta,3P6BZ@4751|Fungi,3V39A@5204|Basidiomycota,228VG@155619|Agaricomycetes,3W8EQ@5338|Agaricales	4751|Fungi	L	DDE superfamily endonuclease	-	-	-	-	-	-	-	-	-	-	-	-	DDE_Tnp_4
JALPZM010000003_1_g1451_t1	85982.XP_007319952.1	1.81e-158	450	COG1028@1|root,KOG0725@2759|Eukaryota,3905U@33154|Opisthokonta,3NVVN@4751|Fungi,3V036@5204|Basidiomycota,22754@155619|Agaricomycetes	4751|Fungi	Q	Enoyl-(Acyl carrier protein) reductase	SPS19	GO:0000003,GO:0003006,GO:0003674,GO:0003824,GO:0005575,GO:0005622,GO:0005623,GO:0005737,GO:0005777,GO:0005782,GO:0006082,GO:0006629,GO:0006631,GO:0007049,GO:0008150,GO:0008152,GO:0008670,GO:0009056,GO:0009062,GO:0009653,GO:0009987,GO:0016042,GO:0016054,GO:0016491,GO:0016627,GO:0016628,GO:0019752,GO:0019953,GO:0022402,GO:0022413,GO:0022414,GO:0030154,GO:0030435,GO:0030437,GO:0031907,GO:0031974,GO:…	1.3.1.34	ko:K13237	ko04146,map04146	-	-	-	ko00000,ko00001,ko01000	-	-	-	adh_short_C2
JALPZM010000003_1_g1452_t1	221103.XP_007852038.1	1.82e-12	75.9	2CPAT@1|root,2R13V@2759|Eukaryota,3AYQG@33154|Opisthokonta,3PJUH@4751|Fungi,3V9X4@5204|Basidiomycota,22CY7@155619|Agaricomycetes	4751|Fungi	-	-	-	-	-	-	-	-	-	-	-	-	-	-	-
JALPZM010000003_1_g1453_t1	160860.XP_007341634.1	6.21e-22	87.8	2EWIK@1|root,2SYC3@2759|Eukaryota,3AVW9@33154|Opisthokonta,3PHMG@4751|Fungi,3V701@5204|Basidiomycota,22AM3@155619|Agaricomycetes,3H6A2@355688|Agaricomycetes incertae sedis	4751|Fungi	-	-	-	-	-	-	-	-	-	-	-	-	-	-	-
JALPZM010000003_1_g1454_t1	5111.M1W2K1	1.95e-06	57.8	2DIN8@1|root,2S5YZ@2759|Eukaryota,3A325@33154|Opisthokonta,3P3FJ@4751|Fungi,3QVJ4@4890|Ascomycota,216H1@147550|Sordariomycetes,3TS09@5125|Hypocreales,3G6M0@34397|Clavicipitaceae	4751|Fungi	G	alpha-galactosidase a	-	-	-	-	-	-	-	-	-	-	-	-	Kdo
JALPZM010000003_1_g1455_t1	5341.XP_007335093.1	2.12e-45	177	2CVNP@1|root,2RSDS@2759|Eukaryota,39KUI@33154|Opisthokonta,3Q57V@4751|Fungi,3VCKJ@5204|Basidiomycota,22C16@155619|Agaricomycetes,3W98G@5338|Agaricales	4751|Fungi	-	-	-	-	-	-	-	-	-	-	-	-	-	-	-
JALPZM010000003_1_g1456_t1	984962.XP_009549848.1	1.02e-24	105	2CNB3@1|root,2QUY7@2759|Eukaryota,39V11@33154|Opisthokonta,3P68D@4751|Fungi,3V44J@5204|Basidiomycota,2288P@155619|Agaricomycetes,3H4BW@355688|Agaricomycetes incertae sedis	4751|Fungi	-	-	-	-	-	-	-	-	-	-	-	-	-	-	Clr5
JALPZM010000003_1_g1457_t1	85982.XP_007322290.1	4.85e-46	170	2CNB3@1|root,2QUY7@2759|Eukaryota,39V11@33154|Opisthokonta,3P68D@4751|Fungi,3V44J@5204|Basidiomycota,2288P@155619|Agaricomycetes	4751|Fungi	-	-	-	-	-	-	-	-	-	-	-	-	-	-	Clr5
JALPZM010000003_1_g1458_t1	202698.XP_007380070.1	6.27e-10	69.3	2CJMS@1|root,2QPP5@2759|Eukaryota,3ADGG@33154|Opisthokonta,3PD7A@4751|Fungi,3V55S@5204|Basidiomycota,22ARU@155619|Agaricomycetes,3H643@355688|Agaricomycetes incertae sedis	4751|Fungi	S	Alpha-kinase family	-	-	-	-	-	-	-	-	-	-	-	-	Alpha_kinase
JALPZM010000003_1_g1459_t1	104355.XP_007868115.1	1.34e-12	72.4	KOG3105@1|root,KOG3105@2759|Eukaryota,3A3P5@33154|Opisthokonta,3P0VH@4751|Fungi,3VC48@5204|Basidiomycota,22F6V@155619|Agaricomycetes,3H4VQ@355688|Agaricomycetes incertae sedis	4751|Fungi	S	DDE superfamily endonuclease	-	-	-	-	-	-	-	-	-	-	-	-	DDE_1,HTH_Tnp_Tc5,HTH_psq
JALPZM010000003_1_g1460_t1	4558.Sb07g005900.1	3.01e-06	56.6	COG2801@1|root,KOG0017@2759|Eukaryota,37THH@33090|Viridiplantae,3GG2K@35493|Streptophyta,3M2IR@4447|Liliopsida,3IKX9@38820|Poales	35493|Streptophyta	L	Reverse transcriptase (RNA-dependent DNA polymerase)	-	-	-	-	-	-	-	-	-	-	-	-	DUF4219,RVT_2,Retrotran_gag_2,gag_pre-integrs,rve,zf-CCHC
JALPZM010000003_1_g1464_t1	65071.PYU1_T003665	0.000867	47	COG2801@1|root,KOG0017@2759|Eukaryota,1MJUB@121069|Pythiales	121069|Pythiales	L	transposition, RNA-mediated	-	-	-	-	-	-	-	-	-	-	-	-	RVT_2,rve
JALPZM010000003_1_g1465_t1	5346.XP_001836818.2	2.91e-08	56.6	29J7E@1|root,2RSFH@2759|Eukaryota,3AYE7@33154|Opisthokonta,3PJIV@4751|Fungi,3V8WR@5204|Basidiomycota,22C85@155619|Agaricomycetes,3W9PG@5338|Agaricales	4751|Fungi	-	-	-	-	-	-	-	-	-	-	-	-	-	-	-
JALPZM010000003_1_g1467_t1	5341.XP_007334380.1	1.56e-23	106	2ERE9@1|root,2SU7V@2759|Eukaryota,3ARF7@33154|Opisthokonta,3PFYP@4751|Fungi,3V6EC@5204|Basidiomycota,22DE9@155619|Agaricomycetes,3W9GK@5338|Agaricales	4751|Fungi	-	-	-	-	-	-	-	-	-	-	-	-	-	-	-
JALPZM010000003_1_g1469_t1	65672.G4THH4	2.56e-08	63.5	COG2801@1|root,KOG0017@2759|Eukaryota,38F42@33154|Opisthokonta,3NVKU@4751|Fungi,3UXZ9@5204|Basidiomycota,2286X@155619|Agaricomycetes,3H7YX@355688|Agaricomycetes incertae sedis	4751|Fungi	L	Retrotransposable element tf2 155 kda protein type 1-like	-	-	-	-	-	-	-	-	-	-	-	-	RVP_2,RVT_1,rve
JALPZM010000003_1_g1470_t1	80637.XP_007775275.1	7.79e-18	91.7	2CE4T@1|root,2SSM4@2759|Eukaryota,3ARFM@33154|Opisthokonta,3PGGK@4751|Fungi,3V69N@5204|Basidiomycota,22AI8@155619|Agaricomycetes	4751|Fungi	-	-	-	-	-	-	-	-	-	-	-	-	-	-	-
JALPZM010000003_1_g1472_t1	221103.XP_007856745.1	2.61e-06	51.2	2EVXG@1|root,2SXU9@2759|Eukaryota,3ASW1@33154|Opisthokonta,3PI9G@4751|Fungi,3V6V7@5204|Basidiomycota,22BBD@155619|Agaricomycetes	4751|Fungi	-	-	-	-	-	-	-	-	-	-	-	-	-	-	-
JALPZM010000003_1_g1473_t1	984962.XP_009551057.1	4.49e-17	91.7	2D4F0@1|root,2SUXC@2759|Eukaryota,3APTG@33154|Opisthokonta,3PFW1@4751|Fungi,3V6FE@5204|Basidiomycota,22BAW@155619|Agaricomycetes,3H7WH@355688|Agaricomycetes incertae sedis	984962.XP_009551057.1|-	-	-	-	-	-	-	-	-	-	-	-	-	-	-	-
JALPZM010000003_1_g1474_t1	221103.XP_007856928.1	2.41e-47	170	COG2801@1|root,KOG0017@2759|Eukaryota,38F42@33154|Opisthokonta,3Q0ZX@4751|Fungi,3VADF@5204|Basidiomycota,22CC2@155619|Agaricomycetes,3W9E5@5338|Agaricales	33154|Opisthokonta	L	retrotransposable element Tf2 155 kDa protein type 1-like	-	-	-	-	-	-	-	-	-	-	-	-	Chromo,RVT_1,Retrotrans_gag,rve,zf-CCHC
JALPZM010000003_1_g1475_t1	221103.XP_007856928.1	2.98e-47	173	COG2801@1|root,KOG0017@2759|Eukaryota,38F42@33154|Opisthokonta,3Q0ZX@4751|Fungi,3VADF@5204|Basidiomycota,22CC2@155619|Agaricomycetes,3W9E5@5338|Agaricales	33154|Opisthokonta	L	retrotransposable element Tf2 155 kDa protein type 1-like	-	-	-	-	-	-	-	-	-	-	-	-	Chromo,RVT_1,Retrotrans_gag,rve,zf-CCHC
JALPZM010000003_1_g1477_t1	984962.XP_009551058.1	1.48e-31	127	COG2801@1|root,KOG0017@2759|Eukaryota,38F42@33154|Opisthokonta,3NVKU@4751|Fungi	4751|Fungi	Z	retrotransposable element tf2 155 kda protein type 1-like	-	-	-	-	-	-	-	-	-	-	-	-	RVT_1,rve,zf-CCHC
JALPZM010000003_1_g1478_t1	984962.XP_009551058.1	6.03e-17	84.7	COG2801@1|root,KOG0017@2759|Eukaryota,38F42@33154|Opisthokonta,3NVKU@4751|Fungi	4751|Fungi	Z	retrotransposable element tf2 155 kda protein type 1-like	-	-	-	-	-	-	-	-	-	-	-	-	RVT_1,rve,zf-CCHC
JALPZM010000003_1_g1479_t1	5039.XP_002622228.1	6.45e-16	82.4	2EPPX@1|root,2SSV6@2759|Eukaryota,3APQW@33154|Opisthokonta,3PFJ1@4751|Fungi,3R4KS@4890|Ascomycota	4751|Fungi	-	-	-	-	-	-	-	-	-	-	-	-	-	-	-
JALPZM010000003_1_g1480_t1	1182553.XP_007752222.1	6.66e-09	61.2	2F3RB@1|root,2T4QU@2759|Eukaryota,38YHJ@33154|Opisthokonta,3PY45@4751|Fungi,3RH6X@4890|Ascomycota,20MV7@147545|Eurotiomycetes	4751|Fungi	-	-	-	-	-	-	-	-	-	-	-	-	-	-	-
JALPZM010000003_1_g1485_t1	7425.NV17956-PA	1.57e-31	127	COG2801@1|root,KOG0017@2759|Eukaryota,38DPC@33154|Opisthokonta,3BGB6@33208|Metazoa,3D5G4@33213|Bilateria,41ZUZ@6656|Arthropoda,3SKEY@50557|Insecta	33208|Metazoa	L	Reverse transcriptase (RNA-dependent DNA polymerase)	-	-	-	-	-	-	-	-	-	-	-	-	DUF4219,RVT_2,Retrotran_gag_2,gag_pre-integrs,rve,zf-CCHC
JALPZM010000003_1_g1486_t1	2711.XP_006471604.1	1.81e-25	109	COG2801@1|root,COG3491@1|root,KOG0017@2759|Eukaryota,KOG0143@2759|Eukaryota,37R49@33090|Viridiplantae,3G77N@35493|Streptophyta	35493|Streptophyta	Q	Belongs to the iron ascorbate-dependent oxidoreductase family	-	GO:0003674,GO:0003824,GO:0006082,GO:0006629,GO:0006720,GO:0006721,GO:0008150,GO:0008152,GO:0008300,GO:0009056,GO:0009314,GO:0009416,GO:0009628,GO:0009639,GO:0009685,GO:0009987,GO:0010817,GO:0016042,GO:0016054,GO:0016101,GO:0016103,GO:0016115,GO:0016491,GO:0016705,GO:0016706,GO:0019752,GO:0042445,GO:0042447,GO:0043436,GO:0044237,GO:0044238,GO:0044242,GO:0044248,GO:0044255,GO:0044281,GO:0044282,GO:…	1.14.11.13	ko:K04125	ko00904,ko01110,map00904,map01110	-	R03008,R03809,R06337,R06338	RC00478,RC00661	ko00000,ko00001,ko01000	-	-	-	2OG-FeII_Oxy,DIOX_N
JALPZM010000003_1_g1487_t1	3656.XP_008461895.1	0.000245	48.9	COG2801@1|root,KOG0017@2759|Eukaryota,37ZW4@33090|Viridiplantae,3GNYS@35493|Streptophyta,4JVUM@91835|fabids	35493|Streptophyta	L	zinc finger	-	-	-	-	-	-	-	-	-	-	-	-	RVT_2,gag_pre-integrs
JALPZM010000003_1_g1488_t1	202698.XP_007389373.1	6.25e-06	50.8	COG2801@1|root,KOG0017@2759|Eukaryota,3AYGQ@33154|Opisthokonta,3PJM7@4751|Fungi,3V8ZG@5204|Basidiomycota,22CNM@155619|Agaricomycetes,3H7PY@355688|Agaricomycetes incertae sedis	4751|Fungi	L	transposition, RNA-mediated	-	-	-	-	-	-	-	-	-	-	-	-	Retrotran_gag_2,zf-CCHC
JALPZM010000003_1_g1490_t1	80637.XP_007771105.1	1.31e-09	66.2	2DMFT@1|root,2S64X@2759|Eukaryota,3AHSK@33154|Opisthokonta,3PC72@4751|Fungi,3V3RI@5204|Basidiomycota,225N2@155619|Agaricomycetes	4751|Fungi	-	-	-	-	-	-	-	-	-	-	-	-	-	-	-
JALPZM010000003_1_g1491_t1	160860.XP_007357439.1	7.67e-33	128	2CE4T@1|root,2SSM4@2759|Eukaryota,3ARFM@33154|Opisthokonta,3PGGK@4751|Fungi,3V69N@5204|Basidiomycota,22AI8@155619|Agaricomycetes,3H67X@355688|Agaricomycetes incertae sedis	4751|Fungi	-	-	-	-	-	-	-	-	-	-	-	-	-	-	-
JALPZM010000003_1_g1493_t1	5346.XP_001829517.1	2.85e-181	529	COG0667@1|root,KOG1575@2759|Eukaryota,38D0J@33154|Opisthokonta,3NW10@4751|Fungi,3UYBV@5204|Basidiomycota,226AU@155619|Agaricomycetes,3W38X@5338|Agaricales	4751|Fungi	C	Voltage-gated potassium channel beta-2 subunit	-	GO:0006810,GO:0006811,GO:0006812,GO:0006813,GO:0008150,GO:0009987,GO:0015672,GO:0030001,GO:0034220,GO:0051179,GO:0051234,GO:0055085,GO:0071804,GO:0071805,GO:0098655,GO:0098660,GO:0098662	-	-	-	-	-	-	-	-	-	-	Aldo_ket_red
JALPZM010000003_1_g1494_t1	104355.XP_007860298.1	5.39e-53	174	2E5BB@1|root,2SC55@2759|Eukaryota,3ACQ9@33154|Opisthokonta,3P8K3@4751|Fungi,3V33U@5204|Basidiomycota,229WA@155619|Agaricomycetes,3H5EN@355688|Agaricomycetes incertae sedis	4751|Fungi	S	Fasciclin domain	-	-	-	-	-	-	-	-	-	-	-	-	Fasciclin
JALPZM010000003_1_g1495_t1	5341.XP_007334380.1	1.67e-11	72.4	2ERE9@1|root,2SU7V@2759|Eukaryota,3ARF7@33154|Opisthokonta,3PFYP@4751|Fungi,3V6EC@5204|Basidiomycota,22DE9@155619|Agaricomycetes,3W9GK@5338|Agaricales	4751|Fungi	-	-	-	-	-	-	-	-	-	-	-	-	-	-	-
JALPZM010000003_1_g1502_t1	28564.XP_002340844.1	2.64e-25	116	2CF1P@1|root,2S68H@2759|Eukaryota,39XJZ@33154|Opisthokonta,3P0JD@4751|Fungi,3QTF1@4890|Ascomycota,20HJI@147545|Eurotiomycetes,3S9K0@5042|Eurotiales	4751|Fungi	-	-	-	-	-	-	-	-	-	-	-	-	-	-	-
JALPZM010000003_1_g1507_t1	221103.XP_007858064.1	2.75e-17	87.4	COG2801@1|root,KOG0017@2759|Eukaryota,3AMJC@33154|Opisthokonta,3PE53@4751|Fungi,3V5P3@5204|Basidiomycota,22BZK@155619|Agaricomycetes	4751|Fungi	L	DNA RNA polymerase	-	-	-	-	-	-	-	-	-	-	-	-	RVT_1
JALPZM010000003_1_g1508_t1	85982.XP_007324210.1	1.62e-157	494	2EF9J@1|root,2SKHB@2759|Eukaryota,3AF3R@33154|Opisthokonta,3PA1T@4751|Fungi,3V4XP@5204|Basidiomycota,2268A@155619|Agaricomycetes	4751|Fungi	-	-	-	-	-	-	-	-	-	-	-	-	-	-	-
JALPZM010000003_1_g1512_t1	5334.XP_003028375.1	1.01e-49	179	2EIE1@1|root,2SNUP@2759|Eukaryota,3AJWZ@33154|Opisthokonta,3PD9Z@4751|Fungi,3V5B1@5204|Basidiomycota,229B0@155619|Agaricomycetes,3W8B8@5338|Agaricales	4751|Fungi	-	-	-	-	-	-	-	-	-	-	-	-	-	-	-
JALPZM010000003_1_g1513_t1	5346.XP_001834524.2	5.9e-85	266	2EM7T@1|root,2SQYC@2759|Eukaryota,3ANKG@33154|Opisthokonta,3PEGQ@4751|Fungi,3V5WW@5204|Basidiomycota,22AN8@155619|Agaricomycetes,3W88P@5338|Agaricales	4751|Fungi	-	-	-	-	-	-	-	-	-	-	-	-	-	-	-
JALPZM010000003_1_g1514_t1	104355.XP_007861527.1	2.96e-44	169	COG2335@1|root,KOG1437@2759|Eukaryota,39MP0@33154|Opisthokonta,3P0QV@4751|Fungi,3V0PZ@5204|Basidiomycota,228Z8@155619|Agaricomycetes,3H5A6@355688|Agaricomycetes incertae sedis	4751|Fungi	MW	Four repeated domains in the Fasciclin I family of proteins, present in many other contexts.	-	-	-	-	-	-	-	-	-	-	-	-	Fasciclin
JALPZM010000003_1_g1515_t1	7029.ACYPI54017-PA	6.26e-37	157	COG2801@1|root,KOG1075@1|root,KOG0017@2759|Eukaryota,KOG1075@2759|Eukaryota,38DPC@33154|Opisthokonta,3BI7U@33208|Metazoa,3CTS1@33213|Bilateria,41WYJ@6656|Arthropoda,3SQRW@50557|Insecta	33208|Metazoa	L	Reverse transcriptase (RNA-dependent DNA polymerase)	-	-	-	-	-	-	-	-	-	-	-	-	RVT_2,Retrotran_gag_2,rve
JALPZM010000003_1_g1516_t1	5341.XP_007335052.1	2.64e-193	567	COG2801@1|root,KOG0017@2759|Eukaryota,38DPC@33154|Opisthokonta,3NUZ7@4751|Fungi,3UY7N@5204|Basidiomycota,227R3@155619|Agaricomycetes	4751|Fungi	L	Encoded by	-	-	-	-	-	-	-	-	-	-	-	-	RVT_2,Retrotran_gag_2,gag_pre-integrs,rve
JALPZM010000003_1_g1517_t1	221103.XP_007852038.1	1.77e-14	80.1	2CPAT@1|root,2R13V@2759|Eukaryota,3AYQG@33154|Opisthokonta,3PJUH@4751|Fungi,3V9X4@5204|Basidiomycota,22CY7@155619|Agaricomycetes	4751|Fungi	-	-	-	-	-	-	-	-	-	-	-	-	-	-	-
JALPZM010000003_1_g1519_t1	221103.XP_007855970.1	3.72e-82	277	KOG1121@1|root,KOG1121@2759|Eukaryota,39KU3@33154|Opisthokonta,3Q57D@4751|Fungi,3VCJY@5204|Basidiomycota,22C69@155619|Agaricomycetes,3W95N@5338|Agaricales	4751|Fungi	L	protein dimerization activity	-	-	-	-	-	-	-	-	-	-	-	-	DUF659,Dimer_Tnp_hAT
JALPZM010000003_1_g1520_t1	4081.Solyc12g009540.1.1	1.9e-35	138	COG2801@1|root,KOG0017@2759|Eukaryota,37THH@33090|Viridiplantae,3GG2K@35493|Streptophyta,44UC5@71274|asterids	35493|Streptophyta	L	Mitochondrial protein	-	-	-	-	-	-	-	-	-	-	-	-	RVT_2,Retrotran_gag_2,Retrotran_gag_3,Retrotrans_gag,gag_pre-integrs,rve,zf-CCHC
JALPZM010000003_1_g1525_t1	104355.XP_007861527.1	1.44e-19	99.4	COG2335@1|root,KOG1437@2759|Eukaryota,39MP0@33154|Opisthokonta,3P0QV@4751|Fungi,3V0PZ@5204|Basidiomycota,228Z8@155619|Agaricomycetes,3H5A6@355688|Agaricomycetes incertae sedis	4751|Fungi	MW	Four repeated domains in the Fasciclin I family of proteins, present in many other contexts.	-	-	-	-	-	-	-	-	-	-	-	-	Fasciclin
JALPZM010000003_1_g1527_t1	73501.XP_006674533.1	1.65e-24	117	2ECAE@1|root,2SI6W@2759|Eukaryota,3AA50@33154|Opisthokonta,3P85V@4751|Fungi,3QZ5H@4890|Ascomycota,21PSU@147550|Sordariomycetes,3TTKK@5125|Hypocreales	4751|Fungi	S	MAC/Perforin domain	-	-	-	-	-	-	-	-	-	-	-	-	MACPF
JALPZM010000003_1_g1529_t1	1108849.XP_002558325.1	1.18e-07	61.2	2C4N3@1|root,2SSRW@2759|Eukaryota,3ANB1@33154|Opisthokonta,3PFA5@4751|Fungi,3QZCH@4890|Ascomycota,20NEX@147545|Eurotiomycetes,3SD6V@5042|Eurotiales	4751|Fungi	-	-	-	-	-	-	-	-	-	-	-	-	-	-	-
JALPZM010000003_1_g1531_t1	5334.XP_003034833.1	3.27e-13	77.4	2EIE1@1|root,2SNUP@2759|Eukaryota,3AJWZ@33154|Opisthokonta,3PD9Z@4751|Fungi,3V5B1@5204|Basidiomycota,229B0@155619|Agaricomycetes,3W8B8@5338|Agaricales	4751|Fungi	-	-	-	-	-	-	-	-	-	-	-	-	-	-	-
JALPZM010000003_1_g1532_t1	5346.XP_001834524.2	8.14e-88	273	2EM7T@1|root,2SQYC@2759|Eukaryota,3ANKG@33154|Opisthokonta,3PEGQ@4751|Fungi,3V5WW@5204|Basidiomycota,22AN8@155619|Agaricomycetes,3W88P@5338|Agaricales	4751|Fungi	-	-	-	-	-	-	-	-	-	-	-	-	-	-	-
JALPZM010000003_1_g1538_t1	5346.XP_002910596.1	1.01e-22	115	2CVPD@1|root,2RSFP@2759|Eukaryota,3AR4U@33154|Opisthokonta,3PFJW@4751|Fungi,3V66T@5204|Basidiomycota,22CFZ@155619|Agaricomycetes	4751|Fungi	-	-	-	-	-	ko:K18626	-	-	-	-	ko00000,ko04812	-	-	-	-
JALPZM010000003_1_g1539_t1	85982.XP_007314545.1	3.6e-55	218	2EF9J@1|root,2SKHB@2759|Eukaryota,3AF3R@33154|Opisthokonta,3PA1T@4751|Fungi,3V4XP@5204|Basidiomycota,2268A@155619|Agaricomycetes	4751|Fungi	-	-	-	-	-	-	-	-	-	-	-	-	-	-	-
JALPZM010000003_1_g1540_t1	5346.XP_001837990.2	3.86e-55	206	2EF9J@1|root,2SKHB@2759|Eukaryota,3AF3R@33154|Opisthokonta,3PA1T@4751|Fungi,3V4XP@5204|Basidiomycota,2268A@155619|Agaricomycetes,3W547@5338|Agaricales	4751|Fungi	-	-	-	-	-	-	-	-	-	-	-	-	-	-	-
JALPZM010000003_1_g1542_t1	221103.XP_007857975.1	1.17e-12	72	COG2801@1|root,KOG0017@2759|Eukaryota,38F42@33154|Opisthokonta,3NVKU@4751|Fungi,3V64Q@5204|Basidiomycota,22C7H@155619|Agaricomycetes,3W96B@5338|Agaricales	4751|Fungi	L	Reverse transcriptase-rnase h-integrase	-	GO:0003674,GO:0003824,GO:0003964,GO:0005575,GO:0005622,GO:0005623,GO:0005634,GO:0006139,GO:0006259,GO:0006278,GO:0006725,GO:0006807,GO:0008150,GO:0008152,GO:0009058,GO:0009059,GO:0009987,GO:0016740,GO:0016772,GO:0016779,GO:0018130,GO:0019438,GO:0034061,GO:0034641,GO:0034645,GO:0034654,GO:0043170,GO:0043226,GO:0043227,GO:0043229,GO:0043231,GO:0044237,GO:0044238,GO:0044249,GO:0044260,GO:0044271,GO:…	-	-	-	-	-	-	-	-	-	-	Chromo,RVP_2,RVT_1,Retrotrans_gag,rve,zf-CCHC
JALPZM010000003_1_g1543_t1	160860.XP_007344559.1	1.18e-08	58.9	2CSTW@1|root,2RD4F@2759|Eukaryota,38IBY@33154|Opisthokonta,3PK95@4751|Fungi,3V9UU@5204|Basidiomycota,22CU1@155619|Agaricomycetes	4751|Fungi	-	-	-	-	-	-	-	-	-	-	-	-	-	-	-
JALPZM010000003_1_g1546_t1	5334.XP_003031529.1	5.72e-21	101	2D3B0@1|root,2SQWK@2759|Eukaryota,3ANWX@33154|Opisthokonta,3PEKP@4751|Fungi,3V62I@5204|Basidiomycota,22AJP@155619|Agaricomycetes,3W9EK@5338|Agaricales	4751|Fungi	-	-	-	-	-	-	-	-	-	-	-	-	-	-	-
JALPZM010000003_1_g1548_t1	80637.XP_007771787.1	1.12e-53	201	2EF6S@1|root,2SKEZ@2759|Eukaryota,3AIYY@33154|Opisthokonta,3PBA8@4751|Fungi,3V3MP@5204|Basidiomycota,2292E@155619|Agaricomycetes	4751|Fungi	-	-	-	-	-	-	-	-	-	-	-	-	-	-	-
JALPZM010000021_1_g1553_t1	223192.XP_007911581.1	2.86e-17	92.8	COG0443@1|root,KOG0100@2759|Eukaryota,38BPF@33154|Opisthokonta,3NUYW@4751|Fungi,3QRGR@4890|Ascomycota,2159V@147550|Sordariomycetes	4751|Fungi	O	Belongs to the heat shock protein 70 family	KAR2	GO:0000003,GO:0000166,GO:0000271,GO:0000741,GO:0000742,GO:0000746,GO:0000747,GO:0003674,GO:0003824,GO:0005488,GO:0005515,GO:0005524,GO:0005575,GO:0005622,GO:0005623,GO:0005634,GO:0005635,GO:0005737,GO:0005783,GO:0005788,GO:0005938,GO:0005975,GO:0005976,GO:0006073,GO:0006508,GO:0006511,GO:0006605,GO:0006612,GO:0006613,GO:0006614,GO:0006616,GO:0006620,GO:0006807,GO:0006810,GO:0006886,GO:0006950,GO:…	-	ko:K09490	ko03060,ko04141,ko04918,ko05020,map03060,map04141,map04918,map05020	-	-	-	ko00000,ko00001,ko03110,ko04131,ko04147	1.A.33	-	-	HSP70
JALPZM010000021_1_g1554_t1	984962.XP_009548485.1	2.06e-33	130	COG0443@1|root,KOG0100@2759|Eukaryota,38BPF@33154|Opisthokonta,3NUYW@4751|Fungi,3UZDW@5204|Basidiomycota,2282C@155619|Agaricomycetes,3H335@355688|Agaricomycetes incertae sedis	4751|Fungi	O	heat shock protein 70	KAR2	GO:0000003,GO:0000166,GO:0000271,GO:0000741,GO:0000742,GO:0000746,GO:0000747,GO:0003674,GO:0003824,GO:0005488,GO:0005515,GO:0005524,GO:0005575,GO:0005622,GO:0005623,GO:0005634,GO:0005635,GO:0005737,GO:0005783,GO:0005788,GO:0005938,GO:0005975,GO:0005976,GO:0006073,GO:0006508,GO:0006511,GO:0006605,GO:0006612,GO:0006613,GO:0006614,GO:0006616,GO:0006620,GO:0006807,GO:0006810,GO:0006886,GO:0006950,GO:…	-	ko:K09490	ko03060,ko04141,ko04918,ko05020,map03060,map04141,map04918,map05020	-	-	-	ko00000,ko00001,ko03110,ko04131,ko04147	1.A.33	-	-	HSP70
JALPZM010000021_1_g1555_t1	55529.EKX42534	1.21e-57	213	COG0443@1|root,KOG0100@2759|Eukaryota	2759|Eukaryota	O	ATP binding	-	GO:0000003,GO:0000082,GO:0000166,GO:0000278,GO:0000323,GO:0000974,GO:0001655,GO:0001664,GO:0001822,GO:0001910,GO:0001912,GO:0001914,GO:0001916,GO:0001917,GO:0002682,GO:0002684,GO:0002697,GO:0002699,GO:0002703,GO:0002705,GO:0002706,GO:0002708,GO:0002709,GO:0002711,GO:0002819,GO:0002821,GO:0002822,GO:0002824,GO:0003008,GO:0003674,GO:0003676,GO:0003723,GO:0003824,GO:0005102,GO:0005488,GO:0005504,GO:…	-	ko:K09490	ko03060,ko04141,ko04918,ko05020,map03060,map04141,map04918,map05020	-	-	-	ko00000,ko00001,ko03110,ko04131,ko04147	1.A.33	-	-	HSP70
JALPZM010000021_1_g1557_t1	85982.XP_007314701.1	4.44e-37	141	2EZJK@1|root,2T0W1@2759|Eukaryota,3AVY6@33154|Opisthokonta,3PGRD@4751|Fungi,3V6VT@5204|Basidiomycota	4751|Fungi	-	-	-	-	-	-	-	-	-	-	-	-	-	-	-
JALPZM010000021_1_g1558_t1	40483.S8ETI2	2.07e-11	67	2D4KQ@1|root,2SVHK@2759|Eukaryota,3ARAR@33154|Opisthokonta,3PGH7@4751|Fungi,3V6D5@5204|Basidiomycota,22AV2@155619|Agaricomycetes,3H67F@355688|Agaricomycetes incertae sedis	4751|Fungi	S	protein CC1G_03137 Coprinopsis cinerea okayama7 130	-	-	-	-	-	-	-	-	-	-	-	-	RVP_2,zf-CCHC
JALPZM010000021_1_g1562_t1	5334.XP_003032439.1	1.02e-05	56.2	2D4P2@1|root,2SVSD@2759|Eukaryota,3ARRU@33154|Opisthokonta,3PGIN@4751|Fungi,3V6HQ@5204|Basidiomycota,22CFH@155619|Agaricomycetes	4751|Fungi	-	-	-	-	-	-	-	-	-	-	-	-	-	-	-
JALPZM010000021_1_g1565_t1	5341.XP_007327331.1	3.18e-221	665	COG0553@1|root,KOG0386@2759|Eukaryota	2759|Eukaryota	KL	aortic smooth muscle cell differentiation	-	-	-	ko:K11647,ko:K11756,ko:K11786,ko:K15192	ko04714,ko05225,map04714,map05225	-	-	-	ko00000,ko00001,ko01000,ko03021,ko03036	-	-	-	Ank_2,BAH,Bromodomain,SNF2_N,SnAC
JALPZM010000021_1_g1566_t1	5341.XP_007327174.1	2.78e-205	608	2EJ0F@1|root,2RC24@2759|Eukaryota,3AYCK@33154|Opisthokonta,3PJHA@4751|Fungi,3V8UV@5204|Basidiomycota,22DI3@155619|Agaricomycetes,3W8MY@5338|Agaricales	4751|Fungi	-	-	-	-	-	-	-	-	-	-	-	-	-	-	-
JALPZM010000021_1_g1568_t1	104355.XP_007871706.1	4.78e-14	80.5	2D62F@1|root,2T0HE@2759|Eukaryota,3ATMB@33154|Opisthokonta,3PGS6@4751|Fungi,3V702@5204|Basidiomycota,22B51@155619|Agaricomycetes	4751|Fungi	-	-	-	-	-	-	-	-	-	-	-	-	-	-	-
JALPZM010000021_1_g1570_t1	104355.XP_007865429.1	8.01e-45	177	2D4PZ@1|root,2SVW4@2759|Eukaryota,3ANQW@33154|Opisthokonta,3PENG@4751|Fungi,3V5YM@5204|Basidiomycota,22AGS@155619|Agaricomycetes,3H79J@355688|Agaricomycetes incertae sedis	4751|Fungi	-	-	-	-	-	-	-	-	-	-	-	-	-	-	-
JALPZM010000021_1_g1571_t1	221103.XP_007856697.1	1.33e-36	143	COG2801@1|root,KOG0017@2759|Eukaryota,38F42@33154|Opisthokonta,3NVKU@4751|Fungi,3UXZ9@5204|Basidiomycota,22BH4@155619|Agaricomycetes	4751|Fungi	L	DNA RNA polymerase	-	GO:0003674,GO:0003824,GO:0003964,GO:0005575,GO:0005622,GO:0005623,GO:0005634,GO:0006139,GO:0006259,GO:0006278,GO:0006725,GO:0006807,GO:0008150,GO:0008152,GO:0009058,GO:0009059,GO:0009987,GO:0016740,GO:0016772,GO:0016779,GO:0018130,GO:0019438,GO:0034061,GO:0034641,GO:0034645,GO:0034654,GO:0043170,GO:0043226,GO:0043227,GO:0043229,GO:0043231,GO:0044237,GO:0044238,GO:0044249,GO:0044260,GO:0044271,GO:…	-	-	-	-	-	-	-	-	-	-	Chromo,RVP_2,RVT_1,Retrotrans_gag,rve,zf-CCHC
JALPZM010000021_1_g1572_t1	5346.XP_001836837.2	6.73e-26	112	2D4IP@1|root,2SVAK@2759|Eukaryota,3ARI3@33154|Opisthokonta,3PG2D@4751|Fungi,3V6HF@5204|Basidiomycota,22B1Q@155619|Agaricomycetes,3W9DI@5338|Agaricales	4751|Fungi	-	-	-	-	-	-	-	-	-	-	-	-	-	-	-
JALPZM010000021_1_g1577_t1	40492.XP_007304554.1	1.29e-16	92	2EP0V@1|root,2SSB1@2759|Eukaryota,3AP9K@33154|Opisthokonta,3PFA4@4751|Fungi,3V5RD@5204|Basidiomycota,22B1J@155619|Agaricomycetes,3H6K7@355688|Agaricomycetes incertae sedis	4751|Fungi	-	-	-	-	-	-	-	-	-	-	-	-	-	-	-
JALPZM010000021_1_g1578_t1	5346.XP_001836831.2	3.75e-12	71.6	2EP0V@1|root,2RD13@2759|Eukaryota,38I8B@33154|Opisthokonta,3PK5P@4751|Fungi,3V9QX@5204|Basidiomycota,22CM7@155619|Agaricomycetes	4751|Fungi	-	-	-	-	-	-	-	-	-	-	-	-	-	-	-
JALPZM010000021_1_g1579_t1	5346.XP_001832028.2	7.3e-77	254	COG0507@1|root,KOG0987@2759|Eukaryota,3AEDE@33154|Opisthokonta,3PBTZ@4751|Fungi	4751|Fungi	L	Belongs to the helicase family	-	-	3.6.4.12	ko:K15255	-	-	-	-	ko00000,ko01000,ko03029,ko03032	-	-	-	PIF1
JALPZM010000021_1_g1582_t1	29730.Gorai.004G023300.1	6.06e-26	109	COG2801@1|root,COG4886@1|root,KOG0017@2759|Eukaryota,KOG0619@2759|Eukaryota,37RSV@33090|Viridiplantae	33090|Viridiplantae	V	receptor-like protein	-	-	-	ko:K19937	-	-	-	-	ko00000,ko04131	-	-	-	LRRNT_2,LRR_1,LRR_6,LRR_8
JALPZM010000021_1_g1583_t1	85982.XP_007320047.1	3.91e-275	769	COG0661@1|root,KOG1235@2759|Eukaryota,38HCG@33154|Opisthokonta,3NWUW@4751|Fungi,3UYVD@5204|Basidiomycota,225ER@155619|Agaricomycetes	4751|Fungi	S	ABC1-domain-containing protein	-	GO:0003674,GO:0003824,GO:0005575,GO:0005622,GO:0005623,GO:0005737,GO:0005739,GO:0006793,GO:0006796,GO:0008150,GO:0008152,GO:0009987,GO:0016301,GO:0016310,GO:0016740,GO:0016772,GO:0043226,GO:0043227,GO:0043229,GO:0043231,GO:0044237,GO:0044424,GO:0044444,GO:0044464	-	ko:K08869	-	-	-	-	ko00000,ko01001	-	-	-	ABC1
JALPZM010000021_1_g1587_t1	85982.XP_007320048.1	9.55e-230	672	COG1253@1|root,KOG2118@2759|Eukaryota,38BRM@33154|Opisthokonta,3NX0I@4751|Fungi,3V03K@5204|Basidiomycota,2272V@155619|Agaricomycetes	4751|Fungi	S	DUF21-domain-containing protein	-	-	-	ko:K16302	-	-	-	-	ko00000,ko02000	9.A.40.3	-	-	DUF21
JALPZM010000021_1_g1588_t1	221103.XP_007851290.1	0	1046	COG5593@1|root,KOG2038@2759|Eukaryota,38CDC@33154|Opisthokonta,3NUH0@4751|Fungi,3UZ3E@5204|Basidiomycota,225FR@155619|Agaricomycetes,3W36M@5338|Agaricales	4751|Fungi	JK	CBF/Mak21 family	MAK21	GO:0000027,GO:0003674,GO:0003676,GO:0003723,GO:0003729,GO:0005488,GO:0005575,GO:0005622,GO:0005623,GO:0005634,GO:0006996,GO:0008150,GO:0009987,GO:0016043,GO:0022607,GO:0022613,GO:0022618,GO:0030684,GO:0030686,GO:0030687,GO:0030689,GO:0030690,GO:0032991,GO:0034622,GO:0042254,GO:0042255,GO:0042273,GO:0043226,GO:0043227,GO:0043229,GO:0043231,GO:0043933,GO:0044085,GO:0044422,GO:0044424,GO:0044428,GO:…	-	ko:K14832	-	-	-	-	ko00000,ko03009	-	-	-	CBF
JALPZM010000021_1_g1589_t1	1227454.C446_12554	1.46e-13	76.3	COG0382@1|root,arCOG00478@2157|Archaea,2XTA4@28890|Euryarchaeota,23S8A@183963|Halobacteria	183963|Halobacteria	H	COG0382 4-hydroxybenzoate polyprenyltransferase and related prenyltransferases	lye	-	-	ko:K20616	-	-	-	-	ko00000	-	-	-	UbiA
JALPZM010000021_1_g1590_t1	85982.XP_007320049.1	0	984	COG1748@1|root,KOG0172@2759|Eukaryota,38BKM@33154|Opisthokonta,3NY2F@4751|Fungi,3UYTH@5204|Basidiomycota,225RX@155619|Agaricomycetes	4751|Fungi	E	Saccharopine dehydrogenase C-terminal domain	-	-	1.5.1.8,1.5.1.9	ko:K14157	ko00310,ko01100,ko01110,ko01130,map00310,map01100,map01110,map01130	M00032	R00716,R02313	RC00215,RC00217,RC00225,RC01532	ko00000,ko00001,ko00002,ko01000	-	-	-	AlaDh_PNT_C,AlaDh_PNT_N,Sacchrp_dh_C,Sacchrp_dh_NADP
JALPZM010000021_1_g1591_t1	221103.XP_007856761.1	4.02e-170	503	KOG1183@1|root,KOG1183@2759|Eukaryota,39UWG@33154|Opisthokonta,3NXZC@4751|Fungi,3UZV6@5204|Basidiomycota,226YJ@155619|Agaricomycetes,3W3HI@5338|Agaricales	4751|Fungi	MO	N-acetylglucosaminyl transferase component (Gpi1)	gpi1	GO:0000506,GO:0003674,GO:0003824,GO:0005575,GO:0005622,GO:0005623,GO:0005737,GO:0005783,GO:0005789,GO:0006464,GO:0006497,GO:0006505,GO:0006506,GO:0006629,GO:0006643,GO:0006644,GO:0006650,GO:0006661,GO:0006664,GO:0006793,GO:0006796,GO:0006807,GO:0008150,GO:0008152,GO:0008194,GO:0008375,GO:0008610,GO:0008654,GO:0009058,GO:0009059,GO:0009247,GO:0009987,GO:0012505,GO:0016020,GO:0016021,GO:0016740,GO:…	-	ko:K03860	ko00563,ko01100,map00563,map01100	-	R05916	-	ko00000,ko00001	-	-	-	Gpi1,UPF0203
JALPZM010000021_1_g1592_t1	221103.XP_007856760.1	1.87e-130	372	COG1100@1|root,KOG0393@2759|Eukaryota,38UM0@33154|Opisthokonta,3NW37@4751|Fungi,3V0GM@5204|Basidiomycota,2257D@155619|Agaricomycetes,3W5UB@5338|Agaricales	4751|Fungi	U	Belongs to the small GTPase superfamily. Rho family	rho4	GO:0000278,GO:0000281,GO:0000910,GO:0000912,GO:0000915,GO:0000917,GO:0000920,GO:0000935,GO:0003674,GO:0003824,GO:0003924,GO:0005575,GO:0005622,GO:0005623,GO:0005737,GO:0005938,GO:0006996,GO:0007010,GO:0007049,GO:0007346,GO:0008104,GO:0008150,GO:0008360,GO:0009987,GO:0010564,GO:0010590,GO:0016043,GO:0016462,GO:0016787,GO:0016817,GO:0016818,GO:0017111,GO:0022402,GO:0022411,GO:0022603,GO:0022604,GO:…	-	ko:K07975	-	-	-	-	ko00000,ko04031	-	-	-	Ras
JALPZM010000021_1_g1594_t1	221103.XP_007849172.1	1.41e-161	469	COG2123@1|root,KOG1612@2759|Eukaryota,39T86@33154|Opisthokonta,3NV9X@4751|Fungi,3VBUT@5204|Basidiomycota,22EY9@155619|Agaricomycetes	4751|Fungi	J	3' exoribonuclease family, domain 1	-	-	-	ko:K12589	ko03018,map03018	M00390,M00391	-	-	ko00000,ko00001,ko00002,ko03019	-	-	-	RNase_PH,RNase_PH_C
JALPZM010000021_1_g1595_t1	221103.XP_007857670.1	2.28e-116	349	2EE7X@1|root,2SJPC@2759|Eukaryota,3AJ67@33154|Opisthokonta,3PA3K@4751|Fungi,3V5AG@5204|Basidiomycota,229R2@155619|Agaricomycetes,3W6TE@5338|Agaricales	4751|Fungi	S	Asx homology domain	-	-	-	-	-	-	-	-	-	-	-	-	ASXH
JALPZM010000021_1_g1596_t1	221103.XP_007857025.1	6.69e-157	461	KOG2778@1|root,KOG2778@2759|Eukaryota,38G0E@33154|Opisthokonta,3NZ75@4751|Fungi,3V4FM@5204|Basidiomycota,228AS@155619|Agaricomycetes,3W6B3@5338|Agaricales	4751|Fungi	O	Ubiquitin carboxyl-terminal hydrolase, family 1	-	-	3.4.19.12	ko:K05610	-	-	-	-	ko00000,ko01000,ko01002,ko04121	-	-	-	Peptidase_C12
JALPZM010000021_1_g1597_t1	221103.XP_007857030.1	1.32e-285	787	COG2730@1|root,2RDG8@2759|Eukaryota,394NW@33154|Opisthokonta,3NVK2@4751|Fungi,3UXX1@5204|Basidiomycota,226JB@155619|Agaricomycetes,3W4AC@5338|Agaricales	4751|Fungi	G	Belongs to the glycosyl hydrolase 5 (cellulase A) family	-	-	3.2.1.4	ko:K01179	ko00500,ko01100,map00500,map01100	-	R06200,R11307,R11308	-	ko00000,ko00001,ko01000	-	GH5,GH9	-	Cellulase
JALPZM010000021_1_g1598_t1	221103.XP_007849173.1	2.12e-290	820	COG0006@1|root,KOG2737@2759|Eukaryota,38EA1@33154|Opisthokonta,3NUNG@4751|Fungi,3UZ27@5204|Basidiomycota,228KV@155619|Agaricomycetes,3W4TV@5338|Agaricales	4751|Fungi	E	Aminopeptidase P, N-terminal domain	PEPP	GO:0003674,GO:0003824,GO:0005575,GO:0005622,GO:0005623,GO:0005737,GO:0006508,GO:0006807,GO:0008150,GO:0008152,GO:0008233,GO:0008238,GO:0016787,GO:0016805,GO:0019538,GO:0043170,GO:0044238,GO:0044424,GO:0044464,GO:0070011,GO:0071704,GO:0140096,GO:1901564	3.4.13.9	ko:K14213	-	-	-	-	ko00000,ko01000,ko01002	-	-	-	AMP_N,Peptidase_M24
JALPZM010000021_1_g1599_t1	221103.XP_007855337.1	0	1102	COG5141@1|root,KOG0958@2759|Eukaryota,38EFF@33154|Opisthokonta,3NVYP@4751|Fungi,3UZX0@5204|Basidiomycota,2261W@155619|Agaricomycetes,3W41S@5338|Agaricales	4751|Fungi	L	jmjN domain	-	-	-	-	-	-	-	-	-	-	-	-	JmjC,JmjN,zf-HC5HC2H,zf-HC5HC2H_2
JALPZM010000021_1_g1600_t1	5341.XP_007332222.1	4.09e-166	518	28VUY@1|root,2R2KR@2759|Eukaryota,38IS4@33154|Opisthokonta,3PKPA@4751|Fungi,3V372@5204|Basidiomycota,2282B@155619|Agaricomycetes,3W3V7@5338|Agaricales	4751|Fungi	-	-	-	-	-	-	-	-	-	-	-	-	-	-	-
JALPZM010000021_1_g1601_t1	85982.XP_007316756.1	0	1344	COG5657@1|root,KOG1992@2759|Eukaryota,38C02@33154|Opisthokonta,3NVXH@4751|Fungi,3UYI5@5204|Basidiomycota,22586@155619|Agaricomycetes	4751|Fungi	UY	Importin alpha re-exporter	CSE1	GO:0000166,GO:0001882,GO:0001883,GO:0003674,GO:0005049,GO:0005488,GO:0005525,GO:0005575,GO:0005622,GO:0005623,GO:0005634,GO:0005635,GO:0005737,GO:0005829,GO:0006606,GO:0006611,GO:0006810,GO:0006886,GO:0006913,GO:0008104,GO:0008150,GO:0012505,GO:0015031,GO:0015833,GO:0016020,GO:0016021,GO:0017038,GO:0017076,GO:0019001,GO:0031224,GO:0031967,GO:0031974,GO:0031975,GO:0031981,GO:0032549,GO:0032550,GO:…	-	ko:K18423	-	-	-	-	ko00000,ko03036	-	-	-	CAS_CSE1,Cse1,IBN_N
JALPZM010000021_1_g1602_t1	5346.XP_001838390.1	1.73e-295	825	28NNP@1|root,2QV8D@2759|Eukaryota,3950K@33154|Opisthokonta,3NZXW@4751|Fungi,3V020@5204|Basidiomycota,228G5@155619|Agaricomycetes,3W45D@5338|Agaricales	4751|Fungi	O	Cryptococcal mannosyltransferase 1	-	-	-	-	-	-	-	-	-	-	-	-	CAP59_mtransfer
JALPZM010000021_1_g1603_t1	85982.XP_007319398.1	5.45e-151	466	2BNYW@1|root,2S1QP@2759|Eukaryota,38EUK@33154|Opisthokonta,3NZDH@4751|Fungi,3V14V@5204|Basidiomycota,2266B@155619|Agaricomycetes	4751|Fungi	S	peroxisomal membrane protein	-	-	-	-	-	-	-	-	-	-	-	-	-
JALPZM010000021_1_g1604_t1	40492.XP_007311733.1	7.92e-190	536	COG0448@1|root,KOG1504@2759|Eukaryota,38CHJ@33154|Opisthokonta,3NVQB@4751|Fungi,3UZ41@5204|Basidiomycota,227P5@155619|Agaricomycetes,3H1X4@355688|Agaricomycetes incertae sedis	4751|Fungi	E	Belongs to the ATCase OTCase family	ARG3	GO:0000050,GO:0003674,GO:0003824,GO:0004585,GO:0005575,GO:0005622,GO:0005623,GO:0005737,GO:0005739,GO:0005759,GO:0005829,GO:0006082,GO:0006520,GO:0006525,GO:0006526,GO:0006591,GO:0006807,GO:0008150,GO:0008152,GO:0008652,GO:0009058,GO:0009064,GO:0009084,GO:0009987,GO:0016053,GO:0016740,GO:0016741,GO:0016743,GO:0019627,GO:0019752,GO:0031974,GO:0034641,GO:0042450,GO:0043226,GO:0043227,GO:0043229,GO:…	2.1.3.3	ko:K00611	ko00220,ko01100,ko01110,ko01130,ko01230,map00220,map01100,map01110,map01130,map01230	M00029,M00844	R01398	RC00096	ko00000,ko00001,ko00002,ko01000	-	-	-	OTCace,OTCace_N
JALPZM010000021_1_g1605_t1	221103.XP_007850473.1	9.36e-41	147	COG1836@1|root,KOG4491@2759|Eukaryota,38F8B@33154|Opisthokonta,3NYKH@4751|Fungi,3V0ZI@5204|Basidiomycota,225ST@155619|Agaricomycetes,3W6YJ@5338|Agaricales	4751|Fungi	S	Integral membrane protein DUF92	-	-	-	-	-	-	-	-	-	-	-	-	DUF92
JALPZM010000021_1_g1606_t1	221103.XP_007852855.1	0	1281	COG0438@1|root,KOG3742@2759|Eukaryota,38BSH@33154|Opisthokonta,3NU8X@4751|Fungi,3UY37@5204|Basidiomycota,2255V@155619|Agaricomycetes,3W6EP@5338|Agaricales	4751|Fungi	H	Transfers the glycosyl residue from UDP-Glc to the non- reducing end of alpha-1,4-glucan	GSY1	GO:0000271,GO:0003674,GO:0003824,GO:0004373,GO:0005575,GO:0005622,GO:0005623,GO:0005634,GO:0005737,GO:0005739,GO:0005975,GO:0005976,GO:0005977,GO:0005978,GO:0006073,GO:0006091,GO:0006112,GO:0008150,GO:0008152,GO:0008194,GO:0009058,GO:0009059,GO:0009250,GO:0009987,GO:0015980,GO:0016051,GO:0016740,GO:0016757,GO:0016758,GO:0033692,GO:0034637,GO:0034645,GO:0035251,GO:0043170,GO:0043226,GO:0043227,GO:…	2.4.1.11	ko:K00693	ko00500,ko01100,ko04151,ko04152,ko04910,ko04922,ko04931,map00500,map01100,map04151,map04152,map04910,map04922,map04931	-	R00292	RC00005	ko00000,ko00001,ko01000,ko01003	-	GT3	-	Glycogen_syn
JALPZM010000021_1_g1607_t1	104355.XP_007866953.1	4.82e-84	251	COG0089@1|root,KOG1751@2759|Eukaryota,3A1K9@33154|Opisthokonta,3P2TQ@4751|Fungi,3V0XD@5204|Basidiomycota,228WJ@155619|Agaricomycetes,3H4NC@355688|Agaricomycetes incertae sedis	4751|Fungi	J	Ribosomal protein L23, N-terminal domain	RPL25	GO:0000027,GO:0002181,GO:0003674,GO:0003676,GO:0003723,GO:0003735,GO:0005198,GO:0005488,GO:0005575,GO:0005622,GO:0005623,GO:0005737,GO:0005829,GO:0005840,GO:0006412,GO:0006518,GO:0006807,GO:0006996,GO:0008150,GO:0008152,GO:0009058,GO:0009059,GO:0009987,GO:0010467,GO:0015934,GO:0016043,GO:0019538,GO:0019843,GO:0022607,GO:0022613,GO:0022618,GO:0022625,GO:0022626,GO:0030684,GO:0030687,GO:0032991,GO:…	-	ko:K02893	ko03010,map03010	M00177	-	-	br01610,ko00000,ko00001,ko00002,ko03011	-	-	-	Ribosomal_L23,Ribosomal_L23eN
JALPZM010000021_1_g1608_t1	221103.XP_007851285.1	2.91e-72	251	COG0631@1|root,KOG1379@2759|Eukaryota,39SIA@33154|Opisthokonta,3NY5Q@4751|Fungi,3UYTA@5204|Basidiomycota,22DYU@155619|Agaricomycetes	4751|Fungi	T	Serine/threonine phosphatases, family 2C, catalytic domain	-	-	3.1.3.16	ko:K17508	-	-	-	-	ko00000,ko01000,ko01009	-	-	-	PP2C_2,SpoIIE
JALPZM010000021_1_g1609_t1	40483.S8ETM2	1.14e-53	174	COG0678@1|root,KOG0541@2759|Eukaryota,3A0I3@33154|Opisthokonta,3P1V3@4751|Fungi,3V5NV@5204|Basidiomycota,22E72@155619|Agaricomycetes	4751|Fungi	O	Redoxin	-	-	1.11.1.15	ko:K11187	ko04146,map04146	-	-	-	ko00000,ko00001,ko01000	-	-	-	Redoxin
JALPZM010000021_1_g1610_t1	5341.XP_007334663.1	1.08e-179	510	KOG1164@1|root,KOG1164@2759|Eukaryota,3AJCN@33154|Opisthokonta,3PC3M@4751|Fungi,3V41P@5204|Basidiomycota,2268M@155619|Agaricomycetes,3W4TS@5338|Agaricales	4751|Fungi	T	Protein tyrosine kinase	-	-	-	-	-	-	-	-	-	-	-	-	Pkinase
JALPZM010000021_1_g1611_t1	104355.XP_007868493.1	2.44e-118	350	KOG3001@1|root,KOG3001@2759|Eukaryota,38ZRW@33154|Opisthokonta,3NVZW@4751|Fungi,3V06M@5204|Basidiomycota,224CC@155619|Agaricomycetes,3H1GR@355688|Agaricomycetes incertae sedis	4751|Fungi	BK	MRG-domain-containing protein	EAF3	GO:0000118,GO:0000123,GO:0000228,GO:0000785,GO:0000790,GO:0005575,GO:0005622,GO:0005623,GO:0005634,GO:0005654,GO:0005694,GO:0006139,GO:0006259,GO:0006275,GO:0006281,GO:0006325,GO:0006338,GO:0006342,GO:0006351,GO:0006354,GO:0006355,GO:0006357,GO:0006366,GO:0006368,GO:0006464,GO:0006473,GO:0006475,GO:0006476,GO:0006725,GO:0006807,GO:0006950,GO:0006974,GO:0006996,GO:0007163,GO:0008150,GO:0008152,GO:…	-	ko:K11339	-	-	-	-	ko00000,ko03036,ko03400	-	-	-	MRG,Tudor-knot
JALPZM010000021_1_g1612_t1	710243.XP_007600668.1	4.17e-97	322	COG0477@1|root,KOG2533@2759|Eukaryota,38BY7@33154|Opisthokonta,3NXUF@4751|Fungi,3QM2W@4890|Ascomycota,218AN@147550|Sordariomycetes,1EZTF@1028384|Glomerellales	4751|Fungi	G	major facilitator superfamily	-	-	6.3.4.4	ko:K01939	ko00230,ko00250,ko01100,map00230,map00250,map01100	M00049	R01135	RC00458,RC00459	ko00000,ko00001,ko00002,ko01000	-	-	-	Adenylsucc_synt,MFS_1
JALPZM010000021_1_g1613_t1	40483.S8DSS6	1.02e-90	270	KOG3392@1|root,KOG3392@2759|Eukaryota,396QN@33154|Opisthokonta,3P00Z@4751|Fungi,3V0F2@5204|Basidiomycota,2272Z@155619|Agaricomycetes,3H44J@355688|Agaricomycetes incertae sedis	4751|Fungi	A	Mago nashi	-	GO:0000375,GO:0000377,GO:0000398,GO:0005575,GO:0005622,GO:0005623,GO:0005634,GO:0006139,GO:0006396,GO:0006397,GO:0006725,GO:0006807,GO:0008150,GO:0008152,GO:0008380,GO:0009987,GO:0010467,GO:0016070,GO:0016071,GO:0032991,GO:0034641,GO:0035145,GO:0043170,GO:0043226,GO:0043227,GO:0043229,GO:0043231,GO:0044237,GO:0044238,GO:0044422,GO:0044424,GO:0044428,GO:0044446,GO:0044464,GO:0045292,GO:0046483,GO:…	-	ko:K12877	ko03013,ko03015,ko03040,map03013,map03015,map03040	M00430	-	-	ko00000,ko00001,ko00002,ko03019,ko03041	-	-	-	Mago_nashi
JALPZM010000021_1_g1614_t1	221103.XP_007854369.1	2.49e-34	120	2E6NZ@1|root,2SDC3@2759|Eukaryota,39KMD@33154|Opisthokonta,3P90W@4751|Fungi,3V31I@5204|Basidiomycota,22DHK@155619|Agaricomycetes,3W8FT@5338|Agaricales	4751|Fungi	K	Transcription factor e(y)2	SUS1	GO:0000123,GO:0000124,GO:0003674,GO:0003682,GO:0003712,GO:0003713,GO:0005488,GO:0005575,GO:0005622,GO:0005623,GO:0005634,GO:0005654,GO:0006325,GO:0006355,GO:0006357,GO:0006403,GO:0006405,GO:0006406,GO:0006464,GO:0006508,GO:0006611,GO:0006807,GO:0006810,GO:0006886,GO:0006913,GO:0006996,GO:0008104,GO:0008150,GO:0008152,GO:0009889,GO:0009891,GO:0009893,GO:0009987,GO:0010467,GO:0010468,GO:0010556,GO:…	-	ko:K11368	-	-	-	-	ko00000,ko03019,ko03021,ko03036	-	-	-	EnY2
JALPZM010000021_1_g1615_t1	5334.XP_003030866.1	1.31e-158	452	2CMDX@1|root,2QQ2V@2759|Eukaryota,38F57@33154|Opisthokonta,3NXGA@4751|Fungi,3UZZE@5204|Basidiomycota,225IW@155619|Agaricomycetes,3W4G2@5338|Agaricales	4751|Fungi	S	Bin/amphiphysin/Rvs domain for vesicular trafficking	GVP36	GO:0000139,GO:0005575,GO:0005622,GO:0005623,GO:0005737,GO:0005794,GO:0005829,GO:0006810,GO:0006897,GO:0006996,GO:0007010,GO:0007033,GO:0007163,GO:0008150,GO:0009987,GO:0012505,GO:0016020,GO:0016021,GO:0016043,GO:0016192,GO:0030029,GO:0030036,GO:0030173,GO:0030950,GO:0030952,GO:0031090,GO:0031224,GO:0031228,GO:0031300,GO:0031301,GO:0031984,GO:0043226,GO:0043227,GO:0043229,GO:0043231,GO:0044422,GO:…	-	-	-	-	-	-	-	-	-	-	BAR_2
JALPZM010000021_1_g1617_t1	221103.XP_007846273.1	6.71e-114	330	KOG1693@1|root,KOG1693@2759|Eukaryota,38GKP@33154|Opisthokonta,3NV0D@4751|Fungi,3UYYQ@5204|Basidiomycota,227GY@155619|Agaricomycetes,3W62S@5338|Agaricales	4751|Fungi	U	emp24/gp25L/p24 family/GOLD	-	GO:0005575,GO:0005622,GO:0005623,GO:0005737,GO:0005783,GO:0005798,GO:0006621,GO:0006810,GO:0006886,GO:0006888,GO:0008104,GO:0008150,GO:0009987,GO:0012505,GO:0015031,GO:0015833,GO:0016020,GO:0016021,GO:0016192,GO:0030134,GO:0030135,GO:0031224,GO:0031410,GO:0031982,GO:0032507,GO:0033036,GO:0033365,GO:0034613,GO:0035437,GO:0042886,GO:0043226,GO:0043227,GO:0043229,GO:0043231,GO:0044424,GO:0044425,GO:…	-	ko:K14825	-	-	-	-	ko00000,ko02000,ko03009,ko04131	9.B.188	-	-	EMP24_GP25L
JALPZM010000021_1_g1618_t1	5346.XP_002911158.1	1.49e-86	280	2BNHJ@1|root,2S1PM@2759|Eukaryota,39J82@33154|Opisthokonta,3Q3JC@4751|Fungi,3V155@5204|Basidiomycota,229RI@155619|Agaricomycetes,3W72Q@5338|Agaricales	4751|Fungi	S	Domain of unknown function (DUF4451)	-	-	-	-	-	-	-	-	-	-	-	-	DUF4451
JALPZM010000021_1_g1619_t1	104355.XP_007868448.1	5.78e-160	451	KOG0185@1|root,KOG0185@2759|Eukaryota,38G4U@33154|Opisthokonta,3NUK4@4751|Fungi,3UXUP@5204|Basidiomycota,226UV@155619|Agaricomycetes,3H0GV@355688|Agaricomycetes incertae sedis	4751|Fungi	O	Proteasome endopeptidase complex, beta subunit	PRE4	GO:0000502,GO:0005575,GO:0005622,GO:0005623,GO:0005634,GO:0005737,GO:0005783,GO:0005789,GO:0005829,GO:0005839,GO:0006508,GO:0006511,GO:0006807,GO:0007088,GO:0007346,GO:0008150,GO:0008152,GO:0009056,GO:0009057,GO:0009896,GO:0009987,GO:0010498,GO:0010499,GO:0010564,GO:0010638,GO:0010965,GO:0012505,GO:0016020,GO:0016043,GO:0019538,GO:0019774,GO:0019941,GO:0022607,GO:0030071,GO:0030163,GO:0031331,GO:…	3.4.25.1	ko:K02736	ko03050,map03050	M00337,M00340	-	-	ko00000,ko00001,ko00002,ko01000,ko01002,ko03051	-	-	-	Proteasome
JALPZM010000021_1_g1622_t1	5341.XP_007332115.1	1.71e-237	699	28XVR@1|root,2R4P7@2759|Eukaryota,39TE0@33154|Opisthokonta,3P11G@4751|Fungi,3UZE3@5204|Basidiomycota,227TA@155619|Agaricomycetes,3W3C9@5338|Agaricales	4751|Fungi	S	Protein of unknown function (DUF4449)	-	-	-	-	-	-	-	-	-	-	-	-	DUF4449
JALPZM010000021_1_g1623_t1	5346.XP_001833891.1	0	1033	COG1022@1|root,KOG1180@2759|Eukaryota,39R6J@33154|Opisthokonta,3NVN8@4751|Fungi,3UZJS@5204|Basidiomycota,226Q4@155619|Agaricomycetes,3W5SR@5338|Agaricales	4751|Fungi	I	AMP-binding enzyme	FAA4	GO:0001676,GO:0003674,GO:0003824,GO:0004467,GO:0005575,GO:0005622,GO:0005623,GO:0005737,GO:0005739,GO:0005740,GO:0005741,GO:0005783,GO:0005811,GO:0005886,GO:0006082,GO:0006139,GO:0006163,GO:0006629,GO:0006631,GO:0006637,GO:0006725,GO:0006732,GO:0006753,GO:0006790,GO:0006793,GO:0006796,GO:0006807,GO:0006810,GO:0006811,GO:0006812,GO:0006820,GO:0006869,GO:0008150,GO:0008152,GO:0009117,GO:0009150,GO:…	6.2.1.3	ko:K01897	ko00061,ko00071,ko01100,ko01212,ko02024,ko03320,ko04146,ko04216,ko04714,ko04920,map00061,map00071,map01100,map01212,map02024,map03320,map04146,map04216,map04714,map04920	M00086	R01280	RC00004,RC00014	ko00000,ko00001,ko00002,ko01000,ko01004,ko04147	4.C.1.1	-	iMM904.YIL009W,iND750.YIL009W	AMP-binding
JALPZM010000021_1_g1624_t1	208960.XP_007269407.1	5.77e-215	663	COG5019@1|root,KOG2655@2759|Eukaryota,38CSA@33154|Opisthokonta,3NU9N@4751|Fungi,3UZYR@5204|Basidiomycota,2255N@155619|Agaricomycetes,3H1N6@355688|Agaricomycetes incertae sedis	4751|Fungi	DUZ	Belongs to the TRAFAC class TrmE-Era-EngA-EngB-Septin- like GTPase superfamily. Septin GTPase family	spn4	GO:0000144,GO:0000166,GO:0000278,GO:0000281,GO:0000399,GO:0000910,GO:0000921,GO:0001882,GO:0001883,GO:0001932,GO:0001934,GO:0003674,GO:0003824,GO:0003924,GO:0005198,GO:0005488,GO:0005515,GO:0005525,GO:0005543,GO:0005575,GO:0005618,GO:0005621,GO:0005622,GO:0005623,GO:0005628,GO:0005737,GO:0005826,GO:0005856,GO:0005933,GO:0005935,GO:0005937,GO:0005938,GO:0005940,GO:0006996,GO:0007010,GO:0007049,GO:…	-	ko:K16948	-	-	-	-	ko00000,ko04812	-	-	-	Septin
JALPZM010000021_1_g1626_t1	160860.XP_007353053.1	3.53e-39	149	COG2801@1|root,KOG0017@2759|Eukaryota,38DPC@33154|Opisthokonta,3NUZ7@4751|Fungi,3UY7N@5204|Basidiomycota,227R3@155619|Agaricomycetes,3H58M@355688|Agaricomycetes incertae sedis	4751|Fungi	L	Reverse transcriptase (RNA-dependent DNA polymerase)	-	-	-	-	-	-	-	-	-	-	-	-	DUF5314,RVT_2,gag_pre-integrs,rve,zf-CCHC
JALPZM010000021_1_g1627_t1	3750.XP_008370919.1	1.04e-10	65.5	COG2801@1|root,KOG0017@2759|Eukaryota,3894V@33090|Viridiplantae,3GY0Z@35493|Streptophyta	35493|Streptophyta	T	Reverse transcriptase (RNA-dependent DNA polymerase)	-	-	-	-	-	-	-	-	-	-	-	-	RVT_2
JALPZM010000021_1_g1629_t1	5334.XP_003029894.1	0	925	KOG0254@1|root,KOG0254@2759|Eukaryota,38R0B@33154|Opisthokonta,3NW40@4751|Fungi,3V02V@5204|Basidiomycota,228GX@155619|Agaricomycetes,3W3NB@5338|Agaricales	4751|Fungi	P	Belongs to the major facilitator superfamily. Sugar transporter (TC 2.A.1.1) family	-	-	-	-	-	-	-	-	-	-	-	-	Sugar_tr
JALPZM010000021_1_g1630_t1	202698.XP_007388543.1	0	1251	COG1643@1|root,KOG0925@2759|Eukaryota,3API8@33154|Opisthokonta,3NVMW@4751|Fungi,3UZ45@5204|Basidiomycota,226EF@155619|Agaricomycetes,3H245@355688|Agaricomycetes incertae sedis	4751|Fungi	A	P-loop containing nucleoside triphosphate hydrolase protein	PRP43	GO:0000166,GO:0000375,GO:0000377,GO:0000390,GO:0000398,GO:0000460,GO:0000462,GO:0000463,GO:0000466,GO:0000470,GO:0003674,GO:0003676,GO:0003723,GO:0003724,GO:0003729,GO:0003824,GO:0004004,GO:0004386,GO:0005488,GO:0005524,GO:0005575,GO:0005622,GO:0005623,GO:0005634,GO:0005681,GO:0005684,GO:0005737,GO:0005739,GO:0006139,GO:0006364,GO:0006396,GO:0006397,GO:0006725,GO:0006807,GO:0008026,GO:0008144,GO:…	3.6.4.13	ko:K12820	ko03040,map03040	-	-	-	ko00000,ko00001,ko01000,ko03009,ko03041	-	-	-	DEAD,HA2,Helicase_C,OB_NTP_bind
JALPZM010000021_1_g1634_t1	5346.XP_001830509.2	6.7e-46	173	2D0ES@1|root,2SDY1@2759|Eukaryota,3AISK@33154|Opisthokonta,3PCSG@4751|Fungi,3V3T6@5204|Basidiomycota,227HI@155619|Agaricomycetes,3W8PK@5338|Agaricales	4751|Fungi	-	-	-	-	-	-	-	-	-	-	-	-	-	-	Phage_integrase
JALPZM010000021_1_g1638_t1	160860.XP_007359507.1	6.73e-38	133	KOG1121@1|root,KOG1121@2759|Eukaryota,39UGI@33154|Opisthokonta,3P5TX@4751|Fungi,3VBPP@5204|Basidiomycota,22B81@155619|Agaricomycetes,3H6NS@355688|Agaricomycetes incertae sedis	4751|Fungi	L	hAT family C-terminal dimerisation region	-	-	-	-	-	-	-	-	-	-	-	-	Dimer_Tnp_hAT
JALPZM010000021_1_g1640_t1	80637.XP_007769832.1	5.51e-07	55.5	2CE4T@1|root,2SSM4@2759|Eukaryota,3ARFM@33154|Opisthokonta,3PGGK@4751|Fungi,3V69N@5204|Basidiomycota,22AI8@155619|Agaricomycetes	4751|Fungi	-	-	-	-	-	-	-	-	-	-	-	-	-	-	-
JALPZM010000021_1_g1641_t1	5334.XP_003029015.1	2.41e-07	57.4	2CSMB@1|root,2RCCW@2759|Eukaryota,3AYKP@33154|Opisthokonta,3PJQZ@4751|Fungi,3V940@5204|Basidiomycota,22DSN@155619|Agaricomycetes,3W8I0@5338|Agaricales	4751|Fungi	-	-	-	-	-	-	-	-	-	-	-	-	-	-	-
JALPZM010000021_1_g1642_t1	7029.ACYPI56854-PA	2.15e-24	108	COG2801@1|root,KOG0017@2759|Eukaryota,38F42@33154|Opisthokonta,3BA5H@33208|Metazoa,3CZSS@33213|Bilateria,41Y67@6656|Arthropoda,3SGFP@50557|Insecta,3EDC8@33342|Paraneoptera	33208|Metazoa	L	Reverse transcriptase (RNA-dependent DNA polymerase)	-	-	-	-	-	-	-	-	-	-	-	-	RVT_1,rve,zf-H2C2
JALPZM010000021_1_g1643_t1	5147.XP_003343586.1	1.97e-12	73.2	COG2801@1|root,KOG0017@2759|Eukaryota,38F42@33154|Opisthokonta,3NVKU@4751|Fungi,3QP1S@4890|Ascomycota,2126Z@147550|Sordariomycetes,3UASY@5139|Sordariales	4751|Fungi	L	WGS project CABT00000000 data, contig	-	GO:0003674,GO:0003824,GO:0003964,GO:0005575,GO:0005622,GO:0005623,GO:0005634,GO:0006139,GO:0006259,GO:0006278,GO:0006725,GO:0006807,GO:0008150,GO:0008152,GO:0009058,GO:0009059,GO:0009987,GO:0016740,GO:0016772,GO:0016779,GO:0018130,GO:0019438,GO:0034061,GO:0034641,GO:0034645,GO:0034654,GO:0043170,GO:0043226,GO:0043227,GO:0043229,GO:0043231,GO:0044237,GO:0044238,GO:0044249,GO:0044260,GO:0044271,GO:…	-	-	-	-	-	-	-	-	-	-	Chromo,Peptidase_A2E,RVT_1,rve
JALPZM010000021_1_g1644_t1	104355.XP_007863577.1	2.72e-283	801	2CNC5@1|root,2QV54@2759|Eukaryota,39S8X@33154|Opisthokonta,3NW2N@4751|Fungi,3V4CT@5204|Basidiomycota,22567@155619|Agaricomycetes,3H0EZ@355688|Agaricomycetes incertae sedis	4751|Fungi	G	Pectate lyase superfamily protein	-	-	-	-	-	-	-	-	-	-	-	-	Pectate_lyase_3
JALPZM010000021_1_g1645_t1	40492.XP_007297924.1	3.25e-32	124	2D2NZ@1|root,2SNFT@2759|Eukaryota,3ACR0@33154|Opisthokonta,3P964@4751|Fungi,3V57B@5204|Basidiomycota,2291D@155619|Agaricomycetes,3H53C@355688|Agaricomycetes incertae sedis	4751|Fungi	-	-	-	-	-	-	-	-	-	-	-	-	-	-	-
JALPZM010000021_1_g1646_t1	160860.XP_007353374.1	1.1e-07	63.2	294Z6@1|root,2RBWT@2759|Eukaryota,3APZC@33154|Opisthokonta,3PFNX@4751|Fungi,3V6J3@5204|Basidiomycota,22AUR@155619|Agaricomycetes,3H65D@355688|Agaricomycetes incertae sedis	4751|Fungi	-	-	-	-	-	-	-	-	-	-	-	-	-	-	-
JALPZM010000021_1_g1651_t1	208960.XP_007267320.1	5.19e-06	55.8	COG5164@1|root,KOG1999@2759|Eukaryota,38GVC@33154|Opisthokonta,3NUM8@4751|Fungi,3UY1R@5204|Basidiomycota,224BN@155619|Agaricomycetes,3H2QW@355688|Agaricomycetes incertae sedis	4751|Fungi	K	The SPT4-SPT5 complex mediates both activation and inhibition of transcription elongation, and plays a role in pre- mRNA processing. This complex seems to be important for the stability of the RNA polymerase II elongation machinery on the chromatin template but not for the inherent ability of this machinery to translocate down the gene	SPT5	GO:0000228,GO:0000375,GO:0000377,GO:0000398,GO:0000785,GO:0000790,GO:0000988,GO:0000990,GO:0000991,GO:0000993,GO:0001042,GO:0001098,GO:0001099,GO:0001179,GO:0001181,GO:0003674,GO:0003676,GO:0003677,GO:0003723,GO:0003729,GO:0005488,GO:0005515,GO:0005575,GO:0005622,GO:0005623,GO:0005634,GO:0005654,GO:0005694,GO:0005737,GO:0005739,GO:0006139,GO:0006282,GO:0006351,GO:0006354,GO:0006355,GO:0006356,GO:…	-	ko:K15172	-	-	-	-	ko00000,ko03019,ko03021	-	-	-	CTD,KOW,Spt5-NGN,Spt5_N
JALPZM010000021_1_g1652_t1	202698.XP_007387520.1	2.92e-83	275	2ESKY@1|root,2SV4Z@2759|Eukaryota,3AB87@33154|Opisthokonta,3P7E0@4751|Fungi,3V3ZG@5204|Basidiomycota,2299Q@155619|Agaricomycetes,3H4TK@355688|Agaricomycetes incertae sedis	4751|Fungi	-	-	-	-	-	-	-	-	-	-	-	-	-	-	Transposase_21
JALPZM010000021_1_g1653_t1	104355.XP_007863025.1	1.73e-203	571	COG1085@1|root,KOG2958@2759|Eukaryota,38ED2@33154|Opisthokonta,3NU1J@4751|Fungi,3UZYT@5204|Basidiomycota,225KV@155619|Agaricomycetes,3H3X3@355688|Agaricomycetes incertae sedis	4751|Fungi	C	Galactose-1-phosphate uridylyltransferase	GAL7	GO:0003674,GO:0003824,GO:0004335,GO:0005488,GO:0005506,GO:0005575,GO:0005622,GO:0005623,GO:0005737,GO:0005829,GO:0005975,GO:0005996,GO:0006012,GO:0006139,GO:0006464,GO:0006486,GO:0006725,GO:0006793,GO:0006796,GO:0006807,GO:0008108,GO:0008150,GO:0008152,GO:0008198,GO:0008270,GO:0009056,GO:0009058,GO:0009059,GO:0009100,GO:0009101,GO:0009225,GO:0009226,GO:0009987,GO:0016052,GO:0016301,GO:0016310,GO:…	2.7.7.12	ko:K00965	ko00052,ko00520,ko01100,ko04917,map00052,map00520,map01100,map04917	M00362,M00554,M00632	R00955	RC00002	ko00000,ko00001,ko00002,ko01000	-	-	-	GalP_UDP_tr_C,GalP_UDP_transf
JALPZM010000021_1_g1654_t1	202698.XP_007388567.1	1.1e-28	113	COG0162@1|root,KOG2144@2759|Eukaryota,38E6V@33154|Opisthokonta,3NUQ1@4751|Fungi,3UZ71@5204|Basidiomycota,2282S@155619|Agaricomycetes,3H226@355688|Agaricomycetes incertae sedis	4751|Fungi	J	Tyrosine tRNA ligase	-	-	6.1.1.1	ko:K01866	ko00970,map00970	M00359,M00360	R02918	RC00055,RC00523	ko00000,ko00001,ko00002,ko01000,ko01007,ko03016,ko03029	-	-	-	SAICAR_synt,tRNA-synt_1b
JALPZM010000021_1_g1655_t1	5341.XP_007332185.1	9.35e-163	469	COG0162@1|root,KOG2144@2759|Eukaryota,38E6V@33154|Opisthokonta,3NUQ1@4751|Fungi,3UZ71@5204|Basidiomycota,2282S@155619|Agaricomycetes,3W3XP@5338|Agaricales	4751|Fungi	J	Tyrosyl-trna synthetase	-	-	6.1.1.1	ko:K01866	ko00970,map00970	M00359,M00360	R02918	RC00055,RC00523	ko00000,ko00001,ko00002,ko01000,ko01007,ko03016,ko03029	-	-	-	SAICAR_synt,tRNA-synt_1b
JALPZM010000021_1_g1656_t1	221103.XP_007842452.1	1.68e-224	632	COG2214@1|root,KOG0691@2759|Eukaryota,38GRI@33154|Opisthokonta,3NXFB@4751|Fungi,3UZK1@5204|Basidiomycota,226T2@155619|Agaricomycetes,3W3YF@5338|Agaricales	4751|Fungi	O	X-domain of DnaJ-containing	CAJ1	GO:0003674,GO:0005488,GO:0005515,GO:0005575,GO:0005622,GO:0005623,GO:0005634,GO:0005737,GO:0005783,GO:0005829,GO:0005933,GO:0006457,GO:0006605,GO:0006625,GO:0006626,GO:0006810,GO:0006839,GO:0006886,GO:0006996,GO:0007005,GO:0007006,GO:0007031,GO:0008104,GO:0008150,GO:0009987,GO:0012505,GO:0015031,GO:0015833,GO:0015919,GO:0016043,GO:0016558,GO:0017038,GO:0030544,GO:0031072,GO:0033036,GO:0033365,GO:…	-	-	-	-	-	-	-	-	-	-	DnaJ,DnaJ-X
JALPZM010000021_1_g1657_t1	5346.XP_001840160.2	0	1000	2EWHF@1|root,2SYB6@2759|Eukaryota,3AY82@33154|Opisthokonta,3PJD2@4751|Fungi,3V3CE@5204|Basidiomycota,229J2@155619|Agaricomycetes,3W3NN@5338|Agaricales	4751|Fungi	S	Expressed protein	-	-	-	-	-	-	-	-	-	-	-	-	-
JALPZM010000021_1_g1659_t1	5341.XP_007332161.1	1.87e-102	318	2C6Z0@1|root,2SC47@2759|Eukaryota,3ACJM@33154|Opisthokonta,3P8Y9@4751|Fungi,3V2UG@5204|Basidiomycota,226Q5@155619|Agaricomycetes,3W32N@5338|Agaricales	4751|Fungi	S	PIN domain	-	-	-	-	-	-	-	-	-	-	-	-	PIN_4
JALPZM010000021_1_g1660_t1	5341.XP_007332187.1	4.26e-76	244	COG0501@1|root,KOG2661@2759|Eukaryota,39RBA@33154|Opisthokonta,3NX2W@4751|Fungi,3UZ14@5204|Basidiomycota,226YA@155619|Agaricomycetes,3W58A@5338|Agaricales	4751|Fungi	O	Peptidase family M48	OMA1	GO:0003674,GO:0003824,GO:0004175,GO:0004222,GO:0005575,GO:0005622,GO:0005623,GO:0005737,GO:0005739,GO:0005740,GO:0005743,GO:0006508,GO:0006515,GO:0006807,GO:0006996,GO:0007005,GO:0007154,GO:0007165,GO:0008150,GO:0008152,GO:0008233,GO:0008237,GO:0009056,GO:0009057,GO:0009987,GO:0016020,GO:0016043,GO:0016787,GO:0019538,GO:0019866,GO:0023052,GO:0030163,GO:0031090,GO:0031929,GO:0031966,GO:0031967,GO:…	-	-	-	-	-	-	-	-	-	-	Peptidase_M48
JALPZM010000021_1_g1662_t1	85982.XP_007321013.1	7.68e-07	57	2D17Y@1|root,2SH1N@2759|Eukaryota,3AGIT@33154|Opisthokonta,3PBKE@4751|Fungi,3V4FI@5204|Basidiomycota,228T3@155619|Agaricomycetes	4751|Fungi	-	-	-	-	-	-	-	-	-	-	-	-	-	-	-
JALPZM010000021_1_g1663_t1	5341.XP_007326026.1	7.15e-71	249	2D17Y@1|root,2SH1N@2759|Eukaryota,3AGIT@33154|Opisthokonta,3PBKE@4751|Fungi,3V4FI@5204|Basidiomycota,228T3@155619|Agaricomycetes,3W68S@5338|Agaricales	4751|Fungi	-	-	-	-	-	-	-	-	-	-	-	-	-	-	Transposase_21
JALPZM010000021_1_g1665_t1	160860.XP_007346475.1	1.49e-18	99.4	2D3AW@1|root,2SQW4@2759|Eukaryota,39KPV@33154|Opisthokonta,3Q537@4751|Fungi,3V5S8@5204|Basidiomycota	4751|Fungi	-	-	-	-	-	-	-	-	-	-	-	-	-	-	-
JALPZM010000021_1_g1666_t1	104355.XP_007871741.1	1.32e-11	70.9	2D4AI@1|root,2SUGM@2759|Eukaryota,3ARKS@33154|Opisthokonta,3PFFD@4751|Fungi,3V6DU@5204|Basidiomycota,22CF5@155619|Agaricomycetes	4751|Fungi	-	-	-	-	-	-	-	-	-	-	-	-	-	-	-
JALPZM010000021_1_g1667_t1	104355.XP_007871716.1	5.57e-70	238	2CY2J@1|root,2S1HF@2759|Eukaryota,3AIB2@33154|Opisthokonta,3PB7J@4751|Fungi,3V4R7@5204|Basidiomycota,226FJ@155619|Agaricomycetes,3H4H5@355688|Agaricomycetes incertae sedis	4751|Fungi	-	-	-	-	-	-	-	-	-	-	-	-	-	-	-
JALPZM010000021_1_g1668_t1	5341.XP_007332148.1	5.28e-19	100	2D4HD@1|root,2SV5Q@2759|Eukaryota,3APWA@33154|Opisthokonta,3PFQU@4751|Fungi,3V6EW@5204|Basidiomycota,22APB@155619|Agaricomycetes,3W82D@5338|Agaricales	4751|Fungi	-	-	-	-	-	-	-	-	-	-	-	-	-	-	-
JALPZM010000021_1_g1669_t1	5334.XP_003029601.1	4.64e-107	330	COG2940@1|root,KOG2084@2759|Eukaryota,39UNC@33154|Opisthokonta,3NZG2@4751|Fungi,3V6JY@5204|Basidiomycota,22EHG@155619|Agaricomycetes,3W7XQ@5338|Agaricales	4751|Fungi	B	SET (Su(var)3-9, Enhancer-of-zeste, Trithorax) domain	-	-	-	-	-	-	-	-	-	-	-	-	SET
JALPZM010000021_1_g1676_t1	5111.M1W2K1	2.03e-05	54.7	2DIN8@1|root,2S5YZ@2759|Eukaryota,3A325@33154|Opisthokonta,3P3FJ@4751|Fungi,3QVJ4@4890|Ascomycota,216H1@147550|Sordariomycetes,3TS09@5125|Hypocreales,3G6M0@34397|Clavicipitaceae	4751|Fungi	G	alpha-galactosidase a	-	-	-	-	-	-	-	-	-	-	-	-	Kdo
JALPZM010000021_1_g1679_t1	85982.XP_007320198.1	5.05e-164	478	2AIRG@1|root,2RZ5C@2759|Eukaryota,39TNW@33154|Opisthokonta,3P16D@4751|Fungi,3V5NU@5204|Basidiomycota,227DE@155619|Agaricomycetes	4751|Fungi	S	Glycoside hydrolase family 105 protein	-	-	-	-	-	-	-	-	-	-	-	-	Glyco_hydro_88
JALPZM010000021_1_g1680_t1	221103.XP_007852069.1	3.89e-15	82.8	2CBTR@1|root,2R29V@2759|Eukaryota,3AY4C@33154|Opisthokonta,3PJ9I@4751|Fungi,3V8JW@5204|Basidiomycota,22D8B@155619|Agaricomycetes,3W9K2@5338|Agaricales	4751|Fungi	-	-	-	-	-	-	-	-	-	-	-	-	-	-	-
JALPZM010000021_1_g1681_t1	5341.XP_007330903.1	1.8e-22	104	294T5@1|root,2RBQK@2759|Eukaryota,3AY61@33154|Opisthokonta,3PJB7@4751|Fungi,3V8MR@5204|Basidiomycota,22DAH@155619|Agaricomycetes,3W9PU@5338|Agaricales	4751|Fungi	-	-	-	-	-	-	-	-	-	-	-	-	-	-	-
JALPZM010000021_1_g1682_t1	221103.XP_007857509.1	9.97e-164	472	COG2220@1|root,KOG3798@2759|Eukaryota,39UP3@33154|Opisthokonta,3NX7Q@4751|Fungi,3UZJW@5204|Basidiomycota,228UD@155619|Agaricomycetes,3W6NQ@5338|Agaricales	4751|Fungi	S	Beta-lactamase superfamily domain	EFM4	-	3.1.4.54	ko:K13985	ko04723,map04723	-	-	-	ko00000,ko00001,ko01000	-	-	-	Lactamase_B_2,Methyltransf_31
JALPZM010000021_1_g1683_t1	121759.XP_010763966.1	6.86e-16	82	COG2801@1|root,KOG0017@2759|Eukaryota,38F42@33154|Opisthokonta,3NVKU@4751|Fungi,3QP1S@4890|Ascomycota,20RHC@147545|Eurotiomycetes,3B6HB@33183|Onygenales,3FQ7J@34383|Onygenales incertae sedis	4751|Fungi	L	to reverse transcriptase	-	GO:0003674,GO:0003824,GO:0003964,GO:0005575,GO:0005622,GO:0005623,GO:0005634,GO:0006139,GO:0006259,GO:0006278,GO:0006725,GO:0006807,GO:0008150,GO:0008152,GO:0009058,GO:0009059,GO:0009987,GO:0016740,GO:0016772,GO:0016779,GO:0018130,GO:0019438,GO:0034061,GO:0034641,GO:0034645,GO:0034654,GO:0043170,GO:0043226,GO:0043227,GO:0043229,GO:0043231,GO:0044237,GO:0044238,GO:0044249,GO:0044260,GO:0044271,GO:…	-	-	-	-	-	-	-	-	-	-	Chromo,Peptidase_A2E,RVT_1,rve
JALPZM010000021_1_g1684_t1	80637.XP_007775275.1	4.96e-08	58.9	2CE4T@1|root,2SSM4@2759|Eukaryota,3ARFM@33154|Opisthokonta,3PGGK@4751|Fungi,3V69N@5204|Basidiomycota,22AI8@155619|Agaricomycetes	4751|Fungi	-	-	-	-	-	-	-	-	-	-	-	-	-	-	-
JALPZM010000021_1_g1685_t1	104355.XP_007862970.1	2.19e-07	56.6	2CE4T@1|root,2SSM4@2759|Eukaryota,3ARFM@33154|Opisthokonta,3PGGK@4751|Fungi,3V69N@5204|Basidiomycota,22AI8@155619|Agaricomycetes,3H67X@355688|Agaricomycetes incertae sedis	4751|Fungi	-	-	-	-	-	-	-	-	-	-	-	-	-	-	-
JALPZM010000021_1_g1686_t1	40492.XP_007299955.1	1.2e-10	70.9	2CE4T@1|root,2SSM4@2759|Eukaryota,3ARFM@33154|Opisthokonta,3PGGK@4751|Fungi,3V69N@5204|Basidiomycota,22AI8@155619|Agaricomycetes,3H67X@355688|Agaricomycetes incertae sedis	4751|Fungi	-	-	-	-	-	-	-	-	-	-	-	-	-	-	-
JALPZM010000021_1_g1687_t1	160860.XP_007355226.1	8.14e-35	139	COG2801@1|root,KOG0017@2759|Eukaryota,38F42@33154|Opisthokonta,3NVKU@4751|Fungi,3UXZ9@5204|Basidiomycota,2286X@155619|Agaricomycetes	4751|Fungi	L	Retrotransposable element tf2 155 kda protein type 1-like	-	-	-	-	-	-	-	-	-	-	-	-	Chromo,RVP_2,RVT_1,rve
JALPZM010000021_1_g1689_t1	221103.XP_007858565.1	1.44e-05	50.8	COG2801@1|root,KOG0017@2759|Eukaryota,38F42@33154|Opisthokonta,3NVKU@4751|Fungi,3UXZ9@5204|Basidiomycota	4751|Fungi	L	Retrotransposable element tf2 155 kda protein type 1-like	-	-	-	-	-	-	-	-	-	-	-	-	Chromo,RVP_2,RVT_1,Retrotrans_gag,rve,zf-CCHC
JALPZM010000021_1_g1690_t1	221103.XP_007854877.1	2.63e-33	125	2CG70@1|root,2T028@2759|Eukaryota	2759|Eukaryota	-	-	-	-	-	-	-	-	-	-	-	-	-	-	-
JALPZM010000021_1_g1692_t1	5346.XP_001830509.2	3.18e-21	98.2	2D0ES@1|root,2SDY1@2759|Eukaryota,3AISK@33154|Opisthokonta,3PCSG@4751|Fungi,3V3T6@5204|Basidiomycota,227HI@155619|Agaricomycetes,3W8PK@5338|Agaricales	4751|Fungi	-	-	-	-	-	-	-	-	-	-	-	-	-	-	Phage_integrase
JALPZM010000021_1_g1694_t1	104355.XP_007865764.1	1.35e-14	85.1	2D3BS@1|root,2SR04@2759|Eukaryota,3ANFB@33154|Opisthokonta,3PEW7@4751|Fungi,3V5TR@5204|Basidiomycota,22B0P@155619|Agaricomycetes,3H7IZ@355688|Agaricomycetes incertae sedis	4751|Fungi	-	-	-	-	-	-	-	-	-	-	-	-	-	-	-
JALPZM010000021_1_g1695_t1	40492.XP_007309589.1	2.94e-17	84.7	2EF9J@1|root,2SKHB@2759|Eukaryota,3AF3R@33154|Opisthokonta	33154|Opisthokonta	-	-	-	-	-	-	-	-	-	-	-	-	-	-	-
JALPZM010000021_1_g1696_t1	984962.XP_009545736.1	1.11e-87	289	2EF9J@1|root,2SKHB@2759|Eukaryota,3AF3R@33154|Opisthokonta,3PA1T@4751|Fungi,3V4XP@5204|Basidiomycota,2268A@155619|Agaricomycetes,3H1P1@355688|Agaricomycetes incertae sedis	4751|Fungi	-	-	-	-	-	-	-	-	-	-	-	-	-	-	-
JALPZM010000021_1_g1698_t1	984962.XP_009545737.1	9.63e-22	104	2D3RH@1|root,2SSGZ@2759|Eukaryota,3AN7V@33154|Opisthokonta,3PENX@4751|Fungi,3V61B@5204|Basidiomycota,22C57@155619|Agaricomycetes,3H7H4@355688|Agaricomycetes incertae sedis	4751|Fungi	-	-	-	-	-	-	-	-	-	-	-	-	-	-	-
JALPZM010000021_1_g1700_t1	5341.XP_007332853.1	9.02e-20	94	294Z6@1|root,2SVVZ@2759|Eukaryota,3AR66@33154|Opisthokonta,3PFSK@4751|Fungi,3V6GM@5204|Basidiomycota,22DEV@155619|Agaricomycetes,3W9G2@5338|Agaricales	4751|Fungi	-	-	-	-	-	-	-	-	-	-	-	-	-	-	-
JALPZM010000021_1_g1701_t1	5341.XP_007335178.1	1.07e-25	112	2B2JW@1|root,2S0CW@2759|Eukaryota,3A2J5@33154|Opisthokonta,3P3P5@4751|Fungi,3V0X7@5204|Basidiomycota,22AHJ@155619|Agaricomycetes	4751|Fungi	-	-	-	-	-	-	-	-	-	-	-	-	-	-	RVT_3,RVT_thumb
JALPZM010000021_1_g1702_t1	5341.XP_007335178.1	2.28e-59	213	2B2JW@1|root,2S0CW@2759|Eukaryota,3A2J5@33154|Opisthokonta,3P3P5@4751|Fungi,3V0X7@5204|Basidiomycota,22AHJ@155619|Agaricomycetes	4751|Fungi	-	-	-	-	-	-	-	-	-	-	-	-	-	-	RVT_3,RVT_thumb
JALPZM010000021_1_g1704_t1	3641.EOY12396	9.05e-11	70.1	COG2801@1|root,KOG0017@2759|Eukaryota,37THH@33090|Viridiplantae,3GG2K@35493|Streptophyta	35493|Streptophyta	O	Mitochondrial protein	-	-	-	-	-	-	-	-	-	-	-	-	DUF4219,RVT_2,Retrotran_gag_2,gag_pre-integrs,rve,zf-CCHC
JALPZM010000021_1_g1705_t1	984962.XP_009550611.1	1.38e-124	391	COG2801@1|root,KOG0017@2759|Eukaryota,3AAK5@33154|Opisthokonta,3PF99@4751|Fungi,3V5V4@5204|Basidiomycota,22BI4@155619|Agaricomycetes,3H6T5@355688|Agaricomycetes incertae sedis	4751|Fungi	L	gag-polypeptide of LTR copia-type	-	-	-	-	-	-	-	-	-	-	-	-	Retrotran_gag_2,gag_pre-integrs,rve
JALPZM010000021_1_g1706_t1	984962.XP_009544282.1	2.23e-28	117	COG2801@1|root,KOG0017@2759|Eukaryota,38DPC@33154|Opisthokonta,3NUZ7@4751|Fungi,3UY7N@5204|Basidiomycota,227R3@155619|Agaricomycetes	4751|Fungi	L	Encoded by	-	-	-	-	-	-	-	-	-	-	-	-	RVT_2,Retrotran_gag_2,gag_pre-integrs,rve
JALPZM010000021_1_g1707_t1	5341.XP_007327366.1	1.08e-14	78.2	2D4KQ@1|root,2SVHK@2759|Eukaryota,3ARAR@33154|Opisthokonta,3PGH7@4751|Fungi,3V6D5@5204|Basidiomycota,22AV2@155619|Agaricomycetes,3W8BD@5338|Agaricales	4751|Fungi	S	zinc finger	-	-	-	-	-	-	-	-	-	-	-	-	RVP_2,zf-CCHC
JALPZM010000021_1_g1708_t1	221103.XP_007858064.1	3.19e-09	62.4	COG2801@1|root,KOG0017@2759|Eukaryota,3AMJC@33154|Opisthokonta,3PE53@4751|Fungi,3V5P3@5204|Basidiomycota,22BZK@155619|Agaricomycetes	4751|Fungi	L	DNA RNA polymerase	-	-	-	-	-	-	-	-	-	-	-	-	RVT_1
JALPZM010000021_1_g1709_t1	5346.XP_001840489.2	4.64e-62	234	2E543@1|root,2SBYH@2759|Eukaryota,3AC2G@33154|Opisthokonta,3PAGT@4751|Fungi,3V4J8@5204|Basidiomycota,22BI6@155619|Agaricomycetes,3W3NE@5338|Agaricales	4751|Fungi	-	-	-	-	-	-	-	-	-	-	-	-	-	-	-
JALPZM010000021_1_g1710_t1	85982.XP_007324569.1	1.71e-15	81.6	2ESKR@1|root,2SV4S@2759|Eukaryota,3ARAY@33154|Opisthokonta,3PFGK@4751|Fungi,3V656@5204|Basidiomycota,22C9Q@155619|Agaricomycetes	4751|Fungi	-	-	-	-	-	-	-	-	-	-	-	-	-	-	-
JALPZM010000021_1_g1711_t1	104355.XP_007870820.1	2.52e-48	166	KOG3105@1|root,KOG3105@2759|Eukaryota,3A3P5@33154|Opisthokonta,3P4P8@4751|Fungi,3V6GK@5204|Basidiomycota,228XS@155619|Agaricomycetes,3H7ZD@355688|Agaricomycetes incertae sedis	4751|Fungi	S	DDE superfamily endonuclease	-	-	-	-	-	-	-	-	-	-	-	-	DDE_1,HTH_Tnp_Tc5,HTH_psq
JALPZM010000021_1_g1713_t1	5346.XP_001839280.2	6.38e-25	106	2D17Y@1|root,2SH1N@2759|Eukaryota,3AGIT@33154|Opisthokonta,3PBKE@4751|Fungi,3V4FI@5204|Basidiomycota,228T3@155619|Agaricomycetes,3W68S@5338|Agaricales	4751|Fungi	-	-	-	-	-	-	-	-	-	-	-	-	-	-	-
JALPZM010000021_1_g1718_t1	5341.XP_007332205.1	2.36e-76	258	COG5190@1|root,KOG1605@2759|Eukaryota,3A3N3@33154|Opisthokonta,3P1XP@4751|Fungi,3V27I@5204|Basidiomycota,2294Q@155619|Agaricomycetes,3W7BZ@5338|Agaricales	4751|Fungi	K	Phosphoprotein phosphatase	-	-	-	-	-	-	-	-	-	-	-	-	NIF
JALPZM010000021_1_g1719_t1	104355.XP_007865102.1	4.09e-47	162	KOG1415@1|root,KOG1415@2759|Eukaryota,397B7@33154|Opisthokonta,3NUZS@4751|Fungi,3V0T0@5204|Basidiomycota,22E5H@155619|Agaricomycetes	4751|Fungi	O	ubiquitin carboxyl-terminal hydrolase	YUH1	GO:0000338,GO:0003674,GO:0003824,GO:0004843,GO:0005575,GO:0005622,GO:0005623,GO:0005737,GO:0006464,GO:0006508,GO:0006807,GO:0008150,GO:0008152,GO:0008233,GO:0008234,GO:0009987,GO:0010992,GO:0016579,GO:0016787,GO:0019538,GO:0019725,GO:0019783,GO:0019784,GO:0036211,GO:0036459,GO:0042592,GO:0043170,GO:0043412,GO:0044237,GO:0044238,GO:0044260,GO:0044267,GO:0044424,GO:0044464,GO:0065007,GO:0065008,GO:…	3.4.19.12	ko:K05609	-	-	-	-	ko00000,ko01000,ko01002,ko04121	-	-	-	Peptidase_C12
JALPZM010000021_1_g1720_t1	5297.GMQ_12205T0	5.43e-08	64.3	2BRMV@1|root,2S1WT@2759|Eukaryota,38S0G@33154|Opisthokonta,3P4MU@4751|Fungi	4751|Fungi	-	-	-	-	-	-	-	-	-	-	-	-	-	-	-
JALPZM010000021_1_g1721_t1	65672.G4TBU0	2.27e-55	189	2D106@1|root,2SG7E@2759|Eukaryota,38KXG@33154|Opisthokonta,3PNTG@4751|Fungi,3V6Z8@5204|Basidiomycota	4751|Fungi	-	-	-	-	-	-	-	-	-	-	-	-	-	-	-
JALPZM010000021_1_g1722_t1	80637.XP_007765620.1	1.92e-20	98.6	KOG3105@1|root,KOG3105@2759|Eukaryota,38EWM@33154|Opisthokonta,3NWW9@4751|Fungi,3VC0Q@5204|Basidiomycota,22BM8@155619|Agaricomycetes	4751|Fungi	BD	Tc5 transposase DNA-binding domain	PDC2	GO:0000976,GO:0000977,GO:0000978,GO:0000987,GO:0001012,GO:0001067,GO:0003674,GO:0003676,GO:0003677,GO:0003690,GO:0005488,GO:0005575,GO:0005622,GO:0005623,GO:0005634,GO:0006109,GO:0006140,GO:0006355,GO:0006357,GO:0008150,GO:0009889,GO:0009891,GO:0009893,GO:0009894,GO:0010468,GO:0010556,GO:0010557,GO:0010562,GO:0010604,GO:0010628,GO:0010675,GO:0010676,GO:0010906,GO:0010907,GO:0019219,GO:0019220,GO:…	-	-	-	-	-	-	-	-	-	-	DDE_1,HTH_Tnp_Tc5
JALPZM010000021_1_g1728_t1	221103.XP_007849894.1	1.03e-59	192	2CZ2E@1|root,2S808@2759|Eukaryota,3AAV7@33154|Opisthokonta,3PFV7@4751|Fungi	4751|Fungi	S	DDE superfamily endonuclease	-	-	-	-	-	-	-	-	-	-	-	-	DDE_3
JALPZM010000021_1_g1729_t1	13349.G1WZ12	7.94e-24	106	2CJ8J@1|root,2SKV9@2759|Eukaryota,3AE3A@33154|Opisthokonta,3P3E1@4751|Fungi,3QUX9@4890|Ascomycota	4751|Fungi	S	HNH endonuclease	-	-	-	-	-	-	-	-	-	-	-	-	HNH_2
JALPZM010000021_1_g1730_t1	5341.XP_007330816.1	3.06e-122	364	COG1063@1|root,KOG0024@2759|Eukaryota,38BYX@33154|Opisthokonta,3NU8H@4751|Fungi,3UZU4@5204|Basidiomycota,227IE@155619|Agaricomycetes,3W5X1@5338|Agaricales	4751|Fungi	Q	Alcohol dehydrogenase GroES-like domain	-	-	1.1.1.287	ko:K17818	ko00040,ko01100,map00040,map01100	-	R07143,R07144	RC00102	ko00000,ko00001,ko01000	-	-	-	ADH_N,ADH_zinc_N
JALPZM010000021_1_g1734_t1	80637.XP_007764084.1	7.38e-09	62.4	2EUDR@1|root,2SWJP@2759|Eukaryota,3ATI6@33154|Opisthokonta,3PHTV@4751|Fungi,3V6YD@5204|Basidiomycota	4751|Fungi	-	-	-	-	-	-	-	-	-	-	-	-	-	-	Transposase_21
JALPZM010000021_1_g1736_t1	37727.XP_002150608.1	4.89e-41	172	KOG1075@1|root,KOG1075@2759|Eukaryota,39XVS@33154|Opisthokonta,3P0R9@4751|Fungi,3QK2F@4890|Ascomycota,20MIR@147545|Eurotiomycetes,3SA53@5042|Eurotiales	4751|Fungi	S	Encoded by	-	-	-	-	-	-	-	-	-	-	-	-	Exo_endo_phos_2,RVT_1
JALPZM010000021_1_g1740_t1	5346.XP_001838565.1	5.8e-85	268	COG5147@1|root,KOG0048@2759|Eukaryota,38EUR@33154|Opisthokonta,3Q392@4751|Fungi,3VC6P@5204|Basidiomycota,22C4N@155619|Agaricomycetes,3W3QU@5338|Agaricales	4751|Fungi	K	Myb-like DNA-binding domain	-	-	-	ko:K09420,ko:K21769	ko04151,ko04218,ko05166,map04151,map04218,map05166	-	-	-	ko00000,ko00001,ko03000	-	-	-	Myb_DNA-bind_6,Myb_DNA-binding
JALPZM010000021_1_g1744_t1	104355.XP_007870820.1	5.43e-82	253	KOG3105@1|root,KOG3105@2759|Eukaryota,3A3P5@33154|Opisthokonta,3P4P8@4751|Fungi,3V6GK@5204|Basidiomycota,228XS@155619|Agaricomycetes,3H7ZD@355688|Agaricomycetes incertae sedis	4751|Fungi	S	DDE superfamily endonuclease	-	-	-	-	-	-	-	-	-	-	-	-	DDE_1,HTH_Tnp_Tc5,HTH_psq
JALPZM010000021_1_g1745_t1	202698.XP_007389386.1	1.18e-17	88.6	COG2801@1|root,KOG0017@2759|Eukaryota,38F42@33154|Opisthokonta,3NVKU@4751|Fungi,3UXZ9@5204|Basidiomycota,2286X@155619|Agaricomycetes,3H7YX@355688|Agaricomycetes incertae sedis	4751|Fungi	L	Retrotransposable element tf2 155 kda protein type 1-like	-	-	-	-	-	-	-	-	-	-	-	-	RVT_1,rve
JALPZM010000021_1_g1751_t1	5334.XP_003027491.1	2.14e-30	135	295GH@1|root,2RCEJ@2759|Eukaryota,3AYMV@33154|Opisthokonta,3PJS4@4751|Fungi,3V95K@5204|Basidiomycota,22CBY@155619|Agaricomycetes,3W9J1@5338|Agaricales	4751|Fungi	-	-	-	-	-	-	-	-	-	-	-	-	-	-	-
JALPZM010000021_1_g1752_t1	202698.XP_007387520.1	9.67e-88	288	2ESKY@1|root,2SV4Z@2759|Eukaryota,3AB87@33154|Opisthokonta,3P7E0@4751|Fungi,3V3ZG@5204|Basidiomycota,2299Q@155619|Agaricomycetes,3H4TK@355688|Agaricomycetes incertae sedis	4751|Fungi	-	-	-	-	-	-	-	-	-	-	-	-	-	-	Transposase_21
JALPZM010000021_1_g1753_t1	80637.XP_007767157.1	2.57e-09	69.3	2F1SB@1|root,2T2QY@2759|Eukaryota,3ATHP@33154|Opisthokonta,3PHYX@4751|Fungi,3V70X@5204|Basidiomycota,22B7N@155619|Agaricomycetes	4751|Fungi	-	-	-	-	-	-	-	-	-	-	-	-	-	-	-
JALPZM010000021_1_g1756_t1	202698.XP_007389377.1	1.63e-27	112	KOG4585@1|root,KOG4585@2759|Eukaryota,3A84A@33154|Opisthokonta,3P6BZ@4751|Fungi,3V39A@5204|Basidiomycota,228VG@155619|Agaricomycetes,3H4FY@355688|Agaricomycetes incertae sedis	4751|Fungi	L	DDE superfamily endonuclease	-	-	-	-	-	-	-	-	-	-	-	-	DDE_Tnp_4
JALPZM010000021_1_g1757_t1	85982.XP_007324852.1	1.46e-138	420	2E8SA@1|root,2SF7E@2759|Eukaryota,3AQZG@33154|Opisthokonta,3PG3W@4751|Fungi,3V7X1@5204|Basidiomycota,228UG@155619|Agaricomycetes	4751|Fungi	S	Expressed protein	-	-	-	-	-	-	-	-	-	-	-	-	-
JALPZM010000021_1_g1758_t1	85982.XP_007312723.1	5.73e-27	111	KOG3105@1|root,KOG3105@2759|Eukaryota,38EWM@33154|Opisthokonta,3P4Q8@4751|Fungi,3V3RS@5204|Basidiomycota,2277R@155619|Agaricomycetes	4751|Fungi	BD	DDE-domain-containing protein	-	GO:0000003,GO:0000070,GO:0000228,GO:0000278,GO:0000280,GO:0000775,GO:0000779,GO:0000780,GO:0000785,GO:0000790,GO:0000792,GO:0000793,GO:0000794,GO:0000819,GO:0003006,GO:0003674,GO:0003676,GO:0003677,GO:0003690,GO:0005488,GO:0005575,GO:0005622,GO:0005623,GO:0005634,GO:0005694,GO:0006325,GO:0006342,GO:0006355,GO:0006996,GO:0007049,GO:0007059,GO:0007530,GO:0007531,GO:0007533,GO:0007535,GO:0008104,GO:…	-	-	-	-	-	-	-	-	-	-	DDE_1,HTH_Tnp_Tc5
JALPZM010000021_1_g1759_t1	202698.XP_007380629.1	2.79e-28	116	COG0667@1|root,KOG1575@2759|Eukaryota,38GAH@33154|Opisthokonta,3NUBW@4751|Fungi,3UY08@5204|Basidiomycota,2262C@155619|Agaricomycetes,3H3TY@355688|Agaricomycetes incertae sedis	4751|Fungi	C	Aldo keto reductase	-	GO:0003674,GO:0003824,GO:0008150,GO:0008152,GO:0016491,GO:0016614,GO:0055114	-	-	-	-	-	-	-	-	-	-	Aldo_ket_red
JALPZM010000021_1_g1762_t1	5334.XP_003030410.1	1.28e-45	180	2EDKN@1|root,2SJ72@2759|Eukaryota,3AGPT@33154|Opisthokonta,3PC7N@4751|Fungi,3V3SE@5204|Basidiomycota,226V1@155619|Agaricomycetes,3W8AF@5338|Agaricales	4751|Fungi	-	-	-	-	-	-	-	-	-	-	-	-	-	-	-
JALPZM010000021_1_g1763_t1	40492.XP_007299368.1	4.27e-127	399	2ECN5@1|root,2SIG1@2759|Eukaryota,3AIS7@33154|Opisthokonta,3PCDT@4751|Fungi,3V3NE@5204|Basidiomycota,226W3@155619|Agaricomycetes,3H53D@355688|Agaricomycetes incertae sedis	4751|Fungi	-	-	-	-	-	-	-	-	-	-	-	-	-	-	-
JALPZM010000021_1_g1764_t1	202698.XP_007382080.1	6.23e-31	127	COG0514@1|root,KOG0351@2759|Eukaryota,39QK4@33154|Opisthokonta,3Q6PE@4751|Fungi,3V7UT@5204|Basidiomycota,22D1C@155619|Agaricomycetes,3H773@355688|Agaricomycetes incertae sedis	2759|Eukaryota	L	P-loop containing nucleoside triphosphate hydrolase protein	-	-	3.6.4.12	ko:K03654,ko:K10456,ko:K10901	ko03018,ko03440,ko03460,ko04120,ko05200,ko05225,ko05418,map03018,map03440,map03460,map04120,map05200,map05225,map05418	M00295,M00414	-	-	ko00000,ko00001,ko00002,ko01000,ko03032,ko03400,ko04121	-	-	-	DEAD,Helicase_C,Jas,OrsD
JALPZM010000021_1_g1765_t1	80637.XP_007765241.1	3.69e-21	105	2EEI7@1|root,2SJXV@2759|Eukaryota,3AEQF@33154|Opisthokonta,3PB6V@4751|Fungi,3V3A3@5204|Basidiomycota,227Q7@155619|Agaricomycetes	4751|Fungi	-	-	-	-	-	-	-	-	-	-	-	-	-	-	-
JALPZM010000021_1_g1769_t1	160860.XP_007359054.1	2.4e-23	113	2EDYD@1|root,2SJG5@2759|Eukaryota,3AGS2@33154|Opisthokonta,3PCCT@4751|Fungi,3V3YR@5204|Basidiomycota,227J7@155619|Agaricomycetes	4751|Fungi	-	-	-	-	-	-	-	-	-	-	-	-	-	-	-
JALPZM010000021_1_g1773_t1	40483.S8EEH4	8.49e-135	424	2A7D3@1|root,2SIP3@2759|Eukaryota,3AEW0@33154|Opisthokonta,3PB2M@4751|Fungi,3V4ER@5204|Basidiomycota,228KJ@155619|Agaricomycetes,3H3ZQ@355688|Agaricomycetes incertae sedis	4751|Fungi	K	Fungal specific transcription factor domain	-	-	-	-	-	-	-	-	-	-	-	-	Fungal_trans,Zn_clus
JALPZM010000021_1_g1775_t1	5180.EDN95961	9.58e-22	99.4	COG2801@1|root,KOG0017@2759|Eukaryota,38DPC@33154|Opisthokonta,3NUZ7@4751|Fungi,3QNZW@4890|Ascomycota,20YYK@147548|Leotiomycetes	4751|Fungi	L	Reverse transcriptase (RNA-dependent DNA polymerase)	-	-	-	-	-	-	-	-	-	-	-	-	RVT_2,Retrotran_gag_2,gag_pre-integrs,rve,zf-CCHC
JALPZM010000021_1_g1776_t1	160860.XP_007359341.1	1.06e-33	134	COG2801@1|root,KOG0017@2759|Eukaryota,38DPC@33154|Opisthokonta,3NUZ7@4751|Fungi,3UY7N@5204|Basidiomycota,22AZH@155619|Agaricomycetes,3H6B9@355688|Agaricomycetes incertae sedis	4751|Fungi	L	Integrase core domain	-	-	-	-	-	-	-	-	-	-	-	-	DUF5314,RVT_2,gag_pre-integrs,rve,zf-CCHC
JALPZM010000021_1_g1777_t1	5346.XP_002910774.1	9.72e-09	61.6	COG0507@1|root,KOG0987@2759|Eukaryota	2759|Eukaryota	L	G-quadruplex DNA unwinding	-	-	3.6.4.12	ko:K15255,ko:K20647	-	-	-	-	ko00000,ko01000,ko03029,ko03032,ko04131	-	-	-	Helitron_like_N,PIF1
JALPZM010000021_1_g1778_t1	85982.XP_007319253.1	5.63e-08	59.3	KOG0266@1|root,KOG0266@2759|Eukaryota,38I6C@33154|Opisthokonta,3PK3R@4751|Fungi,3V9NJ@5204|Basidiomycota,22CGJ@155619|Agaricomycetes	4751|Fungi	S	WD domain, G-beta repeat	-	-	-	ko:K14963	ko04934,map04934	-	-	-	ko00000,ko00001,ko03036	-	-	-	WD40
JALPZM010000021_1_g1779_t1	644801.Psest_1578	0.000262	46.2	COG0545@1|root,COG0545@2|Bacteria,1RDA1@1224|Proteobacteria,1S617@1236|Gammaproteobacteria,1Z30W@136846|Pseudomonas stutzeri group	1236|Gammaproteobacteria	G	COG0545 FKBP-type peptidyl-prolyl cis-trans isomerases 1	fbp	-	5.2.1.8	ko:K01802,ko:K03772	-	-	-	-	ko00000,ko01000,ko03110	-	-	-	FKBP_C,Rhodanese
JALPZM010000021_1_g1787_t1	80637.XP_007765384.1	9.48e-33	139	2EUJS@1|root,2SWQP@2759|Eukaryota,3AVB3@33154|Opisthokonta,3PHP3@4751|Fungi,3V6RM@5204|Basidiomycota,22F6U@155619|Agaricomycetes	4751|Fungi	-	-	-	-	-	-	-	-	-	-	-	-	-	-	-
JALPZM010000021_1_g1790_t1	5346.XP_001840715.2	1.52e-12	79	2D2DU@1|root,2SMI2@2759|Eukaryota,3AGBJ@33154|Opisthokonta,3PAB2@4751|Fungi,3V3U2@5204|Basidiomycota,22E0W@155619|Agaricomycetes,3W8ZM@5338|Agaricales	4751|Fungi	-	-	-	-	-	-	-	-	-	-	-	-	-	-	Transposase_21
JALPZM010000021_1_g1791_t1	5341.XP_007334560.1	2.69e-14	75.1	28PXZ@1|root,2QWKJ@2759|Eukaryota,38RGQ@33154|Opisthokonta,3P0A8@4751|Fungi,3UZJU@5204|Basidiomycota,228TX@155619|Agaricomycetes,3W31W@5338|Agaricales	4751|Fungi	S	BTB/POZ domain	-	-	-	-	-	-	-	-	-	-	-	-	BTB,CAP_GLY
JALPZM010000021_1_g1792_t1	80637.XP_007774906.1	6.1e-10	65.1	COG0058@1|root,KOG2099@2759|Eukaryota,38F0I@33154|Opisthokonta,3NVUR@4751|Fungi,3V4ME@5204|Basidiomycota,22EKG@155619|Agaricomycetes	4751|Fungi	G	Phosphorylase is an important allosteric enzyme in carbohydrate metabolism. Enzymes from different sources differ in their regulatory mechanisms and in their natural substrates. However, all known phosphorylases share catalytic and structural properties	GPH1	GO:0000272,GO:0003674,GO:0003824,GO:0004645,GO:0005488,GO:0005575,GO:0005622,GO:0005623,GO:0005737,GO:0005975,GO:0005976,GO:0005977,GO:0005980,GO:0006073,GO:0006091,GO:0006112,GO:0008144,GO:0008150,GO:0008152,GO:0008184,GO:0009056,GO:0009057,GO:0009251,GO:0009987,GO:0015980,GO:0016052,GO:0016740,GO:0016757,GO:0016758,GO:0019842,GO:0030170,GO:0036094,GO:0043167,GO:0043168,GO:0043170,GO:0044042,GO:…	2.4.1.1	ko:K00688	ko00500,ko01100,ko01110,ko02026,ko04217,ko04910,ko04922,ko04931,map00500,map01100,map01110,map02026,map04217,map04910,map04922,map04931	-	R02111	-	ko00000,ko00001,ko01000	-	GT35	-	Phosphorylase
JALPZM010000021_1_g1796_t1	202698.XP_007387412.1	1.85e-19	94.7	2EGNN@1|root,2SMJ3@2759|Eukaryota,3AJ4Z@33154|Opisthokonta,3PBIT@4751|Fungi,3V4J7@5204|Basidiomycota,225PG@155619|Agaricomycetes,3H0II@355688|Agaricomycetes incertae sedis	4751|Fungi	-	-	-	-	-	-	-	-	-	-	-	-	-	-	-
JALPZM010000021_1_g1797_t1	85982.XP_007312723.1	4.62e-45	174	KOG3105@1|root,KOG3105@2759|Eukaryota,38EWM@33154|Opisthokonta,3P4Q8@4751|Fungi,3V3RS@5204|Basidiomycota,2277R@155619|Agaricomycetes	4751|Fungi	BD	DDE-domain-containing protein	-	GO:0000003,GO:0000070,GO:0000228,GO:0000278,GO:0000280,GO:0000775,GO:0000779,GO:0000780,GO:0000785,GO:0000790,GO:0000792,GO:0000793,GO:0000794,GO:0000819,GO:0003006,GO:0003674,GO:0003676,GO:0003677,GO:0003690,GO:0005488,GO:0005575,GO:0005622,GO:0005623,GO:0005634,GO:0005694,GO:0006325,GO:0006342,GO:0006355,GO:0006996,GO:0007049,GO:0007059,GO:0007530,GO:0007531,GO:0007533,GO:0007535,GO:0008104,GO:…	-	-	-	-	-	-	-	-	-	-	DDE_1,HTH_Tnp_Tc5
JALPZM010000021_1_g1798_t1	984962.XP_009551276.1	1.64e-216	630	KOG4593@1|root,KOG4593@2759|Eukaryota,395TD@33154|Opisthokonta,3NWBJ@4751|Fungi,3V24Q@5204|Basidiomycota,227BN@155619|Agaricomycetes,3H1IZ@355688|Agaricomycetes incertae sedis	4751|Fungi	D	Mitotic checkpoint protein	MAD1	GO:0000070,GO:0000075,GO:0000228,GO:0000278,GO:0000280,GO:0000775,GO:0000776,GO:0000777,GO:0000778,GO:0000779,GO:0000780,GO:0000793,GO:0000794,GO:0000819,GO:0005575,GO:0005622,GO:0005623,GO:0005634,GO:0005635,GO:0005694,GO:0005815,GO:0005816,GO:0005819,GO:0005856,GO:0006810,GO:0006913,GO:0006996,GO:0007049,GO:0007059,GO:0007080,GO:0007088,GO:0007093,GO:0007094,GO:0007346,GO:0008104,GO:0008150,GO:…	2.1.1.233	ko:K06679,ko:K18203	ko04111,ko04113,ko04114,ko05166,map04111,map04113,map04114,map05166	-	-	-	ko00000,ko00001,ko01000,ko01009,ko03036	-	-	-	MAD
JALPZM010000021_1_g1799_t1	85982.XP_007320201.1	1.53e-141	430	2BU21@1|root,2S229@2759|Eukaryota,3A1AR@33154|Opisthokonta,3P283@4751|Fungi,3V4US@5204|Basidiomycota,22F4A@155619|Agaricomycetes	4751|Fungi	S	Protein of unknown function DUF262	-	-	-	-	-	-	-	-	-	-	-	-	DUF262
JALPZM010000021_1_g1800_t1	40483.S8DRB5	8.37e-142	430	COG2124@1|root,KOG0157@2759|Eukaryota,3AHII@33154|Opisthokonta,3PCXJ@4751|Fungi,3V3SN@5204|Basidiomycota,227E8@155619|Agaricomycetes,3H2ZA@355688|Agaricomycetes incertae sedis	4751|Fungi	IQ	cytochrome P450	-	-	-	-	-	-	-	-	-	-	-	-	p450
JALPZM010000021_1_g1801_t1	80637.XP_007771952.1	2.67e-122	357	COG1540@1|root,2RG2S@2759|Eukaryota,39U7V@33154|Opisthokonta,3P1EK@4751|Fungi,3V13W@5204|Basidiomycota,227U3@155619|Agaricomycetes	4751|Fungi	S	LamB YcsF	-	-	-	ko:K07160	-	-	-	-	ko00000	-	-	-	LamB_YcsF
JALPZM010000021_1_g1802_t1	85982.XP_007320135.1	0	1439	COG4770@1|root,KOG0238@2759|Eukaryota,38B7N@33154|Opisthokonta,3NVGW@4751|Fungi,3UY5K@5204|Basidiomycota,224FP@155619|Agaricomycetes	4751|Fungi	EI	Carboxyltransferase domain, subdomain A and B	-	-	6.3.4.6	ko:K01941	ko00220,ko00791,ko01100,map00220,map00791,map01100	-	R00774	RC00378	ko00000,ko00001,ko01000	-	-	-	Biotin_carb_C,Biotin_carb_N,Biotin_lipoyl,CPSase_L_D2,CT_A_B,CT_C_D
JALPZM010000021_1_g1803_t1	40483.S8DPE6	3.54e-36	129	COG0424@1|root,KOG1509@2759|Eukaryota,38DF2@33154|Opisthokonta,3NUSB@4751|Fungi,3V0EQ@5204|Basidiomycota,227TN@155619|Agaricomycetes,3H0S1@355688|Agaricomycetes incertae sedis	4751|Fungi	D	Maf-like protein	-	-	-	ko:K06287	-	-	-	-	ko00000	-	-	-	Maf
JALPZM010000021_1_g1804_t1	221103.XP_007845666.1	1.09e-71	223	COG0424@1|root,KOG1509@2759|Eukaryota,38DF2@33154|Opisthokonta,3NUSB@4751|Fungi,3V504@5204|Basidiomycota,22E4H@155619|Agaricomycetes	4751|Fungi	D	Maf-like protein	-	-	-	ko:K06287	-	-	-	-	ko00000	-	-	-	Maf
JALPZM010000021_1_g1805_t1	5346.XP_001836679.2	8.87e-72	226	KOG3999@1|root,KOG3999@2759|Eukaryota,39815@33154|Opisthokonta,3NXPT@4751|Fungi,3V0B3@5204|Basidiomycota,224IP@155619|Agaricomycetes,3W4G6@5338|Agaricales	4751|Fungi	DL	Hus1-like protein	hus1	GO:0000003,GO:0000075,GO:0000076,GO:0000077,GO:0000228,GO:0000278,GO:0000723,GO:0000724,GO:0000725,GO:0000785,GO:0000792,GO:0000793,GO:0000794,GO:0005575,GO:0005622,GO:0005623,GO:0005634,GO:0005694,GO:0006139,GO:0006259,GO:0006281,GO:0006289,GO:0006302,GO:0006310,GO:0006725,GO:0006807,GO:0006950,GO:0006974,GO:0006996,GO:0007049,GO:0007093,GO:0007346,GO:0008150,GO:0008152,GO:0009987,GO:0010389,GO:…	-	ko:K10903	ko04218,map04218	-	-	-	ko00000,ko00001,ko03400	-	-	-	Hus1
JALPZM010000021_1_g1806_t1	104355.XP_007870967.1	3.81e-25	112	2D30Q@1|root,2SPSS@2759|Eukaryota,3AMMM@33154|Opisthokonta,3PDZ2@4751|Fungi,3V5FR@5204|Basidiomycota,229UC@155619|Agaricomycetes,3H5IG@355688|Agaricomycetes incertae sedis	4751|Fungi	S	BTB/POZ domain	-	-	-	-	-	-	-	-	-	-	-	-	BTB
JALPZM010000021_1_g1807_t1	80637.XP_007771947.1	1.37e-36	150	2CSVX@1|root,2RDEN@2759|Eukaryota,38IMB@33154|Opisthokonta,3PKIF@4751|Fungi,3VA97@5204|Basidiomycota,22BXF@155619|Agaricomycetes	4751|Fungi	-	-	-	-	-	-	-	-	-	-	-	-	-	-	F-box-like
JALPZM010000021_1_g1808_t1	1382306.JNIM01000001_gene207	3.17e-05	50.1	COG0438@1|root,COG0438@2|Bacteria,2G7QG@200795|Chloroflexi	200795|Chloroflexi	M	PFAM glycosyl transferase group 1	-	-	-	-	-	-	-	-	-	-	-	-	Glyco_transf_4,Glycos_transf_1
JALPZM010000021_1_g1809_t1	85982.XP_007318903.1	2.48e-239	673	2C5MI@1|root,2QRAF@2759|Eukaryota,38FAW@33154|Opisthokonta,3NVCW@4751|Fungi,3UZ2P@5204|Basidiomycota,224ZN@155619|Agaricomycetes	4751|Fungi	T	Pleckstrin homology domain.	-	GO:0003674,GO:0005488,GO:0005543,GO:0005575,GO:0005622,GO:0005623,GO:0005737,GO:0005938,GO:0007009,GO:0008150,GO:0008289,GO:0009987,GO:0010256,GO:0016043,GO:0022607,GO:0032126,GO:0032956,GO:0032970,GO:0033043,GO:0035091,GO:0043167,GO:0043168,GO:0044085,GO:0044424,GO:0044444,GO:0044448,GO:0044464,GO:0050789,GO:0050794,GO:0051128,GO:0051285,GO:0051286,GO:0051493,GO:0061024,GO:0065007,GO:0070941,GO:…	-	-	-	-	-	-	-	-	-	-	PH
JALPZM010000021_1_g1810_t1	936053.P0C1J3	7.7e-45	150	COG0545@1|root,KOG0544@2759|Eukaryota,3A3EV@33154|Opisthokonta,3P4BA@4751|Fungi,1GU9C@112252|Fungi incertae sedis	4751|Fungi	O	FKBP-type peptidyl-prolyl cis-trans isomerase	-	GO:0000413,GO:0003674,GO:0003755,GO:0003824,GO:0005488,GO:0005527,GO:0005528,GO:0005575,GO:0005622,GO:0005623,GO:0005634,GO:0005737,GO:0005829,GO:0006457,GO:0006464,GO:0006807,GO:0007154,GO:0007165,GO:0008144,GO:0008150,GO:0008152,GO:0009987,GO:0016853,GO:0016859,GO:0018193,GO:0018208,GO:0019538,GO:0023052,GO:0031929,GO:0035556,GO:0036211,GO:0043170,GO:0043226,GO:0043227,GO:0043229,GO:0043231,GO:…	5.2.1.8	ko:K09568	-	-	-	-	ko00000,ko01000,ko03110	-	-	-	FKBP_C
JALPZM010000021_1_g1811_t1	5346.XP_001840121.2	2.31e-10	68.9	2F0DW@1|root,2T1JS@2759|Eukaryota,3AS8X@33154|Opisthokonta,3PHU7@4751|Fungi,3V6QK@5204|Basidiomycota,22CP9@155619|Agaricomycetes,3W8KG@5338|Agaricales	4751|Fungi	-	-	-	-	-	-	-	-	-	-	-	-	-	-	-
JALPZM010000021_1_g1815_t1	5346.XP_001839698.1	8.53e-64	226	2BVIV@1|root,2S2AH@2759|Eukaryota,3A4IV@33154|Opisthokonta,3P9IW@4751|Fungi,3V5N2@5204|Basidiomycota,227IM@155619|Agaricomycetes,3W8MV@5338|Agaricales	4751|Fungi	S	Ulp1 protease family, C-terminal catalytic domain	-	-	-	-	-	-	-	-	-	-	-	-	Peptidase_C48
JALPZM010000021_1_g1818_t1	202698.XP_007388147.1	9.34e-21	92.4	2C9C2@1|root,2R16D@2759|Eukaryota,3AYRS@33154|Opisthokonta,3PJVR@4751|Fungi,3V9AJ@5204|Basidiomycota,22AV3@155619|Agaricomycetes,3H641@355688|Agaricomycetes incertae sedis	4751|Fungi	S	gag-polypeptide of LTR copia-type	-	-	-	-	-	-	-	-	-	-	-	-	DUF4219,Retrotran_gag_2
JALPZM010000021_1_g1819_t1	40483.S8F0H9	2.11e-117	344	COG3897@1|root,KOG2920@2759|Eukaryota,39VN8@33154|Opisthokonta,3NY5F@4751|Fungi,3V1I7@5204|Basidiomycota,224N7@155619|Agaricomycetes,3H3ZK@355688|Agaricomycetes incertae sedis	4751|Fungi	S	S-adenosyl-L-methionine-dependent protein methyltransferase that trimethylates the N-terminal glycine 'Gly- 2' of elongation factor 1-alpha, before also catalyzing the mono- and dimethylation of 'Lys-3'	EFM7	GO:0000183,GO:0003674,GO:0003824,GO:0005575,GO:0005622,GO:0005623,GO:0005737,GO:0006325,GO:0006342,GO:0006355,GO:0006464,GO:0006479,GO:0006480,GO:0006766,GO:0006767,GO:0006769,GO:0006807,GO:0006996,GO:0008112,GO:0008150,GO:0008152,GO:0008168,GO:0008170,GO:0008213,GO:0008276,GO:0008757,GO:0009820,GO:0009889,GO:0009890,GO:0009892,GO:0009987,GO:0010468,GO:0010556,GO:0010558,GO:0010605,GO:0010629,GO:…	2.1.1.1	ko:K17878	-	-	-	-	ko00000,ko01000,ko03036	-	-	-	Methyltransf_16
JALPZM010000021_1_g1820_t1	984962.XP_009547053.1	1.3e-23	102	2EDPF@1|root,2SJ9A@2759|Eukaryota,3AI9B@33154|Opisthokonta,3PD09@4751|Fungi,3V43H@5204|Basidiomycota,228N4@155619|Agaricomycetes,3H57G@355688|Agaricomycetes incertae sedis	4751|Fungi	-	-	-	-	-	-	-	-	-	-	-	-	-	-	BTB
JALPZM010000021_1_g1821_t1	202698.XP_007378533.1	1.81e-11	72	2E87V@1|root,2SER1@2759|Eukaryota,3A8I2@33154|Opisthokonta,3P8CI@4751|Fungi,3V2PG@5204|Basidiomycota,2299J@155619|Agaricomycetes,3H4R8@355688|Agaricomycetes incertae sedis	4751|Fungi	S	BTG family	-	-	-	ko:K14443	ko03018,map03018	-	-	-	ko00000,ko00001,ko03019	-	-	-	BTG
JALPZM010000021_1_g1823_t1	40492.XP_007299220.1	1.12e-06	52.8	2CG70@1|root,2STSF@2759|Eukaryota,3AQGC@33154|Opisthokonta,3PFPJ@4751|Fungi,3V6FH@5204|Basidiomycota,22ANA@155619|Agaricomycetes,3H7D3@355688|Agaricomycetes incertae sedis	4751|Fungi	-	-	-	-	-	-	-	-	-	-	-	-	-	-	-
JALPZM010000021_1_g1825_t1	3641.EOY19682	2.41e-07	61.6	COG2801@1|root,KOG0017@2759|Eukaryota,37SNQ@33090|Viridiplantae,3GHRQ@35493|Streptophyta	35493|Streptophyta	L	spliceosomal complex assembly	-	-	-	-	-	-	-	-	-	-	-	-	RVT_2,Retrotran_gag_2,gag_pre-integrs,rve,zf-CCHC
JALPZM010000021_1_g1828_t1	29875.EHK21063	6.73e-05	55.1	2E3MS@1|root,2SAP5@2759|Eukaryota,3AGNI@33154|Opisthokonta,3PCQC@4751|Fungi,3R2G8@4890|Ascomycota,21I5V@147550|Sordariomycetes,3TR8K@5125|Hypocreales,3U4NE@5129|Hypocreaceae	4751|Fungi	-	-	-	-	-	-	-	-	-	-	-	-	-	-	-
JALPZM010000021_1_g1829_t1	202698.XP_007387520.1	3.68e-48	162	2ESKY@1|root,2SV4Z@2759|Eukaryota,3AB87@33154|Opisthokonta,3P7E0@4751|Fungi,3V3ZG@5204|Basidiomycota,2299Q@155619|Agaricomycetes,3H4TK@355688|Agaricomycetes incertae sedis	4751|Fungi	-	-	-	-	-	-	-	-	-	-	-	-	-	-	Transposase_21
JALPZM010000021_1_g1831_t1	221103.XP_007853098.1	2.57e-41	160	29NDJ@1|root,2RVQA@2759|Eukaryota,38I99@33154|Opisthokonta,3PK6J@4751|Fungi,3V9RZ@5204|Basidiomycota,22CP1@155619|Agaricomycetes	4751|Fungi	-	-	-	-	-	-	-	-	-	-	-	-	-	-	-
JALPZM010000021_1_g1838_t1	221103.XP_007857377.1	4.35e-11	68.9	28K1W@1|root,2QSGD@2759|Eukaryota,39WBJ@33154|Opisthokonta,3PDGU@4751|Fungi,3V5AF@5204|Basidiomycota,2299S@155619|Agaricomycetes	4751|Fungi	S	Transposase family tnp2	-	-	-	-	-	-	-	-	-	-	-	-	Transposase_21
JALPZM010000021_1_g1840_t1	5346.XP_001832960.1	2.21e-09	63.2	2D2UM@1|root,2SP2I@2759|Eukaryota,3AMKC@33154|Opisthokonta,3PE7S@4751|Fungi,3V5NF@5204|Basidiomycota,22AQC@155619|Agaricomycetes,3W8H0@5338|Agaricales	4751|Fungi	-	-	-	-	-	-	-	-	-	-	-	-	-	-	-
JALPZM010000021_1_g1844_t1	984962.XP_009550424.1	1.54e-21	99	COG2801@1|root,KOG0017@2759|Eukaryota,3AKRK@33154|Opisthokonta,3PE9Z@4751|Fungi,3VCKX@5204|Basidiomycota,22D2F@155619|Agaricomycetes,3H292@355688|Agaricomycetes incertae sedis	4751|Fungi	L	Integrase core domain	-	-	-	-	-	-	-	-	-	-	-	-	rve
JALPZM010000021_1_g1845_t1	984962.XP_009552912.1	9.32e-44	166	2D3GZ@1|root,2SRIE@2759|Eukaryota,3ANI0@33154|Opisthokonta,3PEEV@4751|Fungi,3V5N1@5204|Basidiomycota	4751|Fungi	-	-	-	-	-	-	-	-	-	-	-	-	-	-	gag-asp_proteas
JALPZM010000021_1_g1846_t1	40483.S8DPJ3	5.59e-80	259	2CZ18@1|root,2S7RI@2759|Eukaryota,3A6Y9@33154|Opisthokonta,3Q31X@4751|Fungi,3V3I6@5204|Basidiomycota,227VH@155619|Agaricomycetes,3H8U6@355688|Agaricomycetes incertae sedis	4751|Fungi	S	DDE superfamily endonuclease	-	-	-	-	-	-	-	-	-	-	-	-	DDE_1
JALPZM010000021_1_g1849_t1	40492.XP_007311398.1	4.77e-08	57.8	28IH4@1|root,2SFJ8@2759|Eukaryota,3A80Q@33154|Opisthokonta,3P5XX@4751|Fungi,3V5VK@5204|Basidiomycota,22AJS@155619|Agaricomycetes,3H7A9@355688|Agaricomycetes incertae sedis	4751|Fungi	-	-	-	-	-	-	-	-	-	-	-	-	-	-	-
JALPZM010000021_1_g1850_t1	40492.XP_007311398.1	4.77e-08	57.8	28IH4@1|root,2SFJ8@2759|Eukaryota,3A80Q@33154|Opisthokonta,3P5XX@4751|Fungi,3V5VK@5204|Basidiomycota,22AJS@155619|Agaricomycetes,3H7A9@355688|Agaricomycetes incertae sedis	4751|Fungi	-	-	-	-	-	-	-	-	-	-	-	-	-	-	-
JALPZM010000021_1_g1852_t1	40483.S8FAK7	9.76e-09	62.4	2EEI7@1|root,2SIXA@2759|Eukaryota,3AFFQ@33154|Opisthokonta,3PAX8@4751|Fungi,3V4D2@5204|Basidiomycota,22FDI@155619|Agaricomycetes,3H8XQ@355688|Agaricomycetes incertae sedis	4751|Fungi	-	-	-	-	-	-	-	-	-	-	-	-	-	-	-
JALPZM010000021_1_g1859_t1	221103.XP_007847914.1	2.68e-48	192	2EG91@1|root,2SM8X@2759|Eukaryota,3AIDC@33154|Opisthokonta,3PAV6@4751|Fungi,3V3R3@5204|Basidiomycota,2254R@155619|Agaricomycetes,3W7MP@5338|Agaricales	4751|Fungi	-	-	-	-	-	ko:K19720	ko04611,ko04926,ko04933,ko04974,ko05146,map04611,map04926,map04933,map04974,map05146	-	-	-	ko00000,ko00001,ko00536	-	-	-	-
JALPZM010000021_1_g1860_t1	40492.XP_007311872.1	1.32e-17	92	2CP6N@1|root,2R0MY@2759|Eukaryota,3AF15@33154|Opisthokonta,3PC22@4751|Fungi,3V39V@5204|Basidiomycota,22BM6@155619|Agaricomycetes	40492.XP_007311872.1|-	-	-	-	-	-	-	-	-	-	-	-	-	-	-	-
JALPZM010000021_1_g1864_t1	5346.XP_002911389.1	1.01e-28	128	KOG1121@1|root,KOG1121@2759|Eukaryota,39KU3@33154|Opisthokonta,3Q57D@4751|Fungi,3VCJY@5204|Basidiomycota,22C69@155619|Agaricomycetes,3W95N@5338|Agaricales	4751|Fungi	L	protein dimerization activity	-	-	-	-	-	-	-	-	-	-	-	-	DUF659,Dimer_Tnp_hAT
JALPZM010000021_1_g1865_t1	40483.S8DHZ3	2.61e-28	117	2C6FY@1|root,2SQ9Q@2759|Eukaryota,3AM14@33154|Opisthokonta,3PDQ9@4751|Fungi,3V8Q3@5204|Basidiomycota,22A2T@155619|Agaricomycetes,3H5Q0@355688|Agaricomycetes incertae sedis	4751|Fungi	-	-	-	-	-	-	-	-	-	-	-	-	-	-	-
JALPZM010000021_1_g1866_t1	104355.XP_007871418.1	3.15e-63	200	28K6X@1|root,2QSMG@2759|Eukaryota,39TXW@33154|Opisthokonta,3PE06@4751|Fungi,3V6PE@5204|Basidiomycota,22A5X@155619|Agaricomycetes,3H5II@355688|Agaricomycetes incertae sedis	4751|Fungi	-	-	-	-	-	-	-	-	-	-	-	-	-	-	-
JALPZM010000021_1_g1867_t1	5346.XP_001836837.2	8.96e-15	77.4	2D4IP@1|root,2SVAK@2759|Eukaryota,3ARI3@33154|Opisthokonta,3PG2D@4751|Fungi,3V6HF@5204|Basidiomycota,22B1Q@155619|Agaricomycetes,3W9DI@5338|Agaricales	4751|Fungi	-	-	-	-	-	-	-	-	-	-	-	-	-	-	-
JALPZM010000021_1_g1869_t1	5346.XP_001836820.2	6.49e-95	310	COG0507@1|root,KOG0987@2759|Eukaryota,3AAIR@33154|Opisthokonta,3PA61@4751|Fungi,3V3Z1@5204|Basidiomycota,22A1S@155619|Agaricomycetes,3W9QX@5338|Agaricales	4751|Fungi	L	Belongs to the helicase family	-	-	-	-	-	-	-	-	-	-	-	-	Helitron_like_N,PIF1
JALPZM010000021_1_g1870_t1	5346.XP_002911855.1	8.01e-152	503	COG0507@1|root,KOG0987@2759|Eukaryota,3AEDE@33154|Opisthokonta,3PBTZ@4751|Fungi,3V3Z5@5204|Basidiomycota,226FB@155619|Agaricomycetes	4751|Fungi	L	Belongs to the helicase family	-	-	3.6.4.12	ko:K15255	-	-	-	-	ko00000,ko01000,ko03029,ko03032	-	-	-	PIF1
JALPZM010000021_1_g1871_t1	80637.XP_007770556.1	1.64e-179	515	2CW4T@1|root,2RTMK@2759|Eukaryota,39X87@33154|Opisthokonta,3NUMY@4751|Fungi,3V7QF@5204|Basidiomycota,22EUK@155619|Agaricomycetes	4751|Fungi	T	Glycosyl hydrolase family 71	-	-	3.2.1.59	ko:K08254	-	-	-	-	ko00000,ko01000	-	-	-	Glyco_hydro_71
JALPZM010000021_1_g1876_t1	5346.XP_001839780.2	9.31e-85	295	28TXQ@1|root,2R0N9@2759|Eukaryota,3AY6S@33154|Opisthokonta,3PJBY@4751|Fungi,3V8NJ@5204|Basidiomycota,22DBE@155619|Agaricomycetes,3W95T@5338|Agaricales	4751|Fungi	-	-	-	-	-	-	-	-	-	-	-	-	-	-	-
JALPZM010000021_1_g1877_t1	5341.XP_007329581.1	8.9e-146	431	COG0277@1|root,KOG1231@2759|Eukaryota,39RPQ@33154|Opisthokonta,3NYKW@4751|Fungi,3V4XT@5204|Basidiomycota,225EN@155619|Agaricomycetes,3W3YK@5338|Agaricales	4751|Fungi	C	Belongs to the oxygen-dependent FAD-linked oxidoreductase family	-	-	-	-	-	-	-	-	-	-	-	-	BBE,FAD_binding_4
JALPZM010000021_1_g1878_t1	5346.XP_001838226.1	0	966	COG0553@1|root,KOG0385@2759|Eukaryota,38CTE@33154|Opisthokonta,3NX78@4751|Fungi,3UYSV@5204|Basidiomycota,225NK@155619|Agaricomycetes,3W6MQ@5338|Agaricales	4751|Fungi	A	SNF2 family N-terminal domain	IRC5	GO:0003674,GO:0003824,GO:0005575,GO:0005622,GO:0005623,GO:0005634,GO:0006139,GO:0006259,GO:0006310,GO:0006312,GO:0006725,GO:0006807,GO:0008150,GO:0008152,GO:0009987,GO:0016462,GO:0016787,GO:0016817,GO:0016818,GO:0016887,GO:0017111,GO:0034641,GO:0043170,GO:0043226,GO:0043227,GO:0043229,GO:0043231,GO:0044237,GO:0044238,GO:0044260,GO:0044424,GO:0044464,GO:0046483,GO:0071704,GO:0090304,GO:1901360	-	ko:K19001	-	-	-	-	ko00000,ko03036	-	-	-	Helicase_C,SNF2_N
JALPZM010000021_1_g1879_t1	80637.XP_007767751.1	0.000528	48.9	2D3NP@1|root,2SS6K@2759|Eukaryota,3ANUE@33154|Opisthokonta,3PETG@4751|Fungi,3V62Q@5204|Basidiomycota,22B1I@155619|Agaricomycetes	4751|Fungi	-	-	-	-	-	-	-	-	-	-	-	-	-	-	-
JALPZM010000021_1_g1881_t1	5341.XP_007334380.1	1.02e-11	72.8	2ERE9@1|root,2SU7V@2759|Eukaryota,3ARF7@33154|Opisthokonta,3PFYP@4751|Fungi,3V6EC@5204|Basidiomycota,22DE9@155619|Agaricomycetes,3W9GK@5338|Agaricales	4751|Fungi	-	-	-	-	-	-	-	-	-	-	-	-	-	-	-
JALPZM010000021_1_g1882_t1	202698.XP_007387520.1	2.09e-62	201	2ESKY@1|root,2SV4Z@2759|Eukaryota,3AB87@33154|Opisthokonta,3P7E0@4751|Fungi,3V3ZG@5204|Basidiomycota,2299Q@155619|Agaricomycetes,3H4TK@355688|Agaricomycetes incertae sedis	4751|Fungi	-	-	-	-	-	-	-	-	-	-	-	-	-	-	Transposase_21
JALPZM010000021_1_g1883_t1	5334.XP_003037328.1	1.64e-35	139	2EAPP@1|root,2SGWV@2759|Eukaryota,3AN3N@33154|Opisthokonta,3PF2V@4751|Fungi,3V5QT@5204|Basidiomycota,229SB@155619|Agaricomycetes,3W8X2@5338|Agaricales	4751|Fungi	S	cnd00820	-	-	-	-	-	-	-	-	-	-	-	-	-
JALPZM010000021_1_g1884_t1	5762.XP_002673737.1	6.76e-08	63.5	COG5164@1|root,KOG1999@2759|Eukaryota	2759|Eukaryota	K	regulation of DNA-templated transcription, elongation	-	-	-	ko:K11292,ko:K15172	-	-	-	-	ko00000,ko03019,ko03021,ko03036	-	-	-	CTD,KOW,Spt5-NGN,Spt5_N
JALPZM010000021_1_g1890_t1	85982.XP_007323174.1	2.72e-12	72	COG2801@1|root,KOG0017@2759|Eukaryota,3AJUW@33154|Opisthokonta,3PD9W@4751|Fungi,3V5AB@5204|Basidiomycota,22BPA@155619|Agaricomycetes	4751|Fungi	L	transposition, RNA-mediated	-	-	-	-	-	-	-	-	-	-	-	-	-
JALPZM010000021_1_g1892_t1	5334.XP_003033635.1	1.88e-05	55.1	COG1028@1|root,KOG1208@2759|Eukaryota,3AF5K@33154|Opisthokonta,3PBVN@4751|Fungi,3V4EE@5204|Basidiomycota,22BIG@155619|Agaricomycetes	4751|Fungi	Q	Enoyl-(Acyl carrier protein) reductase	-	-	-	-	-	-	-	-	-	-	-	-	adh_short
JALPZM010000021_1_g1893_t1	984962.XP_009544485.1	5.61e-58	209	2EBRF@1|root,2SM5A@2759|Eukaryota,3AJFA@33154|Opisthokonta,3PBZX@4751|Fungi,3V45T@5204|Basidiomycota,2287R@155619|Agaricomycetes,3H33Y@355688|Agaricomycetes incertae sedis	4751|Fungi	-	-	-	-	-	-	-	-	-	-	-	-	-	-	-
JALPZM010000021_1_g1894_t1	984962.XP_009551057.1	6.48e-11	72.8	2D4F0@1|root,2SUXC@2759|Eukaryota,3APTG@33154|Opisthokonta,3PFW1@4751|Fungi,3V6FE@5204|Basidiomycota,22BAW@155619|Agaricomycetes,3H7WH@355688|Agaricomycetes incertae sedis	984962.XP_009551057.1|-	-	-	-	-	-	-	-	-	-	-	-	-	-	-	-
JALPZM010000021_1_g1895_t1	984962.XP_009551057.1	8.2e-13	75.5	2D4F0@1|root,2SUXC@2759|Eukaryota,3APTG@33154|Opisthokonta,3PFW1@4751|Fungi,3V6FE@5204|Basidiomycota,22BAW@155619|Agaricomycetes,3H7WH@355688|Agaricomycetes incertae sedis	984962.XP_009551057.1|-	-	-	-	-	-	-	-	-	-	-	-	-	-	-	-
JALPZM010000021_1_g1897_t1	40492.XP_007306322.1	3.34e-13	74.7	28K1W@1|root,2QSGD@2759|Eukaryota,39WBJ@33154|Opisthokonta,3PDGU@4751|Fungi,3V5AF@5204|Basidiomycota,2299S@155619|Agaricomycetes,3H4R5@355688|Agaricomycetes incertae sedis	4751|Fungi	S	Transposase family tnp2	-	-	-	-	-	-	-	-	-	-	-	-	Transposase_21
JALPZM010000021_1_g1900_t1	4909.A0A099P3R0	4.19e-18	95.9	COG5164@1|root,KOG1999@2759|Eukaryota,38GVC@33154|Opisthokonta,3NUM8@4751|Fungi,3QKX3@4890|Ascomycota,3RRHY@4891|Saccharomycetes	4751|Fungi	K	The SPT4-SPT5 complex mediates both activation and inhibition of transcription elongation, and plays a role in pre- mRNA processing. This complex seems to be important for the stability of the RNA polymerase II elongation machinery on the chromatin template but not for the inherent ability of this machinery to translocate down the gene	SPT5	GO:0000228,GO:0000375,GO:0000377,GO:0000398,GO:0000785,GO:0000790,GO:0000988,GO:0000990,GO:0000991,GO:0000993,GO:0001042,GO:0001098,GO:0001099,GO:0001179,GO:0001181,GO:0003674,GO:0003676,GO:0003677,GO:0003723,GO:0003729,GO:0005488,GO:0005515,GO:0005575,GO:0005622,GO:0005623,GO:0005634,GO:0005654,GO:0005694,GO:0005737,GO:0005739,GO:0006139,GO:0006282,GO:0006351,GO:0006354,GO:0006355,GO:0006356,GO:…	-	ko:K15172	-	-	-	-	ko00000,ko03019,ko03021	-	-	-	CTD,KOW,Spt5-NGN,Spt5_N
JALPZM010000021_1_g1901_t1	5334.XP_003032997.1	0.00011	50.8	2952Z@1|root,2RC0Q@2759|Eukaryota,3AYBR@33154|Opisthokonta,3PJGF@4751|Fungi,3V8TV@5204|Basidiomycota,22DH4@155619|Agaricomycetes,3W9MW@5338|Agaricales	5334.XP_003032997.1|-	-	-	-	-	-	-	-	-	-	-	-	-	-	-	-
JALPZM010000021_1_g1902_t1	221103.XP_007855016.1	6.24e-18	89	COG1132@1|root,KOG0054@2759|Eukaryota,38DEW@33154|Opisthokonta,3NUKV@4751|Fungi,3UYGG@5204|Basidiomycota,226YQ@155619|Agaricomycetes,3W5E3@5338|Agaricales	4751|Fungi	Q	ABC transporter transmembrane region	-	-	-	-	-	-	-	-	-	-	-	-	ABC_membrane,ABC_tran
JALPZM010000021_1_g1904_t1	104355.XP_007869215.1	7.87e-177	531	COG0790@1|root,KOG1550@2759|Eukaryota,38HUN@33154|Opisthokonta,3NVWT@4751|Fungi,3V070@5204|Basidiomycota,227BD@155619|Agaricomycetes,3H2U2@355688|Agaricomycetes incertae sedis	4751|Fungi	MOT	HCP-like protein	-	GO:0000148,GO:0000278,GO:0000281,GO:0000910,GO:0000917,GO:0000935,GO:0005575,GO:0005623,GO:0005886,GO:0006109,GO:0007049,GO:0008104,GO:0008150,GO:0009889,GO:0009987,GO:0010556,GO:0010675,GO:0010962,GO:0010981,GO:0016020,GO:0016043,GO:0019222,GO:0022402,GO:0022607,GO:0030428,GO:0031323,GO:0031326,GO:0032153,GO:0032155,GO:0032506,GO:0032881,GO:0032885,GO:0032950,GO:0032951,GO:0032991,GO:0032995,GO:…	-	-	-	-	-	-	-	-	-	-	Sel1
JALPZM010000021_1_g1905_t1	5346.XP_001831913.1	5.82e-45	174	28KYQ@1|root,2QTFH@2759|Eukaryota,3ANF2@33154|Opisthokonta,3Q58U@4751|Fungi,3V60K@5204|Basidiomycota,229UD@155619|Agaricomycetes,3W7FQ@5338|Agaricales	4751|Fungi	S	GATA zinc finger	-	-	-	-	-	-	-	-	-	-	-	-	GATA
JALPZM010000021_1_g1906_t1	5341.XP_007326224.1	7.57e-09	64.3	KOG4157@1|root,KOG4157@2759|Eukaryota,39X95@33154|Opisthokonta,3NVTF@4751|Fungi,3V5FV@5204|Basidiomycota,22BRV@155619|Agaricomycetes,3W9RY@5338|Agaricales	4751|Fungi	E	Belongs to the peroxidase family	-	-	-	-	-	-	-	-	-	-	-	-	peroxidase
JALPZM010000021_1_g1907_t1	221103.XP_007859298.1	2.76e-36	140	COG2801@1|root,KOG0017@2759|Eukaryota,38F42@33154|Opisthokonta,3NVKU@4751|Fungi,3UXZ9@5204|Basidiomycota	4751|Fungi	L	Retrotransposable element tf2 155 kda protein type 1-like	-	GO:0003674,GO:0003824,GO:0003964,GO:0005575,GO:0005622,GO:0005623,GO:0005634,GO:0006139,GO:0006259,GO:0006278,GO:0006725,GO:0006807,GO:0008150,GO:0008152,GO:0009058,GO:0009059,GO:0009987,GO:0016740,GO:0016772,GO:0016779,GO:0018130,GO:0019438,GO:0034061,GO:0034641,GO:0034645,GO:0034654,GO:0043170,GO:0043226,GO:0043227,GO:0043229,GO:0043231,GO:0044237,GO:0044238,GO:0044249,GO:0044260,GO:0044271,GO:…	-	-	-	-	-	-	-	-	-	-	Chromo,RVP_2,RVT_1,Retrotrans_gag,rve,zf-CCHC
JALPZM010000021_1_g1909_t1	221103.XP_007854861.1	0.000573	45.1	2E9SK@1|root,2SG3D@2759|Eukaryota	2759|Eukaryota	-	-	-	-	-	-	-	-	-	-	-	-	-	-	RVP_2,Retrotrans_gag,zf-CCHC
JALPZM010000021_1_g1911_t1	7029.ACYPI062011-PA	3.71e-11	69.3	KOG1075@1|root,KOG1075@2759|Eukaryota,39X0S@33154|Opisthokonta,3BF48@33208|Metazoa,3D5JC@33213|Bilateria,41X08@6656|Arthropoda,3SJDR@50557|Insecta	33208|Metazoa	G	Reverse transcriptase (RNA-dependent DNA polymerase)	-	-	2.4.1.17	ko:K00699,ko:K06515	ko00040,ko00053,ko00140,ko00830,ko00860,ko00980,ko00982,ko00983,ko01100,ko01110,ko05204,ko05231,map00040,map00053,map00140,map00830,map00860,map00980,map00982,map00983,map01100,map01110,map05204,map05231	M00014,M00129	R01383,R02358,R02389,R02478,R02502,R02902,R03091,R04352,R04353,R04354,R04683,R07106,R08259,R08261,R08262,R08263,R08615,R09426,R09427,R09428	RC00005,RC00033,RC00049,RC00059,RC00078,RC00171,RC00397,RC00523,RC00529,RC00708,RC02748	ko00000,ko00001,ko00002,ko01000,ko01003,ko02000,ko04090	2.A.92.1.1	GT1	-	Exo_endo_phos_2,PRE_C2HC,RVT_1
JALPZM010000021_1_g1912_t1	5346.XP_002910774.1	0.00088	45.4	COG0507@1|root,KOG0987@2759|Eukaryota	2759|Eukaryota	L	G-quadruplex DNA unwinding	-	-	3.6.4.12	ko:K15255,ko:K20647	-	-	-	-	ko00000,ko01000,ko03029,ko03032,ko04131	-	-	-	Helitron_like_N,PIF1
JALPZM010000021_1_g1914_t1	160860.XP_007341227.1	6.19e-38	137	2EA8S@1|root,2SGHH@2759|Eukaryota,3AN75@33154|Opisthokonta,3PF19@4751|Fungi,3V99T@5204|Basidiomycota,22AHX@155619|Agaricomycetes,3H79C@355688|Agaricomycetes incertae sedis	4751|Fungi	-	-	-	-	-	-	-	-	-	-	-	-	-	-	-
JALPZM010000021_1_g1915_t1	40492.XP_007302196.1	8.1e-37	142	2D1RE@1|root,2SIZV@2759|Eukaryota,3AFJR@33154|Opisthokonta,3PCBT@4751|Fungi,3V3W0@5204|Basidiomycota,226TY@155619|Agaricomycetes,3H14A@355688|Agaricomycetes incertae sedis	4751|Fungi	-	-	-	-	-	-	-	-	-	-	-	-	-	-	-
JALPZM010000021_1_g1917_t1	80637.XP_007772846.1	6.13e-38	143	2D0D2@1|root,2SDQP@2759|Eukaryota,3AE14@33154|Opisthokonta,3Q67H@4751|Fungi,3V7KA@5204|Basidiomycota,22BHR@155619|Agaricomycetes	4751|Fungi	-	-	-	-	-	-	-	-	-	-	-	-	-	-	-
JALPZM010000021_1_g1919_t1	85982.XP_007311985.1	1.61e-29	130	COG0553@1|root,KOG0390@2759|Eukaryota	2759|Eukaryota	L	DNA repair and recombination protein	-	GO:0000003,GO:0003006,GO:0003674,GO:0003676,GO:0003700,GO:0003723,GO:0003727,GO:0003824,GO:0005488,GO:0005575,GO:0005622,GO:0005623,GO:0005634,GO:0006139,GO:0006325,GO:0006349,GO:0006355,GO:0006464,GO:0006479,GO:0006725,GO:0006807,GO:0006996,GO:0007275,GO:0008150,GO:0008152,GO:0008168,GO:0008170,GO:0008213,GO:0008276,GO:0008757,GO:0009292,GO:0009294,GO:0009653,GO:0009791,GO:0009889,GO:0009965,GO:…	1.14.11.6,3.6.4.12,3.6.4.13	ko:K12818,ko:K15283,ko:K22407	ko03040,map03040	-	-	-	ko00000,ko00001,ko01000,ko02000,ko03041	2.A.7.9	-	-	Helicase_C,SNF2_N
JALPZM010000021_1_g1921_t1	5346.XP_001828173.1	7.09e-18	95.9	2ERYY@1|root,2SUN3@2759|Eukaryota,3AQBE@33154|Opisthokonta,3PGIB@4751|Fungi,3V6IK@5204|Basidiomycota,22CGD@155619|Agaricomycetes,3W9JZ@5338|Agaricales	4751|Fungi	-	-	-	-	-	-	-	-	-	-	-	-	-	-	-
JALPZM010000021_1_g1923_t1	160860.XP_007358956.1	1.51e-33	129	2CG70@1|root,2STSF@2759|Eukaryota,3AQGC@33154|Opisthokonta,3PFPJ@4751|Fungi,3V6FH@5204|Basidiomycota,22ANA@155619|Agaricomycetes,3H7D3@355688|Agaricomycetes incertae sedis	4751|Fungi	-	-	-	-	-	-	-	-	-	-	-	-	-	-	-
JALPZM010000021_1_g1925_t1	5341.XP_007327331.1	1.25e-39	159	COG0553@1|root,KOG0386@2759|Eukaryota	2759|Eukaryota	KL	aortic smooth muscle cell differentiation	-	-	-	ko:K11647,ko:K11756,ko:K11786,ko:K15192	ko04714,ko05225,map04714,map05225	-	-	-	ko00000,ko00001,ko01000,ko03021,ko03036	-	-	-	Ank_2,BAH,Bromodomain,SNF2_N,SnAC
JALPZM010000021_1_g1926_t1	5341.XP_007327331.1	1.55e-37	143	COG0553@1|root,KOG0386@2759|Eukaryota	2759|Eukaryota	KL	aortic smooth muscle cell differentiation	-	-	-	ko:K11647,ko:K11756,ko:K11786,ko:K15192	ko04714,ko05225,map04714,map05225	-	-	-	ko00000,ko00001,ko01000,ko03021,ko03036	-	-	-	Ank_2,BAH,Bromodomain,SNF2_N,SnAC
JALPZM010000021_1_g1927_t1	5341.XP_007327331.1	3.93e-08	55.8	COG0553@1|root,KOG0386@2759|Eukaryota	2759|Eukaryota	KL	aortic smooth muscle cell differentiation	-	-	-	ko:K11647,ko:K11756,ko:K11786,ko:K15192	ko04714,ko05225,map04714,map05225	-	-	-	ko00000,ko00001,ko01000,ko03021,ko03036	-	-	-	Ank_2,BAH,Bromodomain,SNF2_N,SnAC
JALPZM010000021_1_g1928_t1	5341.XP_007327331.1	2.41e-18	90.1	COG0553@1|root,KOG0386@2759|Eukaryota	2759|Eukaryota	KL	aortic smooth muscle cell differentiation	-	-	-	ko:K11647,ko:K11756,ko:K11786,ko:K15192	ko04714,ko05225,map04714,map05225	-	-	-	ko00000,ko00001,ko01000,ko03021,ko03036	-	-	-	Ank_2,BAH,Bromodomain,SNF2_N,SnAC
JALPZM010000021_1_g1931_t1	221103.XP_007858064.1	1.25e-38	148	COG2801@1|root,KOG0017@2759|Eukaryota,3AMJC@33154|Opisthokonta,3PE53@4751|Fungi,3V5P3@5204|Basidiomycota,22BZK@155619|Agaricomycetes	4751|Fungi	L	DNA RNA polymerase	-	-	-	-	-	-	-	-	-	-	-	-	RVT_1
JALPZM010000021_1_g1932_t1	65672.G4THH4	2.75e-36	143	COG2801@1|root,KOG0017@2759|Eukaryota,38F42@33154|Opisthokonta,3NVKU@4751|Fungi,3UXZ9@5204|Basidiomycota,2286X@155619|Agaricomycetes,3H7YX@355688|Agaricomycetes incertae sedis	4751|Fungi	L	Retrotransposable element tf2 155 kda protein type 1-like	-	-	-	-	-	-	-	-	-	-	-	-	RVP_2,RVT_1,rve
JALPZM010000021_1_g1936_t1	85982.XP_007316817.1	1.22e-255	706	COG3239@1|root,2QQNB@2759|Eukaryota,38B9Z@33154|Opisthokonta,3NUUZ@4751|Fungi,3V4FB@5204|Basidiomycota,2264Q@155619|Agaricomycetes	4751|Fungi	I	Fatty acid desaturase	-	-	-	-	-	-	-	-	-	-	-	-	DUF3474,FA_desaturase
JALPZM010000021_1_g1937_t1	5346.XP_001840126.1	3.43e-242	673	2D1P9@1|root,2SIS6@2759|Eukaryota,3AHDX@33154|Opisthokonta,3PBS8@4751|Fungi,3V4PZ@5204|Basidiomycota,22ET7@155619|Agaricomycetes,3W3M3@5338|Agaricales	4751|Fungi	S	Fatty acid	-	-	-	-	-	-	-	-	-	-	-	-	FA_desaturase
JALPZM010000021_1_g1938_t1	85982.XP_007324168.1	3.04e-115	347	COG5272@1|root,KOG0010@2759|Eukaryota,38CHK@33154|Opisthokonta,3NUAJ@4751|Fungi,3V0AR@5204|Basidiomycota,22827@155619|Agaricomycetes	4751|Fungi	O	Heat shock chaperonin-binding motif.	-	GO:0000226,GO:0003674,GO:0005488,GO:0005515,GO:0005575,GO:0005622,GO:0005623,GO:0005634,GO:0006508,GO:0006511,GO:0006807,GO:0006950,GO:0006996,GO:0007010,GO:0007017,GO:0007049,GO:0008150,GO:0008152,GO:0009056,GO:0009057,GO:0009892,GO:0009894,GO:0009895,GO:0009987,GO:0010033,GO:0010243,GO:0010498,GO:0010605,GO:0016043,GO:0019222,GO:0019538,GO:0019941,GO:0022402,GO:0022607,GO:0030163,GO:0030433,GO:…	-	ko:K04523	ko04141,map04141	-	-	-	ko00000,ko00001,ko03051,ko04131	-	-	-	UBA,ubiquitin
JALPZM010000021_1_g1939_t1	400682.PAC_15719440	4.87e-06	57.4	KOG1121@1|root,KOG1121@2759|Eukaryota,39SKR@33154|Opisthokonta,3BBS9@33208|Metazoa	33208|Metazoa	L	hAT family C-terminal dimerisation region	-	-	-	-	-	-	-	-	-	-	-	-	DUF659,Dimer_Tnp_hAT,zf-BED
JALPZM010000021_1_g1941_t1	104355.XP_007868150.1	2.49e-14	74.7	2EPQM@1|root,2SSVU@2759|Eukaryota,3ARID@33154|Opisthokonta,3PFB2@4751|Fungi,3V6H9@5204|Basidiomycota	4751|Fungi	-	-	-	-	-	-	-	-	-	-	-	-	-	-	-
JALPZM010000021_1_g1943_t1	202698.XP_007388121.1	5.03e-37	149	2BYDH@1|root,2R2GV@2759|Eukaryota,3AYB9@33154|Opisthokonta,3PJFZ@4751|Fungi,3V8TA@5204|Basidiomycota,22AWM@155619|Agaricomycetes,3H6EI@355688|Agaricomycetes incertae sedis	4751|Fungi	-	-	-	-	-	-	-	-	-	-	-	-	-	-	-
JALPZM010000021_1_g1944_t1	40492.XP_007299832.1	2.01e-20	95.9	KOG1121@1|root,KOG1121@2759|Eukaryota,3AKZK@33154|Opisthokonta,3PDYR@4751|Fungi,3V5MV@5204|Basidiomycota,229WR@155619|Agaricomycetes,3H5BA@355688|Agaricomycetes incertae sedis	4751|Fungi	L	hAT family C-terminal dimerisation region	-	-	-	-	-	-	-	-	-	-	-	-	Dimer_Tnp_hAT
JALPZM010000021_1_g1945_t1	104355.XP_007869156.1	2.01e-17	82.8	KOG1121@1|root,KOG1121@2759|Eukaryota,3AKZK@33154|Opisthokonta,3PDYR@4751|Fungi,3V5MV@5204|Basidiomycota,229WR@155619|Agaricomycetes,3H5BA@355688|Agaricomycetes incertae sedis	4751|Fungi	L	hAT family C-terminal dimerisation region	-	-	-	-	-	-	-	-	-	-	-	-	Dimer_Tnp_hAT
JALPZM010000021_1_g1946_t1	5346.XP_001830094.2	1.6e-41	165	2EDKN@1|root,2SJ72@2759|Eukaryota,3AGPT@33154|Opisthokonta,3PC7N@4751|Fungi,3V3SE@5204|Basidiomycota,226V1@155619|Agaricomycetes,3W8AF@5338|Agaricales	4751|Fungi	-	-	-	-	-	-	-	-	-	-	-	-	-	-	-
JALPZM010000021_1_g1950_t1	104355.XP_007861619.1	1.07e-20	95.9	2D0ES@1|root,2SDY1@2759|Eukaryota,3AISK@33154|Opisthokonta,3PCSG@4751|Fungi,3V3T6@5204|Basidiomycota,227HI@155619|Agaricomycetes,3H84R@355688|Agaricomycetes incertae sedis	4751|Fungi	S	DNA breaking-rejoining enzyme	-	-	-	-	-	-	-	-	-	-	-	-	Phage_integrase
JALPZM010000021_1_g1953_t1	5346.XP_001836871.2	2.18e-16	88.6	2D4KQ@1|root,2SVHK@2759|Eukaryota,3ARAR@33154|Opisthokonta,3PGH7@4751|Fungi,3V6D5@5204|Basidiomycota,22AV2@155619|Agaricomycetes,3W8BD@5338|Agaricales	4751|Fungi	S	zinc finger	-	-	-	-	-	-	-	-	-	-	-	-	RVP_2,zf-CCHC
JALPZM010000021_1_g1956_t1	7425.NV14360-PA	1.34e-22	102	COG2801@1|root,KOG0017@2759|Eukaryota,38F42@33154|Opisthokonta,3BI8I@33208|Metazoa,3D5CW@33213|Bilateria,4224Q@6656|Arthropoda,3SQKC@50557|Insecta	33208|Metazoa	L	retrotransposable element Tf2 155 kDa protein type 1-like	-	-	-	-	-	-	-	-	-	-	-	-	RVT_1,rve
JALPZM010000021_1_g1959_t1	80637.XP_007775275.1	3.16e-08	60.8	2CE4T@1|root,2SSM4@2759|Eukaryota,3ARFM@33154|Opisthokonta,3PGGK@4751|Fungi,3V69N@5204|Basidiomycota,22AI8@155619|Agaricomycetes	4751|Fungi	-	-	-	-	-	-	-	-	-	-	-	-	-	-	-
JALPZM010000021_1_g1960_t1	5341.XP_007326335.1	1.07e-11	68.6	2D4KQ@1|root,2SVHK@2759|Eukaryota,3ARAR@33154|Opisthokonta,3PGH7@4751|Fungi,3V6D5@5204|Basidiomycota,22AV2@155619|Agaricomycetes,3W8BD@5338|Agaricales	4751|Fungi	S	zinc finger	-	-	-	-	-	-	-	-	-	-	-	-	RVP_2,zf-CCHC
JALPZM010000021_1_g1966_t1	5346.XP_001829612.1	9.71e-18	96.7	2CPK0@1|root,2R1XF@2759|Eukaryota,3AY9X@33154|Opisthokonta,3PJEU@4751|Fungi,3V8S0@5204|Basidiomycota,22DFB@155619|Agaricomycetes,3W9HI@5338|Agaricales	4751|Fungi	-	-	-	-	-	-	-	-	-	-	-	-	-	-	-
JALPZM010000021_1_g1967_t1	5346.XP_001831777.2	3.74e-14	79.3	2ESNF@1|root,2SV6A@2759|Eukaryota,3AQWN@33154|Opisthokonta,3PFEQ@4751|Fungi,3V68A@5204|Basidiomycota,22CA7@155619|Agaricomycetes	4751|Fungi	-	-	-	-	-	-	-	-	-	-	-	-	-	-	-
JALPZM010000021_1_g1968_t1	5346.XP_001838539.2	5.54e-100	327	2EEI7@1|root,2SIXA@2759|Eukaryota,3AFFQ@33154|Opisthokonta,3PAX8@4751|Fungi,3V4D2@5204|Basidiomycota,22FDI@155619|Agaricomycetes,3WA2F@5338|Agaricales	4751|Fungi	-	-	-	-	-	-	-	-	-	-	-	-	-	-	-
JALPZM010000021_1_g1969_t1	40492.XP_007308412.1	1.09e-40	156	2D1PV@1|root,2SITV@2759|Eukaryota,3AGUV@33154|Opisthokonta,3PA2R@4751|Fungi,3V3WI@5204|Basidiomycota,229T6@155619|Agaricomycetes,3H77M@355688|Agaricomycetes incertae sedis	4751|Fungi	-	-	-	-	-	-	-	-	-	-	-	-	-	-	-
JALPZM010000021_1_g1972_t1	5341.XP_007326335.1	3.09e-12	70.1	2D4KQ@1|root,2SVHK@2759|Eukaryota,3ARAR@33154|Opisthokonta,3PGH7@4751|Fungi,3V6D5@5204|Basidiomycota,22AV2@155619|Agaricomycetes,3W8BD@5338|Agaricales	4751|Fungi	S	zinc finger	-	-	-	-	-	-	-	-	-	-	-	-	RVP_2,zf-CCHC
JALPZM010000021_1_g1977_t1	7425.NV17808-PA	1.87e-37	162	COG2801@1|root,KOG0017@2759|Eukaryota,38DPC@33154|Opisthokonta,3BI7U@33208|Metazoa,3CTS1@33213|Bilateria,41WYJ@6656|Arthropoda,3SH01@50557|Insecta	33208|Metazoa	L	Encoded by	-	-	-	-	-	-	-	-	-	-	-	-	DUF4219,RVT_2,Retrotran_gag_2,gag_pre-integrs,rve,zf-CCHC
JALPZM010000021_1_g1978_t1	5346.XP_001834661.1	1.46e-190	547	2A6C3@1|root,2RYBJ@2759|Eukaryota,39PKH@33154|Opisthokonta,3Q5B1@4751|Fungi,3V7F6@5204|Basidiomycota,22FI3@155619|Agaricomycetes,3WA45@5338|Agaricales	4751|Fungi	-	-	-	-	-	-	-	-	-	-	-	-	-	-	-
JALPZM010000021_1_g1979_t1	85982.XP_007319907.1	9.49e-143	424	KOG0581@1|root,KOG0581@2759|Eukaryota,38BF7@33154|Opisthokonta,3NXES@4751|Fungi,3UZU9@5204|Basidiomycota,226N8@155619|Agaricomycetes	4751|Fungi	T	Belongs to the protein kinase superfamily	STE7	GO:0000003,GO:0000165,GO:0000187,GO:0000196,GO:0000746,GO:0000747,GO:0000749,GO:0000750,GO:0001402,GO:0001403,GO:0001932,GO:0001934,GO:0003674,GO:0003824,GO:0004672,GO:0004674,GO:0004708,GO:0004712,GO:0005575,GO:0005622,GO:0005623,GO:0005737,GO:0005937,GO:0006464,GO:0006468,GO:0006793,GO:0006796,GO:0006807,GO:0006950,GO:0007124,GO:0007154,GO:0007165,GO:0007186,GO:0007346,GO:0008150,GO:0008152,GO:…	2.7.12.2	ko:K11226	ko04011,map04011	-	-	-	ko00000,ko00001,ko01000,ko01001	-	-	-	Pkinase
JALPZM010000021_1_g1980_t1	104355.XP_007860228.1	1.61e-67	215	KOG1666@1|root,KOG1666@2759|Eukaryota,39STY@33154|Opisthokonta,3NWBQ@4751|Fungi,3V11U@5204|Basidiomycota,2265R@155619|Agaricomycetes,3H2YY@355688|Agaricomycetes incertae sedis	4751|Fungi	U	Vesicle transport v-snare protein vti1	vti1	GO:0000139,GO:0000149,GO:0000322,GO:0000323,GO:0000324,GO:0000329,GO:0003674,GO:0005484,GO:0005488,GO:0005515,GO:0005575,GO:0005622,GO:0005623,GO:0005737,GO:0005768,GO:0005770,GO:0005773,GO:0005774,GO:0005783,GO:0005789,GO:0005794,GO:0005798,GO:0006605,GO:0006623,GO:0006810,GO:0006886,GO:0006888,GO:0006891,GO:0006892,GO:0006896,GO:0006906,GO:0006914,GO:0006996,GO:0007033,GO:0007034,GO:0008104,GO:…	-	ko:K08493	ko04130,ko04138,map04130,map04138	-	-	-	ko00000,ko00001,ko04131	-	-	-	V-SNARE,V-SNARE_C
JALPZM010000021_1_g1981_t1	85982.XP_007323318.1	9.37e-216	604	COG1398@1|root,COG5274@1|root,KOG0537@2759|Eukaryota,KOG1600@2759|Eukaryota,38GU7@33154|Opisthokonta	33154|Opisthokonta	I	oxidoreductase activity, acting on paired donors, with oxidation of a pair of donors resulting in the reduction of molecular oxygen to two molecules of water	SCD	GO:0001101,GO:0001676,GO:0002376,GO:0003674,GO:0003824,GO:0004768,GO:0005488,GO:0005506,GO:0005575,GO:0005622,GO:0005623,GO:0005634,GO:0005730,GO:0005737,GO:0005783,GO:0005789,GO:0006082,GO:0006139,GO:0006163,GO:0006164,GO:0006629,GO:0006631,GO:0006633,GO:0006636,GO:0006637,GO:0006638,GO:0006639,GO:0006641,GO:0006725,GO:0006732,GO:0006753,GO:0006790,GO:0006793,GO:0006796,GO:0006807,GO:0006950,GO:…	1.14.19.1,2.1.1.35	ko:K00507,ko:K15331	ko01040,ko01212,ko03320,ko04152,ko04212,map01040,map01212,map03320,map04152,map04212	-	R02222	RC00917	ko00000,ko00001,ko01000,ko01004,ko03016	-	-	-	Cyt-b5,FA_desaturase
JALPZM010000021_1_g1982_t1	160860.XP_007349732.1	3.3e-102	305	COG1028@1|root,KOG1611@2759|Eukaryota,3A1BK@33154|Opisthokonta,3P015@4751|Fungi,3V3A7@5204|Basidiomycota,2297G@155619|Agaricomycetes,3H5AE@355688|Agaricomycetes incertae sedis	4751|Fungi	Q	NAD-P-binding protein	-	-	-	-	-	-	-	-	-	-	-	-	adh_short
JALPZM010000021_1_g1983_t1	80637.XP_007766173.1	0.000154	52.4	2BYC3@1|root,2RCXM@2759|Eukaryota,3AYYF@33154|Opisthokonta,3PK26@4751|Fungi,3V9KR@5204|Basidiomycota,22CBM@155619|Agaricomycetes	80637.XP_007766173.1|-	S	gag-polypeptide of LTR copia-type	-	-	-	-	-	-	-	-	-	-	-	-	-
JALPZM010000021_1_g1984_t1	5346.XP_001828275.2	6.98e-124	404	COG5369@1|root,KOG1293@2759|Eukaryota,39RB3@33154|Opisthokonta,3NVYZ@4751|Fungi,3V137@5204|Basidiomycota,226BA@155619|Agaricomycetes,3W61X@5338|Agaricales	4751|Fungi	S	ARM repeat-containing protein	-	GO:0000003,GO:0003006,GO:0005575,GO:0005622,GO:0005623,GO:0005634,GO:0005737,GO:0006109,GO:0006111,GO:0006355,GO:0006357,GO:0006508,GO:0006511,GO:0006807,GO:0007039,GO:0007049,GO:0008150,GO:0008152,GO:0009056,GO:0009057,GO:0009653,GO:0009889,GO:0009890,GO:0009891,GO:0009892,GO:0009893,GO:0009987,GO:0010468,GO:0010498,GO:0010556,GO:0010557,GO:0010604,GO:0010628,GO:0010675,GO:0010677,GO:0010906,GO:…	-	-	-	-	-	-	-	-	-	-	Arm
JALPZM010000021_1_g1985_t1	400682.PAC_15720214	5.5e-34	139	COG2801@1|root,KOG0017@2759|Eukaryota,3A5XY@33154|Opisthokonta,3C0JZ@33208|Metazoa	33154|Opisthokonta	L	transposition, RNA-mediated	-	-	-	-	-	-	-	-	-	-	-	-	-
JALPZM010000021_1_g1988_t1	5334.XP_003035554.1	1.23e-07	60.5	2CSEA@1|root,2RBJH@2759|Eukaryota,3AY1Z@33154|Opisthokonta,3PJ78@4751|Fungi,3V8H8@5204|Basidiomycota,22D5G@155619|Agaricomycetes,3W9BH@5338|Agaricales	4751|Fungi	-	-	-	-	-	-	-	-	-	-	-	-	-	-	-
JALPZM010000021_1_g1989_t1	85982.XP_007314343.1	1.17e-05	53.1	2CSTF@1|root,2RD30@2759|Eukaryota,38IAC@33154|Opisthokonta,3PK7K@4751|Fungi,3V9T2@5204|Basidiomycota,22CR2@155619|Agaricomycetes	4751|Fungi	-	-	-	-	-	-	-	-	-	-	-	-	-	-	-
JALPZM010000021_1_g1990_t1	80637.XP_007766173.1	4.7e-18	94.7	2BYC3@1|root,2RCXM@2759|Eukaryota,3AYYF@33154|Opisthokonta,3PK26@4751|Fungi,3V9KR@5204|Basidiomycota,22CBM@155619|Agaricomycetes	80637.XP_007766173.1|-	S	gag-polypeptide of LTR copia-type	-	-	-	-	-	-	-	-	-	-	-	-	-
JALPZM010000021_1_g1991_t1	160860.XP_007341227.1	1.75e-42	149	2EA8S@1|root,2SGHH@2759|Eukaryota,3AN75@33154|Opisthokonta,3PF19@4751|Fungi,3V99T@5204|Basidiomycota,22AHX@155619|Agaricomycetes,3H79C@355688|Agaricomycetes incertae sedis	4751|Fungi	-	-	-	-	-	-	-	-	-	-	-	-	-	-	-
JALPZM010000021_1_g1994_t1	164328.Phyra53480	5.85e-09	60.8	COG2801@1|root,KOG0017@2759|Eukaryota,3QI8D@4776|Peronosporales	4776|Peronosporales	L	Reverse transcriptase (RNA-dependent DNA polymerase)	-	-	-	-	-	-	-	-	-	-	-	-	RVT_2
JALPZM010000021_1_g1998_t1	221103.XP_007855654.1	8.91e-40	155	29480@1|root,2RB52@2759|Eukaryota,3AXK9@33154|Opisthokonta,3PIR7@4751|Fungi,3V7YC@5204|Basidiomycota,22DS7@155619|Agaricomycetes,3W8GP@5338|Agaricales	4751|Fungi	-	-	-	-	-	-	-	-	-	-	-	-	-	-	-
JALPZM010000021_1_g1999_t1	40483.S8FFB6	2.22e-34	129	KOG1121@1|root,KOG1121@2759|Eukaryota,39PY3@33154|Opisthokonta,3Q671@4751|Fungi,3V7JK@5204|Basidiomycota,22A8U@155619|Agaricomycetes,3H8ZW@355688|Agaricomycetes incertae sedis	4751|Fungi	L	hAT family C-terminal dimerisation region	-	-	-	-	-	-	-	-	-	-	-	-	Dimer_Tnp_hAT
JALPZM010000021_1_g2003_t1	80637.XP_007762392.1	9.28e-13	75.1	2BVIV@1|root,2S2AH@2759|Eukaryota,3A4IV@33154|Opisthokonta,3PCQY@4751|Fungi,3V461@5204|Basidiomycota,227QM@155619|Agaricomycetes	4751|Fungi	-	-	-	-	-	-	-	-	-	-	-	-	-	-	-
JALPZM010000021_1_g2005_t1	80637.XP_007765620.1	4.73e-29	117	KOG3105@1|root,KOG3105@2759|Eukaryota,38EWM@33154|Opisthokonta,3NWW9@4751|Fungi,3VC0Q@5204|Basidiomycota,22BM8@155619|Agaricomycetes	4751|Fungi	BD	Tc5 transposase DNA-binding domain	PDC2	GO:0000976,GO:0000977,GO:0000978,GO:0000987,GO:0001012,GO:0001067,GO:0003674,GO:0003676,GO:0003677,GO:0003690,GO:0005488,GO:0005575,GO:0005622,GO:0005623,GO:0005634,GO:0006109,GO:0006140,GO:0006355,GO:0006357,GO:0008150,GO:0009889,GO:0009891,GO:0009893,GO:0009894,GO:0010468,GO:0010556,GO:0010557,GO:0010562,GO:0010604,GO:0010628,GO:0010675,GO:0010676,GO:0010906,GO:0010907,GO:0019219,GO:0019220,GO:…	-	-	-	-	-	-	-	-	-	-	DDE_1,HTH_Tnp_Tc5
JALPZM010000021_1_g2006_t1	221103.XP_007858467.1	2.77e-18	83.2	KOG3105@1|root,KOG3105@2759|Eukaryota,38EWM@33154|Opisthokonta,3P300@4751|Fungi,3V1K6@5204|Basidiomycota	4751|Fungi	BD	CENP-B ARS binding protein-like protein	-	GO:0000070,GO:0000228,GO:0000278,GO:0000280,GO:0000775,GO:0000779,GO:0000780,GO:0000793,GO:0000794,GO:0000819,GO:0003674,GO:0003676,GO:0003677,GO:0003690,GO:0005488,GO:0005575,GO:0005622,GO:0005623,GO:0005634,GO:0005694,GO:0006325,GO:0006342,GO:0006355,GO:0006996,GO:0007049,GO:0007059,GO:0008150,GO:0009889,GO:0009890,GO:0009892,GO:0009987,GO:0010468,GO:0010556,GO:0010558,GO:0010605,GO:0010629,GO:…	-	-	-	-	-	-	-	-	-	-	DDE_1,HTH_Tnp_Tc5
JALPZM010000021_1_g2011_t1	4096.XP_009780580.1	7.67e-15	80.1	COG2801@1|root,KOG0265@1|root,KOG0017@2759|Eukaryota,KOG0265@2759|Eukaryota,37Q2G@33090|Viridiplantae,3GA0F@35493|Streptophyta	35493|Streptophyta	A	WD40 repeats	-	-	-	-	-	-	-	-	-	-	-	-	WD40
JALPZM010000021_1_g2013_t1	5346.XP_001831042.2	6.83e-79	258	2F435@1|root,2T52Y@2759|Eukaryota,38YWU@33154|Opisthokonta,3PYHI@4751|Fungi,3V43J@5204|Basidiomycota,22D4P@155619|Agaricomycetes,3W8YB@5338|Agaricales	4751|Fungi	-	-	-	-	-	-	-	-	-	-	-	-	-	-	-
JALPZM010000021_1_g2014_t1	5346.XP_001831042.2	3.56e-94	310	2F435@1|root,2T52Y@2759|Eukaryota,38YWU@33154|Opisthokonta,3PYHI@4751|Fungi,3V43J@5204|Basidiomycota,22D4P@155619|Agaricomycetes,3W8YB@5338|Agaricales	4751|Fungi	-	-	-	-	-	-	-	-	-	-	-	-	-	-	-
JALPZM010000021_1_g2015_t1	5346.XP_001840543.2	1.18e-45	169	2EF9J@1|root,2SKHB@2759|Eukaryota,3AF3R@33154|Opisthokonta,3PA1T@4751|Fungi,3V4XP@5204|Basidiomycota,2268A@155619|Agaricomycetes,3W547@5338|Agaricales	4751|Fungi	-	-	-	-	-	-	-	-	-	-	-	-	-	-	-
JALPZM010000021_1_g2017_t1	5334.XP_003033303.1	1.01e-11	72	2EIE1@1|root,2SNUP@2759|Eukaryota,3AJWZ@33154|Opisthokonta,3PD9Z@4751|Fungi,3V5B1@5204|Basidiomycota,229B0@155619|Agaricomycetes,3W8B8@5338|Agaricales	4751|Fungi	-	-	-	-	-	-	-	-	-	-	-	-	-	-	-
JALPZM010000021_1_g2018_t1	5346.XP_001834524.2	1.86e-41	150	2EM7T@1|root,2SQYC@2759|Eukaryota,3ANKG@33154|Opisthokonta,3PEGQ@4751|Fungi,3V5WW@5204|Basidiomycota,22AN8@155619|Agaricomycetes,3W88P@5338|Agaricales	4751|Fungi	-	-	-	-	-	-	-	-	-	-	-	-	-	-	-
[truncated: 15,721 more rows]

## Sheet: Sexual reproduction
Expression levels of genes related to sexual reproduction. The genes which GO term is GO:0019953 (sexual reproduction) were selected from the expressed genes.
query	Mycelia	Soil_TmD1	Soil_TmM1	Preferred_name	GOs	EC	KEGG_ko	PFAMs
[truncated: 152 more rows]

## Sheet: IAA biosynthesis
GeneID	Mycelia	Soil_TmD1	Soil_TmM1	Preferred_name	EC	KEGG_ko	PFAMs	Enzyme	Group
JALPZM010000013.1.g5135.t1	76.5755	35.8541	21.1706	MEP1	-	ko:K03320	Ammonium_transp	Ammonium transporter	Ammonium transport
[truncated: 38 more rows]
