# Supplementary material for: Multi-meta-omics reveal unique symbiotic synchronization between ectomycorrhizal fungus and soil microbiome in Tricholoma matsutake habitat
Source: Microbiome. 2025 Dec 11;14:23. doi: 10.1186/s40168-025-02292-7 (PMC12801662; doi:10.1186/s40168-025-02292-7)
Supplement: Supplementary file 3 — Additional file 2. [file 40168_2025_2292_MOESM2_ESM.zip › Additional file 14_Table S13.xlsx]

## Sheet: Content
Table S13. Gene expression pattern clustering
Sheet	Content
Genes in Cluster 13	List of the genes in Cluster 13
Bacteria	Taxonomic affiliation of bacterial genes in Cluster 13
Fungi	Taxonomic affiliation of fungal genes in Cluster 13
GOoverrepresentation	Overrepresentation test at the gene ontology term level

## Sheet: Genes in Cluster 13
GeneID	COG_category	Description	Preferred_name	GOs	EC	KEGG_ko	KEGG_Pathway	KEGG_Module	CAZy	BiGG_Reaction	PFAMs
gene_23D1NA_00058	S	SnoaL-like polyketide cyclase	-	-	-	-	-	-	-	-	SnoaL
gene_23D1NA_00059
gene_23D1NA_00086	IQ	Enoyl-(Acyl carrier protein) reductase	-	-	-	-	-	-	-	-	adh_short_C2
gene_23D1NA_00669	T	Domain present in phytochromes and cGMP-specific phosphodiesterases.	-	-	-	-	-	-	-	-	GAF_2,HAMP,HATPase_c,HisKA,PAS_7,dCache_1
gene_23D1NA_01427	K	'Cold-shock' DNA-binding domain	MA20_28310	-	-	ko:K03704	-	-	-	-	CSD
gene_23D1NA_01574	F	Catalyzes the transfer of the phosphoribosyl group of 5- phosphorylribose-1-pyrophosphate (PRPP) to anthranilate to yield N-(5'-phosphoribosyl)-anthranilate (PRA)	-	-	2.4.2.18	ko:K00766	ko00400,ko01100,ko01110,ko01130,ko01230,map00400,map01100,map01110,map01130,map01230	M00023	-	-	Glycos_trans_3N,Glycos_transf_3
gene_23D1NA_02062
gene_23D1NA_02845	E	Catalyzes the isomerization between 2-isopropylmalate and 3-isopropylmalate, via the formation of 2-isopropylmaleate	-	-	4.2.1.33,4.2.1.35	ko:K01704	ko00290,ko00660,ko01100,ko01110,ko01210,ko01230,map00290,map00660,map01100,map01110,map01210,map01230	M00432,M00535	-	-	Aconitase_C
gene_23D1NA_03654	E	Catalyzes the transfer of the enolpyruvyl moiety of phosphoenolpyruvate (PEP) to the 5-hydroxyl of shikimate-3- phosphate (S3P) to produce enolpyruvyl shikimate-3-phosphate and inorganic phosphate	aroA	GO:0003674,GO:0003824,GO:0003866,GO:0005575,GO:0005622,GO:0005623,GO:0005737,GO:0005829,GO:0005886,GO:0006082,GO:0008150,GO:0008152,GO:0009058,GO:0009423,GO:0009987,GO:0016020,GO:0016053,GO:0016740,GO:0016765,GO:0019752,GO:0043436,GO:0043648,GO:0043650,GO:0044237,GO:0044249,GO:0044281,GO:0044283,GO:0044424,GO:0044444,GO:0044464,GO:0046394,GO:0046417,GO:0071704,GO:0071944,GO:1901576	2.5.1.19	ko:K00800	ko00400,ko01100,ko01110,ko01130,ko01230,map00400,map01100,map01110,map01130,map01230	M00022	-	-	EPSP_synthase
gene_23D1NA_03662	C	Biotin-lipoyl like	-	-	-	ko:K02160	ko00061,ko00620,ko00640,ko00720,ko01100,ko01110,ko01120,ko01130,ko01200,ko01212,map00061,map00620,map00640,map00720,map01100,map01110,map01120,map01130,map01200,map01212	M00082,M00376	-	-	Biotin_lipoyl
gene_23D1NA_03663	T	Histidine kinase	pdtaS	GO:0000155,GO:0000160,GO:0000166,GO:0003674,GO:0003824,GO:0004672,GO:0004673,GO:0005488,GO:0005524,GO:0006464,GO:0006468,GO:0006793,GO:0006796,GO:0006807,GO:0007154,GO:0007165,GO:0008144,GO:0008150,GO:0008152,GO:0009987,GO:0016301,GO:0016310,GO:0016740,GO:0016772,GO:0016773,GO:0016775,GO:0017076,GO:0018106,GO:0018193,GO:0018202,GO:0019538,GO:0023014,GO:0023052,GO:0030554,GO:0032553,GO:0032555,GO:…	2.7.13.3	ko:K00936	-	M00839	-	-	HATPase_c,H_kinase_N,HisKA_2,PAS_4
gene_23D1NA_03852	J	Removes the formyl group from the N-terminal Met of newly synthesized proteins. Requires at least a dipeptide for an efficient rate of reaction. N-terminal L-methionine is a prerequisite for activity but the enzyme has broad specificity at other positions	def	-	3.5.1.88	ko:K01462	-	-	-	-	Pep_deformylase
gene_23D1NA_04428	S	Belongs to the HesB IscA family	iscA	GO:0003674,GO:0005488,GO:0005506,GO:0005575,GO:0005622,GO:0005623,GO:0005737,GO:0005829,GO:0005886,GO:0006790,GO:0006807,GO:0008150,GO:0008152,GO:0009987,GO:0010467,GO:0016020,GO:0016043,GO:0016226,GO:0019538,GO:0022607,GO:0031163,GO:0043167,GO:0043169,GO:0043170,GO:0044085,GO:0044237,GO:0044238,GO:0044424,GO:0044444,GO:0044464,GO:0046872,GO:0046914,GO:0048037,GO:0051186,GO:0051536,GO:0051537,GO:…	-	ko:K13628	-	-	-	-	Fe-S_biosyn
gene_23D1NA_04443	S	Domain of unknown function (DUF4191)	-	GO:0005575,GO:0005623,GO:0005886,GO:0005887,GO:0008150,GO:0016020,GO:0016021,GO:0031224,GO:0031226,GO:0040007,GO:0044425,GO:0044459,GO:0044464,GO:0071944	-	-	-	-	-	-	DUF4191
gene_23D1NA_04951	K	DNA-dependent RNA polymerase catalyzes the transcription of DNA into RNA using the four ribonucleoside triphosphates as substrates	rpoC	-	2.7.7.6	ko:K03046	ko00230,ko00240,ko01100,ko03020,map00230,map00240,map01100,map03020	M00183	-	-	RNA_pol_Rpb1_1,RNA_pol_Rpb1_2,RNA_pol_Rpb1_3,RNA_pol_Rpb1_4,RNA_pol_Rpb1_5
gene_23D1NA_05090	-	-	-	-	-	-	-	-	-	-	-
gene_23D1NA_05160	S	Predicted integral membrane protein (DUF2189)	-	-	-	-	-	-	-	-	DUF2189
gene_23D1NA_05858	K	Putative zinc-finger	-	-	-	-	-	-	-	-	zf-HC2
gene_23D1NA_05956	I	Catalyzes the transfer of an acyl group from acyl- phosphate (acyl-PO(4)) to glycerol-3-phosphate (G3P) to form lysophosphatidic acid (LPA). This enzyme utilizes acyl-phosphate as fatty acyl donor, but not acyl-CoA or acyl-ACP	plsY	-	2.3.1.15	ko:K08591	ko00561,ko00564,ko01100,ko01110,map00561,map00564,map01100,map01110	M00089	-	-	G3P_acyltransf
gene_23D1NA_06183	J	Responsible for synthesis of pseudouridine from uracil- 55 in the psi GC loop of transfer RNAs	truB	GO:0001522,GO:0003674,GO:0003824,GO:0006139,GO:0006396,GO:0006399,GO:0006400,GO:0006725,GO:0006807,GO:0008033,GO:0008150,GO:0008152,GO:0009451,GO:0009982,GO:0009987,GO:0010467,GO:0016070,GO:0016071,GO:0016556,GO:0016853,GO:0016866,GO:0034470,GO:0034641,GO:0034660,GO:0043170,GO:0043412,GO:0044237,GO:0044238,GO:0046483,GO:0071704,GO:0090304,GO:1901360,GO:1990481	5.4.99.25	ko:K03177	-	-	-	-	TruB-C_2,TruB_C_2,TruB_N
gene_23D1NA_06220	S	Metallo-beta-lactamase superfamily	gloB	GO:0003674,GO:0003824,GO:0004416,GO:0005575,GO:0005622,GO:0005623,GO:0005737,GO:0005739,GO:0005759,GO:0005829,GO:0006082,GO:0006090,GO:0006518,GO:0006575,GO:0006749,GO:0006750,GO:0006790,GO:0006807,GO:0008150,GO:0008152,GO:0009058,GO:0009987,GO:0016787,GO:0016788,GO:0016790,GO:0019184,GO:0019752,GO:0031974,GO:0032787,GO:0034641,GO:0042398,GO:0043043,GO:0043226,GO:0043227,GO:0043229,GO:0043231,GO:…	-	-	-	-	-	-	Lactamase_B
gene_23D1NA_06222	I	Belongs to the UPF0336 family	hadA	GO:0003674,GO:0003824,GO:0005575,GO:0005623,GO:0005886,GO:0008150,GO:0016020,GO:0016829,GO:0016835,GO:0016836,GO:0019171,GO:0040007,GO:0044464,GO:0071944	-	-	-	-	-	-	MaoC_dehydrat_N,MaoC_dehydratas
gene_23D1NA_07348	K	PFAM O-methyltransferase	-	-	-	ko:K21258	ko01059,ko01130,map01059,map01130	M00833,M00834	-	-	Dimerisation2,Methyltransf_2
gene_23D1NA_07349
gene_23D1NA_07366	-	-	-	-	-	-	-	-	-	-	-
gene_23D1NA_07370	C	alcohol dehydrogenase	-	-	-	ko:K18369	ko00640,map00640	-	-	-	ADH_N,ADH_N_assoc,ADH_zinc_N
gene_23D1NA_07371	O	TCP-1/cpn60 chaperonin family	-	-	-	-	-	-	-	-	Cpn60_TCP1
gene_23D1NA_07372	C	MmoB/DmpM family	-	-	-	ko:K18226	ko00640,map00640	-	-	-	MmoB_DmpM
gene_23D1NA_07373	Q	Methane/Phenol/Toluene Hydroxylase	-	-	1.14.13.227	ko:K16243,ko:K18224	ko00361,ko00362,ko00623,ko00640,ko01100,ko01120,ko01220,map00361,map00362,map00623,map00640,map01100,map01120,map01220	M00548	-	-	Phenol_Hydrox
gene_23D1NA_07375	C	Methane/Phenol/Toluene Hydroxylase	-	-	1.14.13.227	ko:K18223	ko00640,map00640	-	-	-	Phenol_Hydrox
gene_23D1NA_07376	S	Iron-sulfur cluster assembly protein	-	-	-	-	-	-	-	-	FeS_assembly_P
gene_23D1NA_07862	E	HMGL-like	-	-	4.1.3.4	ko:K01640	ko00072,ko00280,ko00281,ko00650,ko01100,ko04146,map00072,map00280,map00281,map00650,map01100,map04146	M00036,M00088	-	-	HMGL-like
gene_23D1NA_08278	O	Pfam Zn-finger in ubiquitin-hydrolases and other protein	-	-	-	ko:K03316,ko:K03455	-	-	-	-	Na_H_Exchanger,zf-UBP
gene_23D1NA_08687	T	Motif C-terminal to PAS motifs (likely to contribute to PAS structural domain)	-	-	-	-	-	-	-	-	HATPase_c,HisKA,PAS_3
gene_23D1NA_08879	OU	Cleaves peptides in various proteins in a process that requires ATP hydrolysis. Has a chymotrypsin-like activity. Plays a major role in the degradation of misfolded proteins	clpP	-	3.4.21.92	ko:K01358	ko04112,ko04212,map04112,map04212	-	-	-	CLP_protease
gene_23D1NA_09200	H	Belongs to the UbiD family	-	-	-	ko:K16874	ko00365,ko01120,map00365,map01120	-	-	-	UbiD
gene_23D1NA_09391	T	Membrane-associated sensor, integral membrane domain	-	-	-	-	-	-	-	-	HATPase_c,HisKA,MASE4
gene_23D1NA_09394	K	Bacterial regulatory helix-turn-helix protein, lysR family	-	-	-	-	-	-	-	-	HTH_1,LysR_substrate
gene_23D1NA_09651	F	GDP-mannose mannosyl hydrolase activity	-	-	-	-	-	-	-	-	NUDIX,Nudix_N_2
gene_23D1NA_09733	C	Cytochrome bd terminal oxidase subunit I	-	-	1.10.3.14	ko:K00425	ko00190,ko01100,ko02020,map00190,map01100,map02020	M00153	-	-	Cyt_bd_oxida_I
gene_23D1NA_1000196	P	Heavy metal translocating P-type atpase	-	-	-	-	-	-	-	-	E1-E2_ATPase,Hydrolase
gene_23D1NA_1000269	C	[2Fe-2S] binding domain	coxS_1	-	-	ko:K13483	ko00230,ko01100,ko01120,map00230,map01100,map01120	M00546	-	-	Fer2,Fer2_2
gene_23D1NA_1001423	O	Heat shock 70 kDa protein	dnaK	-	-	ko:K04043	ko03018,ko04212,ko05152,map03018,map04212,map05152	-	-	-	HSP70
gene_23D1NA_1001950	K	Transcriptional regulator, Crp Fnr family	-	-	-	-	-	-	-	-	HTH_Crp_2,cNMP_binding
gene_23D1NA_1002020	S	An essential GTPase which binds GTP, GDP and possibly (p)ppGpp with moderate affinity, with high nucleotide exchange rates and a fairly low GTP hydrolysis rate. Plays a role in control of the cell cycle, stress response, ribosome biogenesis and in those bacteria that undergo differentiation, in morphogenesis control	obg	-	-	ko:K03979	-	-	-	-	GTP1_OBG,MMR_HSR1
gene_23D1NA_1002346	Q	Dioxygenase	-	-	1.13.11.3	ko:K00449	ko00362,ko00624,ko01100,ko01120,ko01220,map00362,map00624,map01100,map01120,map01220	-	-	-	Dioxygenase_C
gene_23D1NA_1002450	J	Ribosomal protein L30p/L7e	rpmD	-	-	ko:K02907	ko03010,map03010	M00178,M00179	-	-	Ribosomal_L30
gene_23D1NA_1002728	S	amine dehydrogenase activity	-	-	-	-	-	-	-	-	-
gene_23D1NA_1002747
gene_23D1NA_1002795	E	Transglutaminase/protease-like homologues	-	-	-	-	-	-	-	-	Bact_transglu_N,DUF2126,Transglut_core
gene_23D1NA_1003614
gene_23D1NA_10041	C	Belongs to the aldehyde dehydrogenase family	-	-	1.2.1.3,1.2.1.39	ko:K00128,ko:K00146	ko00010,ko00053,ko00071,ko00280,ko00310,ko00330,ko00340,ko00360,ko00380,ko00410,ko00561,ko00620,ko00625,ko00643,ko00903,ko00981,ko01100,ko01110,ko01120,ko01130,map00010,map00053,map00071,map00280,map00310,map00330,map00340,map00360,map00380,map00410,map00561,map00620,map00625,map00643,map00903,map00981,map01100,map01110,map01120,map01130	M00135	-	-	Aldedh
gene_23D1NA_1004282	P	Inositol monophosphatase family	cysQ_1	-	3.1.3.7	ko:K01082	ko00920,ko01100,ko01120,ko01130,map00920,map01100,map01120,map01130	-	-	-	Inositol_P
gene_23D1NA_1004511	E	Dihydroprymidine dehydrogenase domain II, 4Fe-4S cluster	gltD	-	1.4.1.13,1.4.1.14	ko:K00266	ko00250,ko00910,ko01100,ko01110,ko01120,ko01130,ko01230,map00250,map00910,map01100,map01110,map01120,map01130,map01230	-	-	-	Fer4_20,Pyr_redox_2
gene_23D1NA_1004516	G	Class II Aldolase and Adducin N-terminal domain	-	-	-	-	-	-	-	-	Aldolase_II
gene_23D1NA_1004517	Q	methyltransferase	-	-	-	-	-	-	-	-	Methyltransf_25
gene_23D1NA_1004519	G	FGGY family of carbohydrate kinases, C-terminal domain	-	-	2.7.1.16	ko:K00853	ko00040,ko01100,map00040,map01100	-	-	-	FGGY_C,FGGY_N
gene_23D1NA_1004520	S	Belongs to the NiCoT transporter (TC 2.A.52) family	hoxN	-	-	ko:K07241	-	-	-	-	NicO
gene_23D1NA_1004523	Q	Flavin containing amine oxidoreductase	pys	-	-	-	-	-	-	-	Amino_oxidase,NAD_binding_8
gene_23D1NA_1004530	T	Adenylyl- / guanylyl cyclase, catalytic domain	-	-	4.6.1.1	ko:K01768	ko00230,ko02025,ko04113,ko04213,map00230,map02025,map04113,map04213	M00695	-	-	Guanylate_cyc
gene_23D1NA_1005126	V	PFAM secretion protein HlyD family protein	emrA	-	-	ko:K03543	-	M00701	-	-	Biotin_lipoyl_2,HlyD,HlyD_3,HlyD_D23
gene_23D1NA_1005748	M	Glycosyl transferases group 1	-	-	-	-	-	-	-	-	Glyco_trans_1_4,Glyco_trans_4_4
gene_23D1NA_1005763	V	Domain of unknown function (DUF222)	-	-	-	-	-	-	-	-	DUF222,HNH
gene_23D1NA_1006432
gene_23D1NA_1006773	P	Rhodanese Homology Domain	-	-	2.8.1.1,2.8.1.2	ko:K01011	ko00270,ko00920,ko01100,ko01120,ko04122,map00270,map00920,map01100,map01120,map04122	-	-	-	Rhodanese
gene_23D1NA_1006780	S	Binds to DNA and alters its conformation. May be involved in regulation of gene expression, nucleoid organization and DNA protection	yaaK	-	-	ko:K09747	-	-	-	-	YbaB_DNA_bd
gene_23D1NA_1007429
gene_23D1NA_1008111	L	Reverse transcriptase (RNA-dependent DNA polymerase)	-	-	-	-	-	-	-	-	Intron_maturas2,RVT_1
gene_23D1NA_1009440	S	Bacterial protein of unknown function (DUF924)	-	-	-	-	-	-	-	-	DUF924
gene_23D1NA_1009458	K	nucleic-acid-binding protein implicated in transcription termination	-	-	-	ko:K07742	-	-	-	-	DUF448,Ribosomal_L7Ae
gene_23D1NA_1009897	T	PEP-utilising enzyme, N-terminal	ptsP	-	2.7.3.9	ko:K08484	ko02060,map02060	-	-	-	GAF,GAF_2,PEP-utilisers_N,PEP-utilizers,PEP-utilizers_C
gene_23D1NA_101006	G	Catalyzes the oxidation of glucose 6-phosphate to 6- phosphogluconolactone	zwf	-	1.1.1.363,1.1.1.49	ko:K00036	ko00030,ko00480,ko01100,ko01110,ko01120,ko01130,ko01200,ko05230,map00030,map00480,map01100,map01110,map01120,map01130,map01200,map05230	M00004,M00006,M00008	-	-	G6PD_C,G6PD_N
gene_23D1NA_1010606	S	Asp23 family, cell envelope-related function	-	-	-	-	-	-	-	-	Asp23
gene_23D1NA_1010706	G	Bacterial extracellular solute-binding protein	-	-	-	ko:K02027	-	M00207	-	-	SBP_bac_1
gene_23D1NA_1010790	Q	Amidohydrolase family	MA20_04810	-	3.5.1.82	ko:K01461	-	-	-	-	Amidohydro_3
gene_23D1NA_1010922	J	COG0154 Asp-tRNAAsn Glu-tRNAGln amidotransferase A subunit and related amidases	-	-	-	-	-	-	-	-	Amidase
gene_23D1NA_1011397	E	Prephenate dehydratase	pheA	GO:0003674,GO:0003824,GO:0004664,GO:0005488,GO:0005515,GO:0005575,GO:0005622,GO:0005623,GO:0005737,GO:0006082,GO:0006520,GO:0006558,GO:0006725,GO:0006807,GO:0008150,GO:0008152,GO:0008652,GO:0009058,GO:0009072,GO:0009073,GO:0009094,GO:0009095,GO:0009987,GO:0016053,GO:0016597,GO:0016829,GO:0016830,GO:0016831,GO:0016835,GO:0016836,GO:0016999,GO:0017000,GO:0017144,GO:0019438,GO:0019752,GO:0031406,GO:…	1.1.1.3,1.3.1.12,4.1.1.100,4.2.1.51,5.4.99.5	ko:K00003,ko:K04517,ko:K04518,ko:K14170,ko:K19546	ko00260,ko00270,ko00300,ko00400,ko00401,ko01100,ko01110,ko01120,ko01130,ko01230,map00260,map00270,map00300,map00400,map00401,map01100,map01110,map01120,map01130,map01230	M00017,M00018,M00024,M00025,M00787	-	-	ACT,PDT
gene_23D1NA_1011398	EGP	transporter	bcr	-	-	ko:K07552	-	-	-	-	MFS_1
gene_23D1NA_1011995	T	Osmosensitive K+ channel His kinase sensor domain	kdpD	-	2.7.13.3	ko:K07646	ko02020,map02020	M00454	-	-	DUF4118,HATPase_c,HisKA,KdpD,Usp
gene_23D1NA_1012082	E	cystathionine	metB	-	2.5.1.48,4.4.1.1	ko:K01739,ko:K01758	ko00260,ko00270,ko00450,ko00920,ko01100,ko01110,ko01130,ko01230,map00260,map00270,map00450,map00920,map01100,map01110,map01130,map01230	M00017,M00338	-	-	Cys_Met_Meta_PP
gene_23D1NA_1012382	E	Threonine dehydratase	-	-	4.3.1.19	ko:K01754	ko00260,ko00290,ko01100,ko01110,ko01130,ko01200,ko01230,map00260,map00290,map01100,map01110,map01130,map01200,map01230	M00570	-	-	PALP
gene_23D1NA_1013078	C	Sulfite reductase beta subunit (hemoprotein)	-	-	1.8.1.2,1.8.7.1	ko:K00381,ko:K00392	ko00920,ko01100,ko01120,map00920,map01100,map01120	M00176	-	-	NIR_SIR,NIR_SIR_ferr
gene_23D1NA_1013152	S	associated with various cellular activities	-	-	-	ko:K03924	-	-	-	-	AAA_3
gene_23D1NA_101326	S	Belongs to the BI1 family	ybhL	-	-	ko:K06890	-	-	-	-	Bax1-I
gene_23D1NA_101354	S	Protein of unknown function (DUF3040)	-	-	-	-	-	-	-	-	DUF3040
gene_23D1NA_1014355	I	Catalyzes the condensation reaction of fatty acid synthesis by the addition to an acyl acceptor of two carbons from malonyl-ACP. Catalyzes the first condensation reaction which initiates fatty acid synthesis and may therefore play a role in governing the total rate of fatty acid production. Possesses both acetoacetyl-ACP synthase and acetyl transacylase activities. Its substrate specificity deter…	fabH	-	2.3.1.180	ko:K00648	ko00061,ko01100,ko01212,map00061,map01100,map01212	M00082,M00083	-	-	ACP_syn_III,ACP_syn_III_C
gene_23D1NA_1014459
gene_23D1NA_1014582	I	transferase	scoA	-	2.8.3.5	ko:K01028	ko00072,ko00280,ko00650,map00072,map00280,map00650	-	-	-	CoA_trans
gene_23D1NA_1016134	M	TIGRFAM TonB	-	-	-	ko:K03832	-	-	-	-	TonB_C
gene_23D1NA_1016170	Q	D-alanine [D-alanyl carrier protein] ligase activity	-	-	-	-	-	-	-	-	-
gene_23D1NA_1016239	K	Transcriptional regulator	-	-	-	-	-	-	-	-	-
gene_23D1NA_1016317	EH	Belongs to the TPP enzyme family	-	-	1.2.3.3,1.2.5.1	ko:K00156,ko:K00158	ko00620,ko01100,map00620,map01100	-	-	-	TPP_enzyme_C,TPP_enzyme_M,TPP_enzyme_N
gene_23D1NA_1016742	C	ATP hydrolysis coupled proton transport	atpE	GO:0003674,GO:0003824,GO:0005215,GO:0005575,GO:0005622,GO:0005623,GO:0006139,GO:0006163,GO:0006164,GO:0006725,GO:0006753,GO:0006754,GO:0006793,GO:0006796,GO:0006807,GO:0006810,GO:0006811,GO:0006812,GO:0008150,GO:0008152,GO:0008324,GO:0009058,GO:0009117,GO:0009123,GO:0009124,GO:0009126,GO:0009127,GO:0009141,GO:0009142,GO:0009144,GO:0009145,GO:0009150,GO:0009152,GO:0009156,GO:0009161,GO:0009165,GO:…	-	ko:K02110	ko00190,ko00195,ko01100,map00190,map00195,map01100	M00157	-	iHN637.CLJU_RS01165	ATP-synt_C
gene_23D1NA_1016832	P	Rieske [2Fe-2S] domain	-	-	-	-	-	-	-	-	Rieske
gene_23D1NA_101832	F	SAICAR synthetase	purC	-	6.3.2.6	ko:K01923	ko00230,ko01100,ko01110,ko01130,map00230,map01100,map01110,map01130	M00048	-	-	SAICAR_synt
gene_23D1NA_1018835	S	SET domain	-	-	-	-	-	-	-	-	SET
gene_23D1NA_1019563	IQ	COG1028 Dehydrogenases with different specificities (related to short-chain alcohol dehydrogenases)	linC	-	-	-	-	-	-	-	adh_short_C2
gene_23D1NA_1019619	M	Transglycosylase SLT domain	-	-	-	-	-	-	-	-	Peptidase_M23,SLT_2
gene_23D1NA_1020011	L	DNA (cytosine-5-)-methyltransferase activity	-	-	-	-	-	-	-	-	-
gene_23D1NA_1020151	C	Pyruvate flavodoxin/ferredoxin oxidoreductase, thiamine diP-bdg	-	-	1.2.7.11,1.2.7.3	ko:K00174	ko00010,ko00020,ko00620,ko00650,ko00720,ko01100,ko01120,ko01130,ko01200,map00010,map00020,map00620,map00650,map00720,map01100,map01120,map01130,map01200	M00009,M00011,M00173,M00620	-	-	POR,POR_N
gene_23D1NA_1020490	L	Transposase domain (DUF772)	-	-	-	-	-	-	-	-	DDE_Tnp_1,DUF772
gene_23D1NA_1021003	S	NYN domain	-	-	-	-	-	-	-	-	NYN
gene_23D1NA_1021055	T	Histidine kinase-like ATPases	-	-	-	-	-	-	-	-	HATPase_c
gene_23D1NA_1021145	C	NDH-1 shuttles electrons from NADH, via FMN and iron- sulfur (Fe-S) centers, to quinones in the respiratory chain. The immediate electron acceptor for the enzyme in this species is believed to be ubiquinone. Couples the redox reaction to proton translocation (for every two electrons transferred, four hydrogen ions are translocated across the cytoplasmic membrane), and thus conserves the redox ene…	nuoB	-	1.6.5.3	ko:K00331	ko00190,ko01100,map00190,map01100	M00144	-	-	Oxidored_q6
gene_23D1NA_102115	C	PFAM aldo keto reductase	-	-	-	-	-	-	-	-	Aldo_ket_red
gene_23D1NA_1021166	I	Phospholipid N-methyltransferase	-	-	2.1.1.17,2.1.1.71	ko:K00570	ko00564,ko01100,ko01110,map00564,map01100,map01110	M00091	-	-	-
gene_23D1NA_102118
gene_23D1NA_1021681	C	Pyruvate flavodoxin/ferredoxin oxidoreductase, thiamine diP-bdg	MA20_01045	-	1.2.7.11,1.2.7.3	ko:K00174	ko00010,ko00020,ko00620,ko00650,ko00720,ko01100,ko01120,ko01130,ko01200,map00010,map00020,map00620,map00650,map00720,map01100,map01120,map01130,map01200	M00009,M00011,M00173,M00620	-	-	PFOR_II,POR,POR_N
gene_23D1NA_1022207	CG	UDP-glucoronosyl and UDP-glucosyl transferase	-	-	-	-	-	-	-	-	UDPGT
gene_23D1NA_1022531
gene_23D1NA_1022687	-	-	-	-	-	-	-	-	-	-	-
gene_23D1NA_1022826	S	Metallo-beta-lactamase superfamily	-	-	-	-	-	-	-	-	Lactamase_B
gene_23D1NA_1023293	C	COG2084 3-hydroxyisobutyrate dehydrogenase and related	-	-	1.1.1.31	ko:K00020	ko00280,ko01100,map00280,map01100	-	-	-	NAD_binding_11,NAD_binding_2
gene_23D1NA_1023817
gene_23D1NA_102531	O	Trypsin	MA20_17565	-	-	-	-	-	-	-	PDZ_2,Trypsin_2
gene_23D1NA_102533	V	AcrB/AcrD/AcrF family	MA20_01135	-	-	ko:K03296	-	-	-	-	ACR_tran
gene_23D1NA_102623	I	Alpha/beta hydrolase family	-	-	-	-	-	-	-	-	Abhydrolase_1,Abhydrolase_6
gene_23D1NA_102626	-	-	-	-	-	-	-	-	-	-	-
gene_23D1NA_102628	T	Osmosensitive K channel His kinase sensor	-	-	2.7.13.3	ko:K07646	ko02020,map02020	M00454	-	-	DUF4118,HATPase_c,HisKA,KdpD,Usp
gene_23D1NA_102630	P	Part of the high-affinity ATP-driven potassium transport (or Kdp) system, which catalyzes the hydrolysis of ATP coupled with the electrogenic transport of potassium into the cytoplasm. This subunit is responsible for energy coupling to the transport system	kdpB	-	3.6.3.12	ko:K01547	ko02020,map02020	-	-	iAF987.Gmet_2434	E1-E2_ATPase,Hydrolase
gene_23D1NA_1026301	F	AICARFT/IMPCHase bienzyme	purH	-	2.1.2.3,3.5.4.10	ko:K00602	ko00230,ko00670,ko01100,ko01110,ko01130,ko01523,map00230,map00670,map01100,map01110,map01130,map01523	M00048	-	iHN637.CLJU_RS04230	AICARFT_IMPCHas,MGS
gene_23D1NA_102631	P	Part of the high-affinity ATP-driven potassium transport (or Kdp) system, which catalyzes the hydrolysis of ATP coupled with the electrogenic transport of potassium into the cytoplasm. This subunit binds and transports the potassium across the cytoplasmic membrane	kdpA	-	3.6.3.12	ko:K01546	ko02020,map02020	-	-	-	KdpA
gene_23D1NA_102634	O	Redoxin	-	-	-	-	-	-	-	-	AhpC-TSA,Redoxin
gene_23D1NA_102637	S	Selenoprotein, putative	-	-	-	-	-	-	-	-	Sel_put
gene_23D1NA_1026461	K	Sigma factors are initiation factors that promote the attachment of RNA polymerase to specific initiation sites and are then released	-	-	-	ko:K03086	-	-	-	-	Sigma70_r1_1,Sigma70_r1_2,Sigma70_r2,Sigma70_r3,Sigma70_r4
gene_23D1NA_1027154
gene_23D1NA_1027234	O	Belongs to the peptidase M48B family	-	-	-	-	-	-	-	-	Peptidase_M48
gene_23D1NA_1027694	E	PFAM Aminotransferase class I and II	-	-	2.6.1.1	ko:K00812,ko:K10907	ko00220,ko00250,ko00270,ko00330,ko00350,ko00360,ko00400,ko00401,ko00950,ko00960,ko01100,ko01110,ko01130,ko01210,ko01230,map00220,map00250,map00270,map00330,map00350,map00360,map00400,map00401,map00950,map00960,map01100,map01110,map01130,map01210,map01230	-	-	-	Aminotran_1_2
gene_23D1NA_1027887	EP	N-terminal TM domain of oligopeptide transport permease C	-	-	-	-	-	-	-	-	BPD_transp_1,OppC_N
gene_23D1NA_1027993
gene_23D1NA_1028011	K	Helix-turn-helix	-	-	-	-	-	-	-	-	HTH_3
gene_23D1NA_1028675	S	Domain of unknown function (DUF4142)	-	-	-	ko:K08995	-	-	-	-	DUF4142
gene_23D1NA_1028707	L	DDE superfamily endonuclease	-	-	-	-	-	-	-	-	DDE_5
gene_23D1NA_1029003	O	Glutathione S-transferase, C-terminal domain	-	-	-	-	-	-	-	-	GST_C_2,GST_N,GST_N_3
gene_23D1NA_1029004	IQ	Enoyl-(Acyl carrier protein) reductase	-	-	-	-	-	-	-	-	adh_short
gene_23D1NA_1029200	D	Cell division protein that is involved in the assembly of the Z ring. May serve as a membrane anchor for the Z ring	ftsA	-	-	ko:K03590	ko04112,map04112	-	-	-	FtsA,SHS2_FTSA
gene_23D1NA_1029269	G	Alpha-amylase domain	-	-	3.2.1.1,5.4.99.16	ko:K05343	ko00500,ko01100,map00500,map01100	-	GH13	-	Alpha-amylase,Malt_amylase_C
gene_23D1NA_1029965	S	Protein of unknown function (DUF1009)	-	-	-	ko:K09949	-	-	-	-	DUF1009
gene_23D1NA_1030338	K	Bacterial regulatory proteins, tetR family	-	-	-	ko:K16137	-	-	-	-	TetR_N
gene_23D1NA_1030601	H	Molybdenum cofactor synthesis domain protein	moeA	-	2.10.1.1	ko:K03750	ko00790,ko01100,map00790,map01100	-	-	-	MoCF_biosynth,MoeA_C,MoeA_N
gene_23D1NA_103076	S	Domain of unknown function DUF302	-	-	-	-	-	-	-	-	DUF302
gene_23D1NA_1031354	S	Aldo keto	-	-	1.1.1.346	ko:K06221	-	-	-	-	Aldo_ket_red
gene_23D1NA_1032384	P	ATPases associated with a variety of cellular activities	-	-	-	ko:K02049	-	M00188	-	-	ABC_tran
gene_23D1NA_1032594	C	COG1902 NADH flavin oxidoreductases, Old Yellow Enzyme family	-	-	-	ko:K10680	ko00633,ko01120,map00633,map01120	-	-	-	Oxidored_FMN
gene_23D1NA_1032931
gene_23D1NA_1033088	G	D-xylulose 5-phosphate/D-fructose 6-phosphate phosphoketolase	-	-	-	-	-	-	-	-	XFP,XFP_C,XFP_N
gene_23D1NA_103352	S	CBS domain	-	-	-	-	-	-	-	-	CBS
gene_23D1NA_1033585	L	Cupin 2, conserved barrel domain protein	bacB	GO:0003674,GO:0003824,GO:0005488,GO:0005506,GO:0008150,GO:0008152,GO:0009058,GO:0009987,GO:0016853,GO:0016860,GO:0016863,GO:0016999,GO:0017000,GO:0017144,GO:0043167,GO:0043169,GO:0044237,GO:0044249,GO:0046872,GO:0046914,GO:0050897	5.3.3.19	ko:K19547	ko01130,map01130	M00787	-	-	CDO_I,Cupin_2
gene_23D1NA_103361	Q	polyketide synthase	-	-	-	ko:K21792	ko00333,ko01130,map00333,map01130	M00838	-	-	ADH_N,ADH_zinc_N,AMP-binding,Acyl_transf_1,Aminotran_1_2,Epimerase,KAsynt_C_assoc,KR,Ketoacyl-synt_C,PP-binding,PS-DH,ketoacyl-synt
gene_23D1NA_1035438	C	PFAM monooxygenase FAD-binding	-	-	-	-	-	-	-	-	FAD_binding_3
gene_23D1NA_1035475	IQ	Dehydrogenase	-	-	-	-	-	-	-	-	adh_short_C2
gene_23D1NA_1035923	I	Belongs to the thiolase family	-	GO:0005575,GO:0005622,GO:0005623,GO:0005737,GO:0044424,GO:0044464	2.3.1.9	ko:K00626	ko00071,ko00072,ko00280,ko00310,ko00362,ko00380,ko00620,ko00630,ko00640,ko00650,ko00720,ko00900,ko01100,ko01110,ko01120,ko01130,ko01200,ko01212,ko02020,map00071,map00072,map00280,map00310,map00362,map00380,map00620,map00630,map00640,map00650,map00720,map00900,map01100,map01110,map01120,map01130,map01200,map01212,map02020	M00088,M00095,M00373,M00374,M00375	-	-	Thiolase_C,Thiolase_N
gene_23D1NA_1036600	T	diguanylate cyclase	-	-	-	-	-	-	-	-	GGDEF,PAS,PAS_9
gene_23D1NA_1036899	O	AAA domain (Cdc48 subfamily)	-	-	-	-	-	-	-	-	AAA_2,ClpB_D2-small
gene_23D1NA_1036923	IQ	Carrier of the growing fatty acid chain in fatty acid biosynthesis	acpP	GO:0000035,GO:0000036,GO:0003674,GO:0005488,GO:0005575,GO:0005622,GO:0005623,GO:0005737,GO:0005829,GO:0005975,GO:0006082,GO:0006629,GO:0006631,GO:0006633,GO:0006643,GO:0006644,GO:0006664,GO:0006793,GO:0006796,GO:0008150,GO:0008152,GO:0008610,GO:0008654,GO:0009058,GO:0009245,GO:0009247,GO:0009311,GO:0009312,GO:0009987,GO:0016051,GO:0016053,GO:0019637,GO:0019752,GO:0019842,GO:0031177,GO:0032787,GO:…	-	ko:K02078	-	-	-	-	PP-binding
gene_23D1NA_1036950	S	alcohol dehydrogenase	MA20_17225	-	1.1.1.1	ko:K00001,ko:K13953	ko00010,ko00071,ko00350,ko00625,ko00626,ko00830,ko00980,ko00982,ko01100,ko01110,ko01120,ko01130,ko01220,map00010,map00071,map00350,map00625,map00626,map00830,map00980,map00982,map01100,map01110,map01120,map01130,map01220	-	-	-	ADH_N,ADH_zinc_N
gene_23D1NA_1038393	KT	Transcriptional regulatory protein, C terminal	pfeR	-	-	ko:K19610	ko02020,map02020	M00770	-	-	Response_reg,Trans_reg_C
gene_23D1NA_1038407	S	Putative transmembrane protein (Alph_Pro_TM)	-	-	-	-	-	-	-	-	Alph_Pro_TM
gene_23D1NA_1038408	T	universal stress protein UspA and related nucleotide-binding	-	-	-	-	-	-	-	-	Usp
gene_23D1NA_1038409	O	COG0694 Thioredoxin-like proteins and domains	-	-	-	-	-	-	-	-	Nfu_N,NifU
gene_23D1NA_1038635	-	-	-	-	-	-	-	-	-	-	-
gene_23D1NA_1038644	F	Synthesizes selenophosphate from selenide and ATP	selD	-	2.7.9.3	ko:K01008	ko00450,ko01100,map00450,map01100	-	-	-	AIRS,AIRS_C
gene_23D1NA_1038971	IQ	PFAM Short-chain dehydrogenase reductase SDR	-	-	-	-	-	-	-	-	adh_short_C2
gene_23D1NA_1039921	T	PFAM GAF domain	-	-	-	-	-	-	-	-	ANTAR,GAF_2
gene_23D1NA_1039952	O	Peptidase S53	-	-	-	ko:K08677	-	-	-	-	Peptidase_S8,Pro-kuma_activ
gene_23D1NA_1041235	E	TIGRFAM HAD-superfamily hydrolase, subfamily IB (PSPase-like)	-	-	-	-	-	-	-	-	HAD
gene_23D1NA_104137	S	Belongs to the pirin family	MA20_23765	-	-	ko:K06911	-	-	-	-	Pirin,Pirin_C
gene_23D1NA_104140	C	Aldehyde dehydrogenase	gabD	GO:0000166,GO:0001505,GO:0003674,GO:0003824,GO:0004777,GO:0005488,GO:0005575,GO:0005622,GO:0005623,GO:0005737,GO:0006082,GO:0006105,GO:0006520,GO:0006536,GO:0006538,GO:0006540,GO:0006807,GO:0008150,GO:0008152,GO:0009013,GO:0009056,GO:0009063,GO:0009064,GO:0009065,GO:0009448,GO:0009450,GO:0009987,GO:0016054,GO:0016491,GO:0016620,GO:0016903,GO:0017144,GO:0019752,GO:0032787,GO:0036094,GO:0042133,GO:…	1.2.1.16,1.2.1.20,1.2.1.79	ko:K00135	ko00250,ko00310,ko00350,ko00650,ko00760,ko01100,ko01120,map00250,map00310,map00350,map00650,map00760,map01100,map01120	M00027	-	-	Aldedh
gene_23D1NA_1042013	C	Aldehyde dehydrogenase family	MA20_17005	-	1.2.1.3	ko:K00128	ko00010,ko00053,ko00071,ko00280,ko00310,ko00330,ko00340,ko00380,ko00410,ko00561,ko00620,ko00625,ko00903,ko00981,ko01100,ko01110,ko01120,ko01130,map00010,map00053,map00071,map00280,map00310,map00330,map00340,map00380,map00410,map00561,map00620,map00625,map00903,map00981,map01100,map01110,map01120,map01130	M00135	-	-	Aldedh
gene_23D1NA_1042618	S	Belongs to the short-chain dehydrogenases reductases (SDR) family	-	-	-	ko:K07124	-	-	-	-	adh_short
gene_23D1NA_104319	K	Helix-turn-helix XRE-family like proteins	-	-	-	-	-	-	-	-	HTH_3
gene_23D1NA_1043420	-	-	-	-	-	-	-	-	-	-	-
gene_23D1NA_1043521	-	-	-	-	-	-	-	-	-	-	-
gene_23D1NA_1043529	E	Peptidase, M20	-	-	-	-	-	-	-	-	M20_dimer,Peptidase_M20
gene_23D1NA_1043600	-	-	MA20_22075	-	-	-	-	-	-	-	-
gene_23D1NA_1044578	U	The central subunit of the protein translocation channel SecYEG. Consists of two halves formed by TMs 1-5 and 6-10. These two domains form a lateral gate at the front which open onto the bilayer between TMs 2 and 7, and are clamped together by SecE at the back. The channel is closed by both a pore ring composed of hydrophobic SecY resides and a short helix (helix 2A) on the extracellular side of …	secY	-	-	ko:K03076	ko02024,ko03060,ko03070,map02024,map03060,map03070	M00335	-	-	SecY
gene_23D1NA_1044665
gene_23D1NA_1044772	CH	D-isomer specific 2-hydroxyacid dehydrogenase	hprA	-	1.1.1.399,1.1.1.95	ko:K00058	ko00260,ko00680,ko01100,ko01120,ko01130,ko01200,ko01230,map00260,map00680,map01100,map01120,map01130,map01200,map01230	M00020	-	-	2-Hacid_dh,2-Hacid_dh_C
gene_23D1NA_1045026	S	Protein of unknown function DUF58	-	-	-	-	-	-	-	-	DUF58
gene_23D1NA_104506	J	Belongs to the universal ribosomal protein uS2 family	rpsB	GO:0003674,GO:0003735,GO:0005198,GO:0005575,GO:0005622,GO:0005623,GO:0005737,GO:0005829,GO:0005840,GO:0006412,GO:0006518,GO:0006807,GO:0008150,GO:0008152,GO:0009058,GO:0009059,GO:0009987,GO:0010467,GO:0015935,GO:0019538,GO:0022626,GO:0022627,GO:0032991,GO:0034641,GO:0034645,GO:0043043,GO:0043170,GO:0043226,GO:0043228,GO:0043229,GO:0043232,GO:0043603,GO:0043604,GO:0044237,GO:0044238,GO:0044249,GO:…	-	ko:K02967	ko03010,map03010	M00178,M00179	-	-	Ribosomal_S2
gene_23D1NA_1045639	J	Amidase	gatA	GO:0008150,GO:0040007	6.3.5.6,6.3.5.7	ko:K02433	ko00970,ko01100,map00970,map01100	-	-	-	Amidase
gene_23D1NA_1045862	E	Trypsin-like peptidase domain	-	-	-	ko:K01173	ko04210,map04210	-	-	-	Endonuclease_1,Endonuclease_NS,Trypsin_2
gene_23D1NA_1046142	EH	Thiamine pyrophosphate enzyme, central domain	MA20_15555	-	2.2.1.6	ko:K01652	ko00290,ko00650,ko00660,ko00770,ko01100,ko01110,ko01130,ko01210,ko01230,map00290,map00650,map00660,map00770,map01100,map01110,map01130,map01210,map01230	M00019,M00570	-	-	TPP_enzyme_C,TPP_enzyme_M,TPP_enzyme_N
gene_23D1NA_104684	S	Activator of Hsp90 ATPase homolog 1-like protein	-	-	-	-	-	-	-	-	AHSA1
gene_23D1NA_1047110	M	Cell division protein FtsI	ftsI	-	3.4.16.4	ko:K03587	ko00550,ko01501,map00550,map01501	-	-	-	PBP_dimer,Transpeptidase
gene_23D1NA_1048065	M	Domain present in PSD-95, Dlg, and ZO-1/2.	-	-	3.4.21.107	ko:K04771	ko01503,ko02020,map01503,map02020	M00728	-	-	PDZ_2,Trypsin_2
gene_23D1NA_104878	C	[2Fe-2S] binding domain	-	-	-	ko:K13483	ko00230,ko01100,ko01120,map00230,map01100,map01120	M00546	-	-	Fer2,Fer2_2
gene_23D1NA_104886
gene_23D1NA_104887
gene_23D1NA_104893	GM	NmrA family	-	-	-	-	-	-	-	-	NAD_binding_10,NmrA
gene_23D1NA_104899	F	Amidohydrolase family	-	-	-	-	-	-	-	-	Amidohydro_1
gene_23D1NA_104900	C	PFAM molybdopterin dehydrogenase, FAD-binding	-	-	-	-	-	-	-	-	FAD_binding_5
gene_23D1NA_1049552	D	Required for chromosome condensation and partitioning	smc	-	-	ko:K03529	-	-	-	-	SMC_N,SMC_hinge
gene_23D1NA_104998	G	Periplasmic binding proteins and sugar binding domain of LacI family	-	-	-	ko:K10439	ko02010,ko02030,map02010,map02030	M00212	-	-	Peripla_BP_4
gene_23D1NA_1050616	K	helix_turn_helix, Lux Regulon	-	-	-	-	-	-	-	-	GerE
gene_23D1NA_1051267	S	Patatin phospholipase	MA20_17270	-	-	ko:K07001	-	-	-	-	DUF3734,Patatin
gene_23D1NA_1051324	V	ABC transporter transmembrane region	-	-	-	ko:K20344	ko02010,ko02024,map02010,map02024	-	-	-	ABC_membrane,ABC_tran,Peptidase_C39
gene_23D1NA_1051467	L	In addition to polymerase activity, this DNA polymerase exhibits 5'-3' exonuclease activity	polA	-	2.7.7.7	ko:K02335	ko00230,ko00240,ko01100,ko03030,ko03410,ko03420,ko03440,map00230,map00240,map01100,map03030,map03410,map03420,map03440	-	-	-	5_3_exonuc,5_3_exonuc_N,DNA_pol_A,DNA_pol_A_exo1
gene_23D1NA_105237	S	Domain of unknown function DUF302	-	-	-	-	-	-	-	-	DUF302
gene_23D1NA_1052813	O	Belongs to the thioredoxin family	trxA	-	-	ko:K03671	ko04621,ko05418,map04621,map05418	-	-	-	Thioredoxin
gene_23D1NA_1053301	S	Nitronate monooxygenase	-	-	1.13.12.16	ko:K00459	ko00910,map00910	-	-	-	NMO
gene_23D1NA_105354	NU	FlhB HrpN YscU SpaS Family	-	-	-	ko:K02401	ko02040,map02040	-	-	-	Bac_export_2
gene_23D1NA_1053566	IQ	Enoyl-(Acyl carrier protein) reductase	MA20_01425	-	-	-	-	-	-	-	adh_short_C2
gene_23D1NA_1053763
gene_23D1NA_1053872	M	Glycosyltransferase family 9 (heptosyltransferase)	-	-	-	ko:K12982	-	-	GT9	-	Glyco_transf_9
gene_23D1NA_1053984	I	Steryl acetyl hydrolase	-	-	-	-	-	-	-	-	Abhydrolase_3
gene_23D1NA_1054240	M	undecaprenyldiphospho-muramoylpentapeptide beta-N-acetylglucosaminyltransferase activity	-	-	-	ko:K12583	-	-	GT4	-	Glyco_tran_28_C,Glyco_trans_1_4,Glyco_trans_4_2,Glyco_trans_4_4,Glyco_transf_4,Glycos_transf_1
gene_23D1NA_1054791	KLT	Protein tyrosine kinase	-	-	-	-	-	-	-	-	Pkinase,Tubulin_2
gene_23D1NA_1054852
gene_23D1NA_1055253
gene_23D1NA_1056021	K	DNA-dependent RNA polymerase catalyzes the transcription of DNA into RNA using the four ribonucleoside triphosphates as substrates	rpoB	-	2.7.7.6	ko:K03043	ko00230,ko00240,ko01100,ko03020,map00230,map00240,map01100,map03020	M00183	-	-	RNA_pol_Rpb2_1,RNA_pol_Rpb2_2,RNA_pol_Rpb2_3,RNA_pol_Rpb2_45,RNA_pol_Rpb2_6,RNA_pol_Rpb2_7
gene_23D1NA_1056744	C	NDH-1 shuttles electrons from NADH, via FMN and iron- sulfur (Fe-S) centers, to quinones in the respiratory chain	nuoF	-	1.6.5.3	ko:K00335	ko00190,ko01100,map00190,map01100	M00144	-	-	Complex1_51K,NADH_4Fe-4S,SLBB
gene_23D1NA_1056925	M	GDP-mannose 4,6 dehydratase	-	-	4.2.1.46	ko:K01710	ko00521,ko00523,ko00525,ko01055,ko01130,map00521,map00523,map00525,map01055,map01130	M00793	-	-	GDP_Man_Dehyd
gene_23D1NA_1057752	C	Component of the sulfite reductase complex that catalyzes the 6-electron reduction of sulfite to sulfide. This is one of several activities required for the biosynthesis of L- cysteine from sulfate	cysI	-	1.8.1.2,1.8.7.1	ko:K00381,ko:K00392	ko00920,ko01100,ko01120,map00920,map01100,map01120	M00176	-	-	NIR_SIR,NIR_SIR_ferr
gene_23D1NA_1058023	G	Belongs to the GPI family	pgi	-	5.3.1.9	ko:K01810	ko00010,ko00030,ko00500,ko00520,ko01100,ko01110,ko01120,ko01130,ko01200,map00010,map00030,map00500,map00520,map01100,map01110,map01120,map01130,map01200	M00001,M00004,M00114	-	-	PGI
gene_23D1NA_105844	L	PFAM Integrase catalytic region	-	-	-	-	-	-	-	-	HTH_21,rve
gene_23D1NA_1058556
gene_23D1NA_10593
gene_23D1NA_1059454	T	Histidine kinase	-	-	-	-	-	-	-	-	HATPase_c,HisKA,PAS,PAS_3,PAS_9,Response_reg
gene_23D1NA_1059701	F	Catalyzes the phosphorylation of pantothenate (Pan), the first step in CoA biosynthesis	coaX	-	2.7.1.33	ko:K03525	ko00770,ko01100,map00770,map01100	M00120	-	-	Pan_kinase
gene_23D1NA_1060427	L	transposition	insA	-	-	-	-	-	-	-	DDE_5,DDE_Tnp_1
gene_23D1NA_1060664
gene_23D1NA_1061331
gene_23D1NA_106159	J	Catalyzes the formation of 2'O-methylated cytidine (Cm32) or 2'O-methylated uridine (Um32) at position 32 in tRNA	trmJ	-	2.1.1.200	ko:K02533,ko:K15396	-	-	-	-	SpoU_methylase
gene_23D1NA_1062417	L	cellulose binding	-	-	-	-	-	-	-	-	-
gene_23D1NA_1063593	S	Cupin 2, conserved barrel domain protein	-	-	-	-	-	-	-	-	-
gene_23D1NA_1063760	K	Ribonuclease B OB domain	-	-	-	ko:K03704	-	-	-	-	CSD
gene_23D1NA_1065039	G	Branched-chain amino acid transport system / permease component	-	-	-	ko:K10544	ko02010,map02010	M00215	-	-	BPD_transp_2
gene_23D1NA_1065947	T	COG0631 Serine threonine protein phosphatase	-	-	3.1.3.16	ko:K20074	-	-	-	-	PP2C_2
gene_23D1NA_1066065	M	COG0768 Cell division protein FtsI penicillin-binding protein 2	ftsI	-	3.4.16.4	ko:K03587	ko00550,ko01501,map00550,map01501	-	-	-	PBP_dimer,Transpeptidase
gene_23D1NA_106614	T	Diguanylate cyclase	MA20_18100	-	3.1.4.52	ko:K13245	ko04112,map04112	-	-	-	7TMR-DISMED2,7TMR-DISM_7TM,EAL,GGDEF,PAS_3
gene_23D1NA_1066554	S	protein kinase related protein	-	-	-	-	-	-	-	-	PQQ_2
gene_23D1NA_106668	C	Dehydrogenase E1 component	-	-	1.2.4.1	ko:K00161	ko00010,ko00020,ko00620,ko01100,ko01110,ko01120,ko01130,ko01200,ko04066,ko04922,ko05230,map00010,map00020,map00620,map01100,map01110,map01120,map01130,map01200,map04066,map04922,map05230	M00307	-	-	E1_dh,OxoDH_E1alpha_N
gene_23D1NA_1067175	I	PFAM Prenyltransferase squalene oxidase	-	-	4.2.1.129,5.4.99.17	ko:K06045	ko00909,ko01110,map00909,map01110	-	-	-	Prenyltrans,SQHop_cyclase_C
gene_23D1NA_1067936	S	protein (some members contain a von Willebrand factor type A (vWA) domain)	-	-	-	-	-	-	-	-	DUF58
gene_23D1NA_1068400	C	CO dehydrogenase flavoprotein C-terminal domain	-	-	1.2.5.3	ko:K03519	-	-	-	-	CO_deh_flav_C,FAD_binding_5
gene_23D1NA_1068728	H	Thiazole biosynthesis protein ThiG	-	-	2.8.1.10	ko:K03149	ko00730,ko01100,map00730,map01100	-	-	-	ThiG
gene_23D1NA_1068795	IQ	Belongs to the short-chain dehydrogenases reductases (SDR) family	-	-	-	-	-	-	-	-	adh_short
gene_23D1NA_1069115	K	transcriptional regulator	-	-	-	-	-	-	-	-	AraC_binding_2,HTH_18
gene_23D1NA_106963	L	Belongs to the 'phage' integrase family	-	-	-	-	-	-	-	-	Phage_integrase
gene_23D1NA_1069843	V	ABC transporter	yheH	GO:0003674,GO:0003824,GO:0005215,GO:0005319,GO:0006810,GO:0006869,GO:0008150,GO:0010876,GO:0015399,GO:0015405,GO:0016462,GO:0016787,GO:0016817,GO:0016818,GO:0016887,GO:0017111,GO:0022804,GO:0022857,GO:0033036,GO:0034040,GO:0042623,GO:0042626,GO:0043492,GO:0051179,GO:0051234,GO:0055085,GO:0071702	-	ko:K06147,ko:K18217,ko:K18890	ko02010,map02010	M00635,M00707	-	-	ABC_membrane,ABC_tran
gene_23D1NA_1070207	T	Histidine kinase-, DNA gyrase B-, and HSP90-like ATPase	-	-	-	-	-	-	-	-	GAF_2,HATPase_c,HisKA,PAS,Response_reg
gene_23D1NA_1070656	M	Phosphoesterase family	-	-	-	-	-	-	-	-	Phosphoesterase
gene_23D1NA_1070713	EGP	PFAM major facilitator superfamily MFS_1	-	-	-	-	-	-	-	-	MFS_1
gene_23D1NA_1071533	P	Serves to protect cells from the toxic effects of hydrogen peroxide	katA	-	1.11.1.6	ko:K03781	ko00380,ko00630,ko01110,ko01130,ko01200,ko04011,ko04016,ko04068,ko04146,ko04211,ko04212,ko04213,ko05014,map00380,map00630,map01110,map01130,map01200,map04011,map04016,map04068,map04146,map04211,map04212,map04213,map05014	M00532	-	-	Catalase,Catalase-rel
gene_23D1NA_1071871	L	Plays an important role in DNA replication, recombination and repair. Binds to ssDNA and to an array of partner proteins to recruit them to their sites of action during DNA metabolism	-	-	-	ko:K03111	ko03030,ko03430,ko03440,map03030,map03430,map03440	-	-	-	SSB
gene_23D1NA_1072115	M	Transglycosylase SLT domain	MA20_26785	-	-	-	-	-	-	-	SLT_2
gene_23D1NA_1072910	I	COG0657 Esterase lipase	-	-	3.5.1.9	ko:K01432	ko00380,ko00630,ko01100,map00380,map00630,map01100	M00038	-	-	Abhydrolase_3,Abhydrolase_6
gene_23D1NA_1072960	O	Belongs to the peptidase S1C family	MA20_07235	-	3.4.21.107	ko:K04771	ko01503,ko02020,map01503,map02020	M00728	-	-	PDZ_2,Trypsin_2
gene_23D1NA_1073214	M	Putative peptidoglycan binding domain	-	-	-	-	-	-	-	-	PG_binding_1
gene_23D1NA_1073308	P	NMT1/THI5 like	-	-	-	ko:K02051	-	M00188	-	-	NMT1
gene_23D1NA_1074232	L	TIR domain	-	-	1.8.4.10,1.8.4.8,2.7.11.1	ko:K00390,ko:K08884,ko:K12132	ko00920,ko01100,ko01120,map00920,map01100,map01120	M00176	-	-	PASTA,TIR_2,TniQ
gene_23D1NA_10747	C	NADH:flavin oxidoreductase / NADH oxidase family	MA20_06210	-	-	ko:K10680	ko00633,ko01120,map00633,map01120	-	-	-	Oxidored_FMN
gene_23D1NA_107532	G	PTS HPr component phosphorylation site	-	-	-	ko:K11189	-	-	-	-	PTS-HPr
gene_23D1NA_1075695	EGP	PFAM Major Facilitator Superfamily	-	-	-	ko:K08177	-	-	-	-	MFS_1
gene_23D1NA_1076036
gene_23D1NA_1076231	J	Amidase	-	-	-	-	-	-	-	-	Amidase
gene_23D1NA_1076668	-	-	-	-	-	-	-	-	-	-	TIR_2
gene_23D1NA_1076828	O	Belongs to the small heat shock protein (HSP20) family	-	-	-	ko:K04080	-	-	-	-	HSP20
gene_23D1NA_1076911	V	Belongs to the resistance-nodulation-cell division (RND) (TC 2.A.6) family	-	-	-	ko:K18299	-	M00641	-	-	ACR_tran
gene_23D1NA_107769	O	Belongs to the small heat shock protein (HSP20) family	hspH	-	-	ko:K04080	-	-	-	-	HSP20
gene_23D1NA_1077751	C	Acyl-CoA dehydrogenase, C-terminal domain	-	-	-	-	-	-	-	-	Acyl-CoA_dh_1,Acyl-CoA_dh_M,Acyl-CoA_dh_N
gene_23D1NA_1077870
gene_23D1NA_1079499	G	Glucose-6-phosphate dehydrogenase subunit	-	-	-	-	-	-	-	-	OpcA_G6PD_assem
gene_23D1NA_1079501	G	Catalyzes the oxidation of glucose 6-phosphate to 6- phosphogluconolactone	zwf	-	1.1.1.363,1.1.1.49	ko:K00036	ko00030,ko00480,ko01100,ko01110,ko01120,ko01130,ko01200,ko05230,map00030,map00480,map01100,map01110,map01120,map01130,map01200,map05230	M00004,M00006,M00008	-	-	G6PD_C,G6PD_N
gene_23D1NA_107951	C	Belongs to the aldehyde dehydrogenase family	-	-	-	-	-	-	-	-	Aldedh
gene_23D1NA_1079998	I	enoyl-CoA hydratase	MA20_16380	-	5.3.3.18	ko:K15866	ko00360,ko01120,map00360,map01120	-	-	-	ECH_1
gene_23D1NA_1080478	J	This protein promotes the GTP-dependent binding of aminoacyl-tRNA to the A-site of ribosomes during protein biosynthesis	tuf	GO:0005575,GO:0005622,GO:0005623,GO:0005737,GO:0044424,GO:0044464	-	ko:K02358	-	-	-	-	GTP_EFTU,GTP_EFTU_D2,GTP_EFTU_D3
gene_23D1NA_1080633
gene_23D1NA_1080814	EH	Thiamine pyrophosphate enzyme, N-terminal TPP binding domain	-	-	2.2.1.6	ko:K01652	ko00290,ko00650,ko00660,ko00770,ko01100,ko01110,ko01130,ko01210,ko01230,map00290,map00650,map00660,map00770,map01100,map01110,map01130,map01210,map01230	M00019,M00570	-	-	TPP_enzyme_C,TPP_enzyme_N
gene_23D1NA_10822	J	Located on the platform of the 30S subunit, it bridges several disparate RNA helices of the 16S rRNA. Forms part of the Shine-Dalgarno cleft in the 70S ribosome	rpsK	GO:0000028,GO:0000462,GO:0003674,GO:0003676,GO:0003723,GO:0003729,GO:0003735,GO:0005198,GO:0005488,GO:0005575,GO:0005622,GO:0005623,GO:0005737,GO:0005829,GO:0005840,GO:0006139,GO:0006364,GO:0006396,GO:0006412,GO:0006518,GO:0006725,GO:0006807,GO:0006996,GO:0008150,GO:0008152,GO:0009058,GO:0009059,GO:0009987,GO:0010467,GO:0015935,GO:0016043,GO:0016070,GO:0016072,GO:0019538,GO:0019843,GO:0022607,GO:…	-	ko:K02948	ko03010,map03010	M00178,M00179	-	-	Ribosomal_S11
gene_23D1NA_1082423	C	Fumarate reductase flavoprotein C-term	-	-	1.3.5.1,1.3.5.4	ko:K00239	ko00020,ko00190,ko00650,ko00720,ko01100,ko01110,ko01120,ko01130,ko01200,ko05134,map00020,map00190,map00650,map00720,map01100,map01110,map01120,map01130,map01200,map05134	M00009,M00011,M00149,M00173,M00374,M00376	-	-	FAD_binding_2,Succ_DH_flav_C
gene_23D1NA_1082424	CG	UDP-glucoronosyl and UDP-glucosyl transferase	-	-	-	-	-	-	-	-	UDPGT
gene_23D1NA_1083426	-	-	-	-	-	-	-	-	-	-	-
gene_23D1NA_1083693	P	Belongs to the Dps family	MA20_05010	-	-	ko:K04047	-	-	-	-	Ferritin
gene_23D1NA_1084152	K	Transcriptional regulator	dsdC	-	-	ko:K03566	ko02026,map02026	-	-	-	HTH_1,LysR_substrate
gene_23D1NA_108438	S	alpha/beta hydrolase fold	-	-	-	ko:K07019	-	-	-	-	Abhydrolase_1
gene_23D1NA_1084612	T	Histidine kinase	MA20_18310	-	-	-	-	-	-	-	CHASE,HWE_HK,PAS
gene_23D1NA_1084633	C	Belongs to the class-II pyridine nucleotide-disulfide oxidoreductase family	trxB	-	1.8.1.9	ko:K00384	ko00450,map00450	-	-	-	Pyr_redox_2
gene_23D1NA_1085219	M	3-beta hydroxysteroid dehydrogenase/isomerase family	exoB	-	5.1.3.2,5.1.3.5	ko:K01784,ko:K12448	ko00052,ko00520,ko01100,map00052,map00520,map01100	M00361,M00362,M00632	-	-	Epimerase
gene_23D1NA_1085550	-	-	-	-	-	-	-	-	-	-	Ferritin_2
gene_23D1NA_1085732	S	COG0714 MoxR-like ATPases	-	-	-	ko:K03924	-	-	-	-	AAA_3
gene_23D1NA_1085967	C	CO dehydrogenase flavoprotein C-terminal domain	-	-	1.2.5.3	ko:K03519	-	-	-	-	CO_deh_flav_C,FAD_binding_5
gene_23D1NA_1087014	K	Belongs to the sigma-70 factor family. ECF subfamily	-	-	-	ko:K03088	-	-	-	-	Sigma70_r2,Sigma70_r4_2
gene_23D1NA_1087053	S	PFAM Peptidase family M20 M25 M40	-	-	-	-	-	-	-	-	M20_dimer,Peptidase_M20
gene_23D1NA_1087344	E	COG3839 ABC-type sugar transport systems, ATPase components	-	-	-	-	-	-	-	-	ABC_tran
gene_23D1NA_1087582	M	Belongs to the membrane fusion protein (MFP) (TC 8.A.1) family	MA20_27120	-	-	ko:K07799,ko:K18990	ko02020,map02020	M00648,M00720	-	-	Biotin_lipoyl_2,HlyD_3,HlyD_D23
gene_23D1NA_1087881	E	N-formylglutamate amidohydrolase	MA20_06380	-	3.5.1.68	ko:K01458	ko00340,ko00630,map00340,map00630	-	-	-	FGase
gene_23D1NA_1088730
gene_23D1NA_1088960
gene_23D1NA_1089208	E	Glutamine synthetase, beta-Grasp domain	glnA	GO:0001968,GO:0003674,GO:0003824,GO:0004356,GO:0005488,GO:0005515,GO:0005575,GO:0005576,GO:0005618,GO:0005622,GO:0005623,GO:0005737,GO:0005829,GO:0005886,GO:0006082,GO:0006520,GO:0006541,GO:0006542,GO:0006807,GO:0008150,GO:0008152,GO:0008652,GO:0009058,GO:0009064,GO:0009084,GO:0009405,GO:0009605,GO:0009607,GO:0009893,GO:0009987,GO:0010468,GO:0010604,GO:0010628,GO:0010755,GO:0010756,GO:0010954,GO:…	6.3.1.2	ko:K01915	ko00220,ko00250,ko00630,ko00910,ko01100,ko01120,ko01230,ko02020,ko04217,ko04724,ko04727,map00220,map00250,map00630,map00910,map01100,map01120,map01230,map02020,map04217,map04724,map04727	-	-	-	Gln-synt_C,Gln-synt_N
gene_23D1NA_1090204	S	Metallo-beta-lactamase superfamily	-	-	-	-	-	-	-	-	Lactamase_B
gene_23D1NA_1090725	E	GDSL-like Lipase/Acylhydrolase family	-	-	-	-	-	-	-	-	Lipase_GDSL_2
gene_23D1NA_109115	U	Part of the twin-arginine translocation (Tat) system that transports large folded proteins containing a characteristic twin-arginine motif in their signal peptide across membranes. Together with TatB, TatC is part of a receptor directly interacting with Tat signal peptides	tatC	-	-	ko:K03118	ko03060,ko03070,map03060,map03070	M00336	-	-	TatC
gene_23D1NA_1091564	L	Transposase DDE domain	-	-	-	-	-	-	-	-	DDE_Tnp_1,DDE_Tnp_1_6,DUF772
gene_23D1NA_109173	EGP	Sugar (and other) transporter	-	-	-	ko:K03446	-	M00701	-	-	MFS_1
gene_23D1NA_109174	V	PFAM secretion protein HlyD family protein	-	-	-	ko:K03543	-	M00701	-	-	Biotin_lipoyl_2,HlyD_3,HlyD_D23
gene_23D1NA_1092146	T	His Kinase A (phosphoacceptor	-	-	-	-	-	-	-	-	HATPase_c,HisKA,Hpt,PAS_4,Response_reg
gene_23D1NA_109259	CO	amine dehydrogenase activity	-	-	-	-	-	-	-	-	Cu_amine_oxidN1,NHL,Pkinase
gene_23D1NA_1093154	H	Reversibly transfers an adenylyl group from ATP to 4'- phosphopantetheine, yielding dephospho-CoA (dPCoA) and pyrophosphate	coaD	-	2.7.7.3	ko:K00954	ko00770,ko01100,map00770,map01100	M00120	-	-	CTP_transf_like
gene_23D1NA_1093757	E	Aminotransferase class I and II	aspB	-	-	-	-	-	-	-	Aminotran_1_2
gene_23D1NA_1093952	-	-	-	-	-	-	-	-	-	-	-
gene_23D1NA_1095817	O	Acts as a processive, ATP-dependent zinc metallopeptidase for both cytoplasmic and membrane proteins. Plays a role in the quality control of integral membrane proteins	ftsH	-	-	ko:K03798	-	M00742	-	-	AAA,FtsH_ext,Peptidase_M41
gene_23D1NA_1096110	V	transmembrane transporter activity	cusA_1	-	-	-	-	-	-	-	ACR_tran
gene_23D1NA_1097117	S	PFAM PilT protein domain protein	-	-	-	-	-	-	-	-	PIN
gene_23D1NA_1097237	P	Part of the high-affinity ATP-driven potassium transport (or Kdp) system, which catalyzes the hydrolysis of ATP coupled with the electrogenic transport of potassium into the cytoplasm. This subunit acts as a catalytic chaperone that increases the ATP- binding affinity of the ATP-hydrolyzing subunit KdpB by the formation of a transient KdpB KdpC ATP ternary complex	kdpC	GO:0003674,GO:0003824,GO:0005215,GO:0005575,GO:0006810,GO:0006811,GO:0006812,GO:0006813,GO:0008150,GO:0008324,GO:0008556,GO:0009987,GO:0015075,GO:0015077,GO:0015079,GO:0015318,GO:0015399,GO:0015405,GO:0015662,GO:0015672,GO:0016020,GO:0016021,GO:0016462,GO:0016787,GO:0016817,GO:0016818,GO:0016887,GO:0017111,GO:0019829,GO:0022804,GO:0022853,GO:0022857,GO:0022890,GO:0030001,GO:0031224,GO:0034220,GO:…	3.6.3.12	ko:K01548	ko02020,map02020	-	-	-	KdpC
gene_23D1NA_1098268	NU	ATP synthase alpha/beta family, nucleotide-binding domain	fliI	-	3.6.3.14	ko:K02412	ko02040,map02040	-	-	-	ATP-synt_ab,ATP-synt_ab_N
gene_23D1NA_109874	JM	Nucleotidyl transferase	-	-	2.7.7.24	ko:K00973	ko00521,ko00523,ko00525,ko01130,map00521,map00523,map00525,map01130	M00793	-	-	NTP_transferase
gene_23D1NA_109876	M	Pfam SNARE associated Golgi protein	ydjX	GO:0005575,GO:0005623,GO:0005886,GO:0016020,GO:0044464,GO:0071944	-	-	-	-	-	-	SNARE_assoc
gene_23D1NA_1098766	EGP	Sugar (and other) transporter	-	-	-	ko:K03446	-	M00701	-	-	MFS_1
gene_23D1NA_1098806	E	Function proposed based on presence of conserved amino acid motif, structural feature or limited homology	-	-	6.3.5.4	ko:K01953	ko00250,ko01100,ko01110,map00250,map01100,map01110	-	-	-	Asn_synthase,GATase_7
gene_23D1NA_109883	S	Tetratricopeptide repeat	-	-	-	-	-	-	-	-	-
gene_23D1NA_109884	J	Tryptophanyl-tRNA synthetase	trpS	-	6.1.1.2	ko:K01867	ko00970,map00970	M00359,M00360	-	-	tRNA-synt_1b
gene_23D1NA_109885	S	SMART PUR-alpha beta gamma DNA RNA-binding	-	-	-	-	-	-	-	-	PurA
gene_23D1NA_109886	EF	Carbamoyl-phosphate synthetase large chain, oligomerisation domain	-	-	6.3.5.5	ko:K01955	ko00240,ko00250,ko01100,map00240,map00250,map01100	M00051	-	-	CPSase_L_D2,CPSase_L_D3,MGS
gene_23D1NA_1099518
gene_23D1NA_1100271	O	Belongs to the small heat shock protein (HSP20) family	hspH	-	-	ko:K04080	-	-	-	-	HSP20
gene_23D1NA_1100535	C	L-carnitine dehydratase bile acid-inducible protein F	-	-	-	-	-	-	-	-	CoA_transf_3
gene_23D1NA_110147	C	COG2141 Coenzyme F420-dependent N5,N10-methylene tetrahydromethanopterin reductase and related flavin-dependent oxidoreductases	-	-	-	-	-	-	-	-	Bac_luciferase
gene_23D1NA_1101662	-	-	-	-	-	-	-	-	-	-	-
gene_23D1NA_11024	M	SpoIVB peptidase S55	-	-	-	-	-	-	-	-	Peptidase_S55
gene_23D1NA_1102738	P	serves to protect cells from the toxic effects of hydrogen peroxide	katA	-	1.11.1.6	ko:K03781	ko00380,ko00630,ko01110,ko01130,ko01200,ko04011,ko04016,ko04068,ko04146,ko04211,ko04212,ko04213,ko05014,map00380,map00630,map01110,map01130,map01200,map04011,map04016,map04068,map04146,map04211,map04212,map04213,map05014	M00532	-	-	Catalase,Catalase-rel
gene_23D1NA_1103626	H	COG1541 Coenzyme F390 synthetase	-	-	6.2.1.30	ko:K01912	ko00360,ko01120,ko05111,map00360,map01120,map05111	-	-	-	AMP-binding,AMP-binding_C_2
gene_23D1NA_1104246	S	Protein conserved in bacteria	-	-	-	-	-	-	-	-	-
gene_23D1NA_110476	K	transcriptional regulator	-	-	-	-	-	-	-	-	HTH_1,LysR_substrate
gene_23D1NA_1105093	S	Protein of unknown function (DUF692)	-	-	-	ko:K09930	-	-	-	-	DUF692
gene_23D1NA_110520	P	Sodium/hydrogen exchanger family	-	-	-	ko:K03316	-	-	-	-	Na_H_Exchanger
gene_23D1NA_1105532	K	DNA-dependent RNA polymerase catalyzes the transcription of DNA into RNA using the four ribonucleoside triphosphates as substrates	rpoB	GO:0000428,GO:0005575,GO:0005622,GO:0005623,GO:0030880,GO:0032991,GO:0044424,GO:0044464,GO:0061695,GO:1902494,GO:1990234	2.7.7.6	ko:K03043	ko00230,ko00240,ko01100,ko03020,map00230,map00240,map01100,map03020	M00183	-	-	RNA_pol_Rpb2_1,RNA_pol_Rpb2_2,RNA_pol_Rpb2_3,RNA_pol_Rpb2_45,RNA_pol_Rpb2_6,RNA_pol_Rpb2_7
gene_23D1NA_1105578	H	3-octaprenyl-4-hydroxybenzoate carboxy-lyase	-	-	4.1.1.98	ko:K03182	ko00130,ko01100,ko01110,map00130,map01100,map01110	M00117	-	-	UbiD
gene_23D1NA_1105694	S	Cupin 2, conserved barrel	-	-	-	-	-	-	-	-	Cupin_3
gene_23D1NA_1106347
gene_23D1NA_1106807
gene_23D1NA_1107045
gene_23D1NA_1107284
gene_23D1NA_110749	T	sigma factor antagonist activity	-	-	-	-	-	-	-	-	HATPase_c_2
gene_23D1NA_1107509
gene_23D1NA_1108605	S	Pyridoxal 5'-phosphate (PLP)-binding protein, which is involved in PLP homeostasis	MA20_24865	GO:0003674,GO:0005488,GO:0005575,GO:0005622,GO:0005623,GO:0008144,GO:0019842,GO:0030170,GO:0036094,GO:0043167,GO:0043168,GO:0044464,GO:0048037,GO:0050662,GO:0070279,GO:0097159,GO:1901363	-	ko:K06997	-	-	-	-	Ala_racemase_N
gene_23D1NA_1109017
gene_23D1NA_1109125	O	Heat shock 70 kDa protein	dnaK	-	-	ko:K04043	ko03018,ko04212,ko05152,map03018,map04212,map05152	-	-	-	HSP70
gene_23D1NA_1110337	S	Acetyltransferase (GNAT) domain	-	-	-	-	-	-	-	-	Acetyltransf_10
gene_23D1NA_1110389	NU	Tetratricopeptide repeat	-	-	-	-	-	-	-	-	TPR_16,TPR_19,TPR_8
gene_23D1NA_1110463	Q	carboxymethylenebutenolidase	clcD	-	3.1.1.45	ko:K01061	ko00361,ko00364,ko00623,ko01100,ko01110,ko01120,ko01130,map00361,map00364,map00623,map01100,map01110,map01120,map01130	-	-	-	DLH
gene_23D1NA_1111579	S	ATPase (AAA	MA20_41470	-	-	ko:K06923	-	-	-	-	DUF815
gene_23D1NA_1112760	-	-	-	-	-	-	-	-	-	-	-
gene_23D1NA_1112791	S	Protein of unknown function (DUF1501)	-	-	-	-	-	-	-	-	DUF1501
gene_23D1NA_111320	U	Part of the Sec protein translocase complex. Interacts with the SecYEG preprotein conducting channel. Has a central role in coupling the hydrolysis of ATP to the transfer of proteins into and across the cell membrane, serving as an ATP-driven molecular motor driving the stepwise translocation of polypeptide chains across the membrane	-	GO:0000166,GO:0003674,GO:0003824,GO:0005215,GO:0005488,GO:0005524,GO:0005575,GO:0005622,GO:0005623,GO:0005737,GO:0005829,GO:0005886,GO:0005887,GO:0006810,GO:0008104,GO:0008144,GO:0008150,GO:0008320,GO:0008565,GO:0015031,GO:0015399,GO:0015405,GO:0015440,GO:0015450,GO:0015462,GO:0015833,GO:0016020,GO:0016021,GO:0016462,GO:0016787,GO:0016817,GO:0016818,GO:0016887,GO:0017076,GO:0017111,GO:0022804,GO:…	-	ko:K03070	ko02024,ko03060,ko03070,map02024,map03060,map03070	M00335	-	-	Helicase_C,SecA_DEAD,SecA_PP_bind
gene_23D1NA_1113539	G	2-keto-3-deoxy-L-rhamnonate aldolase activity	-	-	4.1.2.52	ko:K02510	ko00350,ko01120,map00350,map01120	-	-	-	HpcH_HpaI
gene_23D1NA_1113870	L	it exhibits DNA-dependent ATPase activity and contains distinct active sites for ATP binding, DNA binding, and interaction with DnaC protein, primase, and other prepriming proteins	dnaB	-	3.6.4.12	ko:K02314	ko03030,ko04112,map03030,map04112	-	-	-	DnaB,DnaB_C
gene_23D1NA_1114020	S	Amidohydrolase	-	-	-	-	-	-	-	-	Amidohydro_2
gene_23D1NA_1114215	P	Belongs to the cation diffusion facilitator (CDF) transporter (TC 2.A.4) family	-	-	-	ko:K13283	-	-	-	-	Cation_efflux,ZT_dimer
gene_23D1NA_1114871	IQ	KR domain	phbB	-	1.1.1.36	ko:K00023	ko00630,ko00650,ko01120,ko01200,map00630,map00650,map01120,map01200	M00373	-	-	adh_short_C2
gene_23D1NA_1115024	P	PFAM TonB-dependent Receptor Plug	-	-	-	-	-	-	-	-	CarboxypepD_reg,Plug
gene_23D1NA_1115453	P	Binding-protein-dependent transport system inner membrane component	-	-	-	ko:K02037	ko02010,map02010	M00222	-	-	BPD_transp_1
gene_23D1NA_1115598	C	Aldehyde oxidase and xanthine dehydrogenase, a/b hammerhead domain	coxL	-	1.2.5.3	ko:K03520	-	-	-	-	Ald_Xan_dh_C,Ald_Xan_dh_C2
gene_23D1NA_1115674	S	Radical SAM	-	-	-	-	-	-	-	-	Fer4_12,Radical_SAM
gene_23D1NA_1116296	O	Acts as a processive, ATP-dependent zinc metallopeptidase for both cytoplasmic and membrane proteins. Plays a role in the quality control of integral membrane proteins	ftsH	GO:0003674,GO:0003824,GO:0004176,GO:0005575,GO:0005622,GO:0005623,GO:0005737,GO:0005829,GO:0005886,GO:0006508,GO:0006807,GO:0006950,GO:0006979,GO:0008150,GO:0008152,GO:0008233,GO:0008237,GO:0009056,GO:0009057,GO:0010468,GO:0016020,GO:0016462,GO:0016787,GO:0016817,GO:0016818,GO:0016887,GO:0017111,GO:0019222,GO:0019538,GO:0030163,GO:0040007,GO:0042623,GO:0043170,GO:0044238,GO:0044424,GO:0044444,GO:…	-	ko:K03798	-	M00742	-	-	AAA,FtsH_ext,Peptidase_M41
gene_23D1NA_1117711	I	Belongs to the enoyl-CoA hydratase isomerase family	echA5	-	4.2.1.17	ko:K01692	ko00071,ko00280,ko00281,ko00310,ko00360,ko00362,ko00380,ko00410,ko00627,ko00640,ko00650,ko00903,ko00930,ko01100,ko01110,ko01120,ko01130,ko01212,map00071,map00280,map00281,map00310,map00360,map00362,map00380,map00410,map00627,map00640,map00650,map00903,map00930,map01100,map01110,map01120,map01130,map01212	M00032,M00087	-	-	ECH_1
gene_23D1NA_1117817	J	Ribosomal protein L17	rplQ	GO:0003674,GO:0003735,GO:0005198,GO:0005575,GO:0005622,GO:0005623,GO:0005737,GO:0005829,GO:0005840,GO:0015934,GO:0022625,GO:0022626,GO:0032991,GO:0043226,GO:0043228,GO:0043229,GO:0043232,GO:0044391,GO:0044422,GO:0044424,GO:0044444,GO:0044445,GO:0044446,GO:0044464,GO:1990904	-	ko:K02879	ko03010,map03010	M00178	-	-	Ribosomal_L17
gene_23D1NA_1118286	H	GH3 auxin-responsive promoter	-	-	-	-	-	-	-	-	GH3
gene_23D1NA_1118778	K	LysR substrate binding domain	-	-	-	-	-	-	-	-	HTH_1,LysR_substrate
gene_23D1NA_1119410
gene_23D1NA_1119419	T	COG0515 Serine threonine protein	-	-	2.7.11.1	ko:K12132	-	-	-	-	Pkinase,TPR_10,TPR_11,TPR_12,TPR_8,WD40
gene_23D1NA_1119490	U	type II and III secretion system protein	-	-	-	ko:K02453	ko03070,ko05111,map03070,map05111	M00331	-	-	Cohesin,Secretin
gene_23D1NA_1120263	E	Glyoxalase/Bleomycin resistance protein/Dioxygenase superfamily	MA20_35815	-	1.13.11.25	ko:K16049	ko00984,ko01100,ko01120,ko01220,map00984,map01100,map01120,map01220	-	-	-	Glyoxalase
gene_23D1NA_1120381
gene_23D1NA_1120404	S	UPF0126 domain	-	-	-	-	-	-	-	-	UPF0126
gene_23D1NA_1122381	S	Aminoglycoside phosphotransferase	-	-	2.7.1.221	ko:K07102	ko00520,ko01100,map00520,map01100	-	-	-	APH
gene_23D1NA_1122783	U	The central subunit of the protein translocation channel SecYEG. Consists of two halves formed by TMs 1-5 and 6-10. These two domains form a lateral gate at the front which open onto the bilayer between TMs 2 and 7, and are clamped together by SecE at the back. The channel is closed by both a pore ring composed of hydrophobic SecY resides and a short helix (helix 2A) on the extracellular side of …	secY	-	-	ko:K03076	ko02024,ko03060,ko03070,map02024,map03060,map03070	M00335	-	-	SecY
gene_23D1NA_1124699
gene_23D1NA_1125020	O	alkyl hydroperoxide reductase Thiol specific antioxidant Mal allergen	-	-	-	-	-	-	-	-	AhpC-TSA,Thioredoxin_8
gene_23D1NA_1126296	T	GTP-binding protein TypA	typA	-	-	ko:K06207	-	-	-	-	EFG_C,GTP_EFTU,GTP_EFTU_D2
gene_23D1NA_1126367	S	Antibiotic biosynthesis monooxygenase	-	-	-	-	-	-	-	-	ABM
gene_23D1NA_1126597	P	Bifunctional enzyme with both catalase and broad- spectrum peroxidase activity	katG	-	1.11.1.21	ko:K03782	ko00360,ko00380,ko00940,ko00983,ko01100,ko01110,map00360,map00380,map00940,map00983,map01100,map01110	-	-	-	peroxidase
gene_23D1NA_112670	-	-	-	-	-	-	-	-	-	-	-
gene_23D1NA_1126764	S	Uncharacterized protein conserved in bacteria (DUF2125)	MA20_20440	-	-	-	-	-	-	-	DUF2125
gene_23D1NA_1127450
gene_23D1NA_1127983	C	Involved in the catabolism of oxalate and in the adapatation to low pH via the induction of the oxalate-dependent acid tolerance response (ATR). Catalyzes the transfer of the CoA moiety from formyl-CoA to oxalate	frc	-	2.8.3.16	ko:K07749	-	-	-	-	CoA_transf_3
gene_23D1NA_1128009	O	Heat shock 70 kDa protein	-	-	-	-	-	-	-	-	HSP70
gene_23D1NA_1128509	U	Part of the twin-arginine translocation (Tat) system that transports large folded proteins containing a characteristic twin-arginine motif in their signal peptide across membranes. TatA could form the protein-conducting channel of the Tat system	tatA	-	-	ko:K03116	ko03060,ko03070,map03060,map03070	M00336	-	-	MttA_Hcf106
gene_23D1NA_1128567	O	Belongs to the thioredoxin family	trxA	-	-	ko:K03671	ko04621,ko05418,map04621,map05418	-	-	-	Thioredoxin
gene_23D1NA_112865	G	Belongs to the HpcH HpaI aldolase family	-	-	4.1.2.20,4.1.2.52,4.1.2.53	ko:K01630,ko:K02510,ko:K12660	ko00051,ko00053,ko00350,ko01120,map00051,map00053,map00350,map01120	-	-	-	HpcH_HpaI
gene_23D1NA_1129167	V	FtsX-like permease family	-	-	-	ko:K02004	-	M00258	-	-	FtsX,MacB_PCD
gene_23D1NA_1130671	V	Beta-lactamase	-	-	-	-	-	-	-	-	Beta-lactamase
gene_23D1NA_1130837	-	-	-	-	-	-	-	-	-	-	-
gene_23D1NA_1131626	K	GntR family	-	-	-	ko:K05799	-	-	-	-	FCD,GntR
gene_23D1NA_1132191	P	Amidohydrolase	MA20_19310	-	-	ko:K07045	-	-	-	-	Amidohydro_2
gene_23D1NA_1132401	C	Cytochrome c oxidase subunit III	ctaE	GO:0005575,GO:0005623,GO:0005886,GO:0008150,GO:0016020,GO:0040007,GO:0044464,GO:0071944	1.9.3.1	ko:K02276,ko:K02299	ko00190,ko01100,map00190,map01100	M00155,M00417	-	-	COX3
gene_23D1NA_1132762	Q	PFAM toluene tolerance family protein	-	-	-	ko:K07323	ko02010,map02010	M00210	-	-	MlaC
gene_23D1NA_1134916	S	Belongs to the UPF0229 family	-	-	-	ko:K09786	-	-	-	-	DUF444
gene_23D1NA_1135114	G	ABC-type sugar transport system periplasmic component	MA20_37650	-	-	ko:K17315	ko02010,map02010	M00605	-	-	SBP_bac_1,SBP_bac_8
gene_23D1NA_113519	H	Catalyzes the pyruvoyl-dependent decarboxylation of aspartate to produce beta-alanine	panD	-	4.1.1.11	ko:K01579	ko00410,ko00770,ko01100,ko01110,map00410,map00770,map01100,map01110	M00119	-	-	Asp_decarbox
gene_23D1NA_113526	S	ACT domain	-	-	-	ko:K09707	-	-	-	-	ACT_7
gene_23D1NA_113527	J	Histidyl-tRNA synthetase	-	-	6.1.1.21	ko:K01892	ko00970,map00970	M00359,M00360	-	-	HGTP_anticodon,tRNA-synt_His
gene_23D1NA_113529	O	Peptidyl-prolyl cis-trans isomerase	-	-	5.2.1.8	ko:K03772,ko:K03773	-	-	-	-	FKBP_C,FKBP_N
gene_23D1NA_113530	M	Penicillin-binding Protein dimerisation domain	-	-	3.4.16.4	ko:K05515	ko00550,ko01501,map00550,map01501	-	-	-	PBP_dimer,Transpeptidase
gene_23D1NA_113531	L	The UvrABC repair system catalyzes the recognition and processing of DNA lesions. UvrC both incises the 5' and 3' sides of the lesion. The N-terminal half is responsible for the 3' incision and the C-terminal half is responsible for the 5' incision	-	-	-	ko:K03703	ko03420,map03420	-	-	-	GIY-YIG,HHH_2,UVR,UvrC_HhH_N
gene_23D1NA_113534	S	Tetratricopeptide repeat	-	-	-	-	-	-	-	-	TPR_16,TPR_6,TPR_8
gene_23D1NA_113535	H	Biotin and Thiamin Synthesis associated domain	-	-	4.1.99.19	ko:K03150	ko00730,ko01100,map00730,map01100	-	-	-	BATS,Radical_SAM
gene_23D1NA_113538	L	RNA polymerase that catalyzes the synthesis of short RNA molecules used as primers for DNA polymerase during DNA replication	dnaG	-	-	ko:K02316	ko03030,map03030	-	-	-	DnaB_bind,Toprim_2,Toprim_N,zf-CHC2
gene_23D1NA_113544	J	Ribosomal protein S9/S16	rpsI	-	-	ko:K02996	ko03010,map03010	M00178,M00179	-	-	Ribosomal_S9
gene_23D1NA_113548	S	Tetratricopeptide repeat	-	-	-	-	-	-	-	-	-
gene_23D1NA_1136893	S	Bacterial protein of unknown function (Gcw_chp)	-	-	-	-	-	-	-	-	Gcw_chp
gene_23D1NA_1137506	T	Could accelerate the degradation of some genes transcripts potentially through selective RNA binding	csrA	-	-	ko:K03563	ko02020,ko02025,ko02026,ko05111,map02020,map02025,map02026,map05111	-	-	-	CsrA
gene_23D1NA_1138006	U	The central subunit of the protein translocation channel SecYEG. Consists of two halves formed by TMs 1-5 and 6-10. These two domains form a lateral gate at the front which open onto the bilayer between TMs 2 and 7, and are clamped together by SecE at the back. The channel is closed by both a pore ring composed of hydrophobic SecY resides and a short helix (helix 2A) on the extracellular side of …	secY	-	-	ko:K03076	ko02024,ko03060,ko03070,map02024,map03060,map03070	M00335	-	-	SecY
gene_23D1NA_1138705	C	Catalyzes the isomerization of citrate to isocitrate via cis-aconitate	acn	GO:0003674,GO:0003676,GO:0003723,GO:0003729,GO:0003730,GO:0003824,GO:0003994,GO:0005488,GO:0006082,GO:0006091,GO:0006099,GO:0006101,GO:0006629,GO:0006631,GO:0008150,GO:0008152,GO:0009060,GO:0009987,GO:0015980,GO:0016829,GO:0016835,GO:0016836,GO:0016999,GO:0017144,GO:0019541,GO:0019679,GO:0019752,GO:0032787,GO:0043436,GO:0044237,GO:0044238,GO:0044255,GO:0044281,GO:0045333,GO:0046459,GO:0047456,GO:…	4.2.1.3	ko:K01681	ko00020,ko00630,ko00720,ko01100,ko01110,ko01120,ko01130,ko01200,ko01210,ko01230,map00020,map00630,map00720,map01100,map01110,map01120,map01130,map01200,map01210,map01230	M00009,M00010,M00012,M00173,M00740	-	-	Aconitase,Aconitase_C
gene_23D1NA_113872	EP	transport	oppB	GO:0003674,GO:0005215,GO:0005575,GO:0005623,GO:0005886,GO:0006810,GO:0008150,GO:0016020,GO:0022857,GO:0044464,GO:0051179,GO:0051234,GO:0055085,GO:0071944	-	ko:K02033	ko02024,map02024	M00239	-	-	BPD_transp_1
gene_23D1NA_1138816	P	Predicted Permease Membrane Region	-	-	-	ko:K07085	-	-	-	-	Asp-Al_Ex,TrkA_C
gene_23D1NA_113896	E	Function proposed based on presence of conserved amino acid motif, structural feature or limited homology	-	-	-	ko:K01999	ko02010,ko02024,map02010,map02024	M00237	-	-	Peripla_BP_6
gene_23D1NA_1139928	L	HTH-like domain	-	-	-	ko:K07497	-	-	-	-	HTH_21,rve_3
gene_23D1NA_114157	L	The UvrABC repair system catalyzes the recognition and processing of DNA lesions. UvrA is an ATPase and a DNA-binding protein. A damage recognition complex composed of 2 UvrA and 2 UvrB subunits scans DNA for abnormalities. When the presence of a lesion has been verified by UvrB, the UvrA molecules dissociate	-	-	-	ko:K03701	ko03420,map03420	-	-	-	ABC_tran
gene_23D1NA_1141795	I	Domain of unknown function (DUF4159)	-	-	-	-	-	-	-	-	A2M_comp,DUF4159,Prenyltrans
gene_23D1NA_1143875	T	Histidine kinase	MA20_07280	-	-	ko:K12257	ko02024,ko03060,ko03070,map02024,map03060,map03070	M00335	-	-	CHASE3,GAF_2,HAMP,HATPase_c,HisKA,Response_reg
gene_23D1NA_1145466	S	Converts GTP to 7,8-dihydroneopterin triphosphate	folE2	-	3.5.4.16	ko:K09007	ko00790,ko01100,map00790,map01100	M00126	-	-	GCHY-1
gene_23D1NA_1145467	F	Catalyzes the reductive methylation of 2'-deoxyuridine- 5'-monophosphate (dUMP) to 2'-deoxythymidine-5'-monophosphate (dTMP) while utilizing 5,10-methylenetetrahydrofolate (mTHF) as the methyl donor and reductant in the reaction, yielding dihydrofolate (DHF) as a by-product. This enzymatic reaction provides an intracellular de novo source of dTMP, an essential precursor for DNA biosynthesis	thyA	-	2.1.1.45	ko:K00560	ko00240,ko00670,ko01100,ko01523,map00240,map00670,map01100,map01523	M00053	-	-	Thymidylat_synt
gene_23D1NA_1145476	S	PFAM CBS domain containing protein	-	-	-	-	-	-	-	-	CBS,CorC_HlyC,DUF21
gene_23D1NA_1145477	U	Involved in targeting and insertion of nascent membrane proteins into the cytoplasmic membrane. Acts as a receptor for the complex formed by the signal recognition particle (SRP) and the ribosome-nascent chain (RNC)	ftsY	-	-	ko:K03110	ko02024,ko03060,ko03070,map02024,map03060,map03070	M00335	-	-	SRP54,SRP54_N
gene_23D1NA_1145478	K	Involved in transcription antitermination. Required for transcription of ribosomal RNA (rRNA) genes. Binds specifically to the boxA antiterminator sequence of the ribosomal RNA (rrn) operons	nusB	-	-	ko:K03625	-	-	-	-	NusB
gene_23D1NA_1145480	H	Catalyzes the conversion of D-ribulose 5-phosphate to formate and 3,4-dihydroxy-2-butanone 4-phosphate	ribB	-	3.5.4.25,4.1.99.12	ko:K14652	ko00740,ko00790,ko01100,ko01110,map00740,map00790,map01100,map01110	M00125,M00840	-	-	DHBP_synthase,GTP_cyclohydro2
gene_23D1NA_1145483	I	acyl-CoA oxidase	-	-	1.3.3.6	ko:K00232	ko00071,ko00592,ko01040,ko01100,ko01110,ko01212,ko03320,ko04024,ko04146,map00071,map00592,map01040,map01100,map01110,map01212,map03320,map04024,map04146	M00087,M00113	-	-	ACOX,Acyl-CoA_dh_1,Acyl-CoA_dh_M,Acyl-CoA_dh_N
gene_23D1NA_1145484	I	3-hydroxyacyl-CoA dehydrogenase, C-terminal domain	-	-	-	-	-	-	-	-	3HCDH,3HCDH_N,ECH_1
gene_23D1NA_1145485	I	Belongs to the thiolase family	fadA	-	2.3.1.16,2.3.1.9	ko:K00626,ko:K00632	ko00071,ko00072,ko00280,ko00281,ko00310,ko00362,ko00380,ko00592,ko00620,ko00630,ko00640,ko00642,ko00650,ko00720,ko00900,ko01100,ko01110,ko01120,ko01130,ko01200,ko01212,ko02020,map00071,map00072,map00280,map00281,map00310,map00362,map00380,map00592,map00620,map00630,map00640,map00642,map00650,map00720,map00900,map01100,map01110,map01120,map01130,map01200,map01212,map02020	M00087,M00088,M00095,M00113,M00373,M00374,M00375	-	-	Thiolase_C,Thiolase_N
gene_23D1NA_1145491	C	COG1960 Acyl-CoA dehydrogenases	-	-	-	ko:K20035	ko00920,map00920	-	-	-	Acyl-CoA_dh_1,Acyl-CoA_dh_C,Acyl-CoA_dh_M,Acyl-CoA_dh_N,AcylCoA_DH_N
gene_23D1NA_1145492	I	Outer membrane protein transport protein, Ompp1 FadL TodX family	-	-	-	ko:K06076	-	-	-	-	Toluene_X
gene_23D1NA_1145500	Q	Catalyzes the oxidation of uric acid to 5- hydroxyisourate, which is further processed to form (S)-allantoin	-	GO:0003674,GO:0003824,GO:0004846,GO:0005575,GO:0005576,GO:0005622,GO:0005623,GO:0005737,GO:0005777,GO:0006139,GO:0006144,GO:0006145,GO:0006725,GO:0006807,GO:0008150,GO:0008152,GO:0009056,GO:0009112,GO:0009987,GO:0016491,GO:0016661,GO:0016663,GO:0019439,GO:0019627,GO:0034641,GO:0042579,GO:0043226,GO:0043227,GO:0043229,GO:0043231,GO:0043603,GO:0044237,GO:0044238,GO:0044248,GO:0044270,GO:0044281,GO:…	1.7.3.3	ko:K00365	ko00230,ko00232,ko01100,ko01120,map00230,map00232,map01100,map01120	M00546	-	-	Uricase
gene_23D1NA_1145505
gene_23D1NA_1145506
gene_23D1NA_1147252	D	protein conserved in bacteria	-	-	-	-	-	-	-	-	DUF885
gene_23D1NA_1148124
gene_23D1NA_1148213	P	Oligopeptide/dipeptide transporter, C-terminal region	-	-	-	ko:K02031,ko:K02032	ko02024,map02024	M00239	-	-	ABC_tran,oligo_HPY
gene_23D1NA_1148256	I	acetyl-coa acetyltransferase	-	-	-	-	-	-	-	-	-
gene_23D1NA_114944	T	Adenylyl- / guanylyl cyclase, catalytic domain	cyaH	-	-	-	-	-	-	-	Guanylate_cyc
gene_23D1NA_1150163	E	glutamine synthetase	glnA	-	6.3.1.2	ko:K01915	ko00220,ko00250,ko00630,ko00910,ko01100,ko01120,ko01230,ko02020,ko04217,ko04724,ko04727,map00220,map00250,map00630,map00910,map01100,map01120,map01230,map02020,map04217,map04724,map04727	-	-	-	Gln-synt_C,Gln-synt_N
gene_23D1NA_1150300	-	-	MA20_05335	-	-	-	-	-	-	-	-
gene_23D1NA_1151944	S	N-terminal domain of oxidoreductase	MA20_27525	-	1.1.1.1	ko:K00001,ko:K07119	ko00010,ko00071,ko00350,ko00625,ko00626,ko00830,ko00980,ko00982,ko01100,ko01110,ko01120,ko01130,ko01220,map00010,map00071,map00350,map00625,map00626,map00830,map00980,map00982,map01100,map01110,map01120,map01130,map01220	-	-	-	ADH_N_2,ADH_zinc_N
gene_23D1NA_1152631	O	Belongs to the ClpA ClpB family	-	-	-	ko:K03696	ko01100,map01100	-	-	-	AAA,AAA_2,ClpB_D2-small,Clp_N,UVR
gene_23D1NA_1153522	K	TfoX N-terminal domain	MA20_30690	-	-	ko:K07343	-	-	-	-	TfoX_N
gene_23D1NA_1153943	S	benzoyl-CoA oxygenase	boxB	-	1.14.13.208	ko:K15512	ko00362,map00362	-	-	-	-
gene_23D1NA_1154386	K	FCD	-	-	-	-	-	-	-	-	FCD,GntR
gene_23D1NA_1155273	E	FAD dependent oxidoreductase	solA	-	1.5.3.1	ko:K00301	ko00260,ko01100,map00260,map01100	-	-	-	DAO
gene_23D1NA_1156120	O	Rhomboid family	-	-	-	ko:K07059	-	-	-	-	DnaJ_C,Rhomboid
gene_23D1NA_1157958	EGP	Major Facilitator Superfamily	-	-	-	-	-	-	-	-	MFS_1
gene_23D1NA_1158493	E	serine acetyltransferase	cysE	-	2.3.1.30	ko:K00640	ko00270,ko00920,ko01100,ko01110,ko01120,ko01200,ko01230,ko05111,map00270,map00920,map01100,map01110,map01120,map01200,map01230,map05111	M00021	-	-	Hexapep
gene_23D1NA_1158912	I	TonB dependent receptor	-	-	-	-	-	-	-	-	CarboxypepD_reg,TonB_dep_Rec
gene_23D1NA_1159074	C	Cytochrome c oxidase is the component of the respiratory chain that catalyzes the reduction of oxygen to water. Subunits 1- 3 form the functional core of the enzyme complex. CO I is the catalytic subunit of the enzyme. Electrons originating in cytochrome c are transferred via the copper A center of subunit 2 and heme A of subunit 1 to the bimetallic center formed by heme A3 and copper B	ctaD	-	1.9.3.1	ko:K02274	ko00190,ko01100,map00190,map01100	M00155	-	-	COX1
gene_23D1NA_115978	H	Involved in the formation of 2-(5''-phosphoribosyl)-3'- dephosphocoenzyme-A, the prosthetic group of the acyl-carrier protein of the malonate decarboxylase	mdcB	-	2.4.2.52	ko:K05966,ko:K13930	ko02020,map02020	-	-	-	CitG
gene_23D1NA_1159965
gene_23D1NA_1160084	IQ	PFAM AMP-dependent synthetase and ligase	fadD7	-	-	ko:K16029	ko01051,ko01052,map01051,map01052	-	-	-	AMP-binding,AMP-binding_C,PP-binding
gene_23D1NA_1160158
gene_23D1NA_1160476	S	Activator of Hsp90 ATPase homolog 1-like protein	-	-	-	-	-	-	-	-	AHSA1
gene_23D1NA_1160935	OU	Cleaves peptides in various proteins in a process that requires ATP hydrolysis. Has a chymotrypsin-like activity. Plays a major role in the degradation of misfolded proteins	clpP	-	3.4.21.92	ko:K01358	ko04112,ko04212,map04112,map04212	-	-	-	CLP_protease
gene_23D1NA_1161307	S	L,D-transpeptidase catalytic domain	-	-	-	-	-	-	-	-	YkuD
gene_23D1NA_1161495	K	Sigma factors are initiation factors that promote the attachment of RNA polymerase to specific initiation sites and are then released	sigB	GO:0000988,GO:0000990,GO:0001666,GO:0002791,GO:0003674,GO:0005488,GO:0005515,GO:0005575,GO:0005622,GO:0005623,GO:0005737,GO:0005829,GO:0005886,GO:0006355,GO:0006950,GO:0008150,GO:0009266,GO:0009408,GO:0009410,GO:0009628,GO:0009889,GO:0009891,GO:0009893,GO:0010468,GO:0010556,GO:0010557,GO:0010565,GO:0010604,GO:0010628,GO:0016020,GO:0016987,GO:0019216,GO:0019217,GO:0019219,GO:0019222,GO:0019899,GO:…	-	ko:K03086,ko:K03087	ko02026,ko05111,map02026,map05111	-	-	-	Sigma70_r1_2,Sigma70_r2,Sigma70_r3,Sigma70_r4
gene_23D1NA_1161513	G	Transaldolase is important for the balance of metabolites in the pentose-phosphate pathway	tal	-	2.2.1.2,5.3.1.9	ko:K01810,ko:K13810	ko00010,ko00030,ko00500,ko00520,ko01100,ko01110,ko01120,ko01130,ko01200,ko01230,map00010,map00030,map00500,map00520,map01100,map01110,map01120,map01130,map01200,map01230	M00001,M00004,M00007,M00114	-	-	PGI,TAL_FSA
gene_23D1NA_116215	S	SnoaL-like polyketide cyclase	-	-	-	-	-	-	-	-	SnoaL
gene_23D1NA_1162308	V	COG0841 Cation multidrug efflux pump	-	-	-	-	-	-	-	-	ACR_tran
gene_23D1NA_1163611	NOU	Cleaves type-4 fimbrial leader sequence and methylates the N-terminal (generally Phe) residue	pilD	-	3.4.23.43	ko:K02654	-	M00331	-	-	DiS_P_DiS,Peptidase_A24
gene_23D1NA_1163845	E	Thermophilic metalloprotease (M29)	-	-	-	ko:K19689	-	-	-	-	Peptidase_M29
gene_23D1NA_1163851	J	Allows the formation of correctly charged Gln-tRNA(Gln) through the transamidation of misacylated Glu-tRNA(Gln) in organisms which lack glutaminyl-tRNA synthetase. The reaction takes place in the presence of glutamine and ATP through an activated gamma-phospho-Glu-tRNA(Gln)	gatA	-	6.3.5.6,6.3.5.7	ko:K02433	ko00970,ko01100,map00970,map01100	-	-	-	Amidase
gene_23D1NA_1163852	J	Allows the formation of correctly charged Asn-tRNA(Asn) or Gln-tRNA(Gln) through the transamidation of misacylated Asp- tRNA(Asn) or Glu-tRNA(Gln) in organisms which lack either or both of asparaginyl-tRNA or glutaminyl-tRNA synthetases. The reaction takes place in the presence of glutamine and ATP through an activated phospho-Asp-tRNA(Asn) or phospho-Glu-tRNA(Gln)	gatC	GO:0005575,GO:0005618,GO:0005623,GO:0030312,GO:0044464,GO:0071944	6.3.5.6,6.3.5.7	ko:K02435	ko00970,ko01100,map00970,map01100	-	-	-	Glu-tRNAGln
gene_23D1NA_1165135	L	Psort location Cytoplasmic, score	-	-	-	-	-	-	-	-	AAA_15,AAA_21,PSCyt2,PSD1
gene_23D1NA_1165635	V	PFAM ABC transporter transmembrane	-	-	-	ko:K06147	-	-	-	-	ABC_membrane,ABC_tran
gene_23D1NA_1166081
gene_23D1NA_1168655	IQ	Dehydrogenase	-	-	-	-	-	-	-	-	adh_short
gene_23D1NA_1169149	T	histidine kinase A domain protein	-	-	-	-	-	-	-	-	HATPase_c,HisKA,PAS_8,PAS_9,Response_reg
gene_23D1NA_116944
gene_23D1NA_1169555	G	PFAM Glycoside hydrolase, family 20, catalytic core	-	-	-	-	-	-	-	-	Glyco_hydro_20,Glyco_hydro_20b
gene_23D1NA_117071	M	Specifically catalyzes the cleavage of the D-lactyl ether substituent of MurNAc 6-phosphate, producing GlcNAc 6- phosphate and D-lactate. Together with AnmK, is also required for the utilization of anhydro-N-acetylmuramic acid (anhMurNAc) either imported from the medium or derived from its own cell wall murein, and thus plays a role in cell wall recycling	murQ	-	4.2.1.126	ko:K07106	ko00520,ko01100,map00520,map01100	-	-	-	SIS,SIS_2
gene_23D1NA_1170948	P	coenzyme F420 binding	-	-	-	-	-	-	-	-	Putative_PNPOx
gene_23D1NA_1171085	MU	efflux transmembrane transporter activity	-	-	-	ko:K15725	-	-	-	-	OEP
gene_23D1NA_1171174	K	transcriptional regulator	-	GO:0001067,GO:0003674,GO:0003676,GO:0003677,GO:0005488,GO:0005575,GO:0005622,GO:0005623,GO:0005737,GO:0006355,GO:0008150,GO:0009889,GO:0010468,GO:0010556,GO:0019219,GO:0019222,GO:0031323,GO:0031326,GO:0044212,GO:0044424,GO:0044464,GO:0050789,GO:0050794,GO:0051171,GO:0051252,GO:0060255,GO:0065007,GO:0080090,GO:0097159,GO:1901363,GO:1903506,GO:2000112,GO:2001141	-	-	-	-	-	-	MarR
gene_23D1NA_1172320	E	Branched-chain amino acid ATP-binding cassette transporter	natA	-	-	ko:K01995,ko:K11957	ko02010,ko02024,map02010,map02024	M00237,M00322	-	-	ABC_tran,BCA_ABC_TP_C
gene_23D1NA_1172613	IQ	PFAM Short-chain dehydrogenase reductase SDR	-	-	-	-	-	-	-	-	adh_short_C2
gene_23D1NA_1172908	J	This protein promotes the GTP-dependent binding of aminoacyl-tRNA to the A-site of ribosomes during protein biosynthesis	tuf	-	-	ko:K02358	-	-	-	-	GTP_EFTU,GTP_EFTU_D2,GTP_EFTU_D3
gene_23D1NA_1173120	E	LysE type translocator	-	-	-	-	-	-	-	-	LysE
gene_23D1NA_117337	Q	Isochorismatase family	-	-	-	-	-	-	-	-	Isochorismatase
gene_23D1NA_1173471	L	damaged site, the DNA wraps around one UvrB monomer. DNA wrap is dependent on ATP binding by UvrB and probably causes local melting of the DNA helix, facilitating insertion of UvrB beta-hairpin between the DNA strands. Then UvrB probes one DNA strand for the presence of a lesion. If a lesion is found the UvrA subunits dissociate and the UvrB-DNA preincision complex is formed. This complex is subs…	uvrB	-	-	ko:K03702	ko03420,map03420	-	-	-	Helicase_C,ResIII,UVR,UvrB
gene_23D1NA_1173872
gene_23D1NA_1174088	S	Lactonase, 7-bladed beta-propeller	-	-	-	-	-	-	-	-	Lactonase
gene_23D1NA_1174098	S	Insulinase (Peptidase family M16)	-	-	-	-	-	-	-	-	Peptidase_M16,Peptidase_M16_C
gene_23D1NA_1174472	T	histidine kinase A domain protein	-	-	-	-	-	-	-	-	GAF,GAF_2,HATPase_c,HisKA,Hpt,PAS,PAS_4,Response_reg
gene_23D1NA_1174715	M	Function proposed based on presence of conserved amino acid motif, structural feature or limited homology	-	-	-	ko:K16079	-	-	-	-	OMP_b-brl
gene_23D1NA_1175034	S	Serine aminopeptidase, S33	ephA	-	-	-	-	-	-	-	Abhydrolase_1,Abhydrolase_6
gene_23D1NA_1175083	M	PFAM glycosyl transferase family 39	-	-	-	-	-	-	-	-	PMT_2
gene_23D1NA_1176066
gene_23D1NA_1176146	C	NADH:flavin oxidoreductase / NADH oxidase family	MA20_39895	-	1.6.99.1	ko:K00354	-	-	-	-	Oxidored_FMN
gene_23D1NA_1177769	K	DNA-dependent RNA polymerase catalyzes the transcription of DNA into RNA using the four ribonucleoside triphosphates as substrates	rpoC	-	2.7.7.6	ko:K03046	ko00230,ko00240,ko01100,ko03020,map00230,map00240,map01100,map03020	M00183	-	-	RNA_pol_Rpb1_1,RNA_pol_Rpb1_2,RNA_pol_Rpb1_3,RNA_pol_Rpb1_4,RNA_pol_Rpb1_5
gene_23D1NA_1177925	E	Aminotransferase class I and II	-	-	-	-	-	-	-	-	Aminotran_1_2
gene_23D1NA_117801	C	Cytochrome bd terminal oxidase subunit I	-	-	1.10.3.14	ko:K00425	ko00190,ko01100,ko02020,map00190,map01100,map02020	M00153	-	-	Cyt_bd_oxida_I
gene_23D1NA_117802	C	oxidative phosphorylation	cydB	GO:0003674,GO:0003824,GO:0005488,GO:0005575,GO:0005623,GO:0005886,GO:0005887,GO:0006091,GO:0008150,GO:0008152,GO:0009055,GO:0009060,GO:0009987,GO:0015980,GO:0016020,GO:0016021,GO:0016491,GO:0016679,GO:0016682,GO:0019646,GO:0020037,GO:0022900,GO:0022904,GO:0031224,GO:0031226,GO:0032991,GO:0044237,GO:0044425,GO:0044459,GO:0044464,GO:0045333,GO:0046906,GO:0048037,GO:0055114,GO:0070069,GO:0071944,GO:…	1.10.3.14	ko:K00426	ko00190,ko01100,ko02020,map00190,map01100,map02020	M00153	-	iECABU_c1320.ECABU_c10120,iLF82_1304.LF82_0101,iNRG857_1313.NRG857_04455,iPC815.YPO1118,ic_1306.c1120	Cyt_bd_oxida_II
gene_23D1NA_1178134	O	with chaperone activity ATP-binding	-	-	-	ko:K03696	ko01100,map01100	-	-	-	AAA,AAA_2,ClpB_D2-small,Clp_N,UVR
gene_23D1NA_1178683	P	arylsulfatase activity	-	-	3.1.6.1	ko:K01130	ko00140,ko00600,map00140,map00600	-	-	-	Sulfatase
gene_23D1NA_117888	S	Small protein	-	-	-	-	-	-	-	-	DUF465
gene_23D1NA_1180510	-	-	-	-	-	-	-	-	-	-	-
gene_23D1NA_1180787	-	-	-	-	-	-	-	-	-	-	-
gene_23D1NA_118182	S	Domain of unknown function DUF302	-	-	-	-	-	-	-	-	DUF302
gene_23D1NA_118193	IQ	Enoyl-(Acyl carrier protein) reductase	-	-	-	-	-	-	-	-	adh_short
gene_23D1NA_1183248	P	Belongs to the Fur family	furA	GO:0003674,GO:0003700,GO:0006355,GO:0006950,GO:0006979,GO:0008150,GO:0009889,GO:0010035,GO:0010038,GO:0010039,GO:0010468,GO:0010556,GO:0019219,GO:0019222,GO:0031323,GO:0031326,GO:0042221,GO:0050789,GO:0050794,GO:0050896,GO:0051171,GO:0051252,GO:0060255,GO:0065007,GO:0080090,GO:0140110,GO:1903506,GO:2000112,GO:2001141	-	ko:K22297	-	-	-	-	FUR
gene_23D1NA_1183673
gene_23D1NA_1183768	P	NMT1-like family	nrtA	-	-	ko:K15576	ko00910,ko02010,map00910,map02010	M00438	-	-	NMT1_2
gene_23D1NA_1183916	V	ABC-type multidrug transport system, ATPase and permease	-	-	-	ko:K06147	-	-	-	-	ABC_membrane,ABC_tran
gene_23D1NA_1183928	L	Belongs to the DEAD box helicase family	-	-	-	-	-	-	-	-	DEAD,Helicase_C
gene_23D1NA_1184832	T	HD domain	-	-	-	-	-	-	-	-	GAF_2,GGDEF
gene_23D1NA_118581	IQ	Dehydrogenase	-	-	1.1.1.140	ko:K00068	ko00051,map00051	-	-	-	adh_short,adh_short_C2
gene_23D1NA_1187076
gene_23D1NA_1187739	E	Sodium:solute symporter family	-	-	-	ko:K03307	-	-	-	-	SSF
gene_23D1NA_1187844	J	Forms an intersubunit bridge (bridge B4) with the 23S rRNA of the 50S subunit in the ribosome	rpsO	GO:0005575,GO:0005622,GO:0005623,GO:0005737,GO:0005829,GO:0005840,GO:0015935,GO:0022626,GO:0022627,GO:0032991,GO:0043226,GO:0043228,GO:0043229,GO:0043232,GO:0044391,GO:0044422,GO:0044424,GO:0044444,GO:0044445,GO:0044446,GO:0044464,GO:1990904	-	ko:K02956	ko03010,map03010	M00178,M00179	-	-	Ribosomal_S15
gene_23D1NA_1188144
gene_23D1NA_1188435	V	PFAM beta-lactamase	-	-	-	-	-	-	-	-	Beta-lactamase
gene_23D1NA_1189070	S	MDMPI C-terminal domain	-	-	-	-	-	-	-	-	MDMPI_C,MDMPI_N
gene_23D1NA_1189532
gene_23D1NA_1190274	S	modulator of DNA gyrase	tldD	-	-	ko:K03568	-	-	-	-	PmbA_TldD
gene_23D1NA_1190503	L	PFAM HNH endonuclease	-	-	-	-	-	-	-	-	HNH_5
gene_23D1NA_119137	-	-	-	-	-	-	-	-	-	-	UPF0236
gene_23D1NA_1191665	L	DNA integration	-	-	-	ko:K07497	-	-	-	-	Phage_int_SAM_3,Phage_integrase
gene_23D1NA_1191937	T	response regulator	nasR	-	4.6.1.1	ko:K01768,ko:K02584,ko:K07183,ko:K22010	ko00230,ko02020,ko02025,ko04113,ko04213,map00230,map02020,map02025,map04113,map04213	M00695,M00839	-	-	ANTAR,GAF_2,Response_reg
gene_23D1NA_1195125	Q	DSBA-like thioredoxin domain	-	GO:0005575,GO:0005618,GO:0005623,GO:0030312,GO:0044464,GO:0071944	-	-	-	-	-	-	DSBA
gene_23D1NA_1195813	K	helix_turn_helix, arabinose operon control protein	-	-	-	ko:K07506	-	-	-	-	HTH_18
gene_23D1NA_1196183	M	Phosphoesterase family	-	-	-	-	-	-	-	-	Phosphoesterase
gene_23D1NA_1196279	K	helix_turn_helix, arabinose operon control protein	-	-	-	ko:K07506	-	-	-	-	HTH_18
gene_23D1NA_1196460	C	Oxidoreductase	-	-	-	ko:K03863	ko00627,ko01120,map00627,map01120	-	-	-	FAD_binding_6,Fer2,NAD_binding_1
gene_23D1NA_1196529	C	Aldehyde dehydrogenase family	-	-	1.2.1.39,1.2.1.8	ko:K00130,ko:K00146	ko00260,ko00360,ko00643,ko01100,ko01120,map00260,map00360,map00643,map01100,map01120	M00555	-	-	Aldedh
gene_23D1NA_1197120	S	COG1253 Hemolysins and related proteins containing CBS domains	-	-	-	ko:K06189	-	-	-	-	CBS,CorC_HlyC
gene_23D1NA_1197796	H	Aminotransferase class I and II	-	-	-	-	-	-	-	-	AMP-binding,Aminotran_1_2,PP-binding
gene_23D1NA_1197893	H	methyltransferase	-	-	-	-	-	-	-	-	RraA-like
gene_23D1NA_1197997	C	Ni,Fe-hydrogenase I large subunit	hydB	-	1.12.99.6	ko:K06281	ko00633,ko01120,map00633,map01120	-	-	-	NiFeSe_Hases
gene_23D1NA_1198543	H	Belongs to the prokaryotic GSH synthase family	gshB	GO:0003674,GO:0003824,GO:0004363,GO:0005575,GO:0005622,GO:0005623,GO:0005737,GO:0006518,GO:0006575,GO:0006749,GO:0006750,GO:0006790,GO:0006807,GO:0008150,GO:0008152,GO:0009058,GO:0009987,GO:0016874,GO:0016879,GO:0016881,GO:0019184,GO:0034641,GO:0042398,GO:0043043,GO:0043603,GO:0043604,GO:0044237,GO:0044249,GO:0044271,GO:0044272,GO:0044424,GO:0044464,GO:0051186,GO:0051188,GO:0071704,GO:1901564,GO:…	6.3.2.3	ko:K01920	ko00270,ko00480,ko01100,map00270,map00480,map01100	M00118	-	-	GSH-S_ATP,GSH-S_N
gene_23D1NA_119912	S	Phasin protein	-	-	-	-	-	-	-	-	Phasin_2
gene_23D1NA_1199404	S	PRC-barrel domain	-	-	-	-	-	-	-	-	PRC
gene_23D1NA_119972	S	homoserine kinase activity	-	-	2.7.1.39	ko:K02204	ko00260,ko01100,ko01110,ko01120,ko01230,map00260,map01100,map01110,map01120,map01230	M00018	-	-	APH,Glyco_hydro_63
gene_23D1NA_1199754	C	cytochrome c peroxidase	-	-	1.11.1.5	ko:K00428	-	-	-	-	CCP_MauG,Cytochrom_C
gene_23D1NA_1199870	S	cellulose binding	-	-	-	-	-	-	-	-	-
gene_23D1NA_120058	C	Belongs to the citrate synthase family	gltA	GO:0005575,GO:0005622,GO:0005623,GO:0005737,GO:0005829,GO:0005886,GO:0016020,GO:0044424,GO:0044444,GO:0044464,GO:0071944	2.3.3.1	ko:K01647	ko00020,ko00630,ko01100,ko01110,ko01120,ko01130,ko01200,ko01210,ko01230,map00020,map00630,map01100,map01110,map01120,map01130,map01200,map01210,map01230	M00009,M00010,M00012,M00740	-	-	Citrate_synt
gene_23D1NA_1200914	M	Dolichyl-phosphate-mannose-protein mannosyltransferase	-	-	-	-	-	-	-	-	PMT_2
gene_23D1NA_1201515
gene_23D1NA_1201992
gene_23D1NA_1202209	M	Polymer-forming cytoskeletal	-	-	-	-	-	-	-	-	Bactofilin
gene_23D1NA_120324	IQ	COG1028 Dehydrogenases with different specificities (related to short-chain alcohol dehydrogenases)	fabG	-	1.1.1.100	ko:K00059	ko00061,ko00333,ko00780,ko01040,ko01100,ko01130,ko01212,map00061,map00333,map00780,map01040,map01100,map01130,map01212	M00083,M00572	-	-	adh_short_C2
gene_23D1NA_1203756	K	DNA-dependent RNA polymerase catalyzes the transcription of DNA into RNA using the four ribonucleoside triphosphates as substrates	rpoC	GO:0000428,GO:0005575,GO:0005622,GO:0005623,GO:0030880,GO:0032991,GO:0044424,GO:0044464,GO:0061695,GO:1902494,GO:1990234	2.7.7.6	ko:K03046,ko:K13797	ko00230,ko00240,ko01100,ko03020,map00230,map00240,map01100,map03020	M00183	-	-	RNA_pol_Rpb1_1,RNA_pol_Rpb1_2,RNA_pol_Rpb1_3,RNA_pol_Rpb1_4,RNA_pol_Rpb1_5
gene_23D1NA_1203929	O	Prevents misfolding and promotes the refolding and proper assembly of unfolded polypeptides generated under stress conditions	-	GO:0003674,GO:0005488,GO:0005515,GO:0005575,GO:0005622,GO:0005623,GO:0005737,GO:0005829,GO:0006457,GO:0006458,GO:0008150,GO:0009987,GO:0016465,GO:0032991,GO:0044183,GO:0044424,GO:0044444,GO:0044445,GO:0044464,GO:0051082,GO:0061077,GO:0101031,GO:1990220	-	ko:K04077	ko03018,ko04212,ko04940,ko05134,ko05152,map03018,map04212,map04940,map05134,map05152	-	-	-	Cpn60_TCP1
gene_23D1NA_120450	OU	Cleaves peptides in various proteins in a process that requires ATP hydrolysis. Has a chymotrypsin-like activity. Plays a major role in the degradation of misfolded proteins	clpP	-	3.4.21.92	ko:K01358	ko04112,ko04212,map04112,map04212	-	-	-	CLP_protease
gene_23D1NA_1205345	G	Belongs to the hyi family	-	-	5.3.1.22	ko:K01816	ko00630,ko01100,map00630,map01100	-	-	-	AP_endonuc_2
gene_23D1NA_1205860	O	with chaperone activity ATP-binding	-	-	-	ko:K03696	ko01100,map01100	-	-	-	AAA,AAA_2,ClpB_D2-small,Clp_N,UVR
gene_23D1NA_1206141	F	Catalyzes the ATP-dependent amination of UTP to CTP with either L-glutamine or ammonia as the source of nitrogen. Regulates intracellular CTP levels through interactions with the four ribonucleotide triphosphates	pyrG	-	6.3.4.2	ko:K01937	ko00240,ko01100,map00240,map01100	M00052	-	-	CTP_synth_N,GATase
gene_23D1NA_1206282	M	Glycosyl transferases group 1	capM	-	-	-	-	-	-	-	Glyco_trans_1_4,Glyco_transf_4,Glycos_transf_1
gene_23D1NA_1207974	P	COG1840 ABC-type Fe3 transport system, periplasmic component	-	-	-	ko:K02055	ko02024,map02024	M00193	-	-	SBP_bac_6
gene_23D1NA_1208239	C	Aldehyde oxidase and xanthine dehydrogenase, a/b hammerhead domain	MA20_34355	-	1.3.99.16	ko:K07303	-	-	-	-	Ald_Xan_dh_C,Ald_Xan_dh_C2
gene_23D1NA_1208985	KT	Bacterial transcriptional activator domain	-	-	-	-	-	-	-	-	BTAD,Trans_reg_C
gene_23D1NA_120909	K	repressor	ideR	GO:0003674,GO:0003676,GO:0003677,GO:0005488,GO:0005506,GO:0005575,GO:0005618,GO:0005622,GO:0005623,GO:0005737,GO:0005886,GO:0006355,GO:0006518,GO:0006725,GO:0006807,GO:0006950,GO:0006979,GO:0008150,GO:0008152,GO:0008198,GO:0008270,GO:0009058,GO:0009237,GO:0009712,GO:0009889,GO:0009890,GO:0009892,GO:0009987,GO:0010468,GO:0010556,GO:0010558,GO:0010605,GO:0010629,GO:0016020,GO:0016151,GO:0018958,GO:…	-	ko:K03709	-	-	-	-	Fe_dep_repr_C,Fe_dep_repress,FeoA
gene_23D1NA_1209924
gene_23D1NA_1210110	S	Pirin C-terminal cupin domain	-	-	-	ko:K06911	-	-	-	-	Pirin,Pirin_C
gene_23D1NA_1210794
gene_23D1NA_1211092	E	Catalyzes the reversible interconversion of serine and glycine with tetrahydrofolate (THF) serving as the one-carbon carrier. This reaction serves as the major source of one-carbon groups required for the biosynthesis of purines, thymidylate, methionine, and other important biomolecules. Also exhibits THF- independent aldolase activity toward beta-hydroxyamino acids, producing glycine and aldehyd…	glyA	-	2.1.2.1	ko:K00600	ko00260,ko00460,ko00630,ko00670,ko00680,ko01100,ko01110,ko01120,ko01130,ko01200,ko01230,ko01523,map00260,map00460,map00630,map00670,map00680,map01100,map01110,map01120,map01130,map01200,map01230,map01523	M00140,M00141,M00346,M00532	-	-	LMWPc,LacAB_rpiB,SHMT
gene_23D1NA_12114	S	WD40 repeats	-	-	-	-	-	-	-	-	ANAPC4_WD40,PD40,WD40
gene_23D1NA_12115	I	Acetyl-CoA dehydrogenase C-terminal like	-	-	1.3.8.1	ko:K00248	ko00071,ko00280,ko00650,ko01100,ko01110,ko01120,ko01200,ko01212,map00071,map00280,map00650,map01100,map01110,map01120,map01200,map01212	-	-	-	Acyl-CoA_dh_1,Acyl-CoA_dh_C,Acyl-CoA_dh_M,Acyl-CoA_dh_N,AcylCoA_DH_N
gene_23D1NA_1211718	S	Haloacid dehalogenase-like hydrolase	-	-	-	-	-	-	-	-	HAD_2
gene_23D1NA_1212026	C	TIGRFAM proton-translocating NADH-quinone oxidoreductase, chain M	-	-	1.6.5.3	ko:K00342	ko00190,ko01100,map00190,map01100	M00144	-	-	Oxidored_q5_N,Proton_antipo_M
gene_23D1NA_1212145	-	-	-	-	-	-	-	-	-	-	-
gene_23D1NA_121250	I	Transfers the 4'-phosphopantetheine moiety from coenzyme A to a Ser of acyl-carrier-protein	acpS	-	2.7.8.7	ko:K00997	ko00770,map00770	-	-	-	ACPS
gene_23D1NA_1213357	C	Catalyzes the reversible oxidation of malate to oxaloacetate	mdh	GO:0003674,GO:0003824,GO:0006082,GO:0006091,GO:0006099,GO:0006101,GO:0008150,GO:0008152,GO:0009060,GO:0009987,GO:0015980,GO:0016491,GO:0016614,GO:0016615,GO:0016999,GO:0017144,GO:0019752,GO:0043436,GO:0044237,GO:0044238,GO:0044281,GO:0045333,GO:0055114,GO:0071704,GO:0072350	1.1.1.37	ko:K00024	ko00020,ko00270,ko00620,ko00630,ko00680,ko00710,ko00720,ko01100,ko01110,ko01120,ko01130,ko01200,map00020,map00270,map00620,map00630,map00680,map00710,map00720,map01100,map01110,map01120,map01130,map01200	M00009,M00011,M00012,M00168,M00173,M00346,M00374,M00620,M00740	-	iAF987.Gmet_1360	Ldh_1_C,Ldh_1_N
gene_23D1NA_1213662	T	COG5000 Signal transduction histidine kinase involved in nitrogen fixation and metabolism regulation	ntrY	-	2.7.13.3	ko:K13598	ko02020,map02020	M00498	-	-	HAMP,HATPase_c,HisKA,PAS,PAS_4
gene_23D1NA_1213698	C	Cytochrome c oxidase is the component of the respiratory chain that catalyzes the reduction of oxygen to water. Subunits 1- 3 form the functional core of the enzyme complex. CO I is the catalytic subunit of the enzyme. Electrons originating in cytochrome c are transferred via the copper A center of subunit 2 and heme A of subunit 1 to the bimetallic center formed by heme A3 and copper B	ctaD	GO:0005575,GO:0005623,GO:0005886,GO:0006091,GO:0006810,GO:0006811,GO:0006812,GO:0008150,GO:0008152,GO:0009060,GO:0009987,GO:0015672,GO:0015980,GO:0015988,GO:0015990,GO:0016020,GO:0022900,GO:0022904,GO:0034220,GO:0044237,GO:0044464,GO:0045333,GO:0051179,GO:0051234,GO:0055085,GO:0055114,GO:0071944,GO:0098655,GO:0098660,GO:0098662,GO:1902600	1.9.3.1	ko:K02274	ko00190,ko01100,map00190,map01100	M00155	-	-	COX1
gene_23D1NA_1213699	ET	phosphoserine phosphatase	serB	GO:0003674,GO:0003824,GO:0004647,GO:0004721,GO:0004722,GO:0005488,GO:0006464,GO:0006470,GO:0006793,GO:0006796,GO:0006807,GO:0008150,GO:0008152,GO:0009987,GO:0016311,GO:0016597,GO:0016787,GO:0016788,GO:0016791,GO:0019538,GO:0031406,GO:0036094,GO:0036211,GO:0040007,GO:0042578,GO:0043167,GO:0043168,GO:0043170,GO:0043177,GO:0043412,GO:0044237,GO:0044238,GO:0044260,GO:0044267,GO:0071704,GO:0140096,GO:…	3.1.3.3	ko:K01079	ko00260,ko00680,ko01100,ko01120,ko01130,ko01200,ko01230,map00260,map00680,map01100,map01120,map01130,map01200,map01230	M00020	-	iNJ661.Rv3042c	ACT_6,HAD
gene_23D1NA_1213865	Q	MlaC protein	-	-	-	ko:K07323	ko02010,map02010	M00210	-	-	MlaC
gene_23D1NA_1214074	J	Involved in mRNA degradation. Catalyzes the phosphorolysis of single-stranded polyribonucleotides processively in the 3'- to 5'-direction	pnp	GO:0005575,GO:0005618,GO:0005622,GO:0005623,GO:0005737,GO:0005829,GO:0005886,GO:0016020,GO:0030312,GO:0044424,GO:0044444,GO:0044464,GO:0071944	2.7.7.8	ko:K00962	ko00230,ko00240,ko03018,map00230,map00240,map03018	M00394	-	-	KH_1,PNPase,RNase_PH,RNase_PH_C,S1
gene_23D1NA_1214084	C	Produces ATP from ADP in the presence of a proton gradient across the membrane. The alpha chain is a regulatory subunit	atpA	-	3.6.3.14	ko:K02111	ko00190,ko00195,ko01100,map00190,map00195,map01100	M00157	-	-	ATP-synt_ab,ATP-synt_ab_C,ATP-synt_ab_N
gene_23D1NA_12150	C	ferredoxin oxidoreductase	korA	GO:0003674,GO:0003824,GO:0005575,GO:0005618,GO:0005623,GO:0005886,GO:0006950,GO:0006979,GO:0008150,GO:0008152,GO:0016020,GO:0016491,GO:0030312,GO:0044464,GO:0050896,GO:0055114,GO:0071944	1.2.7.11,1.2.7.3	ko:K00174	ko00010,ko00020,ko00620,ko00650,ko00720,ko01100,ko01120,ko01130,ko01200,map00010,map00020,map00620,map00650,map00720,map01100,map01120,map01130,map01200	M00009,M00011,M00173,M00620	-	-	PFOR_II,POR,POR_N
gene_23D1NA_121552	M	Cell wall formation. Adds enolpyruvyl to UDP-N- acetylglucosamine	murA	-	2.5.1.7	ko:K00790	ko00520,ko00550,ko01100,map00520,map00550,map01100	-	-	-	EPSP_synthase
gene_23D1NA_121556	IQ	AMP-binding enzyme	-	-	-	-	-	-	-	-	AMP-binding,AMP-binding_C
gene_23D1NA_1216606	O	ATP-dependent serine protease that mediates the selective degradation of mutant and abnormal proteins as well as certain short-lived regulatory proteins. Required for cellular homeostasis and for survival from DNA damage and developmental changes induced by stress. Degrades polypeptides processively to yield small peptide fragments that are 5 to 10 amino acids long. Binds to DNA in a double-stran…	lon	-	3.4.21.53	ko:K01338	ko04112,map04112	-	-	-	AAA,LON_substr_bdg,Lon_C
gene_23D1NA_1217439	M	PFAM Glycosyl transferase family 2	-	-	-	-	-	-	-	-	Glycos_transf_2,GtrA
gene_23D1NA_1217876	K	sequence-specific DNA binding	cbs	GO:0003674,GO:0005488,GO:0005575,GO:0005576,GO:0005618,GO:0005622,GO:0005623,GO:0005737,GO:0005886,GO:0008144,GO:0016020,GO:0019842,GO:0030170,GO:0030312,GO:0036094,GO:0043167,GO:0043168,GO:0044424,GO:0044464,GO:0048037,GO:0050662,GO:0070279,GO:0071944,GO:0097159,GO:1901363	2.5.1.47,4.2.1.22	ko:K01697,ko:K01738	ko00260,ko00270,ko00920,ko01100,ko01110,ko01120,ko01130,ko01200,ko01230,map00260,map00270,map00920,map01100,map01110,map01120,map01130,map01200,map01230	M00021,M00035,M00338	-	-	CBS,PALP
gene_23D1NA_1218772	K	DJ-1/PfpI family	-	-	-	-	-	-	-	-	DJ-1_PfpI,HTH_18
gene_23D1NA_1218838	S	Tetratricopeptide repeat	-	-	-	-	-	-	-	-	-
gene_23D1NA_1219705	P	ABC transporter permease	yejE	GO:0005575,GO:0005623,GO:0005886,GO:0006810,GO:0006857,GO:0008150,GO:0015833,GO:0015893,GO:0016020,GO:0035672,GO:0042221,GO:0042493,GO:0042884,GO:0042886,GO:0042891,GO:0044464,GO:0050896,GO:0051179,GO:0051234,GO:0055085,GO:0071702,GO:0071705,GO:0071944	-	ko:K13895	ko02010,map02010	M00349	-	-	BPD_transp_1,OppC_N
gene_23D1NA_121982	L	Belongs to the 'phage' integrase family	-	-	-	-	-	-	-	-	Phage_int_SAM_1,Phage_integrase
gene_23D1NA_1220457	I	Acyl-CoA dehydrogenase, C-terminal domain	-	-	-	-	-	-	-	-	Acyl-CoA_dh_2,Acyl-CoA_dh_N
gene_23D1NA_1221077	S	hyperosmotic response	-	-	-	-	-	-	-	-	BON
gene_23D1NA_122150	V	AcrB/AcrD/AcrF family	-	-	-	ko:K21134	-	M00821	-	-	ACR_tran
gene_23D1NA_1222029	T	Chemotaxis protein histidine kinase and related kinases	pilL	-	-	ko:K02487,ko:K06596	ko02020,ko02025,map02020,map02025	M00507	-	-	CheW,H-kinase_dim,HATPase_c,Hpt,Response_reg
gene_23D1NA_1222141
gene_23D1NA_1223036	C	The 2-oxoglutarate dehydrogenase complex catalyzes the overall conversion of 2-oxoglutarate to succinyl-CoA and CO(2)	-	-	2.3.1.61	ko:K00658	ko00020,ko00310,ko01100,ko01110,ko01120,ko01130,ko01200,map00020,map00310,map01100,map01110,map01120,map01130,map01200	M00009,M00011,M00032	-	-	2-oxoacid_dh,Biotin_lipoyl,E3_binding
gene_23D1NA_1223357	C	Belongs to the class-II pyridine nucleotide-disulfide oxidoreductase family	trxB	-	1.8.1.9	ko:K00384	ko00450,map00450	-	-	-	Pyr_redox_2
gene_23D1NA_122376	M	Protein of unknown function (DUF1236)	-	-	-	-	-	-	-	-	DUF1236
gene_23D1NA_1224066	O	chelatase subunit ChlI	comM	GO:0005575,GO:0005623,GO:0005886,GO:0008150,GO:0016020,GO:0040007,GO:0044464,GO:0071944	-	ko:K07391	-	-	-	-	ChlI,Mg_chelatase,Mg_chelatase_C
gene_23D1NA_1224420	-	-	-	-	-	-	-	-	-	-	-
gene_23D1NA_1224632	O	Molecular chaperone. Has ATPase activity	htpG	-	-	ko:K04079	ko04141,ko04151,ko04217,ko04612,ko04621,ko04626,ko04657,ko04659,ko04914,ko04915,ko05200,ko05215,ko05418,map04141,map04151,map04217,map04612,map04621,map04626,map04657,map04659,map04914,map04915,map05200,map05215,map05418	-	-	-	HATPase_c,HATPase_c_3,HSP90
gene_23D1NA_1225261	S	HicA toxin of bacterial toxin-antitoxin,	-	-	-	-	-	-	-	-	HicA_toxin
gene_23D1NA_122553	K	DNA-dependent RNA polymerase catalyzes the transcription of DNA into RNA using the four ribonucleoside triphosphates as substrates	rpoC	-	2.7.7.6	ko:K03046	ko00230,ko00240,ko01100,ko03020,map00230,map00240,map01100,map03020	M00183	-	-	RNA_pol_Rpb1_1,RNA_pol_Rpb1_2,RNA_pol_Rpb1_3,RNA_pol_Rpb1_4,RNA_pol_Rpb1_5
gene_23D1NA_1226105	M	Belongs to the membrane fusion protein (MFP) (TC 8.A.1) family	bepF	-	-	ko:K18298,ko:K19586	-	M00641,M00767	-	-	Biotin_lipoyl_2,HlyD_3,HlyD_D23
gene_23D1NA_122621	P	Major Facilitator Superfamily	-	-	-	-	-	-	-	-	MFS_1
gene_23D1NA_1226377	O	ATP-dependent serine protease that mediates the selective degradation of mutant and abnormal proteins as well as certain short-lived regulatory proteins. Required for cellular homeostasis and for survival from DNA damage and developmental changes induced by stress. Degrades polypeptides processively to yield small peptide fragments that are 5 to 10 amino acids long. Binds to DNA in a double-stran…	-	-	3.4.21.53	ko:K01338	ko04112,map04112	-	-	-	AAA,LON_substr_bdg,Lon_C
gene_23D1NA_1227416	-	-	-	-	-	-	-	-	-	-	Glyco_tranf_2_4
gene_23D1NA_122754	G	Transketolase b	TKTL2	GO:0005575,GO:0005622,GO:0005623,GO:0005737,GO:0006355,GO:0008150,GO:0009889,GO:0010468,GO:0010556,GO:0019219,GO:0019222,GO:0031323,GO:0031326,GO:0031935,GO:0033043,GO:0033044,GO:0044424,GO:0044464,GO:0050789,GO:0050794,GO:0051128,GO:0051171,GO:0051252,GO:0060255,GO:0060968,GO:0065007,GO:0080090,GO:1902275,GO:1903506,GO:2000112,GO:2001141	2.2.1.1	ko:K00615	ko00030,ko00710,ko01051,ko01100,ko01110,ko01120,ko01130,ko01200,ko01230,map00030,map00710,map01051,map01100,map01110,map01120,map01130,map01200,map01230	M00004,M00007,M00165,M00167	-	-	Transket_pyr,Transketolase_C,Transketolase_N
gene_23D1NA_1227808	P	Serves to protect cells from the toxic effects of hydrogen peroxide	katA	-	1.11.1.6	ko:K03781	ko00380,ko00630,ko01110,ko01130,ko01200,ko04011,ko04016,ko04068,ko04146,ko04211,ko04212,ko04213,ko05014,map00380,map00630,map01110,map01130,map01200,map04011,map04016,map04068,map04146,map04211,map04212,map04213,map05014	M00532	-	-	Catalase,Catalase-rel
gene_23D1NA_1228093	S	Methane/Phenol/Toluene Hydroxylase	-	-	1.14.13.227	ko:K18224	ko00640,map00640	-	-	-	Phenol_Hydrox
gene_23D1NA_1228200	S	NADPH-dependent FMN reductase	-	-	-	-	-	-	-	-	FMN_red
gene_23D1NA_1228297	S	peptidase U62, modulator of DNA gyrase	tldD	-	-	ko:K03568	-	-	-	-	PmbA_TldD
gene_23D1NA_1228489	P	ABC transporter	mkl	GO:0005575,GO:0005618,GO:0005623,GO:0005886,GO:0006810,GO:0006869,GO:0008150,GO:0010876,GO:0015850,GO:0015918,GO:0016020,GO:0030301,GO:0030312,GO:0033036,GO:0035376,GO:0044464,GO:0051179,GO:0051234,GO:0070508,GO:0071702,GO:0071944	-	ko:K02065	ko02010,map02010	M00210,M00669,M00670	-	-	ABC_tran
gene_23D1NA_1228900	-	-	-	-	-	-	-	-	-	-	-
gene_23D1NA_1229220	L	Phage integrase, N-terminal SAM-like domain	-	-	-	-	-	-	-	-	Phage_int_SAM_1,Phage_integrase
gene_23D1NA_1229451	E	Amino-transferase class IV	ilvE	-	2.6.1.42	ko:K00826	ko00270,ko00280,ko00290,ko00770,ko01100,ko01110,ko01130,ko01210,ko01230,map00270,map00280,map00290,map00770,map01100,map01110,map01130,map01210,map01230	M00019,M00036,M00119,M00570	-	-	Aminotran_4
gene_23D1NA_1229455	Q	Methyltransferase domain	-	-	-	-	-	-	-	-	Methyltransf_25
gene_23D1NA_12300	S	Haem-degrading	-	-	-	-	-	-	-	-	Haem_degrading
gene_23D1NA_1230329	K	DNA-dependent RNA polymerase catalyzes the transcription of DNA into RNA using the four ribonucleoside triphosphates as substrates	rpoC	GO:0000428,GO:0005575,GO:0005622,GO:0005623,GO:0030880,GO:0032991,GO:0044424,GO:0044464,GO:0061695,GO:1902494,GO:1990234	2.7.7.6	ko:K03046	ko00230,ko00240,ko01100,ko03020,map00230,map00240,map01100,map03020	M00183	-	-	RNA_pol_Rpb1_1,RNA_pol_Rpb1_2,RNA_pol_Rpb1_3,RNA_pol_Rpb1_4,RNA_pol_Rpb1_5
gene_23D1NA_1230519	L	GAG-pre-integrase domain	-	-	-	-	-	-	-	-	RVT_2,Retrotran_gag_2,gag_pre-integrs,rve,zf-CCHC
gene_23D1NA_1230846	P	TOBE domain	-	-	-	ko:K10112	ko02010,map02010	M00194,M00196,M00197,M00200,M00201,M00206,M00207,M00491,M00602,M00605,M00606	-	-	ABC_tran,TOBE_2
gene_23D1NA_1231636	Q	Belongs to the cytochrome P450 family	MA20_04495	-	-	-	-	-	-	-	p450
gene_23D1NA_1232236	D	AAA ATPase domain	-	-	-	-	-	-	-	-	-
gene_23D1NA_1232273	C	COG1013 Pyruvate ferredoxin oxidoreductase and related 2-oxoacid ferredoxin	-	-	1.2.7.11,1.2.7.3	ko:K00175	ko00010,ko00020,ko00620,ko00650,ko00720,ko01100,ko01120,ko01130,ko01200,map00010,map00020,map00620,map00650,map00720,map01100,map01120,map01130,map01200	M00009,M00011,M00173,M00620	-	-	PFO_beta_C,TPP_enzyme_C
gene_23D1NA_123290	M	Penicillin-binding protein OB-like domain	mrcA	-	2.4.1.129,3.4.16.4	ko:K05366	ko00550,ko01100,ko01501,map00550,map01100,map01501	-	GT51	-	PCB_OB,Transgly,Transpeptidase
gene_23D1NA_1232982	G	Beta-propeller repeat	-	-	-	-	-	-	-	-	ASH,SBBP
gene_23D1NA_1233155	G	Cupin	-	-	4.1.1.2	ko:K01569	ko00630,ko01100,map00630,map01100	-	-	-	Cupin_1
gene_23D1NA_1233313	U	Involved in targeting and insertion of nascent membrane proteins into the cytoplasmic membrane. Binds to the hydrophobic signal sequence of the ribosome-nascent chain (RNC) as it emerges from the ribosomes. The SRP-RNC complex is then targeted to the cytoplasmic membrane where it interacts with the SRP receptor FtsY. Interaction with FtsY leads to the transfer of the RNC complex to the Sec transl…	ffh	-	3.6.5.4	ko:K03106	ko02024,ko03060,ko03070,map02024,map03060,map03070	M00335	-	-	SRP54,SRP54_N,SRP_SPB
gene_23D1NA_1233466	G	DeoC/LacD family aldolase	fbaB	-	4.1.2.13	ko:K11645	ko00010,ko00030,ko00051,ko00680,ko00710,ko01100,ko01110,ko01120,ko01130,ko01200,ko01230,map00010,map00030,map00051,map00680,map00710,map01100,map01110,map01120,map01130,map01200,map01230	M00001,M00003	-	-	DeoC
gene_23D1NA_1234021	M	Acetyltransferase (GNAT) domain	-	-	-	-	-	-	-	-	Acetyltransf_6
gene_23D1NA_123513	Q	Dioxygenase	catA	-	1.13.11.1	ko:K03381	ko00361,ko00362,ko00364,ko00623,ko01100,ko01120,ko01220,map00361,map00362,map00364,map00623,map01100,map01120,map01220	M00568	-	-	Dioxygenase_C,Dioxygenase_N
gene_23D1NA_123528	NU	twitching motility protein	-	-	-	ko:K02669	-	-	-	-	T2SSE
gene_23D1NA_123601	I	Lipase (class 3)	-	-	3.1.1.3	ko:K01046	ko00561,ko01100,map00561,map01100	M00098	-	-	Lipase_3
gene_23D1NA_1236675	I	Acyltransferase	-	-	-	-	-	-	-	-	Acyltransferase
gene_23D1NA_1236853	S	PFAM Transglycosylase-associated protein	-	-	-	-	-	-	-	-	Transgly_assoc
gene_23D1NA_1237252
gene_23D1NA_1237781
gene_23D1NA_1237846	S	and related	-	-	-	-	-	-	-	-	GFO_IDH_MocA
gene_23D1NA_1238044	S	Ankyrin repeats (many copies)	-	-	-	-	-	-	-	-	Ank_2
gene_23D1NA_1238688	F	Transfers the gamma-phosphate of ATP to the 4'-position of a tetraacyldisaccharide 1-phosphate intermediate (termed DS-1- P) to form tetraacyldisaccharide 1,4'-bis-phosphate (lipid IVA)	lpxK	-	2.7.1.130	ko:K00912	ko00540,ko01100,map00540,map01100	M00060	-	-	LpxK
gene_23D1NA_1239150	M	Catalyzes the first step in hexosamine metabolism, converting fructose-6P into glucosamine-6P using glutamine as a nitrogen source	glmS	-	2.6.1.16	ko:K00820	ko00250,ko00520,ko01100,ko01130,ko04931,map00250,map00520,map01100,map01130,map04931	-	-	-	GATase_6,SIS
gene_23D1NA_1240015	S	Metallo-beta-lactamase superfamily	-	-	-	-	-	-	-	-	Lactamase_B
gene_23D1NA_1240599	C	formate dehydrogenase	fdsA	-	1.17.1.9	ko:K00123	ko00630,ko00680,ko01100,ko01120,ko01200,map00630,map00680,map01100,map01120,map01200	-	-	-	Fer2_4,Fer4,Fer4_7,Fer4_9,Molybdop_Fe4S4,Molybdopterin,Molydop_binding,NADH-G_4Fe-4S_3
gene_23D1NA_1241097	S	ASPIC and UnbV	-	-	-	-	-	-	-	-	UnbV_ASPIC,VCBS
gene_23D1NA_1242055	O	Glutaredoxin	-	-	-	ko:K07390	-	-	-	-	Glutaredoxin
gene_23D1NA_1242380	U	Protein of unknown function (DUF3363)	-	-	-	-	-	-	-	-	DUF3363
gene_23D1NA_1242787
gene_23D1NA_124557	MQ	LysM domain	-	-	-	-	-	-	-	-	LysM
gene_23D1NA_1247046	H	transposition, RNA-mediated	-	-	-	-	-	-	-	-	RVP_2,RVT_1,Retrotrans_gag,rve
gene_23D1NA_1247423	C	Large subunit	hydB	-	1.12.99.6	ko:K06281	ko00633,ko01120,map00633,map01120	-	-	-	NiFeSe_Hases
gene_23D1NA_1247447	T	histone H2A K63-linked ubiquitination	-	-	-	-	-	-	-	-	DUF1451,FHA,Yop-YscD_cpl
gene_23D1NA_1247698	I	Beta-ketoacyl synthase, N-terminal domain	-	-	-	-	-	-	-	-	Thiolase_C,Thiolase_N
gene_23D1NA_1247893	C	Catalyzes the formation of acetyl phosphate from acetate and ATP. Can also catalyze the reverse reaction	ackA	-	2.7.2.1	ko:K00925	ko00430,ko00620,ko00640,ko00680,ko00720,ko01100,ko01120,ko01200,map00430,map00620,map00640,map00680,map00720,map01100,map01120,map01200	M00357,M00579	-	-	Acetate_kinase
gene_23D1NA_1248565	O	ATP-dependent serine protease that mediates the selective degradation of mutant and abnormal proteins as well as certain short-lived regulatory proteins. Required for cellular homeostasis and for survival from DNA damage and developmental changes induced by stress. Degrades polypeptides processively to yield small peptide fragments that are 5 to 10 amino acids long. Binds to DNA in a double-stran…	lon	-	3.4.21.53	ko:K01338	ko04112,map04112	-	-	-	AAA,LON_substr_bdg,Lon_C
gene_23D1NA_1249214
gene_23D1NA_1249416	GM	PFAM NAD dependent epimerase dehydratase family	sqdB	-	3.13.1.1	ko:K06118	ko00520,ko00561,map00520,map00561	-	-	-	Epimerase
gene_23D1NA_1250422	KL	Type III restriction enzyme, res subunit	-	-	-	-	-	-	-	-	Helicase_C,ResIII
gene_23D1NA_1250783	L	Phage integrase family	-	-	-	ko:K04763	-	-	-	-	Phage_integrase
gene_23D1NA_1251260	S	amidohydrolase	-	-	-	-	-	-	-	-	Amidohydro_3
gene_23D1NA_125132	C	Belongs to the FAD-dependent oxidoreductase 2 family. FRD SDH subfamily	sdhA	-	1.3.5.1,1.3.5.4	ko:K00239	ko00020,ko00190,ko00650,ko00720,ko01100,ko01110,ko01120,ko01130,ko01200,ko05134,map00020,map00190,map00650,map00720,map01100,map01110,map01120,map01130,map01200,map05134	M00009,M00011,M00149,M00173,M00374,M00376	-	-	FAD_binding_2,Succ_DH_flav_C
gene_23D1NA_1251410	S	Bacterial inner membrane protein	-	-	-	-	-	-	-	-	Imp-YgjV
gene_23D1NA_1251901	-	-	-	-	1.13.11.50	ko:K20148	-	-	-	-	-
gene_23D1NA_1251970	P	cytochrome C peroxidase	-	-	-	-	-	-	-	-	-
gene_23D1NA_1252071	T	Transcriptional regulatory protein, C terminal	-	-	-	-	-	-	-	-	Response_reg,Trans_reg_C
gene_23D1NA_1253070	S	HEPN domain	-	-	-	-	-	-	-	-	HEPN
gene_23D1NA_1254065
gene_23D1NA_1254826	IQ	Enoyl-(Acyl carrier protein) reductase	-	-	1.1.1.100	ko:K00059	ko00061,ko00333,ko00780,ko01040,ko01100,ko01130,ko01212,map00061,map00333,map00780,map01040,map01100,map01130,map01212	M00083,M00572	-	-	adh_short_C2
gene_23D1NA_1255431	C	Aldehyde dehydrogenase family	-	-	-	-	-	-	-	-	Aldedh
gene_23D1NA_125546	F	Adenosine/AMP deaminase	-	-	3.5.4.4,3.5.4.40	ko:K01488,ko:K18286	ko00130,ko00230,ko01100,ko01110,ko05340,map00130,map00230,map01100,map01110,map05340	-	-	-	A_deaminase
gene_23D1NA_1255624	O	Peptidase family M48	-	-	-	-	-	-	-	-	Peptidase_M48
gene_23D1NA_1255718	H	May play a key role in the regulation of the intracellular concentration of adenosylhomocysteine	ahcY	GO:0000096,GO:0003674,GO:0003824,GO:0004013,GO:0005575,GO:0005622,GO:0005623,GO:0005737,GO:0005829,GO:0006082,GO:0006139,GO:0006520,GO:0006534,GO:0006555,GO:0006575,GO:0006725,GO:0006732,GO:0006790,GO:0006807,GO:0008150,GO:0008152,GO:0009066,GO:0009069,GO:0009116,GO:0009119,GO:0009987,GO:0016787,GO:0016801,GO:0016802,GO:0017144,GO:0019752,GO:0033353,GO:0034641,GO:0042278,GO:0043436,GO:0044237,GO:…	3.3.1.1	ko:K01251	ko00270,ko01100,map00270,map01100	M00035	-	-	AdoHcyase,AdoHcyase_NAD
gene_23D1NA_1256021	C	it plays a direct role in the translocation of protons across the membrane	atpB	-	-	ko:K02108	ko00190,ko00195,ko01100,map00190,map00195,map01100	M00157	-	-	ATP-synt_A
gene_23D1NA_1256058
gene_23D1NA_1256159	K	Pfam:DUF955	-	-	-	-	-	-	-	-	HTH_3,Peptidase_M78
gene_23D1NA_1256388	M	long-chain fatty acid transporting porin activity	-	-	-	-	-	-	-	-	HXXSHH
gene_23D1NA_1256572	C	Produces ATP from ADP in the presence of a proton gradient across the membrane. The catalytic sites are hosted primarily by the beta subunits	atpD	-	3.6.3.14	ko:K02112	ko00190,ko00195,ko01100,map00190,map00195,map01100	M00157	-	-	ATP-synt_ab,ATP-synt_ab_N
gene_23D1NA_1256591	E	4-hydroxyphenylpyruvate dioxygenase	hppD	GO:0001897,GO:0001906,GO:0001907,GO:0003674,GO:0003824,GO:0003868,GO:0006082,GO:0006520,GO:0006570,GO:0006572,GO:0006725,GO:0006807,GO:0008150,GO:0008152,GO:0009056,GO:0009063,GO:0009072,GO:0009074,GO:0009987,GO:0016054,GO:0016491,GO:0016701,GO:0016702,GO:0019439,GO:0019752,GO:0019835,GO:0019836,GO:0031640,GO:0035821,GO:0043436,GO:0044003,GO:0044004,GO:0044179,GO:0044237,GO:0044238,GO:0044248,GO:…	1.13.11.27	ko:K00457	ko00130,ko00350,ko00360,ko01100,map00130,map00350,map00360,map01100	M00044	-	-	Glyoxalase,Glyoxalase_5
gene_23D1NA_1256935
gene_23D1NA_1257657	K	Belongs to the UPF0301 (AlgH) family	MA20_18155	-	-	ko:K07735	-	-	-	-	DUF179
gene_23D1NA_1257783
gene_23D1NA_1257784	H	Catalyzes the phosphorylation of ribose at O-5 in a reaction requiring ATP and magnesium. The resulting D-ribose-5- phosphate can then be used either for sythesis of nucleotides, histidine, and tryptophan, or as a component of the pentose phosphate pathway	rbsK	-	2.7.1.15	ko:K00852	ko00030,map00030	-	-	-	PfkB
gene_23D1NA_1257792	M	Belongs to the membrane fusion protein (MFP) (TC 8.A.1) family	mdtA	-	-	ko:K07799,ko:K21135	ko02020,map02020	M00648,M00822	-	-	Biotin_lipoyl_2,HlyD_3,HlyD_D23
gene_23D1NA_1257794	CO	amine dehydrogenase activity	-	-	-	-	-	-	-	-	-
gene_23D1NA_1257798
gene_23D1NA_1257800	E	PHP domain	-	-	3.1.3.15	ko:K04486	ko00340,ko01100,ko01110,ko01230,map00340,map01100,map01110,map01230	M00026	-	-	PHP
gene_23D1NA_1258532	GK	Transcriptional regulator sugar kinase	-	-	2.7.1.63	ko:K00886	ko00010,ko00520,ko01100,ko01110,ko01120,ko01130,ko01200,map00010,map00520,map01100,map01110,map01120,map01130,map01200	M00001,M00549	-	-	ROK
gene_23D1NA_125865	S	amine dehydrogenase activity	-	-	-	-	-	-	-	-	-
gene_23D1NA_1258693	P	Protein CutA, chloroplastic-like	-	GO:0003674,GO:0005488,GO:0005507,GO:0005575,GO:0005622,GO:0005623,GO:0005737,GO:0008150,GO:0009507,GO:0009536,GO:0009987,GO:0016043,GO:0022607,GO:0043167,GO:0043169,GO:0043226,GO:0043227,GO:0043229,GO:0043231,GO:0043933,GO:0044085,GO:0044424,GO:0044444,GO:0044464,GO:0046872,GO:0046914,GO:0051259,GO:0051260,GO:0065003,GO:0070206,GO:0070207,GO:0071840	-	ko:K03926	-	-	-	-	CutA1
gene_23D1NA_1259376	L	DNA integration	-	-	-	ko:K07497	-	-	-	-	Phage_int_SAM_3,Phage_integrase
gene_23D1NA_125946	P	NMT1-like family	-	-	-	ko:K02051	-	M00188	-	-	NMT1_2
gene_23D1NA_1259547	H	Belongs to the P-Pant transferase superfamily	-	-	-	ko:K06133	ko00770,map00770	-	-	-	ACPS
gene_23D1NA_1259644
gene_23D1NA_1259802
gene_23D1NA_126087	P	ABC transporter	gluD	-	-	ko:K10007	ko02010,map02010	M00233	-	-	BPD_transp_1
gene_23D1NA_1260906	O	Heat shock 70 kDa protein	dnaK	-	-	ko:K04043	ko03018,ko04212,ko05152,map03018,map04212,map05152	-	-	-	HSP70
gene_23D1NA_1261674	-	-	-	-	-	-	-	-	-	-	-
gene_23D1NA_1261976
gene_23D1NA_1262273	V	antibiotic catabolic process	-	-	-	-	-	-	-	-	-
gene_23D1NA_1262564	P	cytochrome c peroxidase	-	-	1.11.1.5	ko:K00428	-	-	-	-	CCP_MauG,Cytochrom_C
gene_23D1NA_1263620	P	Major Facilitator Superfamily	-	-	-	-	-	-	-	-	MFS_1
gene_23D1NA_1264680	S	Beta-lactamase superfamily domain	-	-	3.1.26.11	ko:K00784	ko03013,map03013	-	-	-	Lactamase_B_2
gene_23D1NA_126583	G	aldehyde-lyase activity	xfp	-	4.1.2.22,4.1.2.9	ko:K01621	ko00030,ko00710,ko01100,ko01120,map00030,map00710,map01100,map01120	-	-	-	XFP,XFP_C,XFP_N
gene_23D1NA_1265976	G	AP endonuclease family 2 C terminus	-	-	-	-	-	-	-	-	AP_endonuc_2,AP_endonuc_2_N
gene_23D1NA_1267247	V	Glycosyl transferase, family 2	-	-	-	ko:K16555	-	-	GT2	-	ATPgrasp_TupA
gene_23D1NA_1267338	S	TIGRFAM DNA internalization-related competence protein ComEC Rec2	comEC	-	-	ko:K02238	-	M00429	-	-	Competence,DUF4131,Lactamase_B
gene_23D1NA_1267389	-	-	-	-	-	-	-	-	-	-	-
gene_23D1NA_12682	U	Part of the twin-arginine translocation (Tat) system that transports large folded proteins containing a characteristic twin-arginine motif in their signal peptide across membranes. TatA could form the protein-conducting channel of the Tat system	tatA	-	-	ko:K03116	ko03060,ko03070,map03060,map03070	M00336	-	-	MttA_Hcf106
gene_23D1NA_1268422	T	Histidine kinase-, DNA gyrase B-, and HSP90-like ATPase	-	-	-	-	-	-	-	-	GAF_2,HATPase_c,HisKA,PAS_4,PAS_9,Response_reg
gene_23D1NA_126862	S	invasion associated locus B	-	-	-	-	-	-	-	-	-
gene_23D1NA_127093	I	Catalyzes the reversible formation of acyl-phosphate (acyl-PO(4)) from acyl- acyl-carrier-protein (acyl-ACP). This enzyme utilizes acyl-ACP as fatty acyl donor, but not acyl-CoA	plsX	-	2.3.1.15	ko:K03621	ko00561,ko00564,ko01100,ko01110,map00561,map00564,map01100,map01110	M00089	-	-	FA_synthesis
gene_23D1NA_1270960	C	Belongs to the aldehyde dehydrogenase family	-	-	1.2.1.3,1.2.1.39	ko:K00128,ko:K00146	ko00010,ko00053,ko00071,ko00280,ko00310,ko00330,ko00340,ko00360,ko00380,ko00410,ko00561,ko00620,ko00625,ko00643,ko00903,ko00981,ko01100,ko01110,ko01120,ko01130,map00010,map00053,map00071,map00280,map00310,map00330,map00340,map00360,map00380,map00410,map00561,map00620,map00625,map00643,map00903,map00981,map01100,map01110,map01120,map01130	M00135	-	-	Aldedh
gene_23D1NA_1271400	K	helix_turn_helix, Arsenical Resistance Operon Repressor	-	-	-	-	-	-	-	-	HTH_20
gene_23D1NA_1271550	S	PFAM LOR SDH bifunctional	-	-	-	-	-	-	-	-	Saccharop_dh_N
gene_23D1NA_1273350	M	Lytic transglycosylase with a strong preference for naked glycan strands that lack stem peptides	-	-	-	ko:K03642	-	-	-	-	DPBB_1
gene_23D1NA_127337	C	CoA-transferase family III	-	-	-	-	-	-	-	-	CoA_transf_3
gene_23D1NA_1273585	V	Belongs to the resistance-nodulation-cell division (RND) (TC 2.A.6) family	-	-	-	ko:K03296	-	-	-	-	ACR_tran
gene_23D1NA_1274416	M	Belongs to the peptidase S41A family	-	-	3.4.21.102	ko:K03797	-	-	-	-	PDZ_2,Peptidase_S41
gene_23D1NA_1274764	S	SBF-like CPA transporter family (DUF4137)	-	-	-	ko:K03453	-	-	-	-	SBF
gene_23D1NA_1274961	C	alcohol dehydrogenase	adhC	-	1.1.1.1,1.1.1.90	ko:K00001,ko:K00055	ko00010,ko00071,ko00350,ko00360,ko00622,ko00623,ko00625,ko00626,ko00830,ko00980,ko00982,ko01100,ko01110,ko01120,ko01130,ko01220,map00010,map00071,map00350,map00360,map00622,map00623,map00625,map00626,map00830,map00980,map00982,map01100,map01110,map01120,map01130,map01220	M00537,M00538	-	-	ADH_N,ADH_zinc_N
gene_23D1NA_1274963	O	COG1975 Xanthine and CO dehydrogenases maturation factor, XdhC CoxF family	coxF	-	-	ko:K07402	-	-	-	-	XdhC_C,XdhC_CoxI
gene_23D1NA_1275347	G	Maltosyltransferase that uses maltose 1-phosphate (M1P) as the sugar donor to elongate linear or branched alpha-(1- 4)- glucans. Is involved in a branched alpha-glucan biosynthetic pathway from trehalose, together with TreS, Mak and GlgB	glgE	-	2.4.99.16	ko:K16147	ko00500,ko01100,map00500,map01100	-	GH13	-	Alpha-amylase,DUF3416
gene_23D1NA_1275358	E	PFAM Aminotransferase class I and II	-	-	2.6.1.9	ko:K00817	ko00340,ko00350,ko00360,ko00400,ko00401,ko00960,ko01100,ko01110,ko01130,ko01230,map00340,map00350,map00360,map00400,map00401,map00960,map01100,map01110,map01130,map01230	M00026	-	-	Aminotran_1_2
gene_23D1NA_1275561	F	Catalyzes the conversion of uracil and 5-phospho-alpha- D-ribose 1-diphosphate (PRPP) to UMP and diphosphate	upp	GO:0003674,GO:0003824,GO:0004849,GO:0005575,GO:0005622,GO:0005623,GO:0005737,GO:0005829,GO:0005886,GO:0006139,GO:0006206,GO:0006213,GO:0006220,GO:0006221,GO:0006222,GO:0006725,GO:0006753,GO:0006793,GO:0006796,GO:0006807,GO:0008150,GO:0008152,GO:0008655,GO:0009058,GO:0009112,GO:0009116,GO:0009117,GO:0009119,GO:0009123,GO:0009124,GO:0009129,GO:0009130,GO:0009156,GO:0009161,GO:0009163,GO:0009165,GO:…	2.4.2.9	ko:K00761	ko00240,ko01100,map00240,map01100	-	-	-	UPRTase
gene_23D1NA_1275920	T	response regulator	-	-	-	-	-	-	-	-	Response_reg
gene_23D1NA_1276307	L	Integrase core domain	-	-	-	-	-	-	-	-	HTH_29,rve,rve_3
gene_23D1NA_1276383	J	amino acids such as threonine, to avoid such errors, it has a posttransfer editing activity that hydrolyzes mischarged Thr-tRNA(Val) in a tRNA-dependent manner	valS	-	6.1.1.9	ko:K01873	ko00970,map00970	M00359,M00360	-	-	Anticodon_1,Val_tRNA-synt_C,tRNA-synt_1
gene_23D1NA_1276444	C	Serves to protect cells from the toxic effects of hydrogen peroxide	katE	-	1.11.1.6	ko:K03781	ko00380,ko00630,ko01110,ko01130,ko01200,ko04011,ko04016,ko04068,ko04146,ko04211,ko04212,ko04213,ko05014,map00380,map00630,map01110,map01130,map01200,map04011,map04016,map04068,map04146,map04211,map04212,map04213,map05014	M00532	-	-	Catalase,Catalase-rel,DJ-1_PfpI
gene_23D1NA_1276491	K	Sigma-70 region 2	-	-	-	ko:K03088	-	-	-	-	Sigma70_r2,Sigma70_r4_2
gene_23D1NA_1277044
gene_23D1NA_1278417
gene_23D1NA_1279056	S	transglycosylase	-	-	-	-	-	-	-	-	Transgly_assoc
gene_23D1NA_1279916	C	COG1249 Pyruvate 2-oxoglutarate dehydrogenase complex, dihydrolipoamide dehydrogenase (E3) component, and related enzymes	lpd	-	1.8.1.4	ko:K00382	ko00010,ko00020,ko00260,ko00280,ko00620,ko00630,ko00640,ko01100,ko01110,ko01120,ko01130,ko01200,map00010,map00020,map00260,map00280,map00620,map00630,map00640,map01100,map01110,map01120,map01130,map01200	M00009,M00011,M00036,M00307,M00532	-	-	Biotin_lipoyl,Pyr_redox_2,Pyr_redox_dim
gene_23D1NA_1280295	F	Catalyzes the ATP-dependent condensation of GlcN-Ins and L-cysteine to form L-Cys-GlcN-Ins	mshC	GO:0000166,GO:0003674,GO:0003824,GO:0004812,GO:0004817,GO:0005488,GO:0005524,GO:0005575,GO:0005622,GO:0005623,GO:0005737,GO:0005829,GO:0005886,GO:0006082,GO:0006139,GO:0006399,GO:0006412,GO:0006418,GO:0006423,GO:0006518,GO:0006520,GO:0006725,GO:0006790,GO:0006807,GO:0008144,GO:0008150,GO:0008152,GO:0009058,GO:0009059,GO:0009987,GO:0010125,GO:0010126,GO:0010467,GO:0016020,GO:0016070,GO:0016137,GO:…	6.1.1.16,6.3.1.13	ko:K01883,ko:K15526	ko00970,map00970	M00359,M00360	-	iNJ661.Rv2130c	tRNA-synt_1e
gene_23D1NA_1280850	T	diguanylate cyclase	-	-	-	-	-	-	-	-	EAL,GGDEF,PAS_3,PAS_4
gene_23D1NA_1282793	S	Alkylmercury lyase	-	-	-	-	-	-	-	-	MerB
gene_23D1NA_1283729	C	Produces ATP from ADP in the presence of a proton gradient across the membrane. The catalytic sites are hosted primarily by the beta subunits	atpD	-	3.6.3.14	ko:K02112	ko00190,ko00195,ko01100,map00190,map00195,map01100	M00157	-	-	ATP-synt_ab,ATP-synt_ab_N
gene_23D1NA_1284945	S	Mycothiol maleylpyruvate isomerase N-terminal domain	-	-	-	-	-	-	-	-	DinB_2
gene_23D1NA_1285394	J	Involved in mRNA degradation. Catalyzes the phosphorolysis of single-stranded polyribonucleotides processively in the 3'- to 5'-direction	pnp	GO:0000175,GO:0003674,GO:0003676,GO:0003723,GO:0003729,GO:0003824,GO:0004518,GO:0004527,GO:0004532,GO:0004540,GO:0004654,GO:0005488,GO:0006139,GO:0006401,GO:0006402,GO:0006725,GO:0006807,GO:0008150,GO:0008152,GO:0008408,GO:0009056,GO:0009057,GO:0009892,GO:0009987,GO:0010468,GO:0010605,GO:0010629,GO:0016070,GO:0016071,GO:0016740,GO:0016772,GO:0016779,GO:0016787,GO:0016788,GO:0016796,GO:0016896,GO:…	2.7.7.8	ko:K00962	ko00230,ko00240,ko03018,map00230,map00240,map03018	M00394	-	-	KH_1,PNPase,RNase_PH,RNase_PH_C,S1
gene_23D1NA_1285411	K	PFAM regulatory protein LuxR	-	-	-	-	-	-	-	-	AAA_16,GerE
gene_23D1NA_1286342	-	-	MA20_36060	-	-	-	-	-	-	-	-
gene_23D1NA_1286343
gene_23D1NA_1288107	G	Phosphoglucose isomerase	pgi	GO:0005575,GO:0005622,GO:0005623,GO:0005737,GO:0044424,GO:0044464	5.3.1.9	ko:K01810	ko00010,ko00030,ko00500,ko00520,ko01100,ko01110,ko01120,ko01130,ko01200,map00010,map00030,map00500,map00520,map01100,map01110,map01120,map01130,map01200	M00001,M00004,M00114	-	-	PGI
gene_23D1NA_1289446	S	Ribbon-helix-helix domain	MA20_02235	-	-	-	-	-	-	-	RHH_4
gene_23D1NA_1290295	V	ABC transporter	-	-	-	ko:K01990	-	M00254	-	-	ABC_tran
gene_23D1NA_1290414	G	HpcH/HpaI aldolase/citrate lyase family	-	-	4.1.3.34	ko:K01644	ko02020,map02020	-	-	-	HpcH_HpaI
gene_23D1NA_1290923	P	PFAM binding-protein-dependent transport systems inner membrane component	-	-	-	ko:K02050	-	M00188	-	-	BPD_transp_1
gene_23D1NA_1291208	E	Belongs to the class-IV pyridoxal-phosphate-dependent aminotransferase family	ilvE	-	2.6.1.42	ko:K00826	ko00270,ko00280,ko00290,ko00770,ko01100,ko01110,ko01130,ko01210,ko01230,map00270,map00280,map00290,map00770,map01100,map01110,map01130,map01210,map01230	M00019,M00036,M00119,M00570	-	-	Aminotran_4
gene_23D1NA_129172	I	Acetyl-coenzyme A synthetase N-terminus	-	-	6.2.1.1	ko:K01895	ko00010,ko00620,ko00640,ko00680,ko00720,ko01100,ko01110,ko01120,ko01130,ko01200,map00010,map00620,map00640,map00680,map00720,map01100,map01110,map01120,map01130,map01200	M00357	-	-	ACAS_N,AMP-binding,AMP-binding_C
gene_23D1NA_1292318	I	Catalyzes the conversion of acetate into acetyl-CoA (AcCoA), an essential intermediate at the junction of anabolic and catabolic pathways. AcsA undergoes a two-step reaction. In the first half reaction, AcsA combines acetate with ATP to form acetyl-adenylate (AcAMP) intermediate. In the second half reaction, it can then transfer the acetyl group from AcAMP to the sulfhydryl group of CoA, forming …	-	-	6.2.1.1	ko:K01895	ko00010,ko00620,ko00640,ko00680,ko00720,ko01100,ko01110,ko01120,ko01130,ko01200,map00010,map00620,map00640,map00680,map00720,map01100,map01110,map01120,map01130,map01200	M00357	-	-	ACAS_N,AMP-binding,AMP-binding_C
gene_23D1NA_129350	-	-	-	-	-	-	-	-	-	-	-
gene_23D1NA_129435	J	PFAM Stem cell self-renewal protein Piwi	-	-	-	-	-	-	-	-	-
gene_23D1NA_1294437	J	Ribosomal protein L17	rplQ	GO:0000027,GO:0003674,GO:0003735,GO:0005198,GO:0005575,GO:0005622,GO:0005623,GO:0005737,GO:0005829,GO:0005840,GO:0006412,GO:0006518,GO:0006807,GO:0006996,GO:0008150,GO:0008152,GO:0009058,GO:0009059,GO:0009987,GO:0010467,GO:0015934,GO:0016043,GO:0019538,GO:0022607,GO:0022613,GO:0022618,GO:0022625,GO:0022626,GO:0032991,GO:0034622,GO:0034641,GO:0034645,GO:0042254,GO:0042255,GO:0042273,GO:0043043,GO:…	-	ko:K02879	ko03010,map03010	M00178	-	-	Ribosomal_L17
gene_23D1NA_1294473	V	Belongs to the resistance-nodulation-cell division (RND) (TC 2.A.6) family	-	-	-	ko:K18299	-	M00641	-	-	ACR_tran
gene_23D1NA_1296313
gene_23D1NA_1296360	T	cheY-homologous receiver domain	-	-	2.7.13.3	ko:K07678	ko02020,ko02025,ko02026,ko05111,map02020,map02025,map02026,map05111	M00475	-	-	HATPase_c,HisKA,Response_reg
gene_23D1NA_1296474	G	Function proposed based on presence of conserved amino acid motif, structural feature or limited homology	bglA	-	3.2.1.21	ko:K05350	ko00460,ko00500,ko00940,ko01100,ko01110,map00460,map00500,map00940,map01100,map01110	-	-	-	Glyco_hydro_1
gene_23D1NA_1297169	Q	COG2931 RTX toxins and related Ca2 -binding proteins	-	-	-	-	-	-	-	-	DUF4214,FecR,HemolysinCabind,Laminin_G_3
gene_23D1NA_1297239	E	Alanine dehydrogenase/PNT, N-terminal domain	-	-	-	-	-	-	-	-	AlaDh_PNT_C,AlaDh_PNT_N
gene_23D1NA_1297256	KT	In eubacteria ppGpp (guanosine 3'-diphosphate 5-' diphosphate) is a mediator of the stringent response that coordinates a variety of cellular activities in response to changes in nutritional abundance	spoT	-	2.7.6.5,3.1.7.2	ko:K00951,ko:K01139	ko00230,map00230	-	-	-	ACT_4,HD_4,RelA_SpoT,TGS
gene_23D1NA_1297457
gene_23D1NA_1298033	M	Carboxypeptidase regulatory-like domain	-	-	-	-	-	-	-	-	CarboxypepD_reg
gene_23D1NA_1298270	O	Heat shock 70 kDa protein	dnaK	-	-	ko:K04043	ko03018,ko04212,ko05152,map03018,map04212,map05152	-	-	-	HSP70
gene_23D1NA_1298474	EGP	Sugar (and other) transporter	-	-	-	-	-	-	-	-	MFS_1
gene_23D1NA_1298587	V	FtsX-like permease family	-	-	-	ko:K02004	-	M00258	-	-	FtsX,MacB_PCD
gene_23D1NA_1298588	V	MacB-like periplasmic core domain	-	-	-	-	-	-	-	-	-
gene_23D1NA_1298590	P	PFAM ABC transporter related	-	-	-	ko:K02003	-	M00258	-	-	ABC_tran
gene_23D1NA_1298591
gene_23D1NA_1298593
gene_23D1NA_1299148	C	COG2141 Coenzyme F420-dependent N5,N10-methylene tetrahydromethanopterin reductase and related flavin-dependent oxidoreductases	-	-	-	-	-	-	-	-	Bac_luciferase
gene_23D1NA_1299900	GK	ROK family	-	-	-	-	-	-	-	-	ROK
gene_23D1NA_1300194	P	COG1629 Outer membrane receptor proteins, mostly Fe transport	-	-	-	-	-	-	-	-	Plug,TonB_dep_Rec
gene_23D1NA_1300382	K	Bacterial regulatory proteins, tetR family	-	-	-	-	-	-	-	-	TetR_N
gene_23D1NA_1300955	S	ABC transporter, ATP-binding protein	lptB	-	-	ko:K06861	ko02010,map02010	M00320	-	-	ABC_tran,BCA_ABC_TP_C
gene_23D1NA_1301063	L	COGs COG0553 Superfamily II DNA RNA helicase SNF2 family	-	-	-	-	-	-	-	-	Helicase_C,SNF2_N
gene_23D1NA_1301140	Q	N-acyl-D-aspartate D-glutamate deacylase	-	-	-	-	-	-	-	-	Amidohydro_3
gene_23D1NA_1301285	K	DNA-dependent RNA polymerase catalyzes the transcription of DNA into RNA using the four ribonucleoside triphosphates as substrates	rpoC	-	2.7.7.6	ko:K03046	ko00230,ko00240,ko01100,ko03020,map00230,map00240,map01100,map03020	M00183	-	-	RNA_pol_Rpb1_1,RNA_pol_Rpb1_2,RNA_pol_Rpb1_3,RNA_pol_Rpb1_4,RNA_pol_Rpb1_5
gene_23D1NA_1301813	S	Protein of unknown function (DUF1150)	MA20_24245	-	-	-	-	-	-	-	DUF1150
gene_23D1NA_1302764	IQ	Enoyl-(Acyl carrier protein) reductase	-	-	-	-	-	-	-	-	adh_short_C2
gene_23D1NA_1303116	L	Phage integrase, N-terminal SAM-like domain	-	-	-	ko:K03733	-	-	-	-	Phage_int_SAM_1,Phage_integrase
gene_23D1NA_1303776
gene_23D1NA_1303914	NT	PAS domain	-	-	2.1.1.80,3.1.1.61	ko:K13924	ko02020,ko02030,map02020,map02030	M00506	-	-	CheB_methylest,CheR,CheR_N,HWE_HK,PAS_10,PAS_3,PAS_4,PAS_9
gene_23D1NA_1304306	C	Cytochrome bd-type quinol oxidase subunit 1	-	-	1.10.3.14	ko:K00425	ko00190,ko01100,ko02020,map00190,map01100,map02020	M00153	-	-	Cyt_bd_oxida_I
gene_23D1NA_1305443	M	Lactonase, 7-bladed beta-propeller	-	-	-	-	-	-	-	-	Lactonase
gene_23D1NA_130566	I	Belongs to the thiolase family	phbA	-	2.3.1.9	ko:K00626	ko00071,ko00072,ko00280,ko00310,ko00362,ko00380,ko00620,ko00630,ko00640,ko00650,ko00720,ko00900,ko01100,ko01110,ko01120,ko01130,ko01200,ko01212,ko02020,map00071,map00072,map00280,map00310,map00362,map00380,map00620,map00630,map00640,map00650,map00720,map00900,map01100,map01110,map01120,map01130,map01200,map01212,map02020	M00088,M00095,M00373,M00374,M00375	-	-	Thiolase_C,Thiolase_N
gene_23D1NA_1308088	S	PFAM Aspartyl Asparaginyl beta-hydroxylase	-	-	-	-	-	-	-	-	Asp_Arg_Hydrox
gene_23D1NA_1308185
gene_23D1NA_1308823	E	glyoxalase bleomycin resistance protein dioxygenase	-	-	-	-	-	-	-	-	Glyoxalase
gene_23D1NA_1310520	S	ABC-2 family transporter protein	-	-	-	ko:K01992	-	M00254	-	-	ABC2_membrane_2
gene_23D1NA_1310776	G	beta-1,4-mannooligosaccharide phosphorylase	-	-	-	-	-	-	-	-	Glyco_hydro_130
gene_23D1NA_1311910	NU	twitching motility protein	-	-	-	-	-	-	-	-	T2SSE
gene_23D1NA_1311963
gene_23D1NA_1312809	S	Polyketide cyclase / dehydrase and lipid transport	-	-	-	-	-	-	-	-	AHSA1
gene_23D1NA_1313187
gene_23D1NA_1313314	G	Sugar (and other) transporter	-	-	-	ko:K08369	-	-	-	-	MFS_1,Sugar_tr
gene_23D1NA_1313561
gene_23D1NA_1313770	C	NDH-1 shuttles electrons from NADH, via FMN and iron- sulfur (Fe-S) centers, to quinones in the respiratory chain. The immediate electron acceptor for the enzyme in this species is believed to be ubiquinone. Couples the redox reaction to proton translocation (for every two electrons transferred, four hydrogen ions are translocated across the cytoplasmic membrane), and thus conserves the redox ene…	nuoA	-	1.6.5.3	ko:K00330	ko00190,ko01100,map00190,map01100	M00144	-	-	Oxidored_q4
gene_23D1NA_1314366	E	Belongs to the binding-protein-dependent transport system permease family	-	-	-	ko:K01997	ko02010,ko02024,map02010,map02024	M00237	-	-	BPD_transp_2
gene_23D1NA_131461	L	Resolvase	-	-	-	ko:K06400	-	-	-	-	Recombinase,Resolvase,Zn_ribbon_recom
gene_23D1NA_1315261	F	IMP dehydrogenase / GMP reductase domain	guaB	-	1.1.1.205	ko:K00088	ko00230,ko00983,ko01100,ko01110,map00230,map00983,map01100,map01110	M00050	-	-	CBS,IMPDH
gene_23D1NA_1315345	H	Catalyzes the conversion of D-ribulose 5-phosphate to formate and 3,4-dihydroxy-2-butanone 4-phosphate	ribBA	GO:0005575,GO:0005576,GO:0008150,GO:0040007	3.5.4.25,4.1.99.12	ko:K14652	ko00740,ko00790,ko01100,ko01110,map00740,map00790,map01100,map01110	M00125,M00840	-	iNJ661.Rv1415	DHBP_synthase,GTP_cyclohydro2
gene_23D1NA_1315358	IQ	Male sterility protein	-	-	-	ko:K12421	-	-	-	-	AMP-binding,AMP-binding_C,NAD_binding_4,PP-binding
gene_23D1NA_1315365	F	Carbamoyl-phosphate synthetase ammonia chain	carB	GO:0000050,GO:0003674,GO:0003824,GO:0004087,GO:0004088,GO:0005575,GO:0005622,GO:0005623,GO:0005737,GO:0005886,GO:0006082,GO:0006520,GO:0006525,GO:0006526,GO:0006807,GO:0008150,GO:0008152,GO:0008652,GO:0009058,GO:0009064,GO:0009084,GO:0009987,GO:0016020,GO:0016053,GO:0016874,GO:0016879,GO:0016884,GO:0019627,GO:0019752,GO:0034641,GO:0043436,GO:0043603,GO:0043604,GO:0044237,GO:0044238,GO:0044249,GO:…	6.3.5.5	ko:K01955	ko00240,ko00250,ko01100,map00240,map00250,map01100	M00051	-	-	CPSase_L_D2,CPSase_L_D3,MGS
gene_23D1NA_1315983	S	Tripartite tricarboxylate transporter family receptor	MA20_41705	-	-	-	-	-	-	-	TctC
gene_23D1NA_1316768	K	DNA-dependent RNA polymerase catalyzes the transcription of DNA into RNA using the four ribonucleoside triphosphates as substrates	rpoC	GO:0000428,GO:0005575,GO:0005622,GO:0005623,GO:0030880,GO:0032991,GO:0044424,GO:0044464,GO:0061695,GO:1902494,GO:1990234	2.7.7.6	ko:K03046	ko00230,ko00240,ko01100,ko03020,map00230,map00240,map01100,map03020	M00183	-	-	RNA_pol_Rpb1_1,RNA_pol_Rpb1_2,RNA_pol_Rpb1_3,RNA_pol_Rpb1_4,RNA_pol_Rpb1_5
gene_23D1NA_1317345	C	Transketolase, pyrimidine binding domain	pdhB	-	1.2.4.1	ko:K00162	ko00010,ko00020,ko00620,ko01100,ko01110,ko01120,ko01130,ko01200,ko04066,ko04922,ko05230,map00010,map00020,map00620,map01100,map01110,map01120,map01130,map01200,map04066,map04922,map05230	M00307	-	-	Biotin_lipoyl,Transket_pyr,Transketolase_C
gene_23D1NA_1317523	KL	DNA methylase	-	-	-	-	-	-	-	-	N6_N4_Mtase,ParBc
gene_23D1NA_131784	E	Belongs to the metallo-dependent hydrolases superfamily. Urease alpha subunit family	ureC	-	3.5.1.5	ko:K01428	ko00220,ko00230,ko00791,ko01100,ko01120,ko05120,map00220,map00230,map00791,map01100,map01120,map05120	-	-	-	Amidohydro_1,Urease_alpha
gene_23D1NA_1318219
gene_23D1NA_131857	E	2Fe-2S iron-sulfur cluster binding domain	soxA	-	1.5.3.1	ko:K00302	ko00260,ko01100,map00260,map01100	-	-	-	FAD_oxidored,Fer2_4,GCV_T,GCV_T_C,Pyr_redox_2
gene_23D1NA_1318761	H	Catalyzes the condensation of the acetyl group of acetyl-CoA with 3-methyl-2-oxobutanoate (2-oxoisovalerate) to form 3-carboxy-3-hydroxy-4-methylpentanoate (2-isopropylmalate)	leuA	-	2.3.3.13	ko:K01649	ko00290,ko00620,ko01100,ko01110,ko01210,ko01230,map00290,map00620,map01100,map01110,map01210,map01230	M00432	-	-	HMGL-like,LeuA_dimer
gene_23D1NA_131887	S	NMT1-like family	-	-	-	-	-	-	-	-	NMT1_3
gene_23D1NA_1318941	C	Nitrite and sulphite reductase 4Fe-4S domain	-	-	1.7.7.1,1.8.1.2	ko:K00366,ko:K00381	ko00910,ko00920,ko01100,ko01120,map00910,map00920,map01100,map01120	M00176,M00531	-	-	NIR_SIR,NIR_SIR_ferr
gene_23D1NA_131998	J	Catalyzes the attachment of alanine to tRNA(Ala) in a two-step reaction alanine is first activated by ATP to form Ala- AMP and then transferred to the acceptor end of tRNA(Ala). Also edits incorrectly charged Ser-tRNA(Ala) and Gly-tRNA(Ala) via its editing domain	alaS	-	6.1.1.7	ko:K01872	ko00970,map00970	M00359,M00360	-	-	DHHA1,tRNA-synt_2c,tRNA_SAD
gene_23D1NA_1320042	I	3-hydroxyacyl-CoA dehydrogenase	-	-	-	-	-	-	-	-	3HCDH,3HCDH_N
gene_23D1NA_1320217	C	Aerobic-type carbon monoxide dehydrogenase, large subunit CoxL	-	-	1.17.1.4	ko:K11177	ko00230,ko01100,ko01120,map00230,map01100,map01120	M00546	-	-	Ald_Xan_dh_C,Ald_Xan_dh_C2
gene_23D1NA_1320228	K	Acetyltransferase (GNAT) domain	-	-	-	-	-	-	-	-	Acetyltransf_1
gene_23D1NA_1321107	S	Extradiol catechol dioxygenase that catalyzes the oxidative cleavage of substituted catechols	-	-	1.13.11.8	ko:K04101	ko00362,ko00624,ko00627,ko01120,map00362,map00624,map00627,map01120	-	-	-	LigB
gene_23D1NA_1321684	P	Part of the ABC transporter complex PstSACB involved in phosphate import	pstS	-	-	ko:K02040	ko02010,ko02020,ko05152,map02010,map02020,map05152	M00222	-	-	PBP_like_2
gene_23D1NA_1321775	KLT	protein containing caspase domain	-	-	-	-	-	-	-	-	Peptidase_C14
gene_23D1NA_1322986	O	DNA RNA polymerases superfamily protein	-	-	-	-	-	-	-	-	RVP_2,RVT_1,Retrotrans_gag,rve,zf-CCHC
gene_23D1NA_1324670	L	transposition	-	-	-	ko:K07497	-	-	-	-	Mu-transpos_C,rve
gene_23D1NA_1324705	L	Confers DNA tethering and processivity to DNA polymerases and other proteins. Acts as a clamp, forming a ring around DNA (a reaction catalyzed by the clamp-loading complex) which diffuses in an ATP-independent manner freely and bidirectionally along dsDNA. Initially characterized for its ability to contact the catalytic subunit of DNA polymerase III (Pol III), a complex, multichain enzyme respons…	dnaN	-	2.7.7.7	ko:K02338	ko00230,ko00240,ko01100,ko03030,ko03430,ko03440,map00230,map00240,map01100,map03030,map03430,map03440	M00260	-	-	DNA_pol3_beta,DNA_pol3_beta_2,DNA_pol3_beta_3
gene_23D1NA_1324713	S	Protein of unknown function (DUF3551)	-	-	-	-	-	-	-	-	DUF3551
gene_23D1NA_1324939	O	Prevents misfolding and promotes the refolding and proper assembly of unfolded polypeptides generated under stress conditions	groL	-	-	ko:K04077	ko03018,ko04212,ko04940,ko05134,ko05152,map03018,map04212,map04940,map05134,map05152	-	-	-	Cpn60_TCP1
gene_23D1NA_1325401	P	Belongs to the cation diffusion facilitator (CDF) transporter (TC 2.A.4) family	MA20_15190	-	-	-	-	-	-	-	Cation_efflux,ZT_dimer
gene_23D1NA_1326448	P	Function proposed based on presence of conserved amino acid motif, structural feature or limited homology	MA20_19545	-	-	ko:K02033	ko02024,map02024	M00239	-	-	BPD_transp_1
gene_23D1NA_1327022
gene_23D1NA_1328954	S	Enoyl-(Acyl carrier protein) reductase	-	-	-	-	-	-	-	-	adh_short
gene_23D1NA_1328955	K	Transcriptional regulator	-	-	-	ko:K07506	-	-	-	-	HTH_18
gene_23D1NA_1328956
gene_23D1NA_1328958
gene_23D1NA_1328961
gene_23D1NA_132979	IQ	dehydrogenases with different specificities (related to short-chain alcohol dehydrogenases	-	-	1.1.1.100	ko:K00059	ko00061,ko00333,ko00780,ko01040,ko01100,ko01130,ko01212,map00061,map00333,map00780,map01040,map01100,map01130,map01212	M00083,M00572	-	-	adh_short_C2
gene_23D1NA_133063	V	HlyD family secretion protein	-	-	-	-	-	-	-	-	HlyD_3
gene_23D1NA_1331376	P	Catalase	-	-	-	-	-	-	-	-	Catalase
gene_23D1NA_1331823	I	Catalyzes the conversion of acetate into acetyl-CoA (AcCoA), an essential intermediate at the junction of anabolic and catabolic pathways. AcsA undergoes a two-step reaction. In the first half reaction, AcsA combines acetate with ATP to form acetyl-adenylate (AcAMP) intermediate. In the second half reaction, it can then transfer the acetyl group from AcAMP to the sulfhydryl group of CoA, forming …	acsA	-	6.2.1.1	ko:K01895	ko00010,ko00620,ko00640,ko00680,ko00720,ko01100,ko01110,ko01120,ko01130,ko01200,map00010,map00620,map00640,map00680,map00720,map01100,map01110,map01120,map01130,map01200	M00357	-	-	ACAS_N,AMP-binding,AMP-binding_C
gene_23D1NA_1332057	O	with chaperone activity ATP-binding	-	-	-	ko:K03696	ko01100,map01100	-	-	-	AAA,AAA_2,ClpB_D2-small,Clp_N,UVR
gene_23D1NA_1333187	E	Domain of Unknown Function (DUF1080)	-	-	-	-	-	-	-	-	DUF1080
gene_23D1NA_1333241
gene_23D1NA_1334932	S	KR domain	MA20_16520	-	-	-	-	-	-	-	adh_short_C2
gene_23D1NA_1335686	S	NYN domain	-	-	-	-	-	-	-	-	NYN
gene_23D1NA_1336188	G	Alpha amylase, catalytic domain	-	-	3.2.1.141	ko:K01236	ko00500,ko01100,ko01110,map00500,map01100,map01110	M00565	CBM48,GH13	-	Alpha-amylase,CBM_48,DUF3459
gene_23D1NA_1337031	V	efflux transmembrane transporter activity	-	-	-	-	-	-	-	-	-
gene_23D1NA_1337040	L	Rhodopirellula transposase DDE domain	-	-	-	-	-	-	-	-	DDE_Tnp_ISAZ013,HTH_Tnp_4
gene_23D1NA_1337204	S	Death-on-curing protein	-	-	-	ko:K07341	-	-	-	-	Fic
gene_23D1NA_1337249	O	Pentatricopeptide repeat-containing protein	-	GO:0003674,GO:0003676,GO:0003723,GO:0003824,GO:0004518,GO:0004519,GO:0005488,GO:0005575,GO:0005622,GO:0005623,GO:0006139,GO:0006725,GO:0006807,GO:0008150,GO:0008152,GO:0009451,GO:0009987,GO:0016070,GO:0016787,GO:0016788,GO:0034641,GO:0043170,GO:0043226,GO:0043227,GO:0043229,GO:0043231,GO:0043412,GO:0044237,GO:0044238,GO:0044424,GO:0044464,GO:0046483,GO:0071704,GO:0090304,GO:0090305,GO:0097159,GO:…	-	-	-	-	-	-	PPR,PPR_2,PPR_3,PPR_long
gene_23D1NA_1338020	C	acyl-CoA transferases carnitine dehydratase	-	-	-	-	-	-	-	-	CoA_transf_3
gene_23D1NA_1338491	Q	COG2931, RTX toxins and related Ca2 -binding proteins	-	-	-	-	-	-	-	-	HemolysinCabind
gene_23D1NA_1338858
gene_23D1NA_1339292	I	desaturase	-	-	1.14.19.1	ko:K00507	ko01040,ko01212,ko03320,ko04152,ko04212,map01040,map01212,map03320,map04152,map04212	-	-	-	FA_desaturase
gene_23D1NA_1339376
gene_23D1NA_1339856
gene_23D1NA_1340508	-	-	MA20_01390	-	-	-	-	-	-	-	-
gene_23D1NA_1340837	-	-	-	-	-	-	-	-	-	-	-
gene_23D1NA_134295	G	Transaldolase is important for the balance of metabolites in the pentose-phosphate pathway	tal	-	2.2.1.2,5.3.1.9	ko:K01810,ko:K13810	ko00010,ko00030,ko00500,ko00520,ko01100,ko01110,ko01120,ko01130,ko01200,ko01230,map00010,map00030,map00500,map00520,map01100,map01110,map01120,map01130,map01200,map01230	M00001,M00004,M00007,M00114	-	-	PGI,TAL_FSA
gene_23D1NA_1343196	P	Carboxypeptidase regulatory-like domain	-	-	-	-	-	-	-	-	CarboxypepD_reg
gene_23D1NA_1343261	J	tRNA synthetases class I (W and Y)	trpS	-	6.1.1.2	ko:K01867	ko00970,map00970	M00359,M00360	-	-	tRNA-synt_1b
gene_23D1NA_1343331	I	Belongs to the 1-acyl-sn-glycerol-3-phosphate acyltransferase family	plsC	-	2.3.1.51	ko:K00655	ko00561,ko00564,ko01100,ko01110,map00561,map00564,map01100,map01110	M00089	-	-	Acyltransferase
gene_23D1NA_1344272	C	carnitine dehydratase	-	-	-	-	-	-	-	-	CoA_transf_3
gene_23D1NA_1344500
gene_23D1NA_1344939	E	FAD dependent oxidoreductase central domain	-	-	-	-	-	-	-	-	DAO,FAO_M,GCV_T,GCV_T_C
gene_23D1NA_1344999	G	Glycosyl hydrolases family 18	chiB	-	3.2.1.14	ko:K01183	ko00520,ko01100,map00520,map01100	-	GH18	-	CBM_2,CBM_4_9,Glyco_hydro_18,fn3
gene_23D1NA_1345102	-	-	-	-	-	-	-	-	-	-	-
gene_23D1NA_1345313	P	PFAM Anion-transporting ATPase	arsA_2	GO:0005575,GO:0005623,GO:0005886,GO:0008150,GO:0016020,GO:0040007,GO:0044464,GO:0071944	-	-	-	-	-	-	ArsA_ATPase
gene_23D1NA_1345359	H	Catalyzes the conversion of 7,8-dihydroneopterin to 6- hydroxymethyl-7,8-dihydropterin	folB	GO:0008150,GO:0040007	1.13.11.81,2.7.6.3,4.1.2.25,5.1.99.8	ko:K01633,ko:K13940	ko00790,ko01100,map00790,map01100	M00126,M00840	-	-	FolB
gene_23D1NA_134570	U	Part of the Sec protein translocase complex. Interacts with the SecYEG preprotein conducting channel. SecDF uses the proton motive force (PMF) to complete protein translocation after the ATP-dependent function of SecA	secD	GO:0005575,GO:0005576,GO:0005618,GO:0005622,GO:0005623,GO:0005737,GO:0005829,GO:0005886,GO:0005887,GO:0006810,GO:0008104,GO:0008150,GO:0015031,GO:0015833,GO:0016020,GO:0016021,GO:0030312,GO:0031224,GO:0031226,GO:0033036,GO:0042886,GO:0044424,GO:0044425,GO:0044444,GO:0044459,GO:0044464,GO:0045184,GO:0051179,GO:0051234,GO:0071702,GO:0071705,GO:0071944	-	ko:K03072	ko03060,ko03070,map03060,map03070	M00335	-	-	SecD_SecF,Sec_GG
gene_23D1NA_134576	O	PPIases accelerate the folding of proteins. It catalyzes the cis-trans isomerization of proline imidic peptide bonds in oligopeptides	ppiB	GO:0000413,GO:0003674,GO:0003755,GO:0003824,GO:0005575,GO:0005623,GO:0005886,GO:0005887,GO:0006464,GO:0006807,GO:0008150,GO:0008152,GO:0009987,GO:0016020,GO:0016021,GO:0016853,GO:0016859,GO:0018193,GO:0018208,GO:0019538,GO:0031224,GO:0031226,GO:0036211,GO:0040007,GO:0043170,GO:0043412,GO:0044237,GO:0044238,GO:0044260,GO:0044267,GO:0044425,GO:0044459,GO:0044464,GO:0071704,GO:0071944,GO:0140096,GO:…	5.2.1.8	ko:K03768	-	-	-	-	Pro_isomerase
gene_23D1NA_1346187	T	Bacterial signalling protein N terminal repeat	-	-	-	-	-	-	-	-	EAL,GGDEF,MHYT,PAS_4,PAS_7,PAS_8,dCache_1
gene_23D1NA_1347006
gene_23D1NA_1348193	T	PFAM MucB RseB family protein	rseB	-	-	ko:K03598	-	-	-	-	MucB_RseB,MucB_RseB_C
gene_23D1NA_1348195	K	Belongs to the sigma-70 factor family. ECF subfamily	rpoE	-	-	ko:K03088	-	-	-	-	Sigma70_r2,Sigma70_r4_2
gene_23D1NA_1348709	-	-	MA20_31415	-	-	-	-	-	-	-	-
gene_23D1NA_1349262	O	Acts as a processive, ATP-dependent zinc metallopeptidase for both cytoplasmic and membrane proteins. Plays a role in the quality control of integral membrane proteins	ftsH	GO:0000166,GO:0003674,GO:0003824,GO:0004175,GO:0004176,GO:0004222,GO:0005488,GO:0005515,GO:0005524,GO:0005575,GO:0005622,GO:0005623,GO:0005737,GO:0005829,GO:0005886,GO:0005887,GO:0006508,GO:0006807,GO:0006950,GO:0006979,GO:0008144,GO:0008150,GO:0008152,GO:0008233,GO:0008237,GO:0008270,GO:0009056,GO:0009057,GO:0010468,GO:0016020,GO:0016021,GO:0016462,GO:0016787,GO:0016817,GO:0016818,GO:0016887,GO:…	-	ko:K03798	-	M00742	-	-	AAA,FtsH_ext,Peptidase_M41
gene_23D1NA_1350353	C	2Fe-2S iron-sulfur cluster binding domain	-	-	1.17.1.9	ko:K00123	ko00630,ko00680,ko01100,ko01120,ko01200,map00630,map00680,map01100,map01120,map01200	-	-	-	Fer2_4,Fer4_7,Molybdop_Fe4S4,Molybdopterin,Molydop_binding,NADH-G_4Fe-4S_3
gene_23D1NA_13508
gene_23D1NA_1351543	ET	Belongs to the bacterial solute-binding protein 3 family	atrA	-	-	ko:K02030	-	M00236	-	-	SBP_bac_3
gene_23D1NA_1352439	P	Destroys radicals which are normally produced within the cells and which are toxic to biological systems	sodA	-	1.15.1.1	ko:K04564	ko04013,ko04068,ko04146,ko04211,ko04212,ko04213,ko05016,map04013,map04068,map04146,map04211,map04212,map04213,map05016	-	-	-	Sod_Fe_C,Sod_Fe_N
gene_23D1NA_1352758	I	Belongs to the thiolase family	fadA	GO:0003674,GO:0003824,GO:0003988,GO:0005575,GO:0005618,GO:0005623,GO:0005886,GO:0006082,GO:0006629,GO:0006631,GO:0006635,GO:0006725,GO:0006805,GO:0006950,GO:0006974,GO:0008150,GO:0008152,GO:0009056,GO:0009062,GO:0009404,GO:0009407,GO:0009410,GO:0009636,GO:0009850,GO:0009852,GO:0009987,GO:0010124,GO:0010817,GO:0016020,GO:0016042,GO:0016054,GO:0016408,GO:0016740,GO:0016746,GO:0016747,GO:0019395,GO:…	2.3.1.9	ko:K00626	ko00071,ko00072,ko00280,ko00310,ko00362,ko00380,ko00620,ko00630,ko00640,ko00650,ko00720,ko00900,ko01100,ko01110,ko01120,ko01130,ko01200,ko01212,ko02020,map00071,map00072,map00280,map00310,map00362,map00380,map00620,map00630,map00640,map00650,map00720,map00900,map01100,map01110,map01120,map01130,map01200,map01212,map02020	M00088,M00095,M00373,M00374,M00375	-	-	Thiolase_C,Thiolase_N
gene_23D1NA_1353543	S	nucleic-acid-binding protein containing a Zn-ribbon	-	-	-	ko:K07068	-	-	-	-	DUF35_N,MaoC_dehydrat_N,OB_aCoA_assoc
gene_23D1NA_1353552	S	Predicted permease	-	-	-	ko:K07089	-	-	-	-	ArsP_1
gene_23D1NA_1353730	-	-	-	-	-	-	-	-	-	-	-
gene_23D1NA_1353745	P	Carboxypeptidase regulatory-like domain	-	-	-	-	-	-	-	-	CarboxypepD_reg,TonB_dep_Rec
gene_23D1NA_1354233	EQ	Peptidase family S58	dmpA	-	3.4.11.19	ko:K01266	-	-	-	-	Peptidase_S58
gene_23D1NA_1354364	K	Participates in both transcription termination and antitermination	nusA	-	-	ko:K02600	-	-	-	-	HHH_5,KH_5,NusA_N,S1
gene_23D1NA_1354774	S	F420H(2)-dependent quinone reductase	-	-	-	-	-	-	-	-	F420H2_quin_red
gene_23D1NA_1356199	M	Protein of unknown function (DUF1236)	-	-	-	-	-	-	-	-	DUF1236
gene_23D1NA_1356260	G	ABC-type xylose transport system, periplasmic component	xylF	-	-	ko:K10543	ko02010,map02010	M00215	-	-	Peripla_BP_4
gene_23D1NA_1356850	GM	Nad-dependent epimerase dehydratase	-	-	-	-	-	-	-	-	Epimerase
gene_23D1NA_1357440	S	GYD domain	-	-	-	-	-	-	-	-	GYD
gene_23D1NA_1357865	EQ	Hydantoinase/oxoprolinase	-	-	3.5.2.14,3.5.2.9	ko:K01469,ko:K01473	ko00330,ko00480,ko01100,map00330,map00480,map01100	-	-	-	Hydant_A_N,Hydantoinase_A
gene_23D1NA_1358192	C	Prokaryotic cytochrome b561	-	-	-	-	-	-	-	-	Ni_hydr_CYTB
gene_23D1NA_1358422	L	DNA polymerase involved in damage-induced mutagenesis and translesion synthesis (TLS). It is not the major replicative DNA polymerase	dnaE2	-	2.7.7.7	ko:K14162	-	-	-	-	DNA_pol3_alpha,HHH_6,PHP,tRNA_anti-codon
gene_23D1NA_1358984	-	-	-	-	-	-	-	-	-	-	-
gene_23D1NA_1359292	O	Belongs to the thioredoxin family	trx	-	-	ko:K03671	ko04621,ko05418,map04621,map05418	-	-	-	Thioredoxin
gene_23D1NA_1360196	T	HWE histidine kinase	-	-	-	-	-	-	-	-	HWE_HK,PAS_4
gene_23D1NA_136029	H	Catalyzes the formation of S-adenosylmethionine (AdoMet) from methionine and ATP. The overall synthetic reaction is composed of two sequential steps, AdoMet formation and the subsequent tripolyphosphate hydrolysis which occurs prior to release of AdoMet from the enzyme	metK	GO:0003674,GO:0003824,GO:0004478,GO:0005575,GO:0005622,GO:0005623,GO:0005737,GO:0005829,GO:0016740,GO:0016765,GO:0044424,GO:0044444,GO:0044464	2.5.1.6	ko:K00789	ko00270,ko01100,ko01110,ko01230,map00270,map01100,map01110,map01230	M00034,M00035,M00368,M00609	-	-	S-AdoMet_synt_C,S-AdoMet_synt_M,S-AdoMet_synt_N
gene_23D1NA_1360400	-	-	-	-	-	-	-	-	-	-	-
gene_23D1NA_1360655	-	-	-	-	-	-	-	-	-	-	-
gene_23D1NA_1360896
gene_23D1NA_1361125	O	Thioredoxin	-	-	-	-	-	-	-	-	Thioredoxin_4
gene_23D1NA_1362155	M	Glycosyl transferases group 1	-	-	-	-	-	-	-	-	Glyco_trans_1_4,Glycos_transf_1
gene_23D1NA_1362260	E	glutamine synthetase	glnA	GO:0001968,GO:0003674,GO:0003824,GO:0004356,GO:0005488,GO:0005515,GO:0005575,GO:0005576,GO:0005618,GO:0005622,GO:0005623,GO:0005737,GO:0005829,GO:0005886,GO:0006082,GO:0006520,GO:0006541,GO:0006542,GO:0006807,GO:0008150,GO:0008152,GO:0008652,GO:0009058,GO:0009064,GO:0009084,GO:0009405,GO:0009605,GO:0009607,GO:0009893,GO:0009987,GO:0010468,GO:0010604,GO:0010628,GO:0010755,GO:0010756,GO:0010954,GO:…	6.3.1.2	ko:K01915	ko00220,ko00250,ko00630,ko00910,ko01100,ko01120,ko01230,ko02020,ko04217,ko04724,ko04727,map00220,map00250,map00630,map00910,map01100,map01120,map01230,map02020,map04217,map04724,map04727	-	-	-	Gln-synt_C,Gln-synt_N
gene_23D1NA_1362998	I	Belongs to the thiolase family	-	-	2.3.1.9	ko:K00626	ko00071,ko00072,ko00280,ko00310,ko00362,ko00380,ko00620,ko00630,ko00640,ko00650,ko00720,ko00900,ko01100,ko01110,ko01120,ko01130,ko01200,ko01212,ko02020,map00071,map00072,map00280,map00310,map00362,map00380,map00620,map00630,map00640,map00650,map00720,map00900,map01100,map01110,map01120,map01130,map01200,map01212,map02020	M00088,M00095,M00373,M00374,M00375	-	-	Thiolase_C,Thiolase_N
gene_23D1NA_1363455	M	Belongs to the peptidase S11 family	dacA3	-	3.4.16.4	ko:K01286	-	-	-	-	Peptidase_S11
gene_23D1NA_1364459	-	-	-	-	-	-	-	-	-	-	-
gene_23D1NA_1365138	S	Protein of unknown function (DUF1552)	-	-	-	-	-	-	-	-	HXXSHH
gene_23D1NA_1365571	S	R3H domain	-	-	-	ko:K06346	-	-	-	-	R3H
gene_23D1NA_1366205	I	acyl-CoA dehydrogenase	-	-	-	-	-	-	-	-	Acyl-CoA_dh_1,Acyl-CoA_dh_M,Acyl-CoA_dh_N
gene_23D1NA_1366971	G	PFAM NHL repeat containing protein	-	-	-	-	-	-	-	-	GSDH
gene_23D1NA_1367005	S	Domain of unknown function (DUF296)	-	-	-	-	-	-	-	-	DUF296
gene_23D1NA_1367237	K	Facilitates transcription termination by a mechanism that involves Rho binding to the nascent RNA, activation of Rho's RNA-dependent ATPase activity, and release of the mRNA from the DNA template	rho	-	-	ko:K03628	ko03018,map03018	-	-	-	ATP-synt_ab,Rho_N,Rho_RNA_bind
gene_23D1NA_1367414	HQ	chorismate binding enzyme	menF	-	5.4.4.2	ko:K02552	ko00130,ko01053,ko01100,ko01110,ko01130,map00130,map01053,map01100,map01110,map01130	M00116	-	-	Chorismate_bind
gene_23D1NA_1368081	I	Belongs to the thiolase family	phbA	-	2.3.1.9	ko:K00626	ko00071,ko00072,ko00280,ko00310,ko00362,ko00380,ko00620,ko00630,ko00640,ko00650,ko00720,ko00900,ko01100,ko01110,ko01120,ko01130,ko01200,ko01212,ko02020,map00071,map00072,map00280,map00310,map00362,map00380,map00620,map00630,map00640,map00650,map00720,map00900,map01100,map01110,map01120,map01130,map01200,map01212,map02020	M00088,M00095,M00373,M00374,M00375	-	-	Thiolase_C,Thiolase_N
gene_23D1NA_1368129	D	Belongs to the 'phage' integrase family. XerC subfamily	xerC	-	-	ko:K03733,ko:K04763	-	-	-	-	Phage_int_SAM_1,Phage_integrase
gene_23D1NA_1368470	S	electron transporter, transferring electrons within the cyclic electron transport pathway of photosynthesis activity	-	-	-	-	-	-	-	-	DUF2382
gene_23D1NA_1368883	L	Evidence 4 Homologs of previously reported genes of	-	-	-	-	-	-	-	-	PDDEXK_1
gene_23D1NA_1369536	S	Amidohydrolase	-	-	-	-	-	-	-	-	Amidohydro_2
gene_23D1NA_1370641	M	NLP P60 protein	-	-	-	-	-	-	-	-	-
gene_23D1NA_1371189	CP	COG1009 NADH ubiquinone oxidoreductase subunit 5 (chain L) Multisubunit Na H antiporter, MnhA subunit	nuoL	-	1.6.5.3	ko:K00341	ko00190,ko01100,map00190,map01100	M00144	-	-	Proton_antipo_C,Proton_antipo_M,Proton_antipo_N
gene_23D1NA_1372389
gene_23D1NA_1372392	E	5-methyltetrahydropteroyltriglutamate-homocysteine S-methyltransferase activity	-	-	-	-	-	-	-	-	-
gene_23D1NA_1372712	H	Catalyzes two steps in the biosynthesis of coenzyme A. In the first step cysteine is conjugated to 4'-phosphopantothenate to form 4-phosphopantothenoylcysteine, in the latter compound is decarboxylated to form 4'-phosphopantotheine	dfp	-	4.1.1.36,6.3.2.5	ko:K13038	ko00770,ko01100,map00770,map01100	M00120	-	-	DFP,Flavoprotein
gene_23D1NA_1372713	-	-	-	-	-	-	-	-	-	-	-
gene_23D1NA_1372861	H	glycosyl transferase family 28	-	-	-	-	-	-	-	-	UDPGT
gene_23D1NA_1373045	L	Reverse transcriptase (RNA-dependent DNA polymerase)	-	-	-	-	-	-	-	-	DUF4219,RVT_2,Retrotran_gag_2,gag_pre-integrs,rve,zf-CCHC
gene_23D1NA_1373262	U	Part of the Sec protein translocase complex. Interacts with the SecYEG preprotein conducting channel. Has a central role in coupling the hydrolysis of ATP to the transfer of proteins into and across the cell membrane, serving as an ATP-driven molecular motor driving the stepwise translocation of polypeptide chains across the membrane	-	GO:0000166,GO:0003674,GO:0003824,GO:0005215,GO:0005488,GO:0005524,GO:0005575,GO:0005622,GO:0005623,GO:0005737,GO:0005829,GO:0005886,GO:0005887,GO:0006810,GO:0008104,GO:0008144,GO:0008150,GO:0008320,GO:0008565,GO:0015031,GO:0015399,GO:0015405,GO:0015440,GO:0015450,GO:0015462,GO:0015833,GO:0016020,GO:0016021,GO:0016462,GO:0016787,GO:0016817,GO:0016818,GO:0016887,GO:0017076,GO:0017111,GO:0022804,GO:…	-	ko:K03070	ko02024,ko03060,ko03070,map02024,map03060,map03070	M00335	-	-	Helicase_C,SecA_DEAD,SecA_PP_bind
gene_23D1NA_1374200	-	-	-	-	-	-	-	-	-	-	-
gene_23D1NA_1374362	S	short-chain dehydrogenase	-	-	-	-	-	-	-	-	adh_short
gene_23D1NA_1374812
gene_23D1NA_1375264
gene_23D1NA_1375809	O	TIR domain	-	-	-	-	-	-	-	-	TIR_2
gene_23D1NA_137692	CH	D-isomer specific 2-hydroxyacid dehydrogenase, catalytic domain	MA20_03535	-	1.1.1.29,1.1.1.399,1.1.1.95	ko:K00018,ko:K00058	ko00260,ko00630,ko00680,ko01100,ko01110,ko01120,ko01130,ko01200,ko01230,map00260,map00630,map00680,map01100,map01110,map01120,map01130,map01200,map01230	M00020,M00346	-	-	2-Hacid_dh,2-Hacid_dh_C
gene_23D1NA_1377231	T	Histidine kinase	-	-	-	-	-	-	-	-	HAMP,HATPase_c,HisKA,PAS_3,PAS_4,PAS_8,dCache_1
gene_23D1NA_1377653	G	N-acetyl-beta-D-galactosaminidase activity	-	GO:0000323,GO:0003674,GO:0003824,GO:0004553,GO:0004563,GO:0005575,GO:0005622,GO:0005623,GO:0005737,GO:0005764,GO:0005773,GO:0015929,GO:0016787,GO:0016798,GO:0043226,GO:0043227,GO:0043229,GO:0043231,GO:0044424,GO:0044444,GO:0044464	3.2.1.52	ko:K12373	ko00511,ko00513,ko00520,ko00531,ko00603,ko00604,ko01100,ko04142,map00511,map00513,map00520,map00531,map00603,map00604,map01100,map04142	M00079	GH20	-	Glyco_hydro_20,Glycohydro_20b2
gene_23D1NA_137855
gene_23D1NA_1379148	IQ	Carrier of the growing fatty acid chain in fatty acid biosynthesis	acpP	-	-	ko:K02078	-	-	-	-	PP-binding
gene_23D1NA_1379267	K	Bacterial regulatory proteins, tetR family	-	-	-	-	-	-	-	-	TetR_N
gene_23D1NA_1379343	J	Ribosomal protein S4/S9 N-terminal domain	rpsD	GO:0003674,GO:0003676,GO:0003723,GO:0003735,GO:0005198,GO:0005488,GO:0005575,GO:0005622,GO:0005623,GO:0005737,GO:0005840,GO:0006417,GO:0006450,GO:0008150,GO:0009889,GO:0009891,GO:0009893,GO:0010468,GO:0010556,GO:0010557,GO:0010604,GO:0010608,GO:0010628,GO:0015935,GO:0019222,GO:0019843,GO:0031323,GO:0031325,GO:0031326,GO:0031328,GO:0032268,GO:0032270,GO:0032991,GO:0034248,GO:0034250,GO:0043226,GO:…	-	ko:K02986	ko03010,map03010	M00178,M00179	-	-	Ribosomal_S4,S4
gene_23D1NA_1380255	IQ	COG1028 Dehydrogenases with different specificities (related to short-chain alcohol dehydrogenases)	polS	-	1.1.1.16,1.1.99.21	ko:K08261,ko:K21620	ko00051,ko00052,map00051,map00052	-	-	-	adh_short_C2
gene_23D1NA_1381152	NT	chemotaxis	MA20_39440	-	-	ko:K03406	ko02020,ko02030,map02020,map02030	-	-	-	HAMP,MCPsignal
gene_23D1NA_1381166	C	PFAM Rubrerythrin	-	-	-	-	-	-	-	-	Rubrerythrin
gene_23D1NA_1381323	P	PFAM TonB-dependent Receptor Plug	-	-	-	-	-	-	-	-	CarboxypepD_reg,TonB_dep_Rec
gene_23D1NA_138162
gene_23D1NA_1381829	S	Creatinine amidohydrolase	-	-	-	-	-	-	-	-	Creatininase
gene_23D1NA_1381831	C	FAD linked oxidases, C-terminal domain	dld	GO:0003674,GO:0003824,GO:0004457,GO:0005575,GO:0005622,GO:0005623,GO:0005737,GO:0005739,GO:0005740,GO:0005743,GO:0006139,GO:0006163,GO:0006164,GO:0006725,GO:0006753,GO:0006754,GO:0006793,GO:0006796,GO:0006807,GO:0008150,GO:0008152,GO:0008720,GO:0009058,GO:0009117,GO:0009123,GO:0009124,GO:0009126,GO:0009127,GO:0009141,GO:0009142,GO:0009144,GO:0009145,GO:0009150,GO:0009152,GO:0009156,GO:0009161,GO:…	1.1.1.303,1.1.1.4,1.1.2.4	ko:K00004,ko:K00102	ko00620,ko00650,map00620,map00650	-	-	-	FAD-oxidase_C,FAD_binding_4
gene_23D1NA_1382090	M	Murein-degrading enzyme that degrades murein glycan strands and insoluble, high-molecular weight murein sacculi, with the concomitant formation of a 1,6-anhydromuramoyl product. Lytic transglycosylases (LTs) play an integral role in the metabolism of the peptidoglycan (PG) sacculus. Their lytic action creates space within the PG sacculus to allow for its expansion as well as for the insertion of …	mltF2	GO:0005575,GO:0005623,GO:0009279,GO:0016020,GO:0019867,GO:0030312,GO:0030313,GO:0031975,GO:0044462,GO:0044464,GO:0071944	-	ko:K18691	-	-	-	-	SBP_bac_3,SLT
gene_23D1NA_1382289	Q	PKS_DH	-	-	-	-	-	-	-	-	ADH_N,ADH_zinc_N,Acyl_transf_1,KAsynt_C_assoc,KR,Ketoacyl-synt_C,Methyltransf_12,PP-binding,PS-DH,ketoacyl-synt
gene_23D1NA_1382499	C	Cytochrome c	-	-	-	-	-	-	-	-	PSCyt1,PSCyt2,PSD1
gene_23D1NA_1383120	K	Tex-like protein N-terminal domain	tex	GO:0005575,GO:0005622,GO:0005623,GO:0005737,GO:0005829,GO:0008150,GO:0009314,GO:0009628,GO:0010212,GO:0044424,GO:0044444,GO:0044464,GO:0050896	-	ko:K06959	-	-	-	-	HHH_3,S1,Tex_N,Tex_YqgF
gene_23D1NA_1383236	T	Histidine kinase	fixL	-	2.7.13.3	ko:K14986	ko02020,map02020	M00524	-	-	AAA_16,CHASE3,DUF4118,GAF_2,HATPase_c,HisKA,PAS,PAS_3,PAS_9
gene_23D1NA_1383249
gene_23D1NA_1383609	U	PFAM Conjugal transfer protein TrbG VirB9 CagX	-	-	-	ko:K03204	ko03070,map03070	M00333	-	-	CagX
gene_23D1NA_138388	C	Catalyzes the NAD( )-dependent oxidation of L-threonine to 2-amino-3-ketobutyrate	tdh	-	1.1.1.103	ko:K00060	ko00260,map00260	-	-	-	ADH_N,ADH_zinc_N
gene_23D1NA_138392	T	PIN domain	-	-	-	-	-	-	-	-	PIN_4,PhoH
gene_23D1NA_1384433	-	-	-	-	-	-	-	-	-	-	-
gene_23D1NA_1385414	NT	chemotaxis protein	-	-	-	ko:K03406	ko02020,ko02030,map02020,map02030	-	-	-	CHASE3,MCPsignal
gene_23D1NA_1385795	E	transglutaminase	-	-	-	-	-	-	-	-	Transglut_core
gene_23D1NA_1386614	M	alpha beta alpha domain I	-	-	2.7.7.13,5.4.2.8	ko:K16881	ko00051,ko00520,ko01100,ko01110,ko01130,map00051,map00520,map01100,map01110,map01130	M00114,M00362	-	-	Hexapep,NTP_transferase,PGM_PMM_I,PGM_PMM_II,PGM_PMM_III
gene_23D1NA_1387005	T	Histidine kinase-, DNA gyrase B-, and HSP90-like ATPase	-	-	-	-	-	-	-	-	GAF_2,HATPase_c,HisKA,PAS,PAS_3,PAS_4,PAS_9,Response_reg
gene_23D1NA_1387403	E	PFAM ABC transporter related	-	-	-	ko:K01995	ko02010,ko02024,map02010,map02024	M00237	-	-	ABC_tran,BCA_ABC_TP_C
gene_23D1NA_1387566	S	DinB superfamily	-	-	-	-	-	-	-	-	DinB_2
gene_23D1NA_1388268
gene_23D1NA_138861	N	Required for formation of the rod structure in the basal body of the flagellar apparatus. Together with FliI and FliH, may constitute the export apparatus of flagellin	flhB	-	-	ko:K02401	ko02040,map02040	-	-	-	Bac_export_2
gene_23D1NA_1389845	S	Uncharacterized protein conserved in bacteria (DUF2252)	-	-	-	-	-	-	-	-	DUF2252
gene_23D1NA_1389924	MU	Outer membrane efflux protein	-	-	-	-	-	-	-	-	OEP
gene_23D1NA_1391297	C	Luciferase-like monooxygenase	MA20_23445	-	1.14.13.107	ko:K14733	ko00903,map00903	-	-	-	Bac_luciferase
gene_23D1NA_1391307	S	Histidine-specific methyltransferase, SAM-dependent	MA20_09135	-	-	-	-	-	-	-	Methyltransf_33
gene_23D1NA_139203	S	Integral membrane protein (DUF2244)	-	-	-	-	-	-	-	-	DUF2244
gene_23D1NA_1392438	E	Receptor family ligand binding region	livK	-	-	ko:K01999	ko02010,ko02024,map02010,map02024	M00237	-	-	Peripla_BP_6
gene_23D1NA_1393431	C	Di-haem cytochrome c peroxidase	-	-	-	-	-	-	-	-	CCP_MauG
gene_23D1NA_1393716	M	Protein of unknown function (DUF1236)	-	-	-	-	-	-	-	-	DUF1236
gene_23D1NA_1394322	P	Bacterial extracellular solute-binding protein	-	-	-	ko:K02012	ko02010,map02010	M00190	-	-	SBP_bac_6
gene_23D1NA_1395230	E	ethanolamine utilization protein	eutA	GO:0006807,GO:0008150,GO:0008152,GO:0009987,GO:0019538,GO:0030091,GO:0043085,GO:0043170,GO:0044093,GO:0044237,GO:0044238,GO:0044260,GO:0044267,GO:0050790,GO:0051339,GO:0051349,GO:0065007,GO:0065009,GO:0071704,GO:1901564	-	ko:K04019	ko00564,ko01100,map00564,map01100	-	-	-	EutA
gene_23D1NA_139534	I	acyl-CoA dehydrogenase	-	-	-	-	-	-	-	-	Acyl-CoA_dh_2,Acyl-CoA_dh_N
gene_23D1NA_1396048	T	Histidine kinase	-	-	-	-	-	-	-	-	HATPase_c_2,HisKA_2,Response_reg
gene_23D1NA_1396375	C	[2Fe-2S] binding domain	-	-	1.3.99.16	ko:K07302	-	-	-	-	Fer2,Fer2_2
gene_23D1NA_1396444
gene_23D1NA_1396796	S	Tautomerase enzyme	-	-	-	-	-	-	-	-	Tautomerase_2
gene_23D1NA_13975	-	-	-	-	-	-	-	-	-	-	-
gene_23D1NA_1397676	S	succinate dehydrogenase	-	-	-	ko:K00241	ko00020,ko00190,ko00650,ko00720,ko01100,ko01110,ko01120,ko01130,ko01200,map00020,map00190,map00650,map00720,map01100,map01110,map01120,map01130,map01200	M00009,M00011,M00149,M00173,M00374,M00376	-	-	Sdh_cyt
gene_23D1NA_1397827	J	One of the essential components for the initiation of protein synthesis. Protects formylmethionyl-tRNA from spontaneous hydrolysis and promotes its binding to the 30S ribosomal subunits. Also involved in the hydrolysis of GTP during the formation of the 70S ribosomal complex	infB	-	-	ko:K02519	-	-	-	-	GTP_EFTU,IF-2,IF2_N
gene_23D1NA_1398099
gene_23D1NA_1398151	G	SMP-30 Gluconolaconase	-	-	-	-	-	-	-	-	SGL
gene_23D1NA_1398235	K	TPR repeat	-	-	-	-	-	-	-	-	MerR_1,TPR_11,TPR_16,TPR_2,TPR_6,TPR_7,TPR_8
gene_23D1NA_1398538	U	Involved in targeting and insertion of nascent membrane proteins into the cytoplasmic membrane. Binds to the hydrophobic signal sequence of the ribosome-nascent chain (RNC) as it emerges from the ribosomes. The SRP-RNC complex is then targeted to the cytoplasmic membrane where it interacts with the SRP receptor FtsY	ffh	-	3.6.5.4	ko:K03106	ko02024,ko03060,ko03070,map02024,map03060,map03070	M00335	-	-	SRP54,SRP54_N,SRP_SPB
gene_23D1NA_1398859	H	Catalyzes the condensation of iminoaspartate with dihydroxyacetone phosphate to form quinolinate	nadA	-	2.5.1.72	ko:K03517	ko00760,ko01100,map00760,map01100	M00115	-	-	NadA
gene_23D1NA_1399108	K	PFAM O-methyltransferase	-	-	-	-	-	-	-	-	Dimerisation2,Methyltransf_2
gene_23D1NA_1399885	G	Amidohydrolase family	nagA	-	3.5.1.25	ko:K01443	ko00520,ko01130,map00520,map01130	-	-	-	Amidohydro_1
gene_23D1NA_1400147	S	Tetratricopeptide repeat	-	-	-	-	-	-	-	-	-
gene_23D1NA_140196	L	dead deah	-	-	-	ko:K03724	-	-	-	-	DEAD,DEAD_assoc,Helicase_C
gene_23D1NA_1402224	G	Extracellular solute-binding protein	-	-	-	ko:K02027,ko:K10236	ko02010,map02010	M00204,M00207	-	-	SBP_bac_1,SBP_bac_8
gene_23D1NA_1402227	C	FMN-dependent oxidoreductase, nitrilotriacetate monooxygenase family	-	-	1.14.14.28	ko:K20938	-	-	-	-	Bac_luciferase
gene_23D1NA_1402940	IQ	Enoyl-(Acyl carrier protein) reductase	-	-	-	-	-	-	-	-	adh_short_C2
gene_23D1NA_1402941	IQ	Enoyl-(Acyl carrier protein) reductase	-	-	-	-	-	-	-	-	adh_short_C2
gene_23D1NA_140336	S	Domain of unknown function (DUF892)	MA20_08255	-	-	-	-	-	-	-	DUF892
gene_23D1NA_1404079	-	-	-	-	-	-	-	-	-	-	-
gene_23D1NA_1404708	E	GDSL-like Lipase/Acylhydrolase	-	-	-	-	-	-	-	-	Lipase_GDSL_2
gene_23D1NA_1405012	S	Appr-1'-p processing enzyme	-	-	-	-	-	-	-	-	Macro
gene_23D1NA_1405043	NU	Type II secretory pathway, ATPase PulE Tfp pilus assembly pathway, ATPase PilB	-	-	-	ko:K02652	-	-	-	-	T2SSE,T2SSE_N
gene_23D1NA_1406436	-	-	-	-	-	-	-	-	-	-	-
gene_23D1NA_1407489	C	Isocitrate lyase	aceA	-	4.1.3.1	ko:K01637	ko00630,ko01100,ko01110,ko01120,ko01200,map00630,map01100,map01110,map01120,map01200	M00012	-	-	ICL
gene_23D1NA_1408442	C	Prokaryotic cytochrome b561	-	-	-	-	-	-	-	-	Ni_hydr_CYTB
gene_23D1NA_1408656	I	acyl-CoA dehydrogenase	-	-	-	-	-	-	-	-	Acyl-CoA_dh_1,Acyl-CoA_dh_M,Acyl-CoA_dh_N
gene_23D1NA_1409672	C	NDH-1 shuttles electrons from NADH, via FMN and iron- sulfur (Fe-S) centers, to quinones in the respiratory chain. The immediate electron acceptor for the enzyme in this species is believed to be ubiquinone. Couples the redox reaction to proton translocation (for every two electrons transferred, four hydrogen ions are translocated across the cytoplasmic membrane), and thus conserves the redox ene…	nuoB	-	1.6.5.3	ko:K00331	ko00190,ko01100,map00190,map01100	M00144	-	-	Oxidored_q6
gene_23D1NA_1410346	Q	ABC transporter	ybbA	GO:0000166,GO:0003674,GO:0005488,GO:0005524,GO:0008144,GO:0017076,GO:0030554,GO:0032553,GO:0032555,GO:0032559,GO:0035639,GO:0036094,GO:0043167,GO:0043168,GO:0097159,GO:0097367,GO:1901265,GO:1901363	-	ko:K02003	-	M00258	-	-	ABC_tran
gene_23D1NA_1410852
gene_23D1NA_1411376	G	Glucose / Sorbosone dehydrogenase	-	-	-	-	-	-	-	-	GSDH
gene_23D1NA_1411552	S	Protein of unknown function (DUF2948)	-	-	-	-	-	-	-	-	DUF2948
gene_23D1NA_141244	T	Domain present in phytochromes and cGMP-specific phosphodiesterases.	-	-	-	-	-	-	-	-	GAF,HATPase_c,HisKA,HisKA_3,PAS_3,PAS_4,PAS_8,PAS_9,Response_reg
gene_23D1NA_141267	IQ	Enoyl-(Acyl carrier protein) reductase	-	-	-	-	-	-	-	-	adh_short
gene_23D1NA_1412985	JKL	DEAD-box RNA helicase involved in various cellular processes at low temperature, including ribosome biogenesis, mRNA degradation and translation initiation	-	-	3.6.4.13	ko:K05592	ko03018,map03018	-	-	-	DEAD,Helicase_C
gene_23D1NA_141354	O	Participates actively in the response to hyperosmotic and heat shock by preventing the aggregation of stress-denatured proteins, in association with DnaK and GrpE. It is the nucleotide exchange factor for DnaK and may function as a thermosensor. Unfolded proteins bind initially to DnaJ	grpE	-	-	ko:K03687	-	-	-	-	GrpE
gene_23D1NA_1414183	C	MmoB/DmpM family	-	-	-	ko:K18226	ko00640,map00640	-	-	-	MmoB_DmpM
gene_23D1NA_1414887	S	Protein of unknown function (DUF3052)	-	-	-	-	-	-	-	-	DUF3052
gene_23D1NA_1416617
gene_23D1NA_1416877	C	Zinc-binding dehydrogenase	-	-	1.6.5.5	ko:K00344	-	-	-	-	ADH_N,ADH_zinc_N,ADH_zinc_N_2
gene_23D1NA_1417541	E	Catalyzes the condensation of the acetyl group of acetyl-CoA with 3-methyl-2-oxobutanoate (2-oxoisovalerate) to form 3-carboxy-3-hydroxy-4-methylpentanoate (2-isopropylmalate)	leuA	GO:0000287,GO:0003674,GO:0003824,GO:0003852,GO:0005488,GO:0005575,GO:0005576,GO:0005623,GO:0005886,GO:0006082,GO:0006520,GO:0006551,GO:0006807,GO:0008150,GO:0008152,GO:0008270,GO:0008652,GO:0009058,GO:0009081,GO:0009082,GO:0009098,GO:0009987,GO:0016020,GO:0016053,GO:0016740,GO:0016746,GO:0019752,GO:0030145,GO:0030955,GO:0031420,GO:0040007,GO:0043167,GO:0043169,GO:0043436,GO:0044237,GO:0044238,GO:…	2.3.3.13	ko:K01649	ko00290,ko00620,ko01100,ko01110,ko01210,ko01230,map00290,map00620,map01100,map01110,map01210,map01230	M00432	-	-	HMGL-like,LeuA_dimer
gene_23D1NA_1418713	C	electron transfer flavoprotein, alpha subunit	-	-	-	ko:K03522	-	-	-	-	ETF,ETF_alpha
gene_23D1NA_141945	S	transport protein	-	-	-	ko:K06994	-	-	-	-	MMPL
gene_23D1NA_1419674	L	The RuvA-RuvB complex in the presence of ATP renatures cruciform structure in supercoiled DNA with palindromic sequence, indicating that it may promote strand exchange reactions in homologous recombination. RuvAB is a helicase that mediates the Holliday junction migration by localized denaturation and reannealing	ruvB	-	3.6.4.12	ko:K03551	ko03440,map03440	-	-	-	RuvB_C,RuvB_N
gene_23D1NA_1419783	J	Methionine aminopeptidase	map	-	3.4.11.18	ko:K01265	-	-	-	-	Peptidase_M24
gene_23D1NA_1420869	S	LVIVD repeat	-	-	-	-	-	-	-	-	Big_5,LVIVD
gene_23D1NA_1420956	IQ	Carrier of the growing fatty acid chain in fatty acid biosynthesis	-	-	-	-	-	-	-	-	PP-binding
gene_23D1NA_1421264	G	F5/8 type C domain	-	-	-	-	-	-	-	-	F5_F8_type_C
gene_23D1NA_1421898
gene_23D1NA_1421905	H	RibD C-terminal domain	-	-	-	-	-	-	-	-	RibD_C
gene_23D1NA_1421907	S	Enoyl-(Acyl carrier protein) reductase	-	-	-	-	-	-	-	-	adh_short
gene_23D1NA_1421955	IU	oxidoreductase activity	-	-	-	ko:K12511	-	-	-	-	FHA,VWA,VWA_2
gene_23D1NA_1422375	T	Diguanylate cyclase	-	-	-	-	-	-	-	-	EAL,GGDEF,PAS,PAS_4,PAS_9,Response_reg
gene_23D1NA_1422545	L	Helicase conserved C-terminal domain	-	-	-	ko:K03580	-	-	-	-	Helicase_C,SNF2_N
gene_23D1NA_142273	I	Dehydrogenase	hbdA	-	1.1.1.157	ko:K00074	ko00360,ko00362,ko00650,ko01100,ko01120,map00360,map00362,map00650,map01100,map01120	-	-	-	3HCDH,3HCDH_N
gene_23D1NA_1422897	F	ATP-dependent carboxylate-amine ligase domain protein, ATP-grasp	-	-	-	-	-	-	-	-	ATP-grasp_4
gene_23D1NA_1422995	S	PRC-barrel domain	-	-	-	-	-	-	-	-	PRC
gene_23D1NA_1423087
gene_23D1NA_142323
gene_23D1NA_1423389	-	-	-	-	-	-	-	-	-	-	-
gene_23D1NA_1424868	T	Motif C-terminal to PAS motifs (likely to contribute to PAS structural domain)	-	-	-	-	-	-	-	-	GGDEF,PAS_4,PAS_8
gene_23D1NA_1424933	J	Protein S19 forms a complex with S13 that binds strongly to the 16S ribosomal RNA	rpsS	GO:0000028,GO:0003674,GO:0003735,GO:0005198,GO:0005575,GO:0005622,GO:0005623,GO:0005737,GO:0005829,GO:0005840,GO:0006996,GO:0008150,GO:0009987,GO:0015935,GO:0016043,GO:0022607,GO:0022613,GO:0022618,GO:0022626,GO:0022627,GO:0032991,GO:0034622,GO:0042254,GO:0042255,GO:0042274,GO:0043226,GO:0043228,GO:0043229,GO:0043232,GO:0043933,GO:0044085,GO:0044391,GO:0044422,GO:0044424,GO:0044444,GO:0044445,GO:…	-	ko:K02965	ko03010,map03010	M00178,M00179	-	-	Ribosomal_S19
gene_23D1NA_142583	C	COG2141 Coenzyme F420-dependent N5,N10-methylene tetrahydromethanopterin reductase and related flavin-dependent oxidoreductases	-	-	-	-	-	-	-	-	Bac_luciferase
gene_23D1NA_1425889	S	Required for maturation of 30S ribosomal subunits	rimP	GO:0000028,GO:0005575,GO:0005622,GO:0005623,GO:0005737,GO:0005829,GO:0005886,GO:0006412,GO:0006518,GO:0006807,GO:0006996,GO:0008150,GO:0008152,GO:0009058,GO:0009059,GO:0009987,GO:0010467,GO:0016020,GO:0016043,GO:0019538,GO:0022607,GO:0022613,GO:0022618,GO:0034622,GO:0034641,GO:0034645,GO:0042254,GO:0042255,GO:0042274,GO:0043043,GO:0043170,GO:0043603,GO:0043604,GO:0043933,GO:0044085,GO:0044237,GO:…	-	ko:K09748	-	-	-	-	DUF150,DUF150_C
gene_23D1NA_1426097	G	PFAM SMP-30 Gluconolaconase	-	-	-	-	-	-	-	-	-
gene_23D1NA_1426247	E	Aminomethyltransferase folate-binding domain	-	-	2.1.1.341	ko:K15066	ko00627,ko01120,map00627,map01120	-	-	-	GCV_T,GCV_T_C
gene_23D1NA_1426360
gene_23D1NA_1426552	K	Sigma factors are initiation factors that promote the attachment of RNA polymerase to specific initiation sites and are then released. This sigma factor is the primary sigma factor during exponential growth	rpoD	-	-	ko:K03086	-	-	-	-	Sigma70_ner,Sigma70_r1_1,Sigma70_r1_2,Sigma70_r2,Sigma70_r3,Sigma70_r4
gene_23D1NA_1426720
gene_23D1NA_142700
gene_23D1NA_1427489	C	Molydopterin dinucleotide binding domain	aoxB	-	1.20.2.1,1.20.9.1	ko:K08356	-	-	-	-	Molybdopterin,Molydop_binding
gene_23D1NA_1429205	P	Ferritin-like domain	-	-	-	ko:K04047	-	-	-	-	Ferritin
gene_23D1NA_1429278	O	ABC transporter	sufC	-	-	ko:K09013	-	-	-	-	ABC_tran
gene_23D1NA_1430741	IQ	KR domain	-	-	-	-	-	-	-	-	adh_short_C2
gene_23D1NA_1430991
gene_23D1NA_1431160	JM	Nucleotidyl transferase	-	-	2.7.7.13	ko:K00966	ko00051,ko00520,ko01100,ko01110,map00051,map00520,map01100,map01110	M00114,M00361,M00362	-	-	Hexapep,NTP_transferase
gene_23D1NA_1431233	S	hydrolase activity, acting on ester bonds	dhaA	-	-	-	-	-	-	-	Abhydrolase_1
gene_23D1NA_1432446	M	Involved in the assembly of lipopolysaccharide (LPS) at the surface of the outer membrane	lptD	-	-	ko:K04744	-	-	-	-	OstA,OstA_C
gene_23D1NA_1432716	S	Radical SAM	-	-	-	-	-	-	-	-	Fer4_12,Radical_SAM
gene_23D1NA_1433030	L	Formamidopyrimidine-DNA glycosylase H2TH domain	-	-	3.2.2.23,4.2.99.18	ko:K10563	ko03410,map03410	-	-	-	Fapy_DNA_glyco,H2TH,zf-FPG_IleRS
gene_23D1NA_1433910	P	radicals which are normally produced within the cells and which are toxic to biological systems	sodA	GO:0000302,GO:0000303,GO:0000305,GO:0003674,GO:0003824,GO:0004784,GO:0006801,GO:0006950,GO:0006979,GO:0008150,GO:0008152,GO:0009636,GO:0009987,GO:0010035,GO:0016209,GO:0016491,GO:0016721,GO:0019430,GO:0033554,GO:0034599,GO:0034614,GO:0042221,GO:0044237,GO:0050896,GO:0051716,GO:0055114,GO:0070887,GO:0071450,GO:0071451,GO:0072593,GO:0097237,GO:0098754,GO:0098869,GO:1901700,GO:1901701,GO:1990748	1.15.1.1	ko:K04564	ko04013,ko04068,ko04146,ko04211,ko04212,ko04213,ko05016,map04013,map04068,map04146,map04211,map04212,map04213,map05016	-	-	-	Sod_Fe_C,Sod_Fe_N
gene_23D1NA_1433971	E	Threonine aldolase	-	-	4.1.2.48	ko:K01620	ko00260,ko01100,ko01110,ko01120,ko01130,ko01230,map00260,map01100,map01110,map01120,map01130,map01230	-	-	-	Beta_elim_lyase
gene_23D1NA_1434406	E	GMC oxidoreductase	-	-	1.1.99.1	ko:K00108	ko00260,ko01100,map00260,map01100	M00555	-	-	GMC_oxred_C,GMC_oxred_N,NAD_binding_8
gene_23D1NA_1434542	G	exo-alpha-(2->6)-sialidase activity	-	-	3.4.24.40	ko:K01406	ko01503,map01503	-	-	-	BNR_2,CBM_35,CW_binding_2,DUF4214,Peptidase_M10
gene_23D1NA_1434613	C	NifU-like N terminal domain	nifU	-	-	-	-	-	-	-	NifU_N
gene_23D1NA_1435325
gene_23D1NA_1435470	M	protein conserved in bacteria	ycbB	-	-	ko:K21470	-	-	-	-	PG_binding_1,YkuD
gene_23D1NA_1435539
gene_23D1NA_1435815	E	Receptor family ligand binding region	-	-	-	ko:K01999	ko02010,ko02024,map02010,map02024	M00237	-	-	Peripla_BP_6
gene_23D1NA_1436128
gene_23D1NA_1436826	T	Histidine kinase	-	-	-	-	-	-	-	-	GAF,GAF_2,HATPase_c,HisKA_3,PAS_3
gene_23D1NA_1437991	T	Histidine kinase	kdpD	-	2.7.13.3	ko:K07646	ko02020,map02020	M00454	-	-	DUF4118,HATPase_c,HisKA,KdpD,Usp
gene_23D1NA_1438874	OU	Cleaves peptides in various proteins in a process that requires ATP hydrolysis. Has a chymotrypsin-like activity. Plays a major role in the degradation of misfolded proteins	clpP	-	3.4.21.92	ko:K01358	ko04112,ko04212,map04112,map04212	-	-	-	CLP_protease
gene_23D1NA_1439454	KT	Sigma-54 interaction domain	-	-	-	ko:K15836	-	-	-	-	GAF_2,HTH_8,Sigma54_activat
gene_23D1NA_1439581	-	-	-	-	-	-	-	-	-	-	-
gene_23D1NA_1441989	G	Belongs to the glycosyl hydrolase 57 family	-	-	-	-	-	-	-	-	Glyco_hydro_57
gene_23D1NA_1443017	K	AAA ATPase domain	-	-	-	-	-	-	-	-	AAA_16,GerE
gene_23D1NA_1443323	P	Part of the ABC transporter complex PstSACB involved in phosphate import. Responsible for energy coupling to the transport system	pstB	-	3.6.3.27	ko:K02036	ko02010,map02010	M00222	-	-	ABC_tran
gene_23D1NA_1445205	J	Located at the back of the 30S subunit body where it stabilizes the conformation of the head with respect to the body	rpsE	-	-	ko:K02988	ko03010,map03010	M00178,M00179	-	-	Ribosomal_S5,Ribosomal_S5_C
gene_23D1NA_1445345	S	Belongs to the UPF0229 family	-	-	-	ko:K09786	-	-	-	-	DUF444
gene_23D1NA_1445864	K	Bacterial regulatory proteins, tetR family	-	-	-	ko:K16137	-	-	-	-	TetR_C_6,TetR_N
gene_23D1NA_144688	G	Major Facilitator Superfamily	-	-	-	-	-	-	-	-	MFS_1
gene_23D1NA_1447095	S	Domain of unknown function (DUF296)	-	-	-	ko:K06934	-	-	-	-	DUF296
gene_23D1NA_1447263	S	Putative neutral zinc metallopeptidase	-	-	-	ko:K06973	-	-	-	-	Zn_peptidase_2
gene_23D1NA_1447562	E	Glyoxalase/Bleomycin resistance protein/Dioxygenase superfamily	gloA	-	-	-	-	-	-	-	Glyoxalase
gene_23D1NA_1448785	T	Multi-sensor signal transduction multi-kinase	-	-	-	-	-	-	-	-	AAA_16,GAF,GAF_2,HATPase_c,HisKA,PAS,PAS_3,PAS_8,PAS_9,Pkinase
gene_23D1NA_1448994	C	NDH-1 shuttles electrons from NADH, via FMN and iron- sulfur (Fe-S) centers, to quinones in the respiratory chain. The immediate electron acceptor for the enzyme in this species is believed to be a menaquinone. Couples the redox reaction to proton translocation (for every two electrons transferred, four hydrogen ions are translocated across the cytoplasmic membrane), and thus conserves the redox …	nuoB	-	1.6.5.3	ko:K00331	ko00190,ko01100,map00190,map01100	M00144	-	-	Oxidored_q6
gene_23D1NA_1449499	O	AAA ATPase forming ring-shaped complexes	arc	GO:0000302,GO:0000502,GO:0003674,GO:0003824,GO:0005488,GO:0005515,GO:0005575,GO:0005618,GO:0005622,GO:0005623,GO:0005886,GO:0006508,GO:0006807,GO:0006950,GO:0006979,GO:0008150,GO:0008152,GO:0009056,GO:0009057,GO:0009405,GO:0009987,GO:0010035,GO:0010498,GO:0010499,GO:0016020,GO:0016462,GO:0016787,GO:0016817,GO:0016818,GO:0016887,GO:0017111,GO:0019538,GO:0019941,GO:0022623,GO:0022624,GO:0030163,GO:…	-	ko:K13527	ko03050,map03050	M00342	-	-	AAA,Prot_ATP_ID_OB
gene_23D1NA_1449563	E	COG0624 Acetylornithine deacetylase Succinyl-diaminopimelate desuccinylase and related deacylases	argE	-	-	-	-	-	-	-	M20_dimer,Peptidase_M20
gene_23D1NA_1450395	Q	Taurine catabolism dioxygenase TauD, TfdA family	MA20_18150	-	-	ko:K06912	ko00361,ko01120,ko01220,map00361,map01120,map01220	-	-	-	TauD
gene_23D1NA_145120	S	Protein of unknown function (DUF3455)	-	-	-	-	-	-	-	-	DUF3455
gene_23D1NA_145123	K	AraC family transcriptional regulator	tetD	-	-	ko:K07506	-	-	-	-	AraC_binding,HTH_18,HTH_AraC
gene_23D1NA_145124	H	glycosyl transferase family 28	-	-	-	-	-	-	-	-	UDPGT
gene_23D1NA_145126	P	Reversible hydration of carbon dioxide	-	-	4.2.1.1	ko:K01673	ko00910,map00910	-	-	-	Pro_CA
gene_23D1NA_145127	K	helix_turn_helix, arabinose operon control protein	-	-	-	ko:K07506	-	-	-	-	HTH_18,HTH_AraC
gene_23D1NA_1451773	I	dehydratase	-	-	-	-	-	-	-	-	-
gene_23D1NA_1451881	I	fatty acid desaturase	des	-	1.14.19.23,1.14.19.45	ko:K10255	ko02020,map02020	-	-	-	FA_desaturase
gene_23D1NA_1452675	J	Catalyzes the GTP-dependent ribosomal translocation step during translation elongation. During this step, the ribosome changes from the pre-translocational (PRE) to the post- translocational (POST) state as the newly formed A-site-bound peptidyl-tRNA and P-site-bound deacylated tRNA move to the P and E sites, respectively. Catalyzes the coordinated movement of the two tRNA molecules, the mRNA and…	fusA2	-	-	ko:K02355	-	-	-	-	EFG_C,EFG_II,EFG_IV,GTP_EFTU,GTP_EFTU_D2
gene_23D1NA_1453579	V	HlyD family secretion protein	-	-	-	ko:K03543	-	M00701	-	-	Biotin_lipoyl_2,HlyD_D23
gene_23D1NA_1454729	C	proton-transporting ATP synthase activity, rotational mechanism	atpD	GO:0003674,GO:0003824,GO:0005215,GO:0005575,GO:0005622,GO:0005623,GO:0005886,GO:0006139,GO:0006163,GO:0006164,GO:0006725,GO:0006753,GO:0006754,GO:0006793,GO:0006796,GO:0006807,GO:0006810,GO:0006811,GO:0006812,GO:0008150,GO:0008152,GO:0008324,GO:0009058,GO:0009117,GO:0009123,GO:0009124,GO:0009126,GO:0009127,GO:0009141,GO:0009142,GO:0009144,GO:0009145,GO:0009150,GO:0009152,GO:0009156,GO:0009161,GO:…	3.6.3.14	ko:K02112	ko00190,ko00195,ko01100,map00190,map00195,map01100	M00157	-	e_coli_core.b3732,iAF1260.b3732,iAPECO1_1312.APECO1_2729,iB21_1397.B21_03560,iBWG_1329.BWG_3423,iE2348C_1286.E2348C_4042,iEC042_1314.EC042_4119,iEC55989_1330.EC55989_4207,iECABU_c1320.ECABU_c42160,iECBD_1354.ECBD_4300,iECB_1328.ECB_03616,iECDH10B_1368.ECDH10B_3919,iECDH1ME8569_1439.ECDH1ME8569_3620,iECD_1391.ECD_03616,iECED1_1282.ECED1_4422,iECH74115_1262.ECH74115_5168,iECIAI1_1343.ECIAI1_3916,iE…	ATP-synt_ab,ATP-synt_ab_N
gene_23D1NA_1454804	S	Antibiotic biosynthesis monooxygenase	-	-	-	-	-	-	-	-	ABM
gene_23D1NA_1454954	-	-	-	-	-	-	-	-	-	-	-
gene_23D1NA_1455183	E	Involved in the biosynthesis of the osmoprotectant glycine betaine. Catalyzes the oxidation of choline to betaine aldehyde and betaine aldehyde to glycine betaine at the same rate	betA	-	1.1.99.1	ko:K00108	ko00260,ko01100,map00260,map01100	M00555	-	-	GMC_oxred_C,GMC_oxred_N
gene_23D1NA_145577	E	Specifically catalyzes the decarboxylation of meso- diaminopimelate (meso-DAP) to L-lysine	lysA	-	4.1.1.20	ko:K01586	ko00300,ko01100,ko01110,ko01120,ko01130,ko01230,map00300,map01100,map01110,map01120,map01130,map01230	M00016,M00525,M00526,M00527	-	iHN637.CLJU_RS18870	Orn_Arg_deC_N,Orn_DAP_Arg_deC
gene_23D1NA_1455958	L	Belongs to the 'phage' integrase family	-	-	-	-	-	-	-	-	Arm-DNA-bind_4,Phage_int_SAM_3,Phage_integrase
gene_23D1NA_1456112	J	Belongs to the bacterial ribosomal protein bS21 family	rpsU	-	-	ko:K02970	ko03010,map03010	M00178	-	-	Ribosomal_S21
gene_23D1NA_1456373	S	VWA containing CoxE family protein	-	-	-	ko:K09989	-	-	-	-	VWA_CoxE
gene_23D1NA_1456412
gene_23D1NA_1457583	S	Belongs to the UPF0312 family	-	-	-	-	-	-	-	-	YceI
gene_23D1NA_1457704	O	Peptidylprolyl isomerase	ppiC	-	5.2.1.8	ko:K01802,ko:K03769	-	-	-	-	Rotamase,Rotamase_3
gene_23D1NA_145824
gene_23D1NA_145825	DO	anaphase-promoting complex-dependent catabolic process	-	-	-	-	-	-	-	-	-
gene_23D1NA_1459116	E	Transglutaminase/protease-like homologues	-	-	-	-	-	-	-	-	Bact_transglu_N,Transglut_core
gene_23D1NA_1460045	ET	Bacterial periplasmic substrate-binding proteins	MA20_34480	-	-	-	-	-	-	-	SBP_bac_3
gene_23D1NA_1460442	S	Alpha-2-Macroglobulin	-	-	-	ko:K06894	-	-	-	-	A2M,A2M_N,A2M_N_2,A2M_comp,Thiol-ester_cl
gene_23D1NA_1460575	S	MMPL family	hpnN	-	-	ko:K07003	-	-	-	-	MMPL
gene_23D1NA_1461113	J	Forms part of the ribosomal stalk which helps the ribosome interact with GTP-bound translation factors	rplK	GO:0000027,GO:0003674,GO:0003676,GO:0003723,GO:0003735,GO:0005198,GO:0005488,GO:0005575,GO:0005622,GO:0005623,GO:0005737,GO:0005829,GO:0005840,GO:0006412,GO:0006518,GO:0006807,GO:0006996,GO:0008150,GO:0008152,GO:0009058,GO:0009059,GO:0009987,GO:0010467,GO:0015934,GO:0016043,GO:0019538,GO:0019843,GO:0022607,GO:0022613,GO:0022618,GO:0022625,GO:0022626,GO:0032991,GO:0034622,GO:0034641,GO:0034645,GO:…	-	ko:K02867	ko03010,map03010	M00178,M00179	-	-	Ribosomal_L11,Ribosomal_L11_N
gene_23D1NA_1461681	C	Belongs to the aldehyde dehydrogenase family	aldA	GO:0005575,GO:0005623,GO:0005886,GO:0008150,GO:0009605,GO:0009607,GO:0016020,GO:0035821,GO:0043207,GO:0044003,GO:0044403,GO:0044419,GO:0044464,GO:0050896,GO:0051701,GO:0051704,GO:0051707,GO:0051817,GO:0052031,GO:0052173,GO:0052200,GO:0052255,GO:0052552,GO:0052553,GO:0052561,GO:0052562,GO:0052564,GO:0052572,GO:0071944,GO:0075136	-	ko:K00138,ko:K18370	ko00010,ko00620,ko00640,ko01100,ko01110,ko01120,map00010,map00620,map00640,map01100,map01110,map01120	-	-	-	Aldedh
gene_23D1NA_1462341
gene_23D1NA_1462391	C	NDH-1 shuttles electrons from NADH, via FMN and iron- sulfur (Fe-S) centers, to quinones in the respiratory chain. The immediate electron acceptor for the enzyme in this species is believed to be ubiquinone. Couples the redox reaction to proton translocation (for every two electrons transferred, four hydrogen ions are translocated across the cytoplasmic membrane), and thus conserves the redox ene…	nuoA	-	1.6.5.3	ko:K00330	ko00190,ko01100,map00190,map01100	M00144	-	-	Oxidored_q4
gene_23D1NA_1462769	S	Peptidase C26	puuD	-	-	ko:K07010	-	-	-	-	Peptidase_C26
gene_23D1NA_1462814	S	Phasin protein	-	-	-	-	-	-	-	-	Phasin_2
gene_23D1NA_1463556	S	NIPSNAP	-	-	-	-	-	-	-	-	NIPSNAP
gene_23D1NA_146446	V	HlyD family secretion protein	-	-	-	-	-	-	-	-	HlyD_3
gene_23D1NA_1465858	T	Histidine kinase	-	-	-	-	-	-	-	-	PAS_9
gene_23D1NA_1465989	K	DNA-dependent RNA polymerase catalyzes the transcription of DNA into RNA using the four ribonucleoside triphosphates as substrates	rpoC	-	2.7.7.6	ko:K03046	ko00230,ko00240,ko01100,ko03020,map00230,map00240,map01100,map03020	M00183	-	-	RNA_pol_Rpb1_1,RNA_pol_Rpb1_2,RNA_pol_Rpb1_3,RNA_pol_Rpb1_4,RNA_pol_Rpb1_5
gene_23D1NA_1466010	H	Catalyzes the conversion of D-ribulose 5-phosphate to formate and 3,4-dihydroxy-2-butanone 4-phosphate	ribB	-	3.5.4.25,4.1.99.12	ko:K14652	ko00740,ko00790,ko01100,ko01110,map00740,map00790,map01100,map01110	M00125,M00840	-	-	DHBP_synthase,GTP_cyclohydro2
gene_23D1NA_1466358	K	Transposase	-	-	-	-	-	-	-	-	rve
gene_23D1NA_1466958	M	Phosphoesterase family	-	-	3.1.4.3	ko:K01114	ko00562,ko00564,ko00565,ko01100,ko01110,ko02024,ko04919,map00562,map00564,map00565,map01100,map01110,map02024,map04919	-	-	-	DUF756,Phosphoesterase
gene_23D1NA_1467254	C	UPF0313 protein	-	-	-	-	-	-	-	-	DUF3362,Radical_SAM,Radical_SAM_N
gene_23D1NA_146743	S	cellulose binding	-	-	-	-	-	-	-	-	BNR
gene_23D1NA_1468162	S	Belongs to the NiCoT transporter (TC 2.A.52) family	nicT	-	-	ko:K07241	-	-	-	-	NicO
gene_23D1NA_1469060	G	Glucokinase	glcK	GO:0003674,GO:0003824,GO:0004340,GO:0004396,GO:0005575,GO:0005622,GO:0005623,GO:0005737,GO:0005975,GO:0006793,GO:0006796,GO:0008150,GO:0008152,GO:0009987,GO:0016301,GO:0016310,GO:0016740,GO:0016772,GO:0016773,GO:0019200,GO:0019637,GO:0044237,GO:0044238,GO:0044262,GO:0044424,GO:0044464,GO:0046835,GO:0051156,GO:0071704,GO:1901135	2.7.1.2	ko:K00845	ko00010,ko00052,ko00500,ko00520,ko00521,ko00524,ko01100,ko01110,ko01120,ko01130,ko01200,map00010,map00052,map00500,map00520,map00521,map00524,map01100,map01110,map01120,map01130,map01200	M00001,M00549	-	iSB619.SA_RS07790	ROK
gene_23D1NA_1469062	GM	Catalyzes the interconversion between ADP-D-glycero- beta-D-manno-heptose and ADP-L-glycero-beta-D-manno-heptose via an epimerization at carbon 6 of the heptose	hldD	-	5.1.3.20	ko:K03274	ko00540,ko01100,map00540,map01100	M00064	-	-	Epimerase
gene_23D1NA_1469070	L	Bidirectionally degrades single-stranded DNA into large acid-insoluble oligonucleotides, which are then degraded further into small acid-soluble oligonucleotides	xseB	-	3.1.11.6	ko:K03602	ko03430,map03430	-	-	-	Exonuc_VII_S
gene_23D1NA_1469232	K	DNA-dependent RNA polymerase catalyzes the transcription of DNA into RNA using the four ribonucleoside triphosphates as substrates	rpoC	-	2.7.7.6	ko:K03046	ko00230,ko00240,ko01100,ko03020,map00230,map00240,map01100,map03020	M00183	-	-	RNA_pol_Rpb1_1,RNA_pol_Rpb1_2,RNA_pol_Rpb1_3,RNA_pol_Rpb1_4,RNA_pol_Rpb1_5
gene_23D1NA_1469272	E	Binding-protein-dependent transport system inner membrane component	-	-	-	ko:K02054	ko02024,map02024	M00193	-	-	BPD_transp_1
gene_23D1NA_1470387	S	Protein of unknown function (DUF1624)	-	-	-	-	-	-	-	-	DUF1624,DUF5009
gene_23D1NA_1470451	S	regulation of ruffle assembly	-	-	-	-	-	-	-	-	Ysc84
gene_23D1NA_1472460	I	Belongs to the thiolase family	-	-	-	-	-	-	-	-	Thiolase_C,Thiolase_N
gene_23D1NA_147250	S	Cysteine-rich secretory protein family	-	-	-	-	-	-	-	-	-
gene_23D1NA_1472561	GM	NAD(P)H-binding	-	-	-	-	-	-	-	-	NAD_binding_10
gene_23D1NA_14726	G	4-alpha-glucanotransferase	-	-	2.4.1.25	ko:K00705	ko00500,ko01100,map00500,map01100	-	GH77	-	Glyco_hydro_77
gene_23D1NA_147272	S	Membrane	-	-	-	-	-	-	-	-	-
gene_23D1NA_1473356
gene_23D1NA_1473501	-	-	-	-	-	-	-	-	-	-	-
gene_23D1NA_1474379	K	transcriptional	merR2	-	-	-	-	-	-	-	MerR_1
gene_23D1NA_1474467
gene_23D1NA_1474621	I	Thiolase, C-terminal domain	fadI	-	2.3.1.9	ko:K00626	ko00071,ko00072,ko00280,ko00310,ko00362,ko00380,ko00620,ko00630,ko00640,ko00650,ko00720,ko00900,ko01100,ko01110,ko01120,ko01130,ko01200,ko01212,ko02020,map00071,map00072,map00280,map00310,map00362,map00380,map00620,map00630,map00640,map00650,map00720,map00900,map01100,map01110,map01120,map01130,map01200,map01212,map02020	M00088,M00095,M00373,M00374,M00375	-	-	Thiolase_C,Thiolase_N
gene_23D1NA_1474915	J	One of the essential components for the initiation of protein synthesis. Protects formylmethionyl-tRNA from spontaneous hydrolysis and promotes its binding to the 30S ribosomal subunits. Also involved in the hydrolysis of GTP during the formation of the 70S ribosomal complex	infB	-	-	ko:K02519	-	-	-	-	GTP_EFTU,GTP_EFTU_D2,IF-2,IF2_N,IF2_assoc
gene_23D1NA_1475158	V	HNH nucleases	-	-	-	-	-	-	-	-	DUF222,HNH
gene_23D1NA_1475878	-	-	-	-	-	ko:K18481	-	M00670	-	-	-
gene_23D1NA_1476140	S	protein conserved in bacteria	MA20_44640	-	-	ko:K09986	-	-	-	-	DUF1285
gene_23D1NA_1476315	O	Trypsin	MA20_15480	-	3.4.21.107	ko:K04771	ko01503,ko02020,map01503,map02020	M00728	-	-	PDZ_2,Trypsin_2
gene_23D1NA_147641	S	SMI1 / KNR4 family (SUKH-1)	-	-	-	-	-	-	-	-	SMI1_KNR4
gene_23D1NA_1478221
gene_23D1NA_1478265	CG	Glucose / Sorbosone dehydrogenase	-	-	-	-	-	-	-	-	Cytochrome_CBB3,GSDH
gene_23D1NA_1479582	J	Catalyzes the synthesis of 5,6-dihydrouridine (D), a modified base found in the D-loop of most tRNAs, via the reduction of the C5-C6 double bond in target uridines	dusB	-	-	ko:K05540	-	-	-	-	Dus
gene_23D1NA_1479669	-	-	-	-	-	-	-	-	-	-	-
gene_23D1NA_1479775	C	Isocitrate dehydrogenase	icd	GO:0003674,GO:0003824,GO:0003862,GO:0004448,GO:0004450,GO:0005575,GO:0005622,GO:0005623,GO:0005737,GO:0005829,GO:0006082,GO:0006091,GO:0006520,GO:0006551,GO:0006807,GO:0006950,GO:0006979,GO:0008150,GO:0008152,GO:0008652,GO:0009058,GO:0009081,GO:0009082,GO:0009098,GO:0009987,GO:0016053,GO:0016491,GO:0016614,GO:0016616,GO:0019752,GO:0022900,GO:0043436,GO:0044237,GO:0044238,GO:0044249,GO:0044281,GO:…	1.1.1.42	ko:K00031	ko00020,ko00480,ko00720,ko01100,ko01110,ko01120,ko01130,ko01200,ko01210,ko01230,ko04146,map00020,map00480,map00720,map01100,map01110,map01120,map01130,map01200,map01210,map01230,map04146	M00009,M00010,M00173,M00740	-	e_coli_core.b1136,iAF1260.b1136,iECDH1ME8569_1439.ECDH1ME8569_1071,iEcDH1_1363.EcDH1_2511,iJN746.PP_4011,iJO1366.b1136,iJR904.b1136,iY75_1357.Y75_RS05930,iYL1228.KPN_01144	Iso_dh
gene_23D1NA_1480444	E	Peptidase family M28	MA20_34775	-	3.5.3.9	ko:K02083	ko00230,ko01120,map00230,map01120	-	-	-	M20_dimer,Peptidase_M20,Peptidase_M28
gene_23D1NA_1481083	K	Facilitates transcription termination by a mechanism that involves Rho binding to the nascent RNA, activation of Rho's RNA-dependent ATPase activity, and release of the mRNA from the DNA template	rho	-	-	ko:K03628	ko03018,map03018	-	-	-	ATP-synt_ab,Rho_N,Rho_RNA_bind
gene_23D1NA_1481221	C	Cytochrome c	-	-	-	-	-	-	-	-	Cytochrom_C,Cytochrome_CBB3
gene_23D1NA_1481754	T	Two component, sigma54 specific, transcriptional regulator, Fis family	-	-	-	ko:K13599	ko02020,map02020	M00498	-	-	HTH_8,Response_reg,Sigma54_activat
gene_23D1NA_1481755	C	TIGRFAM Carbon-monoxide dehydrogenase, large subunit	coxL	-	1.2.5.3	ko:K03520	-	-	-	-	Ald_Xan_dh_C,Ald_Xan_dh_C2
gene_23D1NA_148224	S	Peptidase_C39 like family	-	-	-	-	-	-	-	-	Peptidase_C39_2
gene_23D1NA_1482305	C	e3 binding domain	-	-	2.3.1.61	ko:K00658	ko00020,ko00310,ko01100,ko01110,ko01120,ko01130,ko01200,map00020,map00310,map01100,map01110,map01120,map01130,map01200	M00009,M00011,M00032	-	-	2-oxoacid_dh,Biotin_lipoyl,E3_binding
gene_23D1NA_148306	S	NADP oxidoreductase coenzyme F420-dependent	-	-	1.5.1.40	ko:K06988	-	-	-	-	F420_oxidored
gene_23D1NA_1484382	M	virulence factor implicated in the pathogenesis of mycobacterium tuberculosis at the level of intracellular survival, by the alteration of cell signaling events or by direct cytotoxicity catalytic activity a phosphatidylcholine H(2)O 1,2- diacylglycerol choline phosphate	plcB	GO:0003674,GO:0003824,GO:0004620,GO:0004629,GO:0005575,GO:0005576,GO:0005623,GO:0005886,GO:0006629,GO:0008081,GO:0008150,GO:0008152,GO:0009056,GO:0009405,GO:0016020,GO:0016042,GO:0016298,GO:0016787,GO:0016788,GO:0034480,GO:0035821,GO:0042578,GO:0044003,GO:0044238,GO:0044403,GO:0044419,GO:0044464,GO:0051701,GO:0051704,GO:0051817,GO:0052008,GO:0052043,GO:0052111,GO:0052185,GO:0052188,GO:0052368,GO:…	3.1.4.3	ko:K01114	ko00562,ko00564,ko00565,ko01100,ko01110,ko02024,ko04919,map00562,map00564,map00565,map01100,map01110,map02024,map04919	-	-	iNJ661.Rv1755c	Phosphoesterase
gene_23D1NA_1484384	G	SMP-30/Gluconolaconase/LRE-like region	-	-	-	ko:K02352	-	-	-	-	SGL
gene_23D1NA_1484388
gene_23D1NA_1484402	S	Zinc-binding dehydrogenase	-	-	1.1.1.1	ko:K13953,ko:K18382	ko00010,ko00071,ko00350,ko00625,ko00626,ko00640,ko00830,ko00980,ko00982,ko01100,ko01110,ko01120,ko01130,ko01220,map00010,map00071,map00350,map00625,map00626,map00640,map00830,map00980,map00982,map01100,map01110,map01120,map01130,map01220	-	-	-	ADH_N,ADH_zinc_N
gene_23D1NA_148445	O	peptidase S8 and S53, subtilisin, kexin, sedolisin	-	-	-	-	-	-	-	-	Big_3_5,Peptidase_S8,Pro-kuma_activ
gene_23D1NA_1484523	S	transport system periplasmic component	-	-	-	ko:K01989	-	M00247	-	-	ABC_sub_bind
gene_23D1NA_1484825	EH	Thiamine pyrophosphate enzyme, central domain	-	-	1.2.5.1	ko:K00156	ko00620,map00620	-	-	-	TPP_enzyme_C,TPP_enzyme_M,TPP_enzyme_N
gene_23D1NA_1484836	C	Aldehyde dehydrogenase family	-	-	1.2.1.3,1.2.1.9	ko:K00128,ko:K00131	ko00010,ko00030,ko00053,ko00071,ko00280,ko00310,ko00330,ko00340,ko00380,ko00410,ko00561,ko00620,ko00625,ko00903,ko00981,ko01100,ko01110,ko01120,ko01130,ko01200,map00010,map00030,map00053,map00071,map00280,map00310,map00330,map00340,map00380,map00410,map00561,map00620,map00625,map00903,map00981,map01100,map01110,map01120,map01130,map01200	M00135,M00308,M00633	-	-	Aldedh
gene_23D1NA_1485506	P	Sodium/hydrogen exchanger family	-	-	-	-	-	-	-	-	Na_H_Exchanger
gene_23D1NA_1485530	S	COG0491 Zn-dependent	-	-	-	-	-	-	-	-	Lactamase_B
gene_23D1NA_1485715	E	Extracellular solute-binding protein	ydcS	GO:0005575,GO:0005623,GO:0006810,GO:0008150,GO:0008152,GO:0009058,GO:0009290,GO:0009292,GO:0009294,GO:0009987,GO:0015931,GO:0030288,GO:0030313,GO:0031975,GO:0042597,GO:0042618,GO:0042619,GO:0044464,GO:0044764,GO:0050657,GO:0051027,GO:0051179,GO:0051234,GO:0051704,GO:0071702,GO:0071704,GO:0071705,GO:0098657,GO:1901440,GO:1901441,GO:1901576	-	ko:K02055	ko02024,map02024	M00193	-	-	SBP_bac_8
gene_23D1NA_1486008	E	Belongs to the ABC transporter superfamily	smoK	-	-	ko:K10112	ko02010,map02010	M00194,M00196,M00197,M00200,M00201,M00206,M00207,M00491,M00602,M00605,M00606	-	-	ABC_tran,TOBE_2
gene_23D1NA_1486013	G	PFAM extracellular solute-binding protein family 1	-	-	-	ko:K02027	-	M00207	-	-	SBP_bac_8
gene_23D1NA_1486557
gene_23D1NA_1486568	K	HxlR-like helix-turn-helix	-	-	-	-	-	-	-	-	HxlR
gene_23D1NA_1486789	H	Catalyzes the isomerization between 2-isopropylmalate and 3-isopropylmalate, via the formation of 2-isopropylmaleate	leuC	-	4.2.1.33,4.2.1.35	ko:K01703	ko00290,ko00660,ko00966,ko01100,ko01110,ko01210,ko01230,map00290,map00660,map00966,map01100,map01110,map01210,map01230	M00432,M00535	-	-	Aconitase
gene_23D1NA_1488400	O	Prevents misfolding and promotes the refolding and proper assembly of unfolded polypeptides generated under stress conditions	-	-	-	ko:K04077	ko03018,ko04212,ko04940,ko05134,ko05152,map03018,map04212,map04940,map05134,map05152	-	-	-	Cpn60_TCP1
gene_23D1NA_1488939	K	ECF sigma factor	prtI	-	-	ko:K03088	-	-	-	-	Sigma70_r2,Sigma70_r4_2
gene_23D1NA_1489056	J	Methyltransferase domain	-	-	-	-	-	-	-	-	Methyltransf_25,Methyltransf_31
gene_23D1NA_1489174	P	TIGRFAM drug resistance transporter, EmrB QacA subfamily	-	-	-	ko:K03446	-	M00701	-	-	MFS_1
gene_23D1NA_14908	M	Tricorn protease homolog	-	-	-	ko:K08676	-	-	-	-	PD40,Peptidase_S41,Tricorn_C1,Tricorn_PDZ
gene_23D1NA_1490922
gene_23D1NA_1491875	T	His Kinase A (phosphoacceptor) domain	-	-	-	-	-	-	-	-	HAMP,HATPase_c,HisKA,PAS_3,PAS_4
gene_23D1NA_1492871	V	AcrB/AcrD/AcrF family	MA20_01135	-	-	ko:K03296	-	-	-	-	ACR_tran
gene_23D1NA_1494017	N	PFAM OmpA	-	-	-	ko:K02557	ko02030,ko02040,map02030,map02040	-	-	-	MotB_plug,OmpA
gene_23D1NA_1494275	E	Belongs to the arginase family	-	-	3.5.3.11	ko:K01480	ko00330,ko01100,map00330,map01100	M00133	-	-	Arginase
gene_23D1NA_149431	M	PFAM NAD dependent epimerase dehydratase family	-	-	-	-	-	-	-	-	Epimerase
gene_23D1NA_1494325	H	Catalyzes the reversible reaction in which hydroxymethyl group from 5,10-methylenetetrahydrofolate is transferred onto alpha-ketoisovalerate to form ketopantoate	panB	-	2.1.2.11	ko:K00606	ko00770,ko01100,ko01110,map00770,map01100,map01110	M00119	-	-	Pantoate_transf
gene_23D1NA_1495476	S	Cyclic-di-AMP receptor	-	-	-	-	-	-	-	-	CdAMP_rec
gene_23D1NA_1495598	IQ	PFAM short-chain dehydrogenase reductase SDR	-	-	1.1.1.100	ko:K00059	ko00061,ko00333,ko00780,ko01040,ko01100,ko01130,ko01212,map00061,map00333,map00780,map01040,map01100,map01130,map01212	M00083,M00572	-	-	adh_short_C2
gene_23D1NA_149604	O	Thiopurine S-methyltransferase (TPMT)	-	-	-	-	-	-	-	-	TPMT
gene_23D1NA_149605	C	Aldo/keto reductase family	-	-	-	-	-	-	-	-	Aldo_ket_red
gene_23D1NA_1496060
gene_23D1NA_1496552	S	Protein of unknown function (DUF503)	-	-	-	ko:K09764	-	-	-	-	DUF503
gene_23D1NA_1497494	U	Part of the Sec protein translocase complex. Interacts with the SecYEG preprotein conducting channel. Has a central role in coupling the hydrolysis of ATP to the transfer of proteins into and across the cell membrane, serving both as a receptor for the preprotein-SecB complex and as an ATP-driven molecular motor driving the stepwise translocation of polypeptide chains across the membrane	secA	GO:0000166,GO:0002790,GO:0003674,GO:0003824,GO:0005215,GO:0005488,GO:0005524,GO:0005575,GO:0005622,GO:0005623,GO:0005737,GO:0005829,GO:0005886,GO:0005887,GO:0006810,GO:0008104,GO:0008144,GO:0008150,GO:0008320,GO:0008565,GO:0009306,GO:0009987,GO:0015031,GO:0015399,GO:0015405,GO:0015440,GO:0015450,GO:0015462,GO:0015627,GO:0015628,GO:0015833,GO:0016020,GO:0016021,GO:0016462,GO:0016787,GO:0016817,GO:…	-	ko:K03070	ko02024,ko03060,ko03070,map02024,map03060,map03070	M00335	-	-	SEC-C,SecA_DEAD,SecA_PP_bind,SecA_SW
gene_23D1NA_149756	S	O-methyltransferase activity	-	-	-	-	-	-	-	-	-
gene_23D1NA_1497871	M	Belongs to the peptidase S11 family	dacC	-	3.4.16.4	ko:K07258	ko00550,ko01100,map00550,map01100	-	-	-	Peptidase_S11
gene_23D1NA_1497980	F	NUDIX domain	-	-	2.7.6.2	ko:K00949	ko00730,ko01100,map00730,map01100	-	-	-	DUF4743,NUDIX
gene_23D1NA_1499479
gene_23D1NA_1499743	I	Acyl-CoA dehydrogenase, C-terminal domain	fadE10	-	-	-	-	-	-	-	Acyl-CoA_dh_1,Acyl-CoA_dh_M,Acyl-CoA_dh_N,DUF1974
gene_23D1NA_1500596	G	Class II Aldolase and Adducin N-terminal domain	-	-	-	-	-	-	-	-	Aldolase_II
gene_23D1NA_1500732	G	Glycosyl hydrolase 36 superfamily, catalytic domain	-	-	-	ko:K13688	-	-	GH94,GT84	-	Glyco_hydro_36,Glyco_transf_36,Glycoamylase
gene_23D1NA_1500834	-	-	-	-	-	-	-	-	-	-	-
gene_23D1NA_1501341	-	-	-	-	-	-	-	-	-	-	-
gene_23D1NA_1501557	E	Receptor family ligand binding region	-	-	-	-	-	-	-	-	Peripla_BP_6
gene_23D1NA_1501605	V	ABC transporter	-	-	-	ko:K02003	-	M00258	-	-	ABC_tran
gene_23D1NA_1501864	S	Bacterial-like globin	-	-	-	ko:K06886	-	-	-	-	Bac_globin
gene_23D1NA_1501927	F	Catalyzes the hydrolytic cleavage of imides that range from linear to heterocyclic and that include hydantoins, dihydropyrimidines, and phthalimides	-	-	3.5.2.2	ko:K01464	ko00240,ko00410,ko00770,ko00983,ko01100,map00240,map00410,map00770,map00983,map01100	M00046	-	-	Amidohydro_1,Urease_alpha
gene_23D1NA_1502843	J	Attaches a formyl group to the free amino group of methionyl-tRNA(fMet). The formyl group appears to play a dual role in the initiator identity of N-formylmethionyl-tRNA by promoting its recognition by IF2 and preventing the misappropriation of this tRNA by the elongation apparatus	fmt	GO:0003674,GO:0003824,GO:0004479,GO:0006139,GO:0006396,GO:0006399,GO:0006400,GO:0006412,GO:0006413,GO:0006464,GO:0006518,GO:0006725,GO:0006807,GO:0008033,GO:0008150,GO:0008152,GO:0009058,GO:0009059,GO:0009451,GO:0009987,GO:0010467,GO:0016070,GO:0016740,GO:0016741,GO:0016742,GO:0019538,GO:0019988,GO:0034470,GO:0034641,GO:0034645,GO:0034660,GO:0036211,GO:0043043,GO:0043170,GO:0043412,GO:0043603,GO:…	2.1.2.9	ko:K00604	ko00670,ko00970,map00670,map00970	-	-	-	Formyl_trans_C,Formyl_trans_N
gene_23D1NA_1503621	V	multidrug resistance	mdtN	GO:0003674,GO:0005215,GO:0006810,GO:0006855,GO:0008150,GO:0015238,GO:0015546,GO:0015893,GO:0015906,GO:0022857,GO:0042221,GO:0042493,GO:0042886,GO:0042887,GO:0042891,GO:0042895,GO:0042908,GO:0042910,GO:0045117,GO:0050896,GO:0051179,GO:0051234,GO:0055085,GO:0071702,GO:0071705,GO:0072348,GO:1901474,GO:1901682,GO:1902599	-	ko:K15549	-	-	-	-	Biotin_lipoyl_2,HlyD_3,HlyD_D23
gene_23D1NA_1504073	-	-	-	-	-	-	-	-	-	-	-
gene_23D1NA_1505133	S	Protein of unknown function (DUF3037)	-	-	-	-	-	-	-	-	DUF3037
gene_23D1NA_150567	P	Bifunctional enzyme with both catalase and broad- spectrum peroxidase activity	katG	-	1.11.1.21	ko:K03782	ko00360,ko00380,ko00940,ko00983,ko01100,ko01110,map00360,map00380,map00940,map00983,map01100,map01110	-	-	-	peroxidase
gene_23D1NA_1506090	I	Alpha/beta hydrolase family	-	-	-	-	-	-	-	-	Abhydrolase_1,Abhydrolase_6
gene_23D1NA_1506392	S	ribonuclease activity	-	-	-	-	-	-	-	-	-
gene_23D1NA_1507594	P	abc transporter	-	-	-	ko:K02074	-	M00244	-	-	ABC_tran
gene_23D1NA_1507644	T	Response regulator receiver	-	-	-	-	-	-	-	-	HATPase_c,HisKA,PAS_9,Response_reg
gene_23D1NA_1508427	O	Belongs to the small heat shock protein (HSP20) family	-	-	-	ko:K13993	ko04141,map04141	-	-	-	HSP20
gene_23D1NA_1509969	Q	ABC-type transport system involved in resistance to organic solvents, ATPase component	ttg2A	-	-	ko:K02065	ko02010,map02010	M00210,M00669,M00670	-	-	ABC_tran
gene_23D1NA_1509992	O	XdhC and CoxI family	-	-	-	-	-	-	-	-	XdhC_C,XdhC_CoxI
gene_23D1NA_1510227	L	transposition, RNA-mediated	-	-	-	-	-	-	-	-	RVT_2,Retrotran_gag_2,gag_pre-integrs,rve,zf-CCHC
gene_23D1NA_1510276	T	Crp-like helix-turn-helix domain	-	-	-	-	-	-	-	-	HTH_Crp_2
gene_23D1NA_1511583	J	This is one of the proteins that binds to the 5S RNA in the ribosome where it forms part of the central protuberance	ctc	GO:0003674,GO:0003676,GO:0003723,GO:0005488,GO:0005575,GO:0005622,GO:0005623,GO:0005737,GO:0005829,GO:0005840,GO:0006412,GO:0006518,GO:0006807,GO:0008097,GO:0008150,GO:0008152,GO:0009058,GO:0009059,GO:0009987,GO:0010467,GO:0015934,GO:0019538,GO:0019843,GO:0022625,GO:0022626,GO:0032991,GO:0034641,GO:0034645,GO:0043043,GO:0043170,GO:0043226,GO:0043228,GO:0043229,GO:0043232,GO:0043603,GO:0043604,GO:…	-	ko:K02897	ko03010,map03010	M00178	-	-	Ribosomal_L25p,Ribosomal_TL5_C
gene_23D1NA_1511622	P	COG2217 Cation transport ATPase	-	-	3.6.3.54	ko:K17686	ko01524,ko04016,map01524,map04016	-	-	-	E1-E2_ATPase,HMA,Hydrolase,YHS
gene_23D1NA_1512537	T	Forkhead associated domain	-	-	-	-	-	-	-	-	FHA,Yop-YscD_cpl
gene_23D1NA_1512831	C	Molybdopterin oxidoreductase Fe4S4 domain	-	-	1.17.1.9	ko:K00123	ko00630,ko00680,ko01100,ko01120,ko01200,map00630,map00680,map01100,map01120,map01200	-	-	-	Molybdop_Fe4S4
gene_23D1NA_1514752	Q	PFAM Methyltransferase type 11	-	-	-	-	-	-	-	-	Methyltransf_11,Methyltransf_23,Methyltransf_25
gene_23D1NA_1515736	S	Antioxidant protein with alkyl hydroperoxidase activity. Required for the reduction of the AhpC active site cysteine residues and for the regeneration of the AhpC enzyme activity	-	-	4.1.1.44	ko:K01607	ko00362,ko01100,ko01120,ko01220,map00362,map01100,map01120,map01220	-	-	-	CMD
gene_23D1NA_1517084	M	sulfurtransferase	ynjE	GO:0003674,GO:0003824,GO:0016740,GO:0016782,GO:0016783	2.8.1.11	ko:K21028	ko04122,map04122	-	-	-	Rhodanese
gene_23D1NA_1517625	P	ATPases associated with a variety of cellular activities	-	-	-	ko:K02049	-	M00188	-	-	ABC_tran
gene_23D1NA_151786	O	Redoxin	bcp	-	1.11.1.15	ko:K03564	-	-	-	-	AhpC-TSA
gene_23D1NA_1519173	S	SPW repeat	-	-	-	-	-	-	-	-	SPW
gene_23D1NA_1520353	K	Sigma factors are initiation factors that promote the attachment of RNA polymerase to specific initiation sites and are then released	-	-	-	ko:K03086	-	-	-	-	Sigma70_r1_2,Sigma70_r2,Sigma70_r3,Sigma70_r4
gene_23D1NA_1520514	H	Catalyzes the acyloin condensation reaction between C atoms 2 and 3 of pyruvate and glyceraldehyde 3-phosphate to yield 1-deoxy-D-xylulose-5-phosphate (DXP)	dxs	-	2.2.1.7	ko:K01662	ko00730,ko00900,ko01100,ko01110,ko01130,map00730,map00900,map01100,map01110,map01130	M00096	-	-	DXP_synthase_N,Transket_pyr,Transketolase_C
gene_23D1NA_1520609	M	Belongs to the membrane fusion protein (MFP) (TC 8.A.1) family	-	-	-	ko:K02005	-	-	-	-	Biotin_lipoyl_2,HlyD_D23,OEP
gene_23D1NA_1520991	S	COG0491 Zn-dependent hydrolases, including glyoxylases	-	-	-	-	-	-	-	-	Lactamase_B
gene_23D1NA_1520999	C	Molydopterin dinucleotide binding domain	-	-	-	-	-	-	-	-	Molybdop_Fe4S4,Molybdopterin,Molydop_binding
gene_23D1NA_152145	K	serine threonine protein kinase	-	-	2.7.11.1	ko:K12132	-	-	-	-	Pkinase,TPR_17
gene_23D1NA_15216
gene_23D1NA_1521874	NU	COG2804 Type II secretory pathway ATPase PulE Tfp pilus assembly pathway ATPase PilB	-	-	-	ko:K02454,ko:K02652	ko03070,ko05111,map03070,map05111	M00331	-	-	T2SSE,T2SSE_N
gene_23D1NA_1522796
gene_23D1NA_152331	S	Nuclear transport factor 2 (NTF2) domain	-	-	-	-	-	-	-	-	DUF4440
gene_23D1NA_152334
gene_23D1NA_1523646	E	Bacterial extracellular solute-binding proteins, family 5 Middle	-	-	-	ko:K02035	ko02024,map02024	M00239	-	-	SBP_bac_5
gene_23D1NA_1523802	S	Glutathione-dependent formaldehyde-activating enzyme	-	-	-	-	-	-	-	-	GFA
gene_23D1NA_1523992	I	GcpE protein	ispG	GO:0003674,GO:0003824,GO:0006081,GO:0006082,GO:0006090,GO:0006629,GO:0006644,GO:0006720,GO:0006793,GO:0006796,GO:0008150,GO:0008152,GO:0008299,GO:0008610,GO:0008654,GO:0009058,GO:0009240,GO:0009987,GO:0016491,GO:0016725,GO:0019288,GO:0019637,GO:0019682,GO:0019752,GO:0032787,GO:0043436,GO:0044237,GO:0044238,GO:0044249,GO:0044255,GO:0044281,GO:0046429,GO:0046490,GO:0052592,GO:0055114,GO:0071704,GO:…	1.17.7.1,1.17.7.3	ko:K03526	ko00900,ko01100,ko01110,ko01130,map00900,map01100,map01110,map01130	M00096	-	-	GcpE
gene_23D1NA_152716	T	Sigma-54 interaction domain	ntrC	-	-	ko:K07712	ko02020,map02020	M00497	-	-	HTH_8,Response_reg,Sigma54_activ_2,Sigma54_activat
gene_23D1NA_1528353
gene_23D1NA_1528616
gene_23D1NA_1529777	I	CoA transferase having broad substrate specificity for short-chain acyl-CoA thioesters with the activity decreasing when the length of the carboxylic acid chain exceeds four carbons	-	-	2.8.3.1	ko:K01026	ko00620,ko00640,ko00643,ko01100,ko01120,map00620,map00640,map00643,map01100,map01120	-	-	-	CoA_trans
gene_23D1NA_1530549	M	FIST N domain	-	-	-	-	-	-	-	-	FIST,FIST_C
gene_23D1NA_1530930	P	AcrB/AcrD/AcrF family	-	-	-	-	-	-	-	-	ACR_tran
gene_23D1NA_1531953	T	Forkhead associated domain	-	-	-	-	-	-	-	-	FHA,Guanylate_cyc
gene_23D1NA_1532141
gene_23D1NA_1532363	E	Glutamine synthetase, catalytic domain	glnII	-	6.3.1.2	ko:K01915	ko00220,ko00250,ko00630,ko00910,ko01100,ko01120,ko01230,ko02020,ko04217,ko04724,ko04727,map00220,map00250,map00630,map00910,map01100,map01120,map01230,map02020,map04217,map04724,map04727	-	-	-	Gln-synt_C,Gln-synt_N
gene_23D1NA_1533636	I	Acyl-CoA dehydrogenase, C-terminal domain	-	-	1.3.8.6	ko:K00252	ko00071,ko00310,ko00362,ko00380,ko01100,ko01120,ko01130,map00071,map00310,map00362,map00380,map01100,map01120,map01130	M00032	-	-	Acyl-CoA_dh_1,Acyl-CoA_dh_M,Acyl-CoA_dh_N
gene_23D1NA_1534021	T	PAS fold	-	-	-	-	-	-	-	-	HATPase_c,HisKA,PAS_3,PAS_4,Response_reg
gene_23D1NA_1534159	J	aminoacyl-tRNA synthetase	trpS	-	6.1.1.2	ko:K01867	ko00970,map00970	M00359,M00360	-	-	tRNA-synt_1b
gene_23D1NA_1534598	U	MarC family integral membrane protein	-	-	-	-	-	-	-	-	MarC
gene_23D1NA_1534639	S	Alpha/beta hydrolase family	ephA	-	-	-	-	-	-	-	Abhydrolase_1
gene_23D1NA_1536814	M	Glycosyltransferase WbsX	-	-	-	-	-	-	-	-	Glyco_tran_WbsX,Glyco_trans_1_4,Glycos_transf_1,Glycos_transf_2
gene_23D1NA_1536815	M	glycosyl transferase group 1	-	-	-	ko:K20444	-	-	GT2,GT4	-	Glyco_trans_1_4,Glyco_transf_4,Glyco_transf_41,Glycos_transf_1,Glycos_transf_2,Methyltransf_24,Methyltransf_31,Sulfotransfer_3
gene_23D1NA_1538822	-	-	-	-	-	-	-	-	-	-	PXPV
gene_23D1NA_1539688
gene_23D1NA_1539805	L	ATP-dependent DNA helicase	pcrA	GO:0000018,GO:0000166,GO:0000287,GO:0003674,GO:0003678,GO:0003824,GO:0004003,GO:0004386,GO:0005488,GO:0005575,GO:0005618,GO:0005622,GO:0005623,GO:0005886,GO:0006139,GO:0006259,GO:0006281,GO:0006302,GO:0006725,GO:0006807,GO:0006950,GO:0006974,GO:0006996,GO:0008026,GO:0008094,GO:0008150,GO:0008152,GO:0009314,GO:0009411,GO:0009416,GO:0009628,GO:0009650,GO:0009892,GO:0009987,GO:0010605,GO:0016020,GO:…	3.6.4.12	ko:K03657	ko03420,ko03430,map03420,map03430	-	-	-	UvrD-helicase,UvrD_C
gene_23D1NA_1539844	K	RNA polymerase sigma	rpoH	-	-	ko:K03089	-	-	-	-	Sigma70_r1_2,Sigma70_r2,Sigma70_r4
gene_23D1NA_1539932
gene_23D1NA_1539952	S	Tetratricopeptide repeat	-	-	-	-	-	-	-	-	-
gene_23D1NA_1540440	L	The UvrABC repair system catalyzes the recognition and processing of DNA lesions. UvrA is an ATPase and a DNA-binding protein. A damage recognition complex composed of 2 UvrA and 2 UvrB subunits scans DNA for abnormalities. When the presence of a lesion has been verified by UvrB, the UvrA molecules dissociate	uvrA	GO:0000018,GO:0005575,GO:0005618,GO:0005622,GO:0005623,GO:0005737,GO:0005829,GO:0005886,GO:0006950,GO:0006974,GO:0008150,GO:0009892,GO:0009987,GO:0010605,GO:0016020,GO:0019219,GO:0019222,GO:0030312,GO:0031323,GO:0031324,GO:0033554,GO:0044424,GO:0044444,GO:0044464,GO:0045910,GO:0045934,GO:0048519,GO:0048523,GO:0050789,GO:0050794,GO:0050896,GO:0051052,GO:0051053,GO:0051171,GO:0051172,GO:0051716,GO:…	-	ko:K03701	ko03420,map03420	-	-	-	ABC_tran
gene_23D1NA_1540788	J	Binds directly to 23S ribosomal RNA and is necessary for the in vitro assembly process of the 50S ribosomal subunit. It is not involved in the protein synthesizing functions of that subunit	rplT	-	-	ko:K02887	ko03010,map03010	M00178	-	-	Ribosomal_L20
gene_23D1NA_1541258	C	acyl-CoA transferases carnitine dehydratase	MA20_43260	-	2.8.3.16	ko:K07749	-	-	-	-	CoA_transf_3
gene_23D1NA_1541369	E	Belongs to the binding-protein-dependent transport system permease family	MA20_18605	-	-	ko:K01997	ko02010,ko02024,map02010,map02024	M00237	-	-	BPD_transp_2
gene_23D1NA_1541387	P	ABC transporter (Permease)	-	-	-	ko:K02050	-	M00188	-	-	BPD_transp_1
gene_23D1NA_1541892	EQ	aminopeptidase activity	dmpA	-	3.4.11.19	ko:K01266	-	-	-	-	Peptidase_S58
gene_23D1NA_1542024	CG	glycosyl transferase family 28	-	-	-	-	-	-	-	-	UDPGT
gene_23D1NA_1542035	E	phospho-2-dehydro-3-deoxyheptonate aldolase	-	-	2.5.1.54	ko:K03856	ko00400,ko01100,ko01110,ko01130,ko01230,map00400,map01100,map01110,map01130,map01230	M00022	-	-	DAHP_synth_1
gene_23D1NA_1543523
gene_23D1NA_1544360	-	-	-	-	-	-	-	-	-	-	-
gene_23D1NA_1544361	Q	BAAT / Acyl-CoA thioester hydrolase C terminal	-	-	-	-	-	-	-	-	DLH
gene_23D1NA_1544469	T	cheY-homologous receiver domain	phyR	-	-	-	-	-	-	-	Response_reg,Sigma70_r4_2
gene_23D1NA_1544936
gene_23D1NA_1545087	O	Belongs to the peptidase S1C family	-	-	3.4.21.107	ko:K04771	ko01503,ko02020,map01503,map02020	M00728	-	-	PDZ_2,Trypsin_2
gene_23D1NA_1545482	L	Integrase core domain	-	-	-	ko:K07497	-	-	-	-	HTH_21,rve
gene_23D1NA_1545693	O	DNA RNA polymerases superfamily protein	-	-	-	-	-	-	-	-	RVP_2,RVT_1,Retrotrans_gag,rve,zf-CCHC
gene_23D1NA_154577	E	Amino-transferase class IV	-	-	2.6.1.42	ko:K00826	ko00270,ko00280,ko00290,ko00770,ko01100,ko01110,ko01130,ko01210,ko01230,map00270,map00280,map00290,map00770,map01100,map01110,map01130,map01210,map01230	M00019,M00036,M00119,M00570	-	-	Aminotran_4
gene_23D1NA_1545888	K	-acetyltransferase	-	-	-	-	-	-	-	-	Acetyltransf_1
gene_23D1NA_1546281	M	Phosphoesterase family	-	-	-	-	-	-	-	-	Collagen,Phosphoesterase
gene_23D1NA_154708	S	RDD family	MA20_36685	-	-	-	-	-	-	-	RDD
gene_23D1NA_1547233	G	Glycosyl hydrolases family 35	-	-	-	-	-	-	-	-	Glyco_hydro_35,Glyco_hydro_42
gene_23D1NA_154778	P	Carboxypeptidase regulatory-like domain	-	-	-	-	-	-	-	-	CarboxypepD_reg
gene_23D1NA_1549349	F	Major role in the synthesis of nucleoside triphosphates other than ATP. The ATP gamma phosphate is transferred to the NDP beta phosphate via a ping-pong mechanism, using a phosphorylated active-site intermediate	ndk	GO:0003674,GO:0003824,GO:0004518,GO:0004550,GO:0005575,GO:0005576,GO:0005622,GO:0005623,GO:0005886,GO:0006139,GO:0006163,GO:0006165,GO:0006220,GO:0006464,GO:0006468,GO:0006725,GO:0006753,GO:0006793,GO:0006796,GO:0006807,GO:0008150,GO:0008152,GO:0009117,GO:0009132,GO:0009987,GO:0016020,GO:0016301,GO:0016310,GO:0016740,GO:0016772,GO:0016776,GO:0016787,GO:0016788,GO:0018995,GO:0019205,GO:0019538,GO:…	2.7.4.6	ko:K00940	ko00230,ko00240,ko00983,ko01100,ko01110,ko01130,ko04016,map00230,map00240,map00983,map01100,map01110,map01130,map04016	M00049,M00050,M00052,M00053	-	iNJ661.Rv2445c	NDK
gene_23D1NA_1550142	S	Domain of unknown function (DUF4142)	-	-	-	ko:K08995	-	-	-	-	DUF4142
gene_23D1NA_1550204	L	Resolvase domain	-	-	-	-	-	-	-	-	HTH_17,Recombinase,Resolvase,Zn_ribbon_recom
gene_23D1NA_1550262	NT	chemotaxis protein	mcpC	GO:0005575,GO:0005623,GO:0005886,GO:0006935,GO:0008150,GO:0009605,GO:0016020,GO:0040011,GO:0042221,GO:0042330,GO:0044464,GO:0050896,GO:0050918,GO:0071944	-	ko:K03406	ko02020,ko02030,map02020,map02030	-	-	-	HAMP,MCPsignal,dCache_1
gene_23D1NA_1550722	O	transferase activity, transferring glycosyl groups	-	-	3.4.22.40	ko:K01372	-	-	-	-	Peptidase_C1,Peptidase_C1_2
gene_23D1NA_155123	T	Low molecular weight phosphatase family	-	-	1.20.4.1	ko:K03741	-	-	-	-	LMWPc
gene_23D1NA_1551867	IQ	AMP-binding enzyme	-	-	6.2.1.3	ko:K01897	ko00061,ko00071,ko01100,ko01212,ko02024,ko03320,ko04146,ko04216,ko04714,ko04920,map00061,map00071,map01100,map01212,map02024,map03320,map04146,map04216,map04714,map04920	M00086	-	-	AMP-binding,AMP-binding_C
gene_23D1NA_1551958	I	TIGRFAM 3-oxoacid CoA-transferase, A subunit	scoA	-	2.8.3.5	ko:K01028	ko00072,ko00280,ko00650,map00072,map00280,map00650	-	-	-	CoA_trans
gene_23D1NA_1551998	T	HAMP (Histidine kinases, Adenylyl cyclases, Methyl binding proteins, Phosphatases) domain	-	-	-	-	-	-	-	-	GAF_2,HATPase_c,HisKA,Response_reg
gene_23D1NA_1552086	Q	carboxymethylenebutenolidase activity	-	-	3.1.1.45	ko:K01061	ko00361,ko00364,ko00623,ko01100,ko01110,ko01120,ko01130,map00361,map00364,map00623,map01100,map01110,map01120,map01130	-	-	-	DLH
gene_23D1NA_155276	S	ABC transporter substrate binding protein	-	-	-	ko:K01989	-	M00247	-	-	ABC_sub_bind
gene_23D1NA_1552796	K	RNA polymerase sigma-54 factor	-	-	-	ko:K03092	ko02020,ko05111,map02020,map05111	-	-	-	Sigma54_AID,Sigma54_CBD,Sigma54_DBD
gene_23D1NA_15530	K	regulatory protein GntR HTH	-	-	-	-	-	-	-	-	FCD,GntR
gene_23D1NA_1553527	E	Peptidase family M1 domain	-	-	-	ko:K08776	-	-	-	-	ERAP1_C,Peptidase_M1
gene_23D1NA_1553971	K	Transcriptional regulator, LysR family	yeiE	GO:0006139,GO:0006351,GO:0006725,GO:0006807,GO:0008150,GO:0008152,GO:0009058,GO:0009059,GO:0009987,GO:0010467,GO:0016070,GO:0018130,GO:0019438,GO:0032774,GO:0034641,GO:0034645,GO:0034654,GO:0043170,GO:0044237,GO:0044238,GO:0044249,GO:0044260,GO:0044271,GO:0046483,GO:0071704,GO:0090304,GO:0097659,GO:1901360,GO:1901362,GO:1901576	-	-	-	-	-	-	HTH_1,LysR_substrate
gene_23D1NA_155406	O	Catalyzes the covalent attachment of the prokaryotic ubiquitin-like protein modifier Pup to the proteasomal substrate proteins, thereby targeting them for proteasomal degradation. This tagging system is termed pupylation. The ligation reaction involves the side-chain carboxylate of the C-terminal glutamate of Pup and the side-chain amino group of a substrate lysine	prcA	-	3.4.25.1	ko:K03432	ko03050,map03050	M00342,M00343	-	-	Proteasome
gene_23D1NA_155409	H	TOBE domain	-	-	-	-	-	-	-	-	TOBE
gene_23D1NA_155412	C	cellular copper ion homeostasis	SCO2	GO:0001654,GO:0001701,GO:0003008,GO:0003012,GO:0003674,GO:0003824,GO:0005488,GO:0005507,GO:0005575,GO:0005622,GO:0005623,GO:0005737,GO:0005739,GO:0005740,GO:0005743,GO:0005759,GO:0006091,GO:0006996,GO:0007005,GO:0007275,GO:0007423,GO:0008150,GO:0008152,GO:0008535,GO:0009790,GO:0009792,GO:0009987,GO:0014823,GO:0015035,GO:0015036,GO:0015980,GO:0016020,GO:0016021,GO:0016043,GO:0016491,GO:0016667,GO:…	-	ko:K07152	-	-	-	-	SCO1-SenC
gene_23D1NA_155413	S	Copper chaperone PCu(A)C	-	-	-	ko:K09796	-	-	-	-	PCuAC
gene_23D1NA_155416	C	Acetamidase/Formamidase family	-	-	-	-	-	-	-	-	FmdA_AmdA
gene_23D1NA_1554241	KO	Hydrogenase accessory protein HypB	hypB	-	-	ko:K04652	-	-	-	-	cobW
gene_23D1NA_155464	-	-	-	-	-	-	-	-	-	-	-
gene_23D1NA_15550	C	Produces ATP from ADP in the presence of a proton gradient across the membrane. The catalytic sites are hosted primarily by the beta subunits	atpD	-	3.6.3.14	ko:K02112	ko00190,ko00195,ko01100,map00190,map00195,map01100	M00157	-	-	ATP-synt_ab,ATP-synt_ab_N
gene_23D1NA_1555359	O	TIGRFAM hydrogenase expression formation protein HypE	hypE	-	-	ko:K04655	-	-	-	-	AIRS,AIRS_C
gene_23D1NA_155558	C	Oxidoreductase NAD-binding domain	-	-	1.18.1.2,1.19.1.1	ko:K00528	-	-	-	-	NAD_binding_1
gene_23D1NA_1555955	NT	Methyltransferase	cheR2	-	2.1.1.80	ko:K00575	ko02020,ko02030,map02020,map02030	-	-	-	CheR,CheR_N
gene_23D1NA_1555987	O	Acts as a processive, ATP-dependent zinc metallopeptidase for both cytoplasmic and membrane proteins. Plays a role in the quality control of integral membrane proteins	ftsH	-	-	ko:K03798	-	M00742	-	-	AAA,FtsH_ext,Peptidase_M41
gene_23D1NA_1556482	L	Belongs to the 'phage' integrase family	-	-	-	-	-	-	-	-	Phage_int_SAM_1,Phage_integrase
gene_23D1NA_1556806	J	Binds the lower part of the 30S subunit head. Binds mRNA in the 70S ribosome, positioning it for translation	rpsC	-	-	ko:K02982	ko03010,map03010	M00178,M00179	-	-	KH_2,Ribosomal_S3_C
gene_23D1NA_1557116
gene_23D1NA_155764	S	PRC-barrel domain	-	-	-	-	-	-	-	-	PRC
gene_23D1NA_1557730	E	Catalyzes the conversion of 3-deoxy-D-arabino- heptulosonate 7-phosphate (DAHP) to dehydroquinate (DHQ)	aroB	-	4.2.3.4	ko:K01735	ko00400,ko01100,ko01110,ko01130,ko01230,map00400,map01100,map01110,map01130,map01230	M00022	-	-	DHQ_synthase
gene_23D1NA_1558065	L	DNA topoisomerase	parE	-	5.99.1.3	ko:K02470,ko:K02622	-	-	-	-	DNA_gyraseB,DNA_gyraseB_C,HATPase_c,Toprim
gene_23D1NA_1559059	V	MMPL family	-	-	-	-	-	-	-	-	ACR_tran
gene_23D1NA_1559733	U	Passenger-associated-transport-repeat	-	-	-	-	-	-	-	-	PATR
gene_23D1NA_1560160	I	Catalyzes the condensation reaction of fatty acid synthesis by the addition to an acyl acceptor of two carbons from malonyl-ACP. Catalyzes the first condensation reaction which initiates fatty acid synthesis and may therefore play a role in governing the total rate of fatty acid production. Possesses both acetoacetyl-ACP synthase and acetyl transacylase activities. Its substrate specificity deter…	fabH	-	2.3.1.180	ko:K00648	ko00061,ko01100,ko01212,map00061,map01100,map01212	M00082,M00083	-	-	ACP_syn_III,ACP_syn_III_C
gene_23D1NA_1560551	V	AAA domain, putative AbiEii toxin, Type IV TA system	-	-	-	ko:K01990	-	M00254	-	-	ABC_tran
gene_23D1NA_1560766	Q	PFAM Methyltransferase domain	-	-	-	-	-	-	-	-	Methyltransf_11
gene_23D1NA_1561228	K	Transcriptional regulator	-	-	-	-	-	-	-	-	PadR,Vir_act_alpha_C
gene_23D1NA_1561229	Q	dioxygenase	-	-	-	ko:K11159	-	-	-	-	RPE65
gene_23D1NA_1562332	I	Enoyl-CoA hydratase/isomerase	-	-	-	-	-	-	-	-	ECH_1
gene_23D1NA_1562402	O	Acts as a processive, ATP-dependent zinc metallopeptidase for both cytoplasmic and membrane proteins. Plays a role in the quality control of integral membrane proteins	ftsH	-	-	ko:K03798	-	M00742	-	-	AAA,FtsH_ext,Peptidase_M41
gene_23D1NA_1562652
gene_23D1NA_1563202
gene_23D1NA_1565112	K	Transcriptional regulator, LysR family	-	-	-	-	-	-	-	-	HTH_1,LysR_substrate
gene_23D1NA_1565284	E	Belongs to the binding-protein-dependent transport system permease family	-	-	-	ko:K01997	ko02010,ko02024,map02010,map02024	M00237	-	-	BPD_transp_2
gene_23D1NA_1565618
gene_23D1NA_1565750	-	-	-	-	-	-	-	-	-	-	-
gene_23D1NA_1565981	-	-	-	-	-	-	-	-	-	-	-
gene_23D1NA_1566592	S	metal-sulfur cluster biosynthetic enzyme	MA20_30700	-	-	-	-	-	-	-	FeS_assembly_P
gene_23D1NA_1568489	S	Tetratricopeptide repeat	-	-	-	-	-	-	-	-	CarboxypepD_reg,TPR_16,TPR_8
gene_23D1NA_1569070	CQ	ethanolamine catabolic process	-	-	-	ko:K04027	-	-	-	-	BMC
gene_23D1NA_1569551	-	-	-	-	-	-	-	-	-	-	-
gene_23D1NA_1571223
gene_23D1NA_1571843	EH	Thiamine pyrophosphate enzyme, central domain	-	-	2.2.1.6	ko:K01652	ko00290,ko00650,ko00660,ko00770,ko01100,ko01110,ko01130,ko01210,ko01230,map00290,map00650,map00660,map00770,map01100,map01110,map01130,map01210,map01230	M00019,M00570	-	-	TPP_enzyme_C,TPP_enzyme_M,TPP_enzyme_N
gene_23D1NA_1571889	M	Belongs to the D-alanine--D-alanine ligase family	ddl	-	6.3.2.4	ko:K01921	ko00473,ko00550,ko01100,ko01502,map00473,map00550,map01100,map01502	-	-	-	Dala_Dala_lig_C,Dala_Dala_lig_N
gene_23D1NA_157218	V	Lanthionine synthetase C-like protein	-	-	-	-	-	-	-	-	DUF4135,LANC_like
gene_23D1NA_1573099	C	Required for formate dehydrogenase (FDH) activity. Acts as a sulfur carrier protein that transfers sulfur from IscS to the molybdenum cofactor prior to its insertion into FDH	fdhD	-	-	ko:K02379	-	-	-	-	FdhD-NarQ
gene_23D1NA_1573128	G	Branched-chain amino acid transport system / permease component	gguB	GO:0005575,GO:0005623,GO:0005886,GO:0005975,GO:0005996,GO:0008150,GO:0008152,GO:0016020,GO:0016021,GO:0019321,GO:0031224,GO:0042732,GO:0044238,GO:0044281,GO:0044425,GO:0044464,GO:0071704,GO:0071944	-	ko:K10547	ko02010,map02010	M00216	-	-	BPD_transp_2
gene_23D1NA_1573592	S	Zinc-binding dehydrogenase	-	-	1.1.1.1	ko:K13953,ko:K18382	ko00010,ko00071,ko00350,ko00625,ko00626,ko00640,ko00830,ko00980,ko00982,ko01100,ko01110,ko01120,ko01130,ko01220,map00010,map00071,map00350,map00625,map00626,map00640,map00830,map00980,map00982,map01100,map01110,map01120,map01130,map01220	-	-	-	ADH_N,ADH_zinc_N
gene_23D1NA_1573677	I	Biotin carboxylase C-terminal domain	pccA	GO:0003674,GO:0003824,GO:0004658,GO:0005488,GO:0005515,GO:0005575,GO:0005622,GO:0005623,GO:0005737,GO:0005739,GO:0005759,GO:0005829,GO:0006082,GO:0006732,GO:0006766,GO:0006767,GO:0006768,GO:0006790,GO:0006807,GO:0008144,GO:0008150,GO:0008152,GO:0009374,GO:0009987,GO:0016421,GO:0016874,GO:0016885,GO:0017144,GO:0019752,GO:0019842,GO:0019899,GO:0031406,GO:0031974,GO:0032787,GO:0033218,GO:0033293,GO:…	6.4.1.3	ko:K01965	ko00280,ko00630,ko00640,ko01100,ko01120,ko01130,ko01200,map00280,map00630,map00640,map01100,map01120,map01130,map01200	M00373,M00741	-	-	Biotin_carb_C,Biotin_carb_N,Biotin_lipoyl,CPSase_L_D2
gene_23D1NA_1575691	K	DNA-dependent RNA polymerase catalyzes the transcription of DNA into RNA using the four ribonucleoside triphosphates as substrates	rpoB	GO:0000428,GO:0005575,GO:0005622,GO:0005623,GO:0030880,GO:0032991,GO:0044424,GO:0044464,GO:0061695,GO:1902494,GO:1990234	2.7.7.6	ko:K03043	ko00230,ko00240,ko01100,ko03020,map00230,map00240,map01100,map03020	M00183	-	-	RNA_pol_Rpb2_1,RNA_pol_Rpb2_2,RNA_pol_Rpb2_3,RNA_pol_Rpb2_45,RNA_pol_Rpb2_6,RNA_pol_Rpb2_7
gene_23D1NA_1576220	S	Alpha/beta hydrolase of unknown function (DUF900)	-	-	-	-	-	-	-	-	DUF900
gene_23D1NA_1576498
gene_23D1NA_1576676	P	Catalase	-	-	1.11.1.6	ko:K03781	ko00380,ko00630,ko01110,ko01130,ko01200,ko04011,ko04016,ko04068,ko04146,ko04211,ko04212,ko04213,ko05014,map00380,map00630,map01110,map01130,map01200,map04011,map04016,map04068,map04146,map04211,map04212,map04213,map05014	M00532	-	-	Catalase,Catalase-rel
gene_23D1NA_1577024	J	This is 1 of the proteins that binds and probably mediates the attachment of the 5S RNA into the large ribosomal subunit, where it forms part of the central protuberance. In the 70S ribosome it contacts protein S13 of the 30S subunit (bridge B1b), connecting the 2 subunits	rplE	-	-	ko:K02931	ko03010,map03010	M00178,M00179	-	-	Ribosomal_L5,Ribosomal_L5_C
gene_23D1NA_1578590	T	Domain present in phytochromes and cGMP-specific phosphodiesterases.	-	-	-	-	-	-	-	-	GAF_2,HAMP,HATPase_c,HisKA,PAS_7,dCache_1
gene_23D1NA_1579713	H	Catalyzes the ATP-dependent phosphorylation of thiamine- monophosphate (TMP) to form thiamine-pyrophosphate (TPP), the active form of vitamin B1	thiL	-	2.7.4.16	ko:K00946	ko00730,ko01100,map00730,map01100	M00127	-	-	AIRS,AIRS_C
gene_23D1NA_1580501	I	Belongs to the GPAT DAPAT family	-	-	-	-	-	-	-	-	-
gene_23D1NA_1580562	Q	Non-ribosomal peptide synthetase modules and related proteins	-	-	-	-	-	-	-	-	AMP-binding,AMP-binding_C,Condensation,PP-binding
gene_23D1NA_15813	E	Binding-protein-dependent transport system inner membrane component	-	-	-	ko:K02054	ko02024,map02024	M00193	-	-	BPD_transp_1
gene_23D1NA_1582024	E	Belongs to the GMC oxidoreductase family	-	-	1.1.99.1	ko:K00108	ko00260,ko01100,map00260,map01100	M00555	-	-	GMC_oxred_C,GMC_oxred_N
gene_23D1NA_1582287	C	Catalyzes the isomerization of citrate to isocitrate via cis-aconitate	-	-	4.2.1.3	ko:K01681	ko00020,ko00630,ko00720,ko01100,ko01110,ko01120,ko01130,ko01200,ko01210,ko01230,map00020,map00630,map00720,map01100,map01110,map01120,map01130,map01200,map01210,map01230	M00009,M00010,M00012,M00173,M00740	-	-	Aconitase,Aconitase_C
gene_23D1NA_1582356	K	peptide deformylase activity	-	-	-	-	-	-	-	-	HTH_31
gene_23D1NA_1582638	J	Catalyzes the attachment of glycine to tRNA(Gly)	glyQS	GO:0003674,GO:0003824,GO:0004812,GO:0004820,GO:0005488,GO:0005515,GO:0005575,GO:0005622,GO:0005623,GO:0005737,GO:0006082,GO:0006139,GO:0006399,GO:0006412,GO:0006418,GO:0006426,GO:0006518,GO:0006520,GO:0006725,GO:0006807,GO:0008150,GO:0008152,GO:0009058,GO:0009059,GO:0009987,GO:0010467,GO:0016070,GO:0016874,GO:0016875,GO:0019538,GO:0019752,GO:0034641,GO:0034645,GO:0034660,GO:0043038,GO:0043039,GO:…	6.1.1.14	ko:K01880	ko00970,map00970	M00359,M00360	-	-	HGTP_anticodon,tRNA-synt_2b
gene_23D1NA_1582715	G	Maltosyltransferase that uses maltose 1-phosphate (M1P) as the sugar donor to elongate linear or branched alpha-(1- 4)- glucans. Is involved in a branched alpha-glucan biosynthetic pathway from trehalose, together with TreS, Mak and GlgB	glgE	-	2.4.99.16	ko:K16147	ko00500,ko01100,map00500,map01100	-	GH13	-	Alpha-amylase,DUF3416
gene_23D1NA_1582739	P	NHL repeat	MA20_20600	-	-	-	-	-	-	-	NHL
gene_23D1NA_1583530	J	Involved in mRNA degradation. Catalyzes the phosphorolysis of single-stranded polyribonucleotides processively in the 3'- to 5'-direction	pnp	-	2.7.7.8	ko:K00962	ko00230,ko00240,ko03018,map00230,map00240,map03018	M00394	-	-	KH_1,PNPase,RNase_PH,RNase_PH_C,S1
gene_23D1NA_1583540	E	Branched-chain amino acid transport system / permease component	-	-	-	-	-	-	-	-	BPD_transp_2
gene_23D1NA_1583542	E	Receptor family ligand binding region	-	-	-	ko:K01999	ko02010,ko02024,map02010,map02024	M00237	-	-	Peripla_BP_6
gene_23D1NA_1583543	J	Associates with the EF-Tu.GDP complex and induces the exchange of GDP to GTP. It remains bound to the aminoacyl-tRNA.EF- Tu.GTP complex up to the GTP hydrolysis stage on the ribosome	tsf	-	-	ko:K02357	-	-	-	-	EF_TS
gene_23D1NA_1583545	S	Cobalamin adenosyltransferase	-	-	2.5.1.17	ko:K00798	ko00860,ko01100,map00860,map01100	M00122	-	-	Cob_adeno_trans
gene_23D1NA_1583546	K	DNA-dependent RNA polymerase catalyzes the transcription of DNA into RNA using the four ribonucleoside triphosphates as substrates	rpoC	-	2.7.7.6	ko:K03046	ko00230,ko00240,ko01100,ko03020,map00230,map00240,map01100,map03020	M00183	-	-	RNA_pol_Rpb1_1,RNA_pol_Rpb1_2,RNA_pol_Rpb1_3,RNA_pol_Rpb1_4,RNA_pol_Rpb1_5
gene_23D1NA_1583547
gene_23D1NA_1583550	J	Forms part of the ribosomal stalk, playing a central role in the interaction of the ribosome with GTP-bound translation factors	rplJ	-	-	ko:K02864	ko03010,map03010	M00178,M00179	-	-	Ribosomal_L10
gene_23D1NA_158395	K	Bacterial regulatory proteins, tetR family	-	-	-	ko:K18939	-	M00715	-	-	TetR_C_13,TetR_N
gene_23D1NA_1583957	E	Branched-chain amino acid ATP-binding cassette transporter	-	-	-	ko:K01995	ko02010,ko02024,map02010,map02024	M00237	-	-	ABC_tran,BCA_ABC_TP_C
gene_23D1NA_1584082
gene_23D1NA_1586589	PT	iron ion homeostasis	-	-	-	-	-	-	-	-	FecR,TPR_16,TPR_19,TPR_8,TonB_dep_Rec
gene_23D1NA_1586638	P	Function proposed based on presence of conserved amino acid motif, structural feature or limited homology	-	-	-	-	-	-	-	-	Nramp
gene_23D1NA_1587606	Q	synthase	pks11	GO:0005575,GO:0005622,GO:0005623,GO:0005737,GO:0006629,GO:0006725,GO:0008150,GO:0008152,GO:0008610,GO:0009058,GO:0009273,GO:0009698,GO:0009699,GO:0009714,GO:0009715,GO:0009987,GO:0016043,GO:0019438,GO:0019748,GO:0022607,GO:0032991,GO:0034081,GO:0042180,GO:0042181,GO:0042546,GO:0044085,GO:0044237,GO:0044238,GO:0044249,GO:0044281,GO:0044283,GO:0044424,GO:0044444,GO:0044464,GO:0044550,GO:0071554,GO:…	-	ko:K16167	-	-	-	-	Chal_sti_synt_C,Chal_sti_synt_N
gene_23D1NA_158789	S	Gene 25-like lysozyme	-	-	-	ko:K11897	-	M00334	-	-	GPW_gp25
gene_23D1NA_1588326
gene_23D1NA_158845	J	Catalyzes the GTP-dependent ribosomal translocation step during translation elongation. During this step, the ribosome changes from the pre-translocational (PRE) to the post- translocational (POST) state as the newly formed A-site-bound peptidyl-tRNA and P-site-bound deacylated tRNA move to the P and E sites, respectively. Catalyzes the coordinated movement of the two tRNA molecules, the mRNA and…	fusA	-	-	ko:K02355	-	-	-	-	EFG_C,EFG_II,EFG_IV,GTP_EFTU,GTP_EFTU_D2
gene_23D1NA_1588698	S	Intracellular protease, PfpI family	-	-	3.5.1.124	ko:K05520	-	-	-	-	DJ-1_PfpI
gene_23D1NA_1589072	V	AcrB/AcrD/AcrF family	-	-	-	ko:K07788	ko02020,map02020	M00648	-	-	ACR_tran
gene_23D1NA_1589377	M	OmpA family	-	-	-	-	-	-	-	-	OmpA
gene_23D1NA_1590138	-	-	-	-	-	-	-	-	-	-	-
gene_23D1NA_1590181
gene_23D1NA_1590865	EH	Thiamine pyrophosphate enzyme, N-terminal TPP binding domain	-	-	-	-	-	-	-	-	TPP_enzyme_N
gene_23D1NA_1591178	C	COG2993 Cbb3-type cytochrome oxidase, cytochrome c subunit	ccoO	-	-	ko:K00405	ko00190,ko01100,ko02020,map00190,map01100,map02020	M00156	-	-	FixO
gene_23D1NA_1591879
gene_23D1NA_1592130	C	Aldo Keto reductase	-	-	-	-	-	-	-	-	Aldo_ket_red
gene_23D1NA_1592533	P	ABC transporter, ATP-binding protein	-	-	-	ko:K10112	ko02010,map02010	M00194,M00196,M00197,M00200,M00201,M00206,M00207,M00491,M00602,M00605,M00606	-	-	ABC_tran,TOBE_2
gene_23D1NA_1592826	S	PFAM Cobalamin adenosyltransferase	-	-	2.5.1.17	ko:K00798	ko00860,ko01100,map00860,map01100	M00122	-	-	Cob_adeno_trans
gene_23D1NA_1593017	O	Part of a stress-induced multi-chaperone system, it is involved in the recovery of the cell from heat-induced damage, in cooperation with DnaK, DnaJ and GrpE	-	-	-	ko:K03695	ko04213,map04213	-	-	-	AAA,AAA_2,ClpB_D2-small,Clp_N
gene_23D1NA_159313	S	Bacteriocin-protection, YdeI or OmpD-Associated	-	-	-	-	-	-	-	-	DUF1905,OmdA
gene_23D1NA_1594313	E	Belongs to the aspartokinase family	lysC	GO:0003674,GO:0003824,GO:0004072,GO:0005575,GO:0005622,GO:0005623,GO:0005737,GO:0006082,GO:0006520,GO:0006553,GO:0006793,GO:0006796,GO:0006807,GO:0008150,GO:0008152,GO:0008652,GO:0009058,GO:0009066,GO:0009067,GO:0009085,GO:0009089,GO:0009987,GO:0016053,GO:0016301,GO:0016310,GO:0016740,GO:0016772,GO:0016774,GO:0019202,GO:0019752,GO:0043436,GO:0043648,GO:0044237,GO:0044238,GO:0044249,GO:0044281,GO:…	2.7.2.4	ko:K00928	ko00260,ko00261,ko00270,ko00300,ko01100,ko01110,ko01120,ko01130,ko01210,ko01230,map00260,map00261,map00270,map00300,map01100,map01110,map01120,map01130,map01210,map01230	M00016,M00017,M00018,M00033,M00525,M00526,M00527	-	-	AA_kinase,ACT,ACT_7
gene_23D1NA_1594536	J	Involved in mRNA degradation. Catalyzes the phosphorolysis of single-stranded polyribonucleotides processively in the 3'- to 5'-direction	pnp	GO:0000175,GO:0003674,GO:0003676,GO:0003723,GO:0003729,GO:0003824,GO:0004518,GO:0004527,GO:0004532,GO:0004540,GO:0004654,GO:0005488,GO:0006139,GO:0006401,GO:0006402,GO:0006725,GO:0006807,GO:0008150,GO:0008152,GO:0008408,GO:0009056,GO:0009057,GO:0009892,GO:0009987,GO:0010468,GO:0010605,GO:0010629,GO:0016070,GO:0016071,GO:0016740,GO:0016772,GO:0016779,GO:0016787,GO:0016788,GO:0016796,GO:0016896,GO:…	2.7.7.8	ko:K00962	ko00230,ko00240,ko03018,map00230,map00240,map03018	M00394	-	-	KH_1,PNPase,RNase_PH,RNase_PH_C,S1
gene_23D1NA_1594843	-	-	-	-	-	-	-	-	-	-	-
gene_23D1NA_159496	F	Catalyzes the acyloin condensation reaction between C atoms 2 and 3 of pyruvate and glyceraldehyde 3-phosphate to yield 1-deoxy-D-xylulose-5-phosphate (DXP)	dxs	GO:0000287,GO:0003674,GO:0003824,GO:0005488,GO:0006081,GO:0006082,GO:0006090,GO:0006629,GO:0006644,GO:0006720,GO:0006793,GO:0006796,GO:0008144,GO:0008150,GO:0008152,GO:0008299,GO:0008610,GO:0008654,GO:0008661,GO:0009058,GO:0009240,GO:0009987,GO:0016740,GO:0016744,GO:0019288,GO:0019637,GO:0019682,GO:0019752,GO:0019842,GO:0030145,GO:0030975,GO:0032787,GO:0036094,GO:0040007,GO:0043167,GO:0043169,GO:…	2.2.1.7	ko:K01662	ko00730,ko00900,ko01100,ko01110,ko01130,map00730,map00900,map01100,map01110,map01130	M00096	-	-	DXP_synthase_N,Transket_pyr,Transketolase_C
gene_23D1NA_1595448	P	Carboxypeptidase regulatory-like domain	-	-	-	-	-	-	-	-	CarboxypepD_reg,TonB_dep_Rec
gene_23D1NA_1595449	S	protein SCO1 SenC PrrC involved in biogenesis of respiratory and photosynthetic systems	sco	-	-	ko:K07152	-	-	-	-	-
gene_23D1NA_1595833	G	Bacterial fructose-1,6-bisphosphatase, glpX-encoded	glpX	GO:0000287,GO:0003674,GO:0003824,GO:0005488,GO:0005575,GO:0005622,GO:0005623,GO:0005737,GO:0005829,GO:0005975,GO:0005996,GO:0006006,GO:0006094,GO:0006793,GO:0006796,GO:0008150,GO:0008152,GO:0009058,GO:0009987,GO:0016051,GO:0016311,GO:0016787,GO:0016788,GO:0016791,GO:0019203,GO:0019318,GO:0019319,GO:0019637,GO:0030145,GO:0030388,GO:0042132,GO:0042578,GO:0043167,GO:0043169,GO:0044237,GO:0044238,GO:…	3.1.3.11	ko:K02446	ko00010,ko00030,ko00051,ko00680,ko00710,ko01100,ko01110,ko01120,ko01130,ko01200,map00010,map00030,map00051,map00680,map00710,map01100,map01110,map01120,map01130,map01200	M00003,M00165,M00167	-	-	FBPase_glpX
gene_23D1NA_159587	M	Involved in cell wall formation. Catalyzes the final step in the synthesis of UDP-N-acetylmuramoyl-pentapeptide, the precursor of murein	murF	-	6.3.2.10	ko:K01929	ko00300,ko00550,ko01100,ko01502,map00300,map00550,map01100,map01502	-	-	-	Mur_ligase,Mur_ligase_C,Mur_ligase_M
gene_23D1NA_1595942	-	-	-	-	-	-	-	-	-	-	-
gene_23D1NA_1596042
gene_23D1NA_1596043
gene_23D1NA_1596166	NU	Type II secretion system (T2SS), protein F	-	-	-	-	-	-	-	-	T2SSF
gene_23D1NA_1596222	-	-	-	-	-	-	-	-	-	-	-
gene_23D1NA_1596939	NU	Belongs to the GSP D family	-	-	-	ko:K02453	ko03070,ko05111,map03070,map05111	M00331	-	-	Secretin
gene_23D1NA_1597062
gene_23D1NA_1597501	-	-	-	-	-	-	-	-	-	-	-
gene_23D1NA_1598165	S	Protein of unknown function (DUF1244)	MA20_03865	-	-	ko:K09948	-	-	-	-	DUF1244
gene_23D1NA_1598390	E	Hydroxyphenylpyruvate dioxygenase, HPPD, N-terminal	-	-	1.13.11.27	ko:K00457	ko00130,ko00350,ko00360,ko01100,map00130,map00350,map00360,map01100	M00044	-	-	Glyoxalase,Glyoxalase_5
gene_23D1NA_1598406	KT	transcription factor binding	fhlA	GO:0000976,GO:0000984,GO:0001017,GO:0001067,GO:0001150,GO:0001158,GO:0003674,GO:0003676,GO:0003677,GO:0003690,GO:0005488,GO:0005515,GO:0005575,GO:0005622,GO:0005623,GO:0005737,GO:0005829,GO:0006139,GO:0006351,GO:0006352,GO:0006355,GO:0006725,GO:0006807,GO:0008150,GO:0008152,GO:0009058,GO:0009059,GO:0009889,GO:0009891,GO:0009893,GO:0009987,GO:0010467,GO:0010468,GO:0010556,GO:0010557,GO:0010604,GO:…	-	ko:K02584,ko:K12146,ko:K12266,ko:K15836,ko:K21009	ko02020,ko02025,ko05132,map02020,map02025,map05132	-	-	-	GAF,GAF_2,GAF_3,HTH_8,Sigma54_activat
gene_23D1NA_159844	C	PFAM aldo keto reductase	-	-	-	-	-	-	-	-	Aldo_ket_red
gene_23D1NA_1598457	D	Required for chromosome condensation and partitioning	smc	-	-	ko:K03529	-	-	-	-	SMC_N,SMC_hinge
gene_23D1NA_1600273	S	Tautomerase enzyme	-	-	-	-	-	-	-	-	Tautomerase_2
gene_23D1NA_1600814	K	DNA-dependent RNA polymerase catalyzes the transcription of DNA into RNA using the four ribonucleoside triphosphates as substrates	rpoC	-	2.7.7.6	ko:K03046	ko00230,ko00240,ko01100,ko03020,map00230,map00240,map01100,map03020	M00183	-	-	RNA_pol_Rpb1_1,RNA_pol_Rpb1_2,RNA_pol_Rpb1_3,RNA_pol_Rpb1_4,RNA_pol_Rpb1_5
gene_23D1NA_1600823	-	-	-	-	-	-	-	-	-	-	-
gene_23D1NA_1601259	Q	Ring hydroxylating beta subunit	-	-	1.14.12.18	ko:K15750	ko00621,ko01100,ko01120,ko01220,map00621,map01100,map01120,map01220	M00543	-	-	Ring_hydroxyl_B
gene_23D1NA_1601640	KT	BlaR1 peptidase M56	-	-	-	-	-	-	-	-	CarboxypepD_reg,Peptidase_M56
gene_23D1NA_1601653	O	Belongs to the small heat shock protein (HSP20) family	hsp	-	-	-	-	-	-	-	HSP20
gene_23D1NA_1601903	O	Belongs to the peptidase S8 family	-	-	-	-	-	-	-	-	Peptidase_S8
gene_23D1NA_1602200	S	Oxidoreductase family, C-terminal alpha/beta domain	-	-	-	-	-	-	-	-	GFO_IDH_MocA,GFO_IDH_MocA_C
gene_23D1NA_1605118
gene_23D1NA_1605151	M	Glycosyltransferase Family 4	-	-	2.4.1.348	ko:K12995	-	-	GT4	-	Glyco_transf_4,Glycos_transf_1
gene_23D1NA_1605572	V	efflux transmembrane transporter activity	-	-	-	-	-	-	-	-	FtsX,MacB_PCD
gene_23D1NA_1606309	K	Bacterial regulatory proteins, tetR family	-	-	-	-	-	-	-	-	TetR_N
gene_23D1NA_1606644	I	Dehydrogenase	-	-	-	-	-	-	-	-	NAD_binding_2
gene_23D1NA_1608021	S	Type VI secretion system effector, Hcp	-	-	-	ko:K11903	ko02025,ko03070,map02025,map03070	M00334	-	-	T6SS_HCP
gene_23D1NA_1608098	C	4Fe-4S dicluster domain	MA20_31195	-	-	ko:K00124	ko00630,ko00680,ko01100,ko01120,ko01200,map00630,map00680,map01100,map01120,map01200	-	-	-	Fer4_11,Fer4_7
gene_23D1NA_1608253	K	competence protein	ComFC	-	-	-	-	-	-	-	DZR,Pribosyltran,zinc_ribbon_2
gene_23D1NA_1609383	V	MMPL family	-	-	-	ko:K18299	-	M00641	-	-	ACR_tran
gene_23D1NA_1609597	NU	Type II secretory pathway component PulF	-	-	-	ko:K02653	-	-	-	-	T2SSF
gene_23D1NA_1610045	V	ABC transporter transmembrane region	-	-	-	ko:K06147	-	-	-	-	ABC_membrane,ABC_tran
gene_23D1NA_161104	-	-	-	-	-	-	-	-	-	-	-
gene_23D1NA_1611309	V	MacB-like periplasmic core domain	-	-	-	-	-	-	-	-	FtsX,MacB_PCD
gene_23D1NA_1611989	I	PFAM Alpha beta hydrolase fold-3 domain protein	-	-	-	ko:K01066	-	-	-	-	Abhydrolase_3
gene_23D1NA_1612074	S	Pfam:DUF59	-	-	-	-	-	-	-	-	FeS_assembly_P
gene_23D1NA_1612118	EK	COG1167 Transcriptional regulators containing a DNA-binding HTH domain and an aminotransferase domain (MocR family) and their eukaryotic orthologs	aspT	-	-	-	-	-	-	-	Aminotran_MocR
gene_23D1NA_1612122	S	dihydrodipicolinate reductase	dapB_1	-	-	-	-	-	-	-	DapB_N
gene_23D1NA_1612238	P	TrkA-C domain	-	-	-	ko:K10716	-	-	-	-	Ion_trans_2,TrkA_C,TrkA_N
gene_23D1NA_161327	C	PFAM aldo keto reductase	-	-	-	-	-	-	-	-	Aldo_ket_red
gene_23D1NA_1613471	J	PFAM Class I peptide chain release factor	-	-	-	-	-	-	-	-	RF-1
gene_23D1NA_1613636	S	PRC-barrel domain	MA20_07315	-	-	-	-	-	-	-	PRC
gene_23D1NA_1614731	IQ	Dehydrogenase	-	-	-	-	-	-	-	-	adh_short_C2
gene_23D1NA_1615023	K	UTRA	-	-	-	-	-	-	-	-	GntR,UTRA
gene_23D1NA_1615024	S	Sulfite exporter TauE/SafE	-	-	-	-	-	-	-	-	TauE
gene_23D1NA_1615026
gene_23D1NA_1615027
gene_23D1NA_1615208	H	Biotin/lipoate A/B protein ligase family	birA	-	6.3.4.15	ko:K03524	ko00780,ko01100,map00780,map01100	-	-	-	BPL_C,BPL_LplA_LipB,BPL_LplA_LipB_2
gene_23D1NA_1615507	T	His Kinase A (phosphoacceptor) domain	-	-	-	-	-	-	-	-	GAF_2,HATPase_c,HisKA,Response_reg
gene_23D1NA_161630	-	-	-	-	-	-	-	-	-	-	-
gene_23D1NA_1617029	S	CRISPR-associated protein	-	-	-	ko:K19076	-	-	-	-	DUF3692
gene_23D1NA_1617229	K	Transcriptional regulator	-	-	-	-	-	-	-	-	AAA_22,Trans_reg_C
gene_23D1NA_1617565	S	Metallo-beta-lactamase superfamily	-	-	-	-	-	-	-	-	Lactamase_B
gene_23D1NA_1617797	M	Glycosyl transferase family 21	-	-	2.4.1.12	ko:K00694	ko00500,ko01100,ko02026,map00500,map01100,map02026	-	GT2	-	Cellulose_synt,Glyco_tranf_2_3,Glycos_transf_2,PilZ
gene_23D1NA_1618843
gene_23D1NA_1618857	T	disease resistance protein	-	-	-	-	-	-	-	-	NB-ARC,PAH
gene_23D1NA_1619530	M	Belongs to the peptidase S41A family	ctpA	-	3.4.21.102	ko:K03797	-	-	-	-	PDZ_2,Peptidase_S41
gene_23D1NA_1619638	P	Belongs to the resistance-nodulation-cell division (RND) (TC 2.A.6) family	cusA	-	-	ko:K07787	ko02020,map02020	-	-	-	ACR_tran
gene_23D1NA_1619752
gene_23D1NA_1620059	L	The UvrABC repair system catalyzes the recognition and processing of DNA lesions. UvrC both incises the 5' and 3' sides of the lesion. The N-terminal half is responsible for the 3' incision and the C-terminal half is responsible for the 5' incision	uvrC	GO:0005575,GO:0005622,GO:0005623,GO:0006950,GO:0006974,GO:0007154,GO:0008150,GO:0009380,GO:0009432,GO:0009605,GO:0009987,GO:0009991,GO:0031668,GO:0032991,GO:0033554,GO:0044424,GO:0044464,GO:0050896,GO:0051716,GO:0071496,GO:1902494,GO:1905347,GO:1905348,GO:1990391	-	ko:K03703	ko03420,map03420	-	-	-	GIY-YIG,HHH_2,HHH_5,UVR,UvrC_HhH_N
gene_23D1NA_1620683	K	Transcriptional regulator	-	-	-	-	-	-	-	-	Rrf2
gene_23D1NA_1622320	V	ABC transporter transmembrane region	msbA	-	-	ko:K06147,ko:K11085	ko02010,map02010	-	-	-	ABC_membrane,ABC_tran
gene_23D1NA_1622519	U	Part of the twin-arginine translocation (Tat) system that transports large folded proteins containing a characteristic twin-arginine motif in their signal peptide across membranes. TatA could form the protein-conducting channel of the Tat system	tatA	-	-	ko:K03116	ko03060,ko03070,map03060,map03070	M00336	-	-	MttA_Hcf106
gene_23D1NA_1623015	G	Tripartite ATP-independent periplasmic transporters, DctQ component	-	-	-	-	-	-	-	-	DctM,DctQ
gene_23D1NA_1623138	P	Cation efflux family	-	-	-	-	-	-	-	-	Cation_efflux
gene_23D1NA_1624221	K	Helix-turn-helix domain	-	-	-	-	-	-	-	-	HTH_36
gene_23D1NA_1624312	-	-	-	-	-	-	-	-	-	-	-
gene_23D1NA_1624468	S	Domain of unknown function (DUF427)	-	-	-	-	-	-	-	-	NTP_transf_9
gene_23D1NA_1624888
gene_23D1NA_1625090	G	Periplasmic binding proteins and sugar binding domain of LacI family	ytfQ	-	-	ko:K10439	ko02010,ko02030,map02010,map02030	M00212	-	-	Peripla_BP_4
gene_23D1NA_1625599	H	ThiF family	-	-	-	-	-	-	-	-	ThiF
gene_23D1NA_1625897	GM	GDP-mannose 4,6 dehydratase	-	-	4.2.1.46	ko:K01710	ko00521,ko00523,ko00525,ko01055,ko01130,map00521,map00523,map00525,map01055,map01130	M00793	-	-	GDP_Man_Dehyd
gene_23D1NA_1625898	S	PFAM 1-(5-Phosphoribosyl)-5-amino-4-imidazole-carboxylate (AIR) carboxylase	-	-	-	ko:K06898	-	-	-	-	AIRC
gene_23D1NA_1625899	L	tRNA processing	-	-	-	ko:K06864	-	-	-	-	ATP_bind_3,NAD_synthase
gene_23D1NA_1625901
gene_23D1NA_1625903
gene_23D1NA_1626281	O	but contains zinc binding domain found at the N-terminus of the ClpX protein. ClpX is an ATPase which functions both as a substrate specificity component of the ClpXP protease and as a molecular chaperone	-	-	-	ko:K03544	ko04112,map04112	-	-	-	zf-C4_ClpX
gene_23D1NA_162634	M	Belongs to the UDP-glucose GDP-mannose dehydrogenase family	rkpK	-	1.1.1.22	ko:K00012	ko00040,ko00053,ko00520,ko01100,map00040,map00053,map00520,map01100	M00014,M00129,M00361,M00362	-	-	UDPG_MGDP_dh,UDPG_MGDP_dh_C,UDPG_MGDP_dh_N
gene_23D1NA_1627820	C	Belongs to the class-II pyridine nucleotide-disulfide oxidoreductase family	trxB	-	1.8.1.9	ko:K00384	ko00450,map00450	-	-	-	Pyr_redox_2
gene_23D1NA_1627900	S	PFAM DoxX family protein	-	-	-	-	-	-	-	-	DoxX_2
gene_23D1NA_1628175	T	Histidine kinase-like ATPases	-	-	-	-	-	-	-	-	GAF,GAF_2,HAMP,HATPase_c,HisKA,Hpt,Response_reg,dCache_1
gene_23D1NA_1628695
gene_23D1NA_163034	H	glycosyl transferase family 28	-	-	-	-	-	-	-	-	UDPGT
gene_23D1NA_1630534
gene_23D1NA_1630553	O	Part of a stress-induced multi-chaperone system, it is involved in the recovery of the cell from heat-induced damage, in cooperation with DnaK, DnaJ and GrpE	clpB	-	-	ko:K03695	ko04213,map04213	-	-	-	AAA,AAA_2,ClpB_D2-small,Clp_N
gene_23D1NA_1630665	IQ	Dehydrogenases with different specificities (related to short-chain alcohol dehydrogenases)	abmB	GO:0003674,GO:0003824,GO:0006725,GO:0008150,GO:0008152,GO:0009987,GO:0010130,GO:0016043,GO:0016491,GO:0016614,GO:0016616,GO:0018913,GO:0018915,GO:0022607,GO:0042537,GO:0043933,GO:0044085,GO:0044237,GO:0051259,GO:0051260,GO:0051262,GO:0051289,GO:0055114,GO:0065003,GO:0071704,GO:0071840,GO:1901360	1.1.1.30	ko:K00019,ko:K07535	ko00072,ko00362,ko00650,ko01100,ko01120,ko01220,map00072,map00362,map00650,map01100,map01120,map01220	M00088,M00540	-	-	adh_short,adh_short_C2
gene_23D1NA_16310	NU	Tetratricopeptide repeat	-	-	-	-	-	-	-	-	PPR,TPR_11,TPR_2,TPR_8
gene_23D1NA_1631519	J	Located at the back of the 30S subunit body where it stabilizes the conformation of the head with respect to the body	rpsE	-	-	ko:K02988	ko03010,map03010	M00178,M00179	-	-	Ribosomal_S5,Ribosomal_S5_C
gene_23D1NA_1631777	-	-	QU41_02790	-	-	-	-	-	-	-	-
gene_23D1NA_163191
gene_23D1NA_1632509	S	Domain of unknown function (DUF4304)	-	-	-	-	-	-	-	-	DUF4304
gene_23D1NA_1633990	K	Belongs to the sigma-70 factor family. ECF subfamily	-	-	-	ko:K03088	-	-	-	-	Sigma70_r2,Sigma70_r4,Sigma70_r4_2
gene_23D1NA_1634130	K	PFAM helix-turn-helix- domain containing protein AraC type	-	-	-	-	-	-	-	-	HTH_18
gene_23D1NA_1636639	C	NADH dehydrogenase, FAD-containing subunit	-	-	1.6.99.3	ko:K03885	ko00190,map00190	-	-	-	Pyr_redox_2
gene_23D1NA_1637502	C	lysine 2,3-aminomutase	-	-	5.4.3.2	ko:K01843	ko00310,map00310	-	-	-	Fer4_12,LAM_C,Radical_SAM
gene_23D1NA_163768	I	Fatty acid desaturase	-	-	1.14.19.1	ko:K00507	ko01040,ko01212,ko03320,ko04152,ko04212,map01040,map01212,map03320,map04152,map04212	-	-	-	FA_desaturase
gene_23D1NA_1638268	P	Serves to protect cells from the toxic effects of hydrogen peroxide	katA	-	1.11.1.6	ko:K03781	ko00380,ko00630,ko01110,ko01130,ko01200,ko04011,ko04016,ko04068,ko04146,ko04211,ko04212,ko04213,ko05014,map00380,map00630,map01110,map01130,map01200,map04011,map04016,map04068,map04146,map04211,map04212,map04213,map05014	M00532	-	-	Catalase,Catalase-rel
gene_23D1NA_1639204	J	Involved in the binding of tRNA to the ribosomes	rpsJ	-	-	ko:K02946	ko03010,map03010	M00178,M00179	-	-	Ribosomal_S10
gene_23D1NA_163959	P	PFAM amidohydrolase	MA20_19310	-	-	ko:K07045	-	-	-	-	Amidohydro_2
gene_23D1NA_1640000	EU	Peptidase S9 prolyl oligopeptidase active site	-	-	-	-	-	-	-	-	PD40,Peptidase_S9,Peptidase_S9_N
gene_23D1NA_1641545	E	Bacterial extracellular solute-binding proteins, family 5 Middle	-	-	-	ko:K02035	ko02024,map02024	M00239	-	-	SBP_bac_5
gene_23D1NA_1641799
gene_23D1NA_1642118	C	F420-dependent	-	-	-	-	-	-	-	-	Bac_luciferase
gene_23D1NA_1642190	C	Aldo/keto reductase family	-	-	-	-	-	-	-	-	Aldo_ket_red
gene_23D1NA_1643221	S	Protein of unknown function (DUF998)	-	-	-	-	-	-	-	-	DUF998
gene_23D1NA_1643291	V	AcrB/AcrD/AcrF family	MA20_13830	-	-	-	-	-	-	-	ACR_tran
gene_23D1NA_1643395	O	COG1397 ADP-ribosylglycohydrolase	draG	-	3.2.2.24	ko:K05521	-	-	-	-	ADP_ribosyl_GH
gene_23D1NA_1643441	V	drug transmembrane transport	norM	-	-	ko:K03327	-	-	-	-	MatE
gene_23D1NA_164386	K	Transcriptional regulator	-	-	-	ko:K16137	-	-	-	-	TetR_N
gene_23D1NA_164409	T	Prokaryotic dksA/traR C4-type zinc finger	-	-	-	ko:K06204	ko02026,map02026	-	-	-	zf-dskA_traR
gene_23D1NA_1644733
gene_23D1NA_1644813	C	pyridine	sthA	GO:0005575,GO:0005618,GO:0005622,GO:0005623,GO:0005737,GO:0005829,GO:0005886,GO:0016020,GO:0030312,GO:0044424,GO:0044444,GO:0044464,GO:0071944	1.6.1.1	ko:K00322	ko00760,ko01100,map00760,map01100	-	-	-	Pyr_redox_2,Pyr_redox_dim
gene_23D1NA_1644826	M	TamB, inner membrane protein subunit of TAM complex	-	-	-	ko:K09800	-	-	-	-	TamB
gene_23D1NA_1644991	S	SURF1 family	surf1	-	-	ko:K14998	-	-	-	-	SURF1
gene_23D1NA_1644996	S	peptidase U62, modulator of DNA gyrase	tldD	-	-	ko:K03568	-	-	-	-	PmbA_TldD
gene_23D1NA_1645361	L	Bacterial DNA topoisomerase I DNA-binding domain	-	-	5.99.1.2	ko:K03169	-	-	-	-	Topoisom_bac,Toprim,zf-C4_Topoisom
gene_23D1NA_1646463	-	-	-	-	-	-	-	-	-	-	-
gene_23D1NA_1647987	I	Acyl-CoA dehydrogenase, C-terminal domain	-	-	1.3.8.7	ko:K00249	ko00071,ko00280,ko00410,ko00640,ko01100,ko01110,ko01130,ko01200,ko01212,ko03320,map00071,map00280,map00410,map00640,map01100,map01110,map01130,map01200,map01212,map03320	M00013,M00036,M00087	-	-	Acyl-CoA_dh_1,Acyl-CoA_dh_M,Acyl-CoA_dh_N
gene_23D1NA_1648355	G	Phosphoglucose isomerase	pgi	GO:0005575,GO:0005622,GO:0005623,GO:0005737,GO:0044424,GO:0044464	5.3.1.9	ko:K01810	ko00010,ko00030,ko00500,ko00520,ko01100,ko01110,ko01120,ko01130,ko01200,map00010,map00030,map00500,map00520,map01100,map01110,map01120,map01130,map01200	M00001,M00004,M00114	-	-	PGI
gene_23D1NA_1648426
gene_23D1NA_1648743	E	gamma-glutamyltransferase	-	-	2.3.2.2,3.4.19.13	ko:K00681	ko00430,ko00460,ko00480,ko01100,map00430,map00460,map00480,map01100	-	-	-	G_glu_transpept
gene_23D1NA_164974	S	Transferrin receptor-like dimerisation domain	-	-	3.4.17.21	ko:K01301	-	-	-	-	PA,Peptidase_M28,TFR_dimer
gene_23D1NA_1650410	F	Catalyzes the transfer of the gamma-phosphate of ATP to D-galactose to form alpha-D-galactose-1-phosphate (Gal-1-P)	galK	-	2.7.1.6	ko:K00849	ko00052,ko00520,ko01100,map00052,map00520,map01100	M00554,M00632	-	-	GHMP_kinases_C,GHMP_kinases_N,GalKase_gal_bdg
gene_23D1NA_1650472	GM	NmrA-like family	-	-	-	-	-	-	-	-	NmrA
gene_23D1NA_1650758	M	UDP binding domain	-	-	1.1.1.136	ko:K02474,ko:K13015	ko00520,map00520	-	-	-	UDPG_MGDP_dh,UDPG_MGDP_dh_C,UDPG_MGDP_dh_N
gene_23D1NA_1650777	S	hyperosmotic response	-	-	-	-	-	-	-	-	BON
gene_23D1NA_1651051	-	-	-	-	-	-	-	-	-	-	DUF4890
gene_23D1NA_1651820	T	Immunoglobulin like	-	-	-	ko:K17341	-	-	-	-	EGF_CA,I-set,Ig_2,Ig_3,TSP_1,VWA_2
gene_23D1NA_1651927	S	IMP dehydrogenase activity	-	-	-	-	-	-	-	-	CBS
gene_23D1NA_1652443	S	Protein of unknown function (DUF1244)	MA20_03865	-	-	ko:K09948	-	-	-	-	DUF1244
gene_23D1NA_1652640	E	Hydrolase activity	-	-	3.4.19.5	ko:K13051	-	-	-	-	Asparaginase_2
gene_23D1NA_1653017	I	N-terminal half of MaoC dehydratase	-	-	-	-	-	-	-	-	MaoC_dehydrat_N
gene_23D1NA_1654348	C	NiFe/NiFeSe hydrogenase small subunit C-terminal	-	-	1.12.99.6	ko:K06282	ko00633,ko01120,map00633,map01120	-	-	-	NiFe_hyd_SSU_C,Oxidored_q6
gene_23D1NA_1654388	K	DNA-dependent RNA polymerase catalyzes the transcription of DNA into RNA using the four ribonucleoside triphosphates as substrates	rpoC	-	2.7.7.6	ko:K03046	ko00230,ko00240,ko01100,ko03020,map00230,map00240,map01100,map03020	M00183	-	-	RNA_pol_Rpb1_1,RNA_pol_Rpb1_2,RNA_pol_Rpb1_3,RNA_pol_Rpb1_4,RNA_pol_Rpb1_5
gene_23D1NA_1654885	-	-	-	-	-	-	-	-	-	-	SnoaL_2
gene_23D1NA_1655355	P	COG2217 Cation transport ATPase	-	-	3.6.3.54	ko:K17686	ko01524,ko04016,map01524,map04016	-	-	-	E1-E2_ATPase,HMA,Hydrolase,YHS
gene_23D1NA_1655746	GH	Belongs to the TPP enzyme family	ipdC	-	4.1.1.1,4.1.1.74	ko:K01568,ko:K04103	ko00010,ko00380,ko01100,ko01110,ko01130,map00010,map00380,map01100,map01110,map01130	-	-	-	TPP_enzyme_C,TPP_enzyme_M,TPP_enzyme_N
gene_23D1NA_1656793	Q	Virulence factor Mce family protein	-	-	-	ko:K02067	ko02010,map02010	M00210,M00669,M00670	-	-	Mce4_CUP1,MlaD
gene_23D1NA_1657392	M	Catalyzes the reduction of dTDP-6-deoxy-L-lyxo-4- hexulose to yield dTDP-L-rhamnose	rfbD	-	1.1.1.133	ko:K00067	ko00521,ko00523,ko01130,map00521,map00523,map01130	M00793	-	-	RmlD_sub_bind
gene_23D1NA_1657751	D	involved in chromosome partitioning	-	-	-	ko:K03496	-	-	-	-	AAA_31
gene_23D1NA_1657881	S	Cobaltochelatase CobS subunit N terminal	cobS	-	6.6.1.2	ko:K09882	ko00860,ko01100,map00860,map01100	-	-	-	AAA_5,CobS_N
gene_23D1NA_1658818	E	Receptor family ligand binding region	MA20_38130	-	-	ko:K01999	ko02010,ko02024,map02010,map02024	M00237	-	-	Peripla_BP_6
gene_23D1NA_165946	C	aldo keto reductase	-	-	-	-	-	-	-	-	Aldo_ket_red
gene_23D1NA_1660006	S	Metallo-beta-lactamase superfamily	-	-	-	-	-	-	-	-	Lactamase_B
gene_23D1NA_1660563
gene_23D1NA_1661078	CE	Tartrate dehydrogenase	-	-	1.1.1.83,1.1.1.93,4.1.1.73	ko:K07246	ko00630,ko00650,map00630,map00650	-	-	-	Iso_dh
gene_23D1NA_1661852	S	Winged helix DNA-binding domain	-	-	-	-	-	-	-	-	HTH_42
gene_23D1NA_1661936	P	transport	-	-	-	-	-	-	-	-	CarboxypepD_reg,Plug,TonB_dep_Rec
gene_23D1NA_1662781	O	Scaffold protein Nfu/NifU N terminal	nifU	-	-	-	-	-	-	-	Nfu_N,NifU
gene_23D1NA_166380	G	Xylose isomerase-like TIM barrel	-	-	-	-	-	-	-	-	AP_endonuc_2
gene_23D1NA_1663804	P	Ammonium transporter	-	-	-	ko:K03320	-	-	-	-	Ammonium_transp
gene_23D1NA_166381	H	RibD C-terminal domain	-	-	-	-	-	-	-	-	RibD_C
gene_23D1NA_166383	IQ	Beta-ketoacyl synthase, C-terminal domain	-	-	-	-	-	-	-	-	Ketoacyl-synt_C,ketoacyl-synt
gene_23D1NA_1665188	G	alpha amylase catalytic	-	-	3.2.1.1,5.4.99.16	ko:K05343	ko00500,ko01100,map00500,map01100	-	GH13	-	Alpha-amylase,Malt_amylase_C
gene_23D1NA_1665241	M	OmpA-like transmembrane domain	MA20_31420	-	-	ko:K16079	-	-	-	-	OMP_b-brl
gene_23D1NA_1665983	O	Prevents misfolding and promotes the refolding and proper assembly of unfolded polypeptides generated under stress conditions	groL	-	-	ko:K04077	ko03018,ko04212,ko04940,ko05134,ko05152,map03018,map04212,map04940,map05134,map05152	-	-	-	Cpn60_TCP1
gene_23D1NA_1666347	E	Acetolactate synthase, large subunit, biosynthetic	-	-	2.2.1.6	ko:K01652	ko00290,ko00650,ko00660,ko00770,ko01100,ko01110,ko01130,ko01210,ko01230,map00290,map00650,map00660,map00770,map01100,map01110,map01130,map01210,map01230	M00019,M00570	-	-	TPP_enzyme_C,TPP_enzyme_M,TPP_enzyme_N
gene_23D1NA_1667445
gene_23D1NA_1668128
gene_23D1NA_1669492	S	Amidohydrolase	ligJ	-	4.1.1.45,4.2.1.83	ko:K03392,ko:K10220	ko00362,ko00380,ko01100,ko01120,map00362,map00380,map01100,map01120	M00038	-	-	Amidohydro_2
gene_23D1NA_167015	S	Cupin 2, conserved barrel domain protein	-	-	-	-	-	-	-	-	Cupin_2
gene_23D1NA_1670304	I	transferase	-	-	2.8.3.5	ko:K01029	ko00072,ko00280,ko00650,map00072,map00280,map00650	-	-	-	CoA_trans
gene_23D1NA_1670526	E	GDSL-like Lipase/Acylhydrolase	tesA	-	3.1.1.5	ko:K10804	ko01040,map01040	-	-	-	Lipase_GDSL_2
gene_23D1NA_1671372	S	PIN domain	-	-	-	-	-	-	-	-	PIN
gene_23D1NA_1671373	K	toxin-antitoxin pair type II binding	-	-	-	ko:K06284	-	-	-	-	ABC_tran,MazE_antitoxin
gene_23D1NA_1671597	V	Biotin-lipoyl like	-	-	-	ko:K03543	-	M00701	-	-	Biotin_lipoyl_2,HlyD_3,HlyD_D23
gene_23D1NA_1671702	G	Catalyzes the oxidation of glucose 6-phosphate to 6- phosphogluconolactone	-	-	1.1.1.363,1.1.1.49	ko:K00036	ko00030,ko00480,ko01100,ko01110,ko01120,ko01130,ko01200,ko05230,map00030,map00480,map01100,map01110,map01120,map01130,map01200,map05230	M00004,M00006,M00008	-	-	G6PD_C,G6PD_N
gene_23D1NA_167171	KLTU	Protein kinase domain	-	-	2.7.11.1	ko:K12132	-	-	-	-	PD40,Pkinase
gene_23D1NA_1671893	M	tail specific protease	ctpA	-	3.4.21.102	ko:K03797	-	-	-	-	PDZ_2,Peptidase_S41
gene_23D1NA_1672797	K	Belongs to the P(II) protein family	-	-	-	ko:K04751,ko:K04752	ko02020,map02020	-	-	-	P-II
gene_23D1NA_1672821	V	Peptidase C39 family	lagD	-	3.6.3.27	ko:K06021,ko:K11004,ko:K20344	ko02010,ko02024,ko03070,ko05133,map02010,map02024,map03070,map05133	M00325,M00575	-	-	ABC_membrane,ABC_tran,Peptidase_C39
gene_23D1NA_1673675	V	Subunit R is required for both nuclease and ATPase activities, but not for modification	-	-	3.1.21.3	ko:K01153	-	-	-	-	HSDR_N,ResIII
gene_23D1NA_1673939	C	Domain of unknown function (DUF4070)	MA20_16100	-	-	-	-	-	-	-	B12-binding,DUF4070,Radical_SAM
gene_23D1NA_1673964	O	Prevents misfolding and promotes the refolding and proper assembly of unfolded polypeptides generated under stress conditions	groL	-	-	ko:K04077	ko03018,ko04212,ko04940,ko05134,ko05152,map03018,map04212,map04940,map05134,map05152	-	-	-	Cpn60_TCP1
gene_23D1NA_1674329	IQ	Enoyl-(Acyl carrier protein) reductase	MA20_19265	-	-	-	-	-	-	-	adh_short,adh_short_C2
gene_23D1NA_1674589	F	Belongs to the phosphoglycerate kinase family	pgk	-	2.7.2.3	ko:K00927	ko00010,ko00710,ko01100,ko01110,ko01120,ko01130,ko01200,ko01230,map00010,map00710,map01100,map01110,map01120,map01130,map01200,map01230	M00001,M00002,M00003,M00165,M00166,M00308,M00552	-	-	PGK
gene_23D1NA_1674893	I	Domain of unknown function (DUF4159)	-	-	-	-	-	-	-	-	A2M_comp,DUF4159,Prenyltrans
gene_23D1NA_1675624	K	PFAM Bacterial regulatory proteins, tetR family	-	-	-	-	-	-	-	-	TetR_C_11,TetR_N
gene_23D1NA_1675796	S	KR domain	-	-	-	-	-	-	-	-	adh_short
gene_23D1NA_1676625	K	response regulator, receiver	-	-	-	-	-	-	-	-	GerE,Response_reg
gene_23D1NA_167834	S	GPR1/FUN34/yaaH family	-	-	-	ko:K07034	-	-	-	-	Grp1_Fun34_YaaH
gene_23D1NA_1678676	J	Catalyzes the attachment of serine to tRNA(Ser). Is also able to aminoacylate tRNA(Sec) with serine, to form the misacylated tRNA L-seryl-tRNA(Sec), which will be further converted into selenocysteinyl-tRNA(Sec)	serS	-	6.1.1.11	ko:K01875	ko00970,map00970	M00359,M00360	-	-	Seryl_tRNA_N,tRNA-synt_2b
gene_23D1NA_1678677	J	Phosphorolytic exoribonuclease that removes nucleotide residues following the -CCA terminus of tRNA and adds nucleotides to the ends of RNA molecules by using nucleoside diphosphates as substrates	rph	-	2.7.7.56	ko:K00989	-	-	-	-	RNase_PH,RNase_PH_C
gene_23D1NA_1679144	D	protein involved in exopolysaccharide biosynthesis	-	-	-	ko:K16554	ko05111,map05111	-	-	-	AAA_31,GNVR,Wzz
gene_23D1NA_1679680
gene_23D1NA_1680036	L	HELICc2	-	-	3.6.4.12	ko:K03722	-	-	-	-	DEAD,Helicase_C_2
gene_23D1NA_1680356	S	Domain of unknown function (DUF5005)	-	-	-	-	-	-	-	-	DUF5005
gene_23D1NA_1682095	F	phosphorylase	mtnN	-	3.2.2.9	ko:K01243	ko00270,ko01100,ko01230,map00270,map01100,map01230	M00034,M00609	-	-	PNP_UDP_1
gene_23D1NA_1682570	S	3-demethylubiquinone-9 3-methyltransferase	-	-	-	ko:K04750	-	-	-	-	3-dmu-9_3-mt
gene_23D1NA_1682616	G	Lactonase, 7-bladed beta-propeller	-	-	-	-	-	-	-	-	Lactonase
gene_23D1NA_1683277	KLT	Protein kinase domain	-	-	-	-	-	-	-	-	Pkinase
gene_23D1NA_1683573	I	PFAM Fatty acid desaturase	-	-	1.14.19.1	ko:K00507	ko01040,ko01212,ko03320,ko04152,ko04212,map01040,map01212,map03320,map04152,map04212	-	-	-	FA_desaturase
gene_23D1NA_1683792	-	-	-	-	-	-	-	-	-	-	-
gene_23D1NA_1683986	L	Reverse transcriptase (RNA-dependent DNA polymerase)	-	-	2.7.7.49	ko:K00986	-	-	-	-	GIIM,RVT_1
gene_23D1NA_1684246
gene_23D1NA_1684810	G	Catalyzes the interconversion of 2-phosphoglycerate and 3-phosphoglycerate	gpmI	-	5.4.2.12	ko:K15633	ko00010,ko00260,ko00680,ko01100,ko01110,ko01120,ko01130,ko01200,ko01230,map00010,map00260,map00680,map01100,map01110,map01120,map01130,map01200,map01230	M00001,M00002,M00003	-	-	Metalloenzyme,Phosphodiest,iPGM_N
gene_23D1NA_168498	E	Receptor family ligand binding region	-	-	-	ko:K01999	ko02010,ko02024,map02010,map02024	M00237	-	-	Peripla_BP_6
gene_23D1NA_1685377	-	-	-	-	-	-	-	-	-	-	-
gene_23D1NA_1685480	C	FAD-dependent pyridine nucleotide-disulphide oxidoreductase	-	-	1.8.1.9	ko:K00384	ko00450,map00450	-	-	-	Pyr_redox_2,cNMP_binding
gene_23D1NA_1686046	J	amino acids such as valine, to avoid such errors it has two additional distinct tRNA(Ile)-dependent editing activities. One activity is designated as 'pretransfer' editing and involves the hydrolysis of activated Val-AMP. The other activity is designated 'posttransfer' editing and involves deacylation of mischarged Val-tRNA(Ile)	ileS	-	6.1.1.5	ko:K01870	ko00970,map00970	M00359,M00360	-	-	Anticodon_1,tRNA-synt_1,zf-FPG_IleRS
gene_23D1NA_1686362	G	Bacterial fructose-1,6-bisphosphatase, glpX-encoded	glpX	-	3.1.3.11,3.1.3.37	ko:K02446,ko:K11532	ko00010,ko00030,ko00051,ko00680,ko00710,ko01100,ko01110,ko01120,ko01130,ko01200,map00010,map00030,map00051,map00680,map00710,map01100,map01110,map01120,map01130,map01200	M00003,M00165,M00167	-	-	FBPase_glpX
gene_23D1NA_1686632	E	Glyoxalase/Bleomycin resistance protein/Dioxygenase superfamily	-	-	-	-	-	-	-	-	Glyoxalase
gene_23D1NA_168680	S	membrane	-	-	-	-	-	-	-	-	Rhomboid
gene_23D1NA_1687073
gene_23D1NA_1687960	-	-	-	-	-	-	-	-	-	-	-
gene_23D1NA_1687975	K	DNA-dependent RNA polymerase catalyzes the transcription of DNA into RNA using the four ribonucleoside triphosphates as substrates	rpoC	-	2.7.7.6	ko:K03046	ko00230,ko00240,ko01100,ko03020,map00230,map00240,map01100,map03020	M00183	-	-	RNA_pol_Rpb1_1,RNA_pol_Rpb1_2,RNA_pol_Rpb1_3,RNA_pol_Rpb1_4,RNA_pol_Rpb1_5
gene_23D1NA_1688256	E	Master enzyme that delivers sulfur to a number of partners involved in Fe-S cluster assembly, tRNA modification or cofactor biosynthesis. Catalyzes the removal of elemental sulfur atoms from cysteine to produce alanine. Functions as a sulfur delivery protein for Fe-S cluster synthesis onto IscU, an Fe-S scaffold assembly protein, as well as other S acceptor proteins	iscS	-	2.8.1.7	ko:K04487	ko00730,ko01100,ko04122,map00730,map01100,map04122	-	-	-	Aminotran_5
gene_23D1NA_1688914	-	-	-	-	-	-	-	-	-	-	-
gene_23D1NA_1689030
gene_23D1NA_1690379	O	TIGRFAM FeS assembly ATPase SufC	-	-	-	ko:K09013	-	-	-	-	ABC_tran
gene_23D1NA_1690555
gene_23D1NA_1690944	U	Required for the insertion and or proper folding and or complex formation of integral membrane proteins into the membrane. Involved in integration of membrane proteins that insert both dependently and independently of the Sec translocase complex, as well as at least some lipoproteins. Aids folding of multispanning membrane proteins	yidC	-	-	ko:K03217	ko02024,ko03060,ko03070,map02024,map03060,map03070	M00335	-	-	60KD_IMP,YidC_periplas
gene_23D1NA_169106	T	PFAM Protein kinase domain	-	-	3.1.3.3	ko:K07315	-	-	-	-	AAA_16,Guanylate_cyc,Pkinase,Response_reg,SpoIIE
gene_23D1NA_169108	S	Oxidoreductase family, NAD-binding Rossmann fold	-	-	-	-	-	-	-	-	GFO_IDH_MocA,GFO_IDH_MocA_C
gene_23D1NA_169110	S	oligosaccharyl transferase activity	-	-	-	-	-	-	-	-	PMT_2
gene_23D1NA_169111	Q	cytochrome p450	-	-	-	-	-	-	-	-	p450
gene_23D1NA_1691146	N	Role in flagellar biosynthesis	fliR	-	-	ko:K02421	ko02040,map02040	-	-	-	Bac_export_1
gene_23D1NA_169115	P	Plays a role in the regulation of phosphate uptake	phoU	GO:0003674,GO:0005488,GO:0005515,GO:0005575,GO:0005622,GO:0005623,GO:0005737,GO:0008150,GO:0009892,GO:0010563,GO:0010966,GO:0019220,GO:0019222,GO:0031323,GO:0031324,GO:0032879,GO:0034762,GO:0034763,GO:0034765,GO:0034766,GO:0042802,GO:0042803,GO:0043269,GO:0043271,GO:0044070,GO:0044424,GO:0044464,GO:0045936,GO:0046983,GO:0048519,GO:0048523,GO:0050789,GO:0050794,GO:0051049,GO:0051051,GO:0051174,GO:…	-	ko:K02039	-	-	-	-	PhoU
gene_23D1NA_169116	O	Prevents misfolding and promotes the refolding and proper assembly of unfolded polypeptides generated under stress conditions	groL	-	-	ko:K04077	ko03018,ko04212,ko04940,ko05134,ko05152,map03018,map04212,map04940,map05134,map05152	-	-	-	Cpn60_TCP1
gene_23D1NA_169117	O	Binds to Cpn60 in the presence of Mg-ATP and suppresses the ATPase activity of the latter	groS	-	-	ko:K04078	-	-	-	-	Cpn10
gene_23D1NA_169118	O	Heat shock 70 kDa protein	dnaK	-	-	ko:K04043	ko03018,ko04212,ko05152,map03018,map04212,map05152	-	-	-	HSP70
gene_23D1NA_1691652	J	Binds 16S rRNA, required for the assembly of 30S particles and may also be responsible for determining the conformation of the 16S rRNA at the A site	rpsN	GO:0003674,GO:0003735,GO:0005198,GO:0005575,GO:0005622,GO:0005623,GO:0005737,GO:0005840,GO:0006412,GO:0006518,GO:0006807,GO:0008150,GO:0008152,GO:0009058,GO:0009059,GO:0009987,GO:0010467,GO:0015935,GO:0019538,GO:0032991,GO:0034641,GO:0034645,GO:0043043,GO:0043170,GO:0043226,GO:0043228,GO:0043229,GO:0043232,GO:0043603,GO:0043604,GO:0044237,GO:0044238,GO:0044249,GO:0044260,GO:0044267,GO:0044271,GO:…	-	ko:K02954	ko03010,map03010	M00178,M00179	-	-	Ribosomal_S14
gene_23D1NA_1692037	C	FAD linked oxidases, C-terminal domain	-	-	-	-	-	-	-	-	CCG,FAD-oxidase_C,FAD_binding_4,Fer4_8
gene_23D1NA_1692262	C	TIGRFAM Hopanoid biosynthesis associated radical SAM protein HpnJ	-	-	-	-	-	-	-	-	B12-binding,Radical_SAM
gene_23D1NA_169228	P	potassium ion transport	-	-	-	-	-	-	-	-	Asp-Al_Ex,TrkA_C
gene_23D1NA_1692854
gene_23D1NA_169305	F	Catalyzes a reversible aldol reaction between acetaldehyde and D-glyceraldehyde 3-phosphate to generate 2-deoxy- D-ribose 5-phosphate	deoC	GO:0003674,GO:0003824,GO:0004139,GO:0005975,GO:0006139,GO:0006725,GO:0006753,GO:0006793,GO:0006796,GO:0006807,GO:0008150,GO:0008152,GO:0009056,GO:0009058,GO:0009117,GO:0009166,GO:0009262,GO:0009264,GO:0009987,GO:0016052,GO:0016829,GO:0016830,GO:0016832,GO:0018130,GO:0019438,GO:0019439,GO:0019637,GO:0034404,GO:0034641,GO:0034654,GO:0034655,GO:0044237,GO:0044238,GO:0044248,GO:0044249,GO:0044270,GO:…	4.1.2.4	ko:K01619	ko00030,map00030	-	-	-	DeoC
gene_23D1NA_169307	C	Belongs to the aldehyde dehydrogenase family	-	-	1.2.1.3	ko:K00128	ko00010,ko00053,ko00071,ko00280,ko00310,ko00330,ko00340,ko00380,ko00410,ko00561,ko00620,ko00625,ko00903,ko00981,ko01100,ko01110,ko01120,ko01130,map00010,map00053,map00071,map00280,map00310,map00330,map00340,map00380,map00410,map00561,map00620,map00625,map00903,map00981,map01100,map01110,map01120,map01130	M00135	-	-	Aldedh
gene_23D1NA_169308	G	PFAM periplasmic binding protein LacI transcriptional regulator	-	-	-	ko:K10439	ko02010,ko02030,map02010,map02030	M00212	-	-	Peripla_BP_4
gene_23D1NA_169310	G	Belongs to the binding-protein-dependent transport system permease family	-	-	-	-	-	-	-	-	BPD_transp_2
gene_23D1NA_169312	L	DNA topoisomerase, type IA, central	topB	-	5.99.1.2	ko:K03169	-	-	-	-	SWIB,Topoisom_bac,Toprim,Toprim_Crpt
gene_23D1NA_169314	E	Iron-containing alcohol dehydrogenase	aroB	-	4.2.3.4	ko:K01735	ko00400,ko01100,ko01110,ko01130,ko01230,map00400,map01100,map01110,map01130,map01230	M00022	-	-	DHQ_synthase
gene_23D1NA_169315	G	Bacterial extracellular solute-binding protein	-	-	-	ko:K10108	ko02010,ko02030,map02010,map02030	M00194	-	-	SBP_bac_8
gene_23D1NA_169317	EGP	Transmembrane secretion effector	-	-	-	-	-	-	-	-	MFS_3
gene_23D1NA_169320	E	Catalyzes the removal of elemental sulfur and selenium atoms from L-cysteine, L-cystine, L-selenocysteine, and L- selenocystine to produce L-alanine	-	-	2.8.1.7,4.4.1.16	ko:K11717	ko00450,ko01100,map00450,map01100	-	-	-	Aminotran_5
gene_23D1NA_169321	M	UDP-3-O-[3-hydroxymyristoyl] N-acetylglucosamine deacetylase activity	fabZ	GO:0003674,GO:0003824,GO:0016829,GO:0016835,GO:0016836,GO:0019171	3.5.1.108,4.2.1.59	ko:K02372,ko:K02535,ko:K13599,ko:K16363	ko00061,ko00540,ko00780,ko01100,ko01212,ko02020,map00061,map00540,map00780,map01100,map01212,map02020	M00060,M00083,M00498,M00572	-	-	FabA,LpxC
gene_23D1NA_1693773	-	-	-	-	-	-	-	-	-	-	-
gene_23D1NA_1693797	I	acyl-CoA dehydrogenase	fadE18_2	-	1.3.8.7	ko:K00249	ko00071,ko00280,ko00410,ko00640,ko01100,ko01110,ko01130,ko01200,ko01212,ko03320,map00071,map00280,map00410,map00640,map01100,map01110,map01130,map01200,map01212,map03320	M00013,M00036,M00087	-	-	Acyl-CoA_dh_1,Acyl-CoA_dh_M,Acyl-CoA_dh_N
gene_23D1NA_1693835	CO	PFAM NHL repeat	-	-	-	-	-	-	-	-	NHL,Thioredoxin_8
gene_23D1NA_1694064	-	-	-	-	-	-	-	-	-	-	-
gene_23D1NA_1694083
gene_23D1NA_1694102	G	fructose-bisphosphate aldolase	fba	GO:0003674,GO:0003824,GO:0004332,GO:0005488,GO:0005515,GO:0005575,GO:0005576,GO:0005618,GO:0005622,GO:0005623,GO:0005737,GO:0005829,GO:0005886,GO:0005975,GO:0005996,GO:0006006,GO:0006082,GO:0006090,GO:0006091,GO:0006094,GO:0006096,GO:0006139,GO:0006163,GO:0006164,GO:0006165,GO:0006725,GO:0006732,GO:0006733,GO:0006753,GO:0006754,GO:0006757,GO:0006793,GO:0006796,GO:0006807,GO:0008150,GO:0008152,GO:…	4.1.2.13	ko:K01624	ko00010,ko00030,ko00051,ko00680,ko00710,ko01100,ko01110,ko01120,ko01130,ko01200,ko01230,map00010,map00030,map00051,map00680,map00710,map01100,map01110,map01120,map01130,map01200,map01230	M00001,M00003,M00165,M00167,M00344,M00345	-	-	F_bP_aldolase
gene_23D1NA_1696572	GM	PFAM Di-glucose binding within endoplasmic reticulum	-	-	-	-	-	-	-	-	Malectin
gene_23D1NA_1698009
gene_23D1NA_1698644	P	COG0601 ABC-type dipeptide oligopeptide nickel transport systems, permease components	-	-	-	ko:K02033	ko02024,map02024	M00239	-	-	BPD_transp_1
gene_23D1NA_1699031	K	Represses a number of genes involved in the response to DNA damage (SOS response), including recA and lexA. In the presence of single-stranded DNA, RecA interacts with LexA causing an autocatalytic cleavage which disrupts the DNA-binding part of LexA, leading to derepression of the SOS regulon and eventually DNA repair	lexA	-	3.4.21.88	ko:K01356	-	M00729	-	-	LexA_DNA_bind,Peptidase_S24
gene_23D1NA_1701004	C	alcohol dehydrogenase	adhB	GO:0005575,GO:0005623,GO:0005886,GO:0016020,GO:0044464,GO:0071944	1.1.1.1,1.1.1.284	ko:K00121	ko00010,ko00071,ko00350,ko00625,ko00626,ko00680,ko00830,ko00980,ko00982,ko01100,ko01110,ko01120,ko01130,ko01200,ko01220,ko05204,map00010,map00071,map00350,map00625,map00626,map00680,map00830,map00980,map00982,map01100,map01110,map01120,map01130,map01200,map01220,map05204	-	-	-	ADH_N,ADH_zinc_N
gene_23D1NA_170102	P	transport system, permease component	-	-	-	ko:K13894	ko02010,map02010	M00349	-	-	BPD_transp_1
gene_23D1NA_1701633	E	aminopeptidase N	pepN	-	3.4.11.2	ko:K01256	ko00480,ko01100,map00480,map01100	-	-	-	DUF3458,DUF3458_C,Peptidase_M1
gene_23D1NA_1702290	M	Predicted methyltransferase regulatory domain	-	-	-	-	-	-	-	-	MethyTransf_Reg,Methyltransf_25
gene_23D1NA_1703856
gene_23D1NA_1705056	K	response regulator	-	-	-	-	-	-	-	-	GerE,Response_reg
gene_23D1NA_1705373	O	COG0790 FOG TPR repeat, SEL1 subfamily	-	-	-	ko:K07126	-	-	-	-	Sel1
gene_23D1NA_1706234	-	-	-	-	-	-	-	-	-	-	-
gene_23D1NA_1706484	K	Sigma factors are initiation factors that promote the attachment of RNA polymerase to specific initiation sites and are then released	rpoN2	-	-	ko:K03092	ko02020,ko05111,map02020,map05111	-	-	-	Sigma54_AID,Sigma54_CBD,Sigma54_DBD
gene_23D1NA_1707036	G	Maltosyltransferase that uses maltose 1-phosphate (M1P) as the sugar donor to elongate linear or branched alpha-(1- 4)- glucans. Is involved in a branched alpha-glucan biosynthetic pathway from trehalose, together with TreS, Mak and GlgB	-	-	2.4.99.16	ko:K16147	ko00500,ko01100,map00500,map01100	-	GH13	-	hDGE_amylase
gene_23D1NA_1707849	S	Serine aminopeptidase, S33	-	-	-	-	-	-	-	-	Abhydrolase_1
gene_23D1NA_1708855	P	Serves to protect cells from the toxic effects of hydrogen peroxide	katA	GO:0005575,GO:0005623,GO:0042597,GO:0044464	1.11.1.6	ko:K03781	ko00380,ko00630,ko01110,ko01130,ko01200,ko04011,ko04016,ko04068,ko04146,ko04211,ko04212,ko04213,ko05014,map00380,map00630,map01110,map01130,map01200,map04011,map04016,map04068,map04146,map04211,map04212,map04213,map05014	M00532	-	-	Catalase,Catalase-rel
gene_23D1NA_1709415	C	Cytochrome c	-	-	-	-	-	-	-	-	-
gene_23D1NA_1710135	G	Catalyzes the transfer of a two-carbon ketol group from a ketose donor to an aldose acceptor, via a covalent intermediate with the cofactor thiamine pyrophosphate	tktA	-	2.2.1.1	ko:K00615	ko00030,ko00710,ko01051,ko01100,ko01110,ko01120,ko01130,ko01200,ko01230,map00030,map00710,map01051,map01100,map01110,map01120,map01130,map01200,map01230	M00004,M00007,M00165,M00167	-	-	Transket_pyr,Transketolase_C,Transketolase_N
gene_23D1NA_17102	O	Belongs to the ClpA ClpB family	clpC	-	-	ko:K03696	ko01100,map01100	-	-	-	AAA,AAA_2,ClpB_D2-small,Clp_N,UVR
gene_23D1NA_1710277	G	Belongs to the HpcH HpaI aldolase family	-	-	-	-	-	-	-	-	HpcH_HpaI
gene_23D1NA_1710353	S	Domain of unknown function (DUF1993)	-	-	-	ko:K09983	-	-	-	-	DUF1993
gene_23D1NA_1710398	C	Cytochrome C oxidase subunit II, periplasmic domain	-	-	-	-	-	-	-	-	COX2,COX_ARM
gene_23D1NA_1710843	O	OsmC-like protein	-	-	-	-	-	-	-	-	OsmC
gene_23D1NA_1711499	NU	Prokaryotic N-terminal methylation motif	-	-	-	-	-	-	-	-	N_methyl,SBP_bac_10
gene_23D1NA_1711542	J	glyoxalase III activity	-	-	-	-	-	-	-	-	Polyketide_cyc2
gene_23D1NA_171211	S	Methane/Phenol/Toluene Hydroxylase	-	-	1.14.13.227	ko:K18224	ko00640,map00640	-	-	-	Phenol_Hydrox
gene_23D1NA_1712264	E	HMGL-like	-	-	-	-	-	-	-	-	HMGL-like
gene_23D1NA_1713132
gene_23D1NA_1713394	S	Protein of unknown function (DUF2778)	-	-	-	-	-	-	-	-	DUF2778
gene_23D1NA_1713567	K	Transcriptional regulator	celI	-	-	-	-	-	-	-	HTH_20,HTH_5
gene_23D1NA_1714020	O	ATP-dependent specificity component of the Clp protease. It directs the protease to specific substrates. Can perform chaperone functions in the absence of ClpP	clpX	GO:0000166,GO:0003674,GO:0003824,GO:0004176,GO:0005488,GO:0005524,GO:0006508,GO:0006807,GO:0008144,GO:0008150,GO:0008152,GO:0008233,GO:0009056,GO:0009057,GO:0009987,GO:0016462,GO:0016787,GO:0016817,GO:0016818,GO:0016887,GO:0017076,GO:0017111,GO:0019538,GO:0030163,GO:0030554,GO:0032553,GO:0032555,GO:0032559,GO:0035639,GO:0036094,GO:0042623,GO:0043167,GO:0043168,GO:0043170,GO:0044238,GO:0051301,GO:…	-	ko:K03544	ko04112,map04112	-	-	-	AAA_2,ClpB_D2-small,zf-C4_ClpX
gene_23D1NA_1714380	G	Periplasmic binding proteins and sugar binding domain of LacI family	-	-	-	ko:K10439	ko02010,ko02030,map02010,map02030	M00212	-	-	Peripla_BP_4
gene_23D1NA_1714662	E	ABC-type spermidine putrescine transport system, permease component II	-	-	-	ko:K11070	ko02010,map02010	M00299	-	-	BPD_transp_1
gene_23D1NA_1714865	V	cephalosporin hydroxylase	-	-	-	-	-	-	-	-	Methyltransf_24
gene_23D1NA_171562	C	pyruvate dehydrogenase (acetyl-transferring) activity	aceE	-	1.2.4.1	ko:K00163	ko00010,ko00020,ko00620,ko01100,ko01110,ko01120,ko01130,ko01200,map00010,map00020,map00620,map01100,map01110,map01120,map01130,map01200	M00307	-	-	Transketolase_N
gene_23D1NA_1715875	S	Belongs to the short-chain dehydrogenases reductases (SDR) family	-	GO:0000166,GO:0003674,GO:0003824,GO:0004303,GO:0005488,GO:0005496,GO:0005575,GO:0005622,GO:0005623,GO:0005737,GO:0005829,GO:0006629,GO:0006694,GO:0006703,GO:0008150,GO:0008152,GO:0008202,GO:0008210,GO:0008289,GO:0008610,GO:0009058,GO:0009987,GO:0010817,GO:0016229,GO:0016491,GO:0016614,GO:0016616,GO:0033764,GO:0034754,GO:0036094,GO:0042445,GO:0042446,GO:0042562,GO:0043167,GO:0043168,GO:0044237,GO:…	-	-	-	-	-	-	adh_short
gene_23D1NA_1717409	T	Anti-anti-sigma regulatory factor (Antagonist of anti-sigma factor)	-	-	-	ko:K04749	-	-	-	-	STAS
gene_23D1NA_1718645	C	Radical SAM	-	-	-	-	-	-	-	-	Radical_SAM
gene_23D1NA_171906
gene_23D1NA_1719468
gene_23D1NA_1719550	K	Bacterial regulatory helix-turn-helix protein, lysR family	pcpR	-	-	-	-	-	-	-	HTH_1,LysR_substrate
gene_23D1NA_1719815	S	Domain of unknown function (DUF4112)	-	-	-	-	-	-	-	-	DUF4112
gene_23D1NA_1720707	O	Belongs to the peptidase S8 family	-	-	-	ko:K20276	ko02024,map02024	-	-	-	Peptidase_S8
gene_23D1NA_1720924
gene_23D1NA_1721230	J	This protein promotes the GTP-dependent binding of aminoacyl-tRNA to the A-site of ribosomes during protein biosynthesis	tuf	GO:0005575,GO:0005622,GO:0005623,GO:0005737,GO:0044424,GO:0044464	-	ko:K02358	-	-	-	-	GTP_EFTU,GTP_EFTU_D2,GTP_EFTU_D3
gene_23D1NA_1722263	-	-	-	-	-	-	-	-	-	-	-
gene_23D1NA_1723531	T	adenylyl cyclase class-3 4 guanylyl cyclase	-	-	-	-	-	-	-	-	AAA_16,DZR,Guanylate_cyc
gene_23D1NA_1723852	KLT	Serine threonine protein kinase	-	-	2.7.11.1	ko:K12132	-	-	-	-	Beta_helix,Pkinase
gene_23D1NA_1724403	O	OsmC-like protein	osmC	-	-	ko:K04063	-	-	-	-	OsmC
gene_23D1NA_1724795	F	Succinyl-CoA synthetase functions in the citric acid cycle (TCA), coupling the hydrolysis of succinyl-CoA to the synthesis of either ATP or GTP and thus represents the only step of substrate-level phosphorylation in the TCA. The beta subunit provides nucleotide specificity of the enzyme and binds the substrate succinate, while the binding sites for coenzyme A and phosphate are found in the alpha …	sucC	-	6.2.1.5	ko:K01903	ko00020,ko00640,ko00660,ko00720,ko01100,ko01110,ko01120,ko01130,ko01200,map00020,map00640,map00660,map00720,map01100,map01110,map01120,map01130,map01200	M00009,M00011,M00173,M00374,M00620	-	-	ATP-grasp_2,Ligase_CoA
gene_23D1NA_1724924	E	Belongs to the binding-protein-dependent transport system permease family	-	-	-	-	-	-	-	-	ABC_tran,BCA_ABC_TP_C,BPD_transp_2
gene_23D1NA_1725069	L	Transposase, Mutator family	-	-	-	ko:K07493	-	-	-	-	Transposase_mut
gene_23D1NA_1726423	C	NDH-1 shuttles electrons from NADH, via FMN and iron- sulfur (Fe-S) centers, to quinones in the respiratory chain. The immediate electron acceptor for the enzyme in this species is believed to be ubiquinone. Couples the redox reaction to proton translocation (for every two electrons transferred, four hydrogen ions are translocated across the cytoplasmic membrane), and thus conserves the redox ene…	nuoK	-	1.6.5.3	ko:K00340	ko00190,ko01100,map00190,map01100	M00144	-	-	Oxidored_q2
gene_23D1NA_1726569	S	Protein of unknown function (DUF2852)	MA20_04040	-	-	-	-	-	-	-	DUF2852
gene_23D1NA_1726788	C	belongs to the aldehyde dehydrogenase family	-	-	1.2.1.3	ko:K00128	ko00010,ko00053,ko00071,ko00280,ko00310,ko00330,ko00340,ko00380,ko00410,ko00561,ko00620,ko00625,ko00903,ko00981,ko01100,ko01110,ko01120,ko01130,map00010,map00053,map00071,map00280,map00310,map00330,map00340,map00380,map00410,map00561,map00620,map00625,map00903,map00981,map01100,map01110,map01120,map01130	M00135	-	-	Aldedh
gene_23D1NA_1726820	L	PFAM transposase IS116 IS110 IS902 family	-	-	-	ko:K07486	-	-	-	-	DEDD_Tnp_IS110,Transposase_20
gene_23D1NA_172703
gene_23D1NA_1727031
gene_23D1NA_1727185	L	Releases the supercoiling and torsional tension of DNA, which is introduced during the DNA replication and transcription, by transiently cleaving and rejoining one strand of the DNA duplex. Introduces a single-strand break via transesterification at a target site in duplex DNA. The scissile phosphodiester is attacked by the catalytic tyrosine of the enzyme, resulting in the formation of a DNA-(5'…	topA	-	5.99.1.2	ko:K03168	-	-	-	-	Topoisom_bac,Toprim,Toprim_C_rpt,zf-C4_Topoisom
gene_23D1NA_1727586	K	Belongs to the sigma-70 factor family. ECF subfamily	MA20_07455	-	-	ko:K03088	-	-	-	-	Sigma70_r2,Sigma70_r4_2
gene_23D1NA_172802
gene_23D1NA_1728848	K	TIGRFAM RNA polymerase sigma factor, sigma-70 family	-	-	-	ko:K03088	-	-	-	-	Sigma70_r2,Sigma70_r4,Sigma70_r4_2
gene_23D1NA_17289	M	Belongs to the membrane fusion protein (MFP) (TC 8.A.1) family	-	-	-	ko:K19586	-	M00767	-	-	Biotin_lipoyl_2,HlyD_D23
gene_23D1NA_1729921	C	transhydrogenase subunit alpha	pntAA	GO:0000166,GO:0003674,GO:0003824,GO:0003957,GO:0005215,GO:0005488,GO:0005515,GO:0006139,GO:0006725,GO:0006732,GO:0006733,GO:0006739,GO:0006740,GO:0006753,GO:0006793,GO:0006796,GO:0006807,GO:0006810,GO:0006811,GO:0006812,GO:0008150,GO:0008152,GO:0008324,GO:0008746,GO:0008750,GO:0009117,GO:0009987,GO:0015075,GO:0015077,GO:0015078,GO:0015318,GO:0015672,GO:0016491,GO:0016651,GO:0016652,GO:0019362,GO:…	1.6.1.2	ko:K00324	ko00760,ko01100,map00760,map01100	-	-	-	AlaDh_PNT_C,AlaDh_PNT_N
gene_23D1NA_1730128	O	Belongs to the ClpA ClpB family	-	-	-	ko:K03696	ko01100,map01100	-	-	-	AAA,AAA_2,ClpB_D2-small,Clp_N
gene_23D1NA_1730578
gene_23D1NA_173072	C	Phosphoenolpyruvate phosphomutase	aceA	-	4.1.3.1	ko:K01637	ko00630,ko01100,ko01110,ko01120,ko01200,map00630,map01100,map01110,map01120,map01200	M00012	-	-	ICL,PEP_mutase
gene_23D1NA_173073	C	Involved in the glycolate utilization. Catalyzes the condensation and subsequent hydrolysis of acetyl-coenzyme A (acetyl-CoA) and glyoxylate to form malate and CoA	aceB	GO:0003674,GO:0003824,GO:0004474,GO:0005575,GO:0005622,GO:0005623,GO:0005737,GO:0005975,GO:0006081,GO:0006082,GO:0006097,GO:0008150,GO:0008152,GO:0009987,GO:0016740,GO:0016746,GO:0019752,GO:0032787,GO:0043436,GO:0044237,GO:0044238,GO:0044262,GO:0044281,GO:0044424,GO:0044464,GO:0046487,GO:0046912,GO:0071704	2.3.3.9	ko:K01638	ko00620,ko00630,ko01100,ko01110,ko01120,ko01200,map00620,map00630,map01100,map01110,map01120,map01200	M00012	-	iEC55989_1330.EC55989_4499,iLF82_1304.LF82_0013,iNRG857_1313.NRG857_20010	Malate_synthase
gene_23D1NA_1731053	-	-	-	-	-	-	-	-	-	-	-
gene_23D1NA_1731213
gene_23D1NA_1731245	CP	TIGRFAM proton-translocating NADH-quinone oxidoreductase, chain L	-	-	1.6.5.3	ko:K00341	ko00190,ko01100,map00190,map01100	M00144	-	-	Proton_antipo_C,Proton_antipo_M,Proton_antipo_N
gene_23D1NA_1731334	I	NAD-binding of NADP-dependent 3-hydroxyisobutyrate dehydrogenase	-	-	1.1.1.60	ko:K00042	ko00630,ko01100,map00630,map01100	-	-	-	NAD_binding_11,NAD_binding_2
gene_23D1NA_173151	S	Cupin domain	-	-	-	-	-	-	-	-	Cupin_2
gene_23D1NA_1732449	O	Catalyzes the oxidation of the C8 methyl side group on heme O porphyrin ring into a formyl group	ctaA	-	-	ko:K02259	ko00190,ko00860,ko01100,ko01110,ko02020,ko04714,map00190,map00860,map01100,map01110,map02020,map04714	M00154	-	-	COX15-CtaA
gene_23D1NA_1732555
gene_23D1NA_1732572	G	Glucose / Sorbosone dehydrogenase	-	-	-	-	-	-	-	-	GSDH
gene_23D1NA_1733213	Q	domain protein	-	-	-	-	-	-	-	-	-
gene_23D1NA_1733350	T	Histidine kinase	fixL	-	2.7.13.3	ko:K14986	ko02020,map02020	M00524	-	-	AAA_16,CHASE3,DUF4118,GAF_2,HATPase_c,HisKA,PAS,PAS_3,PAS_9
gene_23D1NA_1733384	O	Acts as a processive, ATP-dependent zinc metallopeptidase for both cytoplasmic and membrane proteins. Plays a role in the quality control of integral membrane proteins	ftsH	-	-	ko:K03798	-	M00742	-	-	AAA,FtsH_ext,Peptidase_M41
gene_23D1NA_1734110	GM	NAD(P)H-binding	-	-	-	-	-	-	-	-	Epimerase
gene_23D1NA_1734145	J	Forms part of the ribosomal stalk, playing a central role in the interaction of the ribosome with GTP-bound translation factors	rplJ	GO:0003674,GO:0003735,GO:0005198,GO:0005575,GO:0005622,GO:0005623,GO:0005737,GO:0005829,GO:0005840,GO:0006412,GO:0006518,GO:0006807,GO:0008150,GO:0008152,GO:0009058,GO:0009059,GO:0009987,GO:0010467,GO:0015934,GO:0019538,GO:0022625,GO:0022626,GO:0032991,GO:0034641,GO:0034645,GO:0043043,GO:0043170,GO:0043226,GO:0043228,GO:0043229,GO:0043232,GO:0043603,GO:0043604,GO:0044237,GO:0044238,GO:0044249,GO:…	-	ko:K02864	ko03010,map03010	M00178,M00179	-	-	Ribosomal_L10
gene_23D1NA_1734244
gene_23D1NA_1734418	C	The pyruvate dehydrogenase complex catalyzes the overall conversion of pyruvate to acetyl-CoA and CO(2)	pdhB	-	1.2.4.1	ko:K00162	ko00010,ko00020,ko00620,ko01100,ko01110,ko01120,ko01130,ko01200,ko04066,ko04922,ko05230,map00010,map00020,map00620,map01100,map01110,map01120,map01130,map01200,map04066,map04922,map05230	M00307	-	-	Biotin_lipoyl,Transket_pyr,Transketolase_C
gene_23D1NA_173470
gene_23D1NA_1735078	E	homoserine dehydrogenase	-	-	1.1.1.3	ko:K00003	ko00260,ko00270,ko00300,ko01100,ko01110,ko01120,ko01130,ko01230,map00260,map00270,map00300,map01100,map01110,map01120,map01130,map01230	M00017,M00018	-	-	GFO_IDH_MocA,NAD_binding_3,SAF
gene_23D1NA_1735148	K	RepB plasmid partitioning protein	parB	-	-	ko:K03497	-	-	-	-	ParBc,RepB
gene_23D1NA_1735785	E	Pyridoxal-phosphate dependent enzyme	-	-	2.5.1.47	ko:K01738	ko00270,ko00920,ko01100,ko01110,ko01120,ko01130,ko01200,ko01230,map00270,map00920,map01100,map01110,map01120,map01130,map01200,map01230	M00021	-	-	PALP
gene_23D1NA_1736504	V	Belongs to the resistance-nodulation-cell division (RND) (TC 2.A.6) family	-	-	-	-	-	-	-	-	ACR_tran
gene_23D1NA_1736505	KT	In eubacteria ppGpp (guanosine 3'-diphosphate 5-' diphosphate) is a mediator of the stringent response that coordinates a variety of cellular activities in response to changes in nutritional abundance	-	-	2.7.6.5	ko:K00951	ko00230,map00230	-	-	-	ACT_4,HD_4,RelA_SpoT,TGS
gene_23D1NA_1736506	E	FIST C domain	-	GO:0008150,GO:0040007	-	-	-	-	-	-	FIST,FIST_C
gene_23D1NA_17366	M	Forms passive diffusion pores that allow small molecular weight hydrophilic materials across the outer membrane	ropAch1	-	-	-	-	-	-	-	Porin_2
gene_23D1NA_1736696	M	Gram-negative bacterial TonB protein C-terminal	-	-	-	-	-	-	-	-	TonB_C
gene_23D1NA_1737180	-	-	-	-	-	-	-	-	-	-	-
gene_23D1NA_1738623	L	DDE superfamily endonuclease	-	-	-	-	-	-	-	-	DDE_5
gene_23D1NA_1738928
gene_23D1NA_1739160	P	Carboxypeptidase regulatory-like domain	-	-	-	-	-	-	-	-	CarboxypepD_reg,TonB_dep_Rec
gene_23D1NA_1739223	G	Probably involved in the osmoprotection via the biosynthesis of trehalose. Catalyzes the transfer of glucose from UDP-glucose (UDP-Glc) to D-glucose 6-phosphate (Glc-6-P) to form trehalose-6-phosphate. Acts with retention of the anomeric configuration of the UDP-sugar donor	otsA	-	2.4.1.15,2.4.1.347	ko:K00697	ko00500,ko01100,map00500,map01100	-	GT20	-	Glyco_transf_20
gene_23D1NA_1739852
gene_23D1NA_1740698	EH	Thiamine pyrophosphate enzyme, N-terminal TPP binding domain	ilvI	-	2.2.1.6	ko:K01652	ko00290,ko00650,ko00660,ko00770,ko01100,ko01110,ko01130,ko01210,ko01230,map00290,map00650,map00660,map00770,map01100,map01110,map01130,map01210,map01230	M00019,M00570	-	-	TPP_enzyme_C,TPP_enzyme_M,TPP_enzyme_N
gene_23D1NA_1741683	Q	dehydrogenase domain of multifunctional non-ribosomal peptide synthetases and related enzymes	-	-	5.1.3.2	ko:K01784	ko00052,ko00520,ko01100,map00052,map00520,map01100	M00361,M00362,M00632	-	-	NAD_binding_4
gene_23D1NA_1742640	D	Belongs to the FtsK SpoIIIE SftA family	ftsK	GO:0000003,GO:0006355,GO:0008150,GO:0009889,GO:0010468,GO:0010556,GO:0019219,GO:0019222,GO:0019954,GO:0030436,GO:0031323,GO:0031326,GO:0032502,GO:0043934,GO:0050789,GO:0050794,GO:0051171,GO:0051252,GO:0060255,GO:0065007,GO:0080090,GO:1903506,GO:2000112,GO:2001141	-	ko:K03466	-	-	-	-	FtsK_4TM,FtsK_SpoIIIE,Ftsk_gamma
gene_23D1NA_1744615	O	Heat shock 70 kDa protein	dnaK	-	-	ko:K04043	ko03018,ko04212,ko05152,map03018,map04212,map05152	-	-	-	HSP70
gene_23D1NA_1745015	NU	carbon utilization	mshJ	-	-	ko:K02664,ko:K02665,ko:K12280	-	-	-	-	PilO,T2SSM,T2SSM_b
gene_23D1NA_1746014	IQ	Belongs to the short-chain dehydrogenases reductases (SDR) family	MA20_02360	-	-	-	-	-	-	-	adh_short
gene_23D1NA_1746079	IQ	Belongs to the short-chain dehydrogenases reductases (SDR) family	-	-	-	-	-	-	-	-	adh_short
gene_23D1NA_1746220	M	Part of the outer membrane protein assembly complex, which is involved in assembly and insertion of beta-barrel proteins into the outer membrane	bamA	-	-	ko:K07277	-	-	-	-	Bac_surface_Ag,POTRA
gene_23D1NA_174668	EG	EamA-like transporter family	MA20_39710	-	-	-	-	-	-	-	EamA
gene_23D1NA_1747458	E	Catalyzes the anaerobic formation of alpha-ketobutyrate and ammonia from threonine in a two-step reaction. The first step involved a dehydration of threonine and a production of enamine intermediates (aminocrotonate), which tautomerizes to its imine form (iminobutyrate). Both intermediates are unstable and short- lived. The second step is the nonenzymatic hydrolysis of the enamine imine intermedi…	ilvA	-	4.3.1.19	ko:K01754	ko00260,ko00290,ko01100,ko01110,ko01130,ko01200,ko01230,map00260,map00290,map01100,map01110,map01130,map01200,map01230	M00570	-	-	PALP,Thr_dehydrat_C
gene_23D1NA_1748336	S	Domain of unknown function (DUF1127)	-	-	-	-	-	-	-	-	DUF1127
gene_23D1NA_1748564	G	Nucleotidyl transferase	-	-	-	-	-	-	-	-	NTP_transferase
gene_23D1NA_1748684	J	Binds directly to 23S ribosomal RNA and is necessary for the in vitro assembly process of the 50S ribosomal subunit. It is not involved in the protein synthesizing functions of that subunit	rplT	-	-	ko:K02887	ko03010,map03010	M00178	-	-	Ribosomal_L20
gene_23D1NA_1749068	P	Carboxypeptidase regulatory-like domain	-	-	-	-	-	-	-	-	CarboxypepD_reg
gene_23D1NA_1749226	K	Sigma-70, region 4	rpoH3	-	-	ko:K03089	-	-	-	-	Sigma70_r2,Sigma70_r4
gene_23D1NA_1750001	T	Domain present in phytochromes and cGMP-specific phosphodiesterases.	-	-	-	-	-	-	-	-	CHASE3,GAF_2,HATPase_c,HisKA,Hpt,Response_reg
gene_23D1NA_1750354
gene_23D1NA_1750492	S	Rubrerythrin	-	-	-	-	-	-	-	-	Rubrerythrin
gene_23D1NA_1750500	O	Glycosyl transferase family 41	-	-	-	-	-	-	-	-	Glyco_transf_41,TPR_11
gene_23D1NA_1751249	T	Transcriptional regulatory protein, C terminal	mtrA	GO:0005575,GO:0005623,GO:0005886,GO:0006355,GO:0006464,GO:0006468,GO:0006793,GO:0006796,GO:0006807,GO:0008150,GO:0008152,GO:0009889,GO:0009891,GO:0009893,GO:0009987,GO:0010468,GO:0010556,GO:0010557,GO:0010604,GO:0010628,GO:0016020,GO:0016310,GO:0019219,GO:0019222,GO:0019538,GO:0031323,GO:0031325,GO:0031326,GO:0031328,GO:0036211,GO:0040007,GO:0043170,GO:0043412,GO:0044110,GO:0044116,GO:0044117,GO:…	-	ko:K07670	ko02020,map02020	M00461	-	-	Response_reg,Trans_reg_C
gene_23D1NA_1751493	S	glyoxalase bleomycin resistance protein dioxygenase	-	-	-	ko:K06996	-	-	-	-	Glyoxalase
gene_23D1NA_1752694	O	TIGRFAM type VI secretion ATPase, ClpV1 family	-	-	-	ko:K11907	ko02025,ko03070,map02025,map03070	M00334	-	-	AAA,AAA_2,ClpB_D2-small
gene_23D1NA_1752793	F	ADP-Ribose Pyrophosphatase	-	-	-	-	-	-	-	-	NUDIX,Nudix_N_2
gene_23D1NA_1753191	C	FAD binding domain	-	-	-	-	-	-	-	-	DAO,FAD_binding_3
gene_23D1NA_1753199	O	Protein-L-isoaspartate(D-aspartate) O-methyltransferase (PCMT)	pcm2	-	2.1.1.77	ko:K00573	-	-	-	-	PCMT
gene_23D1NA_175345
gene_23D1NA_1754059	V	Belongs to the resistance-nodulation-cell division (RND) (TC 2.A.6) family	-	-	-	ko:K18299	-	M00641	-	-	ACR_tran
gene_23D1NA_1755613	G	Bacterial extracellular solute-binding protein	-	-	-	-	-	-	-	-	SBP_bac_1
gene_23D1NA_1755890	C	Aldehyde oxidase and xanthine dehydrogenase, a/b hammerhead domain	-	-	1.2.5.3	ko:K03520	-	-	-	-	Ald_Xan_dh_C,Ald_Xan_dh_C2
gene_23D1NA_1756273	G	Belongs to the bacterial glucokinase family	glk	-	2.7.1.2	ko:K00845	ko00010,ko00052,ko00500,ko00520,ko00521,ko00524,ko01100,ko01110,ko01120,ko01130,ko01200,map00010,map00052,map00500,map00520,map00521,map00524,map01100,map01110,map01120,map01130,map01200	M00001,M00549	-	-	Glucokinase
gene_23D1NA_1756714
gene_23D1NA_1757138	C	PFAM aldo keto reductase	-	-	-	-	-	-	-	-	Aldo_ket_red
gene_23D1NA_1757262	L	Reverse transcriptase (RNA-dependent DNA polymerase)	-	-	-	-	-	-	-	-	RVT_1
gene_23D1NA_1758145
gene_23D1NA_1758845	E	Receptor family ligand binding region	MA20_16480	-	-	ko:K01999	ko02010,ko02024,map02010,map02024	M00237	-	-	Peripla_BP_6
gene_23D1NA_1758886	M	Peptidoglycan polymerase that is essential for cell wall elongation	mrdB	-	-	ko:K05837	-	-	-	-	FTSW_RODA_SPOVE
gene_23D1NA_1758998	E	TIGRFAM cysteine desulfurase family protein	-	-	-	-	-	-	-	-	Aminotran_5
gene_23D1NA_1760437
gene_23D1NA_1761670	T	Adenylate cyclase	-	-	4.6.1.1	ko:K01768	ko00230,ko02025,ko04113,ko04213,map00230,map02025,map04113,map04213	M00695	-	-	Guanylate_cyc,TPR_16,TPR_8,Trans_reg_C
gene_23D1NA_1761838	L	TIGRFAM ATP-dependent DNA helicase, RecQ	recQ	-	3.6.4.12	ko:K03654	ko03018,map03018	-	-	-	DEAD,HRDC,HTH_40,Helicase_C,RQC,RecQ_Zn_bind
gene_23D1NA_1762060	M	Belongs to the ompA family	-	-	-	-	-	-	-	-	OmpA
gene_23D1NA_1762128	-	-	-	-	-	-	-	-	-	-	-
gene_23D1NA_1762913	M	Belongs to the membrane fusion protein (MFP) (TC 8.A.1) family	-	-	-	ko:K19586	-	M00767	-	-	Biotin_lipoyl_2,HlyD_D23
gene_23D1NA_1763255	S	Protein of unknown function (DUF1501)	-	-	-	-	-	-	-	-	-
gene_23D1NA_1764472	E	The glycine cleavage system catalyzes the degradation of glycine. The P protein binds the alpha-amino group of glycine through its pyridoxal phosphate cofactor	gcvP	-	1.4.4.2	ko:K00281	ko00260,ko00630,ko01100,ko01110,ko01130,ko01200,map00260,map00630,map01100,map01110,map01130,map01200	M00532	-	-	GDC-P
gene_23D1NA_1764822	L	Resolvase domain	-	-	-	-	-	-	-	-	Recombinase,Resolvase,Zn_ribbon_recom
gene_23D1NA_1765364	S	Calcineurin-like phosphoesterase	-	-	-	-	-	-	-	-	Metallophos
gene_23D1NA_1766117	G	Transmembrane secretion effector	-	-	-	-	-	-	-	-	MFS_1
gene_23D1NA_1766324	F	Belongs to the metallo-dependent hydrolases superfamily. DHOase family. Class I DHOase subfamily	pyrC	-	3.5.2.3	ko:K01465	ko00240,ko01100,map00240,map01100	M00051	-	-	Amidohydro_1
gene_23D1NA_1766553	F	Belongs to the metallo-dependent hydrolases superfamily. DHOase family. Class I DHOase subfamily	pyrC	GO:0003674,GO:0003824,GO:0004038,GO:0005575,GO:0005622,GO:0005623,GO:0005737,GO:0006139,GO:0006144,GO:0006145,GO:0006725,GO:0006807,GO:0008150,GO:0008152,GO:0009056,GO:0009112,GO:0009987,GO:0016787,GO:0016810,GO:0016812,GO:0019439,GO:0034641,GO:0040007,GO:0044237,GO:0044238,GO:0044248,GO:0044270,GO:0044281,GO:0044424,GO:0044464,GO:0046113,GO:0046483,GO:0046700,GO:0055086,GO:0071704,GO:0072521,GO:…	3.5.2.3	ko:K01465	ko00240,ko01100,map00240,map01100	M00051	-	-	Amidohydro_1
gene_23D1NA_1767148
gene_23D1NA_1767304	H	Thiamine pyrophosphate enzyme, C-terminal TPP binding domain	-	-	2.2.1.6	ko:K01652	ko00290,ko00650,ko00660,ko00770,ko01100,ko01110,ko01130,ko01210,ko01230,map00290,map00650,map00660,map00770,map01100,map01110,map01130,map01210,map01230	M00019,M00570	-	-	TPP_enzyme_C,TPP_enzyme_M,TPP_enzyme_N
gene_23D1NA_1768556	F	Belongs to the formate--tetrahydrofolate ligase family	fhs	-	6.3.4.3	ko:K01938	ko00670,ko00720,ko01100,ko01120,ko01200,map00670,map00720,map01100,map01120,map01200	M00140,M00377	-	-	FTHFS
gene_23D1NA_1768936	G	Major Facilitator Superfamily	-	-	-	-	-	-	-	-	MFS_1
gene_23D1NA_176910	T	phosphorelay sensor kinase activity	-	-	2.7.13.3	ko:K02668	ko02020,map02020	M00501	-	-	HAMP,HATPase_c,HisKA,PAS,PAS_8
gene_23D1NA_1769277	-	-	-	-	-	-	-	-	-	-	DisA_N
gene_23D1NA_1769278	S	Winged helix DNA-binding domain	-	-	-	ko:K09927	-	-	-	-	HTH_42
gene_23D1NA_1769292	S	Domain of unknown function (DUF309)	-	-	-	ko:K09763	-	-	-	-	DUF309
gene_23D1NA_1769293	M	Belongs to the peptidase S11 family	-	-	3.4.16.4	ko:K01286,ko:K07258	ko00550,ko01100,map00550,map01100	-	-	-	PBP5_C,Peptidase_S11
gene_23D1NA_1769294	G	Catalyzes the phosphorylation of D-fructose 6-phosphate, the first committing step of glycolysis. Uses inorganic phosphate (PPi) as phosphoryl donor instead of ATP like common ATP-dependent phosphofructokinases (ATP-PFKs), which renders the reaction reversible, and can thus function both in glycolysis and gluconeogenesis. Consistently, PPi-PFK can replace the enzymes of both the forward (ATP-PFK)…	pfkA	-	2.7.1.11,2.7.1.90	ko:K21071	ko00010,ko00030,ko00051,ko00052,ko00680,ko01100,ko01110,ko01120,ko01130,map00010,map00030,map00051,map00052,map00680,map01100,map01110,map01120,map01130	-	-	-	PFK
gene_23D1NA_1769295	K	Lrp/AsnC ligand binding domain	-	-	-	-	-	-	-	-	AsnC_trans_reg,HTH_24
gene_23D1NA_1769299	H	Belongs to the FPP GGPP synthase family	-	-	2.5.1.1,2.5.1.10,2.5.1.29	ko:K13789	ko00900,ko01100,ko01110,ko01130,map00900,map01100,map01110,map01130	M00364,M00366	-	-	polyprenyl_synt
gene_23D1NA_1769303	V	Part of the ABC transporter complex LolCDE involved in the translocation of	lolD	-	-	ko:K02003,ko:K09810	ko02010,map02010	M00255,M00258	-	-	ABC_tran
gene_23D1NA_1769304	E	Belongs to the class-IV pyridoxal-phosphate-dependent aminotransferase family	ilvE	-	2.6.1.42	ko:K00826	ko00270,ko00280,ko00290,ko00770,ko01100,ko01110,ko01130,ko01210,ko01230,map00270,map00280,map00290,map00770,map01100,map01110,map01130,map01210,map01230	M00019,M00036,M00119,M00570	-	-	Aminotran_4
gene_23D1NA_1769305	S	PFAM UvrB UvrC protein	mcsA	-	-	ko:K19411	-	-	-	-	UVR
gene_23D1NA_1769313	H	Dihydroneopterin aldolase	folB	-	1.13.11.81,4.1.2.25,5.1.99.8	ko:K01633	ko00790,ko01100,map00790,map01100	M00126,M00840	-	-	4HFCP_synth,FolB
gene_23D1NA_1769320
gene_23D1NA_1769326
gene_23D1NA_1769330	L	Cupin 2, conserved barrel domain protein	-	-	-	-	-	-	-	-	DUF4440
gene_23D1NA_1769331	E	'Transglutaminase-like	-	-	-	-	-	-	-	-	Transglut_core
gene_23D1NA_1769334
gene_23D1NA_1769337
gene_23D1NA_176961	T	Diguanylate cyclase	MA20_30680	-	2.7.7.65	ko:K13590	ko04112,map04112	-	-	-	GGDEF
gene_23D1NA_1770201	S	Domain of unknown function (DUF4175)	-	-	-	-	-	-	-	-	DUF4175
gene_23D1NA_17711	S	Alpha/beta hydrolase family	-	-	-	-	-	-	-	-	Abhydrolase_1
gene_23D1NA_1771686	-	-	-	-	-	-	-	-	-	-	-
gene_23D1NA_1772930	S	Alpha/beta hydrolase family	-	-	-	-	-	-	-	-	Abhydrolase_6
gene_23D1NA_1773641	-	-	-	-	-	-	-	-	-	-	-
gene_23D1NA_1773658	E	aminotransferase class I and II	hemA	-	2.3.1.37	ko:K00643	ko00260,ko00860,ko01100,ko01110,map00260,map00860,map01100,map01110	-	-	-	Aminotran_1_2
gene_23D1NA_1773899	L	PFAM HNH endonuclease	-	-	-	ko:K07451	-	-	-	-	HNH,HNH_5
gene_23D1NA_1774279	S	HI0933-like protein	yhiN	GO:0005575,GO:0005622,GO:0005623,GO:0005737,GO:0005829,GO:0044424,GO:0044444,GO:0044464	-	ko:K07007	-	-	-	-	HI0933_like
gene_23D1NA_1774436	G	Xylose isomerase-like TIM barrel	MA20_16875	-	-	-	-	-	-	iECBD_1354.ECBD_3826,iECB_1328.ECB_04075,iECS88_1305.ECS88_4797	AP_endonuc_2
gene_23D1NA_177469	U	Biopolymer transport protein	-	-	-	ko:K03559,ko:K03560	-	-	-	-	ExbD
gene_23D1NA_1775048	-	-	-	-	-	-	-	-	-	-	-
gene_23D1NA_1775059
gene_23D1NA_1776701	C	radical SAM domain protein	-	-	-	-	-	-	-	-	Radical_SAM
gene_23D1NA_1777548	S	Protein of unknown function (DUF992)	-	-	-	-	-	-	-	-	DUF992
gene_23D1NA_1778238	F	Belongs to the metallo-dependent hydrolases superfamily. DHOase family. Class I DHOase subfamily	pyrC	-	3.5.2.3	ko:K01465	ko00240,ko01100,map00240,map01100	M00051	-	-	Amidohydro_1
gene_23D1NA_1778809	-	-	-	-	-	-	-	-	-	-	-
gene_23D1NA_1778867
gene_23D1NA_1779236	M	PFAM Glycosyl transferase family 2	ppm1	-	2.4.1.83	ko:K00721	ko00510,ko01100,map00510,map01100	-	GT2	-	Glycos_transf_2
gene_23D1NA_1780785	S	ABC transporter	-	-	-	-	-	-	-	-	ABC_tran,ABC_tran_Xtn
gene_23D1NA_1781000	J	This is one of the proteins that binds to the 5S RNA in the ribosome where it forms part of the central protuberance	ctc	GO:0003674,GO:0003676,GO:0003723,GO:0005488,GO:0005575,GO:0005622,GO:0005623,GO:0005737,GO:0005829,GO:0005840,GO:0006412,GO:0006518,GO:0006807,GO:0008097,GO:0008150,GO:0008152,GO:0009058,GO:0009059,GO:0009987,GO:0010467,GO:0015934,GO:0019538,GO:0019843,GO:0022625,GO:0022626,GO:0032991,GO:0034641,GO:0034645,GO:0043043,GO:0043170,GO:0043226,GO:0043228,GO:0043229,GO:0043232,GO:0043603,GO:0043604,GO:…	-	ko:K02897	ko03010,map03010	M00178	-	-	Ribosomal_L25p,Ribosomal_TL5_C
gene_23D1NA_1781058
gene_23D1NA_1781633	E	Catalyzes the isomerization between 2-isopropylmalate and 3-isopropylmalate, via the formation of 2-isopropylmaleate	leuD	-	4.2.1.33,4.2.1.35	ko:K01704	ko00290,ko00660,ko01100,ko01110,ko01210,ko01230,map00290,map00660,map01100,map01110,map01210,map01230	M00432,M00535	-	-	Aconitase_C
gene_23D1NA_178233	S	PFAM SpoVR like protein	-	-	-	ko:K06415	-	-	-	-	SpoVR
gene_23D1NA_17825	E	GMC oxidoreductase	-	-	-	-	-	-	-	-	GMC_oxred_C,GMC_oxred_N
gene_23D1NA_1782758	C	NDH-1 shuttles electrons from NADH, via FMN and iron- sulfur (Fe-S) centers, to quinones in the respiratory chain. The immediate electron acceptor for the enzyme in this species is believed to be ubiquinone. Couples the redox reaction to proton translocation (for every two electrons transferred, four hydrogen ions are translocated across the cytoplasmic membrane), and thus conserves the redox ene…	nuoD	-	1.6.5.3	ko:K00333	ko00190,ko01100,map00190,map01100	M00144	-	-	Complex1_49kDa
gene_23D1NA_1783382	Q	methyltransferase	-	-	-	-	-	-	-	-	Methyltransf_23
gene_23D1NA_178438	KU	WD40 domain protein beta Propeller	-	-	-	-	-	-	-	-	PD40,Trans_reg_C
gene_23D1NA_1784441	M	N-acetylmuramoyl-L-alanine amidase	-	GO:0003674,GO:0003824,GO:0005575,GO:0005623,GO:0008745,GO:0016787,GO:0016810,GO:0016811,GO:0030288,GO:0030313,GO:0031975,GO:0042597,GO:0044464,GO:0061783	3.5.1.28	ko:K01448	ko01503,map01503	M00727	-	-	Amidase_3
gene_23D1NA_1784888	I	Catalyzes the condensation reaction of fatty acid synthesis by the addition to an acyl acceptor of two carbons from malonyl-ACP	-	-	2.3.1.179	ko:K09458	ko00061,ko00780,ko01100,ko01212,map00061,map00780,map01100,map01212	M00083,M00572	-	-	Ketoacyl-synt_C,ketoacyl-synt
gene_23D1NA_178544	E	Catalyzes the removal of elemental sulfur and selenium atoms from L-cysteine, L-cystine, L-selenocysteine, and L- selenocystine to produce L-alanine	-	-	2.8.1.7,4.4.1.16	ko:K11717	ko00450,ko01100,map00450,map01100	-	-	-	Aminotran_5
gene_23D1NA_1785751	D	ATPases associated with a variety of cellular activities	-	-	-	ko:K09812	ko02010,map02010	M00256	-	-	ABC_tran
gene_23D1NA_1786211	K	Cold shock protein domain	-	-	-	ko:K03704	-	-	-	-	CSD
gene_23D1NA_1787304	P	Carboxypeptidase regulatory-like domain	-	-	-	-	-	-	-	-	CarboxypepD_reg,Plug,TonB_dep_Rec
gene_23D1NA_1787580	J	Binds directly to 23S ribosomal RNA and is necessary for the in vitro assembly process of the 50S ribosomal subunit. It is not involved in the protein synthesizing functions of that subunit	rplT	GO:0000027,GO:0003674,GO:0003735,GO:0005198,GO:0005575,GO:0005622,GO:0005623,GO:0005737,GO:0005829,GO:0005840,GO:0005886,GO:0006996,GO:0008150,GO:0009987,GO:0015934,GO:0016020,GO:0016043,GO:0022607,GO:0022613,GO:0022618,GO:0022625,GO:0022626,GO:0032991,GO:0034622,GO:0042254,GO:0042255,GO:0042273,GO:0043226,GO:0043228,GO:0043229,GO:0043232,GO:0043933,GO:0044085,GO:0044391,GO:0044422,GO:0044424,GO:…	-	ko:K02887	ko03010,map03010	M00178	-	-	Ribosomal_L20
gene_23D1NA_1787684	EP	Belongs to the ABC transporter superfamily	dppD	-	-	ko:K02031	ko02024,map02024	M00239	-	-	ABC_tran,oligo_HPY
gene_23D1NA_1788501	M	Coagulation factor 5/8 C-terminal domain, discoidin domain	-	-	-	-	-	-	-	-	ASH,Beta_helix,CARDB,DUF1573,F5_F8_type_C,Pectate_lyase_3
gene_23D1NA_1790266	S	membrane	-	-	-	-	-	-	-	-	BaxI_1
gene_23D1NA_1791453	NU	Type IV pilus assembly protein PilM;	-	-	-	ko:K02662	-	-	-	-	PilM_2
gene_23D1NA_1791620	S	HEPN domain	-	-	-	-	-	-	-	-	HEPN
gene_23D1NA_179275	S	Haemophore, haem-binding	-	-	-	-	-	-	-	-	MHB
gene_23D1NA_1793557
gene_23D1NA_1794716	IQ	short chain dehydrogenase	MA20_07325	-	-	-	-	-	-	-	adh_short
gene_23D1NA_179528	E	Uncharacterised protein family (UPF0261)	-	-	-	-	-	-	-	-	ABC_tran,UPF0261
gene_23D1NA_1795434	S	PFAM SpoVR like protein	-	-	-	ko:K06415	-	-	-	-	SpoVR
gene_23D1NA_1795591	S	Large extracellular alpha-helical protein	-	-	-	ko:K06894	-	-	-	-	A2M,A2M_N,A2M_N_2,TPR_16
gene_23D1NA_1795922	S	N-terminal half of MaoC dehydratase	-	-	-	-	-	-	-	-	MaoC_dehydrat_N
gene_23D1NA_179626	K	transcriptional regulator	-	-	-	-	-	-	-	-	AAA_16,BTAD,Trans_reg_C
gene_23D1NA_179649	C	FAD dependent oxidoreductase	-	-	1.3.5.6	ko:K00514	ko00906,ko01100,ko01110,map00906,map01100,map01110	M00097	-	-	Amino_oxidase
gene_23D1NA_1796870	O	isoprenylcysteine carboxyl methyltransferase	-	-	-	-	-	-	-	-	ICMT,PEMT
gene_23D1NA_1797476	S	polysaccharide biosynthetic process	-	-	-	-	-	-	-	-	-
gene_23D1NA_1797773	-	-	-	-	-	-	-	-	-	-	-
gene_23D1NA_17979	P	arylsulfatase activity	-	-	-	-	-	-	-	-	DUF1501
gene_23D1NA_1797921	S	protein (some members contain a von Willebrand factor type A (vWA) domain)	-	-	-	-	-	-	-	-	DUF58
gene_23D1NA_1798437	S	Enoyl-(Acyl carrier protein) reductase	-	-	-	-	-	-	-	-	adh_short
gene_23D1NA_1798478	KLT	Serine threonine protein kinase	-	-	2.7.11.1	ko:K12132	-	-	-	-	Pkinase
gene_23D1NA_1800026	E	Catalyzes the conversion of 4-hydroxy- tetrahydrodipicolinate (HTPA) to tetrahydrodipicolinate	dapB	-	1.17.1.8	ko:K00215	ko00261,ko00300,ko01100,ko01110,ko01120,ko01130,ko01230,map00261,map00300,map01100,map01110,map01120,map01130,map01230	M00016,M00525,M00526,M00527	-	-	DapB_C,DapB_N
gene_23D1NA_1800709	E	TIGRFAM asparagine synthase (glutamine-hydrolyzing)	asnB	-	6.3.5.4	ko:K01953	ko00250,ko01100,ko01110,map00250,map01100,map01110	-	-	-	Asn_synthase,GATase_7
gene_23D1NA_1801697	K	Transcriptional regulator	-	-	-	-	-	-	-	-	TetR_C_13,TetR_N
gene_23D1NA_1801698	S	NADP oxidoreductase coenzyme F420-dependent	-	-	1.5.1.40	ko:K06988	-	-	-	-	F420_oxidored
gene_23D1NA_1801699	C	PFAM Alcohol dehydrogenase zinc-binding domain protein	-	-	1.6.5.5	ko:K00344	-	-	-	-	ADH_N,ADH_zinc_N
gene_23D1NA_1802395
gene_23D1NA_1802712	M	Peptidase family M50	-	-	-	ko:K11749	ko02024,ko04112,map02024,map04112	-	-	-	PDZ_2,Peptidase_M50
gene_23D1NA_1803185	O	Prevents misfolding and promotes the refolding and proper assembly of unfolded polypeptides generated under stress conditions	-	GO:0003674,GO:0005488,GO:0005515,GO:0005575,GO:0005622,GO:0005623,GO:0005737,GO:0005829,GO:0006457,GO:0006458,GO:0008150,GO:0009987,GO:0016465,GO:0032991,GO:0044183,GO:0044424,GO:0044444,GO:0044445,GO:0044464,GO:0051082,GO:0061077,GO:0101031,GO:1990220	-	ko:K04077	ko03018,ko04212,ko04940,ko05134,ko05152,map03018,map04212,map04940,map05134,map05152	-	-	-	Cpn60_TCP1
gene_23D1NA_1803231	C	ferredoxin oxidoreductase	korA	GO:0003674,GO:0003824,GO:0005575,GO:0005618,GO:0005623,GO:0005886,GO:0006950,GO:0006979,GO:0008150,GO:0008152,GO:0016020,GO:0016491,GO:0030312,GO:0044464,GO:0050896,GO:0055114,GO:0071944	1.2.7.11,1.2.7.3	ko:K00174	ko00010,ko00020,ko00620,ko00650,ko00720,ko01100,ko01120,ko01130,ko01200,map00010,map00020,map00620,map00650,map00720,map01100,map01120,map01130,map01200	M00009,M00011,M00173,M00620	-	-	PFOR_II,POR,POR_N
gene_23D1NA_180389	L	damaged site, the DNA wraps around one UvrB monomer. DNA wrap is dependent on ATP binding by UvrB and probably causes local melting of the DNA helix, facilitating insertion of UvrB beta-hairpin between the DNA strands. Then UvrB probes one DNA strand for the presence of a lesion. If a lesion is found the UvrA subunits dissociate and the UvrB-DNA preincision complex is formed. This complex is subs…	uvrB	-	-	ko:K03702	ko03420,map03420	-	-	-	Helicase_C,ResIII,UVR,UvrB
gene_23D1NA_1803897
gene_23D1NA_1804148	S	Amidohydrolase	-	-	-	ko:K07046	ko00051,ko01120,map00051,map01120	-	-	-	Amidohydro_2
gene_23D1NA_1804652	S	Protein conserved in bacteria	-	-	-	ko:K04750	-	-	-	-	3-dmu-9_3-mt
gene_23D1NA_1804653	S	protein related to plant photosystem II stability assembly factor	-	-	-	-	-	-	-	-	-
gene_23D1NA_180466	E	Bacterial extracellular solute-binding proteins, family 5 Middle	MA20_14350	-	-	ko:K02035	ko02024,map02024	M00239	-	-	SBP_bac_5,TAT_signal
gene_23D1NA_1804721	G	polysaccharide deacetylase	-	-	-	-	-	-	-	-	Polysacc_deac_1
gene_23D1NA_180542	C	Sodium pump that utilizes the energy of pyrophosphate hydrolysis as the driving force for Na( ) movement across the membrane	hppA	-	3.6.1.1	ko:K01507,ko:K15987	ko00190,map00190	-	-	-	H_PPase
gene_23D1NA_1806004	S	NMT1-like family	-	-	-	-	-	-	-	-	NMT1_3
gene_23D1NA_1806438	NU	Function proposed based on presence of conserved amino acid motif, structural feature or limited homology	-	-	-	ko:K02459	ko03070,ko05111,map03070,map05111	M00331	-	-	N_methyl
gene_23D1NA_1807050	P	Bacterial extracellular solute-binding protein	-	-	-	ko:K02020	ko02010,map02010	M00189	-	-	SBP_bac_11
gene_23D1NA_1807092	K	Virulence factor BrkB	rbn	-	-	ko:K07058	-	-	-	-	Virul_fac_BrkB
gene_23D1NA_180790
gene_23D1NA_180792	C	Aldo/keto reductase family	-	-	-	-	-	-	-	-	Aldo_ket_red
gene_23D1NA_1808828	-	-	-	-	-	-	-	-	-	-	-
gene_23D1NA_180908	G	oxalate decarboxylase activity	-	-	4.1.1.2	ko:K01569	ko00630,ko01100,map00630,map01100	-	-	-	Cupin_1
gene_23D1NA_1809455	MU	Outer membrane efflux protein	-	-	-	-	-	-	-	-	OEP
gene_23D1NA_1809529	J	Involved in peptide bond synthesis. Stimulates efficient translation and peptide-bond synthesis on native or reconstituted 70S ribosomes in vitro. Probably functions indirectly by altering the affinity of the ribosome for aminoacyl-tRNA, thus increasing their reactivity as acceptors for peptidyl transferase	efp	-	-	ko:K02356	-	-	-	-	EFP,EFP_N,Elong-fact-P_C
gene_23D1NA_1809670	S	Putative zincin peptidase	-	-	-	-	-	-	-	-	DUF3267
gene_23D1NA_1810644	J	Catalyzes the attachment of tyrosine to tRNA(Tyr) in a two-step reaction tyrosine is first activated by ATP to form Tyr- AMP and then transferred to the acceptor end of tRNA(Tyr)	tyrS	-	6.1.1.1	ko:K01866	ko00970,map00970	M00359,M00360	-	-	S4,tRNA-synt_1b
gene_23D1NA_1811668	E	High-affinity branched-chain amino acid transport protein (ABC superfamily	urtE	-	-	ko:K11963	ko02010,map02010	M00323	-	-	ABC_tran
gene_23D1NA_1811976	T	COG0639 Diadenosine tetraphosphatase and related	-	-	-	-	-	-	-	-	Metallophos_2
gene_23D1NA_1812488	F	Catalyzes the synthesis of GMP from XMP	guaA	-	6.3.5.2	ko:K01951	ko00230,ko00983,ko01100,map00230,map00983,map01100	M00050	-	-	GATase,GMP_synt_C,NAD_synthase
gene_23D1NA_1812522
gene_23D1NA_1812898	E	phospho-2-dehydro-3-deoxyheptonate aldolase	aroF	GO:0003674,GO:0003824,GO:0003849,GO:0005575,GO:0005622,GO:0005623,GO:0005737,GO:0005739,GO:0006082,GO:0006520,GO:0006725,GO:0006807,GO:0006950,GO:0008150,GO:0008152,GO:0008652,GO:0009058,GO:0009072,GO:0009073,GO:0009423,GO:0009507,GO:0009536,GO:0009611,GO:0009987,GO:0016053,GO:0016740,GO:0016765,GO:0019438,GO:0019752,GO:0043226,GO:0043227,GO:0043229,GO:0043231,GO:0043436,GO:0043648,GO:0043650,GO:…	2.5.1.54	ko:K01626	ko00400,ko01100,ko01110,ko01130,ko01230,ko02024,map00400,map01100,map01110,map01130,map01230,map02024	M00022	-	-	DAHP_synth_2
gene_23D1NA_1813430	M	PFAM PpiC-type peptidyl-prolyl cis-trans isomerase	-	-	5.2.1.8	ko:K03771	-	-	-	-	Rotamase,Rotamase_2,Rotamase_3,SurA_N_3
gene_23D1NA_181351	J	Forms an intersubunit bridge (bridge B4) with the 23S rRNA of the 50S subunit in the ribosome	rpsO	-	-	ko:K02956	ko03010,map03010	M00178,M00179	-	-	Ribosomal_S15
gene_23D1NA_1813817	M	Tricorn protease PDZ domain	-	-	-	-	-	-	-	-	PD40,Peptidase_S41,Tricorn_C1
gene_23D1NA_1813899	S	COG0488 ATPase components of ABC transporters with duplicated ATPase domains	-	-	-	-	-	-	-	-	ABC_tran,ABC_tran_Xtn
gene_23D1NA_1814208	J	Forms part of the ribosomal stalk, playing a central role in the interaction of the ribosome with GTP-bound translation factors	rplJ	-	-	ko:K02864	ko03010,map03010	M00178,M00179	-	-	Ribosomal_L10
gene_23D1NA_1815101	P	Carboxypeptidase regulatory-like domain	-	-	-	-	-	-	-	-	CarboxypepD_reg,TonB_dep_Rec
gene_23D1NA_1815168	F	Part of the phosphoribosylformylglycinamidine synthase complex involved in the purines biosynthetic pathway. Catalyzes the ATP-dependent conversion of formylglycinamide ribonucleotide (FGAR) and glutamine to yield formylglycinamidine ribonucleotide (FGAM) and glutamate. The FGAM synthase complex is composed of three subunits. PurQ produces an ammonia molecule by converting glutamine to glutamate.…	purL	-	6.3.5.3	ko:K01952	ko00230,ko01100,ko01110,ko01130,map00230,map01100,map01110,map01130	M00048	-	-	AIRS,AIRS_C
gene_23D1NA_1815195
gene_23D1NA_1815599	C	Belongs to the prokaryotic molybdopterin-containing oxidoreductase family	-	-	1.17.1.9	ko:K00123	ko00630,ko00680,ko01100,ko01120,ko01200,map00630,map00680,map01100,map01120,map01200	-	-	-	Molybdop_Fe4S4,Molybdopterin,Molydop_binding
gene_23D1NA_1815657	D	Essential cell division protein that forms a contractile ring structure (Z ring) at the future cell division site. The regulation of the ring assembly controls the timing and the location of cell division. One of the functions of the FtsZ ring is to recruit other cell division proteins to the septum to produce a new cell wall between the dividing cells. Binds GTP and shows GTPase activity	ftsZ	GO:0000166,GO:0001882,GO:0001883,GO:0003674,GO:0003824,GO:0003924,GO:0005488,GO:0005515,GO:0005525,GO:0005575,GO:0005622,GO:0005623,GO:0005737,GO:0008150,GO:0009987,GO:0016462,GO:0016787,GO:0016817,GO:0016818,GO:0017076,GO:0017111,GO:0019001,GO:0030428,GO:0032153,GO:0032549,GO:0032550,GO:0032553,GO:0032555,GO:0032561,GO:0035639,GO:0036094,GO:0042802,GO:0043167,GO:0043168,GO:0044424,GO:0044464,GO:…	-	ko:K03531	ko04112,map04112	-	-	-	FtsZ_C,Tubulin
gene_23D1NA_1816143	K	DNA-dependent RNA polymerase catalyzes the transcription of DNA into RNA using the four ribonucleoside triphosphates as substrates	rpoB	-	2.7.7.6	ko:K03043	ko00230,ko00240,ko01100,ko03020,map00230,map00240,map01100,map03020	M00183	-	-	RNA_pol_Rpb2_1,RNA_pol_Rpb2_2,RNA_pol_Rpb2_3,RNA_pol_Rpb2_45,RNA_pol_Rpb2_6,RNA_pol_Rpb2_7
gene_23D1NA_181701	G	Cupin	-	-	4.1.1.2	ko:K01569	ko00630,ko01100,map00630,map01100	-	-	-	Cupin_1
gene_23D1NA_1817510	T	Rad51	-	-	-	ko:K08482	-	-	-	-	ATPase
gene_23D1NA_1819112	L	Domain of unknown function (DUF1998)	-	-	-	ko:K06877	-	-	-	-	DEAD,DUF1998,Helicase_C
gene_23D1NA_1819399	M	Membrane	-	-	-	-	-	-	-	-	Peptidase_S55
gene_23D1NA_1819719	S	Fusaric acid resistance protein family	-	-	-	-	-	-	-	-	FUSC
gene_23D1NA_1819891	E	Bacterial extracellular solute-binding proteins, family 5 Middle	-	-	-	ko:K02035	ko02024,map02024	M00239	-	-	SBP_bac_5
gene_23D1NA_1820172	K	Winged helix DNA-binding domain	-	-	-	-	-	-	-	-	MarR_2
gene_23D1NA_1821160	C	ferredoxin	fdxG	-	-	ko:K05337	-	-	-	-	Fer4_15
gene_23D1NA_1821172	S	Calcineurin-like phosphoesterase	-	-	-	ko:K07098	-	-	-	-	Metallophos
gene_23D1NA_1821359	C	CoA-transferase family III	-	-	-	-	-	-	-	-	CoA_transf_3
gene_23D1NA_1821380	I	Belongs to the CDP-alcohol phosphatidyltransferase class-I family	-	-	-	-	-	-	-	-	CDP-OH_P_transf
gene_23D1NA_1821646	GM	ABC transporter	rfbE	-	-	ko:K09691	ko02010,map02010	M00250	-	-	ABC_tran
gene_23D1NA_1821905	K	DNA-dependent RNA polymerase catalyzes the transcription of DNA into RNA using the four ribonucleoside triphosphates as substrates	rpoC	-	2.7.7.6	ko:K03046	ko00230,ko00240,ko01100,ko03020,map00230,map00240,map01100,map03020	M00183	-	-	RNA_pol_Rpb1_1,RNA_pol_Rpb1_2,RNA_pol_Rpb1_3,RNA_pol_Rpb1_4,RNA_pol_Rpb1_5
gene_23D1NA_1822153	O	(Glutaredoxin-like protein) NrdH	nrdH	-	-	ko:K06191	-	-	-	-	Glutaredoxin
gene_23D1NA_1822339	K	AraC-binding-like domain	-	-	-	-	-	-	-	-	AraC_binding_2,HTH_18
gene_23D1NA_1823380	M	zinc metalloprotease	rseP	-	-	ko:K11749	ko02024,ko04112,map02024,map04112	-	-	-	PDZ_2,Peptidase_M50
gene_23D1NA_1823497	S	N terminal of Calcineurin-like phosphoesterase	-	-	-	-	-	-	-	-	Metallophos,MetallophosC,MetallophosN
gene_23D1NA_1824519	I	Catalyzes the condensation reaction of fatty acid synthesis by the addition to an acyl acceptor of two carbons from malonyl-ACP. Catalyzes the first condensation reaction which initiates fatty acid synthesis and may therefore play a role in governing the total rate of fatty acid production. Possesses both acetoacetyl-ACP synthase and acetyl transacylase activities. Its substrate specificity deter…	fabH_1	-	1.2.4.4,2.3.1.180	ko:K00648,ko:K11381	ko00061,ko00280,ko00640,ko01100,ko01110,ko01130,ko01212,map00061,map00280,map00640,map01100,map01110,map01130,map01212	M00036,M00082,M00083	-	-	ACP_syn_III,ACP_syn_III_C
gene_23D1NA_1824551	I	Carboxyl transferase domain	-	-	2.1.3.15,6.4.1.3	ko:K01966	ko00280,ko00630,ko00640,ko01100,ko01120,ko01130,ko01200,map00280,map00630,map00640,map01100,map01120,map01130,map01200	M00373,M00741	-	-	Carboxyl_trans
gene_23D1NA_1825866	C	cluster binding protein	-	-	-	ko:K18929	-	-	-	-	DUF3390,Fer4_8,LUD_dom
gene_23D1NA_182589	U	Branched-chain amino acid transport system / permease component	-	-	-	ko:K02057	-	M00221	-	-	BPD_transp_2
gene_23D1NA_182591
gene_23D1NA_1826047	L	PFAM Transposase	-	-	-	-	-	-	-	-	DDE_Tnp_1,DDE_Tnp_1_2,DUF4096
gene_23D1NA_1826526	T	Adenylyl- / guanylyl cyclase, catalytic domain	-	-	-	-	-	-	-	-	Guanylate_cyc
gene_23D1NA_1828874	L	COG COG3385 FOG Transposase and inactivated derivatives	-	-	-	-	-	-	-	-	DDE_Tnp_1,DUF4372
gene_23D1NA_182960	C	Transketolase, pyrimidine binding domain	-	-	1.2.4.1	ko:K00162	ko00010,ko00020,ko00620,ko01100,ko01110,ko01120,ko01130,ko01200,ko04066,ko04922,ko05230,map00010,map00020,map00620,map01100,map01110,map01120,map01130,map01200,map04066,map04922,map05230	M00307	-	-	Transket_pyr,Transketolase_C
gene_23D1NA_1830068	K	Digests double-stranded RNA. Involved in the processing of primary rRNA transcript to yield the immediate precursors to the large and small rRNAs (23S and 16S). Processes some mRNAs, and tRNAs when they are encoded in the rRNA operon. Processes pre- crRNA and tracrRNA of type II CRISPR loci if present in the organism	rnc	GO:0003674,GO:0003676,GO:0003723,GO:0003725,GO:0003824,GO:0004518,GO:0004519,GO:0004521,GO:0004525,GO:0004540,GO:0005488,GO:0006139,GO:0006396,GO:0006725,GO:0006807,GO:0008150,GO:0008152,GO:0009987,GO:0010467,GO:0016070,GO:0016787,GO:0016788,GO:0016891,GO:0016893,GO:0032296,GO:0034641,GO:0040007,GO:0043170,GO:0044237,GO:0044238,GO:0046483,GO:0071704,GO:0090304,GO:0090305,GO:0090501,GO:0090502,GO:…	3.1.26.3	ko:K03685	ko03008,ko05205,map03008,map05205	-	-	-	Ribonucleas_3_3,dsrm
gene_23D1NA_1833914	IQ	Function proposed based on presence of conserved amino acid motif, structural feature or limited homology	-	-	-	-	-	-	-	-	adh_short_C2
gene_23D1NA_1833940
gene_23D1NA_1834434	C	Belongs to the citrate synthase family	gltA	-	2.3.3.1	ko:K01647	ko00020,ko00630,ko01100,ko01110,ko01120,ko01130,ko01200,ko01210,ko01230,map00020,map00630,map01100,map01110,map01120,map01130,map01200,map01210,map01230	M00009,M00010,M00012,M00740	-	-	Citrate_synt
gene_23D1NA_1834975	IQ	AMP-binding enzyme C-terminal domain	-	-	6.2.1.48	ko:K02182	-	-	-	-	AMP-binding,AMP-binding_C
gene_23D1NA_1835189	E	Glyoxalase/Bleomycin resistance protein/Dioxygenase superfamily	-	-	-	-	-	-	-	-	Glyoxalase
gene_23D1NA_1835744	C	e1 component (alpha subunit)	pdhA	-	1.2.4.1	ko:K00161	ko00010,ko00020,ko00620,ko01100,ko01110,ko01120,ko01130,ko01200,ko04066,ko04922,ko05230,map00010,map00020,map00620,map01100,map01110,map01120,map01130,map01200,map04066,map04922,map05230	M00307	-	-	E1_dh
gene_23D1NA_1835794	O	Has a glutathione-disulfide oxidoreductase activity in the presence of NADPH and glutathione reductase. Reduces low molecular weight disulfides and proteins	grxC	-	-	ko:K03676	-	-	-	-	Glutaredoxin
gene_23D1NA_1836094	O	DNA RNA polymerases superfamily protein	-	-	-	-	-	-	-	-	RVP_2,RVT_1,Retrotrans_gag,rve,zf-CCHC
gene_23D1NA_1836520	C	Core subunit of the mitochondrial membrane respiratory chain NADH dehydrogenase (Complex I) that is believed to belong to the minimal assembly required for catalysis. Complex I functions in the transfer of electrons from NADH to the respiratory chain	-	GO:0003674,GO:0003824,GO:0003954,GO:0005575,GO:0005622,GO:0005623,GO:0005737,GO:0005739,GO:0005740,GO:0005743,GO:0005746,GO:0005747,GO:0006091,GO:0006119,GO:0006120,GO:0006139,GO:0006163,GO:0006725,GO:0006753,GO:0006793,GO:0006796,GO:0006807,GO:0008150,GO:0008152,GO:0009117,GO:0009123,GO:0009126,GO:0009141,GO:0009144,GO:0009150,GO:0009161,GO:0009167,GO:0009199,GO:0009205,GO:0009259,GO:0009987,GO:…	1.6.5.3,1.6.99.3	ko:K03942	ko00190,ko01100,ko04714,ko04723,ko04932,ko05010,ko05012,ko05016,map00190,map01100,map04714,map04723,map04932,map05010,map05012,map05016	M00143	-	-	Complex1_51K,NADH_4Fe-4S,SLBB
gene_23D1NA_1836545
gene_23D1NA_1836662	G	Ribulose-phosphate 3 epimerase family	-	-	5.1.3.1	ko:K01783	ko00030,ko00040,ko00710,ko01100,ko01110,ko01120,ko01130,ko01200,ko01230,map00030,map00040,map00710,map01100,map01110,map01120,map01130,map01200,map01230	M00004,M00007	-	-	Ribul_P_3_epim
gene_23D1NA_1836996	E	glutamine synthetase	glnA	-	6.3.1.2	ko:K01915	ko00220,ko00250,ko00630,ko00910,ko01100,ko01120,ko01230,ko02020,ko04217,ko04724,ko04727,map00220,map00250,map00630,map00910,map01100,map01120,map01230,map02020,map04217,map04724,map04727	-	-	-	Gln-synt_C,Gln-synt_N
gene_23D1NA_1838065	G	PQQ-like domain	-	-	-	-	-	-	-	-	PQQ,PQQ_2,PQQ_3
gene_23D1NA_1840006
gene_23D1NA_1840122
gene_23D1NA_1841569	S	Glycosyltransferase like family 2	-	-	-	-	-	-	-	-	Glycos_transf_2
gene_23D1NA_1841636	S	Leucine Rich repeat	-	-	-	-	-	-	-	-	LRR_6
gene_23D1NA_1841721	S	Belongs to the BI1 family	-	-	-	ko:K06890	-	-	-	-	Bax1-I
gene_23D1NA_1841852	M	Glycosyl transferases group 1	kanE	-	-	-	-	-	-	-	Glyco_tranf_2_3,Glyco_trans_1_4,Glycos_transf_1
gene_23D1NA_1842236
gene_23D1NA_1842286	S	Lipopolysaccharide-assembly	-	-	-	ko:K03643	-	-	-	-	LptE
gene_23D1NA_1842345	C	NiFe/NiFeSe hydrogenase small subunit C-terminal	-	-	1.12.99.6	ko:K06282	ko00633,ko01120,map00633,map01120	-	-	-	NiFe_hyd_SSU_C,Oxidored_q6
gene_23D1NA_1842628	-	-	-	-	-	-	-	-	-	-	-
gene_23D1NA_18430
gene_23D1NA_1843604
gene_23D1NA_1844918	K	Transcriptional regulator	-	-	-	-	-	-	-	-	HTH_1,LysR_substrate
gene_23D1NA_1845031	H	Belongs to the bacterial plant glucose-1-phosphate adenylyltransferase family	-	-	2.7.7.27	ko:K00975	ko00500,ko00520,ko01100,ko01110,ko02026,map00500,map00520,map01100,map01110,map02026	M00565	-	-	Hexapep,NTP_transferase
gene_23D1NA_1845237	J	Binds 16S rRNA, required for the assembly of 30S particles and may also be responsible for determining the conformation of the 16S rRNA at the A site	rpsN	GO:0003674,GO:0003735,GO:0005198,GO:0005575,GO:0005622,GO:0005623,GO:0005737,GO:0005840,GO:0006412,GO:0006518,GO:0006807,GO:0008150,GO:0008152,GO:0009058,GO:0009059,GO:0009987,GO:0010467,GO:0015935,GO:0019538,GO:0032991,GO:0034641,GO:0034645,GO:0043043,GO:0043170,GO:0043226,GO:0043228,GO:0043229,GO:0043232,GO:0043603,GO:0043604,GO:0044237,GO:0044238,GO:0044249,GO:0044260,GO:0044267,GO:0044271,GO:…	-	ko:K02954	ko03010,map03010	M00178,M00179	-	-	Ribosomal_S14
gene_23D1NA_1845415	J	Allows the formation of correctly charged Gln-tRNA(Gln) through the transamidation of misacylated Glu-tRNA(Gln) in organisms which lack glutaminyl-tRNA synthetase. The reaction takes place in the presence of glutamine and ATP through an activated gamma-phospho-Glu-tRNA(Gln)	gatA	-	6.3.5.6,6.3.5.7	ko:K02433	ko00970,ko01100,map00970,map01100	-	-	-	Amidase
gene_23D1NA_1846242	S	Belongs to the HesB IscA family	-	-	-	ko:K13628	-	-	-	-	Fe-S_biosyn
gene_23D1NA_1846254	K	DNA-dependent RNA polymerase catalyzes the transcription of DNA into RNA using the four ribonucleoside triphosphates as substrates	rpoA	GO:0003674,GO:0003824,GO:0003899,GO:0005575,GO:0005622,GO:0005623,GO:0005737,GO:0006139,GO:0006351,GO:0006354,GO:0006725,GO:0006807,GO:0008150,GO:0008152,GO:0009058,GO:0009059,GO:0009987,GO:0010467,GO:0016070,GO:0016740,GO:0016772,GO:0016779,GO:0018130,GO:0019438,GO:0032774,GO:0034062,GO:0034641,GO:0034645,GO:0034654,GO:0043170,GO:0044237,GO:0044238,GO:0044249,GO:0044260,GO:0044271,GO:0044424,GO:…	2.7.7.6	ko:K03040	ko00230,ko00240,ko01100,ko03020,map00230,map00240,map01100,map03020	M00183	-	-	RNA_pol_A_CTD,RNA_pol_A_bac,RNA_pol_L
gene_23D1NA_1846582	S	Selenoprotein B glycine betaine sarcosine D-proline reductase	-	-	1.21.4.1	ko:K10794	ko00330,map00330	-	-	-	GRDB
gene_23D1NA_1847290	S	Caspase domain	-	-	-	-	-	-	-	-	Peptidase_C14
gene_23D1NA_1847604	S	Tellurite resistance protein TerB	-	-	-	-	-	-	-	-	TerB
gene_23D1NA_1848242	GM	GDP-mannose 4,6 dehydratase	-	-	1.1.1.271	ko:K02377	ko00051,ko00520,ko01100,map00051,map00520,map01100	-	-	-	Epimerase
gene_23D1NA_1848317	O	Cleaves peptides in various proteins in a process that requires ATP hydrolysis. Has a chymotrypsin-like activity. Plays a major role in the degradation of misfolded proteins	-	-	3.4.21.92	ko:K01358	ko04112,ko04212,map04112,map04212	-	-	-	CLP_protease
gene_23D1NA_1848900
gene_23D1NA_1849116	S	Catalyzes hydrolytic cleavage of carbon-halogen bonds in halogenated aliphatic compounds, leading to the formation of the corresponding primary alcohols, halide ions and protons	dhaA	GO:0003674,GO:0005488,GO:0005515,GO:0042802	3.8.1.5	ko:K01563	ko00361,ko00625,ko01100,ko01120,map00361,map00625,map01100,map01120	-	-	-	Abhydrolase_1,Abhydrolase_6
gene_23D1NA_185028	T	Domain of unknown function DUF29	-	-	-	-	-	-	-	-	DUF29
gene_23D1NA_1851830	EH	Thiamine pyrophosphate enzyme, central domain	-	-	-	-	-	-	-	-	TPP_enzyme_C,TPP_enzyme_M,TPP_enzyme_N
gene_23D1NA_1852631	G	Belongs to the transketolase family	-	-	2.2.1.1	ko:K00615	ko00030,ko00710,ko01051,ko01100,ko01110,ko01120,ko01130,ko01200,ko01230,map00030,map00710,map01051,map01100,map01110,map01120,map01130,map01200,map01230	M00004,M00007,M00165,M00167	-	-	Transket_pyr,Transketolase_C,Transketolase_N
gene_23D1NA_1852789	T	Signal transducing histidine kinase, homodimeric domain	-	-	2.7.13.3	ko:K03407	ko02020,ko02030,map02020,map02030	M00506	-	-	CheW,H-kinase_dim,HATPase_c,Hpt
gene_23D1NA_1852976	S	Glyoxalase/Bleomycin resistance protein/Dioxygenase superfamily	-	-	1.13.11.2	ko:K07104	ko00361,ko00362,ko00622,ko00643,ko01100,ko01120,ko01220,map00361,map00362,map00622,map00643,map01100,map01120,map01220	M00569	-	-	Glyoxalase
gene_23D1NA_1853061	S	Belongs to the short-chain dehydrogenases reductases (SDR) family	-	-	-	-	-	-	-	-	adh_short
gene_23D1NA_1853820	U	Part of the Sec protein translocase complex. Interacts with the SecYEG preprotein conducting channel. Has a central role in coupling the hydrolysis of ATP to the transfer of proteins into and across the cell membrane, serving as an ATP-driven molecular motor driving the stepwise translocation of polypeptide chains across the membrane	secA	GO:0000166,GO:0003674,GO:0003824,GO:0005215,GO:0005488,GO:0005524,GO:0005575,GO:0005622,GO:0005623,GO:0005737,GO:0005829,GO:0005886,GO:0005887,GO:0006810,GO:0008104,GO:0008144,GO:0008150,GO:0008320,GO:0008565,GO:0015031,GO:0015399,GO:0015405,GO:0015440,GO:0015450,GO:0015462,GO:0015833,GO:0016020,GO:0016021,GO:0016462,GO:0016787,GO:0016817,GO:0016818,GO:0016887,GO:0017076,GO:0017111,GO:0022804,GO:…	-	ko:K03070	ko02024,ko03060,ko03070,map02024,map03060,map03070	M00335	-	-	SEC-C,SecA_DEAD,SecA_PP_bind,SecA_SW
gene_23D1NA_1853899	G	DeoC/LacD family aldolase	-	-	4.1.2.40	ko:K01635	ko00052,ko01100,ko02024,map00052,map01100,map02024	-	-	-	DeoC
gene_23D1NA_1854643	E	Belongs to the cysteine synthase cystathionine beta- synthase family	-	-	2.5.1.47	ko:K01738	ko00270,ko00920,ko01100,ko01110,ko01120,ko01130,ko01200,ko01230,map00270,map00920,map01100,map01110,map01120,map01130,map01200,map01230	M00021	-	-	PALP
gene_23D1NA_185472	C	COG1013 Pyruvate ferredoxin oxidoreductase and related 2-oxoacid ferredoxin	-	-	1.2.7.11,1.2.7.3	ko:K00175	ko00010,ko00020,ko00620,ko00650,ko00720,ko01100,ko01120,ko01130,ko01200,map00010,map00020,map00620,map00650,map00720,map01100,map01120,map01130,map01200	M00009,M00011,M00173,M00620	-	-	PFO_beta_C,TPP_enzyme_C
gene_23D1NA_1854833	K	PFAM Transcriptional	-	-	-	-	-	-	-	-	AAA_22,NB-ARC,TPR_4,Trans_reg_C
gene_23D1NA_1855180	Q	COG1127 ABC-type transport system involved in resistance to organic solvents, ATPase component	mkl	-	-	ko:K02065	ko02010,map02010	M00210,M00669,M00670	-	-	ABC_tran
gene_23D1NA_1855190	-	-	-	-	-	-	-	-	-	-	Phosphodiest
gene_23D1NA_1856242	G	Probably involved in the osmoprotection via the biosynthesis of trehalose. Catalyzes the transfer of glucose from UDP-glucose (UDP-Glc) to D-glucose 6-phosphate (Glc-6-P) to form trehalose-6-phosphate. Acts with retention of the anomeric configuration of the UDP-sugar donor	otsA	-	2.4.1.15,2.4.1.347	ko:K00697	ko00500,ko01100,map00500,map01100	-	GT20	-	Glyco_transf_20
gene_23D1NA_1857003	-	-	-	-	-	-	-	-	-	-	-
gene_23D1NA_1857004	I	alpha/beta hydrolase fold	-	-	-	-	-	-	-	-	Abhydrolase_1
gene_23D1NA_1857103	L	Coprinopsis cinerea okayama7 130	-	GO:0003674,GO:0003824,GO:0003964,GO:0005575,GO:0005622,GO:0005623,GO:0005634,GO:0006139,GO:0006259,GO:0006278,GO:0006725,GO:0006807,GO:0008150,GO:0008152,GO:0009058,GO:0009059,GO:0009987,GO:0016740,GO:0016772,GO:0016779,GO:0018130,GO:0019438,GO:0034061,GO:0034641,GO:0034645,GO:0034654,GO:0043170,GO:0043226,GO:0043227,GO:0043229,GO:0043231,GO:0044237,GO:0044238,GO:0044249,GO:0044260,GO:0044271,GO:…	-	-	-	-	-	-	Chromo,Peptidase_A2E,RVT_1,Retrotrans_gag,gag-asp_proteas,rve
gene_23D1NA_1857230	C	FAD binding domain	-	-	-	-	-	-	-	-	BBE,FAD_binding_4
gene_23D1NA_1857345	L	Releases the supercoiling and torsional tension of DNA, which is introduced during the DNA replication and transcription, by transiently cleaving and rejoining one strand of the DNA duplex. Introduces a single-strand break via transesterification at a target site in duplex DNA. The scissile phosphodiester is attacked by the catalytic tyrosine of the enzyme, resulting in the formation of a DNA-(5'…	topA	-	5.99.1.2	ko:K03168	-	-	-	-	Topoisom_bac,Toprim,Toprim_C_rpt,zf-C4_Topoisom
gene_23D1NA_1857625	EGP	Major Facilitator Superfamily	-	-	-	-	-	-	-	-	MFS_1
gene_23D1NA_1857719	E	Peptidase dimerisation domain	-	-	-	-	-	-	-	-	M20_dimer,Peptidase_M20
gene_23D1NA_1858436	S	Evidence 4 Homologs of previously reported genes of	-	-	-	-	-	-	-	-	-
gene_23D1NA_1858473	G	Phosphoglycerate mutase family	gpmB	GO:0003674,GO:0003824,GO:0006793,GO:0006796,GO:0008150,GO:0008152,GO:0009987,GO:0016311,GO:0016787,GO:0016788,GO:0016791,GO:0042578,GO:0044237	3.1.3.85,5.4.2.11	ko:K01834,ko:K22306	ko00010,ko00260,ko00680,ko01100,ko01110,ko01120,ko01130,ko01200,ko01230,ko04922,ko05230,map00010,map00260,map00680,map01100,map01110,map01120,map01130,map01200,map01230,map04922,map05230	M00001,M00002,M00003	-	-	His_Phos_1
gene_23D1NA_1858658	S	Encapsulating protein for peroxidase	-	-	-	-	-	-	-	-	Linocin_M18
gene_23D1NA_1858869
gene_23D1NA_1858907	G	exo-alpha-(2->6)-sialidase activity	-	-	-	-	-	-	-	-	-
gene_23D1NA_1859840	T	PFAM ATP-binding region, ATPase domain protein	-	-	2.7.13.3	ko:K02486	-	-	-	-	CHASE5,HAMP,HATPase_c,HisKA_3,PAS,PAS_4,PAS_8,PAS_9,Response_reg
[truncated: 82,669 more rows]

## Sheet: Bacteria
Domain	Kingdom	Phylum	Class	Order	Family	Genus	Species	Count	Ratio
Bacteria	Unidentified	Bacteria_unknown	Bacteria_unknown	Bacteria_unknown	Bacteria_unknown	Bacteria_unknown	Bacteria_unknown	15078	0.204962
Bacteria	Unidentified	Pseudomonadota	Alphaproteobacteria	Alphaproteobacteria_unknown	Alphaproteobacteria_unknown	Alphaproteobacteria_unknown	Alphaproteobacteria_unknown	5260	0.0715014
Bacteria	Unidentified	Acidobacteriota	Acidobacteriota_unknown	Acidobacteriota_unknown	Acidobacteriota_unknown	Acidobacteriota_unknown	Acidobacteriota_unknown	4704	0.0639435
Bacteria	Unidentified	Acidobacteriota	Acidobacteriota_unknown	Acidobacteriota_unknown	Acidobacteriota_unknown	Acidobacteriota_unknown	Acidobacteriota bacterium	4419	0.0600693
Bacteria	Unidentified	Pseudomonadota	Alphaproteobacteria	Alphaproteobacteria_unknown	Alphaproteobacteria_unknown	Alphaproteobacteria_unknown	Alphaproteobacteria bacterium	3866	0.0525522
Bacteria	Unidentified	Pseudomonadota	Pseudomonadota_unknown	Pseudomonadota_unknown	Pseudomonadota_unknown	Pseudomonadota_unknown	Pseudomonadota_unknown	2729	0.0370964
Bacteria	Unidentified	Actinomycetota	Actinomycetes	Actinomycetes_unknown	Actinomycetes_unknown	Actinomycetes_unknown	Actinomycetes_unknown	1978	0.0268878
Bacteria	Unidentified	Actinomycetota	Actinomycetota_unknown	Actinomycetota_unknown	Actinomycetota_unknown	Actinomycetota_unknown	Actinomycetota_unknown	1614	0.0219398
Bacteria	Unidentified	Planctomycetota	Planctomycetota_unknown	Planctomycetota_unknown	Planctomycetota_unknown	Planctomycetota_unknown	Planctomycetota_unknown	1552	0.021097
Bacteria	Unidentified	Chloroflexota	Chloroflexota_unknown	Chloroflexota_unknown	Chloroflexota_unknown	Chloroflexota_unknown	Chloroflexota_unknown	1444	0.0196289
Bacteria	Unidentified	Chloroflexota	Chloroflexota_unknown	Chloroflexota_unknown	Chloroflexota_unknown	Chloroflexota_unknown	Chloroflexota bacterium	1404	0.0190852
Bacteria	Unidentified	Pseudomonadota	Alphaproteobacteria	Hyphomicrobiales	Nitrobacteraceae	Bradyrhizobium	Bradyrhizobium_unknown	1351	0.0183647
Bacteria	Unidentified	Planctomycetota	Planctomycetia	Planctomycetia_unknown	Planctomycetia_unknown	Planctomycetia_unknown	Planctomycetia_unknown	1244	0.0169102
Bacteria	Unidentified	Verrucomicrobiota	Verrucomicrobiota_unknown	Verrucomicrobiota_unknown	Verrucomicrobiota_unknown	Verrucomicrobiota_unknown	Verrucomicrobiota_unknown	1155	0.0157004
Bacteria	Unidentified	Pseudomonadota	Alphaproteobacteria	Hyphomicrobiales	Hyphomicrobiales_unknown	Hyphomicrobiales_unknown	Hyphomicrobiales_unknown	1102	0.0149799
Bacteria	Unidentified	Verrucomicrobiota	Verrucomicrobiota_unknown	Verrucomicrobiota_unknown	Verrucomicrobiota_unknown	Verrucomicrobiota_unknown	Verrucomicrobiota bacterium	1011	0.0137429
Bacteria	Unidentified	Actinomycetota	Actinomycetota_unknown	Actinomycetota_unknown	Actinomycetota_unknown	Actinomycetota_unknown	Actinomycetota bacterium	925	0.0125739
Bacteria	Unidentified	Acidobacteriota	Terriglobia	Terriglobales	Acidobacteriaceae	Acidobacteriaceae_unknown	Acidobacteriaceae_unknown	868	0.0117991
Bacteria	Unidentified	Planctomycetota	Planctomycetota_unknown	Planctomycetota_unknown	Planctomycetota_unknown	Planctomycetota_unknown	Planctomycetota bacterium	853	0.0115952
Bacteria	Unidentified	Actinomycetota	Actinomycetes	Mycobacteriales	Mycobacteriaceae	Mycobacteriaceae_unknown	Mycobacteriaceae_unknown	692	0.00940665
Bacteria	Unidentified	Planctomycetota	Planctomycetia	Isosphaerales	Isosphaeraceae	Isosphaeraceae_unknown	Isosphaeraceae_unknown	613	0.00833277
Bacteria	Unidentified	Pseudomonadota	Betaproteobacteria	Burkholderiales	Burkholderiaceae	Burkholderiaceae_unknown	Burkholderiaceae_unknown	527	0.00716373
Bacteria	Unidentified	Planctomycetota	Planctomycetia	Isosphaerales	Isosphaeraceae	Singulisphaera	Singulisphaera_unknown	519	0.00705499
Bacteria	Unidentified	Pseudomonadota	Gammaproteobacteria	Pasteurellales	Pasteurellaceae	Actinobacillus	Actinobacillus pleuropneumoniae	512	0.00695983
Bacteria	Unidentified	Pseudomonadota	Alphaproteobacteria	Hyphomicrobiales	Nitrobacteraceae	Nitrobacteraceae_unknown	Nitrobacteraceae_unknown	466	0.00633453
Bacteria	Unidentified	Pseudomonadota	Gammaproteobacteria	Gammaproteobacteria_unknown	Gammaproteobacteria_unknown	Gammaproteobacteria_unknown	Gammaproteobacteria bacterium	429	0.00583158
Bacteria	Unidentified	Bacteria_unknown	Deltaproteobacteria	Deltaproteobacteria_unknown	Deltaproteobacteria_unknown	Deltaproteobacteria_unknown	Deltaproteobacteria bacterium	358	0.00486644
Bacteria	Unidentified	Pseudomonadota	Alphaproteobacteria	Rhodospirillales	Rhodospirillaceae	Aliidongia	Aliidongia dinghuensis	350	0.0047577
Bacteria	Unidentified	Pseudomonadota	Alphaproteobacteria	Rhodospirillales	Rhodospirillales_unknown	Rhodospirillales_unknown	Rhodospirillales_unknown	314	0.00426833
Bacteria	Unidentified	Bacteroidota	Bacteroidota_unknown	Bacteroidota_unknown	Bacteroidota_unknown	Bacteroidota_unknown	Bacteroidota_unknown	280	0.00380616
Bacteria	Unidentified	Actinomycetota	Actinomycetes	Mycobacteriales	Mycobacteriaceae	Mycobacterium	Mycobacterium_unknown	272	0.00369741
Bacteria	Unidentified	Actinomycetota	Actinomycetes	Streptosporangiales	Treboniaceae	Trebonia	Trebonia kvetii	238	0.00323523
Bacteria	Unidentified	Chloroflexota	Ktedonobacteria	Ktedonobacterales	Ktedonobacteraceae	Ktedonobacter	Ktedonobacter_unknown	238	0.00323523
Bacteria	Unidentified	Chloroflexota	Ktedonobacteria	Ktedonobacteria_unknown	Ktedonobacteria_unknown	Ktedonobacteria_unknown	Ktedonobacteria bacterium brp13	235	0.00319445
Bacteria	Unidentified	Pseudomonadota	Alphaproteobacteria	Hyphomicrobiales	Nitrobacteraceae	Bradyrhizobium	Bradyrhizobium erythrophlei	219	0.00297696
Bacteria	Unidentified	Actinomycetota	Actinomycetes	Streptosporangiales	Treboniaceae	Trebonia	Trebonia_unknown	204	0.00277306
Bacteria	Unidentified	Pseudomonadota	Gammaproteobacteria	Gammaproteobacteria_unknown	Gammaproteobacteria_unknown	Gammaproteobacteria_unknown	Gammaproteobacteria_unknown	199	0.00270509
Bacteria	Unidentified	Planctomycetota	Planctomycetia	Gemmatales	Gemmatales_unknown	Gemmatales_unknown	Gemmatales bacterium	189	0.00256916
Bacteria	Unidentified	Myxococcota	Myxococcota_unknown	Myxococcota_unknown	Myxococcota_unknown	Myxococcota_unknown	Myxococcota_unknown	188	0.00255556
Bacteria	Unidentified	Chloroflexota	Ktedonobacteria	Ktedonobacteria_unknown	Ktedonobacteria_unknown	Ktedonobacteria_unknown	Ktedonobacteria_unknown	180	0.00244682
Bacteria	Unidentified	Planctomycetota	Planctomycetia	Planctomycetales	Planctomycetaceae	Planctomycetaceae_unknown	Planctomycetaceae bacterium SCGC AG-212-F19	180	0.00244682
Bacteria	Unidentified	Pseudomonadota	Betaproteobacteria	Betaproteobacteria_unknown	Betaproteobacteria_unknown	Betaproteobacteria_unknown	Betaproteobacteria bacterium	180	0.00244682
Bacteria	Unidentified	Acidobacteriota	Terriglobia	Terriglobales	Terriglobales_unknown	Terriglobales_unknown	Terriglobales_unknown	175	0.00237885
Bacteria	Unidentified	Planctomycetota	Planctomycetia	Gemmatales	Gemmataceae	Gemmataceae_unknown	Gemmataceae_unknown	175	0.00237885
Bacteria	Unidentified	Chloroflexota	Ktedonobacteria	Ktedonobacterales	Ktedonobacterales_unknown	Ktedonobacterales_unknown	Ktedonobacterales_unknown	167	0.0022701
Bacteria	Unidentified	Candidatus Rokubacteria	Candidatus Rokubacteria_unknown	Candidatus Rokubacteria_unknown	Candidatus Rokubacteria_unknown	Candidatus Rokubacteria_unknown	Candidatus Rokubacteria bacterium	160	0.00217495
Bacteria	Unidentified	Actinomycetota	Actinomycetes	Pseudonocardiales	Pseudonocardiaceae	Pseudonocardiaceae_unknown	Pseudonocardiaceae_unknown	154	0.00209339
Bacteria	Unidentified	Pseudomonadota	Betaproteobacteria	Betaproteobacteria_unknown	Betaproteobacteria_unknown	Betaproteobacteria_unknown	Betaproteobacteria_unknown	147	0.00199823
Bacteria	Unidentified	Actinomycetota	Actinomycetes	Streptosporangiales	Treboniaceae	Trebonia	Trebonia sp.	139	0.00188949
Bacteria	Unidentified	Acidobacteriota	Terriglobia	Terriglobia_unknown	Terriglobia_unknown	Terriglobia_unknown	Terriglobia bacterium	137	0.0018623
Bacteria	Unidentified	Candidatus Eremiobacterota	Candidatus Eremiobacterota_unknown	Candidatus Eremiobacterota_unknown	Candidatus Eremiobacterota_unknown	Candidatus Eremiobacterota_unknown	Candidatus Eremiobacteraeota bacterium	131	0.00178074
Bacteria	Unidentified	Pseudomonadota	Betaproteobacteria	Burkholderiales	Burkholderiales_unknown	Burkholderiales_unknown	Burkholderiales_unknown	127	0.00172636
Bacteria	Unidentified	Actinomycetota	Actinomycetes	Mycobacteriales	Mycobacteriales_unknown	Mycobacteriales_unknown	Mycobacteriales_unknown	122	0.0016584
Bacteria	Unidentified	Myxococcota	Myxococcota_unknown	Polyangiales	Polyangiaceae	Polyangiaceae_unknown	Polyangiaceae_unknown	121	0.0016448
Bacteria	Unidentified	Chloroflexota	Ktedonobacteria	Ktedonobacterales	Ktedonobacteraceae	Ktedonobacter	Ktedonobacter racemifer	119	0.00161762
Bacteria	Unidentified	Pseudomonadota	Alphaproteobacteria	Hyphomicrobiales	Nitrobacteraceae	Bradyrhizobium	Bradyrhizobium lablabi	118	0.00160402
Bacteria	Unidentified	Verrucomicrobiota	Spartobacteria	Chthoniobacterales	Chthoniobacteraceae	Chthoniobacter	Chthoniobacter flavus	116	0.00157684
Bacteria	Unidentified	Actinomycetota	Thermoleophilia	Solirubrobacterales	Solirubrobacterales_unknown	Solirubrobacterales_unknown	Solirubrobacterales bacterium	109	0.00148168
Bacteria	Unidentified	Acidobacteriota	Terriglobia	Terriglobia_unknown	Terriglobia_unknown	Terriglobia_unknown	Terriglobia_unknown	105	0.00142731
Bacteria	Unidentified	Myxococcota	Myxococcota_unknown	Polyangiales	Polyangiaceae	Minicystis	Minicystis rosea	102	0.00138653
Bacteria	Unidentified	Bacteroidota	Chitinophagia	Chitinophagales	Chitinophagaceae	Puia	Puia dinghuensis	101	0.00137294
Bacteria	Unidentified	Bacteroidota	Sphingobacteriia	Sphingobacteriales	Sphingobacteriaceae	Mucilaginibacter	Mucilaginibacter_unknown	99	0.00134575
Bacteria	Unidentified	Actinomycetota	Actinomycetes	Streptosporangiales	Streptosporangiales_unknown	Streptosporangiales_unknown	Streptosporangiales_unknown	98	0.00133216
Bacteria	Unidentified	Planctomycetota	Planctomycetia	Isosphaerales	Isosphaeraceae	Singulisphaera	Singulisphaera sp. GP187	96	0.00130497
Bacteria	Unidentified	Gemmatimonadota	Gemmatimonadota_unknown	Gemmatimonadota_unknown	Gemmatimonadota_unknown	Gemmatimonadota_unknown	Gemmatimonadota_unknown	95	0.00129137
Bacteria	Unidentified	Bacteria_unknown	Bacteria_unknown	Bacteria_unknown	Bacteria_unknown	Bacteria_unknown	uncultured bacterium	94	0.00127778
Bacteria	Unidentified	Pseudomonadota	Alphaproteobacteria	Hyphomicrobiales	Nitrobacteraceae	Bradyrhizobium	Bradyrhizobium sp.	94	0.00127778
Bacteria	Unidentified	Pseudomonadota	Pseudomonadota_unknown	Pseudomonadota_unknown	Pseudomonadota_unknown	Pseudomonadota_unknown	Pseudomonadota bacterium	90	0.00122341
Bacteria	Unidentified	Gemmatimonadota	Gemmatimonadota_unknown	Gemmatimonadota_unknown	Gemmatimonadota_unknown	Gemmatimonadota_unknown	Gemmatimonadota bacterium	89	0.00120981
Bacteria	Unidentified	Pseudomonadota	Gammaproteobacteria	Nevskiales	Nevskiaceae	Nevskia	Nevskia soli	89	0.00120981
Bacteria	Unidentified	Actinomycetota	Actinomycetes	Streptosporangiales	Thermomonosporaceae	Thermomonosporaceae_unknown	Thermomonosporaceae_unknown	87	0.00118263
Bacteria	Unidentified	Pseudomonadota	Alphaproteobacteria	Rhodospirillales	Acetobacteraceae	Acetobacteraceae_unknown	Acetobacteraceae_unknown	86	0.00116903
Bacteria	Unidentified	Acidobacteriota	Terriglobia	Terriglobales	Acidobacteriaceae	Edaphobacter	Edaphobacter_unknown	83	0.00112825
Bacteria	Unidentified	Planctomycetota	Planctomycetia	Gemmatales	Gemmatales_unknown	Gemmatales_unknown	Gemmatales_unknown	83	0.00112825
Bacteria	Unidentified	Planctomycetota	Planctomycetia	Isosphaerales	Isosphaeraceae	Singulisphaera	Singulisphaera acidiphila	79	0.00107388
Bacteria	Unidentified	Pseudomonadota	Alphaproteobacteria	Hyphomicrobiales	Beijerinckiaceae	Beijerinckiaceae_unknown	Beijerinckiaceae bacterium	79	0.00107388
Bacteria	Unidentified	Pseudomonadota	Betaproteobacteria	Burkholderiales	Burkholderiaceae	Paraburkholderia	Paraburkholderia_unknown	77	0.00104669
Bacteria	Unidentified	Pseudomonadota	Alphaproteobacteria	Caulobacterales	Caulobacteraceae	Phenylobacterium	Phenylobacterium sp.	74	0.00100591
Bacteria	Unidentified	Candidatus Eremiobacterota	Candidatus Eremiobacteriia	Candidatus Eremiobacterales	Candidatus Eremiobacteraceae	Candidatus Eremiobacter	Candidatus Eremiobacter sp. RRmetagenome_bin22	73	0.00099232
Bacteria	Unidentified	Actinomycetota	Thermoleophilia	Solirubrobacterales	Solirubrobacterales_unknown	Solirubrobacterales_unknown	Solirubrobacterales_unknown	69	0.000937946
Bacteria	Unidentified	Acidobacteriota	Terriglobia	Bryobacterales	Solibacteraceae	Candidatus Sulfopaludibacter	Candidatus Sulfopaludibacter sp. SbA4	66	0.000897166
Bacteria	Unidentified	Pseudomonadota	Alphaproteobacteria	Caulobacterales	Caulobacteraceae	Phenylobacterium	Phenylobacterium_unknown	66	0.000897166
Bacteria	Unidentified	Pseudomonadota	Alphaproteobacteria	Hyphomicrobiales	Hyphomicrobiaceae	Rhodomicrobium	Rhodomicrobium_unknown	64	0.000869979
Bacteria	Unidentified	Candidatus Rokubacteria	Candidatus Rokubacteria_unknown	Candidatus Rokubacteria_unknown	Candidatus Rokubacteria_unknown	Candidatus Rokubacteria_unknown	Candidatus Rokubacteria_unknown	62	0.000842792
Bacteria	Unidentified	Acidobacteriota	Terriglobia	Terriglobales	Acidobacteriaceae	Edaphobacter	Edaphobacter aggregans	61	0.000829199
Bacteria	Unidentified	Actinomycetota	Actinomycetes	Kitasatosporales	Streptomycetaceae	Streptomyces	Streptomyces_unknown	60	0.000815605
Bacteria	Unidentified	Planctomycetota	Planctomycetia	Isosphaerales	Isosphaeraceae	Aquisphaera	Aquisphaera_unknown	60	0.000815605
Bacteria	Unidentified	Bacteria_unknown	Deltaproteobacteria	Deltaproteobacteria_unknown	Deltaproteobacteria_unknown	Deltaproteobacteria_unknown	Deltaproteobacteria_unknown	58	0.000788418
Bacteria	Unidentified	Pseudomonadota	Betaproteobacteria	Burkholderiales	Sphaerotilaceae	Scleromatobacter	Scleromatobacter humisilvae	58	0.000788418
Bacteria	Unidentified	Pseudomonadota	Alphaproteobacteria	Hyphomicrobiales	Hyphomicrobiaceae	Rhodoplanes	Rhodoplanes sp. Z2-YC6860	56	0.000761232
Bacteria	Unidentified	Actinomycetota	Actinomycetes	Kitasatosporales	Streptomycetaceae	Streptomycetaceae_unknown	Streptomycetaceae_unknown	55	0.000747638
Bacteria	Unidentified	Candidatus Dormibacteraeota	Candidatus Dormibacteraeota_unknown	Candidatus Dormibacteraeota_unknown	Candidatus Dormibacteraeota_unknown	Candidatus Dormibacter	Candidatus Dormibacter sp. RRmetagenome_bin12	54	0.000734045
Bacteria	Unidentified	Planctomycetota	Planctomycetia	Isosphaerales	Isosphaeraceae	Paludisphaera	Paludisphaera borealis	54	0.000734045
Bacteria	Unidentified	Planctomycetota	Planctomycetia	Planctomycetales	Planctomycetaceae	Schlesneria	Schlesneria paludicola	54	0.000734045
Bacteria	Unidentified	Actinomycetota	Actinomycetes	Mycobacteriales	Mycobacteriaceae	Mycobacterium	Mycobacterium sp.	53	0.000720451
Bacteria	Unidentified	Planctomycetota	Planctomycetia	Gemmatales	Gemmataceae	Fimbriiglobus	Fimbriiglobus ruber	53	0.000720451
Bacteria	Unidentified	Planctomycetota	Planctomycetia	Isosphaerales	Isosphaeraceae	Aquisphaera	Aquisphaera giovannonii	53	0.000720451
Bacteria	Unidentified	Actinomycetota	Acidimicrobiia	Acidimicrobiales	Acidimicrobiaceae	Acidiferrimicrobium	Acidiferrimicrobium sp. IK	49	0.000666078
Bacteria	Unidentified	Candidatus Melainabacteria	Candidatus Melainabacteria_unknown	Candidatus Melainabacteria_unknown	Candidatus Melainabacteria_unknown	Candidatus Melainabacteria_unknown	Candidatus Melainabacteria bacterium	49	0.000666078
Bacteria	Unidentified	Pseudomonadota	Alphaproteobacteria	Hyphomicrobiales	Beijerinckiaceae	Beijerinckiaceae_unknown	Beijerinckiaceae_unknown	49	0.000666078
Bacteria	Unidentified	Acidobacteriota	Terriglobia	Terriglobia_unknown	Terriglobia_unknown	Candidatus Angelobacter	Candidatus Angelobacter sp. Gp1-AA117	48	0.000652484
Bacteria	Unidentified	Chloroflexota	Ktedonobacteria	Ktedonobacterales	Ktedonobacteraceae	Ktedonobacteraceae_unknown	Ktedonobacteraceae_unknown	48	0.000652484
Bacteria	Unidentified	Planctomycetota	Planctomycetia	Gemmatales	Gemmataceae	Frigoriglobus	Frigoriglobus tundricola	48	0.000652484
Bacteria	Unidentified	Acidobacteriota	Terriglobia	Terriglobales	Acidobacteriaceae	Edaphobacter	Edaphobacter lichenicola	47	0.000638891
Bacteria	Unidentified	Actinomycetota	Actinomycetes	Streptosporangiales	Streptosporangiaceae	Streptosporangiaceae_unknown	Streptosporangiaceae_unknown	47	0.000638891
Bacteria	Unidentified	Pseudomonadota	Alphaproteobacteria	Caulobacterales	Caulobacteraceae	Caulobacteraceae_unknown	Caulobacteraceae_unknown	47	0.000638891
Bacteria	Unidentified	Pseudomonadota	Alphaproteobacteria	Hyphomicrobiales	Hyphomicrobiales_unknown	Hyphomicrobiales_unknown	Hyphomicrobiales bacterium	46	0.000625297
Bacteria	Unidentified	Chloroflexota	Ktedonobacteria	Ktedonobacterales	Reticulibacteraceae	Reticulibacter	Reticulibacter mediterranei	45	0.000611704
Bacteria	Unidentified	Pseudomonadota	Alphaproteobacteria	Hyphomicrobiales	Beijerinckiaceae	Methylocapsa	Methylocapsa sp. S129	45	0.000611704
Bacteria	Unidentified	Acidobacteriota	Terriglobia	Bryobacterales	Solibacteraceae	Candidatus Sulfopaludibacter	Candidatus Sulfopaludibacter_unknown	42	0.000570924
Bacteria	Unidentified	Bacillota	Bacilli	Bacillales	Paenibacillaceae	Paenibacillus	Paenibacillus_unknown	39	0.000530143
Bacteria	Unidentified	Acidobacteriota	Terriglobia	Terriglobales	Acidobacteriaceae	Candidatus Sulfotelmatobacter	Candidatus Sulfotelmatobacter kueseliae	38	0.00051655
Bacteria	Unidentified	Bacteria_unknown	Bacteria_unknown	Bacteria_unknown	Bacteria_unknown	Bacteria_unknown	bacterium	38	0.00051655
Bacteria	Unidentified	Bacteroidota	Sphingobacteriia	Sphingobacteriales	Sphingobacteriales_unknown	Sphingobacteriales_unknown	Sphingobacteriales bacterium 50-39	38	0.00051655
Bacteria	Unidentified	Candidatus Dormibacteraeota	Candidatus Dormibacteraeota_unknown	Candidatus Dormibacteraeota_unknown	Candidatus Dormibacteraeota_unknown	Candidatus Dormibacteraeota_unknown	Candidatus Dormibacteraeota bacterium	38	0.00051655
Bacteria	Unidentified	Planctomycetota	Planctomycetia	Isosphaerales	Isosphaeraceae	Tautonia	Tautonia plasticadhaerens	38	0.00051655
Bacteria	Unidentified	Pseudomonadota	Alphaproteobacteria	Rhodospirillales	Acetobacteraceae	Acidisphaera	Acidisphaera sp. S103	38	0.00051655
Bacteria	Unidentified	Verrucomicrobiota	Verrucomicrobiae	Limisphaerales	Limisphaerales_unknown	Pedosphaera	Pedosphaera parvula	38	0.00051655
Bacteria	Unidentified	Acidobacteriota	Terriglobia	Terriglobales	Acidobacteriaceae	Edaphobacter	Edaphobacter modestus	37	0.000502957
Bacteria	Unidentified	Actinomycetota	Actinomycetes	Streptosporangiales	Thermomonosporaceae	Actinomadura	Actinomadura_unknown	37	0.000502957
Bacteria	Unidentified	Planctomycetota	Planctomycetia	Planctomycetales	Planctomycetaceae	Planctomycetaceae_unknown	Planctomycetaceae bacterium SCGC AG-212-D15	37	0.000502957
Bacteria	Unidentified	Pseudomonadota	Alphaproteobacteria	Sphingomonadales	Sphingomonadaceae	Sphingomonas	Sphingomonas_unknown	37	0.000502957
Bacteria	Unidentified	Chloroflexota	Ktedonobacteria	Ktedonobacterales	Dictyobacteraceae	Dictyobacter	Dictyobacter_unknown	36	0.000489363
Bacteria	Unidentified	Myxococcota	Myxococcota_unknown	Polyangiales	Labilitrichaceae	Labilithrix	Labilithrix luteola	35	0.00047577
Bacteria	Unidentified	Acidobacteriota	Blastocatellia	Blastocatellia_unknown	Blastocatellia_unknown	Blastocatellia_unknown	Blastocatellia bacterium AA13	34	0.000462176
Bacteria	Unidentified	Acidobacteriota	Terriglobia	Terriglobales	Acidobacteriaceae	Candidatus Sulfotelmatobacter	Candidatus Sulfotelmatobacter sp. SbA7	34	0.000462176
Bacteria	Unidentified	Planctomycetota	Planctomycetia	Isosphaerales	Isosphaeraceae	Aquisphaera	Aquisphaera insulae	34	0.000462176
Bacteria	Unidentified	Planctomycetota	Planctomycetia	Isosphaerales	Isosphaeraceae	Paludisphaera	Paludisphaera mucosa	34	0.000462176
Bacteria	Unidentified	Cyanobacteriota	Cyanophyceae	Cyanophyceae_unknown	Cyanophyceae_unknown	Cyanophyceae_unknown	Cyanophyceae_unknown	33	0.000448583
Bacteria	Unidentified	Candidatus Levybacteria	Candidatus Levybacteria_unknown	Candidatus Levybacteria_unknown	Candidatus Levybacteria_unknown	Candidatus Levybacteria_unknown	Candidatus Levybacteria_unknown	32	0.000434989
Bacteria	Unidentified	Planctomycetota	Planctomycetia	Planctomycetia_unknown	Planctomycetia_unknown	Planctomycetia_unknown	Planctomycetia bacterium 21-64-5	32	0.000434989
Bacteria	Unidentified	Pseudomonadota	Alphaproteobacteria	Alphaproteobacteria_unknown	Alphaproteobacteria_unknown	Alphaproteobacteria_unknown	Alphaproteobacteria bacterium 13_2_20CM_2_64_7	32	0.000434989
Bacteria	Unidentified	Actinomycetota	Thermoleophilia	Solirubrobacterales	Solirubrobacteraceae	Solirubrobacter	Solirubrobacter ginsenosidimutans	31	0.000421396
Bacteria	Unidentified	Pseudomonadota	Alphaproteobacteria	Alphaproteobacteria_unknown	Alphaproteobacteria_unknown	Alphaproteobacteria_unknown	Alphaproteobacteria bacterium 64-11	31	0.000421396
Bacteria	Unidentified	Pseudomonadota	Alphaproteobacteria	Sphingomonadales	Sphingomonadaceae	Sphingomonadaceae_unknown	Sphingomonadaceae_unknown	30	0.000407803
Bacteria	Unidentified	Acidobacteriota	Terriglobia	Bryobacterales	Solibacteraceae	Candidatus Sulfopaludibacter	Candidatus Sulfopaludibacter sp. SbA3	29	0.000394209
Bacteria	Unidentified	Bacteroidota	Chitinophagia	Chitinophagales	Chitinophagaceae	Chitinophagaceae_unknown	Chitinophagaceae_unknown	29	0.000394209
Bacteria	Unidentified	Acidobacteriota	Terriglobia	Terriglobales	Acidobacteriaceae	Acidicapsa	Acidicapsa_unknown	28	0.000380616
Bacteria	Unidentified	Acidobacteriota	Terriglobia	Terriglobales	Acidobacteriaceae	Alloacidobacterium	Alloacidobacterium dinghuense	28	0.000380616
Bacteria	Unidentified	Acidobacteriota	Terriglobia	Terriglobales	Acidobacteriaceae	Granulicella	Granulicella_unknown	28	0.000380616
Bacteria	Unidentified	Actinomycetota	Thermoleophilia	Solirubrobacterales	Solirubrobacteraceae	Solirubrobacter	Solirubrobacter sp. URHD0082	28	0.000380616
Bacteria	Unidentified	Bacteria_unknown	Bacteria_unknown	Bacteria_unknown	Bacteria_unknown	Bacteria_unknown	Terrabacteria group bacterium ANGP1	28	0.000380616
Bacteria	Unidentified	Pseudomonadota	Alphaproteobacteria	Rhodospirillales	Acetobacteraceae	Rhodopila	Rhodopila globiformis	28	0.000380616
Bacteria	Unidentified	Actinomycetota	Actinomycetes	Mycobacteriales	Mycobacteriaceae	Mycolicibacterium	Mycolicibacterium moriokaense	27	0.000367022
Bacteria	Unidentified	Planctomycetota	Planctomycetia	Gemmatales	Gemmataceae	Zavarzinella	Zavarzinella formosa	27	0.000367022
Bacteria	Unidentified	Pseudomonadota	Alphaproteobacteria	Hyphomicrobiales	Roseiarcaceae	Roseiarcus	Roseiarcus fermentans	27	0.000367022
Bacteria	Unidentified	Acidobacteriota	Terriglobia	Terriglobales	Acidobacteriaceae	Acidisarcina	Acidisarcina polymorpha	26	0.000353429
Bacteria	Unidentified	Acidobacteriota	Terriglobia	Terriglobales	Acidobacteriaceae	Edaphobacter	Edaphobacter bradus	26	0.000353429
Bacteria	Unidentified	Acidobacteriota	Terriglobia	Terriglobales	Acidobacteriaceae	Granulicella	Granulicella sp. dw_53	26	0.000353429
Bacteria	Unidentified	Actinomycetota	Actinomycetes	Frankiales	Frankiaceae	Frankiaceae_unknown	Frankiaceae_unknown	26	0.000353429
Bacteria	Unidentified	Actinomycetota	Actinomycetes	Micromonosporales	Micromonosporaceae	Micromonosporaceae_unknown	Micromonosporaceae_unknown	26	0.000353429
Bacteria	Unidentified	Actinomycetota	Actinomycetes	Pseudonocardiales	Pseudonocardiales_unknown	Pseudonocardiales_unknown	Pseudonocardiales bacterium	26	0.000353429
Bacteria	Unidentified	Bdellovibrionota	Bdellovibrionia	Bdellovibrionales	Bdellovibrionales_unknown	Bdellovibrionales_unknown	Bdellovibrionales_unknown	26	0.000353429
Bacteria	Unidentified	Acidobacteriota	Blastocatellia	Blastocatellia_unknown	Blastocatellia_unknown	Blastocatellia_unknown	Blastocatellia bacterium	25	0.000339836
Bacteria	Unidentified	Actinomycetota	Actinomycetes	Catenulisporales	Actinospicaceae	Actinospica	Actinospica acidithermotolerans	25	0.000339836
Bacteria	Unidentified	Myxococcota	Myxococcia	Myxococcales	Myxococcales_unknown	Myxococcales_unknown	Myxococcales_unknown	25	0.000339836
Bacteria	Unidentified	Planctomycetota	Planctomycetia	Gemmatales	Gemmataceae	Gemmata	Gemmata_unknown	25	0.000339836
Bacteria	Unidentified	Planctomycetota	Planctomycetia	Gemmatales	Gemmataceae	Telmatocola	Telmatocola sphagniphila	25	0.000339836
Bacteria	Unidentified	Pseudomonadota	Alphaproteobacteria	Caulobacterales	Caulobacterales_unknown	Caulobacterales_unknown	Caulobacterales_unknown	25	0.000339836
Bacteria	Unidentified	Pseudomonadota	Betaproteobacteria	Burkholderiales	Burkholderiaceae	Caballeronia	Caballeronia_unknown	25	0.000339836
Bacteria	Unidentified	Actinomycetota	Thermoleophilia	Solirubrobacterales	Conexibacteraceae	Conexibacter	Conexibacter_unknown	24	0.000326242
Bacteria	Unidentified	Planctomycetota	Planctomycetia	Gemmatales	Gemmataceae	Limnoglobus	Limnoglobus roseus	24	0.000326242
Bacteria	Unidentified	Planctomycetota	Planctomycetia	Gemmatales	Gemmataceae	Tuwongella	Tuwongella immobilis	24	0.000326242
Bacteria	Unidentified	Planctomycetota	Planctomycetia	Gemmatales	Gemmataceae	Urbifossiella	Urbifossiella limnaea	24	0.000326242
Bacteria	Unidentified	Planctomycetota	Planctomycetia	Planctomycetales	Planctomycetaceae	Planctomycetaceae_unknown	Planctomycetaceae bacterium	24	0.000326242
Bacteria	Unidentified	Pseudomonadota	Alphaproteobacteria	Rhodospirillales	Rhodospirillaceae	Hypericibacter	Hypericibacter adhaerens	24	0.000326242
Bacteria	Unidentified	Pseudomonadota	Alphaproteobacteria	Rhodospirillales	Rhodospirillaceae	Rhodospirillaceae_unknown	Rhodospirillaceae bacterium	24	0.000326242
Bacteria	Unidentified	Actinomycetota	Actinomycetes	Pseudonocardiales	Pseudonocardiaceae	Amycolatopsis	Amycolatopsis_unknown	23	0.000312649
Bacteria	Unidentified	Actinomycetota	Thermoleophilia	Solirubrobacterales	Conexibacteraceae	Conexibacter	Conexibacter sp. S30A1	23	0.000312649
Bacteria	Unidentified	Chloroflexota	Ktedonobacteria	Ktedonobacterales	Ktedonosporobacteraceae	Ktedonosporobacter	Ktedonosporobacter rubrisoli	23	0.000312649
Bacteria	Unidentified	Myxococcota	Myxococcia	Myxococcales	Myxococcales_unknown	Myxococcales_unknown	Myxococcales bacterium 68-20	23	0.000312649
Bacteria	Unidentified	Pseudomonadota	Gammaproteobacteria	Xanthomonadales	Rhodanobacteraceae	Dyella	Dyella_unknown	23	0.000312649
Bacteria	Unidentified	Elusimicrobiota	Elusimicrobiota_unknown	Elusimicrobiota_unknown	Elusimicrobiota_unknown	Elusimicrobiota_unknown	Elusimicrobiota_unknown	22	0.000299055
Bacteria	Unidentified	Acidobacteriota	Terriglobia	Terriglobales	Acidobacteriaceae	Silvibacterium	Silvibacterium bohemicum	21	0.000285462
Bacteria	Unidentified	Actinomycetota	Actinomycetes	Mycobacteriales	Corynebacteriaceae	Corynebacterium	Corynebacterium pilbarense	21	0.000285462
Bacteria	Unidentified	Bacillota	Bacilli	Bacillales	Paenibacillaceae	Paenibacillus	Paenibacillus sp. GP183	21	0.000285462
Bacteria	Unidentified	Bacteroidota	Bacteroidia	Bacteroidales	Bacteroidaceae	Bacteroides	Bacteroides uniformis	21	0.000285462
Bacteria	Unidentified	Pseudomonadota	Alphaproteobacteria	Caulobacterales	Caulobacteraceae	Caulobacter	Caulobacter_unknown	21	0.000285462
Bacteria	Unidentified	Verrucomicrobiota	Spartobacteria	Chthoniobacterales	Chthoniobacterales_unknown	Chthoniobacterales_unknown	Chthoniobacterales bacterium	21	0.000285462
Bacteria	Unidentified	Actinomycetota	Actinomycetes	Catenulisporales	Catenulisporaceae	Catenulispora	Catenulispora_unknown	20	0.000271868
Bacteria	Unidentified	Actinomycetota	Thermoleophilia	Solirubrobacterales	Solirubrobacteraceae	Solirubrobacter	Solirubrobacter_unknown	20	0.000271868
Bacteria	Unidentified	Cyanobacteriota	Cyanophyceae	Nostocales	Nostocales_unknown	Nostocales_unknown	Nostocales_unknown	20	0.000271868
Bacteria	Unidentified	Planctomycetota	Planctomycetia	Isosphaerales	Isosphaeraceae	Paludisphaera	Paludisphaera rhizosphaereae	20	0.000271868
Bacteria	Unidentified	Pseudomonadota	Betaproteobacteria	Burkholderiales	Oxalobacteraceae	Oxalobacteraceae_unknown	Oxalobacteraceae bacterium CAVE-383	20	0.000271868
Bacteria	Unidentified	Verrucomicrobiota	Verrucomicrobiae	Verrucomicrobiales	Verrucomicrobiaceae	Verrucomicrobiaceae_unknown	Verrucomicrobiaceae bacterium	20	0.000271868
Bacteria	Unidentified	Chloroflexota	Ktedonobacteria	Ktedonobacterales	Ktedonobacteraceae	Ktedonobacter	Ktedonobacter sp. SOSP1-52	19	0.000258275
Bacteria	Unidentified	Pseudomonadota	Alphaproteobacteria	Hyphomicrobiales	Beijerinckiaceae	Methylocapsa	Methylocapsa sp. D3K7	19	0.000258275
Bacteria	Unidentified	Pseudomonadota	Alphaproteobacteria	Hyphomicrobiales	Xanthobacteraceae	Labrys	Labrys_unknown	19	0.000258275
Bacteria	Unidentified	Pseudomonadota	Alphaproteobacteria	Rhodospirillales	Acetobacteraceae	Rhodopila	uncultured Rhodopila sp.	19	0.000258275
Bacteria	Unidentified	Acidobacteriota	Acidobacteriota_unknown	Acidobacteriota_unknown	Acidobacteriota_unknown	Acidobacteriota_unknown	Acidobacteria bacterium RIFCSPLOWO2_02_FULL_65_29	18	0.000244682
Bacteria	Unidentified	Myxococcota	Myxococcota_unknown	Polyangiales	Polyangiales_unknown	Polyangiales_unknown	Polyangiales_unknown	18	0.000244682
Bacteria	Unidentified	Pseudomonadota	Alphaproteobacteria	Hyphomicrobiales	Phyllobacteriaceae	Mesorhizobium	Mesorhizobium_unknown	18	0.000244682
Bacteria	Unidentified	Actinomycetota	Actinomycetes	Kitasatosporales	Streptomycetaceae	Actinacidiphila	Actinacidiphila oryziradicis	17	0.000231088
Bacteria	Unidentified	Actinomycetota	Actinomycetes	Mycobacteriales	Nocardiaceae	Rhodococcus	Rhodococcus opacus	17	0.000231088
Bacteria	Unidentified	Pseudomonadota	Alphaproteobacteria	Rhodospirillales	Azospirillaceae	Azospirillaceae_unknown	Azospirillaceae_unknown	17	0.000231088
Bacteria	Unidentified	Pseudomonadota	Betaproteobacteria	Burkholderiales	Oxalobacteraceae	Oxalobacteraceae_unknown	Oxalobacteraceae_unknown	17	0.000231088
Bacteria	Unidentified	Pseudomonadota	Gammaproteobacteria	Nevskiales	Steroidobacteraceae	Steroidobacter	Steroidobacter_unknown	17	0.000231088
Bacteria	Unidentified	Acidobacteriota	Terriglobia	Bryobacterales	Bryobacteraceae	Paludibaculum	Paludibaculum fermentans	16	0.000217495
Bacteria	Unidentified	Acidobacteriota	Terriglobia	Terriglobales	Acidobacteriaceae	Acidicapsa	Acidicapsa acidisoli	16	0.000217495
Bacteria	Unidentified	Acidobacteriota	Terriglobia	Terriglobales	Acidobacteriaceae	Granulicella	Granulicella mallensis	16	0.000217495
Bacteria	Unidentified	Actinomycetota	Actinomycetes	Mycobacteriales	Mycobacteriaceae	Mycobacterium	Mycobacterium tuberculosis	16	0.000217495
Bacteria	Unidentified	Actinomycetota	Actinomycetes	Mycobacteriales	Nocardiaceae	Nocardia	Nocardia albiluteola	16	0.000217495
Bacteria	Unidentified	Actinomycetota	Thermoleophilia	Solirubrobacterales	Conexibacteraceae	Conexibacter	Conexibacter sp. DBS9H8	16	0.000217495
Bacteria	Unidentified	Cyanobacteriota	Cyanobacteriota_unknown	Cyanobacteriota_unknown	Cyanobacteriota_unknown	Cyanobacteriota_unknown	Cyanobacteriota_unknown	16	0.000217495
Bacteria	Unidentified	Planctomycetota	Planctomycetia	Isosphaerales	Isosphaeraceae	Paludisphaera	Paludisphaera_unknown	16	0.000217495
Bacteria	Unidentified	Pseudomonadota	Alphaproteobacteria	Rhodospirillales	Rhodospirillaceae	Rhodospirillaceae_unknown	Rhodospirillaceae_unknown	16	0.000217495
Bacteria	Unidentified	Pseudomonadota	Gammaproteobacteria	Nevskiales	Nevskiaceae	Nevskiaceae_unknown	Nevskiaceae_unknown	16	0.000217495
Bacteria	Unidentified	Acidobacteriota	Acidobacteriota_unknown	Acidobacteriota_unknown	Acidobacteriota_unknown	Acidobacteriota_unknown	Acidobacteria bacterium 13_1_20CM_4_56_7	15	0.000203901
Bacteria	Unidentified	Acidobacteriota	Acidobacteriota_unknown	Acidobacteriota_unknown	Acidobacteriota_unknown	Acidobacteriota_unknown	Acidobacteria bacterium AB60	15	0.000203901
Bacteria	Unidentified	Acidobacteriota	Terriglobia	Terriglobales	Acidobacteriaceae	Occallatibacter	Occallatibacter savannae	15	0.000203901
Bacteria	Unidentified	Actinomycetota	Acidimicrobiia	Acidimicrobiia_unknown	Acidimicrobiia_unknown	Acidimicrobiia_unknown	Acidimicrobiia bacterium	15	0.000203901
Bacteria	Unidentified	Actinomycetota	Actinomycetota_unknown	Actinomycetota_unknown	Actinomycetota_unknown	Actinomycetota_unknown	Actinobacteria bacterium SCGC AG-212-D09	15	0.000203901
Bacteria	Unidentified	Bacillota	Bacilli	Bacillales	Bacillales_unknown	Bacillales_unknown	Bacillales_unknown	15	0.000203901
Bacteria	Unidentified	Bacteroidota	Bacteroidota_unknown	Bacteroidota_unknown	Bacteroidota_unknown	Bacteroidota_unknown	Bacteroidota bacterium	15	0.000203901
Bacteria	Unidentified	Myxococcota	Myxococcota_unknown	Polyangiales	Polyangiaceae	Sorangium	Sorangium cellulosum	15	0.000203901
Bacteria	Unidentified	Planctomycetota	Planctomycetia	Isosphaerales	Isosphaeraceae	Isosphaeraceae_unknown	Isosphaeraceae bacterium	15	0.000203901
Bacteria	Unidentified	Planctomycetota	Planctomycetia	Planctomycetales	Planctomycetaceae	Planctomycetaceae_unknown	Planctomycetaceae_unknown	15	0.000203901
Bacteria	Unidentified	Pseudomonadota	Alphaproteobacteria	Hyphomicrobiales	Nitrobacteraceae	Bradyrhizobium	Bradyrhizobium sp. URHD0069	15	0.000203901
Bacteria	Unidentified	Pseudomonadota	Alphaproteobacteria	Micropepsales	Micropepsaceae	Rhizomicrobium	Rhizomicrobium sp. SCGC AG-212-E05	15	0.000203901
Bacteria	Unidentified	Pseudomonadota	Alphaproteobacteria	Rhodospirillales	Rhodospirillaceae	Defluviicoccus	Defluviicoccus sp.	15	0.000203901
Bacteria	Unidentified	Acidobacteriota	Terriglobia	Bryobacterales	Solibacteraceae	Candidatus Sulfopaludibacter	Candidatus Sulfopaludibacter sp. SbA6	14	0.000190308
Bacteria	Unidentified	Bacteroidota	Sphingobacteriia	Sphingobacteriales	Sphingobacteriaceae	Sphingobacteriaceae_unknown	Sphingobacteriaceae_unknown	14	0.000190308
Bacteria	Unidentified	Chloroflexota	Ktedonobacteria	Ktedonobacterales	Ktedonobacteraceae	Ktedonobacter	Ktedonobacter sp. SOSP1-85	14	0.000190308
Bacteria	Unidentified	Chloroflexota	Ktedonobacteria	Ktedonobacterales	Ktedonobacteraceae	Ktedonospora	Ktedonospora formicarum	14	0.000190308
Bacteria	Unidentified	Nitrospirota	Nitrospirota_unknown	Nitrospirota_unknown	Nitrospirota_unknown	Nitrospirota_unknown	Nitrospirota bacterium	14	0.000190308
Bacteria	Unidentified	Planctomycetota	Planctomycetia	Gemmatales	Gemmataceae	Gemmataceae_unknown	Gemmataceae bacterium	14	0.000190308
Bacteria	Unidentified	Pseudomonadota	Alphaproteobacteria	Hyphomicrobiales	Rhizobiaceae	Rhizobium	Rhizobium_unknown	14	0.000190308
Bacteria	Unidentified	Pseudomonadota	Alphaproteobacteria	Rhodobacterales	Roseobacteraceae	Salipiger	Salipiger sp. HF18	14	0.000190308
Bacteria	Unidentified	Pseudomonadota	Alphaproteobacteria	Sphingomonadales	Sphingomonadales_unknown	Sphingomonadales_unknown	Sphingomonadales_unknown	14	0.000190308
Bacteria	Unidentified	Pseudomonadota	Betaproteobacteria	Burkholderiales	Burkholderiaceae	Caballeronia	Caballeronia udeis	14	0.000190308
Bacteria	Unidentified	Pseudomonadota	Gammaproteobacteria	Enterobacterales	Enterobacteriaceae	Klebsiella	Klebsiella oxytoca	14	0.000190308
Bacteria	Unidentified	Pseudomonadota	Gammaproteobacteria	Xanthomonadales	Xanthomonadaceae	Stenotrophomonas	Stenotrophomonas sp.	14	0.000190308
Bacteria	Unidentified	Verrucomicrobiota	Spartobacteria	Chthoniobacterales	Chthoniobacteraceae	Candidatus Udaeobacter	Candidatus Udaeobacter sp.	14	0.000190308
Bacteria	Unidentified	Actinomycetota	Actinomycetes	Catenulisporales	Actinospicaceae	Actinospica	Actinospica_unknown	13	0.000176714
Bacteria	Unidentified	Actinomycetota	Actinomycetes	Frankiales	Frankiaceae	Pseudofrankia	Pseudofrankia_unknown	13	0.000176714
Bacteria	Unidentified	Actinomycetota	Actinomycetes	Kitasatosporales	Streptomycetaceae	Actinacidiphila	Actinacidiphila_unknown	13	0.000176714
Bacteria	Unidentified	Actinomycetota	Rubrobacteria	Rubrobacterales	Baekduiaceae	Baekduia	Baekduia soli	13	0.000176714
Bacteria	Unidentified	Bacteroidota	Sphingobacteriia	Sphingobacteriales	Sphingobacteriaceae	Mucilaginibacter	Mucilaginibacter sp.	13	0.000176714
Bacteria	Unidentified	Campylobacterota	Epsilonproteobacteria	Campylobacterales	Arcobacteraceae	Poseidonibacter	Poseidonibacter antarcticus	13	0.000176714
Bacteria	Unidentified	Chloroflexota	Ktedonobacteria	Ktedonobacterales	Dictyobacteraceae	Tengunoibacter	Tengunoibacter tsumagoiensis	13	0.000176714
Bacteria	Unidentified	Chloroflexota	Ktedonobacteria	Thermogemmatisporales	Thermogemmatisporaceae	Thermogemmatispora	Thermogemmatispora_unknown	13	0.000176714
Bacteria	Unidentified	Planctomycetota	Planctomycetia	Gemmatales	Gemmataceae	Gemmata	Gemmata obscuriglobus	13	0.000176714
Bacteria	Unidentified	Planctomycetota	Planctomycetia	Isosphaerales	Isosphaeraceae	Tautonia	Tautonia_unknown	13	0.000176714
Bacteria	Unidentified	Pseudomonadota	Alphaproteobacteria	Hyphomicrobiales	Hyphomicrobiaceae	Hyphomicrobiaceae_unknown	Hyphomicrobiaceae bacterium	13	0.000176714
Bacteria	Unidentified	Pseudomonadota	Alphaproteobacteria	Rhodospirillales	Rhodospirillaceae	Hypericibacter	Hypericibacter terrae	13	0.000176714
Bacteria	Unidentified	Verrucomicrobiota	Verrucomicrobiae	Limisphaerales	Limisphaerales_unknown	Limisphaerales_unknown	Limisphaerales_unknown	13	0.000176714
Bacteria	Unidentified	Acidobacteriota	Terriglobia	Terriglobales	Acidobacteriaceae	Paracidobacterium	Paracidobacterium acidisoli	12	0.000163121
Bacteria	Unidentified	Acidobacteriota	Terriglobia	Terriglobia_unknown	Terriglobia_unknown	Terriglobia_unknown	Acidobacteriia bacterium SbA2	12	0.000163121
Bacteria	Unidentified	Actinomycetota	Actinomycetes	Catenulisporales	Actinospicaceae	Actinocrinis	Actinocrinis puniceicyclus	12	0.000163121
Bacteria	Unidentified	Actinomycetota	Actinomycetes	Catenulisporales	Actinospicaceae	Actinospica	Actinospica robiniae	12	0.000163121
Bacteria	Unidentified	Actinomycetota	Actinomycetes	Frankiales	Frankiaceae	Frankia	Frankia_unknown	12	0.000163121
Bacteria	Unidentified	Actinomycetota	Actinomycetes	Mycobacteriales	Mycobacteriaceae	Mycobacterium	Mycobacterium sp. JS623	12	0.000163121
Bacteria	Unidentified	Actinomycetota	Actinomycetes	Mycobacteriales	Nocardiaceae	Nocardia	Nocardia_unknown	12	0.000163121
Bacteria	Unidentified	Actinomycetota	Actinomycetes	Mycobacteriales	Nocardiaceae	Rhodococcus	Rhodococcus_unknown	12	0.000163121
Bacteria	Unidentified	Actinomycetota	Actinomycetes	Pseudonocardiales	Pseudonocardiaceae	Kutzneria	Kutzneria_unknown	12	0.000163121
Bacteria	Unidentified	Bacillota	Clostridia	Eubacteriales	Clostridiales Family XVII. Incertae Sedis	Sulfobacillus	Sulfobacillus_unknown	12	0.000163121
Bacteria	Unidentified	Candidatus Saccharibacteria	Candidatus Saccharibacteria_unknown	Candidatus Saccharibacteria_unknown	Candidatus Saccharibacteria_unknown	Candidatus Saccharibacteria_unknown	Candidatus Saccharibacteria_unknown	12	0.000163121
Bacteria	Unidentified	Pseudomonadota	Alphaproteobacteria	Hyphomicrobiales	Nitrobacteraceae	Bradyrhizobium	Bradyrhizobium sp. ARR65	12	0.000163121
Bacteria	Unidentified	Pseudomonadota	Alphaproteobacteria	Hyphomicrobiales	Nitrobacteraceae	Bradyrhizobium	Bradyrhizobium sp. NP1	12	0.000163121
Bacteria	Unidentified	Pseudomonadota	Alphaproteobacteria	Rhodospirillales	Azospirillaceae	Azospirillum	Azospirillum_unknown	12	0.000163121
Bacteria	Unidentified	Pseudomonadota	Betaproteobacteria	Burkholderiales	Burkholderiales_unknown	Candidatus Ichthyocystis	Candidatus Ichthyocystis sparus	12	0.000163121
Bacteria	Unidentified	Pseudomonadota	Gammaproteobacteria	Xanthomonadales	Rhodanobacteraceae	Rhodanobacteraceae_unknown	Rhodanobacteraceae_unknown	12	0.000163121
Bacteria	Unidentified	Verrucomicrobiota	Opitutae	Opitutales	Opitutaceae	Opitutus	Opitutus sp. GAS368	12	0.000163121
Bacteria	Unidentified	Verrucomicrobiota	Verrucomicrobiae	Verrucomicrobiales	Verrucomicrobiaceae	Verrucomicrobiaceae_unknown	Verrucomicrobiaceae_unknown	12	0.000163121
Bacteria	Unidentified	Acidobacteriota	Terriglobia	Terriglobales	Acidobacteriaceae	Candidatus Sulfotelmatomonas	Candidatus Sulfotelmatomonas gaucii	11	0.000149528
Bacteria	Unidentified	Bacteria_unknown	Bacteria_unknown	Bacteria_unknown	Bacteria_unknown	Bacteria_unknown	bacterium HR36	11	0.000149528
Bacteria	Unidentified	Candidatus Saccharibacteria	Candidatus Saccharibacteria_unknown	Candidatus Saccharibacteria_unknown	Candidatus Saccharibacteria_unknown	Candidatus Saccharibacteria_unknown	Candidatus Saccharibacteria bacterium	11	0.000149528
Bacteria	Unidentified	Chloroflexota	Ktedonobacteria	Ktedonobacterales	Dictyobacteraceae	Dictyobacter	Dictyobacter formicarum	11	0.000149528
Bacteria	Unidentified	Chloroflexota	Ktedonobacteria	Ktedonobacterales	Ktedonobacteraceae	Ktedonobacter	Ktedonobacter robiniae	11	0.000149528
Bacteria	Unidentified	Cyanobacteriota	Cyanobacteriota_unknown	Cyanobacteriota_unknown	Cyanobacteriota_unknown	Cyanobacteriota_unknown	Cyanobacteria bacterium 13_1_20CM_4_61_6	11	0.000149528
Bacteria	Unidentified	Elusimicrobiota	Elusimicrobiota_unknown	Elusimicrobiota_unknown	Elusimicrobiota_unknown	Elusimicrobiota_unknown	Elusimicrobia bacterium RIFCSPLOWO2_01_FULL_59_12	11	0.000149528
Bacteria	Unidentified	Myxococcota	Myxococcota_unknown	Polyangiales	Polyangiaceae	Sorangium	Sorangium_unknown	11	0.000149528
Bacteria	Unidentified	Nitrospirota	Nitrospirota_unknown	Nitrospirota_unknown	Nitrospirota_unknown	Nitrospirota_unknown	Nitrospirota_unknown	11	0.000149528
Bacteria	Unidentified	Pseudomonadota	Alphaproteobacteria	Caulobacterales	Caulobacteraceae	Caulobacter	Caulobacter sp. S6	11	0.000149528
Bacteria	Unidentified	Pseudomonadota	Alphaproteobacteria	Hyphomicrobiales	Methylocystaceae	Methylosinus	Methylosinus sp. Ce-a6	11	0.000149528
Bacteria	Unidentified	Pseudomonadota	Alphaproteobacteria	Hyphomicrobiales	Nitrobacteraceae	Bradyrhizobium	Bradyrhizobium sp. Tv2a-2	11	0.000149528
Bacteria	Unidentified	Pseudomonadota	Alphaproteobacteria	Hyphomicrobiales	Reyranellaceae	Reyranella	Reyranella sp.	11	0.000149528
Bacteria	Unidentified	Pseudomonadota	Alphaproteobacteria	Rhodospirillales	Acetobacteraceae	Limobrevibacterium	Limobrevibacterium gyesilva	11	0.000149528
Bacteria	Unidentified	Verrucomicrobiota	Verrucomicrobiota_unknown	Verrucomicrobiota_unknown	Verrucomicrobiota_unknown	Verrucomicrobiota_unknown	Verrucomicrobia bacterium ADurb.Bin063	11	0.000149528
Bacteria	Unidentified	Actinomycetota	Acidimicrobiia	Acidimicrobiales	Acidimicrobiales_unknown	Acidimicrobiales_unknown	Acidimicrobiales bacterium	10	0.000135934
Bacteria	Unidentified	Actinomycetota	Actinomycetes	Pseudonocardiales	Pseudonocardiaceae	Amycolatopsis	Amycolatopsis sp.	10	0.000135934
Bacteria	Unidentified	Armatimonadota	Armatimonadota_unknown	Armatimonadota_unknown	Armatimonadota_unknown	Armatimonadota_unknown	Armatimonadota_unknown	10	0.000135934
Bacteria	Unidentified	Bacillota	Bacillota_unknown	Bacillota_unknown	Bacillota_unknown	Bacillota_unknown	Bacillota_unknown	10	0.000135934
Bacteria	Unidentified	Candidatus Tectomicrobia	Candidatus Tectomicrobia_unknown	Candidatus Tectomicrobia_unknown	Candidatus Tectomicrobia_unknown	Candidatus Entotheonella	Candidatus Entotheonella_unknown	10	0.000135934
Bacteria	Unidentified	Chloroflexota	Dehalococcoidia	Dehalococcoidia_unknown	Dehalococcoidia_unknown	Dehalococcoidia_unknown	Dehalococcoidia bacterium	10	0.000135934
Bacteria	Unidentified	Chloroflexota	Ktedonobacteria	Ktedonobacterales	Dictyobacteraceae	Dictyobacter	Dictyobacter aurantiacus	10	0.000135934
Bacteria	Unidentified	Gemmatimonadota	Gemmatimonadetes	Gemmatimonadales	Gemmatimonadaceae	Gemmatirosa	Gemmatirosa kalamazoonensis	10	0.000135934
Bacteria	Unidentified	Myxococcota	Myxococcia	Myxococcales	Myxococcaceae	Myxococcaceae_unknown	Myxococcaceae bacterium	10	0.000135934
Bacteria	Unidentified	Planctomycetota	Planctomycetia	Isosphaerales	Isosphaeraceae	Tautonia	Tautonia sociabilis	10	0.000135934
Bacteria	Unidentified	Planctomycetota	Planctomycetia	Pirellulales	Pirellulaceae	Anatilimnocola	Anatilimnocola floriformis	10	0.000135934
Bacteria	Unidentified	Planctomycetota	Planctomycetia	Planctomycetales	Planctomycetaceae	Planctomyces	Planctomyces sp. SH-PL62	10	0.000135934
Bacteria	Unidentified	Pseudomonadota	Alphaproteobacteria	Hyphomicrobiales	Hyphomicrobiales_unknown	Hyphomicrobiales_unknown	Rhizobiales bacterium GAS191	10	0.000135934
Bacteria	Unidentified	Pseudomonadota	Alphaproteobacteria	Hyphomicrobiales	Methylobacteriaceae	Microvirga	Microvirga_unknown	10	0.000135934
Bacteria	Unidentified	Pseudomonadota	Alphaproteobacteria	Hyphomicrobiales	Nitrobacteraceae	Bradyrhizobium	Bradyrhizobium canariense	10	0.000135934
Bacteria	Unidentified	Pseudomonadota	Alphaproteobacteria	Hyphomicrobiales	Nitrobacteraceae	Bradyrhizobium	Bradyrhizobium sp. CB82	10	0.000135934
Bacteria	Unidentified	Pseudomonadota	Alphaproteobacteria	Hyphomicrobiales	Reyranellaceae	Reyranella	Reyranella soli	10	0.000135934
Bacteria	Unidentified	Pseudomonadota	Alphaproteobacteria	Rhodospirillales	Rhodospirillales_unknown	Rhodospirillales_unknown	Rhodospirillales bacterium 69-11	10	0.000135934
Bacteria	Unidentified	Pseudomonadota	Betaproteobacteria	Burkholderiales	Burkholderiaceae	Caballeronia	Caballeronia mineralivorans	10	0.000135934
Bacteria	Unidentified	Pseudomonadota	Gammaproteobacteria	Pseudomonadales	Pseudomonadaceae	Pseudomonas	Pseudomonas aeruginosa	10	0.000135934
Bacteria	Unidentified	Acidobacteriota	Terriglobia	Bryobacterales	Bryobacterales_unknown	Bryobacterales_unknown	Bryobacterales bacterium F-183	9	0.000122341
Bacteria	Unidentified	Acidobacteriota	Terriglobia	Terriglobales	Acidobacteriaceae	Acidicapsa	Acidicapsa ligni	9	0.000122341
Bacteria	Unidentified	Acidobacteriota	Terriglobia	Terriglobales	Acidobacteriaceae	Granulicella	Granulicella sp. L60	9	0.000122341
Bacteria	Unidentified	Acidobacteriota	Terriglobia	Terriglobales	Acidobacteriaceae	Terriglobus	Terriglobus saanensis	9	0.000122341
Bacteria	Unidentified	Actinomycetota	Actinomycetes	Micrococcales	Micrococcales_unknown	Micrococcales_unknown	Micrococcales_unknown	9	0.000122341
Bacteria	Unidentified	Actinomycetota	Actinomycetes	Micromonosporales	Micromonosporaceae	Micromonospora	Micromonospora_unknown	9	0.000122341
Bacteria	Unidentified	Actinomycetota	Actinomycetes	Mycobacteriales	Mycobacteriaceae	Mycobacterium	Mycobacterium sp. AZCC_0083	9	0.000122341
Bacteria	Unidentified	Actinomycetota	Thermoleophilia	Solirubrobacterales	Capillimicrobiaceae	Capillimicrobium	Capillimicrobium parvum	9	0.000122341
Bacteria	Unidentified	Actinomycetota	Thermoleophilia	Solirubrobacterales	Conexibacteraceae	Conexibacter	Conexibacter woesei	9	0.000122341
Bacteria	Unidentified	Bacteria_unknown	Bacteria_unknown	Bacteria_unknown	Bacteria_unknown	Bacteria_unknown	Patescibacteria group bacterium	9	0.000122341
Bacteria	Unidentified	Chloroflexota	Ktedonobacteria	Ktedonobacterales	Dictyobacteraceae	Dictyobacter	Dictyobacter arantiisoli	9	0.000122341
Bacteria	Unidentified	Myxococcota	Myxococcia	Myxococcales	Myxococcaceae	Myxococcaceae_unknown	Myxococcaceae_unknown	9	0.000122341
Bacteria	Unidentified	Nitrospirota	Nitrospiria	Nitrospirales	Nitrospiraceae	Nitrospira	Nitrospira sp.	9	0.000122341
Bacteria	Unidentified	Pseudomonadota	Alphaproteobacteria	Alphaproteobacteria_unknown	Alphaproteobacteria_unknown	Alphaproteobacteria_unknown	Alphaproteobacteria bacterium 13_1_20CM_3_64_12	9	0.000122341
Bacteria	Unidentified	Pseudomonadota	Alphaproteobacteria	Hyphomicrobiales	Chelatococcaceae	Chelatococcus	Chelatococcus sp. SYSU_G07232	9	0.000122341
Bacteria	Unidentified	Pseudomonadota	Alphaproteobacteria	Hyphomicrobiales	Methylobacteriaceae	Methylobacterium	Methylobacterium_unknown	9	0.000122341
Bacteria	Unidentified	Pseudomonadota	Alphaproteobacteria	Hyphomicrobiales	Nitrobacteraceae	Bradyrhizobium	Bradyrhizobium iriomotense	9	0.000122341
Bacteria	Unidentified	Pseudomonadota	Alphaproteobacteria	Hyphomicrobiales	Nitrobacteraceae	Bradyrhizobium	Bradyrhizobium sp. LTSPM299	9	0.000122341
Bacteria	Unidentified	Pseudomonadota	Alphaproteobacteria	Hyphomicrobiales	Nitrobacteraceae	Bradyrhizobium	Bradyrhizobium valentinum	9	0.000122341
Bacteria	Unidentified	Pseudomonadota	Alphaproteobacteria	Hyphomicrobiales	Rhizobiaceae	Rhizobiaceae_unknown	Rhizobiaceae_unknown	9	0.000122341
Bacteria	Unidentified	Pseudomonadota	Alphaproteobacteria	Rhodospirillales	Rhodospirillales_unknown	Rhodospirillales_unknown	Rhodospirillales bacterium TMPK1	9	0.000122341
Bacteria	Unidentified	Pseudomonadota	Betaproteobacteria	Burkholderiales	Burkholderiales_unknown	Burkholderiales_unknown	Burkholderiales bacterium	9	0.000122341
Bacteria	Unidentified	Pseudomonadota	Gammaproteobacteria	Nevskiales	Steroidobacteraceae	Povalibacter	Povalibacter uvarum	9	0.000122341
Bacteria	Unidentified	Pseudomonadota	Gammaproteobacteria	Nevskiales	Steroidobacteraceae	Steroidobacteraceae_unknown	Steroidobacteraceae_unknown	9	0.000122341
Bacteria	Unidentified	Pseudomonadota	Gammaproteobacteria	Xanthomonadales	Xanthomonadales_unknown	Xanthomonadales_unknown	Xanthomonadales_unknown	9	0.000122341
Bacteria	Unidentified	Verrucomicrobiota	Opitutae	Opitutales	Opitutaceae	Opitutaceae_unknown	Opitutaceae_unknown	9	0.000122341
Bacteria	Unidentified	Acidobacteriota	Acidobacteriota_unknown	Acidobacteriota_unknown	Acidobacteriota_unknown	Acidobacteriota_unknown	Acidobacteria bacterium 13_1_40CM_4_58_4	8	0.000108747
Bacteria	Unidentified	Acidobacteriota	Terriglobia	Terriglobales	Acidobacteriaceae	Candidatus Koribacter	Candidatus Koribacter versatilis	8	0.000108747
Bacteria	Unidentified	Acidobacteriota	Terriglobia	Terriglobales	Acidobacteriaceae	Edaphobacter	Edaphobacter flagellatus	8	0.000108747
Bacteria	Unidentified	Acidobacteriota	Terriglobia	Terriglobales	Acidobacteriaceae	Granulicella	Granulicella aggregans	8	0.000108747
Bacteria	Unidentified	Actinomycetota	Actinomycetes	Catenulisporales	Actinospicaceae	Actinospicaceae_unknown	Actinospicaceae_unknown	8	0.000108747
Bacteria	Unidentified	Actinomycetota	Actinomycetes	Jatrophihabitantales	Jatrophihabitantaceae	Jatrophihabitans	Jatrophihabitans telluris	8	0.000108747
Bacteria	Unidentified	Actinomycetota	Actinomycetes	Mycobacteriales	Mycobacteriaceae	Mycobacterium	Mycobacterium cookii	8	0.000108747
Bacteria	Unidentified	Actinomycetota	Actinomycetes	Mycobacteriales	Mycobacteriaceae	Mycolicibacterium	Mycolicibacterium_unknown	8	0.000108747
Bacteria	Unidentified	Bacteroidota	Chitinophagia	Chitinophagales	Chitinophagaceae	Chitinophaga	Chitinophaga_unknown	8	0.000108747
Bacteria	Unidentified	Bacteroidota	Sphingobacteriia	Sphingobacteriales	Sphingobacteriaceae	Mucilaginibacter	Mucilaginibacter ginsenosidivorans	8	0.000108747
Bacteria	Unidentified	Candidatus Saccharibacteria	Candidatus Saccharibacteria_unknown	Candidatus Saccharibacteria_unknown	Candidatus Saccharibacteria_unknown	Candidatus Saccharibacteria_unknown	Candidatus Saccharibacteria bacterium CG_4_10_14_0_2_um_filter_52_9	8	0.000108747
Bacteria	Unidentified	Myxococcota	Myxococcia	Myxococcales	Archangiaceae	Archangiaceae_unknown	Archangiaceae_unknown	8	0.000108747
Bacteria	Unidentified	Planctomycetota	Planctomycetia	Gemmatales	Gemmataceae	Gemmata	Gemmata sp. SH-PL17	8	0.000108747
Bacteria	Unidentified	Pseudomonadota	Alphaproteobacteria	Hyphomicrobiales	Beijerinckiaceae	Methylocella	Methylocella silvestris	8	0.000108747
Bacteria	Unidentified	Pseudomonadota	Alphaproteobacteria	Hyphomicrobiales	Hyphomicrobiales_unknown	Hyphomicrobiales_unknown	Rhizobiales bacterium GAS113	8	0.000108747
Bacteria	Unidentified	Pseudomonadota	Alphaproteobacteria	Hyphomicrobiales	Kaistiaceae	Bauldia	Bauldia_unknown	8	0.000108747
Bacteria	Unidentified	Pseudomonadota	Alphaproteobacteria	Hyphomicrobiales	Nitrobacteraceae	Bradyrhizobium	Bradyrhizobium sp. S69	8	0.000108747
Bacteria	Unidentified	Pseudomonadota	Alphaproteobacteria	Hyphomicrobiales	Nitrobacteraceae	Nitrobacteraceae_unknown	Bradyrhizobiaceae bacterium	8	0.000108747
Bacteria	Unidentified	Pseudomonadota	Alphaproteobacteria	Rhodospirillales	Rhodospirillales_unknown	Rhodospirillales_unknown	Rhodospirillales bacterium URHD0017	8	0.000108747
Bacteria	Unidentified	Pseudomonadota	Betaproteobacteria	Burkholderiales	Burkholderiaceae	Burkholderia	Burkholderia_unknown	8	0.000108747
Bacteria	Unidentified	Pseudomonadota	Betaproteobacteria	Burkholderiales	Burkholderiaceae	Paraburkholderia	Paraburkholderia sp. BL10I2N1	8	0.000108747
Bacteria	Unidentified	Pseudomonadota	Gammaproteobacteria	Enterobacterales	Enterobacteriaceae	Enterobacter	Enterobacter hormaechei	8	0.000108747
Bacteria	Unidentified	Pseudomonadota	Gammaproteobacteria	Legionellales	Legionellaceae	Legionella	Legionella_unknown	8	0.000108747
Bacteria	Unidentified	Acidobacteriota	Acidobacteriota_unknown	Acidobacteriota_unknown	Acidobacteriota_unknown	Acidobacteriota_unknown	Acidobacteria bacterium 13_1_20CM_3_53_8	7	9.51539e-05
Bacteria	Unidentified	Acidobacteriota	Terriglobia	Bryobacterales	Bryobacterales_unknown	Bryobacterales_unknown	Bryobacterales_unknown	7	9.51539e-05
Bacteria	Unidentified	Acidobacteriota	Terriglobia	Terriglobales	Acidobacteriaceae	Acidobacterium	Acidobacterium sp. S8	7	9.51539e-05
Bacteria	Unidentified	Acidobacteriota	Terriglobia	Terriglobales	Acidobacteriaceae	Granulicella	Granulicella arctica	7	9.51539e-05
Bacteria	Unidentified	Acidobacteriota	Terriglobia	Terriglobales	Terriglobales_unknown	Terriglobales_unknown	Acidobacteriales bacterium 59-55	7	9.51539e-05
Bacteria	Unidentified	Actinomycetota	Acidimicrobiia	Acidimicrobiales	Acidimicrobiaceae	Aciditerrimonas	Aciditerrimonas ferrireducens	7	9.51539e-05
Bacteria	Unidentified	Actinomycetota	Actinomycetes	Mycobacteriales	Mycobacteriaceae	Mycobacterium	Candidatus Mycobacterium methanotrophicum	7	9.51539e-05
Bacteria	Unidentified	Actinomycetota	Actinomycetes	Mycobacteriales	Mycobacteriaceae	Mycobacterium	Mycobacterium avium	7	9.51539e-05
Bacteria	Unidentified	Actinomycetota	Actinomycetes	Mycobacteriales	Mycobacteriaceae	Mycobacterium	Mycobacterium paraense	7	9.51539e-05
Bacteria	Unidentified	Actinomycetota	Actinomycetes	Propionibacteriales	Kribbellaceae	Kribbella	Kribbella_unknown	7	9.51539e-05
Bacteria	Unidentified	Actinomycetota	Actinomycetes	Pseudonocardiales	Pseudonocardiaceae	Gandjariella	Gandjariella thermophila	7	9.51539e-05
Bacteria	Unidentified	Actinomycetota	Actinomycetes	Pseudonocardiales	Pseudonocardiaceae	Solihabitans	Solihabitans fulvus	7	9.51539e-05
Bacteria	Unidentified	Actinomycetota	Actinomycetes	Sporichthyales	Sporichthyaceae	Sporichthya	Sporichthya_unknown	7	9.51539e-05
Bacteria	Unidentified	Actinomycetota	Actinomycetes	Streptosporangiales	Streptosporangiaceae	Planotetraspora	Planotetraspora_unknown	7	9.51539e-05
Bacteria	Unidentified	Chloroflexota	Ktedonobacteria	Ktedonobacterales	Dictyobacteraceae	Dictyobacter	Dictyobacter kobayashii	7	9.51539e-05
Bacteria	Unidentified	Chloroflexota	Ktedonobacteria	Ktedonobacterales	Dictyobacteraceae	Dictyobacteraceae_unknown	Dictyobacteraceae_unknown	7	9.51539e-05
Bacteria	Unidentified	Cyanobacteriota	Cyanophyceae	Leptolyngbyales	Leptolyngbyaceae	Leptolyngbya	Leptolyngbya sp. CCY15150	7	9.51539e-05
Bacteria	Unidentified	Mycoplasmatota	Mollicutes	Mycoplasmatales	Mycoplasmatales_unknown	Mycoplasmatales_unknown	Mycoplasmatales_unknown	7	9.51539e-05
Bacteria	Unidentified	Myxococcota	Myxococcota_unknown	Polyangiales	Polyangiaceae	Polyangium	Polyangium_unknown	7	9.51539e-05
Bacteria	Unidentified	Nitrospirota	Nitrospiria	Nitrospirales	Nitrospiraceae	Nitrospira	Nitrospira_unknown	7	9.51539e-05
Bacteria	Unidentified	Planctomycetota	Phycisphaerae	Phycisphaerales	Phycisphaerales_unknown	Phycisphaerales_unknown	Phycisphaerales bacterium	7	9.51539e-05
Bacteria	Unidentified	Planctomycetota	Planctomycetia	Gemmatales	Gemmataceae	Gemmata	Gemmata massiliana	7	9.51539e-05
Bacteria	Unidentified	Pseudomonadota	Alphaproteobacteria	Hyphomicrobiales	Hyphomicrobiaceae	Hyphomicrobium	Hyphomicrobium_unknown	7	9.51539e-05
Bacteria	Unidentified	Pseudomonadota	Alphaproteobacteria	Hyphomicrobiales	Hyphomicrobiaceae	Rhodoplanes	Rhodoplanes_unknown	7	9.51539e-05
Bacteria	Unidentified	Pseudomonadota	Alphaproteobacteria	Hyphomicrobiales	Nitrobacteraceae	Afipia	Afipia sp. GAS231	7	9.51539e-05
Bacteria	Unidentified	Pseudomonadota	Alphaproteobacteria	Hyphomicrobiales	Nitrobacteraceae	Bradyrhizobium	Bradyrhizobium elkanii	7	9.51539e-05
Bacteria	Unidentified	Pseudomonadota	Alphaproteobacteria	Hyphomicrobiales	Nitrobacteraceae	Bradyrhizobium	Bradyrhizobium liaoningense	7	9.51539e-05
Bacteria	Unidentified	Pseudomonadota	Alphaproteobacteria	Hyphomicrobiales	Phyllobacteriaceae	Mesorhizobium	Mesorhizobium sp.	7	9.51539e-05
Bacteria	Unidentified	Pseudomonadota	Alphaproteobacteria	Rhodospirillales	Azospirillaceae	Azospirillum	Azospirillum brasilense	7	9.51539e-05
Bacteria	Unidentified	Pseudomonadota	Betaproteobacteria	Burkholderiales	Burkholderiales_unknown	Burkholderiales_unknown	Burkholderiales bacterium RIFCSPLOWO2_02_FULL_57_36	7	9.51539e-05
Bacteria	Unidentified	Pseudomonadota	Betaproteobacteria	Burkholderiales	Comamonadaceae	Comamonadaceae_unknown	Comamonadaceae_unknown	7	9.51539e-05
Bacteria	Unidentified	Pseudomonadota	Gammaproteobacteria	Enterobacterales	Enterobacteriaceae	Klebsiella	Klebsiella pneumoniae	7	9.51539e-05
Bacteria	Unidentified	Pseudomonadota	Gammaproteobacteria	Nevskiales	Nevskiales_unknown	Nevskiales_unknown	Nevskiales_unknown	7	9.51539e-05
Bacteria	Unidentified	Pseudomonadota	Gammaproteobacteria	Nevskiales	Steroidobacteraceae	Steroidobacter	Steroidobacter agaridevorans	7	9.51539e-05
Bacteria	Unidentified	Pseudomonadota	Gammaproteobacteria	Nevskiales	Steroidobacteraceae	Steroidobacter	Steroidobacter cummioxidans	7	9.51539e-05
Bacteria	Unidentified	Pseudomonadota	Gammaproteobacteria	Xanthomonadales	Xanthomonadales_unknown	Xanthomonadales_unknown	Xanthomonadales bacterium	7	9.51539e-05
Bacteria	Unidentified	Verrucomicrobiota	Opitutae	Opitutae_unknown	Opitutae_unknown	Opitutae_unknown	Opitutae_unknown	7	9.51539e-05
Bacteria	Unidentified	Verrucomicrobiota	Verrucomicrobiota_unknown	Verrucomicrobiota_unknown	Verrucomicrobiota_unknown	Verrucomicrobiota_unknown	Verrucomicrobia bacterium Tous-C9LFEB	7	9.51539e-05
Bacteria	Unidentified	Acidobacteriota	Terriglobia	Terriglobales	Acidobacteriaceae	Acidipila	Acidipila rosea	6	8.15605e-05
Bacteria	Unidentified	Acidobacteriota	Terriglobia	Terriglobales	Acidobacteriaceae	Occallatibacter	Occallatibacter riparius	6	8.15605e-05
Bacteria	Unidentified	Acidobacteriota	Terriglobia	Terriglobales	Acidobacteriaceae	Pseudacidobacterium	Pseudacidobacterium ailaaui	6	8.15605e-05
Bacteria	Unidentified	Acidobacteriota	Terriglobia	Terriglobales	Acidobacteriaceae	Terriglobus	Terriglobus albidus	6	8.15605e-05
Bacteria	Unidentified	Actinomycetota	Acidimicrobiia	Acidimicrobiales	Acidimicrobiaceae	Acidimicrobiaceae_unknown	Acidimicrobiaceae bacterium	6	8.15605e-05
Bacteria	Unidentified	Actinomycetota	Acidimicrobiia	Acidimicrobiales	Acidimicrobiales_unknown	Acidimicrobiales_unknown	Acidimicrobiales_unknown	6	8.15605e-05
Bacteria	Unidentified	Actinomycetota	Actinomycetes	Catenulisporales	Actinospicaceae	Actinospica	Actinospica durhamensis	6	8.15605e-05
Bacteria	Unidentified	Actinomycetota	Actinomycetes	Catenulisporales	Catenulisporaceae	Catenulispora	Catenulispora rubra	6	8.15605e-05
Bacteria	Unidentified	Actinomycetota	Actinomycetes	Micrococcales	Microbacteriaceae	Microbacteriaceae_unknown	Microbacteriaceae_unknown	6	8.15605e-05
Bacteria	Unidentified	Actinomycetota	Actinomycetes	Mycobacteriales	Nocardiaceae	Nocardiaceae_unknown	Nocardiaceae_unknown	6	8.15605e-05
Bacteria	Unidentified	Actinomycetota	Actinomycetes	Pseudonocardiales	Pseudonocardiales_unknown	Pseudonocardiales_unknown	Pseudonocardiales_unknown	6	8.15605e-05
Bacteria	Unidentified	Actinomycetota	Actinomycetes	Streptosporangiales	Thermomonosporaceae	Actinomadura	Actinomadura sp. DC4	6	8.15605e-05
Bacteria	Unidentified	Actinomycetota	Rubrobacteria	Rubrobacterales	Rubrobacteraceae	Rubrobacteraceae_unknown	uncultured Rubrobacteraceae bacterium	6	8.15605e-05
Bacteria	Unidentified	Bacteria_unknown	Bacteria_unknown	Bacteria_unknown	Bacteria_unknown	Bacteria_unknown	uncultured bacterium CSL144	6	8.15605e-05
Bacteria	Unidentified	Chloroflexota	Anaerolineae	Anaerolineae_unknown	Anaerolineae_unknown	Anaerolineae_unknown	Anaerolineae bacterium	6	8.15605e-05
Bacteria	Unidentified	Chloroflexota	Ktedonobacteria	Ktedonobacterales	Dictyobacteraceae	Dictyobacter	Dictyobacter vulcani	6	8.15605e-05
Bacteria	Unidentified	Chloroflexota	Ktedonobacteria	Ktedonobacterales	Ktedonobacteraceae	Ktedonobacter	Ktedonobacter sp. 13_2_20CM_2_54_8	6	8.15605e-05
Bacteria	Unidentified	Chloroflexota	Ktedonobacteria	Ktedonobacterales	Ktedonobacteraceae	Ktedonobacter	Ktedonobacter sp. 13_2_20CM_53_11	6	8.15605e-05
Bacteria	Unidentified	Cyanobacteriota	Cyanophyceae	Nostocales	Nostocaceae	Nostoc	Nostoc_unknown	6	8.15605e-05
Bacteria	Unidentified	Mycoplasmatota	Mollicutes	Mycoplasmatales	Mycoplasmatales_unknown	Mycoplasmatales_unknown	endosymbiont GvMRE of Glomus versiforme	6	8.15605e-05
Bacteria	Unidentified	Planctomycetota	Phycisphaerae	Phycisphaerae_unknown	Phycisphaerae_unknown	Phycisphaerae_unknown	Phycisphaerae_unknown	6	8.15605e-05
Bacteria	Unidentified	Planctomycetota	Planctomycetota_unknown	Planctomycetota_unknown	Planctomycetota_unknown	Planctomycetota_unknown	Planctomycetes bacterium Pan216	6	8.15605e-05
Bacteria	Unidentified	Planctomycetota	Planctomycetota_unknown	Planctomycetota_unknown	Planctomycetota_unknown	Planctomycetota_unknown	Planctomycetes bacterium RBG_16_64_12	6	8.15605e-05
Bacteria	Unidentified	Pseudomonadota	Alphaproteobacteria	Alphaproteobacteria_unknown	Alphaproteobacteria_unknown	Alphaproteobacteria_unknown	Alphaproteobacteria bacterium 62-8	6	8.15605e-05
Bacteria	Unidentified	Pseudomonadota	Alphaproteobacteria	Alphaproteobacteria_unknown	Alphaproteobacteria_unknown	Alphaproteobacteria_unknown	Alphaproteobacteria bacterium 65-7	6	8.15605e-05
Bacteria	Unidentified	Pseudomonadota	Alphaproteobacteria	Hyphomicrobiales	Beijerinckiaceae	Methylocapsa	Methylocapsa palsarum	6	8.15605e-05
Bacteria	Unidentified	Pseudomonadota	Alphaproteobacteria	Hyphomicrobiales	Hyphomicrobiaceae	Rhodoplanes	Rhodoplanes roseus	6	8.15605e-05
Bacteria	Unidentified	Pseudomonadota	Alphaproteobacteria	Hyphomicrobiales	Nitrobacteraceae	Bradyrhizobium	Bradyrhizobium sp. dw_411	6	8.15605e-05
Bacteria	Unidentified	Pseudomonadota	Alphaproteobacteria	Hyphomicrobiales	Nitrobacteraceae	Bradyrhizobium	Bradyrhizobium sp. dw_78	6	8.15605e-05
Bacteria	Unidentified	Pseudomonadota	Alphaproteobacteria	Hyphomicrobiales	Phyllobacteriaceae	Phyllobacteriaceae_unknown	Phyllobacteriaceae_unknown	6	8.15605e-05
Bacteria	Unidentified	Pseudomonadota	Alphaproteobacteria	Hyphomicrobiales	Segnochrobactraceae	Segnochrobactrum	Segnochrobactrum spirostomi	6	8.15605e-05
Bacteria	Unidentified	Pseudomonadota	Alphaproteobacteria	Rhodospirillales	Rhodospirillaceae	Telmatospirillum	Telmatospirillum siberiense	6	8.15605e-05
Bacteria	Unidentified	Pseudomonadota	Alphaproteobacteria	Sphingomonadales	Sphingomonadaceae	Novosphingobium	Novosphingobium_unknown	6	8.15605e-05
Bacteria	Unidentified	Pseudomonadota	Betaproteobacteria	Burkholderiales	Burkholderiaceae	Cupriavidus	Cupriavidus taiwanensis	6	8.15605e-05
Bacteria	Unidentified	Pseudomonadota	Betaproteobacteria	Burkholderiales	Burkholderiaceae	Paraburkholderia	Paraburkholderia lacunae	6	8.15605e-05
Bacteria	Unidentified	Pseudomonadota	Betaproteobacteria	Burkholderiales	Burkholderiaceae	Pararobbsia	Pararobbsia alpina	6	8.15605e-05
Bacteria	Unidentified	Pseudomonadota	Betaproteobacteria	Burkholderiales	Comamonadaceae	Variovorax	Variovorax sp. J2P1-59	6	8.15605e-05
Bacteria	Unidentified	Pseudomonadota	Gammaproteobacteria	Enterobacterales	Enterobacteriaceae	Escherichia	Escherichia coli	6	8.15605e-05
Bacteria	Unidentified	Pseudomonadota	Gammaproteobacteria	Pasteurellales	Pasteurellaceae	Mannheimia	Mannheimia haemolytica	6	8.15605e-05
Bacteria	Unidentified	Verrucomicrobiota	Verrucomicrobiae	Verrucomicrobiales	Akkermansiaceae	Akkermansia	uncultured Akkermansia sp.	6	8.15605e-05
Bacteria	Unidentified	Verrucomicrobiota	Verrucomicrobiae	Verrucomicrobiales	Verrucomicrobiaceae	Verrucomicrobium	Verrucomicrobium sp. GAS474	6	8.15605e-05
Bacteria	Unidentified	Acidobacteriota	Acidobacteriota_unknown	Acidobacteriota_unknown	Acidobacteriota_unknown	Acidobacteriota_unknown	Acidobacteria bacterium RIFCSPLOWO2_02_FULL_61_28	5	6.79671e-05
Bacteria	Unidentified	Acidobacteriota	Holophagae	Holophagales	Holophagales_unknown	Holophagales_unknown	Holophagales bacterium	5	6.79671e-05
Bacteria	Unidentified	Acidobacteriota	Terriglobia	Bryobacterales	Bryobacteraceae	Bryobacter	Bryobacter aggregatus	5	6.79671e-05
Bacteria	Unidentified	Acidobacteriota	Terriglobia	Terriglobales	Acidobacteriaceae	Granulicella	Granulicella sp. L46	5	6.79671e-05
Bacteria	Unidentified	Acidobacteriota	Terriglobia	Terriglobales	Acidobacteriaceae	Granulicella	Granulicella sp. S156	5	6.79671e-05
Bacteria	Unidentified	Acidobacteriota	Terriglobia	Terriglobales	Acidobacteriaceae	Granulicella	Granulicella sp. WH15	5	6.79671e-05
Bacteria	Unidentified	Actinomycetota	Acidimicrobiia	Acidimicrobiales	Acidimicrobiales_unknown	Acidimicrobiales_unknown	uncultured Acidimicrobiales bacterium	5	6.79671e-05
Bacteria	Unidentified	Actinomycetota	Actinomycetes	Catenulisporales	Catenulisporales_unknown	Catenulisporales_unknown	Catenulisporales_unknown	5	6.79671e-05
Bacteria	Unidentified	Actinomycetota	Actinomycetes	Kitasatosporales	Streptomycetaceae	Streptomyces	Streptomyces griseosporeus	5	6.79671e-05
Bacteria	Unidentified	Actinomycetota	Actinomycetes	Micrococcales	Microbacteriaceae	Microbacterium	Microbacterium_unknown	5	6.79671e-05
Bacteria	Unidentified	Actinomycetota	Actinomycetes	Pseudonocardiales	Pseudonocardiaceae	Amycolatopsis	Amycolatopsis saalfeldensis	5	6.79671e-05
Bacteria	Unidentified	Actinomycetota	Thermoleophilia	Solirubrobacterales	Conexibacteraceae	Conexibacter	Conexibacter sp. SYSU D00693	5	6.79671e-05
Bacteria	Unidentified	Bacillota	Bacilli	Bacillales	Paenibacillaceae	Paenibacillaceae_unknown	Paenibacillaceae_unknown	5	6.79671e-05
Bacteria	Unidentified	Bacteroidota	Cytophagia	Cytophagales	Cytophagales_unknown	Cytophagales_unknown	Cytophagales_unknown	5	6.79671e-05
Bacteria	Unidentified	Candidatus Kaiserbacteria	Candidatus Kaiserbacteria_unknown	Candidatus Kaiserbacteria_unknown	Candidatus Kaiserbacteria_unknown	Candidatus Kaiserbacteria_unknown	Candidatus Kaiserbacteria_unknown	5	6.79671e-05
Bacteria	Unidentified	Chloroflexota	Chloroflexota_unknown	Chloroflexota_unknown	Chloroflexota_unknown	Chloroflexota_unknown	Chloroflexi bacterium 13_1_20CM_50_12	5	6.79671e-05
Bacteria	Unidentified	Chloroflexota	Chloroflexota_unknown	Chloroflexota_unknown	Chloroflexota_unknown	Chloroflexota_unknown	Chloroflexi bacterium 13_1_20CM_54_36	5	6.79671e-05
Bacteria	Unidentified	Chloroflexota	Ktedonobacteria	Ktedonobacterales	Dictyobacteraceae	Dictyobacter	Dictyobacter alpinus	5	6.79671e-05
Bacteria	Unidentified	Cyanobacteriota	Cyanobacteriota_unknown	Cyanobacteriota_unknown	Cyanobacteriota_unknown	Cyanobacteriota_unknown	Cyanobacteria bacterium 13_1_40CM_2_61_4	5	6.79671e-05
Bacteria	Unidentified	Cyanobacteriota	Cyanophyceae	Nostocales	Nostocaceae	Nostocaceae_unknown	Nostocaceae_unknown	5	6.79671e-05
Bacteria	Unidentified	Myxococcota	Myxococcia	Myxococcales	Myxococcales_unknown	Myxococcales_unknown	Myxococcales bacterium	5	6.79671e-05
Bacteria	Unidentified	Myxococcota	Myxococcota_unknown	Haliangiales	Kofleriaceae	Haliangium	Haliangium ochraceum	5	6.79671e-05
Bacteria	Unidentified	Planctomycetota	Phycisphaerae	Phycisphaerae_unknown	Phycisphaerae_unknown	Phycisphaerae_unknown	Phycisphaerae bacterium	5	6.79671e-05
Bacteria	Unidentified	Planctomycetota	Planctomycetia	Gemmatales	Gemmataceae	Gemmata	Gemmata palustris	5	6.79671e-05
Bacteria	Unidentified	Planctomycetota	Planctomycetia	Gemmatales	Gemmataceae	Thermogemmata	Thermogemmata fonticola	5	6.79671e-05
Bacteria	Unidentified	Planctomycetota	Planctomycetia	Pirellulales	Pirellulaceae	Anatilimnocola	Anatilimnocola aggregata	5	6.79671e-05
Bacteria	Unidentified	Planctomycetota	Planctomycetia	Pirellulales	Pirellulaceae	Anatilimnocola	Anatilimnocola_unknown	5	6.79671e-05
Bacteria	Unidentified	Planctomycetota	Planctomycetia	Planctomycetales	Planctomycetaceae	Symmachiella	Symmachiella_unknown	5	6.79671e-05
Bacteria	Unidentified	Planctomycetota	Planctomycetia	Planctomycetales	Planctomycetales_unknown	Planctomycetales_unknown	Planctomycetales bacterium 71-10	5	6.79671e-05
Bacteria	Unidentified	Planctomycetota	Planctomycetia	Planctomycetales	Planctomycetales_unknown	Planctomycetales_unknown	Planctomycetales_unknown	5	6.79671e-05
Bacteria	Unidentified	Planctomycetota	Planctomycetota_unknown	Planctomycetota_unknown	Planctomycetota_unknown	Planctomycetota_unknown	Planctomycetes bacterium SCN 63-9	5	6.79671e-05
Bacteria	Unidentified	Pseudomonadota	Alphaproteobacteria	Caulobacterales	Caulobacteraceae	Caulobacter	Caulobacter sp. S45	5	6.79671e-05
Bacteria	Unidentified	Pseudomonadota	Alphaproteobacteria	Hyphomicrobiales	Beijerinckiaceae	Methyloferula	Methyloferula stellata	5	6.79671e-05
Bacteria	Unidentified	Pseudomonadota	Alphaproteobacteria	Hyphomicrobiales	Hyphomicrobiaceae	Hyphomicrobiaceae_unknown	Hyphomicrobiaceae_unknown	5	6.79671e-05
Bacteria	Unidentified	Pseudomonadota	Alphaproteobacteria	Hyphomicrobiales	Methylobacteriaceae	Methylobacteriaceae_unknown	Methylobacteriaceae_unknown	5	6.79671e-05
Bacteria	Unidentified	Pseudomonadota	Alphaproteobacteria	Hyphomicrobiales	Nitrobacteraceae	Bradyrhizobium	Bradyrhizobium centrolobii	5	6.79671e-05
Bacteria	Unidentified	Pseudomonadota	Alphaproteobacteria	Hyphomicrobiales	Nitrobacteraceae	Bradyrhizobium	Bradyrhizobium diazoefficiens	5	6.79671e-05
Bacteria	Unidentified	Pseudomonadota	Alphaproteobacteria	Hyphomicrobiales	Reyranellaceae	Reyranella	Reyranella_unknown	5	6.79671e-05
Bacteria	Unidentified	Pseudomonadota	Alphaproteobacteria	Hyphomicrobiales	Xanthobacteraceae	Xanthobacteraceae_unknown	Xanthobacteraceae bacterium	5	6.79671e-05
Bacteria	Unidentified	Pseudomonadota	Alphaproteobacteria	Micropepsales	Micropepsaceae	Rhizomicrobium	Rhizomicrobium_unknown	5	6.79671e-05
Bacteria	Unidentified	Pseudomonadota	Alphaproteobacteria	Rhodobacterales	Paracoccaceae	Rhodovulum	Rhodovulum sp. PH10	5	6.79671e-05
Bacteria	Unidentified	Pseudomonadota	Alphaproteobacteria	Rhodospirillales	Acetobacteraceae	Acidiphilium	Acidiphilium_unknown	5	6.79671e-05
Bacteria	Unidentified	Pseudomonadota	Alphaproteobacteria	Rhodospirillales	Acetobacteraceae	Acidisoma	Acidisoma_unknown	5	6.79671e-05
Bacteria	Unidentified	Pseudomonadota	Alphaproteobacteria	Sphingomonadales	Sphingomonadaceae	Sphingomonas	Sphingomonas formosensis	5	6.79671e-05
Bacteria	Unidentified	Pseudomonadota	Betaproteobacteria	Burkholderiales	Burkholderiaceae	Caballeronia	Caballeronia sordidicola	5	6.79671e-05
Bacteria	Unidentified	Pseudomonadota	Betaproteobacteria	Burkholderiales	Burkholderiaceae	Caballeronia	Caballeronia sp. SEWSISQ10-4 2	5	6.79671e-05
Bacteria	Unidentified	Pseudomonadota	Gammaproteobacteria	Chromatiales	Chromatiaceae	Chromatiaceae_unknown	Chromatiaceae bacterium	5	6.79671e-05
Bacteria	Unidentified	Pseudomonadota	Gammaproteobacteria	Pseudomonadales	Pseudomonadaceae	Pseudomonas	Pseudomonas_unknown	5	6.79671e-05
Bacteria	Unidentified	Thermodesulfobacteriota	Syntrophobacteria	Syntrophobacterales	Syntrophobacteraceae	Syntrophobacter	Syntrophobacter sp. SbD1	5	6.79671e-05
Bacteria	Unidentified	Verrucomicrobiota	Terrimicrobiia	Terrimicrobiales	Terrimicrobiaceae	Terrimicrobium	Terrimicrobium sacchariphilum	5	6.79671e-05
Bacteria	Unidentified	Verrucomicrobiota	Verrucomicrobiota_unknown	Verrucomicrobiota_unknown	Verrucomicrobiota_unknown	Verrucomicrobiota_unknown	Verrucomicrobia bacterium LW23	5	6.79671e-05
Bacteria	Unidentified	Acidobacteriota	Terriglobia	Bryobacterales	Solibacteraceae	Candidatus Solibacter	Candidatus Solibacter usitatus	4	5.43737e-05
Bacteria	Unidentified	Acidobacteriota	Terriglobia	Terriglobales	Acidobacteriaceae	Edaphobacter	Edaphobacter acidisoli	4	5.43737e-05
Bacteria	Unidentified	Acidobacteriota	Terriglobia	Terriglobales	Acidobacteriaceae	Edaphobacter	Edaphobacter sp. 4G125	4	5.43737e-05
Bacteria	Unidentified	Acidobacteriota	Terriglobia	Terriglobales	Acidobacteriaceae	Terriglobus	Terriglobus_unknown	4	5.43737e-05
Bacteria	Unidentified	Acidobacteriota	Vicinamibacteria	Vicinamibacterales	Vicinamibacteraceae	Luteitalea	Luteitalea pratensis	4	5.43737e-05
Bacteria	Unidentified	Actinomycetota	Acidimicrobiia	Acidimicrobiales	Iamiaceae	Aquihabitans	Aquihabitans sp. G128	4	5.43737e-05
Bacteria	Unidentified	Actinomycetota	Actinomycetes	Catenulisporales	Catenulisporaceae	Catenulispora	Catenulispora acidiphila	4	5.43737e-05
Bacteria	Unidentified	Actinomycetota	Actinomycetes	Mycobacteriales	Mycobacteriaceae	Mycobacteroides	Mycobacteroides abscessus	4	5.43737e-05
Bacteria	Unidentified	Actinomycetota	Actinomycetes	Propionibacteriales	Actinopolymorphaceae	Actinopolymorpha	Actinopolymorpha_unknown	4	5.43737e-05
Bacteria	Unidentified	Actinomycetota	Actinomycetes	Pseudonocardiales	Pseudonocardiaceae	Amycolatopsis	Amycolatopsis sp. HUAS 11-8	4	5.43737e-05
Bacteria	Unidentified	Actinomycetota	Actinomycetes	Pseudonocardiales	Pseudonocardiaceae	Longimycelium	Longimycelium tulufanense	4	5.43737e-05
Bacteria	Unidentified	Actinomycetota	Actinomycetes	Pseudonocardiales	Pseudonocardiaceae	Pseudonocardia	Pseudonocardia_unknown	4	5.43737e-05
Bacteria	Unidentified	Actinomycetota	Actinomycetes	Streptosporangiales	Thermomonosporaceae	Actinoallomurus	Actinoallomurus bryophytorum	4	5.43737e-05
Bacteria	Unidentified	Actinomycetota	Actinomycetes	Streptosporangiales	Thermomonosporaceae	Actinoallomurus	Actinoallomurus iriomotensis	4	5.43737e-05
Bacteria	Unidentified	Actinomycetota	Actinomycetes	Streptosporangiales	Thermomonosporaceae	Thermomonospora	Thermomonospora echinospora	4	5.43737e-05
Bacteria	Unidentified	Actinomycetota	Actinomycetota_unknown	Actinomycetota_unknown	Actinomycetota_unknown	Actinomycetota_unknown	Actinobacteria bacterium 21-73-9	4	5.43737e-05
Bacteria	Unidentified	Actinomycetota	Rubrobacteria	Rubrobacterales	Baekduiaceae	Baekduia	Baekduia alba	4	5.43737e-05
Bacteria	Unidentified	Actinomycetota	Thermoleophilia	Thermoleophilia_unknown	Thermoleophilia_unknown	Thermoleophilia_unknown	Thermoleophilia_unknown	4	5.43737e-05
Bacteria	Unidentified	Armatimonadota	Armatimonadia	Capsulimonadales	Capsulimonadaceae	Capsulimonas	Capsulimonas corticalis	4	5.43737e-05
Bacteria	Unidentified	Bacillota	Bacilli	Bacillales	Paenibacillaceae	Cohnella	Cohnella_unknown	4	5.43737e-05
Bacteria	Unidentified	Bacillota	Bacilli	Bacillales	Paenibacillaceae	Paenibacillus	Paenibacillus psychroresistens	4	5.43737e-05
Bacteria	Unidentified	Bacteria_unknown	Bacteria_unknown	Bacteria_unknown	Bacteria_unknown	Bacteria_unknown	bacterium SCGC AG-212-C10	4	5.43737e-05
Bacteria	Unidentified	Bacteroidota	Sphingobacteriia	Sphingobacteriales	Sphingobacteriaceae	Mucilaginibacter	Mucilaginibacter sp. X4EP1	4	5.43737e-05
Bacteria	Unidentified	Bdellovibrionota	Bdellovibrionia	Bdellovibrionales	Pseudobdellovibrionaceae	Bdellovibrio	Bdellovibrio_unknown	4	5.43737e-05
Bacteria	Unidentified	Candidatus Binatota	Candidatus Binatia	Candidatus Binatia_unknown	Candidatus Binatia_unknown	Candidatus Binatia_unknown	Candidatus Binatia bacterium	4	5.43737e-05
[truncated: 1,962 more rows]

## Sheet: Fungi
Domain	Kingdom	Phylum	Class	Order	Family	Genus	Species	Count	Ratio
[truncated: 188 more rows]

## Sheet: GOoverrepresentation
Bacteria							Fungi
[truncated: 622 more rows]
