# Supplementary material for: Multi-meta-omics reveal unique symbiotic synchronization between ectomycorrhizal fungus and soil microbiome in Tricholoma matsutake habitat
Source: Microbiome. 2025 Dec 11;14:23. doi: 10.1186/s40168-025-02292-7 (PMC12801662; doi:10.1186/s40168-025-02292-7)
Supplement: Supplementary file 3 — Additional file 2. [file 40168_2025_2292_MOESM2_ESM.zip › Additional file 15_Table S14.xlsx]

## Sheet: Content
Table S14. Metatranscriptome-scale gene co-expression network
Sheet	Content
IAA network_node	Node information of the IAA biosynthesis-involved gene co-expression network
IAA network_edge	Edge information of the IAA biosynthesis-involved gene co-expression network
Module info	Module information of the IAA biosynthesis-involved gene co-expression network
Module 1_node	Node information of the module 1 in the IAA biosynthesis-involved gene co-expression network
Module 1_edge	Edge information of the module 1 in the IAA biosynthesis-involved gene co-expression network

## Sheet: IAA network_node
NewID	id	Bacteria	GeneID	Preferred_name	GOs	EC	KEGG_ko	Domain	Kingdom	Phylum	Class	Order	Family	Genus	Species	FuncCategory	FuncCategory2	Module
RepBacGene1004120	RepBacGene1004120	Bacteria	gene_9D4NG_1175801	gltD	-	1.4.1.13,1.4.1.14	ko:K00266	Bacteria	Unidentified	Planctomycetota	Planctomycetota_unknown	Planctomycetota_unknown	Planctomycetota_unknown	Planctomycetota_unknown	Planctomycetota bacterium	Glutamate biosynthesis	Bac_Glutamate biosynthesis	Module1
RepBacGene1004522	RepBacGene1004522	Bacteria	gene_9D4NG_1297826	-	-	1.2.1.3	ko:K00128	Bacteria	Unidentified	Planctomycetota	Planctomycetota_unknown	Planctomycetota_unknown	Planctomycetota_unknown	Planctomycetota_unknown	Planctomycetota_unknown	IAA biosynthesis	Bac_IAA biosynthesis	Module1
RepBacGene100467	RepBacGene100467	Bacteria	gene_9D5NG_610223	pabA	-	2.6.1.85,4.1.3.27	ko:K01658,ko:K01664	Bacteria	Unidentified	Planctomycetota	Planctomycetia	Gemmatales	Gemmataceae	Gemmataceae_unknown	Gemmataceae_unknown	Tryptophan biosynthesis	Bac_Tryptophan biosynthesis	Module1
RepBacGene100921	RepBacGene100921	Bacteria	gene_TmDco_253933	-	-	1.7.1.15	ko:K00362	Bacteria	Unidentified	Pseudomonadota	Alphaproteobacteria	Caulobacterales	Caulobacteraceae	Caulobacteraceae_unknown	Caulobacteraceae_unknown	Nitrate reduction	Bac_Nitrate reduction	Module2
RepBacGene100929	RepBacGene100929	Bacteria	gene_TmDco_2608732	aldA_1	-	1.2.1.3,1.2.1.39	ko:K00128,ko:K00146	Bacteria	Unidentified	Actinomycetota	Actinomycetota_unknown	Actinomycetota_unknown	Actinomycetota_unknown	Actinomycetota_unknown	Actinomycetota_unknown	IAA biosynthesis	Bac_IAA biosynthesis	Module2
RepBacGene101010	RepBacGene101010	Bacteria	gene_TmDco_524866	-	-	3.5.1.4	ko:K01426	Bacteria	Unidentified	Actinomycetota	Actinomycetota_unknown	Actinomycetota_unknown	Actinomycetota_unknown	Actinomycetota_unknown	Actinomycetota_unknown	IAA biosynthesis	Bac_IAA biosynthesis	Module3
RepBacGene1010772	RepBacGene1010772	Bacteria	gene_9D5NG_1150050	amtB	-	-	ko:K03320	Bacteria	Unidentified	Pseudomonadota	Pseudomonadota_unknown	Pseudomonadota_unknown	Pseudomonadota_unknown	Pseudomonadota_unknown	Pseudomonadota_unknown	Ammonium transporter	Bac_Ammonium transporter	Module1
RepBacGene101081	RepBacGene101081	Bacteria	gene_TmDco_913475	sir	GO:0000096,GO:0000097,GO:0000103,GO:0003674,GO:0003824,GO:0005488,GO:0005575,GO:0005618,GO:0005622,GO:0005623,GO:0005737,GO:0005829,GO:0006082,GO:0006520,GO:0006534,GO:0006535,GO:0006563,GO:0006790,GO:0006807,GO:0008150,GO:0008152,GO:0008652,GO:0009058,GO:0009069,GO:0009070,GO:0009987,GO:0016002,GO:0016053,GO:0016491,GO:0016667,GO:0016673,GO:0019344,GO:0019752,GO:0030312,GO:0040007,GO:0043436,GO:…	1.7.7.1,1.8.7.1	ko:K00366,ko:K00392	Bacteria	Unidentified	Actinomycetota	Actinomycetes	Streptosporangiales	Thermomonosporaceae	Thermomonosporaceae_unknown	Thermomonosporaceae_unknown	Nitrate reduction	Bac_Nitrate reduction	Module3
RepBacGene1011119	RepBacGene1011119	Bacteria	gene_9D5NG_1258822	gltB	GO:0003674,GO:0003824,GO:0005575,GO:0005622,GO:0005623,GO:0005737,GO:0006082,GO:0006520,GO:0006536,GO:0006537,GO:0006541,GO:0006807,GO:0008150,GO:0008152,GO:0008652,GO:0009058,GO:0009064,GO:0009084,GO:0009987,GO:0015930,GO:0016053,GO:0016491,GO:0016638,GO:0019676,GO:0019740,GO:0019752,GO:0043436,GO:0043648,GO:0043650,GO:0044237,GO:0044238,GO:0044249,GO:0044281,GO:0044283,GO:0044424,GO:0044464,GO:…	1.4.1.13,1.4.1.14	ko:K00265	Bacteria	Unidentified	Pseudomonadota	Alphaproteobacteria	Alphaproteobacteria_unknown	Alphaproteobacteria_unknown	Alphaproteobacteria_unknown	Alphaproteobacteria_unknown	Glutamate biosynthesis	Bac_Glutamate biosynthesis	Module1
RepBacGene101170	RepBacGene101170	Bacteria	gene_TmMcoP1_1324885	-	-	1.2.1.3,1.2.1.39	ko:K00128,ko:K00146	Bacteria	Unidentified	Planctomycetota	Planctomycetota_unknown	Planctomycetota_unknown	Planctomycetota_unknown	Planctomycetota_unknown	Planctomycetota bacterium	IAA biosynthesis	Bac_IAA biosynthesis	Module4
RepBacGene1012672	RepBacGene1012672	Bacteria	gene_9D5NG_319026	-	-	6.3.1.2	ko:K01915	Bacteria	Unidentified	Pseudomonadota	Alphaproteobacteria	Alphaproteobacteria_unknown	Alphaproteobacteria_unknown	Alphaproteobacteria_unknown	Alphaproteobacteria bacterium	Glutamate biosynthesis	Bac_Glutamate biosynthesis	Module1
RepBacGene101348	RepBacGene101348	Bacteria	gene_TmMcoP1_818025	gltB	-	1.4.1.13,1.4.1.14	ko:K00265	Bacteria	Unidentified	Actinomycetota	Actinomycetes	Streptosporangiales	Streptosporangiales_unknown	Streptosporangiales_unknown	Streptosporangiales_unknown	Glutamate biosynthesis	Bac_Glutamate biosynthesis	Module5
RepBacGene101381	RepBacGene101381	Bacteria	gene_TmMcoP1_997083	MA20_06215	-	1.2.1.3	ko:K00128	Bacteria	Unidentified	Pseudomonadota	Alphaproteobacteria	Alphaproteobacteria_unknown	Alphaproteobacteria_unknown	Alphaproteobacteria_unknown	Alphaproteobacteria_unknown	IAA biosynthesis	Bac_IAA biosynthesis	Module3
RepBacGene101460	RepBacGene101460	Bacteria	gene_TmMcoP2_147468	sir	GO:0000096,GO:0000097,GO:0000103,GO:0003674,GO:0003824,GO:0005488,GO:0005575,GO:0005618,GO:0005622,GO:0005623,GO:0005737,GO:0005829,GO:0006082,GO:0006520,GO:0006534,GO:0006535,GO:0006563,GO:0006790,GO:0006807,GO:0008150,GO:0008152,GO:0008652,GO:0009058,GO:0009069,GO:0009070,GO:0009987,GO:0016002,GO:0016053,GO:0016491,GO:0016667,GO:0016673,GO:0019344,GO:0019752,GO:0030312,GO:0040007,GO:0043436,GO:…	1.7.7.1,1.8.7.1	ko:K00366,ko:K00392	Bacteria	Unidentified	Actinomycetota	Actinomycetota_unknown	Actinomycetota_unknown	Actinomycetota_unknown	Actinomycetota_unknown	Actinomycetota_unknown	Nitrate reduction	Bac_Nitrate reduction	Module2
RepBacGene1015629	RepBacGene1015629	Bacteria	gene_9D5PG_310906	MA20_06215	-	1.2.1.3	ko:K00128	Bacteria	Unidentified	Pseudomonadota	Alphaproteobacteria	Hyphomicrobiales	Nitrobacteraceae	Nitrobacteraceae_unknown	Nitrobacteraceae_unknown	IAA biosynthesis	Bac_IAA biosynthesis	Module1
RepBacGene101708	RepBacGene101708	Bacteria	gene_TmMcoP3_1382863	-	-	3.5.1.4	ko:K01426	Bacteria	Unidentified	Bacteria_unknown	Bacteria_unknown	Bacteria_unknown	Bacteria_unknown	Bacteria_unknown	Bacteria_unknown	IAA biosynthesis	Bac_IAA biosynthesis	Module2
RepBacGene1017329	RepBacGene1017329	Bacteria	gene_TmDco_1044127	MA20_17005	-	1.2.1.3	ko:K00128	Bacteria	Unidentified	Pseudomonadota	Alphaproteobacteria	Alphaproteobacteria_unknown	Alphaproteobacteria_unknown	Alphaproteobacteria_unknown	Alphaproteobacteria_unknown	IAA biosynthesis	Bac_IAA biosynthesis	Module1
RepBacGene101931	RepBacGene101931	Bacteria	gene_TmMcoP4_1189246	glnII	-	6.3.1.2	ko:K01915	Bacteria	Unidentified	Pseudomonadota	Alphaproteobacteria	Hyphomicrobiales	Nitrobacteraceae	Bradyrhizobium	Bradyrhizobium sp. WSM1253	Glutamate biosynthesis	Bac_Glutamate biosynthesis	Module5
RepBacGene102046	RepBacGene102046	Bacteria	gene_TmMcoP4_369521	ALDH2C	GO:0001523,GO:0001654,GO:0001758,GO:0002138,GO:0003674,GO:0003824,GO:0004029,GO:0004030,GO:0005488,GO:0005515,GO:0005575,GO:0005622,GO:0005623,GO:0005634,GO:0005737,GO:0005829,GO:0005886,GO:0006081,GO:0006082,GO:0006629,GO:0006720,GO:0006721,GO:0006725,GO:0007275,GO:0007423,GO:0008150,GO:0008152,GO:0008299,GO:0008610,GO:0009058,GO:0009653,GO:0009698,GO:0009699,GO:0009790,GO:0009887,GO:0009987,GO:…	1.2.1.3,1.2.1.8	ko:K00128,ko:K00130	Bacteria	Unidentified	Chloroflexota	Chloroflexota_unknown	Chloroflexota_unknown	Chloroflexota_unknown	Chloroflexota_unknown	Chloroflexota_unknown	IAA biosynthesis	Bac_IAA biosynthesis	Module2
RepBacGene102135	RepBacGene102135	Bacteria	gene_TmMcoP4_778812	-	-	-	ko:K03320	Bacteria	Unidentified	Planctomycetota	Planctomycetia	Gemmatales	Gemmataceae	Frigoriglobus	Frigoriglobus tundricola	Ammonium transporter	Bac_Ammonium transporter	Module3
RepBacGene1021509	RepBacGene1021509	Bacteria	gene_TmDco_1806338	aldH	-	1.2.1.3,1.2.99.10	ko:K00128,ko:K22445	Bacteria	Unidentified	Pseudomonadota	Alphaproteobacteria	Alphaproteobacteria_unknown	Alphaproteobacteria_unknown	Alphaproteobacteria_unknown	Alphaproteobacteria_unknown	IAA biosynthesis	Bac_IAA biosynthesis	Module1
RepBacGene1021710	RepBacGene1021710	Bacteria	gene_TmDco_1840820	-	-	1.2.1.3	ko:K00128	Bacteria	Unidentified	Actinomycetota	Actinomycetes	Streptosporangiales	Thermomonosporaceae	Thermomonosporaceae_unknown	Thermomonosporaceae_unknown	IAA biosynthesis	Bac_IAA biosynthesis	Module3
RepBacGene1022141	RepBacGene1022141	Bacteria	gene_TmDco_1913958	gltB	-	1.4.1.13,1.4.1.14,1.4.7.1	ko:K00265,ko:K00284	Bacteria	Unidentified	Pseudomonadota	Alphaproteobacteria	Alphaproteobacteria_unknown	Alphaproteobacteria_unknown	Alphaproteobacteria_unknown	Alphaproteobacteria bacterium MarineAlpha3_Bin3	Glutamate biosynthesis	Bac_Glutamate biosynthesis	Module3
RepBacGene102239	RepBacGene102239	Bacteria	gene_23D1NA_1265477	sir	GO:0000096,GO:0000097,GO:0000103,GO:0003674,GO:0003824,GO:0005488,GO:0005575,GO:0005618,GO:0005622,GO:0005623,GO:0005737,GO:0005829,GO:0006082,GO:0006520,GO:0006534,GO:0006535,GO:0006563,GO:0006790,GO:0006807,GO:0008150,GO:0008152,GO:0008652,GO:0009058,GO:0009069,GO:0009070,GO:0009987,GO:0016002,GO:0016053,GO:0016491,GO:0016667,GO:0016673,GO:0019344,GO:0019752,GO:0030312,GO:0040007,GO:0043436,GO:…	1.7.7.1,1.8.7.1	ko:K00366,ko:K00392	Bacteria	Unidentified	Actinomycetota	Actinomycetota_unknown	Actinomycetota_unknown	Actinomycetota_unknown	Actinomycetota_unknown	Actinomycetota_unknown	Nitrate reduction	Bac_Nitrate reduction	Module4
RepBacGene1022666	RepBacGene1022666	Bacteria	gene_TmDco_2004963	aldH	-	1.2.1.3,1.2.99.10	ko:K00128,ko:K22445	Bacteria	Unidentified	Bacteria_unknown	Bacteria_unknown	Bacteria_unknown	Bacteria_unknown	Bacteria_unknown	Bacteria_unknown	IAA biosynthesis	Bac_IAA biosynthesis	Module3
RepBacGene1026100	RepBacGene1026100	Bacteria	gene_TmDco_2583893	-	-	1.4.1.13,1.4.1.14	ko:K00266	Bacteria	Unidentified	Pseudomonadota	Alphaproteobacteria	Alphaproteobacteria_unknown	Alphaproteobacteria_unknown	Alphaproteobacteria_unknown	Alphaproteobacteria_unknown	Glutamate biosynthesis	Bac_Glutamate biosynthesis	Module5
RepBacGene102641	RepBacGene102641	Bacteria	gene_23D1PA_578492	glnA	-	6.3.1.2	ko:K01915	Bacteria	Unidentified	Pseudomonadota	Gammaproteobacteria	Nevskiales	Nevskiaceae	Nevskiaceae_unknown	Nevskiaceae_unknown	Glutamate biosynthesis	Bac_Glutamate biosynthesis	Module2
RepBacGene1026653	RepBacGene1026653	Bacteria	gene_TmDco_2675284	glnA	-	6.3.1.2	ko:K01915	Bacteria	Unidentified	Pseudomonadota	Alphaproteobacteria	Alphaproteobacteria_unknown	Alphaproteobacteria_unknown	Alphaproteobacteria_unknown	Alphaproteobacteria_unknown	Glutamate biosynthesis	Bac_Glutamate biosynthesis	Module2
RepBacGene102723	RepBacGene102723	Bacteria	gene_23D1PA_904513	glnA	-	6.3.1.2	ko:K01915	Bacteria	Unidentified	Pseudomonadota	Alphaproteobacteria	Alphaproteobacteria_unknown	Alphaproteobacteria_unknown	Alphaproteobacteria_unknown	Alphaproteobacteria_unknown	Glutamate biosynthesis	Bac_Glutamate biosynthesis	Module3
RepBacGene1028833	RepBacGene1028833	Bacteria	gene_TmDco_491920	-	-	1.2.1.3,1.2.1.68,1.2.99.10	ko:K00128,ko:K00154,ko:K22445	Bacteria	Unidentified	Acidobacteriota	Acidobacteriota_unknown	Acidobacteriota_unknown	Acidobacteriota_unknown	Acidobacteriota_unknown	Acidobacteriota bacterium	IAA biosynthesis	Bac_IAA biosynthesis	Module1
RepBacGene102884	RepBacGene102884	Bacteria	gene_23D2NA_726722	-	-	1.2.1.3	ko:K00128	Bacteria	Unidentified	Pseudomonadota	Alphaproteobacteria	Hyphomicrobiales	Hyphomicrobiales_unknown	Hyphomicrobiales_unknown	Hyphomicrobiales_unknown	IAA biosynthesis	Bac_IAA biosynthesis	Module3
RepBacGene1029266	RepBacGene1029266	Bacteria	gene_TmDco_57327	trpE	-	4.1.3.27	ko:K01657	Bacteria	Unidentified	Bacteroidota	Sphingobacteriia	Sphingobacteriales	Sphingobacteriaceae	Mucilaginibacter	Mucilaginibacter_unknown	Tryptophan biosynthesis	Bac_Tryptophan biosynthesis	Module1
RepBacGene102964	RepBacGene102964	Bacteria	gene_23D2PB_1199600	betB	-	1.2.1.3,1.2.1.8	ko:K00128,ko:K00130	Bacteria	Unidentified	Actinomycetota	Actinomycetes	Jatrophihabitantales	Jatrophihabitantaceae	Jatrophihabitans	Jatrophihabitans sp. SB3-54	IAA biosynthesis	Bac_IAA biosynthesis	Module2
RepBacGene10305	RepBacGene10305	Bacteria	gene_23D2PB_419907	trpC	GO:0000162,GO:0000287,GO:0003674,GO:0003824,GO:0004425,GO:0005488,GO:0005575,GO:0005618,GO:0005623,GO:0005886,GO:0006082,GO:0006520,GO:0006568,GO:0006576,GO:0006586,GO:0006725,GO:0006793,GO:0006796,GO:0006807,GO:0008150,GO:0008152,GO:0008652,GO:0009058,GO:0009072,GO:0009073,GO:0009308,GO:0009309,GO:0009987,GO:0016020,GO:0016053,GO:0016829,GO:0016830,GO:0016831,GO:0018130,GO:0019438,GO:0019637,GO:…	4.1.1.48	ko:K01609	Bacteria	Unidentified	Actinomycetota	Actinomycetes	Actinomycetes_unknown	Actinomycetes_unknown	Actinomycetes_unknown	Actinomycetes_unknown	Tryptophan biosynthesis	Bac_Tryptophan biosynthesis	Module2
RepBacGene103414	RepBacGene103414	Bacteria	gene_23D3PA_121164	-	-	1.4.1.13,1.4.1.14	ko:K00265	Bacteria	Unidentified	Pseudomonadota	Alphaproteobacteria	Caulobacterales	Caulobacteraceae	Phenylobacterium	Phenylobacterium_unknown	Glutamate biosynthesis	Bac_Glutamate biosynthesis	Module3
RepBacGene10342	RepBacGene10342	Bacteria	gene_9D3PH_167631	-	-	1.2.1.3	ko:K00128	Bacteria	Unidentified	Actinomycetota	Actinomycetes	Pseudonocardiales	Pseudonocardiaceae	Solihabitans	Solihabitans fulvus	IAA biosynthesis	Bac_IAA biosynthesis	Module2
RepBacGene103485	RepBacGene103485	Bacteria	gene_23D3PA_453556	ipdC	-	4.1.1.74	ko:K04103	Bacteria	Unidentified	Actinomycetota	Actinomycetes	Streptosporangiales	Treboniaceae	Trebonia	Trebonia kvetii	IAA biosynthesis	Bac_IAA biosynthesis	Module2
RepBacGene1035382	RepBacGene1035382	Bacteria	gene_TmMcoP1_1418178	aofH	GO:0005575,GO:0005622,GO:0005623,GO:0005737,GO:0005829,GO:0005886,GO:0016020,GO:0044424,GO:0044444,GO:0044464,GO:0071944	1.4.3.4	ko:K00274	Bacteria	Unidentified	Bacteria_unknown	Bacteria_unknown	Bacteria_unknown	Bacteria_unknown	Bacteria_unknown	Bacteria_unknown	IAA biosynthesis	Bac_IAA biosynthesis	Module1
RepBacGene103633	RepBacGene103633	Bacteria	gene_23D4NA_135647	glnA	-	6.3.1.2	ko:K01915	Bacteria	Unidentified	Myxococcota	Myxococcota_unknown	Myxococcota_unknown	Myxococcota_unknown	Myxococcota_unknown	Myxococcota_unknown	Glutamate biosynthesis	Bac_Glutamate biosynthesis	Module2
RepBacGene103689	RepBacGene103689	Bacteria	gene_23D4NA_1900520	sir	GO:0000096,GO:0000097,GO:0000103,GO:0003674,GO:0003824,GO:0005488,GO:0005575,GO:0005618,GO:0005622,GO:0005623,GO:0005737,GO:0005829,GO:0006082,GO:0006520,GO:0006534,GO:0006535,GO:0006563,GO:0006790,GO:0006807,GO:0008150,GO:0008152,GO:0008652,GO:0009058,GO:0009069,GO:0009070,GO:0009987,GO:0016002,GO:0016053,GO:0016491,GO:0016667,GO:0016673,GO:0019344,GO:0019752,GO:0030312,GO:0040007,GO:0043436,GO:…	1.7.7.1,1.8.7.1	ko:K00366,ko:K00392	Bacteria	Unidentified	Actinomycetota	Actinomycetes	Streptosporangiales	Treboniaceae	Trebonia	Trebonia kvetii	Nitrate reduction	Bac_Nitrate reduction	Module2
RepBacGene1037312	RepBacGene1037312	Bacteria	gene_TmMcoP1_174039	-	-	1.2.1.3,1.2.1.68,1.2.99.10	ko:K00128,ko:K00154,ko:K22445	Bacteria	Unidentified	Acidobacteriota	Acidobacteriota_unknown	Acidobacteriota_unknown	Acidobacteriota_unknown	Acidobacteriota_unknown	Acidobacteriota_unknown	IAA biosynthesis	Bac_IAA biosynthesis	Module1
RepBacGene103733	RepBacGene103733	Bacteria	gene_23D4NA_54931	gltB	GO:0003674,GO:0003824,GO:0005575,GO:0005622,GO:0005623,GO:0005737,GO:0006082,GO:0006520,GO:0006536,GO:0006537,GO:0006541,GO:0006807,GO:0008150,GO:0008152,GO:0008652,GO:0009058,GO:0009064,GO:0009084,GO:0009987,GO:0015930,GO:0016053,GO:0016491,GO:0016638,GO:0019676,GO:0019740,GO:0019752,GO:0043436,GO:0043648,GO:0043650,GO:0044237,GO:0044238,GO:0044249,GO:0044281,GO:0044283,GO:0044424,GO:0044464,GO:…	1.4.1.13,1.4.1.14	ko:K00265	Bacteria	Unidentified	Pseudomonadota	Alphaproteobacteria	Alphaproteobacteria_unknown	Alphaproteobacteria_unknown	Alphaproteobacteria_unknown	Alphaproteobacteria_unknown	Glutamate biosynthesis	Bac_Glutamate biosynthesis	Module2
RepBacGene103772	RepBacGene103772	Bacteria	gene_23D4NA_920467	-	-	1.2.1.3	ko:K00128	Bacteria	Unidentified	Planctomycetota	Planctomycetota_unknown	Planctomycetota_unknown	Planctomycetota_unknown	Planctomycetota_unknown	Planctomycetota_unknown	IAA biosynthesis	Bac_IAA biosynthesis	Module3
RepBacGene103844	RepBacGene103844	Bacteria	gene_23D4PA_1305615	-	-	3.5.1.4	ko:K01426	Bacteria	Unidentified	Bacteria_unknown	Bacteria_unknown	Bacteria_unknown	Bacteria_unknown	Bacteria_unknown	Bacteria_unknown	IAA biosynthesis	Bac_IAA biosynthesis	Module2
RepBacGene1039517	RepBacGene1039517	Bacteria	gene_TmMcoP1_410749	tdcA	-	4.1.1.105,4.1.1.28	ko:K01593	Bacteria	Unidentified	Planctomycetota	Planctomycetota_unknown	Planctomycetota_unknown	Planctomycetota_unknown	Planctomycetota_unknown	Planctomycetota_unknown	IAA biosynthesis	Bac_IAA biosynthesis	Module1
RepBacGene104050	RepBacGene104050	Bacteria	gene_23D4PA_937832	spuB	-	6.3.1.2	ko:K01915	Bacteria	Unidentified	Bacteria_unknown	Bacteria_unknown	Bacteria_unknown	Bacteria_unknown	Bacteria_unknown	Bacteria_unknown	Glutamate biosynthesis	Bac_Glutamate biosynthesis	Module2
RepBacGene104148	RepBacGene104148	Bacteria	gene_23D5NA_1680821	glnA	GO:0003674,GO:0003824,GO:0006725,GO:0008150,GO:0008152,GO:0009987,GO:0016853,GO:0016866,GO:0034022,GO:0042537,GO:0044237,GO:0050486,GO:0071704,GO:1901360	5.4.4.3,6.3.1.2	ko:K01915,ko:K20712	Bacteria	Unidentified	Bacteria_unknown	Deltaproteobacteria	Deltaproteobacteria_unknown	Deltaproteobacteria_unknown	Deltaproteobacteria_unknown	Deltaproteobacteria bacterium	Glutamate biosynthesis	Bac_Glutamate biosynthesis	Module3
RepBacGene104347	RepBacGene104347	Bacteria	gene_23D5PB_1107972	-	-	1.2.1.16,1.2.1.20,1.2.1.3,1.2.1.79,1.2.1.8	ko:K00128,ko:K00130,ko:K00135	Bacteria	Unidentified	Acidobacteriota	Acidobacteriota_unknown	Acidobacteriota_unknown	Acidobacteriota_unknown	Acidobacteriota_unknown	Acidobacteriota_unknown	IAA biosynthesis	Bac_IAA biosynthesis	Module4
RepBacGene104632	RepBacGene104632	Bacteria	gene_23DNCA_1390904	-	-	1.7.7.1,1.8.1.2	ko:K00366,ko:K00381	Bacteria	Unidentified	Actinomycetota	Actinomycetota_unknown	Actinomycetota_unknown	Actinomycetota_unknown	Actinomycetota_unknown	Actinomycetota bacterium	Nitrate reduction	Bac_Nitrate reduction	Module4
RepBacGene104682	RepBacGene104682	Bacteria	gene_23DNCA_1816574	amtB	-	-	ko:K03320	Bacteria	Unidentified	Pseudomonadota	Alphaproteobacteria	Alphaproteobacteria_unknown	Alphaproteobacteria_unknown	Alphaproteobacteria_unknown	Alphaproteobacteria_unknown	Ammonium transporter	Bac_Ammonium transporter	Module4
RepBacGene1047200	RepBacGene1047200	Bacteria	gene_TmMcoP2_125166	-	-	1.4.1.13,1.4.1.14	ko:K00266	Bacteria	Unidentified	Planctomycetota	Planctomycetia	Planctomycetia_unknown	Planctomycetia_unknown	Planctomycetia_unknown	Planctomycetia_unknown	Glutamate biosynthesis	Bac_Glutamate biosynthesis	Module1
RepBacGene104729	RepBacGene104729	Bacteria	gene_23DNCA_479639	gltB	-	1.4.1.13,1.4.1.14,1.4.7.1	ko:K00265,ko:K00284	Bacteria	Unidentified	Chloroflexota	Chloroflexota_unknown	Chloroflexota_unknown	Chloroflexota_unknown	Chloroflexota_unknown	Chloroflexota bacterium	Glutamate biosynthesis	Bac_Glutamate biosynthesis	Module2
RepBacGene1047643	RepBacGene1047643	Bacteria	gene_TmMcoP2_129818	alkH	-	1.2.1.3,1.2.1.68	ko:K00128,ko:K00154	Bacteria	Unidentified	Acidobacteriota	Terriglobia	Terriglobales	Acidobacteriaceae	Edaphobacter	Edaphobacter modestus	IAA biosynthesis	Bac_IAA biosynthesis	Module3
RepBacGene1048050	RepBacGene1048050	Bacteria	gene_TmMcoP2_1341802	-	-	1.2.1.3	ko:K00128	Bacteria	Unidentified	Actinomycetota	Actinomycetota_unknown	Actinomycetota_unknown	Actinomycetota_unknown	Actinomycetota_unknown	Actinomycetota bacterium	IAA biosynthesis	Bac_IAA biosynthesis	Module5
RepBacGene104837	RepBacGene104837	Bacteria	gene_9D1NH_457327	-	-	3.5.1.4	ko:K01426	Bacteria	Unidentified	Acidobacteriota	Acidobacteriota_unknown	Acidobacteriota_unknown	Acidobacteriota_unknown	Acidobacteriota_unknown	Acidobacteriota_unknown	IAA biosynthesis	Bac_IAA biosynthesis	Module3
RepBacGene104984	RepBacGene104984	Bacteria	gene_9D2NG_1338765	-	-	1.2.1.16,1.2.1.20,1.2.1.3,1.2.1.79,1.2.1.8	ko:K00128,ko:K00130,ko:K00135	Bacteria	Unidentified	Bacteria_unknown	Bacteria_unknown	Bacteria_unknown	Bacteria_unknown	Bacteria_unknown	Bacteria_unknown	IAA biosynthesis	Bac_IAA biosynthesis	Module3
RepBacGene105004	RepBacGene105004	Bacteria	gene_9D2NG_248320	fdhF	-	1.8.1.2	ko:K00380,ko:K02567	Bacteria	Unidentified	Bacteria_unknown	Bacteria_unknown	Bacteria_unknown	Bacteria_unknown	Bacteria_unknown	Bacteria_unknown	Nitrate reduction	Bac_Nitrate reduction	Module3
RepBacGene105055	RepBacGene105055	Bacteria	gene_9D2PG_126328	gltB	-	1.4.1.13,1.4.1.14,1.4.7.1	ko:K00265,ko:K00284	Bacteria	Unidentified	Actinomycetota	Actinomycetes	Actinomycetes_unknown	Actinomycetes_unknown	Actinomycetes_unknown	Actinomycetes_unknown	Glutamate biosynthesis	Bac_Glutamate biosynthesis	Module2
RepBacGene1051410	RepBacGene1051410	Bacteria	gene_TmMcoP2_316215	-	-	1.7.1.15	ko:K00362	Bacteria	Unidentified	Pseudomonadota	Alphaproteobacteria	Rhodospirillales	Rhodospirillaceae	Aliidongia	Aliidongia dinghuensis	Nitrate reduction	Bac_Nitrate reduction	Module1
RepBacGene1052025	RepBacGene1052025	Bacteria	gene_TmMcoP2_380154	-	-	3.5.1.4,6.3.5.6,6.3.5.7	ko:K01426,ko:K02433	Bacteria	Unidentified	Bacteria_unknown	Bacteria_unknown	Bacteria_unknown	Bacteria_unknown	Bacteria_unknown	Bacteria_unknown	IAA biosynthesis	Bac_IAA biosynthesis	Module1
RepBacGene105210	RepBacGene105210	Bacteria	gene_9D3NG_648321	ALD5	GO:0003674,GO:0003824,GO:0004029,GO:0004030,GO:0005575,GO:0005576,GO:0005622,GO:0005623,GO:0005737,GO:0005739,GO:0005759,GO:0006066,GO:0006067,GO:0006068,GO:0006081,GO:0006082,GO:0006083,GO:0006090,GO:0006117,GO:0006139,GO:0006355,GO:0006520,GO:0006566,GO:0006567,GO:0006725,GO:0006732,GO:0006733,GO:0006739,GO:0006740,GO:0006753,GO:0006793,GO:0006796,GO:0006807,GO:0006950,GO:0006970,GO:0007154,GO:…	1.2.1.3,1.2.1.5	ko:K00128,ko:K00129	Bacteria	Unidentified	Bacteria_unknown	Bacteria_unknown	Bacteria_unknown	Bacteria_unknown	Bacteria_unknown	Bacteria_unknown	IAA biosynthesis	Bac_IAA biosynthesis	Module1
RepBacGene1052157	RepBacGene1052157	Bacteria	gene_TmMcoP2_393138	aldH	-	1.2.1.3,1.2.99.10	ko:K00128,ko:K22445	Bacteria	Unidentified	Bacteria_unknown	Bacteria_unknown	Bacteria_unknown	Bacteria_unknown	Bacteria_unknown	Bacteria_unknown	IAA biosynthesis	Bac_IAA biosynthesis	Module1
RepBacGene105279	RepBacGene105279	Bacteria	gene_9D3PH_49726	-	-	4.2.1.20	ko:K06001	Bacteria	Unidentified	Actinomycetota	Actinomycetota_unknown	Actinomycetota_unknown	Actinomycetota_unknown	Actinomycetota_unknown	Actinomycetota_unknown	Tryptophan biosynthesis	Bac_Tryptophan biosynthesis	Module2
RepBacGene1053096	RepBacGene1053096	Bacteria	gene_TmMcoP2_494066	-	-	1.4.1.13,1.4.1.14	ko:K00265	Bacteria	Unidentified	Acidobacteriota	Acidobacteriota_unknown	Acidobacteriota_unknown	Acidobacteriota_unknown	Acidobacteriota_unknown	Acidobacteriota_unknown	Glutamate biosynthesis	Bac_Glutamate biosynthesis	Module3
RepBacGene1053878	RepBacGene1053878	Bacteria	gene_TmMcoP2_578110	gltD	-	1.4.1.13,1.4.1.14	ko:K00266	Bacteria	Unidentified	Planctomycetota	Planctomycetota_unknown	Planctomycetota_unknown	Planctomycetota_unknown	Planctomycetota_unknown	Planctomycetota bacterium	Glutamate biosynthesis	Bac_Glutamate biosynthesis	Module1
RepBacGene105394	RepBacGene105394	Bacteria	gene_9D4NG_387470	gltB	GO:0003674,GO:0003824,GO:0005575,GO:0005622,GO:0005623,GO:0005737,GO:0005829,GO:0005886,GO:0006082,GO:0006520,GO:0006536,GO:0006537,GO:0006541,GO:0006807,GO:0008150,GO:0008152,GO:0008652,GO:0009058,GO:0009064,GO:0009084,GO:0009987,GO:0015930,GO:0016020,GO:0016053,GO:0016491,GO:0016638,GO:0019676,GO:0019740,GO:0019752,GO:0040007,GO:0043436,GO:0043648,GO:0043650,GO:0044237,GO:0044238,GO:0044249,GO:…	1.4.1.13,1.4.1.14,1.4.7.1	ko:K00265,ko:K00284	Bacteria	Unidentified	Actinomycetota	Actinomycetes	Mycobacteriales	Mycobacteriaceae	Mycobacteriaceae_unknown	Mycobacteriaceae_unknown	Glutamate biosynthesis	Bac_Glutamate biosynthesis	Module2
RepBacGene105411	RepBacGene105411	Bacteria	gene_9D4NG_628797	-	-	3.5.1.4	ko:K01426	Bacteria	Unidentified	Actinomycetota	Actinomycetota_unknown	Actinomycetota_unknown	Actinomycetota_unknown	Actinomycetota_unknown	Actinomycetota_unknown	IAA biosynthesis	Bac_IAA biosynthesis	Module3
RepBacGene1054330	RepBacGene1054330	Bacteria	gene_TmMcoP2_625944	glnII	-	6.3.1.2	ko:K01915	Bacteria	Unidentified	Bacteria_unknown	Bacteria_unknown	Bacteria_unknown	Bacteria_unknown	Bacteria_unknown	Bacteria_unknown	Glutamate biosynthesis	Bac_Glutamate biosynthesis	Module3
RepBacGene105831	RepBacGene105831	Bacteria	gene_TmDco_1235491	-	-	1.7.7.1,1.8.7.1	ko:K00366,ko:K00392	Bacteria	Unidentified	Gemmatimonadota	Gemmatimonadota_unknown	Gemmatimonadota_unknown	Gemmatimonadota_unknown	Gemmatimonadota_unknown	Gemmatimonadota bacterium	Nitrate reduction	Bac_Nitrate reduction	Module2
RepBacGene106036	RepBacGene106036	Bacteria	gene_TmDco_2299669	gltB	GO:0003674,GO:0003824,GO:0005575,GO:0005622,GO:0005623,GO:0005737,GO:0006082,GO:0006520,GO:0006536,GO:0006537,GO:0006541,GO:0006807,GO:0008150,GO:0008152,GO:0008652,GO:0009058,GO:0009064,GO:0009084,GO:0009987,GO:0015930,GO:0016053,GO:0016491,GO:0016638,GO:0019676,GO:0019740,GO:0019752,GO:0043436,GO:0043648,GO:0043650,GO:0044237,GO:0044238,GO:0044249,GO:0044281,GO:0044283,GO:0044424,GO:0044464,GO:…	1.4.1.13,1.4.1.14	ko:K00265	Bacteria	Unidentified	Pseudomonadota	Alphaproteobacteria	Alphaproteobacteria_unknown	Alphaproteobacteria_unknown	Alphaproteobacteria_unknown	Alphaproteobacteria_unknown	Glutamate biosynthesis	Bac_Glutamate biosynthesis	Module2
RepBacGene1061191	RepBacGene1061191	Bacteria	gene_TmMcoP3_13270	-	-	6.3.1.2	ko:K01915	Bacteria	Unidentified	Bacteria_unknown	Bacteria_unknown	Bacteria_unknown	Bacteria_unknown	Bacteria_unknown	Bacteria_unknown	Glutamate biosynthesis	Bac_Glutamate biosynthesis	Module3
RepBacGene106273	RepBacGene106273	Bacteria	gene_TmDco_739772	-	-	1.2.1.3	ko:K00128	Bacteria	Unidentified	Actinomycetota	Actinomycetes	Kitasatosporales	Streptomycetaceae	Streptomyces	Streptomyces olivochromogenes	IAA biosynthesis	Bac_IAA biosynthesis	Module2
RepBacGene1063354	RepBacGene1063354	Bacteria	gene_TmMcoP3_226133	MA20_17005	-	1.2.1.3	ko:K00128	Bacteria	Unidentified	Pseudomonadota	Alphaproteobacteria	Alphaproteobacteria_unknown	Alphaproteobacteria_unknown	Alphaproteobacteria_unknown	Alphaproteobacteria_unknown	IAA biosynthesis	Bac_IAA biosynthesis	Module1
RepBacGene10638	RepBacGene10638	Bacteria	gene_9D4NG_114002	glnA	GO:0001968,GO:0003674,GO:0003824,GO:0004356,GO:0005488,GO:0005515,GO:0005575,GO:0005576,GO:0005618,GO:0005622,GO:0005623,GO:0005737,GO:0005829,GO:0005886,GO:0006082,GO:0006520,GO:0006541,GO:0006542,GO:0006807,GO:0008150,GO:0008152,GO:0008652,GO:0009058,GO:0009064,GO:0009084,GO:0009405,GO:0009605,GO:0009607,GO:0009893,GO:0009987,GO:0010468,GO:0010604,GO:0010628,GO:0010755,GO:0010756,GO:0010954,GO:…	6.3.1.2	ko:K01915	Bacteria	Unidentified	Actinomycetota	Actinomycetes	Actinomycetes_unknown	Actinomycetes_unknown	Actinomycetes_unknown	Actinomycetes_unknown	Glutamate biosynthesis	Bac_Glutamate biosynthesis	Module2
RepBacGene106661	RepBacGene106661	Bacteria	gene_TmMcoP2_1086594	-	-	1.7.1.15,1.8.7.1	ko:K00362,ko:K00392	Bacteria	Unidentified	Actinomycetota	Actinomycetota_unknown	Actinomycetota_unknown	Actinomycetota_unknown	Actinomycetota_unknown	Actinomycetota_unknown	Nitrate reduction	Bac_Nitrate reduction	Module4
RepBacGene1066796	RepBacGene1066796	Bacteria	gene_TmMcoP3_573254	amtB	GO:0003674,GO:0005215,GO:0005488,GO:0005515,GO:0005575,GO:0005623,GO:0005886,GO:0005887,GO:0006810,GO:0006811,GO:0006812,GO:0008150,GO:0008324,GO:0008519,GO:0015075,GO:0015291,GO:0015292,GO:0015669,GO:0015670,GO:0015696,GO:0015893,GO:0016020,GO:0016021,GO:0019755,GO:0022804,GO:0022857,GO:0031224,GO:0031226,GO:0034220,GO:0042221,GO:0042493,GO:0042802,GO:0044425,GO:0044459,GO:0044464,GO:0050896,GO:…	-	ko:K03320	Bacteria	Unidentified	Pseudomonadota	Alphaproteobacteria	Alphaproteobacteria_unknown	Alphaproteobacteria_unknown	Alphaproteobacteria_unknown	Alphaproteobacteria_unknown	Ammonium transporter	Bac_Ammonium transporter	Module3
RepBacGene106740	RepBacGene106740	Bacteria	gene_TmMcoP2_1372392	-	-	1.2.1.3,1.2.1.39	ko:K00128,ko:K00146	Bacteria	Unidentified	Planctomycetota	Planctomycetota_unknown	Planctomycetota_unknown	Planctomycetota_unknown	Planctomycetota_unknown	Planctomycetota bacterium	IAA biosynthesis	Bac_IAA biosynthesis	Module3
RepBacGene106858	RepBacGene106858	Bacteria	gene_TmMcoP2_507400	betB	-	1.2.1.3,1.2.1.8	ko:K00128,ko:K00130	Bacteria	Unidentified	Actinomycetota	Actinomycetota_unknown	Actinomycetota_unknown	Actinomycetota_unknown	Actinomycetota_unknown	Actinomycetota bacterium	IAA biosynthesis	Bac_IAA biosynthesis	Module3
RepBacGene107024	RepBacGene107024	Bacteria	gene_TmMcoP3_129562	-	-	1.2.1.3	ko:K00128	Bacteria	Unidentified	Planctomycetota	Planctomycetota_unknown	Planctomycetota_unknown	Planctomycetota_unknown	Planctomycetota_unknown	Planctomycetota_unknown	IAA biosynthesis	Bac_IAA biosynthesis	Module3
RepBacGene107285	RepBacGene107285	Bacteria	gene_TmMcoP4_1224953	-	-	1.2.1.3,1.2.1.39	ko:K00128,ko:K00146	Bacteria	Unidentified	Planctomycetota	Planctomycetota_unknown	Planctomycetota_unknown	Planctomycetota_unknown	Planctomycetota_unknown	Planctomycetota bacterium	IAA biosynthesis	Bac_IAA biosynthesis	Module3
RepBacGene1073325	RepBacGene1073325	Bacteria	gene_TmMcoP4_1230316	-	-	1.2.1.3	ko:K00128	Bacteria	Unidentified	Planctomycetota	Planctomycetota_unknown	Planctomycetota_unknown	Planctomycetota_unknown	Planctomycetota_unknown	Planctomycetota_unknown	IAA biosynthesis	Bac_IAA biosynthesis	Module5
RepBacGene107343	RepBacGene107343	Bacteria	gene_TmMcoP4_228339	trpA	-	4.2.1.20	ko:K01695	Bacteria	Unidentified	Planctomycetota	Planctomycetota_unknown	Planctomycetota_unknown	Planctomycetota_unknown	Planctomycetota_unknown	Planctomycetota_unknown	Tryptophan biosynthesis	Bac_Tryptophan biosynthesis	Module2
RepBacGene107345	RepBacGene107345	Bacteria	gene_TmMcoP4_238498	-	-	-	ko:K03320	Bacteria	Unidentified	Planctomycetota	Planctomycetia	Gemmatales	Gemmataceae	Frigoriglobus	Frigoriglobus tundricola	Ammonium transporter	Bac_Ammonium transporter	Module3
RepBacGene107381	RepBacGene107381	Bacteria	gene_TmMcoP4_398597	MA20_06215	-	1.2.1.3	ko:K00128	Bacteria	Unidentified	Pseudomonadota	Alphaproteobacteria	Hyphomicrobiales	Nitrobacteraceae	Nitrobacteraceae_unknown	Nitrobacteraceae_unknown	IAA biosynthesis	Bac_IAA biosynthesis	Module4
RepBacGene1073875	RepBacGene1073875	Bacteria	gene_TmMcoP4_128229	alkH	-	1.2.1.3,1.2.1.68	ko:K00128,ko:K00154	Bacteria	Unidentified	Bacteria_unknown	Bacteria_unknown	Bacteria_unknown	Bacteria_unknown	Bacteria_unknown	Bacteria_unknown	IAA biosynthesis	Bac_IAA biosynthesis	Module1
RepBacGene1074156	RepBacGene1074156	Bacteria	gene_TmMcoP4_1310101	amtB	GO:0003674,GO:0005215,GO:0005488,GO:0005515,GO:0005575,GO:0005623,GO:0005886,GO:0005887,GO:0006810,GO:0006811,GO:0006812,GO:0008150,GO:0008324,GO:0008519,GO:0015075,GO:0015291,GO:0015292,GO:0015669,GO:0015670,GO:0015696,GO:0015893,GO:0016020,GO:0016021,GO:0019755,GO:0022804,GO:0022857,GO:0031224,GO:0031226,GO:0034220,GO:0042221,GO:0042493,GO:0042802,GO:0044425,GO:0044459,GO:0044464,GO:0050896,GO:…	-	ko:K03320	Bacteria	Unidentified	Pseudomonadota	Alphaproteobacteria	Alphaproteobacteria_unknown	Alphaproteobacteria_unknown	Alphaproteobacteria_unknown	Alphaproteobacteria_unknown	Ammonium transporter	Bac_Ammonium transporter	Module3
RepBacGene107672	RepBacGene107672	Bacteria	gene_23D1NA_1864043	amtB	-	-	ko:K03320	Bacteria	Unidentified	Pseudomonadota	Alphaproteobacteria	Hyphomicrobiales	Beijerinckiaceae	Beijerinckiaceae_unknown	Beijerinckiaceae bacterium	Ammonium transporter	Bac_Ammonium transporter	Module5
RepBacGene107710	RepBacGene107710	Bacteria	gene_23D1NA_375139	-	-	1.2.1.3	ko:K00128	Bacteria	Unidentified	Planctomycetota	Planctomycetota_unknown	Planctomycetota_unknown	Planctomycetota_unknown	Planctomycetota_unknown	Planctomycetota_unknown	IAA biosynthesis	Bac_IAA biosynthesis	Module3
RepBacGene107728	RepBacGene107728	Bacteria	gene_23D1NA_444855	nirD	-	1.7.1.15	ko:K00363	Bacteria	Unidentified	Actinomycetota	Actinomycetes	Mycobacteriales	Mycobacteriaceae	Mycobacteriaceae_unknown	Mycobacteriaceae_unknown	Nitrate reduction	Bac_Nitrate reduction	Module4
RepBacGene1077756	RepBacGene1077756	Bacteria	gene_TmMcoP4_402859	gltB	-	1.4.1.13,1.4.1.14,1.4.7.1	ko:K00265,ko:K00284	Bacteria	Unidentified	Pseudomonadota	Betaproteobacteria	Betaproteobacteria_unknown	Betaproteobacteria_unknown	Betaproteobacteria_unknown	Betaproteobacteria bacterium	Glutamate biosynthesis	Bac_Glutamate biosynthesis	Module1
RepBacGene1078249	RepBacGene1078249	Bacteria	gene_TmMcoP4_454682	-	-	6.3.1.2	ko:K01915	Bacteria	Unidentified	Acidobacteriota	Acidobacteriota_unknown	Acidobacteriota_unknown	Acidobacteriota_unknown	Acidobacteriota_unknown	Acidobacteriota_unknown	Glutamate biosynthesis	Bac_Glutamate biosynthesis	Module1
RepBacGene1079267	RepBacGene1079267	Bacteria	gene_TmMcoP4_560742	MA20_08765	-	3.5.1.4	ko:K01426	Bacteria	Unidentified	Pseudomonadota	Alphaproteobacteria	Alphaproteobacteria_unknown	Alphaproteobacteria_unknown	Alphaproteobacteria_unknown	Alphaproteobacteria_unknown	IAA biosynthesis	Bac_IAA biosynthesis	Module1
RepBacGene107939	RepBacGene107939	Bacteria	gene_23D1PA_399982	glnA	GO:0001968,GO:0003674,GO:0003824,GO:0004356,GO:0005488,GO:0005515,GO:0005575,GO:0005576,GO:0005618,GO:0005622,GO:0005623,GO:0005737,GO:0005829,GO:0005886,GO:0006082,GO:0006520,GO:0006541,GO:0006542,GO:0006807,GO:0008150,GO:0008152,GO:0008652,GO:0009058,GO:0009064,GO:0009084,GO:0009405,GO:0009605,GO:0009607,GO:0009893,GO:0009987,GO:0010468,GO:0010604,GO:0010628,GO:0010755,GO:0010756,GO:0010954,GO:…	6.3.1.2	ko:K01915	Bacteria	Unidentified	Bacteria_unknown	Bacteria_unknown	Bacteria_unknown	Bacteria_unknown	Bacteria_unknown	Bacteria_unknown	Glutamate biosynthesis	Bac_Glutamate biosynthesis	Module5
RepBacGene10802	RepBacGene10802	Bacteria	gene_23D4PA_585771	aofH	GO:0005575,GO:0005622,GO:0005623,GO:0005737,GO:0005829,GO:0005886,GO:0016020,GO:0044424,GO:0044444,GO:0044464,GO:0071944	1.4.3.4	ko:K00274	Bacteria	Unidentified	Actinomycetota	Actinomycetes	Actinomycetes_unknown	Actinomycetes_unknown	Actinomycetes_unknown	Actinomycetes_unknown	IAA biosynthesis	Bac_IAA biosynthesis	Module2
RepBacGene108065	RepBacGene108065	Bacteria	gene_23D1PA_880530	gltB	-	1.4.1.13,1.4.1.14	ko:K00265	Bacteria	Unidentified	Actinomycetota	Actinomycetes	Streptosporangiales	Treboniaceae	Trebonia	Trebonia kvetii	Glutamate biosynthesis	Bac_Glutamate biosynthesis	Module2
RepBacGene108176	RepBacGene108176	Bacteria	gene_23D2NA_31257	amtB	-	-	ko:K03320	Bacteria	Unidentified	Actinomycetota	Actinomycetes	Mycobacteriales	Mycobacteriaceae	Mycobacteriaceae_unknown	Mycobacteriaceae_unknown	Ammonium transporter	Bac_Ammonium transporter	Module2
RepBacGene1082264	RepBacGene1082264	Bacteria	gene_TmMcoP4_87352	gltB	GO:0003674,GO:0003824,GO:0005575,GO:0005622,GO:0005623,GO:0005737,GO:0005829,GO:0005886,GO:0006082,GO:0006520,GO:0006536,GO:0006537,GO:0006541,GO:0006807,GO:0008150,GO:0008152,GO:0008652,GO:0009058,GO:0009064,GO:0009084,GO:0009987,GO:0015930,GO:0016020,GO:0016053,GO:0016491,GO:0016638,GO:0019676,GO:0019740,GO:0019752,GO:0040007,GO:0043436,GO:0043648,GO:0043650,GO:0044237,GO:0044238,GO:0044249,GO:…	1.4.1.13,1.4.1.14,1.4.7.1	ko:K00265,ko:K00284	Bacteria	Unidentified	Bacteria_unknown	Bacteria_unknown	Bacteria_unknown	Bacteria_unknown	Bacteria_unknown	Bacteria_unknown	Glutamate biosynthesis	Bac_Glutamate biosynthesis	Module1
RepBacGene108585	RepBacGene108585	Bacteria	gene_23D3NA_1397413	-	-	4.2.1.20	ko:K06001	Bacteria	Unidentified	Bacteria_unknown	Bacteria_unknown	Bacteria_unknown	Bacteria_unknown	Bacteria_unknown	Bacteria_unknown	Tryptophan biosynthesis	Bac_Tryptophan biosynthesis	Module2
RepBacGene108602	RepBacGene108602	Bacteria	gene_23D3NA_1596643	MA20_39770	-	3.5.1.4	ko:K01426	Bacteria	Unidentified	Pseudomonadota	Alphaproteobacteria	Alphaproteobacteria_unknown	Alphaproteobacteria_unknown	Alphaproteobacteria_unknown	Alphaproteobacteria bacterium	IAA biosynthesis	Bac_IAA biosynthesis	Module3
RepBacGene108733	RepBacGene108733	Bacteria	gene_23D3PA_1200987	ipdC	-	4.1.1.74	ko:K04103	Bacteria	Unidentified	Bacteria_unknown	Bacteria_unknown	Bacteria_unknown	Bacteria_unknown	Bacteria_unknown	Bacteria_unknown	IAA biosynthesis	Bac_IAA biosynthesis	Module5
RepBacGene108741	RepBacGene108741	Bacteria	gene_23D3PA_1249959	glnA	-	6.3.1.2	ko:K01915	Bacteria	Unidentified	Bacteria_unknown	Bacteria_unknown	Bacteria_unknown	Bacteria_unknown	Bacteria_unknown	Bacteria_unknown	Glutamate biosynthesis	Bac_Glutamate biosynthesis	Module4
RepBacGene108745	RepBacGene108745	Bacteria	gene_23D3PA_127139	glnA2	GO:0003674,GO:0003824,GO:0005575,GO:0005623,GO:0005886,GO:0016020,GO:0016787,GO:0016810,GO:0016811,GO:0044464,GO:0050001,GO:0071944	6.3.1.2	ko:K01915	Bacteria	Unidentified	Actinomycetota	Actinomycetes	Pseudonocardiales	Pseudonocardiaceae	Pseudonocardiaceae_unknown	Pseudonocardiaceae_unknown	Glutamate biosynthesis	Bac_Glutamate biosynthesis	Module3
RepBacGene108910	RepBacGene108910	Bacteria	gene_23D3PA_77078	amt	-	-	ko:K03320	Bacteria	Unidentified	Actinomycetota	Actinomycetes	Actinomycetes_unknown	Actinomycetes_unknown	Actinomycetes_unknown	Actinomycetes_unknown	Ammonium transporter	Bac_Ammonium transporter	Module2
RepBacGene109412	RepBacGene109412	Bacteria	gene_23D4PA_723357	glnA	-	6.3.1.2	ko:K01915	Bacteria	Unidentified	Myxococcota	Myxococcota_unknown	Myxococcota_unknown	Myxococcota_unknown	Myxococcota_unknown	Myxococcota_unknown	Glutamate biosynthesis	Bac_Glutamate biosynthesis	Module3
RepBacGene109416	RepBacGene109416	Bacteria	gene_23D4PA_75759	glnA4	-	6.3.1.2	ko:K01915	Bacteria	Unidentified	Bacteria_unknown	Bacteria_unknown	Bacteria_unknown	Bacteria_unknown	Bacteria_unknown	Bacteria_unknown	Glutamate biosynthesis	Bac_Glutamate biosynthesis	Module2
RepBacGene109468	RepBacGene109468	Bacteria	gene_23D4PA_95860	trpC	GO:0003674,GO:0003824,GO:0004425,GO:0016829,GO:0016830,GO:0016831	4.1.1.48,5.3.1.24	ko:K01609,ko:K13498	Bacteria	Unidentified	Actinomycetota	Acidimicrobiia	Acidimicrobiales	Acidimicrobiales_unknown	Acidimicrobiales_unknown	Acidimicrobiales_unknown	Tryptophan biosynthesis	Bac_Tryptophan biosynthesis	Module3
RepBacGene109629	RepBacGene109629	Bacteria	gene_23D5NA_2092919	gltB	GO:0003674,GO:0003824,GO:0005575,GO:0005622,GO:0005623,GO:0005737,GO:0005829,GO:0005886,GO:0006082,GO:0006520,GO:0006536,GO:0006537,GO:0006541,GO:0006807,GO:0008150,GO:0008152,GO:0008652,GO:0009058,GO:0009064,GO:0009084,GO:0009987,GO:0015930,GO:0016020,GO:0016053,GO:0016491,GO:0016638,GO:0019676,GO:0019740,GO:0019752,GO:0040007,GO:0043436,GO:0043648,GO:0043650,GO:0044237,GO:0044238,GO:0044249,GO:…	1.4.1.13,1.4.1.14,1.4.7.1	ko:K00265,ko:K00284	Bacteria	Unidentified	Actinomycetota	Actinomycetes	Mycobacteriales	Mycobacteriaceae	Mycobacteriaceae_unknown	Mycobacteriaceae_unknown	Glutamate biosynthesis	Bac_Glutamate biosynthesis	Module2
RepBacGene1097278	RepBacGene1097278	Bacteria	gene_23D1PA_09297	alh	GO:0003674,GO:0003824,GO:0004029,GO:0006081,GO:0008150,GO:0008152,GO:0009987,GO:0016491,GO:0016620,GO:0016903,GO:0044237,GO:0055114,GO:0071704	1.2.1.3	ko:K00128	Bacteria	Unidentified	Pseudomonadota	Alphaproteobacteria	Alphaproteobacteria_unknown	Alphaproteobacteria_unknown	Alphaproteobacteria_unknown	Alphaproteobacteria_unknown	IAA biosynthesis	Bac_IAA biosynthesis	Module4
RepBacGene109929	RepBacGene109929	Bacteria	gene_23D5PB_29450	-	-	1.4.1.13,1.4.1.14	ko:K00265	Bacteria	Unidentified	Bacteria_unknown	Bacteria_unknown	Bacteria_unknown	Bacteria_unknown	Bacteria_unknown	Bacteria_unknown	Glutamate biosynthesis	Bac_Glutamate biosynthesis	Module3
RepBacGene109943	RepBacGene109943	Bacteria	gene_23D5PB_365217	glnA	-	6.3.1.2	ko:K01915	Bacteria	Unidentified	Pseudomonadota	Pseudomonadota_unknown	Pseudomonadota_unknown	Pseudomonadota_unknown	Pseudomonadota_unknown	Pseudomonadota_unknown	Glutamate biosynthesis	Bac_Glutamate biosynthesis	Module2
RepBacGene11021	RepBacGene11021	Bacteria	gene_23DNCA_1266671	glnA	GO:0001968,GO:0003674,GO:0003824,GO:0004356,GO:0005488,GO:0005515,GO:0005575,GO:0005576,GO:0005618,GO:0005622,GO:0005623,GO:0005737,GO:0005829,GO:0005886,GO:0006082,GO:0006520,GO:0006541,GO:0006542,GO:0006807,GO:0008150,GO:0008152,GO:0008652,GO:0009058,GO:0009064,GO:0009084,GO:0009405,GO:0009605,GO:0009607,GO:0009893,GO:0009987,GO:0010468,GO:0010604,GO:0010628,GO:0010755,GO:0010756,GO:0010954,GO:…	6.3.1.2	ko:K01915	Bacteria	Unidentified	Actinomycetota	Actinomycetes	Streptosporangiales	Streptosporangiales_unknown	Streptosporangiales_unknown	Streptosporangiales_unknown	Glutamate biosynthesis	Bac_Glutamate biosynthesis	Module2
RepBacGene110290	RepBacGene110290	Bacteria	gene_9D1NH_1089635	MA20_17005	-	1.2.1.3	ko:K00128	Bacteria	Unidentified	Pseudomonadota	Pseudomonadota_unknown	Pseudomonadota_unknown	Pseudomonadota_unknown	Pseudomonadota_unknown	Pseudomonadota_unknown	IAA biosynthesis	Bac_IAA biosynthesis	Module5
RepBacGene110356	RepBacGene110356	Bacteria	gene_9D1NH_480528	glnA	-	6.3.1.2	ko:K01915	Bacteria	Unidentified	Bacteria_unknown	Bacteria_unknown	Bacteria_unknown	Bacteria_unknown	Bacteria_unknown	Bacteria_unknown	Glutamate biosynthesis	Bac_Glutamate biosynthesis	Module3
RepBacGene110909	RepBacGene110909	Bacteria	gene_9D4NG_11566	GLT1	GO:0001505,GO:0003674,GO:0003824,GO:0005575,GO:0005622,GO:0005623,GO:0005737,GO:0005739,GO:0006082,GO:0006520,GO:0006536,GO:0006537,GO:0006541,GO:0006807,GO:0008150,GO:0008152,GO:0008652,GO:0009058,GO:0009064,GO:0009084,GO:0009987,GO:0015930,GO:0016040,GO:0016053,GO:0016491,GO:0016638,GO:0016639,GO:0017144,GO:0019676,GO:0019740,GO:0019752,GO:0030447,GO:0036267,GO:0040007,GO:0042133,GO:0043226,GO:…	1.4.1.13,1.4.1.14	ko:K00264	Bacteria	Unidentified	Bacteria_unknown	Bacteria_unknown	Bacteria_unknown	Bacteria_unknown	Bacteria_unknown	Bacteria_unknown	Glutamate biosynthesis	Bac_Glutamate biosynthesis	Module3
RepBacGene110923	RepBacGene110923	Bacteria	gene_9D4NG_1296911	amtB	-	-	ko:K03320	Bacteria	Unidentified	Pseudomonadota	Alphaproteobacteria	Hyphomicrobiales	Hyphomicrobiales_unknown	Hyphomicrobiales_unknown	Hyphomicrobiales_unknown	Ammonium transporter	Bac_Ammonium transporter	Module2
RepBacGene1109338	RepBacGene1109338	Bacteria	gene_23D2NA_179501	-	-	4.1.3.27	ko:K01658	Bacteria	Unidentified	Candidatus Rokubacteria	Candidatus Rokubacteria_unknown	Candidatus Rokubacteria_unknown	Candidatus Rokubacteria_unknown	Candidatus Rokubacteria_unknown	Candidatus Rokubacteria_unknown	Tryptophan biosynthesis	Bac_Tryptophan biosynthesis	Module1
RepBacGene110987	RepBacGene110987	Bacteria	gene_9D4NG_775020	-	-	1.2.1.3	ko:K00128	Bacteria	Unidentified	Actinomycetota	Actinomycetes	Mycobacteriales	Mycobacteriaceae	Mycobacteriaceae_unknown	Mycobacteriaceae_unknown	IAA biosynthesis	Bac_IAA biosynthesis	Module2
RepBacGene111000	RepBacGene111000	Bacteria	gene_9D4NG_950948	-	-	6.3.1.2	ko:K01915	Bacteria	Unidentified	Bacteria_unknown	Bacteria_unknown	Bacteria_unknown	Bacteria_unknown	Bacteria_unknown	Bacteria_unknown	Glutamate biosynthesis	Bac_Glutamate biosynthesis	Module2
RepBacGene111237	RepBacGene111237	Bacteria	gene_9D5PG_1082663	-	-	4.2.1.20	ko:K06001	Bacteria	Unidentified	Actinomycetota	Actinomycetota_unknown	Actinomycetota_unknown	Actinomycetota_unknown	Actinomycetota_unknown	Actinomycetota bacterium	Tryptophan biosynthesis	Bac_Tryptophan biosynthesis	Module2
RepBacGene111393	RepBacGene111393	Bacteria	gene_TmDco_1250698	nylA	-	3.5.1.4,6.3.5.6,6.3.5.7	ko:K01426,ko:K02433	Bacteria	Unidentified	Acidobacteriota	Acidobacteriota_unknown	Acidobacteriota_unknown	Acidobacteriota_unknown	Acidobacteriota_unknown	Acidobacteriota bacterium	IAA biosynthesis	Bac_IAA biosynthesis	Module2
RepBacGene1113999	RepBacGene1113999	Bacteria	gene_23D2NA_857634	-	-	-	ko:K03320	Bacteria	Unidentified	Acidobacteriota	Acidobacteriota_unknown	Acidobacteriota_unknown	Acidobacteriota_unknown	Acidobacteriota_unknown	Acidobacteriota bacterium	Ammonium transporter	Bac_Ammonium transporter	Module4
RepBacGene111458	RepBacGene111458	Bacteria	gene_TmDco_1501332	amt	-	-	ko:K03320	Bacteria	Unidentified	Actinomycetota	Actinomycetes	Catenulisporales	Catenulisporaceae	Catenulispora	Catenulispora_unknown	Ammonium transporter	Bac_Ammonium transporter	Module2
RepBacGene111487	RepBacGene111487	Bacteria	gene_TmDco_1663959	-	-	1.2.1.3	ko:K00128	Bacteria	Unidentified	Bacteria_unknown	Bacteria_unknown	Bacteria_unknown	Bacteria_unknown	Bacteria_unknown	Bacteria_unknown	IAA biosynthesis	Bac_IAA biosynthesis	Module2
RepBacGene111527	RepBacGene111527	Bacteria	gene_TmDco_1834242	gltB	-	1.4.1.13,1.4.1.14	ko:K00265	Bacteria	Unidentified	Actinomycetota	Actinomycetes	Streptosporangiales	Thermomonosporaceae	Thermomonosporaceae_unknown	Thermomonosporaceae_unknown	Glutamate biosynthesis	Bac_Glutamate biosynthesis	Module2
RepBacGene111558	RepBacGene111558	Bacteria	gene_TmDco_2037609	-	-	3.5.1.4	ko:K01426	Bacteria	Unidentified	Actinomycetota	Actinomycetota_unknown	Actinomycetota_unknown	Actinomycetota_unknown	Actinomycetota_unknown	Actinomycetota_unknown	IAA biosynthesis	Bac_IAA biosynthesis	Module2
RepBacGene111593	RepBacGene111593	Bacteria	gene_TmDco_2154887	MA20_24940	-	-	ko:K03320	Bacteria	Unidentified	Pseudomonadota	Alphaproteobacteria	Rhodospirillales	Rhodospirillaceae	Aliidongia	Aliidongia dinghuensis	Ammonium transporter	Bac_Ammonium transporter	Module1
RepBacGene111644	RepBacGene111644	Bacteria	gene_TmDco_2404501	trpB	GO:0000162,GO:0003674,GO:0005488,GO:0005515,GO:0005575,GO:0005622,GO:0005623,GO:0005737,GO:0006082,GO:0006520,GO:0006568,GO:0006576,GO:0006586,GO:0006725,GO:0006807,GO:0008150,GO:0008152,GO:0008652,GO:0009058,GO:0009072,GO:0009073,GO:0009308,GO:0009309,GO:0009987,GO:0016053,GO:0018130,GO:0019438,GO:0019752,GO:0034641,GO:0042401,GO:0042430,GO:0042435,GO:0042802,GO:0043436,GO:0044106,GO:0044237,GO:…	4.2.1.20	ko:K01696	Bacteria	Unidentified	Pseudomonadota	Betaproteobacteria	Burkholderiales	Burkholderiaceae	Paraburkholderia	Paraburkholderia_unknown	Tryptophan biosynthesis	Bac_Tryptophan biosynthesis	Module1
RepBacGene111666	RepBacGene111666	Bacteria	gene_TmDco_2459842	MA20_32360	-	3.5.1.4,6.3.5.6,6.3.5.7	ko:K01426,ko:K02433	Bacteria	Unidentified	Pseudomonadota	Alphaproteobacteria	Alphaproteobacteria_unknown	Alphaproteobacteria_unknown	Alphaproteobacteria_unknown	Alphaproteobacteria_unknown	IAA biosynthesis	Bac_IAA biosynthesis	Module3
RepBacGene111854	RepBacGene111854	Bacteria	gene_TmDco_643977	glnII	-	6.3.1.2	ko:K01915	Bacteria	Unidentified	Actinomycetota	Actinomycetota_unknown	Actinomycetota_unknown	Actinomycetota_unknown	Actinomycetota_unknown	Actinomycetota_unknown	Glutamate biosynthesis	Bac_Glutamate biosynthesis	Module3
RepBacGene111916	RepBacGene111916	Bacteria	gene_TmDco_947128	glnA	GO:0001968,GO:0003674,GO:0003824,GO:0004356,GO:0005488,GO:0005515,GO:0005575,GO:0005576,GO:0005618,GO:0005622,GO:0005623,GO:0005737,GO:0005829,GO:0005886,GO:0006082,GO:0006520,GO:0006541,GO:0006542,GO:0006807,GO:0008150,GO:0008152,GO:0008652,GO:0009058,GO:0009064,GO:0009084,GO:0009405,GO:0009605,GO:0009607,GO:0009893,GO:0009987,GO:0010468,GO:0010604,GO:0010628,GO:0010755,GO:0010756,GO:0010954,GO:…	6.3.1.2	ko:K01915	Bacteria	Unidentified	Actinomycetota	Actinomycetes	Frankiales	Frankiaceae	Frankiaceae_unknown	Frankiaceae_unknown	Glutamate biosynthesis	Bac_Glutamate biosynthesis	Module5
RepBacGene112005	RepBacGene112005	Bacteria	gene_TmMcoP1_1319910	-	-	1.2.1.16,1.2.1.20,1.2.1.3,1.2.1.79,1.2.1.8	ko:K00128,ko:K00130,ko:K00135	Bacteria	Unidentified	Acidobacteriota	Acidobacteriota_unknown	Acidobacteriota_unknown	Acidobacteriota_unknown	Acidobacteriota_unknown	Acidobacteriota_unknown	IAA biosynthesis	Bac_IAA biosynthesis	Module4
RepBacGene112030	RepBacGene112030	Bacteria	gene_TmMcoP1_1414658	-	-	1.2.1.3,1.2.1.39	ko:K00128,ko:K00146	Bacteria	Unidentified	Planctomycetota	Planctomycetota_unknown	Planctomycetota_unknown	Planctomycetota_unknown	Planctomycetota_unknown	Planctomycetota bacterium	IAA biosynthesis	Bac_IAA biosynthesis	Module3
RepBacGene112056	RepBacGene112056	Bacteria	gene_TmMcoP1_1539118	-	-	1.2.1.3	ko:K00128	Bacteria	Unidentified	Actinomycetota	Actinomycetota_unknown	Actinomycetota_unknown	Actinomycetota_unknown	Actinomycetota_unknown	Actinomycetota_unknown	IAA biosynthesis	Bac_IAA biosynthesis	Module2
RepBacGene112155	RepBacGene112155	Bacteria	gene_TmMcoP1_581778	gltB	GO:0003674,GO:0003824,GO:0005575,GO:0005622,GO:0005623,GO:0005737,GO:0005829,GO:0005886,GO:0006082,GO:0006520,GO:0006536,GO:0006537,GO:0006541,GO:0006807,GO:0008150,GO:0008152,GO:0008652,GO:0009058,GO:0009064,GO:0009084,GO:0009987,GO:0015930,GO:0016020,GO:0016053,GO:0016491,GO:0016638,GO:0019676,GO:0019740,GO:0019752,GO:0040007,GO:0043436,GO:0043648,GO:0043650,GO:0044237,GO:0044238,GO:0044249,GO:…	1.4.1.13,1.4.1.14,1.4.7.1	ko:K00265,ko:K00284	Bacteria	Unidentified	Actinomycetota	Actinomycetes	Actinomycetes_unknown	Actinomycetes_unknown	Actinomycetes_unknown	Actinomycetes_unknown	Glutamate biosynthesis	Bac_Glutamate biosynthesis	Module2
RepBacGene112185	RepBacGene112185	Bacteria	gene_TmMcoP1_761068	-	-	6.3.1.2	ko:K01915	Bacteria	Unidentified	Acidobacteriota	Acidobacteriota_unknown	Acidobacteriota_unknown	Acidobacteriota_unknown	Acidobacteriota_unknown	Acidobacteriota_unknown	Glutamate biosynthesis	Bac_Glutamate biosynthesis	Module2
RepBacGene112432	RepBacGene112432	Bacteria	gene_TmMcoP2_54216	-	-	1.2.1.3,1.2.1.32,1.2.1.39,1.2.1.8,1.2.1.85	ko:K00128,ko:K00130,ko:K00146,ko:K10217	Bacteria	Unidentified	Bacteria_unknown	Bacteria_unknown	Bacteria_unknown	Bacteria_unknown	Bacteria_unknown	Bacteria_unknown	IAA biosynthesis	Bac_IAA biosynthesis	Module3
RepBacGene112444	RepBacGene112444	Bacteria	gene_TmMcoP2_613495	glnA	-	6.3.1.2	ko:K01915	Bacteria	Unidentified	Pseudomonadota	Alphaproteobacteria	Alphaproteobacteria_unknown	Alphaproteobacteria_unknown	Alphaproteobacteria_unknown	Alphaproteobacteria bacterium	Glutamate biosynthesis	Bac_Glutamate biosynthesis	Module3
RepBacGene113021	RepBacGene113021	Bacteria	gene_TmMcoP4_669138	-	-	1.4.1.13,1.4.1.14	ko:K00265	Bacteria	Unidentified	Acidobacteriota	Acidobacteriota_unknown	Acidobacteriota_unknown	Acidobacteriota_unknown	Acidobacteriota_unknown	Acidobacteriota bacterium	Glutamate biosynthesis	Bac_Glutamate biosynthesis	Module3
RepBacGene113085	RepBacGene113085	Bacteria	gene_TmMcoP4_948284	-	-	6.3.1.2	ko:K01915	Bacteria	Unidentified	Planctomycetota	Planctomycetota_unknown	Planctomycetota_unknown	Planctomycetota_unknown	Planctomycetota_unknown	Planctomycetota_unknown	Glutamate biosynthesis	Bac_Glutamate biosynthesis	Module2
RepBacGene113239	RepBacGene113239	Bacteria	gene_23D1NA_1601467	sir	GO:0000096,GO:0000097,GO:0000103,GO:0003674,GO:0003824,GO:0005488,GO:0005575,GO:0005618,GO:0005622,GO:0005623,GO:0005737,GO:0005829,GO:0006082,GO:0006520,GO:0006534,GO:0006535,GO:0006563,GO:0006790,GO:0006807,GO:0008150,GO:0008152,GO:0008652,GO:0009058,GO:0009069,GO:0009070,GO:0009987,GO:0016002,GO:0016053,GO:0016491,GO:0016667,GO:0016673,GO:0019344,GO:0019752,GO:0030312,GO:0040007,GO:0043436,GO:…	1.7.7.1,1.8.7.1	ko:K00366,ko:K00392	Bacteria	Unidentified	Actinomycetota	Actinomycetota_unknown	Actinomycetota_unknown	Actinomycetota_unknown	Actinomycetota_unknown	Actinomycetota_unknown	Nitrate reduction	Bac_Nitrate reduction	Module4
RepBacGene113578	RepBacGene113578	Bacteria	gene_23D1PA_369930	-	-	3.5.1.4	ko:K01426	Bacteria	Unidentified	Actinomycetota	Actinomycetes	Streptosporangiales	Treboniaceae	Trebonia	Trebonia kvetii	IAA biosynthesis	Bac_IAA biosynthesis	Module4
RepBacGene113671	RepBacGene113671	Bacteria	gene_23D1PA_698030	MA20_17005	-	1.2.1.3	ko:K00128	Bacteria	Unidentified	Pseudomonadota	Pseudomonadota_unknown	Pseudomonadota_unknown	Pseudomonadota_unknown	Pseudomonadota_unknown	Pseudomonadota_unknown	IAA biosynthesis	Bac_IAA biosynthesis	Module2
RepBacGene113808	RepBacGene113808	Bacteria	gene_23D2NA_1648818	-	-	6.3.1.2	ko:K01915	Bacteria	Unidentified	Acidobacteriota	Acidobacteriota_unknown	Acidobacteriota_unknown	Acidobacteriota_unknown	Acidobacteriota_unknown	Acidobacteriota_unknown	Glutamate biosynthesis	Bac_Glutamate biosynthesis	Module5
RepBacGene113845	RepBacGene113845	Bacteria	gene_23D2NA_203004	-	-	1.4.7.1	ko:K00284	Bacteria	Unidentified	Bacteria_unknown	Bacteria_unknown	Bacteria_unknown	Bacteria_unknown	Bacteria_unknown	Bacteria_unknown	Glutamate biosynthesis	Bac_Glutamate biosynthesis	Module3
RepBacGene113869	RepBacGene113869	Bacteria	gene_23D2NA_399817	glnA	-	6.3.1.2	ko:K01915	Bacteria	Unidentified	Bacteria_unknown	Bacteria_unknown	Bacteria_unknown	Bacteria_unknown	Bacteria_unknown	Bacteria_unknown	Glutamate biosynthesis	Bac_Glutamate biosynthesis	Module4
RepBacGene114104	RepBacGene114104	Bacteria	gene_23D2PB_437071	gltB	-	1.4.1.13,1.4.1.14,1.4.7.1	ko:K00265,ko:K00284	Bacteria	Unidentified	Chloroflexota	Chloroflexota_unknown	Chloroflexota_unknown	Chloroflexota_unknown	Chloroflexota_unknown	Chloroflexota_unknown	Glutamate biosynthesis	Bac_Glutamate biosynthesis	Module4
RepBacGene114166	RepBacGene114166	Bacteria	gene_23D2PB_681030	-	-	1.2.1.3	ko:K00128	Bacteria	Unidentified	Actinomycetota	Actinomycetes	Actinomycetes_unknown	Actinomycetes_unknown	Actinomycetes_unknown	Actinomycetes_unknown	IAA biosynthesis	Bac_IAA biosynthesis	Module2
RepBacGene114178	RepBacGene114178	Bacteria	gene_23D2PB_729571	glnA4	-	6.3.1.2	ko:K01915	Bacteria	Unidentified	Actinomycetota	Actinomycetota_unknown	Actinomycetota_unknown	Actinomycetota_unknown	Actinomycetota_unknown	Actinomycetota_unknown	Glutamate biosynthesis	Bac_Glutamate biosynthesis	Module2
RepBacGene114179	RepBacGene114179	Bacteria	gene_23D2PB_731294	-	-	1.4.3.4	ko:K00274	Bacteria	Unidentified	Pseudomonadota	Alphaproteobacteria	Alphaproteobacteria_unknown	Alphaproteobacteria_unknown	Alphaproteobacteria_unknown	Alphaproteobacteria bacterium	IAA biosynthesis	Bac_IAA biosynthesis	Module4
RepBacGene114392	RepBacGene114392	Bacteria	gene_23D3NA_567086	glnA	-	6.3.1.2	ko:K01915	Bacteria	Unidentified	Pseudomonadota	Alphaproteobacteria	Alphaproteobacteria_unknown	Alphaproteobacteria_unknown	Alphaproteobacteria_unknown	Alphaproteobacteria_unknown	Glutamate biosynthesis	Bac_Glutamate biosynthesis	Module4
RepBacGene114436	RepBacGene114436	Bacteria	gene_23D3PA_102356	gltB	-	1.4.1.13,1.4.1.14	ko:K00265	Bacteria	Unidentified	Actinomycetota	Actinomycetes	Streptosporangiales	Treboniaceae	Trebonia	Trebonia_unknown	Glutamate biosynthesis	Bac_Glutamate biosynthesis	Module4
RepBacGene114446	RepBacGene114446	Bacteria	gene_23D3PA_1074820	trpC	GO:0003674,GO:0003824,GO:0004425,GO:0016829,GO:0016830,GO:0016831	4.1.1.48,5.3.1.24	ko:K01609,ko:K13498	Bacteria	Unidentified	Bacteria_unknown	Bacteria_unknown	Bacteria_unknown	Bacteria_unknown	Bacteria_unknown	Bacteria_unknown	Tryptophan biosynthesis	Bac_Tryptophan biosynthesis	Module4
RepBacGene114539	RepBacGene114539	Bacteria	gene_23D3PA_308114	nylA	-	3.5.1.4,6.3.5.6,6.3.5.7	ko:K01426,ko:K02433	Bacteria	Unidentified	Actinomycetota	Thermoleophilia	Solirubrobacterales	Solirubrobacterales_unknown	Solirubrobacterales_unknown	Solirubrobacterales bacterium	IAA biosynthesis	Bac_IAA biosynthesis	Module2
RepBacGene114990	RepBacGene114990	Bacteria	gene_23D4PA_123767	-	-	3.5.1.4	ko:K01426	Bacteria	Unidentified	Bacteria_unknown	Bacteria_unknown	Bacteria_unknown	Bacteria_unknown	Bacteria_unknown	Bacteria_unknown	IAA biosynthesis	Bac_IAA biosynthesis	Module3
RepBacGene115019	RepBacGene115019	Bacteria	gene_23D4PA_1346211	gltD	-	1.4.1.13,1.4.1.14	ko:K00266	Bacteria	Unidentified	Pseudomonadota	Pseudomonadota_unknown	Pseudomonadota_unknown	Pseudomonadota_unknown	Pseudomonadota_unknown	Pseudomonadota_unknown	Glutamate biosynthesis	Bac_Glutamate biosynthesis	Module2
RepBacGene115110	RepBacGene115110	Bacteria	gene_23D4PA_374585	-	-	1.2.1.3	ko:K00128	Bacteria	Unidentified	Actinomycetota	Actinomycetes	Streptosporangiales	Thermomonosporaceae	Actinomadura	Actinomadura_unknown	IAA biosynthesis	Bac_IAA biosynthesis	Module2
RepBacGene115210	RepBacGene115210	Bacteria	gene_23D4PA_83495	-	-	1.2.1.3	ko:K00128	Bacteria	Unidentified	Bacteria_unknown	Bacteria_unknown	Bacteria_unknown	Bacteria_unknown	Bacteria_unknown	Bacteria_unknown	IAA biosynthesis	Bac_IAA biosynthesis	Module3
RepBacGene115288	RepBacGene115288	Bacteria	gene_23D5NA_1361757	-	-	1.2.1.3,1.2.1.39	ko:K00128,ko:K00146	Bacteria	Unidentified	Planctomycetota	Planctomycetota_unknown	Planctomycetota_unknown	Planctomycetota_unknown	Planctomycetota_unknown	Planctomycetota_unknown	IAA biosynthesis	Bac_IAA biosynthesis	Module3
RepBacGene115310	RepBacGene115310	Bacteria	gene_23D5NA_1505816	glnII	-	6.3.1.2	ko:K01915	Bacteria	Unidentified	Bacteria_unknown	Bacteria_unknown	Bacteria_unknown	Bacteria_unknown	Bacteria_unknown	Bacteria_unknown	Glutamate biosynthesis	Bac_Glutamate biosynthesis	Module3
RepBacGene115544	RepBacGene115544	Bacteria	gene_23D5NA_887836	-	-	1.4.1.13,1.4.1.14	ko:K00265	Bacteria	Unidentified	Pseudomonadota	Alphaproteobacteria	Alphaproteobacteria_unknown	Alphaproteobacteria_unknown	Alphaproteobacteria_unknown	Alphaproteobacteria bacterium	Glutamate biosynthesis	Bac_Glutamate biosynthesis	Module4
RepBacGene115643	RepBacGene115643	Bacteria	gene_23D5PB_1483599	-	-	1.2.1.3	ko:K00128	Bacteria	Unidentified	Pseudomonadota	Alphaproteobacteria	Alphaproteobacteria_unknown	Alphaproteobacteria_unknown	Alphaproteobacteria_unknown	Alphaproteobacteria_unknown	IAA biosynthesis	Bac_IAA biosynthesis	Module5
RepBacGene116074	RepBacGene116074	Bacteria	gene_9D1NH_1319562	-	-	1.2.1.3,1.2.1.39	ko:K00128,ko:K00146	Bacteria	Unidentified	Planctomycetota	Planctomycetota_unknown	Planctomycetota_unknown	Planctomycetota_unknown	Planctomycetota_unknown	Planctomycetota bacterium	IAA biosynthesis	Bac_IAA biosynthesis	Module5
RepBacGene116094	RepBacGene116094	Bacteria	gene_9D1NH_172511	-	-	-	ko:K03320	Bacteria	Unidentified	Actinomycetota	Actinomycetes	Streptosporangiales	Treboniaceae	Trebonia	Trebonia sp.	Ammonium transporter	Bac_Ammonium transporter	Module4
RepBacGene116129	RepBacGene116129	Bacteria	gene_9D1NH_643729	-	-	5.3.1.24	ko:K01817	Bacteria	Unidentified	Pseudomonadota	Alphaproteobacteria	Alphaproteobacteria_unknown	Alphaproteobacteria_unknown	Alphaproteobacteria_unknown	Alphaproteobacteria bacterium	Tryptophan biosynthesis	Bac_Tryptophan biosynthesis	Module4
RepBacGene116208	RepBacGene116208	Bacteria	gene_9D1PG_307274	gltB	-	1.4.1.13,1.4.1.14,1.4.7.1	ko:K00265,ko:K00284	Bacteria	Unidentified	Actinomycetota	Actinomycetes	Actinomycetes_unknown	Actinomycetes_unknown	Actinomycetes_unknown	Actinomycetes_unknown	Glutamate biosynthesis	Bac_Glutamate biosynthesis	Module4
RepBacGene116356	RepBacGene116356	Bacteria	gene_9D2NG_777149	amiE	-	3.5.1.4	ko:K01426	Bacteria	Unidentified	Bacteria_unknown	Bacteria_unknown	Bacteria_unknown	Bacteria_unknown	Bacteria_unknown	Bacteria_unknown	IAA biosynthesis	Bac_IAA biosynthesis	Module2
RepBacGene116404	RepBacGene116404	Bacteria	gene_9D2PG_234381	trpA	-	4.2.1.20	ko:K01695	Bacteria	Unidentified	Pseudomonadota	Betaproteobacteria	Burkholderiales	Burkholderiaceae	Burkholderiaceae_unknown	Burkholderiaceae_unknown	Tryptophan biosynthesis	Bac_Tryptophan biosynthesis	Module3
RepBacGene116485	RepBacGene116485	Bacteria	gene_9D2PG_743668	-	-	6.3.1.2	ko:K01915	Bacteria	Unidentified	Pseudomonadota	Betaproteobacteria	Burkholderiales	Burkholderiaceae	Burkholderiaceae_unknown	Burkholderiaceae_unknown	Glutamate biosynthesis	Bac_Glutamate biosynthesis	Module2
RepBacGene116588	RepBacGene116588	Bacteria	gene_9D3NG_784036	glnA	-	6.3.1.2	ko:K01915	Bacteria	Unidentified	Bacteria_unknown	Bacteria_unknown	Bacteria_unknown	Bacteria_unknown	Bacteria_unknown	Bacteria_unknown	Glutamate biosynthesis	Bac_Glutamate biosynthesis	Module4
RepBacGene116639	RepBacGene116639	Bacteria	gene_9D3PH_366498	gltD	GO:0005575,GO:0005622,GO:0005623,GO:0005737,GO:0005829,GO:0005886,GO:0008150,GO:0016020,GO:0040007,GO:0044424,GO:0044444,GO:0044464,GO:0071944	1.4.1.13,1.4.1.14	ko:K00266	Bacteria	Unidentified	Bacteria_unknown	Bacteria_unknown	Bacteria_unknown	Bacteria_unknown	Bacteria_unknown	Bacteria_unknown	Glutamate biosynthesis	Bac_Glutamate biosynthesis	Module2
RepBacGene116708	RepBacGene116708	Bacteria	gene_9D4NG_11007	gltB	GO:0003674,GO:0003824,GO:0005575,GO:0005622,GO:0005623,GO:0005737,GO:0006082,GO:0006520,GO:0006536,GO:0006537,GO:0006541,GO:0006807,GO:0008150,GO:0008152,GO:0008652,GO:0009058,GO:0009064,GO:0009084,GO:0009987,GO:0015930,GO:0016053,GO:0016491,GO:0016638,GO:0019676,GO:0019740,GO:0019752,GO:0043436,GO:0043648,GO:0043650,GO:0044237,GO:0044238,GO:0044249,GO:0044281,GO:0044283,GO:0044424,GO:0044464,GO:…	1.4.7.1	ko:K00284	Bacteria	Unidentified	Bacteria_unknown	Bacteria_unknown	Bacteria_unknown	Bacteria_unknown	Bacteria_unknown	Bacteria_unknown	Glutamate biosynthesis	Bac_Glutamate biosynthesis	Module2
RepBacGene116737	RepBacGene116737	Bacteria	gene_9D4NG_138265	gltD	-	1.4.1.13,1.4.1.14	ko:K00266	Bacteria	Unidentified	Pseudomonadota	Pseudomonadota_unknown	Pseudomonadota_unknown	Pseudomonadota_unknown	Pseudomonadota_unknown	Pseudomonadota_unknown	Glutamate biosynthesis	Bac_Glutamate biosynthesis	Module2
RepBacGene116758	RepBacGene116758	Bacteria	gene_9D4NG_277321	gltB1	-	1.4.1.13,1.4.1.14,1.4.7.1	ko:K00265,ko:K00284	Bacteria	Unidentified	Bacteria_unknown	Bacteria_unknown	Bacteria_unknown	Bacteria_unknown	Bacteria_unknown	Bacteria_unknown	Glutamate biosynthesis	Bac_Glutamate biosynthesis	Module2
RepBacGene116815	RepBacGene116815	Bacteria	gene_9D4NG_908437	-	-	6.3.1.2	ko:K01915	Bacteria	Unidentified	Bacteria_unknown	Bacteria_unknown	Bacteria_unknown	Bacteria_unknown	Bacteria_unknown	Bacteria_unknown	Glutamate biosynthesis	Bac_Glutamate biosynthesis	Module3
RepBacGene116888	RepBacGene116888	Bacteria	gene_9D4PH_43946	-	-	4.1.1.105,4.1.1.28	ko:K01593	Bacteria	Unidentified	Chloroflexota	Chloroflexota_unknown	Chloroflexota_unknown	Chloroflexota_unknown	Chloroflexota_unknown	Chloroflexota_unknown	IAA biosynthesis	Bac_IAA biosynthesis	Module2
RepBacGene116992	RepBacGene116992	Bacteria	gene_9D5NG_1289434	gltB	GO:0003674,GO:0003824,GO:0005575,GO:0005622,GO:0005623,GO:0005737,GO:0005829,GO:0005886,GO:0006082,GO:0006520,GO:0006536,GO:0006537,GO:0006541,GO:0006807,GO:0008150,GO:0008152,GO:0008652,GO:0009058,GO:0009064,GO:0009084,GO:0009987,GO:0015930,GO:0016020,GO:0016053,GO:0016491,GO:0016638,GO:0019676,GO:0019740,GO:0019752,GO:0040007,GO:0043436,GO:0043648,GO:0043650,GO:0044237,GO:0044238,GO:0044249,GO:…	1.4.1.13,1.4.1.14,1.4.7.1	ko:K00265,ko:K00284	Bacteria	Unidentified	Actinomycetota	Actinomycetes	Actinomycetes_unknown	Actinomycetes_unknown	Actinomycetes_unknown	Actinomycetes_unknown	Glutamate biosynthesis	Bac_Glutamate biosynthesis	Module2
RepBacGene117195	RepBacGene117195	Bacteria	gene_9D5PG_758148	amt	-	-	ko:K03320	Bacteria	Unidentified	Actinomycetota	Actinomycetes	Catenulisporales	Catenulisporaceae	Catenulispora	Catenulispora_unknown	Ammonium transporter	Bac_Ammonium transporter	Module5
RepBacGene117322	RepBacGene117322	Bacteria	gene_TmDco_1484898	glnA	-	6.3.1.2	ko:K01915	Bacteria	Unidentified	Pseudomonadota	Alphaproteobacteria	Alphaproteobacteria_unknown	Alphaproteobacteria_unknown	Alphaproteobacteria_unknown	Alphaproteobacteria_unknown	Glutamate biosynthesis	Bac_Glutamate biosynthesis	Module4
RepBacGene1173402	RepBacGene1173402	Bacteria	gene_23D5PB_1194884	-	-	1.4.1.13,1.4.1.14	ko:K00265	Bacteria	Unidentified	Pseudomonadota	Alphaproteobacteria	Alphaproteobacteria_unknown	Alphaproteobacteria_unknown	Alphaproteobacteria_unknown	Alphaproteobacteria bacterium	Glutamate biosynthesis	Bac_Glutamate biosynthesis	Module5
RepBacGene1174668	RepBacGene1174668	Bacteria	gene_23D5PB_1419167	glnA	-	6.3.1.2	ko:K01915	Bacteria	Unidentified	Chloroflexota	Chloroflexota_unknown	Chloroflexota_unknown	Chloroflexota_unknown	Chloroflexota_unknown	Chloroflexota_unknown	Glutamate biosynthesis	Bac_Glutamate biosynthesis	Module4
RepBacGene117538	RepBacGene117538	Bacteria	gene_TmDco_2384084	glnA	-	6.3.1.2	ko:K01915	Bacteria	Unidentified	Pseudomonadota	Alphaproteobacteria	Rhodospirillales	Rhodospirillaceae	Rhodospirillaceae_unknown	Rhodospirillaceae bacterium	Glutamate biosynthesis	Bac_Glutamate biosynthesis	Module2
RepBacGene1178956	RepBacGene1178956	Bacteria	gene_23D5PB_673066	-	-	1.2.1.3,1.2.1.8	ko:K00128,ko:K00130	Bacteria	Unidentified	Bacteria_unknown	Bacteria_unknown	Bacteria_unknown	Bacteria_unknown	Bacteria_unknown	Bacteria_unknown	IAA biosynthesis	Bac_IAA biosynthesis	Module1
RepBacGene118086	RepBacGene118086	Bacteria	gene_TmMcoP1_555710	-	-	1.4.1.13,1.4.1.14	ko:K00265	Bacteria	Unidentified	Pseudomonadota	Betaproteobacteria	Rhodocyclales	Rhodocyclales_unknown	Rhodocyclales_unknown	Rhodocyclales_unknown	Glutamate biosynthesis	Bac_Glutamate biosynthesis	Module5
RepBacGene118292	RepBacGene118292	Bacteria	gene_TmMcoP2_1369430	gltB	GO:0003674,GO:0003824,GO:0005575,GO:0005622,GO:0005623,GO:0005737,GO:0006082,GO:0006520,GO:0006536,GO:0006537,GO:0006541,GO:0006807,GO:0008150,GO:0008152,GO:0008652,GO:0009058,GO:0009064,GO:0009084,GO:0009987,GO:0015930,GO:0016053,GO:0016491,GO:0016638,GO:0019676,GO:0019740,GO:0019752,GO:0043436,GO:0043648,GO:0043650,GO:0044237,GO:0044238,GO:0044249,GO:0044281,GO:0044283,GO:0044424,GO:0044464,GO:…	1.4.1.13,1.4.1.14	ko:K00265	Bacteria	Unidentified	Pseudomonadota	Alphaproteobacteria	Alphaproteobacteria_unknown	Alphaproteobacteria_unknown	Alphaproteobacteria_unknown	Alphaproteobacteria_unknown	Glutamate biosynthesis	Bac_Glutamate biosynthesis	Module5
RepBacGene118362	RepBacGene118362	Bacteria	gene_TmMcoP2_230405	gltB	GO:0003674,GO:0003824,GO:0005575,GO:0005622,GO:0005623,GO:0005737,GO:0005829,GO:0005886,GO:0006082,GO:0006520,GO:0006536,GO:0006537,GO:0006541,GO:0006807,GO:0008150,GO:0008152,GO:0008652,GO:0009058,GO:0009064,GO:0009084,GO:0009987,GO:0015930,GO:0016020,GO:0016053,GO:0016491,GO:0016638,GO:0019676,GO:0019740,GO:0019752,GO:0040007,GO:0043436,GO:0043648,GO:0043650,GO:0044237,GO:0044238,GO:0044249,GO:…	1.4.1.13,1.4.1.14,1.4.7.1	ko:K00265,ko:K00284	Bacteria	Unidentified	Acidobacteriota	Acidobacteriota_unknown	Acidobacteriota_unknown	Acidobacteriota_unknown	Acidobacteriota_unknown	Acidobacteriota_unknown	Glutamate biosynthesis	Bac_Glutamate biosynthesis	Module5
RepBacGene118595	RepBacGene118595	Bacteria	gene_TmMcoP3_1154604	gltD	-	1.4.1.13,1.4.1.14	ko:K00266	Bacteria	Unidentified	Pseudomonadota	Alphaproteobacteria	Hyphomicrobiales	Hyphomicrobiales_unknown	Hyphomicrobiales_unknown	Hyphomicrobiales_unknown	Glutamate biosynthesis	Bac_Glutamate biosynthesis	Module4
RepBacGene118643	RepBacGene118643	Bacteria	gene_TmMcoP3_134792	-	-	6.3.1.2	ko:K01915	Bacteria	Unidentified	Bacteria_unknown	Bacteria_unknown	Bacteria_unknown	Bacteria_unknown	Bacteria_unknown	Bacteria_unknown	Glutamate biosynthesis	Bac_Glutamate biosynthesis	Module4
RepBacGene118679	RepBacGene118679	Bacteria	gene_TmMcoP3_190148	trpG	GO:0000162,GO:0005575,GO:0005622,GO:0005623,GO:0005737,GO:0005886,GO:0005950,GO:0006082,GO:0006520,GO:0006568,GO:0006576,GO:0006586,GO:0006725,GO:0006807,GO:0008150,GO:0008152,GO:0008652,GO:0009058,GO:0009072,GO:0009073,GO:0009308,GO:0009309,GO:0009987,GO:0016020,GO:0016053,GO:0018130,GO:0019438,GO:0019752,GO:0032991,GO:0034641,GO:0042401,GO:0042430,GO:0042435,GO:0043436,GO:0044106,GO:0044237,GO:…	2.6.1.85,4.1.3.27	ko:K01658,ko:K01664	Bacteria	Unidentified	Acidobacteriota	Acidobacteriota_unknown	Acidobacteriota_unknown	Acidobacteriota_unknown	Acidobacteriota_unknown	Acidobacteriota_unknown	Tryptophan biosynthesis	Bac_Tryptophan biosynthesis	Module3
RepBacGene11873	RepBacGene11873	Bacteria	gene_23D2PB_695059	-	-	1.2.1.3,1.2.1.39	ko:K00128,ko:K00146	Bacteria	Unidentified	Actinomycetota	Actinomycetota_unknown	Actinomycetota_unknown	Actinomycetota_unknown	Actinomycetota_unknown	Actinomycetota_unknown	IAA biosynthesis	Bac_IAA biosynthesis	Module2
RepBacGene118763	RepBacGene118763	Bacteria	gene_TmMcoP3_577852	glnA2	GO:0003674,GO:0003824,GO:0005575,GO:0005623,GO:0005886,GO:0016020,GO:0016787,GO:0016810,GO:0016811,GO:0044464,GO:0050001,GO:0071944	6.3.1.2	ko:K01915	Bacteria	Unidentified	Actinomycetota	Actinomycetota_unknown	Actinomycetota_unknown	Actinomycetota_unknown	Actinomycetota_unknown	Actinomycetota_unknown	Glutamate biosynthesis	Bac_Glutamate biosynthesis	Module4
RepBacGene118765	RepBacGene118765	Bacteria	gene_TmMcoP3_589321	-	-	1.2.1.3,1.2.1.39	ko:K00128,ko:K00146	Bacteria	Unidentified	Planctomycetota	Planctomycetota_unknown	Planctomycetota_unknown	Planctomycetota_unknown	Planctomycetota_unknown	Planctomycetota bacterium	IAA biosynthesis	Bac_IAA biosynthesis	Module3
RepBacGene118953	RepBacGene118953	Bacteria	gene_TmMcoP4_1191257	-	-	1.2.1.3	ko:K00128,ko:K00138	Bacteria	Unidentified	Pseudomonadota	Alphaproteobacteria	Hyphomicrobiales	Hyphomicrobiales_unknown	Hyphomicrobiales_unknown	Hyphomicrobiales_unknown	IAA biosynthesis	Bac_IAA biosynthesis	Module5
RepBacGene119028	RepBacGene119028	Bacteria	gene_TmMcoP4_176954	gltB	-	1.4.1.13,1.4.1.14,1.4.7.1	ko:K00265,ko:K00284	Bacteria	Unidentified	Chloroflexota	Chloroflexota_unknown	Chloroflexota_unknown	Chloroflexota_unknown	Chloroflexota_unknown	Chloroflexota_unknown	Glutamate biosynthesis	Bac_Glutamate biosynthesis	Module3
RepBacGene119282	RepBacGene119282	Bacteria	gene_23D1NA_1072692	glnA2	-	6.3.1.2	ko:K01915	Bacteria	Unidentified	Pseudomonadota	Alphaproteobacteria	Hyphomicrobiales	Hyphomicrobiales_unknown	Hyphomicrobiales_unknown	Hyphomicrobiales_unknown	Glutamate biosynthesis	Bac_Glutamate biosynthesis	Module3
RepBacGene119399	RepBacGene119399	Bacteria	gene_23D1NA_1640731	-	-	4.1.3.27	ko:K01657,ko:K13503	Bacteria	Unidentified	Actinomycetota	Actinomycetes	Actinomycetes_unknown	Actinomycetes_unknown	Actinomycetes_unknown	Actinomycetes_unknown	Tryptophan biosynthesis	Bac_Tryptophan biosynthesis	Module2
RepBacGene119443	RepBacGene119443	Bacteria	gene_23D1NA_1860885	glnA	GO:0001968,GO:0003674,GO:0003824,GO:0004356,GO:0005488,GO:0005515,GO:0005575,GO:0005576,GO:0005618,GO:0005622,GO:0005623,GO:0005737,GO:0005829,GO:0005886,GO:0006082,GO:0006520,GO:0006541,GO:0006542,GO:0006807,GO:0008150,GO:0008152,GO:0008652,GO:0009058,GO:0009064,GO:0009084,GO:0009405,GO:0009605,GO:0009607,GO:0009893,GO:0009987,GO:0010468,GO:0010604,GO:0010628,GO:0010755,GO:0010756,GO:0010954,GO:…	6.3.1.2	ko:K01915	Bacteria	Unidentified	Actinomycetota	Actinomycetota_unknown	Actinomycetota_unknown	Actinomycetota_unknown	Actinomycetota_unknown	Actinomycetota_unknown	Glutamate biosynthesis	Bac_Glutamate biosynthesis	Module2
RepBacGene119499	RepBacGene119499	Bacteria	gene_23D1NA_357667	-	-	1.4.1.13,1.4.1.14	ko:K00265	Bacteria	Unidentified	Acidobacteriota	Acidobacteriota_unknown	Acidobacteriota_unknown	Acidobacteriota_unknown	Acidobacteriota_unknown	Acidobacteriota bacterium	Glutamate biosynthesis	Bac_Glutamate biosynthesis	Module3
RepBacGene119530	RepBacGene119530	Bacteria	gene_23D1NA_460891	-	-	-	ko:K03320	Bacteria	Unidentified	Bacteria_unknown	Bacteria_unknown	Bacteria_unknown	Bacteria_unknown	Bacteria_unknown	Bacteria_unknown	Ammonium transporter	Bac_Ammonium transporter	Module1
RepBacGene119589	RepBacGene119589	Bacteria	gene_23D1NA_730869	-	-	6.3.1.2	ko:K01915	Bacteria	Unidentified	Actinomycetota	Actinomycetota_unknown	Actinomycetota_unknown	Actinomycetota_unknown	Actinomycetota_unknown	Actinomycetota_unknown	Glutamate biosynthesis	Bac_Glutamate biosynthesis	Module4
RepBacGene119597	RepBacGene119597	Bacteria	gene_23D1NA_764616	-	-	-	ko:K03320	Bacteria	Unidentified	Actinomycetota	Thermoleophilia	Solirubrobacterales	Solirubrobacterales_unknown	Solirubrobacterales_unknown	Solirubrobacterales bacterium	Ammonium transporter	Bac_Ammonium transporter	Module2
RepBacGene119637	RepBacGene119637	Bacteria	gene_23D1NA_946408	trpE	-	4.1.3.27	ko:K01657	Bacteria	Unidentified	Bacteria_unknown	Bacteria_unknown	Bacteria_unknown	Bacteria_unknown	Bacteria_unknown	Bacteria_unknown	Tryptophan biosynthesis	Bac_Tryptophan biosynthesis	Module2
RepBacGene119699	RepBacGene119699	Bacteria	gene_23D1PA_12695	glnT	-	6.3.1.2	ko:K01915	Bacteria	Unidentified	Actinomycetota	Thermoleophilia	Solirubrobacterales	Conexibacteraceae	Conexibacter	Conexibacter sp. DBS9H8	Glutamate biosynthesis	Bac_Glutamate biosynthesis	Module3
RepBacGene119828	RepBacGene119828	Bacteria	gene_23D1PA_567400	aldC	-	1.2.1.3,1.2.1.39,1.2.1.8	ko:K00128,ko:K00130,ko:K00146	Bacteria	Unidentified	Actinomycetota	Actinomycetes	Actinomycetes_unknown	Actinomycetes_unknown	Actinomycetes_unknown	Actinomycetes_unknown	IAA biosynthesis	Bac_IAA biosynthesis	Module2
RepBacGene1198858	RepBacGene1198858	Bacteria	gene_9D1PG_32136	nirB	-	1.7.1.15	ko:K00362	Bacteria	Unidentified	Pseudomonadota	Betaproteobacteria	Burkholderiales	Burkholderiaceae	Burkholderiaceae_unknown	Burkholderiaceae_unknown	Nitrate reduction	Bac_Nitrate reduction	Module4
RepBacGene119939	RepBacGene119939	Bacteria	gene_23D1PA_926638	glnA	GO:0001968,GO:0003674,GO:0003824,GO:0004356,GO:0005488,GO:0005515,GO:0005575,GO:0005576,GO:0005618,GO:0005622,GO:0005623,GO:0005737,GO:0005829,GO:0005886,GO:0006082,GO:0006520,GO:0006541,GO:0006542,GO:0006807,GO:0008150,GO:0008152,GO:0008652,GO:0009058,GO:0009064,GO:0009084,GO:0009405,GO:0009605,GO:0009607,GO:0009893,GO:0009987,GO:0010468,GO:0010604,GO:0010628,GO:0010755,GO:0010756,GO:0010954,GO:…	6.3.1.2	ko:K01915	Bacteria	Unidentified	Actinomycetota	Actinomycetota_unknown	Actinomycetota_unknown	Actinomycetota_unknown	Actinomycetota_unknown	Actinomycetota_unknown	Glutamate biosynthesis	Bac_Glutamate biosynthesis	Module2
RepBacGene1199898	RepBacGene1199898	Bacteria	gene_9D1PG_523921	-	-	1.2.1.3	ko:K00128	Bacteria	Unidentified	Pseudomonadota	Alphaproteobacteria	Hyphomicrobiales	Nitrobacteraceae	Nitrobacteraceae_unknown	Nitrobacteraceae_unknown	IAA biosynthesis	Bac_IAA biosynthesis	Module1
RepBacGene1204570	RepBacGene1204570	Bacteria	gene_9D2NG_577778	gltB	-	1.4.1.13,1.4.1.14,1.4.7.1	ko:K00265,ko:K00284	Bacteria	Unidentified	Bacteria_unknown	Bacteria_unknown	Bacteria_unknown	Bacteria_unknown	Bacteria_unknown	Bacteria_unknown	Glutamate biosynthesis	Bac_Glutamate biosynthesis	Module1
RepBacGene120749	RepBacGene120749	Bacteria	gene_23D3PA_1270557	gltB	-	1.4.1.13,1.4.1.14	ko:K00265	Bacteria	Unidentified	Pseudomonadota	Pseudomonadota_unknown	Pseudomonadota_unknown	Pseudomonadota_unknown	Pseudomonadota_unknown	Pseudomonadota_unknown	Glutamate biosynthesis	Bac_Glutamate biosynthesis	Module4
RepBacGene120872	RepBacGene120872	Bacteria	gene_23D3PA_621153	-	-	4.1.3.27	ko:K01658,ko:K07010	Bacteria	Unidentified	Actinomycetota	Actinomycetes	Streptosporangiales	Treboniaceae	Trebonia	Trebonia_unknown	Tryptophan biosynthesis	Bac_Tryptophan biosynthesis	Module5
RepBacGene120888	RepBacGene120888	Bacteria	gene_23D3PA_690464	-	-	3.5.1.4	ko:K01426	Bacteria	Unidentified	Actinomycetota	Actinomycetes	Streptosporangiales	Treboniaceae	Trebonia	Trebonia_unknown	IAA biosynthesis	Bac_IAA biosynthesis	Module4
RepBacGene120914	RepBacGene120914	Bacteria	gene_23D3PA_782217	-	-	3.5.1.4	ko:K01426	Bacteria	Unidentified	Acidobacteriota	Acidobacteriota_unknown	Acidobacteriota_unknown	Acidobacteriota_unknown	Acidobacteriota_unknown	Acidobacteriota_unknown	IAA biosynthesis	Bac_IAA biosynthesis	Module5
RepBacGene120930	RepBacGene120930	Bacteria	gene_23D3PA_811842	trpB	GO:0000162,GO:0005575,GO:0005622,GO:0005623,GO:0005737,GO:0006082,GO:0006520,GO:0006568,GO:0006576,GO:0006586,GO:0006725,GO:0006807,GO:0008150,GO:0008152,GO:0008652,GO:0009058,GO:0009072,GO:0009073,GO:0009308,GO:0009309,GO:0009987,GO:0016053,GO:0018130,GO:0019438,GO:0019752,GO:0034641,GO:0042401,GO:0042430,GO:0042435,GO:0043436,GO:0044106,GO:0044237,GO:0044238,GO:0044249,GO:0044271,GO:0044281,GO:…	4.2.1.20	ko:K01696	Bacteria	Unidentified	Planctomycetota	Planctomycetota_unknown	Planctomycetota_unknown	Planctomycetota_unknown	Planctomycetota_unknown	Planctomycetota_unknown	Tryptophan biosynthesis	Bac_Tryptophan biosynthesis	Module2
RepBacGene121050	RepBacGene121050	Bacteria	gene_23D4NA_1680294	pcd	GO:0003674,GO:0003824,GO:0004029,GO:0006081,GO:0008150,GO:0008152,GO:0009987,GO:0016491,GO:0016620,GO:0016903,GO:0044237,GO:0055114,GO:0071704	1.2.1.3	ko:K00128	Bacteria	Unidentified	Pseudomonadota	Gammaproteobacteria	Gammaproteobacteria_unknown	Gammaproteobacteria_unknown	Gammaproteobacteria_unknown	Gammaproteobacteria bacterium	IAA biosynthesis	Bac_IAA biosynthesis	Module3
RepBacGene121427	RepBacGene121427	Bacteria	gene_23D4PA_524861	-	-	1.2.1.3,1.2.1.39	ko:K00128,ko:K00146	Bacteria	Unidentified	Planctomycetota	Planctomycetia	Isosphaerales	Isosphaeraceae	Singulisphaera	Singulisphaera_unknown	IAA biosynthesis	Bac_IAA biosynthesis	Module1
RepBacGene121578	RepBacGene121578	Bacteria	gene_23D5NA_1206023	gltB	-	1.4.1.13,1.4.1.14	ko:K00265	Bacteria	Unidentified	Candidatus Binatota	Candidatus Binatia	Candidatus Binatia_unknown	Candidatus Binatia_unknown	Candidatus Binatia_unknown	Candidatus Binatia bacterium	Glutamate biosynthesis	Bac_Glutamate biosynthesis	Module3
RepBacGene121734	RepBacGene121734	Bacteria	gene_23D5NA_2267425	gltB	-	1.4.1.13,1.4.1.14	ko:K00265	Bacteria	Unidentified	Bacteria_unknown	Bacteria_unknown	Bacteria_unknown	Bacteria_unknown	Bacteria_unknown	Bacteria_unknown	Glutamate biosynthesis	Bac_Glutamate biosynthesis	Module2
RepBacGene121885	RepBacGene121885	Bacteria	gene_23D5NA_752595	gltD	GO:0005575,GO:0005622,GO:0005623,GO:0005737,GO:0005829,GO:0005886,GO:0008150,GO:0016020,GO:0040007,GO:0044424,GO:0044444,GO:0044464,GO:0071944	1.4.1.13,1.4.1.14	ko:K00266	Bacteria	Unidentified	Actinomycetota	Actinomycetota_unknown	Actinomycetota_unknown	Actinomycetota_unknown	Actinomycetota_unknown	Actinomycetota_unknown	Glutamate biosynthesis	Bac_Glutamate biosynthesis	Module3
RepBacGene121909	RepBacGene121909	Bacteria	gene_23D5NA_899551	gltD	-	1.4.1.13,1.4.1.14	ko:K00266	Bacteria	Unidentified	Bacteria_unknown	Deltaproteobacteria	Deltaproteobacteria_unknown	Deltaproteobacteria_unknown	Deltaproteobacteria_unknown	Deltaproteobacteria bacterium	Glutamate biosynthesis	Bac_Glutamate biosynthesis	Module1
RepBacGene122216	RepBacGene122216	Bacteria	gene_23D5PB_854876	glnII	-	6.3.1.2	ko:K01915	Bacteria	Unidentified	Actinomycetota	Actinomycetes	Actinomycetes_unknown	Actinomycetes_unknown	Actinomycetes_unknown	Actinomycetes_unknown	Glutamate biosynthesis	Bac_Glutamate biosynthesis	Module2
RepBacGene122260	RepBacGene122260	Bacteria	gene_23DNCA_1091588	-	-	1.2.1.16,1.2.1.20,1.2.1.3,1.2.1.79,1.2.1.8	ko:K00128,ko:K00130,ko:K00135	Bacteria	Unidentified	Acidobacteriota	Acidobacteriota_unknown	Acidobacteriota_unknown	Acidobacteriota_unknown	Acidobacteriota_unknown	Acidobacteriota_unknown	IAA biosynthesis	Bac_IAA biosynthesis	Module3
RepBacGene122421	RepBacGene122421	Bacteria	gene_23DNCA_318035	glnA	-	6.3.1.2	ko:K01915	Bacteria	Unidentified	Pseudomonadota	Gammaproteobacteria	Nevskiales	Nevskiaceae	Nevskiaceae_unknown	Nevskiaceae_unknown	Glutamate biosynthesis	Bac_Glutamate biosynthesis	Module2
RepBacGene122490	RepBacGene122490	Bacteria	gene_23DNCA_780668	-	-	1.2.1.3,1.2.1.39	ko:K00128,ko:K00146	Bacteria	Unidentified	Bacteria_unknown	Bacteria_unknown	Bacteria_unknown	Bacteria_unknown	Bacteria_unknown	Bacteria_unknown	IAA biosynthesis	Bac_IAA biosynthesis	Module3
RepBacGene122548	RepBacGene122548	Bacteria	gene_9D1NH_1211298	gltD	GO:0005575,GO:0005622,GO:0005623,GO:0005737,GO:0005829,GO:0005886,GO:0008150,GO:0016020,GO:0040007,GO:0044424,GO:0044444,GO:0044464,GO:0071944	1.4.1.13,1.4.1.14	ko:K00266	Bacteria	Unidentified	Actinomycetota	Actinomycetes	Actinomycetes_unknown	Actinomycetes_unknown	Actinomycetes_unknown	Actinomycetes_unknown	Glutamate biosynthesis	Bac_Glutamate biosynthesis	Module4
RepBacGene12258	RepBacGene12258	Bacteria	gene_9D3PH_139659	-	-	1.4.1.13,1.4.1.14	ko:K00265	Bacteria	Unidentified	Bacteria_unknown	Bacteria_unknown	Bacteria_unknown	Bacteria_unknown	Bacteria_unknown	Bacteria_unknown	Glutamate biosynthesis	Bac_Glutamate biosynthesis	Module2
RepBacGene1227864	RepBacGene1227864	Bacteria	gene_9D4PH_919411	trpB	GO:0000162,GO:0003674,GO:0003824,GO:0004834,GO:0005575,GO:0005622,GO:0005623,GO:0005737,GO:0006082,GO:0006520,GO:0006568,GO:0006576,GO:0006586,GO:0006725,GO:0006807,GO:0008150,GO:0008152,GO:0008652,GO:0009058,GO:0009072,GO:0009073,GO:0009308,GO:0009309,GO:0009987,GO:0016053,GO:0016829,GO:0016835,GO:0016836,GO:0018130,GO:0019438,GO:0019752,GO:0034641,GO:0040007,GO:0042401,GO:0042430,GO:0042435,GO:…	4.2.1.20	ko:K01696	Bacteria	Unidentified	Actinomycetota	Actinomycetes	Streptosporangiales	Thermomonosporaceae	Thermomonosporaceae_unknown	Thermomonosporaceae_unknown	Tryptophan biosynthesis	Bac_Tryptophan biosynthesis	Module1
RepBacGene1228669	RepBacGene1228669	Bacteria	gene_9D5NG_1118960	ycbD	-	1.2.1.3	ko:K00128,ko:K22187	Bacteria	Unidentified	Bacteria_unknown	Bacteria_unknown	Bacteria_unknown	Bacteria_unknown	Bacteria_unknown	Bacteria_unknown	IAA biosynthesis	Bac_IAA biosynthesis	Module4
RepBacGene122924	RepBacGene122924	Bacteria	gene_9D2PG_241736	trpD	GO:0000162,GO:0003674,GO:0003824,GO:0004048,GO:0006082,GO:0006520,GO:0006568,GO:0006576,GO:0006586,GO:0006725,GO:0006807,GO:0008150,GO:0008152,GO:0008652,GO:0009058,GO:0009072,GO:0009073,GO:0009308,GO:0009309,GO:0009987,GO:0016053,GO:0016740,GO:0016757,GO:0016763,GO:0018130,GO:0019438,GO:0019752,GO:0034641,GO:0042401,GO:0042430,GO:0042435,GO:0043436,GO:0044106,GO:0044237,GO:0044238,GO:0044249,GO:…	2.4.2.18,4.1.3.27	ko:K00766,ko:K13497	Bacteria	Unidentified	Pseudomonadota	Pseudomonadota_unknown	Pseudomonadota_unknown	Pseudomonadota_unknown	Pseudomonadota_unknown	Pseudomonadota_unknown	Tryptophan biosynthesis	Bac_Tryptophan biosynthesis	Module2
RepBacGene122928	RepBacGene122928	Bacteria	gene_9D2PG_252865	trpD	-	2.4.2.18	ko:K00766	Bacteria	Unidentified	Actinomycetota	Actinomycetes	Streptosporangiales	Treboniaceae	Trebonia	Trebonia_unknown	Tryptophan biosynthesis	Bac_Tryptophan biosynthesis	Module3
RepBacGene123025	RepBacGene123025	Bacteria	gene_9D3NG_1000504	glnA	-	6.3.1.2	ko:K01915	Bacteria	Unidentified	Pseudomonadota	Alphaproteobacteria	Alphaproteobacteria_unknown	Alphaproteobacteria_unknown	Alphaproteobacteria_unknown	Alphaproteobacteria_unknown	Glutamate biosynthesis	Bac_Glutamate biosynthesis	Module3
RepBacGene123197	RepBacGene123197	Bacteria	gene_9D3PH_240811	pabB	-	2.6.1.85,4.1.3.27,4.1.3.38	ko:K01657,ko:K01665,ko:K03342,ko:K13950	Bacteria	Unidentified	Actinomycetota	Actinomycetes	Actinomycetes_unknown	Actinomycetes_unknown	Actinomycetes_unknown	Actinomycetes_unknown	Tryptophan biosynthesis	Bac_Tryptophan biosynthesis	Module3
RepBacGene123200	RepBacGene123200	Bacteria	gene_9D3PH_256878	-	-	6.3.1.2	ko:K01915	Bacteria	Unidentified	Bacteria_unknown	Bacteria_unknown	Bacteria_unknown	Bacteria_unknown	Bacteria_unknown	Bacteria_unknown	Glutamate biosynthesis	Bac_Glutamate biosynthesis	Module2
RepBacGene123510	RepBacGene123510	Bacteria	gene_9D4PH_736746	-	-	1.4.3.4	ko:K00274	Bacteria	Unidentified	Bacteria_unknown	Bacteria_unknown	Bacteria_unknown	Bacteria_unknown	Bacteria_unknown	Bacteria_unknown	IAA biosynthesis	Bac_IAA biosynthesis	Module2
RepBacGene123601	RepBacGene123601	Bacteria	gene_9D5NG_276715	-	-	1.2.1.3	ko:K00128,ko:K00138	Bacteria	Unidentified	Chloroflexota	Chloroflexota_unknown	Chloroflexota_unknown	Chloroflexota_unknown	Chloroflexota_unknown	Chloroflexota bacterium	IAA biosynthesis	Bac_IAA biosynthesis	Module3
RepBacGene123608	RepBacGene123608	Bacteria	gene_9D5NG_359718	-	-	1.2.1.3	ko:K00128	Bacteria	Unidentified	Planctomycetota	Planctomycetota_unknown	Planctomycetota_unknown	Planctomycetota_unknown	Planctomycetota_unknown	Planctomycetota_unknown	IAA biosynthesis	Bac_IAA biosynthesis	Module3
RepBacGene123756	RepBacGene123756	Bacteria	gene_9D5PG_65938	glnA	GO:0001968,GO:0003674,GO:0003824,GO:0004356,GO:0005488,GO:0005515,GO:0005575,GO:0005576,GO:0005618,GO:0005622,GO:0005623,GO:0005737,GO:0005829,GO:0005886,GO:0006082,GO:0006520,GO:0006541,GO:0006542,GO:0006807,GO:0008150,GO:0008152,GO:0008652,GO:0009058,GO:0009064,GO:0009084,GO:0009405,GO:0009605,GO:0009607,GO:0009893,GO:0009987,GO:0010468,GO:0010604,GO:0010628,GO:0010755,GO:0010756,GO:0010954,GO:…	6.3.1.2	ko:K01915	Bacteria	Unidentified	Chloroflexota	Chloroflexota_unknown	Chloroflexota_unknown	Chloroflexota_unknown	Chloroflexota_unknown	Chloroflexota bacterium	Glutamate biosynthesis	Bac_Glutamate biosynthesis	Module5
RepBacGene123930	RepBacGene123930	Bacteria	gene_TmDco_1487677	sir	GO:0000096,GO:0000097,GO:0000103,GO:0003674,GO:0003824,GO:0005488,GO:0005575,GO:0005618,GO:0005622,GO:0005623,GO:0005737,GO:0005829,GO:0006082,GO:0006520,GO:0006534,GO:0006535,GO:0006563,GO:0006790,GO:0006807,GO:0008150,GO:0008152,GO:0008652,GO:0009058,GO:0009069,GO:0009070,GO:0009987,GO:0016002,GO:0016053,GO:0016491,GO:0016667,GO:0016673,GO:0019344,GO:0019752,GO:0030312,GO:0040007,GO:0043436,GO:…	1.7.7.1,1.8.7.1	ko:K00366,ko:K00392	Bacteria	Unidentified	Actinomycetota	Actinomycetes	Actinomycetes_unknown	Actinomycetes_unknown	Actinomycetes_unknown	Actinomycetes_unknown	Nitrate reduction	Bac_Nitrate reduction	Module3
RepBacGene124101	RepBacGene124101	Bacteria	gene_TmDco_2181196	trpB	GO:0000162,GO:0003674,GO:0003824,GO:0004834,GO:0005575,GO:0005622,GO:0005623,GO:0005737,GO:0006082,GO:0006520,GO:0006568,GO:0006576,GO:0006586,GO:0006725,GO:0006807,GO:0008150,GO:0008152,GO:0008652,GO:0009058,GO:0009072,GO:0009073,GO:0009308,GO:0009309,GO:0009987,GO:0016053,GO:0016829,GO:0016835,GO:0016836,GO:0018130,GO:0019438,GO:0019752,GO:0034641,GO:0040007,GO:0042401,GO:0042430,GO:0042435,GO:…	4.2.1.20	ko:K01696	Bacteria	Unidentified	Actinomycetota	Actinomycetes	Actinomycetes_unknown	Actinomycetes_unknown	Actinomycetes_unknown	Actinomycetes_unknown	Tryptophan biosynthesis	Bac_Tryptophan biosynthesis	Module4
RepBacGene124127	RepBacGene124127	Bacteria	gene_TmDco_2274860	-	-	1.2.1.3	ko:K00128	Bacteria	Unidentified	Actinomycetota	Thermoleophilia	Solirubrobacterales	Solirubrobacteraceae	Solirubrobacter	Solirubrobacter_unknown	IAA biosynthesis	Bac_IAA biosynthesis	Module2
RepBacGene1241484	RepBacGene1241484	Bacteria	gene_TmDco_1463058	-	-	3.5.1.4	ko:K01426	Bacteria	Unidentified	Pseudomonadota	Alphaproteobacteria	Alphaproteobacteria_unknown	Alphaproteobacteria_unknown	Alphaproteobacteria_unknown	Alphaproteobacteria_unknown	IAA biosynthesis	Bac_IAA biosynthesis	Module4
RepBacGene1241558	RepBacGene1241558	Bacteria	gene_TmDco_147107	gltD	-	1.4.1.13,1.4.1.14	ko:K00266	Bacteria	Unidentified	Pseudomonadota	Alphaproteobacteria	Alphaproteobacteria_unknown	Alphaproteobacteria_unknown	Alphaproteobacteria_unknown	Alphaproteobacteria_unknown	Glutamate biosynthesis	Bac_Glutamate biosynthesis	Module5
RepBacGene124340	RepBacGene124340	Bacteria	gene_TmDco_453604	-	-	1.2.1.3	ko:K00128	Bacteria	Unidentified	Planctomycetota	Planctomycetia	Isosphaerales	Isosphaeraceae	Singulisphaera	Singulisphaera_unknown	IAA biosynthesis	Bac_IAA biosynthesis	Module3
RepBacGene124347	RepBacGene124347	Bacteria	gene_TmDco_492221	-	-	6.3.1.2	ko:K01915	Bacteria	Unidentified	Acidobacteriota	Acidobacteriota_unknown	Acidobacteriota_unknown	Acidobacteriota_unknown	Acidobacteriota_unknown	Acidobacteriota_unknown	Glutamate biosynthesis	Bac_Glutamate biosynthesis	Module3
RepBacGene124401	RepBacGene124401	Bacteria	gene_TmDco_674591	-	-	-	ko:K03320	Bacteria	Unidentified	Myxococcota	Myxococcia	Myxococcales	Anaeromyxobacteraceae	Anaeromyxobacter	Anaeromyxobacter_unknown	Ammonium transporter	Bac_Ammonium transporter	Module2
RepBacGene124471	RepBacGene124471	Bacteria	gene_TmDco_956944	ipdC	-	4.1.1.1,4.1.1.74	ko:K01568,ko:K04103	Bacteria	Unidentified	Pseudomonadota	Alphaproteobacteria	Hyphomicrobiales	Hyphomicrobiales_unknown	Hyphomicrobiales_unknown	Hyphomicrobiales_unknown	IAA biosynthesis	Bac_IAA biosynthesis	Module5
RepBacGene124520	RepBacGene124520	Bacteria	gene_TmMcoP1_1123341	-	-	1.2.1.3,1.2.1.39	ko:K00128,ko:K00146	Bacteria	Unidentified	Bacteria_unknown	Bacteria_unknown	Bacteria_unknown	Bacteria_unknown	Bacteria_unknown	Bacteria_unknown	IAA biosynthesis	Bac_IAA biosynthesis	Module3
RepBacGene1245332	RepBacGene1245332	Bacteria	gene_TmDco_1912613	-	-	1.2.1.3	ko:K00128	Bacteria	Unidentified	Actinomycetota	Actinomycetes	Streptosporangiales	Streptosporangiaceae	Planotetraspora	Planotetraspora_unknown	IAA biosynthesis	Bac_IAA biosynthesis	Module3
RepBacGene124538	RepBacGene124538	Bacteria	gene_TmMcoP1_1183245	trpE	-	4.1.3.27	ko:K01657	Bacteria	Unidentified	Actinomycetota	Actinomycetes	Mycobacteriales	Mycobacteriaceae	Mycobacteriaceae_unknown	Mycobacteriaceae_unknown	Tryptophan biosynthesis	Bac_Tryptophan biosynthesis	Module2
RepBacGene124578	RepBacGene124578	Bacteria	gene_TmMcoP1_1328168	-	-	1.2.1.3	ko:K00128,ko:K00138	Bacteria	Unidentified	Acidobacteriota	Acidobacteriota_unknown	Acidobacteriota_unknown	Acidobacteriota_unknown	Acidobacteriota_unknown	Acidobacteriota_unknown	IAA biosynthesis	Bac_IAA biosynthesis	Module1
RepBacGene124686	RepBacGene124686	Bacteria	gene_TmMcoP1_262626	gltB	-	1.4.1.13,1.4.1.14,1.4.7.1	ko:K00265,ko:K00284	Bacteria	Unidentified	Pseudomonadota	Alphaproteobacteria	Alphaproteobacteria_unknown	Alphaproteobacteria_unknown	Alphaproteobacteria_unknown	Alphaproteobacteria_unknown	Glutamate biosynthesis	Bac_Glutamate biosynthesis	Module1
RepBacGene1247474	RepBacGene1247474	Bacteria	gene_TmDco_2154567	amtB	GO:0003674,GO:0005215,GO:0005488,GO:0005515,GO:0005575,GO:0005623,GO:0005886,GO:0005887,GO:0006810,GO:0006811,GO:0006812,GO:0008150,GO:0008324,GO:0008519,GO:0015075,GO:0015291,GO:0015292,GO:0015669,GO:0015670,GO:0015696,GO:0015893,GO:0016020,GO:0016021,GO:0019755,GO:0022804,GO:0022857,GO:0031224,GO:0031226,GO:0034220,GO:0042221,GO:0042493,GO:0042802,GO:0044425,GO:0044459,GO:0044464,GO:0050896,GO:…	-	ko:K03320	Bacteria	Unidentified	Pseudomonadota	Alphaproteobacteria	Alphaproteobacteria_unknown	Alphaproteobacteria_unknown	Alphaproteobacteria_unknown	Alphaproteobacteria_unknown	Ammonium transporter	Bac_Ammonium transporter	Module4
RepBacGene124840	RepBacGene124840	Bacteria	gene_TmMcoP1_906229	trpG	GO:0000162,GO:0005575,GO:0005622,GO:0005623,GO:0005737,GO:0005886,GO:0005950,GO:0006082,GO:0006520,GO:0006568,GO:0006576,GO:0006586,GO:0006725,GO:0006807,GO:0008150,GO:0008152,GO:0008652,GO:0009058,GO:0009072,GO:0009073,GO:0009308,GO:0009309,GO:0009987,GO:0016020,GO:0016053,GO:0018130,GO:0019438,GO:0019752,GO:0032991,GO:0034641,GO:0042401,GO:0042430,GO:0042435,GO:0043436,GO:0044106,GO:0044237,GO:…	2.6.1.85,4.1.3.27	ko:K01658,ko:K01664	Bacteria	Unidentified	Acidobacteriota	Acidobacteriota_unknown	Acidobacteriota_unknown	Acidobacteriota_unknown	Acidobacteriota_unknown	Acidobacteriota bacterium	Tryptophan biosynthesis	Bac_Tryptophan biosynthesis	Module3
RepBacGene125011	RepBacGene125011	Bacteria	gene_TmMcoP2_1526724	-	-	1.2.1.3	ko:K00128	Bacteria	Unidentified	Pseudomonadota	Alphaproteobacteria	Hyphomicrobiales	Nitrobacteraceae	Bradyrhizobium	Bradyrhizobium_unknown	IAA biosynthesis	Bac_IAA biosynthesis	Module1
RepBacGene125050	RepBacGene125050	Bacteria	gene_TmMcoP2_33539	trpG	GO:0000162,GO:0005575,GO:0005622,GO:0005623,GO:0005737,GO:0005886,GO:0005950,GO:0006082,GO:0006520,GO:0006568,GO:0006576,GO:0006586,GO:0006725,GO:0006807,GO:0008150,GO:0008152,GO:0008652,GO:0009058,GO:0009072,GO:0009073,GO:0009308,GO:0009309,GO:0009987,GO:0016020,GO:0016053,GO:0018130,GO:0019438,GO:0019752,GO:0032991,GO:0034641,GO:0042401,GO:0042430,GO:0042435,GO:0043436,GO:0044106,GO:0044237,GO:…	2.6.1.85,4.1.3.27	ko:K01658,ko:K01664	Bacteria	Unidentified	Acidobacteriota	Acidobacteriota_unknown	Acidobacteriota_unknown	Acidobacteriota_unknown	Acidobacteriota_unknown	Acidobacteriota_unknown	Tryptophan biosynthesis	Bac_Tryptophan biosynthesis	Module3
RepBacGene125267	RepBacGene125267	Bacteria	gene_TmMcoP3_118723	-	-	1.2.1.16,1.2.1.20,1.2.1.3,1.2.1.79,1.2.1.8	ko:K00128,ko:K00130,ko:K00135	Bacteria	Unidentified	Acidobacteriota	Acidobacteriota_unknown	Acidobacteriota_unknown	Acidobacteriota_unknown	Acidobacteriota_unknown	Acidobacteriota_unknown	IAA biosynthesis	Bac_IAA biosynthesis	Module3
RepBacGene125270	RepBacGene125270	Bacteria	gene_TmMcoP3_1198796	glnA	-	6.3.1.2	ko:K01915	Bacteria	Unidentified	Pseudomonadota	Alphaproteobacteria	Alphaproteobacteria_unknown	Alphaproteobacteria_unknown	Alphaproteobacteria_unknown	Alphaproteobacteria bacterium	Glutamate biosynthesis	Bac_Glutamate biosynthesis	Module3
RepBacGene1252777	RepBacGene1252777	Bacteria	gene_TmDco_2736487	-	-	3.5.1.4,6.3.5.6,6.3.5.7	ko:K01426,ko:K02433	Bacteria	Unidentified	Pseudomonadota	Alphaproteobacteria	Hyphomicrobiales	Nitrobacteraceae	Bradyrhizobium	Bradyrhizobium_unknown	IAA biosynthesis	Bac_IAA biosynthesis	Module3
RepBacGene125436	RepBacGene125436	Bacteria	gene_TmMcoP3_435989	-	-	1.2.1.3	ko:K00128,ko:K00138	Bacteria	Unidentified	Bacteria_unknown	Bacteria_unknown	Bacteria_unknown	Bacteria_unknown	Bacteria_unknown	Bacteria_unknown	IAA biosynthesis	Bac_IAA biosynthesis	Module3
RepBacGene125636	RepBacGene125636	Bacteria	gene_TmMcoP4_1063176	glnA2	-	6.3.1.2	ko:K01915	Bacteria	Unidentified	Chloroflexota	Chloroflexota_unknown	Chloroflexota_unknown	Chloroflexota_unknown	Chloroflexota_unknown	Chloroflexota bacterium	Glutamate biosynthesis	Bac_Glutamate biosynthesis	Module3
RepBacGene125720	RepBacGene125720	Bacteria	gene_TmMcoP4_1306881	gltB	GO:0003674,GO:0003824,GO:0005575,GO:0005622,GO:0005623,GO:0005737,GO:0005829,GO:0005886,GO:0006082,GO:0006520,GO:0006536,GO:0006537,GO:0006541,GO:0006807,GO:0008150,GO:0008152,GO:0008652,GO:0009058,GO:0009064,GO:0009084,GO:0009987,GO:0015930,GO:0016020,GO:0016053,GO:0016491,GO:0016638,GO:0019676,GO:0019740,GO:0019752,GO:0040007,GO:0043436,GO:0043648,GO:0043650,GO:0044237,GO:0044238,GO:0044249,GO:…	1.4.1.13,1.4.1.14,1.4.7.1	ko:K00265,ko:K00284	Bacteria	Unidentified	Bacteria_unknown	Bacteria_unknown	Bacteria_unknown	Bacteria_unknown	Bacteria_unknown	Bacteria_unknown	Glutamate biosynthesis	Bac_Glutamate biosynthesis	Module3
RepBacGene126079	RepBacGene126079	Bacteria	gene_23D1NA_132491	glnA	-	6.3.1.2	ko:K01915	Bacteria	Unidentified	Bacteria_unknown	Bacteria_unknown	Bacteria_unknown	Bacteria_unknown	Bacteria_unknown	Bacteria_unknown	Glutamate biosynthesis	Bac_Glutamate biosynthesis	Module4
RepBacGene126109	RepBacGene126109	Bacteria	gene_23D1NA_1475315	amtB	GO:0003674,GO:0005215,GO:0005488,GO:0005515,GO:0005575,GO:0005623,GO:0005886,GO:0005887,GO:0006810,GO:0006811,GO:0006812,GO:0008150,GO:0008324,GO:0008519,GO:0015075,GO:0015291,GO:0015292,GO:0015669,GO:0015670,GO:0015696,GO:0015893,GO:0016020,GO:0016021,GO:0019755,GO:0022804,GO:0022857,GO:0031224,GO:0031226,GO:0034220,GO:0042221,GO:0042493,GO:0042802,GO:0044425,GO:0044459,GO:0044464,GO:0050896,GO:…	-	ko:K03320	Bacteria	Unidentified	Pseudomonadota	Pseudomonadota_unknown	Pseudomonadota_unknown	Pseudomonadota_unknown	Pseudomonadota_unknown	Pseudomonadota_unknown	Ammonium transporter	Bac_Ammonium transporter	Module1
RepBacGene126216	RepBacGene126216	Bacteria	gene_23D1NA_1917985	-	-	1.2.1.3,1.2.1.39	ko:K00128,ko:K00146	Bacteria	Unidentified	Planctomycetota	Planctomycetota_unknown	Planctomycetota_unknown	Planctomycetota_unknown	Planctomycetota_unknown	Planctomycetota_unknown	IAA biosynthesis	Bac_IAA biosynthesis	Module4
RepBacGene126245	RepBacGene126245	Bacteria	gene_23D1NA_249685	trpG	GO:0000162,GO:0005575,GO:0005622,GO:0005623,GO:0005737,GO:0005886,GO:0005950,GO:0006082,GO:0006520,GO:0006568,GO:0006576,GO:0006586,GO:0006725,GO:0006807,GO:0008150,GO:0008152,GO:0008652,GO:0009058,GO:0009072,GO:0009073,GO:0009308,GO:0009309,GO:0009987,GO:0016020,GO:0016053,GO:0018130,GO:0019438,GO:0019752,GO:0032991,GO:0034641,GO:0042401,GO:0042430,GO:0042435,GO:0043436,GO:0044106,GO:0044237,GO:…	2.6.1.85,4.1.3.27	ko:K01658,ko:K01664	Bacteria	Unidentified	Actinomycetota	Actinomycetes	Mycobacteriales	Mycobacteriaceae	Mycobacteriaceae_unknown	Mycobacteriaceae_unknown	Tryptophan biosynthesis	Bac_Tryptophan biosynthesis	Module4
RepBacGene126385	RepBacGene126385	Bacteria	gene_23D1NA_880200	-	-	1.2.1.3,1.2.1.39	ko:K00128,ko:K00146	Bacteria	Unidentified	Pseudomonadota	Alphaproteobacteria	Hyphomicrobiales	Phyllobacteriaceae	Pseudohoeflea	Pseudohoeflea suaedae	IAA biosynthesis	Bac_IAA biosynthesis	Module3
RepBacGene126403	RepBacGene126403	Bacteria	gene_23D1NA_977165	ipdC	-	4.1.1.1,4.1.1.74	ko:K01568,ko:K04103	Bacteria	Unidentified	Bacteria_unknown	Bacteria_unknown	Bacteria_unknown	Bacteria_unknown	Bacteria_unknown	Bacteria_unknown	IAA biosynthesis	Bac_IAA biosynthesis	Module2
RepBacGene126411	RepBacGene126411	Bacteria	gene_23D1PA_1003288	xylC	-	1.2.1.28,1.2.1.3	ko:K00128,ko:K00141	Bacteria	Unidentified	Actinomycetota	Actinomycetes	Kitasatosporales	Streptomycetaceae	Streptomyces	Streptomyces sp. NBC_00878	IAA biosynthesis	Bac_IAA biosynthesis	Module3
RepBacGene126464	RepBacGene126464	Bacteria	gene_23D1PA_187044	-	-	1.2.1.3,1.2.1.39	ko:K00128,ko:K00146	Bacteria	Unidentified	Planctomycetota	Planctomycetota_unknown	Planctomycetota_unknown	Planctomycetota_unknown	Planctomycetota_unknown	Planctomycetota_unknown	IAA biosynthesis	Bac_IAA biosynthesis	Module3
RepBacGene126726	RepBacGene126726	Bacteria	gene_23D1PA_981635	-	-	6.3.1.2	ko:K01915	Bacteria	Unidentified	Bacteria_unknown	Bacteria_unknown	Bacteria_unknown	Bacteria_unknown	Bacteria_unknown	Bacteria_unknown	Glutamate biosynthesis	Bac_Glutamate biosynthesis	Module2
RepBacGene126880	RepBacGene126880	Bacteria	gene_23D2NA_20403	-	-	1.2.1.3,1.2.1.39	ko:K00128,ko:K00146	Bacteria	Unidentified	Planctomycetota	Planctomycetota_unknown	Planctomycetota_unknown	Planctomycetota_unknown	Planctomycetota_unknown	Planctomycetota bacterium	IAA biosynthesis	Bac_IAA biosynthesis	Module3
RepBacGene126963	RepBacGene126963	Bacteria	gene_23D2NA_781381	-	-	6.3.1.2	ko:K01915	Bacteria	Unidentified	Acidobacteriota	Acidobacteriota_unknown	Acidobacteriota_unknown	Acidobacteriota_unknown	Acidobacteriota_unknown	Acidobacteriota bacterium	Glutamate biosynthesis	Bac_Glutamate biosynthesis	Module1
RepBacGene127239	RepBacGene127239	Bacteria	gene_23D2PB_637717	-	-	3.5.1.4	ko:K01426	Bacteria	Unidentified	Bacteria_unknown	Bacteria_unknown	Bacteria_unknown	Bacteria_unknown	Bacteria_unknown	Bacteria_unknown	IAA biosynthesis	Bac_IAA biosynthesis	Module2
RepBacGene12732	RepBacGene12732	Bacteria	gene_TmMcoP3_314911	glnA	GO:0001968,GO:0003674,GO:0003824,GO:0004356,GO:0005488,GO:0005515,GO:0005575,GO:0005576,GO:0005618,GO:0005622,GO:0005623,GO:0005737,GO:0005829,GO:0005886,GO:0006082,GO:0006520,GO:0006541,GO:0006542,GO:0006807,GO:0008150,GO:0008152,GO:0008652,GO:0009058,GO:0009064,GO:0009084,GO:0009405,GO:0009605,GO:0009607,GO:0009893,GO:0009987,GO:0010468,GO:0010604,GO:0010628,GO:0010755,GO:0010756,GO:0010954,GO:…	6.3.1.2	ko:K01915	Bacteria	Unidentified	Actinomycetota	Actinomycetes	Actinomycetes_unknown	Actinomycetes_unknown	Actinomycetes_unknown	Actinomycetes_unknown	Glutamate biosynthesis	Bac_Glutamate biosynthesis	Module2
RepBacGene127371	RepBacGene127371	Bacteria	gene_23D3NA_1239443	amtB	GO:0003674,GO:0005215,GO:0005488,GO:0005515,GO:0005575,GO:0005623,GO:0005886,GO:0005887,GO:0006810,GO:0006811,GO:0006812,GO:0008150,GO:0008324,GO:0008519,GO:0015075,GO:0015291,GO:0015292,GO:0015669,GO:0015670,GO:0015696,GO:0015893,GO:0016020,GO:0016021,GO:0019755,GO:0022804,GO:0022857,GO:0031224,GO:0031226,GO:0034220,GO:0042221,GO:0042493,GO:0042802,GO:0044425,GO:0044459,GO:0044464,GO:0050896,GO:…	-	ko:K03320	Bacteria	Unidentified	Pseudomonadota	Alphaproteobacteria	Alphaproteobacteria_unknown	Alphaproteobacteria_unknown	Alphaproteobacteria_unknown	Alphaproteobacteria_unknown	Ammonium transporter	Bac_Ammonium transporter	Module2
RepBacGene127377	RepBacGene127377	Bacteria	gene_23D3NA_1265408	trpG	GO:0000162,GO:0005575,GO:0005622,GO:0005623,GO:0005737,GO:0005886,GO:0005950,GO:0006082,GO:0006520,GO:0006568,GO:0006576,GO:0006586,GO:0006725,GO:0006807,GO:0008150,GO:0008152,GO:0008652,GO:0009058,GO:0009072,GO:0009073,GO:0009308,GO:0009309,GO:0009987,GO:0016020,GO:0016053,GO:0018130,GO:0019438,GO:0019752,GO:0032991,GO:0034641,GO:0042401,GO:0042430,GO:0042435,GO:0043436,GO:0044106,GO:0044237,GO:…	2.6.1.85,4.1.3.27	ko:K01658,ko:K01664	Bacteria	Unidentified	Acidobacteriota	Terriglobia	Terriglobia_unknown	Terriglobia_unknown	Terriglobia_unknown	Terriglobia bacterium	Tryptophan biosynthesis	Bac_Tryptophan biosynthesis	Module4
RepBacGene127442	RepBacGene127442	Bacteria	gene_23D3NA_1787860	-	-	6.3.1.2	ko:K01915	Bacteria	Unidentified	Bacteria_unknown	Bacteria_unknown	Bacteria_unknown	Bacteria_unknown	Bacteria_unknown	Bacteria_unknown	Glutamate biosynthesis	Bac_Glutamate biosynthesis	Module2
RepBacGene127449	RepBacGene127449	Bacteria	gene_23D3NA_20912	-	GO:0003674,GO:0003824,GO:0004029,GO:0004030,GO:0006725,GO:0008150,GO:0008152,GO:0009058,GO:0009698,GO:0009699,GO:0009987,GO:0016491,GO:0016620,GO:0016903,GO:0019438,GO:0019748,GO:0044237,GO:0044249,GO:0044550,GO:0050269,GO:0055114,GO:0071704,GO:1901360,GO:1901362,GO:1901576	1.2.1.3	ko:K00128	Bacteria	Unidentified	Bacteria_unknown	Bacteria_unknown	Bacteria_unknown	Bacteria_unknown	Bacteria_unknown	Bacteria_unknown	IAA biosynthesis	Bac_IAA biosynthesis	Module4
RepBacGene127489	RepBacGene127489	Bacteria	gene_23D3NA_547003	-	-	-	ko:K03320	Bacteria	Unidentified	Bacteria_unknown	Bacteria_unknown	Bacteria_unknown	Bacteria_unknown	Bacteria_unknown	Bacteria_unknown	Ammonium transporter	Bac_Ammonium transporter	Module3
RepBacGene127723	RepBacGene127723	Bacteria	gene_23D3PA_479589	glnA2	GO:0003674,GO:0003824,GO:0005575,GO:0005623,GO:0005886,GO:0016020,GO:0016787,GO:0016810,GO:0016811,GO:0044464,GO:0050001,GO:0071944	6.3.1.2	ko:K01915	Bacteria	Unidentified	Actinomycetota	Actinomycetota_unknown	Actinomycetota_unknown	Actinomycetota_unknown	Actinomycetota_unknown	Actinomycetota_unknown	Glutamate biosynthesis	Bac_Glutamate biosynthesis	Module5
RepBacGene127762	RepBacGene127762	Bacteria	gene_23D3PA_596828	glnA2	GO:0003674,GO:0003824,GO:0005575,GO:0005623,GO:0005886,GO:0016020,GO:0016787,GO:0016810,GO:0016811,GO:0044464,GO:0050001,GO:0071944	6.3.1.2	ko:K01915	Bacteria	Unidentified	Actinomycetota	Actinomycetes	Actinomycetes_unknown	Actinomycetes_unknown	Actinomycetes_unknown	Actinomycetes_unknown	Glutamate biosynthesis	Bac_Glutamate biosynthesis	Module2
RepBacGene127852	RepBacGene127852	Bacteria	gene_23D3PA_974211	tdcA	-	4.1.1.105,4.1.1.28	ko:K01593	Bacteria	Unidentified	Actinomycetota	Thermoleophilia	Solirubrobacterales	Capillimicrobiaceae	Capillimicrobium	Capillimicrobium parvum	IAA biosynthesis	Bac_IAA biosynthesis	Module2
RepBacGene127876	RepBacGene127876	Bacteria	gene_23D4NA_1105011	-	-	1.2.1.3,1.2.1.39	ko:K00128,ko:K00146	Bacteria	Unidentified	Planctomycetota	Planctomycetota_unknown	Planctomycetota_unknown	Planctomycetota_unknown	Planctomycetota_unknown	Planctomycetota_unknown	IAA biosynthesis	Bac_IAA biosynthesis	Module5
RepBacGene128268	RepBacGene128268	Bacteria	gene_23D4PA_1379680	trpE	-	4.1.3.27	ko:K01657	Bacteria	Unidentified	Actinomycetota	Actinomycetes	Actinomycetes_unknown	Actinomycetes_unknown	Actinomycetes_unknown	Actinomycetes_unknown	Tryptophan biosynthesis	Bac_Tryptophan biosynthesis	Module3
RepBacGene128291	RepBacGene128291	Bacteria	gene_23D4PA_159193	-	-	3.5.1.4	ko:K01426	Bacteria	Unidentified	Actinomycetota	Actinomycetota_unknown	Actinomycetota_unknown	Actinomycetota_unknown	Actinomycetota_unknown	Actinomycetota_unknown	IAA biosynthesis	Bac_IAA biosynthesis	Module4
RepBacGene128294	RepBacGene128294	Bacteria	gene_23D4PA_165965	gltB	-	1.4.1.13,1.4.1.14	ko:K00265	Bacteria	Unidentified	Actinomycetota	Actinomycetes	Streptosporangiales	Treboniaceae	Trebonia	Trebonia_unknown	Glutamate biosynthesis	Bac_Glutamate biosynthesis	Module3
RepBacGene128296	RepBacGene128296	Bacteria	gene_23D4PA_172107	-	-	6.3.1.2	ko:K01915	Bacteria	Unidentified	Actinomycetota	Actinomycetes	Pseudonocardiales	Pseudonocardiaceae	Pseudonocardiaceae_unknown	Pseudonocardiaceae_unknown	Glutamate biosynthesis	Bac_Glutamate biosynthesis	Module1
RepBacGene128512	RepBacGene128512	Bacteria	gene_23D4PA_944729	pam	-	3.5.1.4	ko:K01426	Bacteria	Unidentified	Actinomycetota	Actinomycetes	Streptosporangiales	Treboniaceae	Trebonia	Trebonia_unknown	IAA biosynthesis	Bac_IAA biosynthesis	Module2
RepBacGene128577	RepBacGene128577	Bacteria	gene_23D5NA_1330971	-	-	1.2.1.3	ko:K00128	Bacteria	Unidentified	Planctomycetota	Planctomycetota_unknown	Planctomycetota_unknown	Planctomycetota_unknown	Planctomycetota_unknown	Planctomycetota_unknown	IAA biosynthesis	Bac_IAA biosynthesis	Module3
RepBacGene128934	RepBacGene128934	Bacteria	gene_23D5PB_1160989	glnA	-	6.3.1.2	ko:K01915	Bacteria	Unidentified	Bacteria_unknown	Deltaproteobacteria	Deltaproteobacteria_unknown	Deltaproteobacteria_unknown	Deltaproteobacteria_unknown	Deltaproteobacteria bacterium	Glutamate biosynthesis	Bac_Glutamate biosynthesis	Module5
RepBacGene128974	RepBacGene128974	Bacteria	gene_23D5PB_1299966	gltB	-	1.4.1.13,1.4.1.14,1.4.7.1	ko:K00265,ko:K00284	Bacteria	Unidentified	Actinomycetota	Acidimicrobiia	Acidimicrobiales	Acidimicrobiaceae	Acidiferrimicrobium	Acidiferrimicrobium sp. IK	Glutamate biosynthesis	Bac_Glutamate biosynthesis	Module2
RepBacGene129003	RepBacGene129003	Bacteria	gene_23D5PB_1453184	-	-	-	ko:K03320	Bacteria	Unidentified	Verrucomicrobiota	Verrucomicrobiota_unknown	Verrucomicrobiota_unknown	Verrucomicrobiota_unknown	Verrucomicrobiota_unknown	Verrucomicrobiota bacterium	Ammonium transporter	Bac_Ammonium transporter	Module3
RepBacGene129249	RepBacGene129249	Bacteria	gene_23DNCA_106260	trpD	GO:0000162,GO:0003674,GO:0003824,GO:0004048,GO:0006082,GO:0006520,GO:0006568,GO:0006576,GO:0006586,GO:0006725,GO:0006807,GO:0008150,GO:0008152,GO:0008652,GO:0009058,GO:0009072,GO:0009073,GO:0009308,GO:0009309,GO:0009987,GO:0016053,GO:0016740,GO:0016757,GO:0016763,GO:0018130,GO:0019438,GO:0019752,GO:0034641,GO:0042401,GO:0042430,GO:0042435,GO:0043436,GO:0044106,GO:0044237,GO:0044238,GO:0044249,GO:…	2.4.2.18,4.1.3.27	ko:K00766,ko:K13497	Bacteria	Unidentified	Pseudomonadota	Pseudomonadota_unknown	Pseudomonadota_unknown	Pseudomonadota_unknown	Pseudomonadota_unknown	Pseudomonadota_unknown	Tryptophan biosynthesis	Bac_Tryptophan biosynthesis	Module2
RepBacGene129577	RepBacGene129577	Bacteria	gene_9D1NH_1321333	-	-	1.7.7.1,1.8.1.2	ko:K00366,ko:K00381	Bacteria	Unidentified	Actinomycetota	Actinomycetota_unknown	Actinomycetota_unknown	Actinomycetota_unknown	Actinomycetota_unknown	Actinomycetota bacterium	Nitrate reduction	Bac_Nitrate reduction	Module4
RepBacGene129747	RepBacGene129747	Bacteria	gene_9D1PG_502006	lao	-	1.4.3.4	ko:K00274	Bacteria	Unidentified	Bacteria_unknown	Bacteria_unknown	Bacteria_unknown	Bacteria_unknown	Bacteria_unknown	Bacteria_unknown	IAA biosynthesis	Bac_IAA biosynthesis	Module3
RepBacGene1298020	RepBacGene1298020	Bacteria	gene_TmMcoP2_982468	-	-	-	ko:K03320	Bacteria	Unidentified	Bacteria_unknown	Bacteria_unknown	Bacteria_unknown	Bacteria_unknown	Bacteria_unknown	Bacteria_unknown	Ammonium transporter	Bac_Ammonium transporter	Module1
RepBacGene130021	RepBacGene130021	Bacteria	gene_9D2PG_532206	glnA	-	6.3.1.2	ko:K01915	Bacteria	Unidentified	Bacteria_unknown	Bacteria_unknown	Bacteria_unknown	Bacteria_unknown	Bacteria_unknown	Bacteria_unknown	Glutamate biosynthesis	Bac_Glutamate biosynthesis	Module1
RepBacGene130190	RepBacGene130190	Bacteria	gene_9D3NG_899542	gltD	-	1.4.1.13,1.4.1.14	ko:K00266	Bacteria	Unidentified	Planctomycetota	Planctomycetota_unknown	Planctomycetota_unknown	Planctomycetota_unknown	Planctomycetota_unknown	Planctomycetota bacterium	Glutamate biosynthesis	Bac_Glutamate biosynthesis	Module3
RepBacGene130200	RepBacGene130200	Bacteria	gene_9D3PH_1005889	gltB	-	1.4.1.13,1.4.1.14,1.4.7.1	ko:K00265,ko:K00284	Bacteria	Unidentified	Bacteria_unknown	Bacteria_unknown	Bacteria_unknown	Bacteria_unknown	Bacteria_unknown	Bacteria_unknown	Glutamate biosynthesis	Bac_Glutamate biosynthesis	Module3
RepBacGene130303	RepBacGene130303	Bacteria	gene_9D3PH_911948	gltD	GO:0005575,GO:0005622,GO:0005623,GO:0005737,GO:0005829,GO:0005886,GO:0008150,GO:0016020,GO:0040007,GO:0044424,GO:0044444,GO:0044464,GO:0071944	1.4.1.13,1.4.1.14	ko:K00266	Bacteria	Unidentified	Actinomycetota	Actinomycetes	Catenulisporales	Actinospicaceae	Actinospicaceae_unknown	Actinospicaceae_unknown	Glutamate biosynthesis	Bac_Glutamate biosynthesis	Module5
RepBacGene130307	RepBacGene130307	Bacteria	gene_9D3PH_933746	glnA	-	6.3.1.2	ko:K01915	Bacteria	Unidentified	Pseudomonadota	Alphaproteobacteria	Alphaproteobacteria_unknown	Alphaproteobacteria_unknown	Alphaproteobacteria_unknown	Alphaproteobacteria_unknown	Glutamate biosynthesis	Bac_Glutamate biosynthesis	Module2
RepBacGene130317	RepBacGene130317	Bacteria	gene_9D4NG_1027783	-	-	1.2.1.3,1.2.1.39	ko:K00128,ko:K00146	Bacteria	Unidentified	Bacteria_unknown	Bacteria_unknown	Bacteria_unknown	Bacteria_unknown	Bacteria_unknown	Bacteria_unknown	IAA biosynthesis	Bac_IAA biosynthesis	Module5
RepBacGene130372	RepBacGene130372	Bacteria	gene_9D4NG_1448556	-	-	1.2.1.3	ko:K00128	Bacteria	Unidentified	Planctomycetota	Planctomycetota_unknown	Planctomycetota_unknown	Planctomycetota_unknown	Planctomycetota_unknown	Planctomycetota_unknown	IAA biosynthesis	Bac_IAA biosynthesis	Module2
RepBacGene130508	RepBacGene130508	Bacteria	gene_9D4PH_147940	trpF	-	5.3.1.24	ko:K01817	Bacteria	Unidentified	Planctomycetota	Planctomycetia	Isosphaerales	Isosphaeraceae	Isosphaeraceae_unknown	Isosphaeraceae_unknown	Tryptophan biosynthesis	Bac_Tryptophan biosynthesis	Module1
RepBacGene130520	RepBacGene130520	Bacteria	gene_9D4PH_200354	-	-	1.2.1.3,1.2.1.39	ko:K00128,ko:K00146	Bacteria	Unidentified	Actinomycetota	Actinomycetota_unknown	Actinomycetota_unknown	Actinomycetota_unknown	Actinomycetota_unknown	Actinobacteria bacterium SCGC AG-212-D09	IAA biosynthesis	Bac_IAA biosynthesis	Module4
RepBacGene13062	RepBacGene13062	Bacteria	gene_23D4PA_260112	glnA	-	6.3.1.2	ko:K01915	Bacteria	Unidentified	Pseudomonadota	Alphaproteobacteria	Alphaproteobacteria_unknown	Alphaproteobacteria_unknown	Alphaproteobacteria_unknown	Alphaproteobacteria bacterium	Glutamate biosynthesis	Bac_Glutamate biosynthesis	Module4
RepBacGene130750	RepBacGene130750	Bacteria	gene_9D5NG_644231	amtB	-	-	ko:K03320	Bacteria	Unidentified	Pseudomonadota	Gammaproteobacteria	Gammaproteobacteria_unknown	Gammaproteobacteria_unknown	Gammaproteobacteria_unknown	Gammaproteobacteria_unknown	Ammonium transporter	Bac_Ammonium transporter	Module2
RepBacGene130864	RepBacGene130864	Bacteria	gene_9D5PG_524005	amtB	-	-	ko:K03320	Bacteria	Unidentified	Pseudomonadota	Alphaproteobacteria	Alphaproteobacteria_unknown	Alphaproteobacteria_unknown	Alphaproteobacteria_unknown	Alphaproteobacteria_unknown	Ammonium transporter	Bac_Ammonium transporter	Module4
RepBacGene131015	RepBacGene131015	Bacteria	gene_TmDco_1301315	-	-	1.4.1.13,1.4.1.14	ko:K00266	Bacteria	Unidentified	Planctomycetota	Planctomycetia	Planctomycetia_unknown	Planctomycetia_unknown	Planctomycetia_unknown	Planctomycetia_unknown	Glutamate biosynthesis	Bac_Glutamate biosynthesis	Module5
RepBacGene131050	RepBacGene131050	Bacteria	gene_TmDco_147108	gltB	GO:0003674,GO:0003824,GO:0005575,GO:0005622,GO:0005623,GO:0005737,GO:0006082,GO:0006520,GO:0006536,GO:0006537,GO:0006541,GO:0006807,GO:0008150,GO:0008152,GO:0008652,GO:0009058,GO:0009064,GO:0009084,GO:0009987,GO:0015930,GO:0016053,GO:0016491,GO:0016638,GO:0019676,GO:0019740,GO:0019752,GO:0043436,GO:0043648,GO:0043650,GO:0044237,GO:0044238,GO:0044249,GO:0044281,GO:0044283,GO:0044424,GO:0044464,GO:…	1.4.1.13,1.4.1.14	ko:K00265	Bacteria	Unidentified	Pseudomonadota	Alphaproteobacteria	Alphaproteobacteria_unknown	Alphaproteobacteria_unknown	Alphaproteobacteria_unknown	Alphaproteobacteria_unknown	Glutamate biosynthesis	Bac_Glutamate biosynthesis	Module5
RepBacGene1311240	RepBacGene1311240	Bacteria	gene_TmMcoP3_57778	-	-	3.5.1.4,6.3.5.6,6.3.5.7	ko:K01426,ko:K02433	Bacteria	Unidentified	Bacteria_unknown	Bacteria_unknown	Bacteria_unknown	Bacteria_unknown	Bacteria_unknown	Bacteria_unknown	IAA biosynthesis	Bac_IAA biosynthesis	Module4
RepBacGene131310	RepBacGene131310	Bacteria	gene_TmDco_2348618	-	-	6.3.1.2	ko:K01915	Bacteria	Unidentified	Acidobacteriota	Terriglobia	Terriglobales	Acidobacteriaceae	Acidobacteriaceae_unknown	Acidobacteriaceae_unknown	Glutamate biosynthesis	Bac_Glutamate biosynthesis	Module3
RepBacGene13137	RepBacGene13137	Bacteria	gene_23D4PA_1379686	gltB	-	1.4.1.13,1.4.1.14,1.4.7.1	ko:K00265,ko:K00284	Bacteria	Unidentified	Actinomycetota	Actinomycetes	Actinomycetes_unknown	Actinomycetes_unknown	Actinomycetes_unknown	Actinomycetes_unknown	Glutamate biosynthesis	Bac_Glutamate biosynthesis	Module2
RepBacGene131380	RepBacGene131380	Bacteria	gene_TmDco_2595679	-	-	1.4.1.13,1.4.1.14	ko:K00265	Bacteria	Unidentified	Acidobacteriota	Acidobacteriota_unknown	Acidobacteriota_unknown	Acidobacteriota_unknown	Acidobacteriota_unknown	Acidobacteriota bacterium	Glutamate biosynthesis	Bac_Glutamate biosynthesis	Module5
RepBacGene131494	RepBacGene131494	Bacteria	gene_TmDco_374069	gltB	GO:0003674,GO:0003824,GO:0005575,GO:0005622,GO:0005623,GO:0005737,GO:0005829,GO:0005886,GO:0006082,GO:0006520,GO:0006536,GO:0006537,GO:0006541,GO:0006807,GO:0008150,GO:0008152,GO:0008652,GO:0009058,GO:0009064,GO:0009084,GO:0009987,GO:0015930,GO:0016020,GO:0016053,GO:0016491,GO:0016638,GO:0019676,GO:0019740,GO:0019752,GO:0040007,GO:0043436,GO:0043648,GO:0043650,GO:0044237,GO:0044238,GO:0044249,GO:…	1.4.1.13,1.4.1.14,1.4.7.1	ko:K00265,ko:K00284	Bacteria	Unidentified	Planctomycetota	Planctomycetia	Planctomycetia_unknown	Planctomycetia_unknown	Planctomycetia_unknown	Planctomycetia_unknown	Glutamate biosynthesis	Bac_Glutamate biosynthesis	Module3
RepBacGene1316036	RepBacGene1316036	Bacteria	gene_TmMcoP3_914711	-	-	1.2.1.3	ko:K00128	Bacteria	Unidentified	Pseudomonadota	Pseudomonadota_unknown	Pseudomonadota_unknown	Pseudomonadota_unknown	Pseudomonadota_unknown	Pseudomonadota_unknown	IAA biosynthesis	Bac_IAA biosynthesis	Module1
RepBacGene131735	RepBacGene131735	Bacteria	gene_TmMcoP1_1198779	gltB1	-	1.4.1.13,1.4.1.14,1.4.7.1	ko:K00265,ko:K00284	Bacteria	Unidentified	Bacteria_unknown	Bacteria_unknown	Bacteria_unknown	Bacteria_unknown	Bacteria_unknown	Bacteria_unknown	Glutamate biosynthesis	Bac_Glutamate biosynthesis	Module4
RepBacGene132144	RepBacGene132144	Bacteria	gene_TmMcoP2_1332245	-	-	1.2.1.3	ko:K00128	Bacteria	Unidentified	Pseudomonadota	Alphaproteobacteria	Hyphomicrobiales	Hyphomicrobiales_unknown	Hyphomicrobiales_unknown	Hyphomicrobiales_unknown	IAA biosynthesis	Bac_IAA biosynthesis	Module4
RepBacGene132147	RepBacGene132147	Bacteria	gene_TmMcoP2_1341711	-	-	1.2.1.3,1.2.1.39	ko:K00128,ko:K00146	Bacteria	Unidentified	Planctomycetota	Planctomycetota_unknown	Planctomycetota_unknown	Planctomycetota_unknown	Planctomycetota_unknown	Planctomycetota_unknown	IAA biosynthesis	Bac_IAA biosynthesis	Module5
RepBacGene132209	RepBacGene132209	Bacteria	gene_TmMcoP2_175136	glnA	-	6.3.1.2	ko:K01915	Bacteria	Unidentified	Pseudomonadota	Alphaproteobacteria	Alphaproteobacteria_unknown	Alphaproteobacteria_unknown	Alphaproteobacteria_unknown	Alphaproteobacteria_unknown	Glutamate biosynthesis	Bac_Glutamate biosynthesis	Module4
RepBacGene132220	RepBacGene132220	Bacteria	gene_TmMcoP2_203872	trpA	-	4.2.1.20	ko:K01695	Bacteria	Unidentified	Bacteria_unknown	Bacteria_unknown	Bacteria_unknown	Bacteria_unknown	Bacteria_unknown	Bacteria_unknown	Tryptophan biosynthesis	Bac_Tryptophan biosynthesis	Module3
RepBacGene132378	RepBacGene132378	Bacteria	gene_TmMcoP2_743802	-	-	1.7.1.15	ko:K00363,ko:K05710	Bacteria	Unidentified	Planctomycetota	Planctomycetota_unknown	Planctomycetota_unknown	Planctomycetota_unknown	Planctomycetota_unknown	Planctomycetota bacterium	Nitrate reduction	Bac_Nitrate reduction	Module3
RepBacGene132389	RepBacGene132389	Bacteria	gene_TmMcoP2_780970	-	-	6.3.1.2	ko:K01915	Bacteria	Unidentified	Bacteria_unknown	Bacteria_unknown	Bacteria_unknown	Bacteria_unknown	Bacteria_unknown	Bacteria_unknown	Glutamate biosynthesis	Bac_Glutamate biosynthesis	Module5
RepBacGene132534	RepBacGene132534	Bacteria	gene_TmMcoP3_1328524	-	-	1.2.1.3	ko:K00128	Bacteria	Unidentified	Bacteria_unknown	Bacteria_unknown	Bacteria_unknown	Bacteria_unknown	Bacteria_unknown	Bacteria_unknown	IAA biosynthesis	Bac_IAA biosynthesis	Module2
RepBacGene132630	RepBacGene132630	Bacteria	gene_TmMcoP3_292024	trpE	-	2.6.1.85,4.1.3.27	ko:K01657,ko:K13503,ko:K13950	Bacteria	Unidentified	Acidobacteriota	Acidobacteriota_unknown	Acidobacteriota_unknown	Acidobacteriota_unknown	Acidobacteriota_unknown	Acidobacteriota bacterium	Tryptophan biosynthesis	Bac_Tryptophan biosynthesis	Module2
RepBacGene132801	RepBacGene132801	Bacteria	gene_TmMcoP3_888119	-	-	6.3.1.2	ko:K01915	Bacteria	Unidentified	Bacteria_unknown	Bacteria_unknown	Bacteria_unknown	Bacteria_unknown	Bacteria_unknown	Bacteria_unknown	Glutamate biosynthesis	Bac_Glutamate biosynthesis	Module3
RepBacGene132882	RepBacGene132882	Bacteria	gene_TmMcoP4_1131393	-	-	3.5.1.4	ko:K01426	Bacteria	Unidentified	Actinomycetota	Actinomycetes	Pseudonocardiales	Pseudonocardiaceae	Kutzneria	Kutzneria_unknown	IAA biosynthesis	Bac_IAA biosynthesis	Module3
RepBacGene132941	RepBacGene132941	Bacteria	gene_TmMcoP4_1300943	glnA	-	6.3.1.2	ko:K01915	Bacteria	Unidentified	Pseudomonadota	Alphaproteobacteria	Alphaproteobacteria_unknown	Alphaproteobacteria_unknown	Alphaproteobacteria_unknown	Alphaproteobacteria_unknown	Glutamate biosynthesis	Bac_Glutamate biosynthesis	Module3
RepBacGene132967	RepBacGene132967	Bacteria	gene_TmMcoP4_1373191	amtB	-	-	ko:K03320	Bacteria	Unidentified	Pseudomonadota	Alphaproteobacteria	Rhodospirillales	Rhodospirillales_unknown	Rhodospirillales_unknown	Rhodospirillales_unknown	Ammonium transporter	Bac_Ammonium transporter	Module2
RepBacGene1330957	RepBacGene1330957	Bacteria	gene_TmMcoP4_679494	-	-	-	ko:K03320	Bacteria	Unidentified	Verrucomicrobiota	Verrucomicrobiota_unknown	Verrucomicrobiota_unknown	Verrucomicrobiota_unknown	Verrucomicrobiota_unknown	Verrucomicrobiota_unknown	Ammonium transporter	Bac_Ammonium transporter	Module1
RepBacGene133217	RepBacGene133217	Bacteria	gene_TmMcoP4_77403	trpG	-	2.6.1.85,4.1.3.27	ko:K01658,ko:K01664	Bacteria	Unidentified	Acidobacteriota	Acidobacteriota_unknown	Acidobacteriota_unknown	Acidobacteriota_unknown	Acidobacteriota_unknown	Acidobacteriota bacterium	Tryptophan biosynthesis	Bac_Tryptophan biosynthesis	Module3
RepBacGene1332525	RepBacGene1332525	Bacteria	gene_TmMcoP4_789921	-	-	3.5.1.4	ko:K01426	Bacteria	Unidentified	Acidobacteriota	Acidobacteriota_unknown	Acidobacteriota_unknown	Acidobacteriota_unknown	Acidobacteriota_unknown	Acidobacteriota bacterium	IAA biosynthesis	Bac_IAA biosynthesis	Module5
RepBacGene133363	RepBacGene133363	Bacteria	gene_23D1NA_1178674	amtB	GO:0003674,GO:0005215,GO:0005488,GO:0005515,GO:0005575,GO:0005623,GO:0005886,GO:0005887,GO:0006810,GO:0006811,GO:0006812,GO:0008150,GO:0008324,GO:0008519,GO:0015075,GO:0015291,GO:0015292,GO:0015669,GO:0015670,GO:0015696,GO:0015893,GO:0016020,GO:0016021,GO:0019755,GO:0022804,GO:0022857,GO:0031224,GO:0031226,GO:0034220,GO:0042221,GO:0042493,GO:0042802,GO:0044425,GO:0044459,GO:0044464,GO:0050896,GO:…	-	ko:K03320	Bacteria	Unidentified	Pseudomonadota	Alphaproteobacteria	Hyphomicrobiales	Nitrobacteraceae	Nitrobacteraceae_unknown	Nitrobacteraceae_unknown	Ammonium transporter	Bac_Ammonium transporter	Module1
RepBacGene133471	RepBacGene133471	Bacteria	gene_23D1NA_1678244	-	-	1.2.1.3,1.2.1.39	ko:K00128,ko:K00146	Bacteria	Unidentified	Planctomycetota	Planctomycetia	Isosphaerales	Isosphaeraceae	Isosphaeraceae_unknown	Isosphaeraceae_unknown	IAA biosynthesis	Bac_IAA biosynthesis	Module3
RepBacGene133767	RepBacGene133767	Bacteria	gene_23D1PA_1058106	amtB	-	-	ko:K03320	Bacteria	Unidentified	Actinomycetota	Actinomycetes	Actinomycetes_unknown	Actinomycetes_unknown	Actinomycetes_unknown	Actinomycetes_unknown	Ammonium transporter	Bac_Ammonium transporter	Module3
RepBacGene133850	RepBacGene133850	Bacteria	gene_23D1PA_337636	-	-	1.4.1.13,1.4.1.14	ko:K00265	Bacteria	Unidentified	Actinomycetota	Thermoleophilia	Solirubrobacterales	Conexibacteraceae	Conexibacter	Conexibacter sp. S30A1	Glutamate biosynthesis	Bac_Glutamate biosynthesis	Module2
RepBacGene133888	RepBacGene133888	Bacteria	gene_23D1PA_47113	amtB	-	-	ko:K03320	Bacteria	Unidentified	Pseudomonadota	Betaproteobacteria	Burkholderiales	Burkholderiales_unknown	Burkholderiales_unknown	Burkholderiales_unknown	Ammonium transporter	Bac_Ammonium transporter	Module5
RepBacGene134048	RepBacGene134048	Bacteria	gene_23D1PA_896125	glnA	-	6.3.1.2	ko:K01915	Bacteria	Unidentified	Pseudomonadota	Alphaproteobacteria	Alphaproteobacteria_unknown	Alphaproteobacteria_unknown	Alphaproteobacteria_unknown	Alphaproteobacteria_unknown	Glutamate biosynthesis	Bac_Glutamate biosynthesis	Module3
RepBacGene134063	RepBacGene134063	Bacteria	gene_23D1PA_940738	trpC	GO:0000162,GO:0000287,GO:0003674,GO:0003824,GO:0004425,GO:0005488,GO:0005575,GO:0005618,GO:0005623,GO:0005886,GO:0006082,GO:0006520,GO:0006568,GO:0006576,GO:0006586,GO:0006725,GO:0006793,GO:0006796,GO:0006807,GO:0008150,GO:0008152,GO:0008652,GO:0009058,GO:0009072,GO:0009073,GO:0009308,GO:0009309,GO:0009987,GO:0016020,GO:0016053,GO:0016829,GO:0016830,GO:0016831,GO:0018130,GO:0019438,GO:0019637,GO:…	4.1.1.48	ko:K01609	Bacteria	Unidentified	Actinomycetota	Actinomycetes	Streptosporangiales	Treboniaceae	Trebonia	Trebonia_unknown	Tryptophan biosynthesis	Bac_Tryptophan biosynthesis	Module2
RepBacGene134400	RepBacGene134400	Bacteria	gene_23D2PB_1240793	-	-	1.2.1.3	ko:K00128,ko:K00138	Bacteria	Unidentified	Bacteria_unknown	Bacteria_unknown	Bacteria_unknown	Bacteria_unknown	Bacteria_unknown	Bacteria_unknown	IAA biosynthesis	Bac_IAA biosynthesis	Module4
RepBacGene134408	RepBacGene134408	Bacteria	gene_23D2PB_1269618	glnA	GO:0003674,GO:0003824,GO:0006725,GO:0008150,GO:0008152,GO:0009987,GO:0016853,GO:0016866,GO:0034022,GO:0042537,GO:0044237,GO:0050486,GO:0071704,GO:1901360	5.4.4.3,6.3.1.2	ko:K01915,ko:K20712	Bacteria	Unidentified	Pseudomonadota	Betaproteobacteria	Burkholderiales	Burkholderiales_unknown	Burkholderiales_unknown	Burkholderiales_unknown	Glutamate biosynthesis	Bac_Glutamate biosynthesis	Module1
RepBacGene134541	RepBacGene134541	Bacteria	gene_23D2PB_413392	sir	GO:0000096,GO:0000097,GO:0000103,GO:0003674,GO:0003824,GO:0005488,GO:0005575,GO:0005618,GO:0005622,GO:0005623,GO:0005737,GO:0005829,GO:0006082,GO:0006520,GO:0006534,GO:0006535,GO:0006563,GO:0006790,GO:0006807,GO:0008150,GO:0008152,GO:0008652,GO:0009058,GO:0009069,GO:0009070,GO:0009987,GO:0016002,GO:0016053,GO:0016491,GO:0016667,GO:0016673,GO:0019344,GO:0019752,GO:0030312,GO:0040007,GO:0043436,GO:…	1.7.7.1,1.8.7.1	ko:K00366,ko:K00392	Bacteria	Unidentified	Actinomycetota	Actinomycetes	Streptosporangiales	Thermomonosporaceae	Thermomonosporaceae_unknown	Thermomonosporaceae_unknown	Nitrate reduction	Bac_Nitrate reduction	Module3
RepBacGene134637	RepBacGene134637	Bacteria	gene_23D2PB_726200	amiB	-	3.5.1.4	ko:K01426	Bacteria	Unidentified	Actinomycetota	Actinomycetes	Actinomycetes_unknown	Actinomycetes_unknown	Actinomycetes_unknown	Actinomycetes_unknown	IAA biosynthesis	Bac_IAA biosynthesis	Module3
RepBacGene134659	RepBacGene134659	Bacteria	gene_23D2PB_789725	trpD	GO:0000162,GO:0003674,GO:0003824,GO:0004048,GO:0005575,GO:0005576,GO:0005623,GO:0005886,GO:0006082,GO:0006520,GO:0006568,GO:0006576,GO:0006586,GO:0006725,GO:0006807,GO:0008150,GO:0008152,GO:0008652,GO:0009058,GO:0009072,GO:0009073,GO:0009308,GO:0009309,GO:0009987,GO:0016020,GO:0016053,GO:0016740,GO:0016757,GO:0016763,GO:0018130,GO:0019438,GO:0019752,GO:0034641,GO:0040007,GO:0042401,GO:0042430,GO:…	2.4.2.18	ko:K00766	Bacteria	Unidentified	Actinomycetota	Actinomycetes	Actinomycetes_unknown	Actinomycetes_unknown	Actinomycetes_unknown	Actinomycetes_unknown	Tryptophan biosynthesis	Bac_Tryptophan biosynthesis	Module2
RepBacGene13504	RepBacGene13504	Bacteria	gene_9D4NG_362502	glnA	-	6.3.1.2	ko:K01915	Bacteria	Unidentified	Pseudomonadota	Alphaproteobacteria	Alphaproteobacteria_unknown	Alphaproteobacteria_unknown	Alphaproteobacteria_unknown	Alphaproteobacteria_unknown	Glutamate biosynthesis	Bac_Glutamate biosynthesis	Module3
RepBacGene135284	RepBacGene135284	Bacteria	gene_23D4NA_1127753	-	-	6.3.1.2	ko:K01915	Bacteria	Unidentified	Acidobacteriota	Acidobacteriota_unknown	Acidobacteriota_unknown	Acidobacteriota_unknown	Acidobacteriota_unknown	Acidobacteriota bacterium	Glutamate biosynthesis	Bac_Glutamate biosynthesis	Module3
RepBacGene135293	RepBacGene135293	Bacteria	gene_23D4NA_1183030	trpA	-	4.2.1.20	ko:K01695	Bacteria	Unidentified	Bacteria_unknown	Bacteria_unknown	Bacteria_unknown	Bacteria_unknown	Bacteria_unknown	Bacteria_unknown	Tryptophan biosynthesis	Bac_Tryptophan biosynthesis	Module2
RepBacGene135386	RepBacGene135386	Bacteria	gene_23D4NA_1741419	-	-	6.3.1.2	ko:K01915	Bacteria	Unidentified	Actinomycetota	Actinomycetota_unknown	Actinomycetota_unknown	Actinomycetota_unknown	Actinomycetota_unknown	Actinomycetota_unknown	Glutamate biosynthesis	Bac_Glutamate biosynthesis	Module5
RepBacGene135403	RepBacGene135403	Bacteria	gene_23D4NA_1860438	-	-	6.3.1.2	ko:K01915	Bacteria	Unidentified	Planctomycetota	Planctomycetia	Planctomycetia_unknown	Planctomycetia_unknown	Planctomycetia_unknown	Planctomycetia_unknown	Glutamate biosynthesis	Bac_Glutamate biosynthesis	Module2
RepBacGene135570	RepBacGene135570	Bacteria	gene_23D4PA_1057525	-	-	1.2.1.3	ko:K00128	Bacteria	Unidentified	Actinomycetota	Actinomycetes	Mycobacteriales	Nocardiaceae	Nocardia	Nocardia sp.	IAA biosynthesis	Bac_IAA biosynthesis	Module5
RepBacGene135622	RepBacGene135622	Bacteria	gene_23D4PA_1323284	trpA	-	4.2.1.20	ko:K01695	Bacteria	Unidentified	Bacteria_unknown	Bacteria_unknown	Bacteria_unknown	Bacteria_unknown	Bacteria_unknown	Bacteria_unknown	Tryptophan biosynthesis	Bac_Tryptophan biosynthesis	Module4
RepBacGene136186	RepBacGene136186	Bacteria	gene_23D5NA_348331	trpC	GO:0000162,GO:0000287,GO:0003674,GO:0003824,GO:0004425,GO:0005488,GO:0005575,GO:0005618,GO:0005623,GO:0005886,GO:0006082,GO:0006520,GO:0006568,GO:0006576,GO:0006586,GO:0006725,GO:0006793,GO:0006796,GO:0006807,GO:0008150,GO:0008152,GO:0008652,GO:0009058,GO:0009072,GO:0009073,GO:0009308,GO:0009309,GO:0009987,GO:0016020,GO:0016053,GO:0016829,GO:0016830,GO:0016831,GO:0018130,GO:0019438,GO:0019637,GO:…	4.1.1.48	ko:K01609	Bacteria	Unidentified	Actinomycetota	Actinomycetes	Streptosporangiales	Treboniaceae	Trebonia	Trebonia_unknown	Tryptophan biosynthesis	Bac_Tryptophan biosynthesis	Module2
RepBacGene136250	RepBacGene136250	Bacteria	gene_23D5NA_708288	glnA2	GO:0003674,GO:0003824,GO:0005575,GO:0005623,GO:0005886,GO:0016020,GO:0016787,GO:0016810,GO:0016811,GO:0044464,GO:0050001,GO:0071944	6.3.1.2	ko:K01915	Bacteria	Unidentified	Bacteria_unknown	Bacteria_unknown	Bacteria_unknown	Bacteria_unknown	Bacteria_unknown	Bacteria_unknown	Glutamate biosynthesis	Bac_Glutamate biosynthesis	Module2
RepBacGene136281	RepBacGene136281	Bacteria	gene_23D5NA_924961	-	-	1.4.7.1	ko:K00284	Bacteria	Unidentified	Bacteria_unknown	Bacteria_unknown	Bacteria_unknown	Bacteria_unknown	Bacteria_unknown	Bacteria_unknown	Glutamate biosynthesis	Bac_Glutamate biosynthesis	Module3
RepBacGene136556	RepBacGene136556	Bacteria	gene_23D5PB_739425	-	-	2.1.1.80,3.1.1.61	ko:K03320,ko:K13924	Bacteria	Unidentified	Pseudomonadota	Pseudomonadota_unknown	Pseudomonadota_unknown	Pseudomonadota_unknown	Pseudomonadota_unknown	Pseudomonadota_unknown	Ammonium transporter	Bac_Ammonium transporter	Module5
RepBacGene136950	RepBacGene136950	Bacteria	gene_9D1NH_1254224	ipdC	-	4.1.1.74	ko:K04103	Bacteria	Unidentified	Planctomycetota	Planctomycetia	Planctomycetia_unknown	Planctomycetia_unknown	Planctomycetia_unknown	Planctomycetia_unknown	IAA biosynthesis	Bac_IAA biosynthesis	Module2
RepBacGene137331	RepBacGene137331	Bacteria	gene_9D2PG_161458	hisA	GO:0000105,GO:0000162,GO:0003674,GO:0003824,GO:0003949,GO:0005575,GO:0005622,GO:0005623,GO:0005737,GO:0006082,GO:0006520,GO:0006547,GO:0006568,GO:0006576,GO:0006586,GO:0006725,GO:0006807,GO:0008150,GO:0008152,GO:0008652,GO:0009058,GO:0009072,GO:0009073,GO:0009308,GO:0009309,GO:0009987,GO:0016053,GO:0016853,GO:0016860,GO:0016861,GO:0018130,GO:0019438,GO:0019752,GO:0034641,GO:0040007,GO:0042401,GO:…	5.3.1.16,5.3.1.24	ko:K01814,ko:K01817	Bacteria	Unidentified	Actinomycetota	Actinomycetota_unknown	Actinomycetota_unknown	Actinomycetota_unknown	Actinomycetota_unknown	Actinomycetota_unknown	Tryptophan biosynthesis	Bac_Tryptophan biosynthesis	Module4
RepBacGene137354	RepBacGene137354	Bacteria	gene_9D2PG_250585	-	-	4.1.3.27	ko:K01658	Bacteria	Unidentified	Planctomycetota	Planctomycetia	Isosphaerales	Isosphaeraceae	Isosphaeraceae_unknown	Isosphaeraceae_unknown	Tryptophan biosynthesis	Bac_Tryptophan biosynthesis	Module5
RepBacGene137415	RepBacGene137415	Bacteria	gene_9D2PG_639216	-	-	1.2.1.3,1.2.1.9	ko:K00128,ko:K00131	Bacteria	Unidentified	Actinomycetota	Actinomycetes	Actinomycetes_unknown	Actinomycetes_unknown	Actinomycetes_unknown	Actinomycetes_unknown	IAA biosynthesis	Bac_IAA biosynthesis	Module4
RepBacGene138186	RepBacGene138186	Bacteria	gene_9D5NG_773285	gltB	GO:0003674,GO:0003824,GO:0005575,GO:0005622,GO:0005623,GO:0005737,GO:0006082,GO:0006520,GO:0006536,GO:0006537,GO:0006541,GO:0006807,GO:0008150,GO:0008152,GO:0008652,GO:0009058,GO:0009064,GO:0009084,GO:0009987,GO:0015930,GO:0016053,GO:0016491,GO:0016638,GO:0019676,GO:0019740,GO:0019752,GO:0043436,GO:0043648,GO:0043650,GO:0044237,GO:0044238,GO:0044249,GO:0044281,GO:0044283,GO:0044424,GO:0044464,GO:…	1.4.1.13,1.4.1.14	ko:K00265	Bacteria	Unidentified	Bacteria_unknown	Bacteria_unknown	Bacteria_unknown	Bacteria_unknown	Bacteria_unknown	Bacteria_unknown	Glutamate biosynthesis	Bac_Glutamate biosynthesis	Module3
RepBacGene138315	RepBacGene138315	Bacteria	gene_9D5PG_575655	glnII	-	6.3.1.2	ko:K01915	Bacteria	Unidentified	Actinomycetota	Actinomycetes	Kitasatosporales	Streptomycetaceae	Streptomyces	Streptomyces_unknown	Glutamate biosynthesis	Bac_Glutamate biosynthesis	Module2
RepBacGene138363	RepBacGene138363	Bacteria	gene_9D5PG_890081	gltD	-	1.4.1.13,1.4.1.14	ko:K00266	Bacteria	Unidentified	Actinomycetota	Actinomycetes	Actinomycetes_unknown	Actinomycetes_unknown	Actinomycetes_unknown	Actinomycetes_unknown	Glutamate biosynthesis	Bac_Glutamate biosynthesis	Module5
RepBacGene138385	RepBacGene138385	Bacteria	gene_9D5PG_992746	MA20_17005	-	1.2.1.3	ko:K00128	Bacteria	Unidentified	Pseudomonadota	Pseudomonadota_unknown	Pseudomonadota_unknown	Pseudomonadota_unknown	Pseudomonadota_unknown	Pseudomonadota_unknown	IAA biosynthesis	Bac_IAA biosynthesis	Module4
RepBacGene138685	RepBacGene138685	Bacteria	gene_TmDco_2089008	amtB	-	-	ko:K03320	Bacteria	Unidentified	Pseudomonadota	Alphaproteobacteria	Rhodospirillales	Rhodospirillales_unknown	Rhodospirillales_unknown	Rhodospirillales_unknown	Ammonium transporter	Bac_Ammonium transporter	Module2
RepBacGene138771	RepBacGene138771	Bacteria	gene_TmDco_2389913	-	-	1.2.1.16,1.2.1.20,1.2.1.3,1.2.1.79	ko:K00128,ko:K00135	Bacteria	Unidentified	Pseudomonadota	Alphaproteobacteria	Hyphomicrobiales	Beijerinckiaceae	Methylocapsa	Methylocapsa sp. S129	IAA biosynthesis	Bac_IAA biosynthesis	Module5
RepBacGene138793	RepBacGene138793	Bacteria	gene_TmDco_244020	-	-	6.3.1.2	ko:K01915	Bacteria	Unidentified	Planctomycetota	Planctomycetia	Planctomycetia_unknown	Planctomycetia_unknown	Planctomycetia_unknown	Planctomycetia_unknown	Glutamate biosynthesis	Bac_Glutamate biosynthesis	Module5
RepBacGene138814	RepBacGene138814	Bacteria	gene_TmDco_2489575	aldA	-	1.2.1.3	ko:K00128	Bacteria	Unidentified	Pseudomonadota	Alphaproteobacteria	Hyphomicrobiales	Nitrobacteraceae	Nitrobacteraceae_unknown	Nitrobacteraceae_unknown	IAA biosynthesis	Bac_IAA biosynthesis	Module3
RepBacGene138853	RepBacGene138853	Bacteria	gene_TmDco_2598371	-	-	1.7.1.15	ko:K00363	Bacteria	Unidentified	Planctomycetota	Planctomycetota_unknown	Planctomycetota_unknown	Planctomycetota_unknown	Planctomycetota_unknown	Planctomycetota_unknown	Nitrate reduction	Bac_Nitrate reduction	Module2
RepBacGene13942	RepBacGene13942	Bacteria	gene_9D2PG_498550	trpC	GO:0000162,GO:0000287,GO:0003674,GO:0003824,GO:0004425,GO:0005488,GO:0005575,GO:0005618,GO:0005623,GO:0005886,GO:0006082,GO:0006520,GO:0006568,GO:0006576,GO:0006586,GO:0006725,GO:0006793,GO:0006796,GO:0006807,GO:0008150,GO:0008152,GO:0008652,GO:0009058,GO:0009072,GO:0009073,GO:0009308,GO:0009309,GO:0009987,GO:0016020,GO:0016053,GO:0016829,GO:0016830,GO:0016831,GO:0018130,GO:0019438,GO:0019637,GO:…	4.1.1.48	ko:K01609	Bacteria	Unidentified	Actinomycetota	Actinomycetes	Streptosporangiales	Streptosporangiales_unknown	Streptosporangiales_unknown	Streptosporangiales_unknown	Tryptophan biosynthesis	Bac_Tryptophan biosynthesis	Module2
RepBacGene139459	RepBacGene139459	Bacteria	gene_TmMcoP1_453772	trpB	-	4.2.1.20	ko:K01696	Bacteria	Unidentified	Acidobacteriota	Acidobacteriota_unknown	Acidobacteriota_unknown	Acidobacteriota_unknown	Acidobacteriota_unknown	Acidobacteriota_unknown	Tryptophan biosynthesis	Bac_Tryptophan biosynthesis	Module3
RepBacGene139582	RepBacGene139582	Bacteria	gene_TmMcoP1_816495	sir	GO:0000096,GO:0000097,GO:0000103,GO:0003674,GO:0003824,GO:0005488,GO:0005575,GO:0005618,GO:0005622,GO:0005623,GO:0005737,GO:0005829,GO:0006082,GO:0006520,GO:0006534,GO:0006535,GO:0006563,GO:0006790,GO:0006807,GO:0008150,GO:0008152,GO:0008652,GO:0009058,GO:0009069,GO:0009070,GO:0009987,GO:0016002,GO:0016053,GO:0016491,GO:0016667,GO:0016673,GO:0019344,GO:0019752,GO:0030312,GO:0040007,GO:0043436,GO:…	1.7.7.1,1.8.7.1	ko:K00366,ko:K00392	Bacteria	Unidentified	Bacteria_unknown	Bacteria_unknown	Bacteria_unknown	Bacteria_unknown	Bacteria_unknown	Bacteria_unknown	Nitrate reduction	Bac_Nitrate reduction	Module4
RepBacGene139616	RepBacGene139616	Bacteria	gene_TmMcoP1_936572	glnII	-	6.3.1.2	ko:K01915	Bacteria	Unidentified	Pseudomonadota	Alphaproteobacteria	Alphaproteobacteria_unknown	Alphaproteobacteria_unknown	Alphaproteobacteria_unknown	Alphaproteobacteria_unknown	Glutamate biosynthesis	Bac_Glutamate biosynthesis	Module1
RepBacGene140049	RepBacGene140049	Bacteria	gene_TmMcoP3_1003992	-	-	4.2.1.20	ko:K06001	Bacteria	Unidentified	Chloroflexota	Chloroflexota_unknown	Chloroflexota_unknown	Chloroflexota_unknown	Chloroflexota_unknown	Chloroflexota_unknown	Tryptophan biosynthesis	Bac_Tryptophan biosynthesis	Module3
RepBacGene140092	RepBacGene140092	Bacteria	gene_TmMcoP3_1127358	gltB	GO:0003674,GO:0003824,GO:0005575,GO:0005622,GO:0005623,GO:0005737,GO:0006082,GO:0006520,GO:0006536,GO:0006537,GO:0006541,GO:0006807,GO:0008150,GO:0008152,GO:0008652,GO:0009058,GO:0009064,GO:0009084,GO:0009987,GO:0015930,GO:0016053,GO:0016491,GO:0016638,GO:0019676,GO:0019740,GO:0019752,GO:0043436,GO:0043648,GO:0043650,GO:0044237,GO:0044238,GO:0044249,GO:0044281,GO:0044283,GO:0044424,GO:0044464,GO:…	1.4.1.13,1.4.1.14	ko:K00265	Bacteria	Unidentified	Pseudomonadota	Alphaproteobacteria	Alphaproteobacteria_unknown	Alphaproteobacteria_unknown	Alphaproteobacteria_unknown	Alphaproteobacteria_unknown	Glutamate biosynthesis	Bac_Glutamate biosynthesis	Module5
RepBacGene140372	RepBacGene140372	Bacteria	gene_TmMcoP3_63720	-	-	6.3.1.2	ko:K01915	Bacteria	Unidentified	Acidobacteriota	Acidobacteriota_unknown	Acidobacteriota_unknown	Acidobacteriota_unknown	Acidobacteriota_unknown	Acidobacteriota bacterium	Glutamate biosynthesis	Bac_Glutamate biosynthesis	Module5
RepBacGene140671	RepBacGene140671	Bacteria	gene_TmMcoP4_208160	-	-	1.2.1.3	ko:K00128	Bacteria	Unidentified	Planctomycetota	Planctomycetota_unknown	Planctomycetota_unknown	Planctomycetota_unknown	Planctomycetota_unknown	Planctomycetota_unknown	IAA biosynthesis	Bac_IAA biosynthesis	Module1
RepBacGene140714	RepBacGene140714	Bacteria	gene_TmMcoP4_318578	-	-	6.3.1.2	ko:K01915	Bacteria	Unidentified	Pseudomonadota	Pseudomonadota_unknown	Pseudomonadota_unknown	Pseudomonadota_unknown	Pseudomonadota_unknown	Pseudomonadota_unknown	Glutamate biosynthesis	Bac_Glutamate biosynthesis	Module4
RepBacGene140751	RepBacGene140751	Bacteria	gene_TmMcoP4_415891	gltB	GO:0003674,GO:0003824,GO:0005575,GO:0005622,GO:0005623,GO:0005737,GO:0005829,GO:0005886,GO:0006082,GO:0006520,GO:0006536,GO:0006537,GO:0006541,GO:0006807,GO:0008150,GO:0008152,GO:0008652,GO:0009058,GO:0009064,GO:0009084,GO:0009987,GO:0015930,GO:0016020,GO:0016053,GO:0016491,GO:0016638,GO:0019676,GO:0019740,GO:0019752,GO:0040007,GO:0043436,GO:0043648,GO:0043650,GO:0044237,GO:0044238,GO:0044249,GO:…	1.4.1.13,1.4.1.14,1.4.7.1	ko:K00265,ko:K00284	Bacteria	Unidentified	Bacteria_unknown	Bacteria_unknown	Bacteria_unknown	Bacteria_unknown	Bacteria_unknown	Bacteria_unknown	Glutamate biosynthesis	Bac_Glutamate biosynthesis	Module1
RepBacGene140800	RepBacGene140800	Bacteria	gene_TmMcoP4_535024	-	-	1.4.1.13,1.4.1.14	ko:K00265	Bacteria	Unidentified	Acidobacteriota	Acidobacteriota_unknown	Acidobacteriota_unknown	Acidobacteriota_unknown	Acidobacteriota_unknown	Acidobacteriota bacterium	Glutamate biosynthesis	Bac_Glutamate biosynthesis	Module5
RepBacGene140869	RepBacGene140869	Bacteria	gene_TmMcoP4_723180	ASA2	GO:0000162,GO:0003674,GO:0003824,GO:0004049,GO:0005575,GO:0005622,GO:0005623,GO:0005737,GO:0005950,GO:0006082,GO:0006520,GO:0006568,GO:0006576,GO:0006586,GO:0006725,GO:0006807,GO:0008150,GO:0008152,GO:0008652,GO:0009058,GO:0009072,GO:0009073,GO:0009308,GO:0009309,GO:0009507,GO:0009536,GO:0009987,GO:0016053,GO:0016829,GO:0016830,GO:0016833,GO:0018130,GO:0019438,GO:0019752,GO:0032991,GO:0034641,GO:…	4.1.3.27	ko:K01657	Bacteria	Unidentified	Candidatus Eremiobacterota	Candidatus Eremiobacteriia	Candidatus Eremiobacterales	Candidatus Eremiobacteraceae	Candidatus Eremiobacter	Candidatus Eremiobacter sp. RRmetagenome_bin22	Tryptophan biosynthesis	Bac_Tryptophan biosynthesis	Module3
RepBacGene140978	RepBacGene140978	Bacteria	gene_23D1NA_249702	gltB	GO:0003674,GO:0003824,GO:0005575,GO:0005622,GO:0005623,GO:0005737,GO:0005829,GO:0005886,GO:0006082,GO:0006520,GO:0006536,GO:0006537,GO:0006541,GO:0006807,GO:0008150,GO:0008152,GO:0008652,GO:0009058,GO:0009064,GO:0009084,GO:0009987,GO:0015930,GO:0016020,GO:0016053,GO:0016491,GO:0016638,GO:0019676,GO:0019740,GO:0019752,GO:0040007,GO:0043436,GO:0043648,GO:0043650,GO:0044237,GO:0044238,GO:0044249,GO:…	1.4.1.13,1.4.1.14,1.4.7.1	ko:K00265,ko:K00284	Bacteria	Unidentified	Actinomycetota	Actinomycetes	Mycobacteriales	Mycobacteriaceae	Mycobacteriaceae_unknown	Mycobacteriaceae_unknown	Glutamate biosynthesis	Bac_Glutamate biosynthesis	Module3
RepBacGene141030	RepBacGene141030	Bacteria	gene_23D1NA_1179851	gltD	-	1.4.1.13,1.4.1.14	ko:K00266	Bacteria	Unidentified	Bacteria_unknown	Bacteria_unknown	Bacteria_unknown	Bacteria_unknown	Bacteria_unknown	Bacteria_unknown	Glutamate biosynthesis	Bac_Glutamate biosynthesis	Module4
RepBacGene141230	RepBacGene141230	Bacteria	gene_23D1NA_1857428	glnA	GO:0001968,GO:0003674,GO:0003824,GO:0004356,GO:0005488,GO:0005515,GO:0005575,GO:0005576,GO:0005618,GO:0005622,GO:0005623,GO:0005737,GO:0005829,GO:0005886,GO:0006082,GO:0006520,GO:0006541,GO:0006542,GO:0006807,GO:0008150,GO:0008152,GO:0008652,GO:0009058,GO:0009064,GO:0009084,GO:0009405,GO:0009605,GO:0009607,GO:0009893,GO:0009987,GO:0010468,GO:0010604,GO:0010628,GO:0010755,GO:0010756,GO:0010954,GO:…	6.3.1.2	ko:K01915	Bacteria	Unidentified	Actinomycetota	Actinomycetota_unknown	Actinomycetota_unknown	Actinomycetota_unknown	Actinomycetota_unknown	Actinomycetota_unknown	Glutamate biosynthesis	Bac_Glutamate biosynthesis	Module3
RepBacGene141423	RepBacGene141423	Bacteria	gene_23D1NA_779505	-	-	3.5.1.4,6.3.5.6,6.3.5.7	ko:K01426,ko:K02433	Bacteria	Unidentified	Pseudomonadota	Alphaproteobacteria	Alphaproteobacteria_unknown	Alphaproteobacteria_unknown	Alphaproteobacteria_unknown	Alphaproteobacteria bacterium	IAA biosynthesis	Bac_IAA biosynthesis	Module5
RepBacGene141592	RepBacGene141592	Bacteria	gene_23D1PA_219227	gltB	GO:0003674,GO:0003824,GO:0005575,GO:0005622,GO:0005623,GO:0005737,GO:0005829,GO:0005886,GO:0006082,GO:0006520,GO:0006536,GO:0006537,GO:0006541,GO:0006807,GO:0008150,GO:0008152,GO:0008652,GO:0009058,GO:0009064,GO:0009084,GO:0009987,GO:0015930,GO:0016020,GO:0016053,GO:0016491,GO:0016638,GO:0019676,GO:0019740,GO:0019752,GO:0040007,GO:0043436,GO:0043648,GO:0043650,GO:0044237,GO:0044238,GO:0044249,GO:…	1.4.1.13,1.4.1.14,1.4.7.1	ko:K00265,ko:K00284	Bacteria	Unidentified	Bacteria_unknown	Bacteria_unknown	Bacteria_unknown	Bacteria_unknown	Bacteria_unknown	Bacteria_unknown	Glutamate biosynthesis	Bac_Glutamate biosynthesis	Module2
RepBacGene141655	RepBacGene141655	Bacteria	gene_23D1PA_356781	-	-	1.2.1.3	ko:K00128	Bacteria	Unidentified	Actinomycetota	Actinomycetota_unknown	Actinomycetota_unknown	Actinomycetota_unknown	Actinomycetota_unknown	Actinomycetota_unknown	IAA biosynthesis	Bac_IAA biosynthesis	Module5
RepBacGene142126	RepBacGene142126	Bacteria	gene_23D2NA_786147	-	-	6.3.1.2	ko:K01915	Bacteria	Unidentified	Bacteria_unknown	Bacteria_unknown	Bacteria_unknown	Bacteria_unknown	Bacteria_unknown	Bacteria_unknown	Glutamate biosynthesis	Bac_Glutamate biosynthesis	Module2
RepBacGene142330	RepBacGene142330	Bacteria	gene_23D2PB_241786	-	GO:0005575,GO:0005622,GO:0005623,GO:0005737,GO:0009507,GO:0009526,GO:0009527,GO:0009536,GO:0009707,GO:0009941,GO:0016020,GO:0016021,GO:0019867,GO:0031090,GO:0031224,GO:0031300,GO:0031301,GO:0031350,GO:0031351,GO:0031354,GO:0031355,GO:0031358,GO:0031359,GO:0031967,GO:0031968,GO:0031969,GO:0031975,GO:0042170,GO:0043226,GO:0043227,GO:0043229,GO:0043231,GO:0044422,GO:0044424,GO:0044425,GO:0044434,GO:…	3.5.1.4	ko:K01426	Bacteria	Unidentified	Actinomycetota	Actinomycetes	Actinomycetes_unknown	Actinomycetes_unknown	Actinomycetes_unknown	Actinomycetes_unknown	IAA biosynthesis	Bac_IAA biosynthesis	Module5
RepBacGene143048	RepBacGene143048	Bacteria	gene_23D3PA_515266	-	-	1.2.1.3	ko:K00128	Bacteria	Unidentified	Bacteria_unknown	Bacteria_unknown	Bacteria_unknown	Bacteria_unknown	Bacteria_unknown	Bacteria_unknown	IAA biosynthesis	Bac_IAA biosynthesis	Module2
RepBacGene143061	RepBacGene143061	Bacteria	gene_23D3PA_567714	trpF	-	5.3.1.24	ko:K01817	Bacteria	Unidentified	Bacteria_unknown	Bacteria_unknown	Bacteria_unknown	Bacteria_unknown	Bacteria_unknown	Bacteria_unknown	Tryptophan biosynthesis	Bac_Tryptophan biosynthesis	Module2
RepBacGene143148	RepBacGene143148	Bacteria	gene_23D3PA_879085	-	-	1.2.1.3	ko:K00128	Bacteria	Unidentified	Bacteria_unknown	Bacteria_unknown	Bacteria_unknown	Bacteria_unknown	Bacteria_unknown	Bacteria_unknown	IAA biosynthesis	Bac_IAA biosynthesis	Module4
RepBacGene143286	RepBacGene143286	Bacteria	gene_23D4NA_17045	glnA2	GO:0003674,GO:0003824,GO:0005575,GO:0005623,GO:0005886,GO:0016020,GO:0016787,GO:0016810,GO:0016811,GO:0044464,GO:0050001,GO:0071944	6.3.1.2	ko:K01915	Bacteria	Unidentified	Actinomycetota	Actinomycetes	Actinomycetes_unknown	Actinomycetes_unknown	Actinomycetes_unknown	Actinomycetes_unknown	Glutamate biosynthesis	Bac_Glutamate biosynthesis	Module5
RepBacGene143345	RepBacGene143345	Bacteria	gene_23D4NA_256850	-	-	1.4.1.13,1.4.1.14	ko:K00265	Bacteria	Unidentified	Pseudomonadota	Alphaproteobacteria	Alphaproteobacteria_unknown	Alphaproteobacteria_unknown	Alphaproteobacteria_unknown	Alphaproteobacteria_unknown	Glutamate biosynthesis	Bac_Glutamate biosynthesis	Module3
RepBacGene143564	RepBacGene143564	Bacteria	gene_23D4PA_1223419	-	-	1.2.1.3,1.2.1.68,1.2.99.10	ko:K00128,ko:K00154,ko:K22445	Bacteria	Unidentified	Pseudomonadota	Alphaproteobacteria	Alphaproteobacteria_unknown	Alphaproteobacteria_unknown	Alphaproteobacteria_unknown	Alphaproteobacteria_unknown	IAA biosynthesis	Bac_IAA biosynthesis	Module1
RepBacGene143723	RepBacGene143723	Bacteria	gene_23D4PA_346787	-	-	1.4.1.13,1.4.1.14	ko:K00265	Bacteria	Unidentified	Pseudomonadota	Pseudomonadota_unknown	Pseudomonadota_unknown	Pseudomonadota_unknown	Pseudomonadota_unknown	Pseudomonadota_unknown	Glutamate biosynthesis	Bac_Glutamate biosynthesis	Module4
RepBacGene143747	RepBacGene143747	Bacteria	gene_23D4PA_400255	-	-	1.2.1.3	ko:K00128	Bacteria	Unidentified	Bacteria_unknown	Bacteria_unknown	Bacteria_unknown	Bacteria_unknown	Bacteria_unknown	Bacteria_unknown	IAA biosynthesis	Bac_IAA biosynthesis	Module2
RepBacGene144187	RepBacGene144187	Bacteria	gene_23D5NA_2240303	glnA	-	6.3.1.2	ko:K01915	Bacteria	Unidentified	Actinomycetota	Actinomycetota_unknown	Actinomycetota_unknown	Actinomycetota_unknown	Actinomycetota_unknown	Actinomycetota_unknown	Glutamate biosynthesis	Bac_Glutamate biosynthesis	Module3
RepBacGene144256	RepBacGene144256	Bacteria	gene_23D5NA_2607857	-	-	1.2.1.3	ko:K00128	Bacteria	Unidentified	Pseudomonadota	Gammaproteobacteria	Pseudomonadales	Pseudomonadaceae	Pseudomonas	Pseudomonas aeruginosa	IAA biosynthesis	Bac_IAA biosynthesis	Module3
RepBacGene144381	RepBacGene144381	Bacteria	gene_23D5NA_92306	narH	-	1.7.5.1	ko:K00371	Bacteria	Unidentified	Bacteria_unknown	Bacteria_unknown	Bacteria_unknown	Bacteria_unknown	Bacteria_unknown	Bacteria_unknown	Nitrate reduction	Bac_Nitrate reduction	Module3
RepBacGene144653	RepBacGene144653	Bacteria	gene_23D5PB_558342	-	-	1.2.1.3,1.2.1.32,1.2.1.39,1.2.1.8,1.2.1.85	ko:K00128,ko:K00130,ko:K00146,ko:K10217	Bacteria	Unidentified	Acidobacteriota	Acidobacteriota_unknown	Acidobacteriota_unknown	Acidobacteriota_unknown	Acidobacteriota_unknown	Acidobacteriota bacterium	IAA biosynthesis	Bac_IAA biosynthesis	Module5
RepBacGene144661	RepBacGene144661	Bacteria	gene_23D5PB_570924	trpD	-	2.4.2.18,4.1.3.27	ko:K00766,ko:K13497	Bacteria	Unidentified	Pseudomonadota	Alphaproteobacteria	Alphaproteobacteria_unknown	Alphaproteobacteria_unknown	Alphaproteobacteria_unknown	Alphaproteobacteria bacterium	Tryptophan biosynthesis	Bac_Tryptophan biosynthesis	Module2
RepBacGene144718	RepBacGene144718	Bacteria	gene_23D5PB_81074	glnA	-	6.3.1.2	ko:K01915	Bacteria	Unidentified	Myxococcota	Myxococcota_unknown	Myxococcota_unknown	Myxococcota_unknown	Myxococcota_unknown	Myxococcota_unknown	Glutamate biosynthesis	Bac_Glutamate biosynthesis	Module2
RepBacGene145213	RepBacGene145213	Bacteria	gene_9D1NH_1502804	-	-	4.2.1.20	ko:K06001	Bacteria	Unidentified	Bacteria_unknown	Bacteria_unknown	Bacteria_unknown	Bacteria_unknown	Bacteria_unknown	Bacteria_unknown	Tryptophan biosynthesis	Bac_Tryptophan biosynthesis	Module3
RepBacGene145376	RepBacGene145376	Bacteria	gene_9D1PG_381101	-	-	1.2.1.3,1.2.1.9	ko:K00128,ko:K00131	Bacteria	Unidentified	Actinomycetota	Actinomycetes	Actinomycetes_unknown	Actinomycetes_unknown	Actinomycetes_unknown	Actinomycetes_unknown	IAA biosynthesis	Bac_IAA biosynthesis	Module4
RepBacGene145413	RepBacGene145413	Bacteria	gene_9D1PG_589502	gltD	-	1.4.1.13,1.4.1.14	ko:K00266	Bacteria	Unidentified	Pseudomonadota	Betaproteobacteria	Burkholderiales	Burkholderiaceae	Paraburkholderia	uncultured Paraburkholderia sp.	Glutamate biosynthesis	Bac_Glutamate biosynthesis	Module3
RepBacGene14545	RepBacGene14545	Bacteria	gene_23D2NA_322133	-	-	1.2.1.16,1.2.1.20,1.2.1.3,1.2.1.79,1.2.1.8	ko:K00128,ko:K00130,ko:K00135	Bacteria	Unidentified	Bacteria_unknown	Bacteria_unknown	Bacteria_unknown	Bacteria_unknown	Bacteria_unknown	Bacteria_unknown	IAA biosynthesis	Bac_IAA biosynthesis	Module3
RepBacGene145486	RepBacGene145486	Bacteria	gene_9D2NG_1420707	gltB	-	1.4.1.13,1.4.1.14	ko:K00265	Bacteria	Unidentified	Pseudomonadota	Alphaproteobacteria	Alphaproteobacteria_unknown	Alphaproteobacteria_unknown	Alphaproteobacteria_unknown	Alphaproteobacteria bacterium	Glutamate biosynthesis	Bac_Glutamate biosynthesis	Module5
RepBacGene145512	RepBacGene145512	Bacteria	gene_9D2NG_347592	amiE	-	3.5.1.4	ko:K01426	Bacteria	Unidentified	Bacteria_unknown	Bacteria_unknown	Bacteria_unknown	Bacteria_unknown	Bacteria_unknown	Bacteria_unknown	IAA biosynthesis	Bac_IAA biosynthesis	Module4
RepBacGene145640	RepBacGene145640	Bacteria	gene_9D2PG_187213	ipdC	-	4.1.1.1,4.1.1.74	ko:K01568,ko:K04103	Bacteria	Unidentified	Pseudomonadota	Pseudomonadota_unknown	Pseudomonadota_unknown	Pseudomonadota_unknown	Pseudomonadota_unknown	Pseudomonadota_unknown	IAA biosynthesis	Bac_IAA biosynthesis	Module5
RepBacGene145724	RepBacGene145724	Bacteria	gene_9D2PG_510947	trpD	-	2.4.2.18	ko:K00766	Bacteria	Unidentified	Actinomycetota	Actinomycetes	Streptosporangiales	Treboniaceae	Trebonia	Trebonia_unknown	Tryptophan biosynthesis	Bac_Tryptophan biosynthesis	Module2
RepBacGene145809	RepBacGene145809	Bacteria	gene_9D3NG_1307171	glnA	GO:0001968,GO:0003674,GO:0003824,GO:0004356,GO:0005488,GO:0005515,GO:0005575,GO:0005576,GO:0005618,GO:0005622,GO:0005623,GO:0005737,GO:0005829,GO:0005886,GO:0006082,GO:0006520,GO:0006541,GO:0006542,GO:0006807,GO:0008150,GO:0008152,GO:0008652,GO:0009058,GO:0009064,GO:0009084,GO:0009405,GO:0009605,GO:0009607,GO:0009893,GO:0009987,GO:0010468,GO:0010604,GO:0010628,GO:0010755,GO:0010756,GO:0010954,GO:…	6.3.1.2	ko:K01915	Bacteria	Unidentified	Actinomycetota	Actinomycetes	Actinomycetes_unknown	Actinomycetes_unknown	Actinomycetes_unknown	Actinomycetes_unknown	Glutamate biosynthesis	Bac_Glutamate biosynthesis	Module3
RepBacGene145925	RepBacGene145925	Bacteria	gene_9D3NG_860092	-	-	1.2.1.3,1.2.1.32,1.2.1.85	ko:K00128,ko:K00138,ko:K10217	Bacteria	Unidentified	Bacteria_unknown	Bacteria_unknown	Bacteria_unknown	Bacteria_unknown	Bacteria_unknown	Bacteria_unknown	IAA biosynthesis	Bac_IAA biosynthesis	Module4
RepBacGene145963	RepBacGene145963	Bacteria	gene_9D3PH_160598	-	-	3.5.1.4,6.3.5.6,6.3.5.7	ko:K01426,ko:K02433	Bacteria	Unidentified	Bacteria_unknown	Bacteria_unknown	Bacteria_unknown	Bacteria_unknown	Bacteria_unknown	Bacteria_unknown	IAA biosynthesis	Bac_IAA biosynthesis	Module3
RepBacGene146163	RepBacGene146163	Bacteria	gene_9D4NG_194056	gltB	GO:0003674,GO:0003824,GO:0005575,GO:0005622,GO:0005623,GO:0005737,GO:0005829,GO:0005886,GO:0006082,GO:0006520,GO:0006536,GO:0006537,GO:0006541,GO:0006807,GO:0008150,GO:0008152,GO:0008652,GO:0009058,GO:0009064,GO:0009084,GO:0009987,GO:0015930,GO:0016020,GO:0016053,GO:0016491,GO:0016638,GO:0019676,GO:0019740,GO:0019752,GO:0040007,GO:0043436,GO:0043648,GO:0043650,GO:0044237,GO:0044238,GO:0044249,GO:…	1.4.1.13,1.4.1.14,1.4.7.1	ko:K00265,ko:K00284	Bacteria	Unidentified	Actinomycetota	Actinomycetota_unknown	Actinomycetota_unknown	Actinomycetota_unknown	Actinomycetota_unknown	Actinomycetota_unknown	Glutamate biosynthesis	Bac_Glutamate biosynthesis	Module4
RepBacGene14621	RepBacGene14621	Bacteria	gene_9D2PG_183280	-	-	6.3.1.2	ko:K01915	Bacteria	Unidentified	Chloroflexota	Ktedonobacteria	Ktedonobacterales	Ktedonobacteraceae	Ktedonobacter	Ktedonobacter_unknown	Glutamate biosynthesis	Bac_Glutamate biosynthesis	Module2
RepBacGene14633	RepBacGene14633	Bacteria	gene_9D4PH_203463	gltB	-	1.4.1.13,1.4.1.14	ko:K00265	Bacteria	Unidentified	Actinomycetota	Actinomycetes	Actinomycetes_unknown	Actinomycetes_unknown	Actinomycetes_unknown	Actinomycetes_unknown	Glutamate biosynthesis	Bac_Glutamate biosynthesis	Module2
RepBacGene146436	RepBacGene146436	Bacteria	gene_9D4PH_925552	sir	-	1.7.7.1,1.8.7.1	ko:K00366,ko:K00392	Bacteria	Unidentified	Actinomycetota	Actinomycetes	Actinomycetes_unknown	Actinomycetes_unknown	Actinomycetes_unknown	Actinomycetes_unknown	Nitrate reduction	Bac_Nitrate reduction	Module3
RepBacGene146509	RepBacGene146509	Bacteria	gene_9D5NG_1531882	-	-	1.2.1.3	ko:K00128	Bacteria	Unidentified	Planctomycetota	Planctomycetota_unknown	Planctomycetota_unknown	Planctomycetota_unknown	Planctomycetota_unknown	Planctomycetota_unknown	IAA biosynthesis	Bac_IAA biosynthesis	Module3
RepBacGene146518	RepBacGene146518	Bacteria	gene_9D5NG_208796	-	-	1.4.3.4	ko:K00274	Bacteria	Unidentified	Pseudomonadota	Alphaproteobacteria	Alphaproteobacteria_unknown	Alphaproteobacteria_unknown	Alphaproteobacteria_unknown	Alphaproteobacteria bacterium	IAA biosynthesis	Bac_IAA biosynthesis	Module3
RepBacGene146547	RepBacGene146547	Bacteria	gene_9D5NG_319088	-	-	1.2.1.3,1.2.1.32,1.2.1.85	ko:K00128,ko:K00138,ko:K10217	Bacteria	Unidentified	Bacteria_unknown	Bacteria_unknown	Bacteria_unknown	Bacteria_unknown	Bacteria_unknown	Bacteria_unknown	IAA biosynthesis	Bac_IAA biosynthesis	Module3
RepBacGene146625	RepBacGene146625	Bacteria	gene_9D5NG_797380	pabA	-	2.6.1.85,4.1.3.27	ko:K01658,ko:K01664	Bacteria	Unidentified	Verrucomicrobiota	Spartobacteria	Chthoniobacterales	Chthoniobacteraceae	Chthoniobacter	Chthoniobacter flavus	Tryptophan biosynthesis	Bac_Tryptophan biosynthesis	Module5
RepBacGene146777	RepBacGene146777	Bacteria	gene_9D5PG_793898	MA20_06215	-	1.2.1.3	ko:K00128	Bacteria	Unidentified	Pseudomonadota	Alphaproteobacteria	Alphaproteobacteria_unknown	Alphaproteobacteria_unknown	Alphaproteobacteria_unknown	Alphaproteobacteria_unknown	IAA biosynthesis	Bac_IAA biosynthesis	Module4
RepBacGene146904	RepBacGene146904	Bacteria	gene_TmDco_1274512	-	-	1.4.1.13,1.4.1.14	ko:K00264	Bacteria	Unidentified	Chloroflexota	Chloroflexota_unknown	Chloroflexota_unknown	Chloroflexota_unknown	Chloroflexota_unknown	Chloroflexota bacterium	Glutamate biosynthesis	Bac_Glutamate biosynthesis	Module4
RepBacGene147038	RepBacGene147038	Bacteria	gene_TmDco_1667183	-	-	1.2.1.3	ko:K00128	Bacteria	Unidentified	Actinomycetota	Actinomycetes	Geodermatophilales	Geodermatophilaceae	Blastococcus	Blastococcus sp. CT_GayMR16	IAA biosynthesis	Bac_IAA biosynthesis	Module2
RepBacGene147168	RepBacGene147168	Bacteria	gene_TmDco_2034277	-	-	-	ko:K03320	Bacteria	Unidentified	Planctomycetota	Planctomycetia	Planctomycetia_unknown	Planctomycetia_unknown	Planctomycetia_unknown	Planctomycetia bacterium 21-64-5	Ammonium transporter	Bac_Ammonium transporter	Module5
RepBacGene147218	RepBacGene147218	Bacteria	gene_TmDco_219724	glnA2	GO:0003674,GO:0003824,GO:0005575,GO:0005623,GO:0005886,GO:0016020,GO:0016787,GO:0016810,GO:0016811,GO:0044464,GO:0050001,GO:0071944	6.3.1.2	ko:K01915	Bacteria	Unidentified	Actinomycetota	Actinomycetota_unknown	Actinomycetota_unknown	Actinomycetota_unknown	Actinomycetota_unknown	Actinomycetota_unknown	Glutamate biosynthesis	Bac_Glutamate biosynthesis	Module2
RepBacGene147382	RepBacGene147382	Bacteria	gene_TmDco_2671572	-	-	1.2.1.3	ko:K00128	Bacteria	Unidentified	Pseudomonadota	Alphaproteobacteria	Hyphomicrobiales	Hyphomicrobiales_unknown	Hyphomicrobiales_unknown	Hyphomicrobiales_unknown	IAA biosynthesis	Bac_IAA biosynthesis	Module4
RepBacGene147457	RepBacGene147457	Bacteria	gene_TmDco_297583	gltB1	-	1.4.1.13,1.4.1.14,1.4.7.1	ko:K00265,ko:K00284	Bacteria	Unidentified	Myxococcota	Myxococcota_unknown	Myxococcota_unknown	Myxococcota_unknown	Myxococcota_unknown	Myxococcota_unknown	Glutamate biosynthesis	Bac_Glutamate biosynthesis	Module4
RepBacGene147543	RepBacGene147543	Bacteria	gene_TmDco_530620	-	-	-	ko:K03320	Bacteria	Unidentified	Actinomycetota	Actinomycetes	Streptosporangiales	Treboniaceae	Trebonia	Trebonia_unknown	Ammonium transporter	Bac_Ammonium transporter	Module2
RepBacGene148108	RepBacGene148108	Bacteria	gene_TmMcoP1_729631	trpD	GO:0000162,GO:0003674,GO:0003824,GO:0004048,GO:0005575,GO:0005576,GO:0005623,GO:0005886,GO:0006082,GO:0006520,GO:0006568,GO:0006576,GO:0006586,GO:0006725,GO:0006807,GO:0008150,GO:0008152,GO:0008652,GO:0009058,GO:0009072,GO:0009073,GO:0009308,GO:0009309,GO:0009987,GO:0016020,GO:0016053,GO:0016740,GO:0016757,GO:0016763,GO:0018130,GO:0019438,GO:0019752,GO:0034641,GO:0040007,GO:0042401,GO:0042430,GO:…	2.4.2.18	ko:K00766	Bacteria	Unidentified	Actinomycetota	Actinomycetes	Mycobacteriales	Mycobacteriaceae	Mycobacteriaceae_unknown	Mycobacteriaceae_unknown	Tryptophan biosynthesis	Bac_Tryptophan biosynthesis	Module4
RepBacGene148111	RepBacGene148111	Bacteria	gene_TmMcoP1_739274	trpB	-	4.2.1.20	ko:K01696	Bacteria	Unidentified	Acidobacteriota	Terriglobia	Terriglobia_unknown	Terriglobia_unknown	Terriglobia_unknown	Terriglobia_unknown	Tryptophan biosynthesis	Bac_Tryptophan biosynthesis	Module2
RepBacGene148367	RepBacGene148367	Bacteria	gene_TmMcoP2_1425502	gltD	-	1.4.1.13,1.4.1.14	ko:K00266	Bacteria	Unidentified	Bacteria_unknown	Bacteria_unknown	Bacteria_unknown	Bacteria_unknown	Bacteria_unknown	Bacteria_unknown	Glutamate biosynthesis	Bac_Glutamate biosynthesis	Module4
RepBacGene148474	RepBacGene148474	Bacteria	gene_TmMcoP2_382129	gltD	GO:0005575,GO:0005622,GO:0005623,GO:0005737,GO:0005829,GO:0005886,GO:0008150,GO:0016020,GO:0040007,GO:0044424,GO:0044444,GO:0044464,GO:0071944	1.4.1.13,1.4.1.14	ko:K00266	Bacteria	Unidentified	Chloroflexota	Chloroflexota_unknown	Chloroflexota_unknown	Chloroflexota_unknown	Chloroflexota_unknown	Chloroflexota bacterium	Glutamate biosynthesis	Bac_Glutamate biosynthesis	Module3
RepBacGene148508	RepBacGene148508	Bacteria	gene_TmMcoP2_470092	-	-	6.3.1.2	ko:K01915	Bacteria	Unidentified	Bacteria_unknown	Bacteria_unknown	Bacteria_unknown	Bacteria_unknown	Bacteria_unknown	Terrabacteria group bacterium ANGP1	Glutamate biosynthesis	Bac_Glutamate biosynthesis	Module3
RepBacGene148585	RepBacGene148585	Bacteria	gene_TmMcoP2_709178	-	-	3.5.1.4	ko:K01426	Bacteria	Unidentified	Actinomycetota	Actinomycetota_unknown	Actinomycetota_unknown	Actinomycetota_unknown	Actinomycetota_unknown	Actinomycetota bacterium	IAA biosynthesis	Bac_IAA biosynthesis	Module4
RepBacGene148639	RepBacGene148639	Bacteria	gene_TmMcoP2_846035	-	-	1.4.1.13,1.4.1.14	ko:K00265	Bacteria	Unidentified	Pseudomonadota	Alphaproteobacteria	Alphaproteobacteria_unknown	Alphaproteobacteria_unknown	Alphaproteobacteria_unknown	Alphaproteobacteria_unknown	Glutamate biosynthesis	Bac_Glutamate biosynthesis	Module5
RepBacGene148812	RepBacGene148812	Bacteria	gene_TmMcoP3_1328729	-	-	1.18.1.3,1.7.1.15	ko:K00362,ko:K00529	Bacteria	Unidentified	Chloroflexota	Chloroflexota_unknown	Chloroflexota_unknown	Chloroflexota_unknown	Chloroflexota_unknown	Chloroflexota bacterium	Nitrate reduction	Bac_Nitrate reduction	Module3
RepBacGene148860	RepBacGene148860	Bacteria	gene_TmMcoP3_1460009	glnII	-	6.3.1.2	ko:K01915	Bacteria	Unidentified	Bacteria_unknown	Bacteria_unknown	Bacteria_unknown	Bacteria_unknown	Bacteria_unknown	Bacteria_unknown	Glutamate biosynthesis	Bac_Glutamate biosynthesis	Module1
RepBacGene148913	RepBacGene148913	Bacteria	gene_TmMcoP3_275490	glnA	-	6.3.1.2	ko:K01915	Bacteria	Unidentified	Pseudomonadota	Alphaproteobacteria	Alphaproteobacteria_unknown	Alphaproteobacteria_unknown	Alphaproteobacteria_unknown	Alphaproteobacteria_unknown	Glutamate biosynthesis	Bac_Glutamate biosynthesis	Module2
RepBacGene149007	RepBacGene149007	Bacteria	gene_TmMcoP3_527263	gltB	GO:0003674,GO:0003824,GO:0005575,GO:0005622,GO:0005623,GO:0005737,GO:0006082,GO:0006520,GO:0006536,GO:0006537,GO:0006541,GO:0006807,GO:0008150,GO:0008152,GO:0008652,GO:0009058,GO:0009064,GO:0009084,GO:0009987,GO:0015930,GO:0016053,GO:0016491,GO:0016638,GO:0019676,GO:0019740,GO:0019752,GO:0043436,GO:0043648,GO:0043650,GO:0044237,GO:0044238,GO:0044249,GO:0044281,GO:0044283,GO:0044424,GO:0044464,GO:…	1.4.1.13,1.4.1.14	ko:K00265	Bacteria	Unidentified	Pseudomonadota	Alphaproteobacteria	Alphaproteobacteria_unknown	Alphaproteobacteria_unknown	Alphaproteobacteria_unknown	Alphaproteobacteria_unknown	Glutamate biosynthesis	Bac_Glutamate biosynthesis	Module3
RepBacGene149027	RepBacGene149027	Bacteria	gene_TmMcoP3_578021	-	-	1.2.1.3	ko:K00128	Bacteria	Unidentified	Actinomycetota	Actinomycetota_unknown	Actinomycetota_unknown	Actinomycetota_unknown	Actinomycetota_unknown	Actinomycetota_unknown	IAA biosynthesis	Bac_IAA biosynthesis	Module4
RepBacGene149050	RepBacGene149050	Bacteria	gene_TmMcoP3_617773	-	-	1.4.1.13,1.4.1.14	ko:K00265	Bacteria	Unidentified	Actinomycetota	Actinomycetota_unknown	Actinomycetota_unknown	Actinomycetota_unknown	Actinomycetota_unknown	Actinomycetota_unknown	Glutamate biosynthesis	Bac_Glutamate biosynthesis	Module4
RepBacGene149206	RepBacGene149206	Bacteria	gene_TmMcoP4_102539	-	-	1.2.1.3,1.2.1.39	ko:K00128,ko:K00146	Bacteria	Unidentified	Bacteria_unknown	Bacteria_unknown	Bacteria_unknown	Bacteria_unknown	Bacteria_unknown	Bacteria_unknown	IAA biosynthesis	Bac_IAA biosynthesis	Module3
RepBacGene149564	RepBacGene149564	Bacteria	gene_TmMcoP4_648208	MA20_32360	-	3.5.1.4,6.3.5.6,6.3.5.7	ko:K01426,ko:K02433	Bacteria	Unidentified	Pseudomonadota	Alphaproteobacteria	Alphaproteobacteria_unknown	Alphaproteobacteria_unknown	Alphaproteobacteria_unknown	Alphaproteobacteria_unknown	IAA biosynthesis	Bac_IAA biosynthesis	Module2
RepBacGene149751	RepBacGene149751	Bacteria	gene_23D1NA_1047964	trpE	-	4.1.3.27	ko:K13503	Bacteria	Unidentified	Pseudomonadota	Pseudomonadota_unknown	Pseudomonadota_unknown	Pseudomonadota_unknown	Pseudomonadota_unknown	Pseudomonadota_unknown	Tryptophan biosynthesis	Bac_Tryptophan biosynthesis	Module2
RepBacGene149968	RepBacGene149968	Bacteria	gene_23D1NA_1918567	glnA	GO:0001968,GO:0003674,GO:0003824,GO:0004356,GO:0005488,GO:0005515,GO:0005575,GO:0005576,GO:0005618,GO:0005622,GO:0005623,GO:0005737,GO:0005829,GO:0005886,GO:0006082,GO:0006520,GO:0006541,GO:0006542,GO:0006807,GO:0008150,GO:0008152,GO:0008652,GO:0009058,GO:0009064,GO:0009084,GO:0009405,GO:0009605,GO:0009607,GO:0009893,GO:0009987,GO:0010468,GO:0010604,GO:0010628,GO:0010755,GO:0010756,GO:0010954,GO:…	6.3.1.2	ko:K01915	Bacteria	Unidentified	Actinomycetota	Actinomycetota_unknown	Actinomycetota_unknown	Actinomycetota_unknown	Actinomycetota_unknown	Actinomycetota_unknown	Glutamate biosynthesis	Bac_Glutamate biosynthesis	Module5
RepBacGene150124	RepBacGene150124	Bacteria	gene_23D1NA_717041	-	-	1.17.1.9	ko:K00123,ko:K00372	Bacteria	Unidentified	Actinomycetota	Actinomycetota_unknown	Actinomycetota_unknown	Actinomycetota_unknown	Actinomycetota_unknown	Actinomycetota_unknown	Nitrate reduction	Bac_Nitrate reduction	Module2
RepBacGene150168	RepBacGene150168	Bacteria	gene_23D1NA_835310	-	-	1.2.1.3	ko:K00128	Bacteria	Unidentified	Pseudomonadota	Gammaproteobacteria	Nevskiales	Nevskiaceae	Hydrocarboniphaga	Hydrocarboniphaga sp.	IAA biosynthesis	Bac_IAA biosynthesis	Module2
RepBacGene150214	RepBacGene150214	Bacteria	gene_23D1NA_981169	-	-	1.17.1.9	ko:K00123,ko:K00372	Bacteria	Unidentified	Actinomycetota	Actinomycetes	Actinomycetes_unknown	Actinomycetes_unknown	Actinomycetes_unknown	Actinomycetes_unknown	Nitrate reduction	Bac_Nitrate reduction	Module2
RepBacGene150228	RepBacGene150228	Bacteria	gene_23D1PA_1019512	gltB	-	1.4.1.13,1.4.1.14,1.4.7.1	ko:K00265,ko:K00284	Bacteria	Unidentified	Bacteria_unknown	Bacteria_unknown	Bacteria_unknown	Bacteria_unknown	Bacteria_unknown	Bacteria_unknown	Glutamate biosynthesis	Bac_Glutamate biosynthesis	Module2
RepBacGene150325	RepBacGene150325	Bacteria	gene_23D1PA_250117	-	GO:0003674,GO:0003824,GO:0004029,GO:0004030,GO:0006725,GO:0008150,GO:0008152,GO:0009058,GO:0009698,GO:0009699,GO:0009987,GO:0016491,GO:0016620,GO:0016903,GO:0019438,GO:0019748,GO:0044237,GO:0044249,GO:0044550,GO:0050269,GO:0055114,GO:0071704,GO:1901360,GO:1901362,GO:1901576	1.2.1.3,1.2.1.68	ko:K00128,ko:K12355	Bacteria	Unidentified	Chloroflexota	Ktedonobacteria	Ktedonobacteria_unknown	Ktedonobacteria_unknown	Ktedonobacteria_unknown	Ktedonobacteria_unknown	IAA biosynthesis	Bac_IAA biosynthesis	Module2
RepBacGene150357	RepBacGene150357	Bacteria	gene_23D1PA_333470	-	-	6.3.1.2	ko:K01915	Bacteria	Unidentified	Bacteria_unknown	Bacteria_unknown	Bacteria_unknown	Bacteria_unknown	Bacteria_unknown	Bacteria_unknown	Glutamate biosynthesis	Bac_Glutamate biosynthesis	Module4
RepBacGene150676	RepBacGene150676	Bacteria	gene_23D2NA_1354219	amt	-	-	ko:K03320	Bacteria	Unidentified	Actinomycetota	Actinomycetota_unknown	Actinomycetota_unknown	Actinomycetota_unknown	Actinomycetota_unknown	Actinomycetota_unknown	Ammonium transporter	Bac_Ammonium transporter	Module2
RepBacGene150753	RepBacGene150753	Bacteria	gene_23D2NA_1808955	-	-	1.2.1.16,1.2.1.20,1.2.1.3,1.2.1.79,1.2.1.8	ko:K00128,ko:K00130,ko:K00135	Bacteria	Unidentified	Bacteria_unknown	Bacteria_unknown	Bacteria_unknown	Bacteria_unknown	Bacteria_unknown	Bacteria_unknown	IAA biosynthesis	Bac_IAA biosynthesis	Module3
RepBacGene150755	RepBacGene150755	Bacteria	gene_23D2NA_1816591	-	-	6.3.1.2	ko:K01915	Bacteria	Unidentified	Chloroflexota	Chloroflexota_unknown	Chloroflexota_unknown	Chloroflexota_unknown	Chloroflexota_unknown	Chloroflexota bacterium	Glutamate biosynthesis	Bac_Glutamate biosynthesis	Module1
RepBacGene150978	RepBacGene150978	Bacteria	gene_23D2PB_1130562	-	-	6.3.1.2	ko:K01915	Bacteria	Unidentified	Actinomycetota	Thermoleophilia	Solirubrobacterales	Capillimicrobiaceae	Capillimicrobium	Capillimicrobium parvum	Glutamate biosynthesis	Bac_Glutamate biosynthesis	Module3
RepBacGene150990	RepBacGene150990	Bacteria	gene_23D2PB_1165456	trpC	GO:0000162,GO:0000287,GO:0003674,GO:0003824,GO:0004425,GO:0005488,GO:0005575,GO:0005618,GO:0005623,GO:0005886,GO:0006082,GO:0006520,GO:0006568,GO:0006576,GO:0006586,GO:0006725,GO:0006793,GO:0006796,GO:0006807,GO:0008150,GO:0008152,GO:0008652,GO:0009058,GO:0009072,GO:0009073,GO:0009308,GO:0009309,GO:0009987,GO:0016020,GO:0016053,GO:0016829,GO:0016830,GO:0016831,GO:0018130,GO:0019438,GO:0019637,GO:…	4.1.1.48	ko:K01609	Bacteria	Unidentified	Actinomycetota	Actinomycetes	Actinomycetes_unknown	Actinomycetes_unknown	Actinomycetes_unknown	Actinomycetes_unknown	Tryptophan biosynthesis	Bac_Tryptophan biosynthesis	Module2
RepBacGene151158	RepBacGene151158	Bacteria	gene_23D2PB_433546	-	-	3.5.1.4	ko:K01426	Bacteria	Unidentified	Actinomycetota	Actinomycetota_unknown	Actinomycetota_unknown	Actinomycetota_unknown	Actinomycetota_unknown	Actinomycetota_unknown	IAA biosynthesis	Bac_IAA biosynthesis	Module4
RepBacGene151272	RepBacGene151272	Bacteria	gene_23D2PB_759590	-	-	1.4.1.13,1.4.1.14	ko:K00266	Bacteria	Unidentified	Pseudomonadota	Alphaproteobacteria	Alphaproteobacteria_unknown	Alphaproteobacteria_unknown	Alphaproteobacteria_unknown	Alphaproteobacteria bacterium	Glutamate biosynthesis	Bac_Glutamate biosynthesis	Module1
RepBacGene151308	RepBacGene151308	Bacteria	gene_23D2PB_852775	pabA	-	2.6.1.85,4.1.3.27	ko:K01658,ko:K01664	Bacteria	Unidentified	Bacteria_unknown	Bacteria_unknown	Bacteria_unknown	Bacteria_unknown	Bacteria_unknown	Bacteria_unknown	Tryptophan biosynthesis	Bac_Tryptophan biosynthesis	Module2
RepBacGene151413	RepBacGene151413	Bacteria	gene_23D3NA_1225409	-	-	6.3.1.2	ko:K01915	Bacteria	Unidentified	Bacteria_unknown	Bacteria_unknown	Bacteria_unknown	Bacteria_unknown	Bacteria_unknown	Bacteria_unknown	Glutamate biosynthesis	Bac_Glutamate biosynthesis	Module1
RepBacGene151477	RepBacGene151477	Bacteria	gene_23D3NA_1602415	gltD	GO:0005575,GO:0005622,GO:0005623,GO:0005737,GO:0005829,GO:0005886,GO:0008150,GO:0016020,GO:0040007,GO:0044424,GO:0044444,GO:0044464,GO:0071944	1.4.1.13,1.4.1.14	ko:K00266	Bacteria	Unidentified	Actinomycetota	Actinomycetes	Mycobacteriales	Mycobacteriaceae	Mycobacteriaceae_unknown	Mycobacteriaceae_unknown	Glutamate biosynthesis	Bac_Glutamate biosynthesis	Module4
RepBacGene151517	RepBacGene151517	Bacteria	gene_23D3NA_194803	glnA	GO:0001968,GO:0003674,GO:0003824,GO:0004356,GO:0005488,GO:0005515,GO:0005575,GO:0005576,GO:0005618,GO:0005622,GO:0005623,GO:0005737,GO:0005829,GO:0005886,GO:0006082,GO:0006520,GO:0006541,GO:0006542,GO:0006807,GO:0008150,GO:0008152,GO:0008652,GO:0009058,GO:0009064,GO:0009084,GO:0009405,GO:0009605,GO:0009607,GO:0009893,GO:0009987,GO:0010468,GO:0010604,GO:0010628,GO:0010755,GO:0010756,GO:0010954,GO:…	6.3.1.2	ko:K01915	Bacteria	Unidentified	Chloroflexota	Chloroflexota_unknown	Chloroflexota_unknown	Chloroflexota_unknown	Chloroflexota_unknown	Chloroflexota_unknown	Glutamate biosynthesis	Bac_Glutamate biosynthesis	Module3
RepBacGene151578	RepBacGene151578	Bacteria	gene_23D3NA_498982	nirB	-	1.7.1.15	ko:K00362	Bacteria	Unidentified	Bacteria_unknown	Bacteria_unknown	Bacteria_unknown	Bacteria_unknown	Bacteria_unknown	Bacteria_unknown	Nitrate reduction	Bac_Nitrate reduction	Module2
RepBacGene151592	RepBacGene151592	Bacteria	gene_23D3NA_611185	glnA	-	6.3.1.2	ko:K01915	Bacteria	Unidentified	Pseudomonadota	Alphaproteobacteria	Alphaproteobacteria_unknown	Alphaproteobacteria_unknown	Alphaproteobacteria_unknown	Alphaproteobacteria_unknown	Glutamate biosynthesis	Bac_Glutamate biosynthesis	Module5
RepBacGene151635	RepBacGene151635	Bacteria	gene_23D3NA_917504	-	-	6.3.1.2	ko:K01915	Bacteria	Unidentified	Actinomycetota	Actinomycetota_unknown	Actinomycetota_unknown	Actinomycetota_unknown	Actinomycetota_unknown	Actinomycetota_unknown	Glutamate biosynthesis	Bac_Glutamate biosynthesis	Module4
RepBacGene151657	RepBacGene151657	Bacteria	gene_23D3PA_1019677	glnA	-	6.3.1.2	ko:K01915	Bacteria	Unidentified	Myxococcota	Myxococcota_unknown	Myxococcota_unknown	Myxococcota_unknown	Myxococcota_unknown	Myxococcota_unknown	Glutamate biosynthesis	Bac_Glutamate biosynthesis	Module3
RepBacGene151663	RepBacGene151663	Bacteria	gene_23D3PA_1031486	trpA	-	4.2.1.20	ko:K01695	Bacteria	Unidentified	Chloroflexota	Chloroflexota_unknown	Chloroflexota_unknown	Chloroflexota_unknown	Chloroflexota_unknown	Chloroflexota bacterium	Tryptophan biosynthesis	Bac_Tryptophan biosynthesis	Module2
RepBacGene151915	RepBacGene151915	Bacteria	gene_23D3PA_70859	-	-	1.2.1.3,1.2.1.32,1.2.1.39,1.2.1.8,1.2.1.85	ko:K00128,ko:K00130,ko:K00138,ko:K00146,ko:K10217	Bacteria	Unidentified	Acidobacteriota	Acidobacteriota_unknown	Acidobacteriota_unknown	Acidobacteriota_unknown	Acidobacteriota_unknown	Acidobacteriota_unknown	IAA biosynthesis	Bac_IAA biosynthesis	Module2
RepBacGene152365	RepBacGene152365	Bacteria	gene_23D4PA_1119589	ipdC	-	4.1.1.74	ko:K04103	Bacteria	Unidentified	Actinomycetota	Actinomycetes	Mycobacteriales	Mycobacteriaceae	Mycobacterium	Mycobacterium_unknown	IAA biosynthesis	Bac_IAA biosynthesis	Module4
RepBacGene152390	RepBacGene152390	Bacteria	gene_23D4PA_123341	amiB	-	3.5.1.4	ko:K01426	Bacteria	Unidentified	Actinomycetota	Actinomycetes	Actinomycetes_unknown	Actinomycetes_unknown	Actinomycetes_unknown	Actinomycetes_unknown	IAA biosynthesis	Bac_IAA biosynthesis	Module3
RepBacGene152900	RepBacGene152900	Bacteria	gene_23D5NA_1521551	-	-	1.2.1.16,1.2.1.20,1.2.1.3,1.2.1.79,1.2.1.8	ko:K00128,ko:K00130,ko:K00135	Bacteria	Unidentified	Bacteria_unknown	Bacteria_unknown	Bacteria_unknown	Bacteria_unknown	Bacteria_unknown	Bacteria_unknown	IAA biosynthesis	Bac_IAA biosynthesis	Module3
RepBacGene153009	RepBacGene153009	Bacteria	gene_23D5NA_2023837	-	-	1.2.1.3,1.2.1.39	ko:K00128,ko:K00146	Bacteria	Unidentified	Planctomycetota	Planctomycetota_unknown	Planctomycetota_unknown	Planctomycetota_unknown	Planctomycetota_unknown	Planctomycetota bacterium	IAA biosynthesis	Bac_IAA biosynthesis	Module5
RepBacGene153146	RepBacGene153146	Bacteria	gene_23D5NA_293844	-	-	3.5.1.4	ko:K01426	Bacteria	Unidentified	Bacteria_unknown	Bacteria_unknown	Bacteria_unknown	Bacteria_unknown	Bacteria_unknown	Bacteria_unknown	IAA biosynthesis	Bac_IAA biosynthesis	Module3
RepBacGene153294	RepBacGene153294	Bacteria	gene_23D5PB_04876	-	-	4.1.3.27	ko:K01658	Bacteria	Unidentified	Pseudomonadota	Alphaproteobacteria	Alphaproteobacteria_unknown	Alphaproteobacteria_unknown	Alphaproteobacteria_unknown	Alphaproteobacteria bacterium	Tryptophan biosynthesis	Bac_Tryptophan biosynthesis	Module2
RepBacGene153399	RepBacGene153399	Bacteria	gene_23D5PB_1390544	aofH	GO:0005575,GO:0005622,GO:0005623,GO:0005737,GO:0005829,GO:0005886,GO:0016020,GO:0044424,GO:0044444,GO:0044464,GO:0071944	1.4.3.4	ko:K00274	Bacteria	Unidentified	Actinomycetota	Actinomycetota_unknown	Actinomycetota_unknown	Actinomycetota_unknown	Actinomycetota_unknown	Actinomycetota bacterium	IAA biosynthesis	Bac_IAA biosynthesis	Module4
RepBacGene153453	RepBacGene153453	Bacteria	gene_23D5PB_1590391	MA20_06215	-	1.2.1.3	ko:K00128	Bacteria	Unidentified	Pseudomonadota	Alphaproteobacteria	Alphaproteobacteria_unknown	Alphaproteobacteria_unknown	Alphaproteobacteria_unknown	Alphaproteobacteria_unknown	IAA biosynthesis	Bac_IAA biosynthesis	Module3
RepBacGene153499	RepBacGene153499	Bacteria	gene_23D5PB_259782	-	-	4.1.3.27	ko:K01658,ko:K07010	Bacteria	Unidentified	Actinomycetota	Actinomycetes	Streptosporangiales	Treboniaceae	Trebonia	Trebonia sp.	Tryptophan biosynthesis	Bac_Tryptophan biosynthesis	Module2
RepBacGene153555	RepBacGene153555	Bacteria	gene_23D5PB_479093	-	-	1.2.1.3,1.2.1.39	ko:K00128,ko:K00146	Bacteria	Unidentified	Pseudomonadota	Alphaproteobacteria	Alphaproteobacteria_unknown	Alphaproteobacteria_unknown	Alphaproteobacteria_unknown	Alphaproteobacteria_unknown	IAA biosynthesis	Bac_IAA biosynthesis	Module2
RepBacGene153599	RepBacGene153599	Bacteria	gene_23D5PB_67605	-	-	1.4.1.13,1.4.1.14	ko:K00265	Bacteria	Unidentified	Actinomycetota	Thermoleophilia	Solirubrobacterales	Conexibacteraceae	Conexibacter	Conexibacter_unknown	Glutamate biosynthesis	Bac_Glutamate biosynthesis	Module5
RepBacGene153623	RepBacGene153623	Bacteria	gene_23D5PB_752446	-	-	1.4.1.13,1.4.1.14	ko:K00265	Bacteria	Unidentified	Bacteria_unknown	Bacteria_unknown	Bacteria_unknown	Bacteria_unknown	Bacteria_unknown	Bacteria_unknown	Glutamate biosynthesis	Bac_Glutamate biosynthesis	Module3
RepBacGene153721	RepBacGene153721	Bacteria	gene_23DNCA_1067584	glnA2	GO:0003674,GO:0003824,GO:0005575,GO:0005623,GO:0005886,GO:0016020,GO:0016787,GO:0016810,GO:0016811,GO:0044464,GO:0050001,GO:0071944	6.3.1.2	ko:K01915	Bacteria	Unidentified	Actinomycetota	Actinomycetes	Streptosporangiales	Streptosporangiales_unknown	Streptosporangiales_unknown	Streptosporangiales_unknown	Glutamate biosynthesis	Bac_Glutamate biosynthesis	Module5
RepBacGene154135	RepBacGene154135	Bacteria	gene_9D1NH_1353220	gltD	GO:0005575,GO:0005622,GO:0005623,GO:0005737,GO:0005829,GO:0005886,GO:0008150,GO:0016020,GO:0040007,GO:0044424,GO:0044444,GO:0044464,GO:0071944	1.4.1.13,1.4.1.14	ko:K00266	Bacteria	Unidentified	Actinomycetota	Actinomycetes	Streptosporangiales	Treboniaceae	Trebonia	Trebonia_unknown	Glutamate biosynthesis	Bac_Glutamate biosynthesis	Module2
RepBacGene154289	RepBacGene154289	Bacteria	gene_9D1PG_17502	amtB	-	-	ko:K03320	Bacteria	Unidentified	Pseudomonadota	Alphaproteobacteria	Alphaproteobacteria_unknown	Alphaproteobacteria_unknown	Alphaproteobacteria_unknown	Alphaproteobacteria bacterium	Ammonium transporter	Bac_Ammonium transporter	Module1
RepBacGene154379	RepBacGene154379	Bacteria	gene_9D1PG_616930	trpD	-	2.4.2.18	ko:K00766	Bacteria	Unidentified	Actinomycetota	Actinomycetes	Streptosporangiales	Treboniaceae	Trebonia	Trebonia kvetii	Tryptophan biosynthesis	Bac_Tryptophan biosynthesis	Module2
RepBacGene154545	RepBacGene154545	Bacteria	gene_9D2NG_776012	-	-	6.3.1.2	ko:K01915	Bacteria	Unidentified	Bacteria_unknown	Bacteria_unknown	Bacteria_unknown	Bacteria_unknown	Bacteria_unknown	Bacteria_unknown	Glutamate biosynthesis	Bac_Glutamate biosynthesis	Module3
RepBacGene154594	RepBacGene154594	Bacteria	gene_9D2PG_15733	-	-	1.2.1.3	ko:K00128	Bacteria	Unidentified	Actinomycetota	Actinomycetota_unknown	Actinomycetota_unknown	Actinomycetota_unknown	Actinomycetota_unknown	Actinomycetota_unknown	IAA biosynthesis	Bac_IAA biosynthesis	Module2
RepBacGene154673	RepBacGene154673	Bacteria	gene_9D2PG_526700	amtB	-	-	ko:K03320	Bacteria	Unidentified	Actinomycetota	Actinomycetes	Actinomycetes_unknown	Actinomycetes_unknown	Actinomycetes_unknown	Actinomycetes_unknown	Ammonium transporter	Bac_Ammonium transporter	Module4
RepBacGene154702	RepBacGene154702	Bacteria	gene_9D2PG_667485	glnA	-	6.3.1.2	ko:K01915	Bacteria	Unidentified	Bacteria_unknown	Bacteria_unknown	Bacteria_unknown	Bacteria_unknown	Bacteria_unknown	Bacteria_unknown	Glutamate biosynthesis	Bac_Glutamate biosynthesis	Module4
RepBacGene154974	RepBacGene154974	Bacteria	gene_9D3PH_23501	-	-	1.4.3.4	ko:K00274	Bacteria	Unidentified	Chloroflexota	Ktedonobacteria	Ktedonobacteria_unknown	Ktedonobacteria_unknown	Ktedonobacteria_unknown	Ktedonobacteria_unknown	IAA biosynthesis	Bac_IAA biosynthesis	Module2
RepBacGene155321	RepBacGene155321	Bacteria	gene_9D4PH_244906	amt	-	-	ko:K03320	Bacteria	Unidentified	Actinomycetota	Actinomycetes	Actinomycetes_unknown	Actinomycetes_unknown	Actinomycetes_unknown	Actinomycetes_unknown	Ammonium transporter	Bac_Ammonium transporter	Module4
RepBacGene155336	RepBacGene155336	Bacteria	gene_9D4PH_372331	gltB	-	1.4.1.13,1.4.1.14	ko:K00265	Bacteria	Unidentified	Actinomycetota	Actinomycetes	Streptosporangiales	Treboniaceae	Trebonia	Trebonia_unknown	Glutamate biosynthesis	Bac_Glutamate biosynthesis	Module4
RepBacGene155346	RepBacGene155346	Bacteria	gene_9D4PH_43841	gltB	-	1.4.1.13,1.4.1.14	ko:K00265	Bacteria	Unidentified	Actinomycetota	Actinomycetota_unknown	Actinomycetota_unknown	Actinomycetota_unknown	Actinomycetota_unknown	Actinomycetota_unknown	Glutamate biosynthesis	Bac_Glutamate biosynthesis	Module4
RepBacGene155376	RepBacGene155376	Bacteria	gene_9D4PH_605288	glnA	GO:0001968,GO:0003674,GO:0003824,GO:0004356,GO:0005488,GO:0005515,GO:0005575,GO:0005576,GO:0005618,GO:0005622,GO:0005623,GO:0005737,GO:0005829,GO:0005886,GO:0006082,GO:0006520,GO:0006541,GO:0006542,GO:0006807,GO:0008150,GO:0008152,GO:0008652,GO:0009058,GO:0009064,GO:0009084,GO:0009405,GO:0009605,GO:0009607,GO:0009893,GO:0009987,GO:0010468,GO:0010604,GO:0010628,GO:0010755,GO:0010756,GO:0010954,GO:…	6.3.1.2	ko:K01915	Bacteria	Unidentified	Actinomycetota	Actinomycetes	Actinomycetes_unknown	Actinomycetes_unknown	Actinomycetes_unknown	Actinomycetes_unknown	Glutamate biosynthesis	Bac_Glutamate biosynthesis	Module5
RepBacGene155606	RepBacGene155606	Bacteria	gene_9D5NG_630185	glnA	-	6.3.1.2	ko:K01915	Bacteria	Unidentified	Pseudomonadota	Gammaproteobacteria	Gammaproteobacteria_unknown	Gammaproteobacteria_unknown	Gammaproteobacteria_unknown	Gammaproteobacteria_unknown	Glutamate biosynthesis	Bac_Glutamate biosynthesis	Module2
RepBacGene155674	RepBacGene155674	Bacteria	gene_9D5PG_1024350	-	-	3.5.1.4	ko:K01426	Bacteria	Unidentified	Actinomycetota	Actinomycetota_unknown	Actinomycetota_unknown	Actinomycetota_unknown	Actinomycetota_unknown	Actinomycetota_unknown	IAA biosynthesis	Bac_IAA biosynthesis	Module4
RepBacGene155735	RepBacGene155735	Bacteria	gene_9D5PG_327960	-	-	1.4.1.13,1.4.1.14	ko:K00265	Bacteria	Unidentified	Bacteria_unknown	Bacteria_unknown	Bacteria_unknown	Bacteria_unknown	Bacteria_unknown	Bacteria_unknown	Glutamate biosynthesis	Bac_Glutamate biosynthesis	Module2
RepBacGene155750	RepBacGene155750	Bacteria	gene_9D5PG_389248	trpC	GO:0000162,GO:0000287,GO:0003674,GO:0003824,GO:0004425,GO:0005488,GO:0005575,GO:0005618,GO:0005623,GO:0005886,GO:0006082,GO:0006520,GO:0006568,GO:0006576,GO:0006586,GO:0006725,GO:0006793,GO:0006796,GO:0006807,GO:0008150,GO:0008152,GO:0008652,GO:0009058,GO:0009072,GO:0009073,GO:0009308,GO:0009309,GO:0009987,GO:0016020,GO:0016053,GO:0016829,GO:0016830,GO:0016831,GO:0018130,GO:0019438,GO:0019637,GO:…	4.1.1.48	ko:K01609	Bacteria	Unidentified	Actinomycetota	Actinomycetes	Actinomycetes_unknown	Actinomycetes_unknown	Actinomycetes_unknown	Actinomycetes_unknown	Tryptophan biosynthesis	Bac_Tryptophan biosynthesis	Module2
RepBacGene156011	RepBacGene156011	Bacteria	gene_TmDco_1494636	trpF	-	5.3.1.24	ko:K01817	Bacteria	Unidentified	Planctomycetota	Planctomycetia	Isosphaerales	Isosphaeraceae	Singulisphaera	Singulisphaera_unknown	Tryptophan biosynthesis	Bac_Tryptophan biosynthesis	Module5
RepBacGene156040	RepBacGene156040	Bacteria	gene_TmDco_1608762	-	-	1.4.1.13,1.4.1.14	ko:K00265	Bacteria	Unidentified	Pseudomonadota	Alphaproteobacteria	Caulobacterales	Caulobacteraceae	Caulobacteraceae_unknown	Caulobacteraceae_unknown	Glutamate biosynthesis	Bac_Glutamate biosynthesis	Module4
RepBacGene156302	RepBacGene156302	Bacteria	gene_TmDco_2309643	glnA	-	6.3.1.2	ko:K01915	Bacteria	Unidentified	Myxococcota	Myxococcota_unknown	Myxococcota_unknown	Myxococcota_unknown	Myxococcota_unknown	Myxococcota_unknown	Glutamate biosynthesis	Bac_Glutamate biosynthesis	Module4
RepBacGene15666	RepBacGene15666	Bacteria	gene_23DNCA_164468	-	-	6.3.1.2	ko:K01915	Bacteria	Unidentified	Acidobacteriota	Acidobacteriota_unknown	Acidobacteriota_unknown	Acidobacteriota_unknown	Acidobacteriota_unknown	Acidobacteriota_unknown	Glutamate biosynthesis	Bac_Glutamate biosynthesis	Module2
RepBacGene157125	RepBacGene157125	Bacteria	gene_TmMcoP1_62051	-	-	1.2.1.3,1.2.1.39	ko:K00128,ko:K00146	Bacteria	Unidentified	Acidobacteriota	Acidobacteriota_unknown	Acidobacteriota_unknown	Acidobacteriota_unknown	Acidobacteriota_unknown	Acidobacteriota_unknown	IAA biosynthesis	Bac_IAA biosynthesis	Module5
RepBacGene157418	RepBacGene157418	Bacteria	gene_TmMcoP2_1429578	-	-	1.2.1.3,1.2.1.39	ko:K00128,ko:K00146	Bacteria	Unidentified	Planctomycetota	Planctomycetota_unknown	Planctomycetota_unknown	Planctomycetota_unknown	Planctomycetota_unknown	Planctomycetota bacterium	IAA biosynthesis	Bac_IAA biosynthesis	Module1
RepBacGene15752	RepBacGene15752	Bacteria	gene_23D1NA_350852	hisF	GO:0000107,GO:0003674,GO:0003824,GO:0008150,GO:0016740,GO:0016757,GO:0016763,GO:0040007	4.1.3.27	ko:K01657,ko:K02500	Bacteria	Unidentified	Actinomycetota	Actinomycetes	Mycobacteriales	Mycobacteriaceae	Mycolicibacterium	Mycolicibacterium_unknown	Tryptophan biosynthesis	Bac_Tryptophan biosynthesis	Module2
RepBacGene157574	RepBacGene157574	Bacteria	gene_TmMcoP2_484593	-	-	1.2.1.3,1.2.1.39	ko:K00128,ko:K00146	Bacteria	Unidentified	Planctomycetota	Planctomycetota_unknown	Planctomycetota_unknown	Planctomycetota_unknown	Planctomycetota_unknown	Planctomycetota bacterium	IAA biosynthesis	Bac_IAA biosynthesis	Module2
RepBacGene157730	RepBacGene157730	Bacteria	gene_TmMcoP2_863915	-	-	1.2.1.3	ko:K00128,ko:K00138	Bacteria	Unidentified	Bacteria_unknown	Bacteria_unknown	Bacteria_unknown	Bacteria_unknown	Bacteria_unknown	Bacteria_unknown	IAA biosynthesis	Bac_IAA biosynthesis	Module1
RepBacGene157999	RepBacGene157999	Bacteria	gene_TmMcoP3_1450419	-	-	1.4.1.13,1.4.1.14	ko:K00266	Bacteria	Unidentified	Planctomycetota	Planctomycetia	Isosphaerales	Isosphaeraceae	Isosphaeraceae_unknown	Isosphaeraceae_unknown	Glutamate biosynthesis	Bac_Glutamate biosynthesis	Module4
RepBacGene158228	RepBacGene158228	Bacteria	gene_TmMcoP3_742830	trpE	-	4.1.3.27	ko:K13503	Bacteria	Unidentified	Pseudomonadota	Alphaproteobacteria	Alphaproteobacteria_unknown	Alphaproteobacteria_unknown	Alphaproteobacteria_unknown	Alphaproteobacteria_unknown	Tryptophan biosynthesis	Bac_Tryptophan biosynthesis	Module4
RepBacGene158269	RepBacGene158269	Bacteria	gene_TmMcoP3_851730	-	-	1.4.3.4	ko:K00274	Bacteria	Unidentified	Acidobacteriota	Acidobacteriota_unknown	Acidobacteriota_unknown	Acidobacteriota_unknown	Acidobacteriota_unknown	Acidobacteriota bacterium	IAA biosynthesis	Bac_IAA biosynthesis	Module4
RepBacGene158494	RepBacGene158494	Bacteria	gene_TmMcoP4_138633	-	-	1.2.1.3,1.2.1.39	ko:K00128,ko:K00146	Bacteria	Unidentified	Actinomycetota	Actinomycetota_unknown	Actinomycetota_unknown	Actinomycetota_unknown	Actinomycetota_unknown	Actinobacteria bacterium SCGC AG-212-D09	IAA biosynthesis	Bac_IAA biosynthesis	Module3
RepBacGene158720	RepBacGene158720	Bacteria	gene_TmMcoP4_649877	gltB	GO:0003674,GO:0003824,GO:0005575,GO:0005622,GO:0005623,GO:0005737,GO:0005829,GO:0005886,GO:0006082,GO:0006520,GO:0006536,GO:0006537,GO:0006541,GO:0006807,GO:0008150,GO:0008152,GO:0008652,GO:0009058,GO:0009064,GO:0009084,GO:0009987,GO:0015930,GO:0016020,GO:0016053,GO:0016491,GO:0016638,GO:0019676,GO:0019740,GO:0019752,GO:0040007,GO:0043436,GO:0043648,GO:0043650,GO:0044237,GO:0044238,GO:0044249,GO:…	1.4.1.13,1.4.1.14,1.4.7.1	ko:K00265,ko:K00284	Bacteria	Unidentified	Actinomycetota	Actinomycetota_unknown	Actinomycetota_unknown	Actinomycetota_unknown	Actinomycetota_unknown	Actinomycetota_unknown	Glutamate biosynthesis	Bac_Glutamate biosynthesis	Module1
RepBacGene158741	RepBacGene158741	Bacteria	gene_TmMcoP4_701878	-	-	1.2.1.3,1.2.1.39	ko:K00128,ko:K00146	Bacteria	Unidentified	Planctomycetota	Planctomycetota_unknown	Planctomycetota_unknown	Planctomycetota_unknown	Planctomycetota_unknown	Planctomycetota bacterium	IAA biosynthesis	Bac_IAA biosynthesis	Module5
RepBacGene158907	RepBacGene158907	Bacteria	gene_23D1NA_1025051	gltB	GO:0003674,GO:0003824,GO:0005575,GO:0005622,GO:0005623,GO:0005737,GO:0005829,GO:0005886,GO:0006082,GO:0006520,GO:0006536,GO:0006537,GO:0006541,GO:0006807,GO:0008150,GO:0008152,GO:0008652,GO:0009058,GO:0009064,GO:0009084,GO:0009987,GO:0015930,GO:0016020,GO:0016053,GO:0016491,GO:0016638,GO:0019676,GO:0019740,GO:0019752,GO:0040007,GO:0043436,GO:0043648,GO:0043650,GO:0044237,GO:0044238,GO:0044249,GO:…	1.4.1.13,1.4.1.14,1.4.7.1	ko:K00265,ko:K00284	Bacteria	Unidentified	Actinomycetota	Actinomycetota_unknown	Actinomycetota_unknown	Actinomycetota_unknown	Actinomycetota_unknown	Actinomycetota_unknown	Glutamate biosynthesis	Bac_Glutamate biosynthesis	Module2
RepBacGene159164	RepBacGene159164	Bacteria	gene_23D1NA_1794763	amiA2	-	3.5.1.4	ko:K01426	Bacteria	Unidentified	Bacteria_unknown	Bacteria_unknown	Bacteria_unknown	Bacteria_unknown	Bacteria_unknown	Bacteria_unknown	IAA biosynthesis	Bac_IAA biosynthesis	Module2
RepBacGene159406	RepBacGene159406	Bacteria	gene_23D1NA_704432	-	-	1.4.1.13,1.4.1.14	ko:K00265	Bacteria	Unidentified	Acidobacteriota	Acidobacteriota_unknown	Acidobacteriota_unknown	Acidobacteriota_unknown	Acidobacteriota_unknown	Acidobacteriota bacterium	Glutamate biosynthesis	Bac_Glutamate biosynthesis	Module3
RepBacGene159434	RepBacGene159434	Bacteria	gene_23D1NA_769683	glnA	GO:0001968,GO:0003674,GO:0003824,GO:0004356,GO:0005488,GO:0005515,GO:0005575,GO:0005576,GO:0005618,GO:0005622,GO:0005623,GO:0005737,GO:0005829,GO:0005886,GO:0006082,GO:0006520,GO:0006541,GO:0006542,GO:0006807,GO:0008150,GO:0008152,GO:0008652,GO:0009058,GO:0009064,GO:0009084,GO:0009405,GO:0009605,GO:0009607,GO:0009893,GO:0009987,GO:0010468,GO:0010604,GO:0010628,GO:0010755,GO:0010756,GO:0010954,GO:…	6.3.1.2	ko:K01915	Bacteria	Unidentified	Actinomycetota	Actinomycetes	Mycobacteriales	Mycobacteriaceae	Mycobacteriaceae_unknown	Mycobacteriaceae_unknown	Glutamate biosynthesis	Bac_Glutamate biosynthesis	Module2
RepBacGene159528	RepBacGene159528	Bacteria	gene_23D1PA_1023708	hisF	GO:0000107,GO:0003674,GO:0003824,GO:0008150,GO:0016740,GO:0016757,GO:0016763,GO:0040007	4.1.3.27	ko:K01657,ko:K02500	Bacteria	Unidentified	Actinomycetota	Actinomycetes	Actinomycetes_unknown	Actinomycetes_unknown	Actinomycetes_unknown	Actinomycetes_unknown	Tryptophan biosynthesis	Bac_Tryptophan biosynthesis	Module4
RepBacGene159622	RepBacGene159622	Bacteria	gene_23D1PA_20751	-	-	1.2.1.3,1.2.1.9	ko:K00128,ko:K00131	Bacteria	Unidentified	Verrucomicrobiota	Verrucomicrobiota_unknown	Verrucomicrobiota_unknown	Verrucomicrobiota_unknown	Verrucomicrobiota_unknown	Verrucomicrobiota_unknown	IAA biosynthesis	Bac_IAA biosynthesis	Module5
RepBacGene159636	RepBacGene159636	Bacteria	gene_23D1PA_226367	amtB	GO:0003674,GO:0005215,GO:0005488,GO:0005515,GO:0005575,GO:0005623,GO:0005886,GO:0005887,GO:0006810,GO:0006811,GO:0006812,GO:0008150,GO:0008324,GO:0008519,GO:0015075,GO:0015291,GO:0015292,GO:0015669,GO:0015670,GO:0015696,GO:0015893,GO:0016020,GO:0016021,GO:0019755,GO:0022804,GO:0022857,GO:0031224,GO:0031226,GO:0034220,GO:0042221,GO:0042493,GO:0042802,GO:0044425,GO:0044459,GO:0044464,GO:0050896,GO:…	-	ko:K03320	Bacteria	Unidentified	Pseudomonadota	Alphaproteobacteria	Alphaproteobacteria_unknown	Alphaproteobacteria_unknown	Alphaproteobacteria_unknown	Alphaproteobacteria_unknown	Ammonium transporter	Bac_Ammonium transporter	Module5
RepBacGene159737	RepBacGene159737	Bacteria	gene_23D1PA_432685	trpD	GO:0000162,GO:0003674,GO:0003824,GO:0004048,GO:0005575,GO:0005576,GO:0005623,GO:0005886,GO:0006082,GO:0006520,GO:0006568,GO:0006576,GO:0006586,GO:0006725,GO:0006807,GO:0008150,GO:0008152,GO:0008652,GO:0009058,GO:0009072,GO:0009073,GO:0009308,GO:0009309,GO:0009987,GO:0016020,GO:0016053,GO:0016740,GO:0016757,GO:0016763,GO:0018130,GO:0019438,GO:0019752,GO:0034641,GO:0040007,GO:0042401,GO:0042430,GO:…	2.4.2.18	ko:K00766	Bacteria	Unidentified	Actinomycetota	Actinomycetes	Actinomycetes_unknown	Actinomycetes_unknown	Actinomycetes_unknown	Actinomycetes_unknown	Tryptophan biosynthesis	Bac_Tryptophan biosynthesis	Module5
RepBacGene159767	RepBacGene159767	Bacteria	gene_23D1PA_480501	pcd	GO:0003674,GO:0003824,GO:0004029,GO:0006081,GO:0008150,GO:0008152,GO:0009987,GO:0016491,GO:0016620,GO:0016903,GO:0044237,GO:0055114,GO:0071704	1.2.1.3	ko:K00128	Bacteria	Unidentified	Pseudomonadota	Gammaproteobacteria	Gammaproteobacteria_unknown	Gammaproteobacteria_unknown	Gammaproteobacteria_unknown	Gammaproteobacteria bacterium	IAA biosynthesis	Bac_IAA biosynthesis	Module2
RepBacGene159840	RepBacGene159840	Bacteria	gene_23D1PA_669250	gltB	-	1.4.1.13,1.4.1.14,1.4.7.1	ko:K00265,ko:K00284	Bacteria	Unidentified	Actinomycetota	Actinomycetes	Actinomycetes_unknown	Actinomycetes_unknown	Actinomycetes_unknown	Actinomycetes_unknown	Glutamate biosynthesis	Bac_Glutamate biosynthesis	Module3
RepBacGene159916	RepBacGene159916	Bacteria	gene_23D1PA_880454	gltB	-	1.4.1.13,1.4.1.14	ko:K00265	Bacteria	Unidentified	Pseudomonadota	Alphaproteobacteria	Alphaproteobacteria_unknown	Alphaproteobacteria_unknown	Alphaproteobacteria_unknown	Alphaproteobacteria bacterium	Glutamate biosynthesis	Bac_Glutamate biosynthesis	Module4
RepBacGene160002	RepBacGene160002	Bacteria	gene_23D2NA_129628	-	-	6.3.1.2	ko:K01915	Bacteria	Unidentified	Acidobacteriota	Acidobacteriota_unknown	Acidobacteriota_unknown	Acidobacteriota_unknown	Acidobacteriota_unknown	Acidobacteriota_unknown	Glutamate biosynthesis	Bac_Glutamate biosynthesis	Module2
RepBacGene16002	RepBacGene16002	Bacteria	gene_23D3PA_273536	glnA	GO:0001968,GO:0003674,GO:0003824,GO:0004356,GO:0005488,GO:0005515,GO:0005575,GO:0005576,GO:0005618,GO:0005622,GO:0005623,GO:0005737,GO:0005829,GO:0005886,GO:0006082,GO:0006520,GO:0006541,GO:0006542,GO:0006807,GO:0008150,GO:0008152,GO:0008652,GO:0009058,GO:0009064,GO:0009084,GO:0009405,GO:0009605,GO:0009607,GO:0009893,GO:0009987,GO:0010468,GO:0010604,GO:0010628,GO:0010755,GO:0010756,GO:0010954,GO:…	6.3.1.2	ko:K01915	Bacteria	Unidentified	Actinomycetota	Actinomycetes	Actinomycetes_unknown	Actinomycetes_unknown	Actinomycetes_unknown	Actinomycetes_unknown	Glutamate biosynthesis	Bac_Glutamate biosynthesis	Module2
RepBacGene160044	RepBacGene160044	Bacteria	gene_23D2NA_148377	-	-	6.3.1.2	ko:K01915	Bacteria	Unidentified	Chloroflexota	Chloroflexota_unknown	Chloroflexota_unknown	Chloroflexota_unknown	Chloroflexota_unknown	Chloroflexota bacterium	Glutamate biosynthesis	Bac_Glutamate biosynthesis	Module3
RepBacGene160056	RepBacGene160056	Bacteria	gene_23D2NA_1535183	-	-	1.4.1.13,1.4.1.14	ko:K00266	Bacteria	Unidentified	Pseudomonadota	Pseudomonadota_unknown	Pseudomonadota_unknown	Pseudomonadota_unknown	Pseudomonadota_unknown	Pseudomonadota_unknown	Glutamate biosynthesis	Bac_Glutamate biosynthesis	Module4
RepBacGene160141	RepBacGene160141	Bacteria	gene_23D2NA_1919324	-	-	1.2.1.3	ko:K00128	Bacteria	Unidentified	Planctomycetota	Planctomycetota_unknown	Planctomycetota_unknown	Planctomycetota_unknown	Planctomycetota_unknown	Planctomycetota_unknown	IAA biosynthesis	Bac_IAA biosynthesis	Module5
RepBacGene160279	RepBacGene160279	Bacteria	gene_23D2NA_781167	glnA	-	6.3.1.2	ko:K01915	Bacteria	Unidentified	Pseudomonadota	Alphaproteobacteria	Hyphomicrobiales	Hyphomicrobiales_unknown	Hyphomicrobiales_unknown	Hyphomicrobiales_unknown	Glutamate biosynthesis	Bac_Glutamate biosynthesis	Module2
RepBacGene160368	RepBacGene160368	Bacteria	gene_23D2PB_1140907	glnA	-	6.3.1.2	ko:K01915	Bacteria	Unidentified	Pseudomonadota	Alphaproteobacteria	Alphaproteobacteria_unknown	Alphaproteobacteria_unknown	Alphaproteobacteria_unknown	Alphaproteobacteria_unknown	Glutamate biosynthesis	Bac_Glutamate biosynthesis	Module2
RepBacGene160608	RepBacGene160608	Bacteria	gene_23D2PB_51708	-	-	6.3.1.2	ko:K01915	Bacteria	Unidentified	Actinomycetota	Actinomycetota_unknown	Actinomycetota_unknown	Actinomycetota_unknown	Actinomycetota_unknown	Actinomycetota_unknown	Glutamate biosynthesis	Bac_Glutamate biosynthesis	Module5
RepBacGene160782	RepBacGene160782	Bacteria	gene_23D3NA_00392	-	-	3.5.1.4	ko:K01426	Bacteria	Unidentified	Actinomycetota	Actinomycetota_unknown	Actinomycetota_unknown	Actinomycetota_unknown	Actinomycetota_unknown	Actinomycetota bacterium	IAA biosynthesis	Bac_IAA biosynthesis	Module1
RepBacGene160836	RepBacGene160836	Bacteria	gene_23D3NA_129839	trpA	-	4.2.1.20	ko:K01695	Bacteria	Unidentified	Pseudomonadota	Alphaproteobacteria	Alphaproteobacteria_unknown	Alphaproteobacteria_unknown	Alphaproteobacteria_unknown	Alphaproteobacteria_unknown	Tryptophan biosynthesis	Bac_Tryptophan biosynthesis	Module4
RepBacGene160996	RepBacGene160996	Bacteria	gene_23D3NA_429231	-	-	1.4.1.13,1.4.1.14	ko:K00265	Bacteria	Unidentified	Actinomycetota	Actinomycetota_unknown	Actinomycetota_unknown	Actinomycetota_unknown	Actinomycetota_unknown	Actinomycetota bacterium	Glutamate biosynthesis	Bac_Glutamate biosynthesis	Module2
RepBacGene161461	RepBacGene161461	Bacteria	gene_23D3PA_907222	gltB	GO:0003674,GO:0003824,GO:0005575,GO:0005622,GO:0005623,GO:0005737,GO:0006082,GO:0006520,GO:0006536,GO:0006537,GO:0006541,GO:0006807,GO:0008150,GO:0008152,GO:0008652,GO:0009058,GO:0009064,GO:0009084,GO:0009987,GO:0015930,GO:0016053,GO:0016491,GO:0016638,GO:0019676,GO:0019740,GO:0019752,GO:0043436,GO:0043648,GO:0043650,GO:0044237,GO:0044238,GO:0044249,GO:0044281,GO:0044283,GO:0044424,GO:0044464,GO:…	1.4.1.13,1.4.1.14	ko:K00265	Bacteria	Unidentified	Pseudomonadota	Alphaproteobacteria	Alphaproteobacteria_unknown	Alphaproteobacteria_unknown	Alphaproteobacteria_unknown	Alphaproteobacteria_unknown	Glutamate biosynthesis	Bac_Glutamate biosynthesis	Module4
RepBacGene161770	RepBacGene161770	Bacteria	gene_23D4NA_504773	-	-	1.7.1.15	ko:K00363,ko:K05710	Bacteria	Unidentified	Planctomycetota	Planctomycetia	Gemmatales	Gemmatales_unknown	Gemmatales_unknown	Gemmatales bacterium	Nitrate reduction	Bac_Nitrate reduction	Module3
RepBacGene161889	RepBacGene161889	Bacteria	gene_23D4PA_103950	-	-	-	ko:K03320	Bacteria	Unidentified	Bacteria_unknown	Bacteria_unknown	Bacteria_unknown	Bacteria_unknown	Bacteria_unknown	Bacteria_unknown	Ammonium transporter	Bac_Ammonium transporter	Module2
RepBacGene162075	RepBacGene162075	Bacteria	gene_23D4PA_235679	-	-	3.5.1.4	ko:K01426	Bacteria	Unidentified	Actinomycetota	Actinomycetes	Actinomycetes_unknown	Actinomycetes_unknown	Actinomycetes_unknown	Actinomycetes_unknown	IAA biosynthesis	Bac_IAA biosynthesis	Module2
RepBacGene162148	RepBacGene162148	Bacteria	gene_23D4PA_450991	-	-	4.2.1.20	ko:K01696	Bacteria	Unidentified	Chloroflexota	Chloroflexota_unknown	Chloroflexota_unknown	Chloroflexota_unknown	Chloroflexota_unknown	Chloroflexota bacterium	Tryptophan biosynthesis	Bac_Tryptophan biosynthesis	Module4
RepBacGene16215	RepBacGene16215	Bacteria	gene_23D4PA_1363021	-	-	1.17.1.9	ko:K00123,ko:K00372	Bacteria	Unidentified	Actinomycetota	Actinomycetes	Actinomycetes_unknown	Actinomycetes_unknown	Actinomycetes_unknown	Actinomycetes_unknown	Nitrate reduction	Bac_Nitrate reduction	Module2
RepBacGene162219	RepBacGene162219	Bacteria	gene_23D4PA_646551	nirD	-	1.7.1.15	ko:K00363	Bacteria	Unidentified	Actinomycetota	Actinomycetes	Actinomycetes_unknown	Actinomycetes_unknown	Actinomycetes_unknown	Actinomycetes_unknown	Nitrate reduction	Bac_Nitrate reduction	Module2
RepBacGene162547	RepBacGene162547	Bacteria	gene_23D5NA_1730851	amt	-	-	ko:K03320	Bacteria	Unidentified	Actinomycetota	Actinomycetes	Mycobacteriales	Mycobacteriaceae	Mycobacteriaceae_unknown	Mycobacteriaceae_unknown	Ammonium transporter	Bac_Ammonium transporter	Module2
RepBacGene162760	RepBacGene162760	Bacteria	gene_23D5NA_2567124	gltB	-	1.4.1.13,1.4.1.14,1.4.7.1	ko:K00265,ko:K00284	Bacteria	Unidentified	Actinomycetota	Actinomycetes	Actinomycetes_unknown	Actinomycetes_unknown	Actinomycetes_unknown	Actinomycetes_unknown	Glutamate biosynthesis	Bac_Glutamate biosynthesis	Module5
RepBacGene163010	RepBacGene163010	Bacteria	gene_23D5PB_1176686	glnA	-	6.3.1.2	ko:K01915	Bacteria	Unidentified	Pseudomonadota	Gammaproteobacteria	Gammaproteobacteria_unknown	Gammaproteobacteria_unknown	Gammaproteobacteria_unknown	Gammaproteobacteria bacterium	Glutamate biosynthesis	Bac_Glutamate biosynthesis	Module1
RepBacGene163036	RepBacGene163036	Bacteria	gene_23D5PB_1265173	trpB	GO:0000162,GO:0003674,GO:0005488,GO:0005515,GO:0005575,GO:0005622,GO:0005623,GO:0005737,GO:0006082,GO:0006520,GO:0006568,GO:0006576,GO:0006586,GO:0006725,GO:0006807,GO:0008150,GO:0008152,GO:0008652,GO:0009058,GO:0009072,GO:0009073,GO:0009308,GO:0009309,GO:0009987,GO:0016053,GO:0018130,GO:0019438,GO:0019752,GO:0034641,GO:0042401,GO:0042430,GO:0042435,GO:0042802,GO:0043436,GO:0044106,GO:0044237,GO:…	4.2.1.20	ko:K01696	Bacteria	Unidentified	Chloroflexota	Chloroflexota_unknown	Chloroflexota_unknown	Chloroflexota_unknown	Chloroflexota_unknown	Chloroflexota bacterium	Tryptophan biosynthesis	Bac_Tryptophan biosynthesis	Module2
RepBacGene163079	RepBacGene163079	Bacteria	gene_23D5PB_1394589	glnA	GO:0001968,GO:0003674,GO:0003824,GO:0004356,GO:0005488,GO:0005515,GO:0005575,GO:0005576,GO:0005618,GO:0005622,GO:0005623,GO:0005737,GO:0005829,GO:0005886,GO:0006082,GO:0006520,GO:0006541,GO:0006542,GO:0006807,GO:0008150,GO:0008152,GO:0008652,GO:0009058,GO:0009064,GO:0009084,GO:0009405,GO:0009605,GO:0009607,GO:0009893,GO:0009987,GO:0010468,GO:0010604,GO:0010628,GO:0010755,GO:0010756,GO:0010954,GO:…	6.3.1.2	ko:K01915	Bacteria	Unidentified	Actinomycetota	Actinomycetes	Catenulisporales	Actinospicaceae	Actinospica	Actinospica_unknown	Glutamate biosynthesis	Bac_Glutamate biosynthesis	Module5
RepBacGene163148	RepBacGene163148	Bacteria	gene_23D5PB_179462	-	-	6.3.1.2	ko:K01915	Bacteria	Unidentified	Chloroflexota	Chloroflexota_unknown	Chloroflexota_unknown	Chloroflexota_unknown	Chloroflexota_unknown	Chloroflexota_unknown	Glutamate biosynthesis	Bac_Glutamate biosynthesis	Module3
RepBacGene163255	RepBacGene163255	Bacteria	gene_23D5PB_501820	glnA	-	6.3.1.2	ko:K01915	Bacteria	Unidentified	Pseudomonadota	Alphaproteobacteria	Alphaproteobacteria_unknown	Alphaproteobacteria_unknown	Alphaproteobacteria_unknown	Alphaproteobacteria_unknown	Glutamate biosynthesis	Bac_Glutamate biosynthesis	Module5
RepBacGene163395	RepBacGene163395	Bacteria	gene_23D5PB_965021	-	-	1.2.1.16,1.2.1.20,1.2.1.3,1.2.1.79,1.2.1.8	ko:K00128,ko:K00130,ko:K00135	Bacteria	Unidentified	Bacteria_unknown	Bacteria_unknown	Bacteria_unknown	Bacteria_unknown	Bacteria_unknown	Bacteria_unknown	IAA biosynthesis	Bac_IAA biosynthesis	Module2
RepBacGene163927	RepBacGene163927	Bacteria	gene_9D1NH_285230	glnA	-	6.3.1.2	ko:K01915	Bacteria	Unidentified	Bacteria_unknown	Bacteria_unknown	Bacteria_unknown	Bacteria_unknown	Bacteria_unknown	Bacteria_unknown	Glutamate biosynthesis	Bac_Glutamate biosynthesis	Module3
RepBacGene164084	RepBacGene164084	Bacteria	gene_9D1PG_231214	glnA	-	6.3.1.2	ko:K01915	Bacteria	Unidentified	Bacteria_unknown	Bacteria_unknown	Bacteria_unknown	Bacteria_unknown	Bacteria_unknown	Bacteria_unknown	Glutamate biosynthesis	Bac_Glutamate biosynthesis	Module3
RepBacGene164133	RepBacGene164133	Bacteria	gene_9D1PG_470390	-	-	1.2.1.3	ko:K00128	Bacteria	Unidentified	Bacteria_unknown	Bacteria_unknown	Bacteria_unknown	Bacteria_unknown	Bacteria_unknown	Bacteria_unknown	IAA biosynthesis	Bac_IAA biosynthesis	Module1
RepBacGene164463	RepBacGene164463	Bacteria	gene_9D2PG_575000	glnA	-	6.3.1.2	ko:K01915	Bacteria	Unidentified	Pseudomonadota	Alphaproteobacteria	Alphaproteobacteria_unknown	Alphaproteobacteria_unknown	Alphaproteobacteria_unknown	Alphaproteobacteria_unknown	Glutamate biosynthesis	Bac_Glutamate biosynthesis	Module1
RepBacGene164632	RepBacGene164632	Bacteria	gene_9D3NG_289301	gltB	GO:0003674,GO:0003824,GO:0005575,GO:0005622,GO:0005623,GO:0005737,GO:0006082,GO:0006520,GO:0006536,GO:0006537,GO:0006541,GO:0006807,GO:0008150,GO:0008152,GO:0008652,GO:0009058,GO:0009064,GO:0009084,GO:0009987,GO:0015930,GO:0016053,GO:0016491,GO:0016638,GO:0019676,GO:0019740,GO:0019752,GO:0043436,GO:0043648,GO:0043650,GO:0044237,GO:0044238,GO:0044249,GO:0044281,GO:0044283,GO:0044424,GO:0044464,GO:…	1.4.7.1	ko:K00284	Bacteria	Unidentified	Bacteria_unknown	Deltaproteobacteria	Deltaproteobacteria_unknown	Deltaproteobacteria_unknown	Deltaproteobacteria_unknown	Deltaproteobacteria_unknown	Glutamate biosynthesis	Bac_Glutamate biosynthesis	Module1
RepBacGene164633	RepBacGene164633	Bacteria	gene_9D3NG_310560	-	-	-	ko:K03320	Bacteria	Unidentified	Actinomycetota	Actinomycetes	Actinomycetes_unknown	Actinomycetes_unknown	Actinomycetes_unknown	Actinomycetes_unknown	Ammonium transporter	Bac_Ammonium transporter	Module5
RepBacGene164722	RepBacGene164722	Bacteria	gene_9D3NG_832334	glnA	-	6.3.1.2	ko:K01915	Bacteria	Unidentified	Pseudomonadota	Alphaproteobacteria	Alphaproteobacteria_unknown	Alphaproteobacteria_unknown	Alphaproteobacteria_unknown	Alphaproteobacteria_unknown	Glutamate biosynthesis	Bac_Glutamate biosynthesis	Module3
RepBacGene165015	RepBacGene165015	Bacteria	gene_9D4NG_215026	cysI	-	1.7.7.1,1.8.1.2	ko:K00366,ko:K00381	Bacteria	Unidentified	Chloroflexota	Chloroflexota_unknown	Chloroflexota_unknown	Chloroflexota_unknown	Chloroflexota_unknown	Chloroflexota bacterium	Nitrate reduction	Bac_Nitrate reduction	Module3
RepBacGene165126	RepBacGene165126	Bacteria	gene_9D4NG_877014	-	-	6.3.1.2	ko:K01915	Bacteria	Unidentified	Bacteria_unknown	Bacteria_unknown	Bacteria_unknown	Bacteria_unknown	Bacteria_unknown	Bacteria_unknown	Glutamate biosynthesis	Bac_Glutamate biosynthesis	Module3
RepBacGene165128	RepBacGene165128	Bacteria	gene_9D4NG_903475	-	-	1.7.7.1,1.8.7.1	ko:K00366,ko:K00392	Bacteria	Unidentified	Bacteria_unknown	Bacteria_unknown	Bacteria_unknown	Bacteria_unknown	Bacteria_unknown	Bacteria_unknown	Nitrate reduction	Bac_Nitrate reduction	Module1
RepBacGene165207	RepBacGene165207	Bacteria	gene_9D4PH_330720	glnA	GO:0001968,GO:0003674,GO:0003824,GO:0004356,GO:0005488,GO:0005515,GO:0005575,GO:0005576,GO:0005618,GO:0005622,GO:0005623,GO:0005737,GO:0005829,GO:0005886,GO:0006082,GO:0006520,GO:0006541,GO:0006542,GO:0006807,GO:0008150,GO:0008152,GO:0008652,GO:0009058,GO:0009064,GO:0009084,GO:0009405,GO:0009605,GO:0009607,GO:0009893,GO:0009987,GO:0010468,GO:0010604,GO:0010628,GO:0010755,GO:0010756,GO:0010954,GO:…	6.3.1.2	ko:K01915	Bacteria	Unidentified	Actinomycetota	Actinomycetes	Actinomycetes_unknown	Actinomycetes_unknown	Actinomycetes_unknown	Actinomycetes_unknown	Glutamate biosynthesis	Bac_Glutamate biosynthesis	Module5
RepBacGene165302	RepBacGene165302	Bacteria	gene_9D4PH_758108	-	-	6.3.1.2	ko:K01915	Bacteria	Unidentified	Chloroflexota	Chloroflexota_unknown	Chloroflexota_unknown	Chloroflexota_unknown	Chloroflexota_unknown	Chloroflexota_unknown	Glutamate biosynthesis	Bac_Glutamate biosynthesis	Module2
RepBacGene165344	RepBacGene165344	Bacteria	gene_9D4PH_924441	trpD	-	2.4.2.18,4.1.3.27	ko:K00766,ko:K13497	Bacteria	Unidentified	Bacteria_unknown	Bacteria_unknown	Bacteria_unknown	Bacteria_unknown	Bacteria_unknown	Bacteria_unknown	Tryptophan biosynthesis	Bac_Tryptophan biosynthesis	Module3
RepBacGene165371	RepBacGene165371	Bacteria	gene_9D5NG_106740	-	-	6.3.1.2	ko:K01915	Bacteria	Unidentified	Acidobacteriota	Acidobacteriota_unknown	Acidobacteriota_unknown	Acidobacteriota_unknown	Acidobacteriota_unknown	Acidobacteriota bacterium	Glutamate biosynthesis	Bac_Glutamate biosynthesis	Module3
RepBacGene165429	RepBacGene165429	Bacteria	gene_9D5NG_1432202	-	-	1.2.1.3	ko:K00128	Bacteria	Unidentified	Bacteria_unknown	Bacteria_unknown	Bacteria_unknown	Bacteria_unknown	Bacteria_unknown	Bacteria_unknown	IAA biosynthesis	Bac_IAA biosynthesis	Module2
RepBacGene165737	RepBacGene165737	Bacteria	gene_9D5PG_777201	glnII	-	6.3.1.2	ko:K01915	Bacteria	Unidentified	Actinomycetota	Actinomycetes	Actinomycetes_unknown	Actinomycetes_unknown	Actinomycetes_unknown	Actinomycetes_unknown	Glutamate biosynthesis	Bac_Glutamate biosynthesis	Module5
RepBacGene165782	RepBacGene165782	Bacteria	gene_9D5PG_969171	gltB	-	1.4.1.13,1.4.1.14,1.4.7.1	ko:K00265,ko:K00284	Bacteria	Unidentified	Planctomycetota	Planctomycetia	Planctomycetia_unknown	Planctomycetia_unknown	Planctomycetia_unknown	Planctomycetia_unknown	Glutamate biosynthesis	Bac_Glutamate biosynthesis	Module4
RepBacGene165909	RepBacGene165909	Bacteria	gene_TmDco_1336652	-	-	6.3.1.2	ko:K01915	Bacteria	Unidentified	Chloroflexota	Chloroflexota_unknown	Chloroflexota_unknown	Chloroflexota_unknown	Chloroflexota_unknown	Chloroflexota bacterium	Glutamate biosynthesis	Bac_Glutamate biosynthesis	Module5
RepBacGene165926	RepBacGene165926	Bacteria	gene_TmDco_1383508	glnII	-	6.3.1.2	ko:K01915	Bacteria	Unidentified	Pseudomonadota	Alphaproteobacteria	Alphaproteobacteria_unknown	Alphaproteobacteria_unknown	Alphaproteobacteria_unknown	Alphaproteobacteria_unknown	Glutamate biosynthesis	Bac_Glutamate biosynthesis	Module4
RepBacGene166186	RepBacGene166186	Bacteria	gene_TmDco_2052690	-	-	1.2.1.3,1.2.1.39	ko:K00128,ko:K00146	Bacteria	Unidentified	Actinomycetota	Actinomycetes	Mycobacteriales	Mycobacteriaceae	Mycobacterium	Mycobacterium_unknown	IAA biosynthesis	Bac_IAA biosynthesis	Module1
RepBacGene166210	RepBacGene166210	Bacteria	gene_TmDco_2111283	-	-	1.2.1.3,1.2.1.39	ko:K00128,ko:K00146	Bacteria	Unidentified	Acidobacteriota	Acidobacteriota_unknown	Acidobacteriota_unknown	Acidobacteriota_unknown	Acidobacteriota_unknown	Acidobacteriota_unknown	IAA biosynthesis	Bac_IAA biosynthesis	Module4
RepBacGene166217	RepBacGene166217	Bacteria	gene_TmDco_211772	gltB	GO:0003674,GO:0003824,GO:0005575,GO:0005622,GO:0005623,GO:0005737,GO:0006082,GO:0006520,GO:0006536,GO:0006537,GO:0006541,GO:0006807,GO:0008150,GO:0008152,GO:0008652,GO:0009058,GO:0009064,GO:0009084,GO:0009987,GO:0015930,GO:0016053,GO:0016491,GO:0016638,GO:0019676,GO:0019740,GO:0019752,GO:0043436,GO:0043648,GO:0043650,GO:0044237,GO:0044238,GO:0044249,GO:0044281,GO:0044283,GO:0044424,GO:0044464,GO:…	1.4.1.13,1.4.1.14	ko:K00265	Bacteria	Unidentified	Bacteria_unknown	Bacteria_unknown	Bacteria_unknown	Bacteria_unknown	Bacteria_unknown	Bacteria_unknown	Glutamate biosynthesis	Bac_Glutamate biosynthesis	Module2
RepBacGene166448	RepBacGene166448	Bacteria	gene_TmDco_2662054	-	-	1.2.1.3	ko:K00128	Bacteria	Unidentified	Bacteria_unknown	Bacteria_unknown	Bacteria_unknown	Bacteria_unknown	Bacteria_unknown	Bacteria_unknown	IAA biosynthesis	Bac_IAA biosynthesis	Module3
RepBacGene166599	RepBacGene166599	Bacteria	gene_TmDco_414518	-	-	1.2.1.28,1.2.1.3	ko:K00128,ko:K00141	Bacteria	Unidentified	Planctomycetota	Planctomycetia	Planctomycetia_unknown	Planctomycetia_unknown	Planctomycetia_unknown	Planctomycetia_unknown	IAA biosynthesis	Bac_IAA biosynthesis	Module5
RepBacGene166921	RepBacGene166921	Bacteria	gene_TmMcoP1_1218299	-	-	1.4.1.13,1.4.1.14	ko:K00266	Bacteria	Unidentified	Bacteria_unknown	Bacteria_unknown	Bacteria_unknown	Bacteria_unknown	Bacteria_unknown	Bacteria_unknown	Glutamate biosynthesis	Bac_Glutamate biosynthesis	Module4
RepBacGene166975	RepBacGene166975	Bacteria	gene_TmMcoP1_135910	gltB	-	1.4.1.13,1.4.1.14,1.4.7.1	ko:K00265,ko:K00284	Bacteria	Unidentified	Planctomycetota	Planctomycetia	Planctomycetia_unknown	Planctomycetia_unknown	Planctomycetia_unknown	Planctomycetia_unknown	Glutamate biosynthesis	Bac_Glutamate biosynthesis	Module3
RepBacGene16703	RepBacGene16703	Bacteria	gene_9D4NG_1308349	trpB2	-	4.2.1.20	ko:K06001	Bacteria	Unidentified	Actinomycetota	Actinomycetes	Actinomycetes_unknown	Actinomycetes_unknown	Actinomycetes_unknown	Actinomycetes_unknown	Tryptophan biosynthesis	Bac_Tryptophan biosynthesis	Module2
RepBacGene167568	RepBacGene167568	Bacteria	gene_TmMcoP2_1236730	-	-	6.3.1.2	ko:K01915	Bacteria	Unidentified	Bacteria_unknown	Bacteria_unknown	Bacteria_unknown	Bacteria_unknown	Bacteria_unknown	Bacteria_unknown	Glutamate biosynthesis	Bac_Glutamate biosynthesis	Module5
RepBacGene167609	RepBacGene167609	Bacteria	gene_TmMcoP2_1328573	trpB	-	4.2.1.20	ko:K01696	Bacteria	Unidentified	Actinomycetota	Actinomycetota_unknown	Actinomycetota_unknown	Actinomycetota_unknown	Actinomycetota_unknown	Actinomycetota bacterium	Tryptophan biosynthesis	Bac_Tryptophan biosynthesis	Module3
RepBacGene167657	RepBacGene167657	Bacteria	gene_TmMcoP2_1465013	trpE	-	4.1.3.27	ko:K01657	Bacteria	Unidentified	Chloroflexota	Chloroflexota_unknown	Chloroflexota_unknown	Chloroflexota_unknown	Chloroflexota_unknown	Chloroflexota_unknown	Tryptophan biosynthesis	Bac_Tryptophan biosynthesis	Module4
RepBacGene167715	RepBacGene167715	Bacteria	gene_TmMcoP2_211033	-	-	-	ko:K03320	Bacteria	Unidentified	Bacteria_unknown	Bacteria_unknown	Bacteria_unknown	Bacteria_unknown	Bacteria_unknown	Bacteria_unknown	Ammonium transporter	Bac_Ammonium transporter	Module1
RepBacGene167775	RepBacGene167775	Bacteria	gene_TmMcoP2_330057	gltB	GO:0003674,GO:0003824,GO:0005575,GO:0005622,GO:0005623,GO:0005737,GO:0006082,GO:0006520,GO:0006536,GO:0006537,GO:0006541,GO:0006807,GO:0008150,GO:0008152,GO:0008652,GO:0009058,GO:0009064,GO:0009084,GO:0009987,GO:0015930,GO:0016053,GO:0016491,GO:0016638,GO:0019676,GO:0019740,GO:0019752,GO:0043436,GO:0043648,GO:0043650,GO:0044237,GO:0044238,GO:0044249,GO:0044281,GO:0044283,GO:0044424,GO:0044464,GO:…	1.4.1.13,1.4.1.14	ko:K00265	Bacteria	Unidentified	Pseudomonadota	Pseudomonadota_unknown	Pseudomonadota_unknown	Pseudomonadota_unknown	Pseudomonadota_unknown	Pseudomonadota_unknown	Glutamate biosynthesis	Bac_Glutamate biosynthesis	Module4
RepBacGene167782	RepBacGene167782	Bacteria	gene_TmMcoP2_347471	gltB1	-	1.4.1.13,1.4.1.14,1.4.7.1	ko:K00265,ko:K00284	Bacteria	Unidentified	Bacteria_unknown	Bacteria_unknown	Bacteria_unknown	Bacteria_unknown	Bacteria_unknown	Bacteria_unknown	Glutamate biosynthesis	Bac_Glutamate biosynthesis	Module3
RepBacGene167784	RepBacGene167784	Bacteria	gene_TmMcoP2_351298	-	-	1.4.7.1	ko:K00284	Bacteria	Unidentified	Verrucomicrobiota	Verrucomicrobiota_unknown	Verrucomicrobiota_unknown	Verrucomicrobiota_unknown	Verrucomicrobiota_unknown	Verrucomicrobiota bacterium	Glutamate biosynthesis	Bac_Glutamate biosynthesis	Module3
RepBacGene168100	RepBacGene168100	Bacteria	gene_TmMcoP3_1048654	trpC	GO:0003674,GO:0003824,GO:0004425,GO:0016829,GO:0016830,GO:0016831	4.1.1.48	ko:K01609	Bacteria	Unidentified	Planctomycetota	Planctomycetia	Planctomycetales	Planctomycetaceae	Planctomycetaceae_unknown	Planctomycetaceae bacterium SCGC AG-212-F19	Tryptophan biosynthesis	Bac_Tryptophan biosynthesis	Module3
RepBacGene168231	RepBacGene168231	Bacteria	gene_TmMcoP3_1268679	-	-	1.2.1.3	ko:K00128	Bacteria	Unidentified	Actinomycetota	Actinomycetota_unknown	Actinomycetota_unknown	Actinomycetota_unknown	Actinomycetota_unknown	Actinomycetota bacterium	IAA biosynthesis	Bac_IAA biosynthesis	Module3
RepBacGene168445	RepBacGene168445	Bacteria	gene_TmMcoP3_449503	-	-	1.2.1.3	ko:K00128	Bacteria	Unidentified	Planctomycetota	Planctomycetota_unknown	Planctomycetota_unknown	Planctomycetota_unknown	Planctomycetota_unknown	Planctomycetota_unknown	IAA biosynthesis	Bac_IAA biosynthesis	Module3
RepBacGene168491	RepBacGene168491	Bacteria	gene_TmMcoP3_555678	ipdC	-	4.1.1.1,4.1.1.74	ko:K01568,ko:K04103	Bacteria	Unidentified	Bacteria_unknown	Deltaproteobacteria	Deltaproteobacteria_unknown	Deltaproteobacteria_unknown	Deltaproteobacteria_unknown	Deltaproteobacteria bacterium	IAA biosynthesis	Bac_IAA biosynthesis	Module5
RepBacGene168578	RepBacGene168578	Bacteria	gene_TmMcoP3_736610	amtB	-	-	ko:K03320	Bacteria	Unidentified	Pseudomonadota	Gammaproteobacteria	Nevskiales	Nevskiaceae	Nevskia	Nevskia soli	Ammonium transporter	Bac_Ammonium transporter	Module2
RepBacGene168653	RepBacGene168653	Bacteria	gene_TmMcoP3_891887	trpD	-	2.4.2.18	ko:K00766	Bacteria	Unidentified	Planctomycetota	Planctomycetota_unknown	Planctomycetota_unknown	Planctomycetota_unknown	Planctomycetota_unknown	Planctomycetota bacterium	Tryptophan biosynthesis	Bac_Tryptophan biosynthesis	Module3
RepBacGene168703	RepBacGene168703	Bacteria	gene_TmMcoP3_988834	-	-	1.2.1.3	ko:K00128	Bacteria	Unidentified	Actinomycetota	Actinomycetota_unknown	Actinomycetota_unknown	Actinomycetota_unknown	Actinomycetota_unknown	Actinomycetota_unknown	IAA biosynthesis	Bac_IAA biosynthesis	Module4
RepBacGene16872	RepBacGene16872	Bacteria	gene_23D5NA_223553	trpG	-	2.6.1.85,4.1.3.27	ko:K01658,ko:K01664	Bacteria	Unidentified	Acidobacteriota	Terriglobia	Terriglobia_unknown	Terriglobia_unknown	Terriglobia_unknown	Terriglobia bacterium	Tryptophan biosynthesis	Bac_Tryptophan biosynthesis	Module3
RepBacGene168776	RepBacGene168776	Bacteria	gene_TmMcoP4_1149693	gltB1	-	1.4.1.13,1.4.1.14,1.4.7.1	ko:K00265,ko:K00284	Bacteria	Unidentified	Myxococcota	Myxococcota_unknown	Myxococcota_unknown	Myxococcota_unknown	Myxococcota_unknown	Myxococcota_unknown	Glutamate biosynthesis	Bac_Glutamate biosynthesis	Module4
RepBacGene169205	RepBacGene169205	Bacteria	gene_TmMcoP4_690486	glnA	GO:0003674,GO:0003824,GO:0004356,GO:0005488,GO:0005515,GO:0005575,GO:0005622,GO:0005623,GO:0005737,GO:0005829,GO:0006082,GO:0006520,GO:0006536,GO:0006541,GO:0006542,GO:0006807,GO:0008150,GO:0008152,GO:0008652,GO:0009058,GO:0009064,GO:0009084,GO:0009314,GO:0009628,GO:0009987,GO:0016053,GO:0016211,GO:0016874,GO:0016879,GO:0016880,GO:0019676,GO:0019740,GO:0019752,GO:0042802,GO:0043436,GO:0043648,GO:…	6.3.1.2	ko:K01915	Bacteria	Unidentified	Pseudomonadota	Pseudomonadota_unknown	Pseudomonadota_unknown	Pseudomonadota_unknown	Pseudomonadota_unknown	Pseudomonadota bacterium	Glutamate biosynthesis	Bac_Glutamate biosynthesis	Module2
RepBacGene169390	RepBacGene169390	Bacteria	gene_23D3PA_346016	-	-	1.7.7.1,1.8.1.2	ko:K00366,ko:K00381	Bacteria	Unidentified	Actinomycetota	Thermoleophilia	Solirubrobacterales	Solirubrobacterales_unknown	Solirubrobacterales_unknown	Solirubrobacterales bacterium	Nitrate reduction	Bac_Nitrate reduction	Module3
RepBacGene169573	RepBacGene169573	Bacteria	gene_23D1NA_1484836	-	-	1.2.1.3,1.2.1.9	ko:K00128,ko:K00131	Bacteria	Unidentified	Verrucomicrobiota	Verrucomicrobiota_unknown	Verrucomicrobiota_unknown	Verrucomicrobiota_unknown	Verrucomicrobiota_unknown	Verrucomicrobiota_unknown	IAA biosynthesis	Bac_IAA biosynthesis	Module1
RepBacGene169683	RepBacGene169683	Bacteria	gene_23D1NA_1769631	-	-	1.18.1.2,1.19.1.1,1.3.1.1,1.4.1.13,1.4.1.14	ko:K00266,ko:K00528,ko:K17722	Bacteria	Unidentified	Acidobacteriota	Terriglobia	Terriglobia_unknown	Terriglobia_unknown	Terriglobia_unknown	Terriglobia_unknown	Glutamate biosynthesis	Bac_Glutamate biosynthesis	Module3
RepBacGene169693	RepBacGene169693	Bacteria	gene_23D1NA_181795	-	-	4.1.3.27	ko:K01657,ko:K13503	Bacteria	Unidentified	Pseudomonadota	Alphaproteobacteria	Alphaproteobacteria_unknown	Alphaproteobacteria_unknown	Alphaproteobacteria_unknown	Alphaproteobacteria bacterium	Tryptophan biosynthesis	Bac_Tryptophan biosynthesis	Module4
RepBacGene170426	RepBacGene170426	Bacteria	gene_23D1PA_825178	trpB	GO:0000162,GO:0003674,GO:0003824,GO:0004834,GO:0005575,GO:0005622,GO:0005623,GO:0005737,GO:0006082,GO:0006520,GO:0006568,GO:0006576,GO:0006586,GO:0006725,GO:0006807,GO:0008150,GO:0008152,GO:0008652,GO:0009058,GO:0009072,GO:0009073,GO:0009308,GO:0009309,GO:0009987,GO:0016053,GO:0016829,GO:0016835,GO:0016836,GO:0018130,GO:0019438,GO:0019752,GO:0034641,GO:0040007,GO:0042401,GO:0042430,GO:0042435,GO:…	4.2.1.20	ko:K01696	Bacteria	Unidentified	Actinomycetota	Actinomycetota_unknown	Actinomycetota_unknown	Actinomycetota_unknown	Actinomycetota_unknown	Actinomycetota_unknown	Tryptophan biosynthesis	Bac_Tryptophan biosynthesis	Module2
RepBacGene170682	RepBacGene170682	Bacteria	gene_23D2NA_1685249	trpG	GO:0000162,GO:0005575,GO:0005622,GO:0005623,GO:0005737,GO:0005886,GO:0005950,GO:0006082,GO:0006520,GO:0006568,GO:0006576,GO:0006586,GO:0006725,GO:0006807,GO:0008150,GO:0008152,GO:0008652,GO:0009058,GO:0009072,GO:0009073,GO:0009308,GO:0009309,GO:0009987,GO:0016020,GO:0016053,GO:0018130,GO:0019438,GO:0019752,GO:0032991,GO:0034641,GO:0042401,GO:0042430,GO:0042435,GO:0043436,GO:0044106,GO:0044237,GO:…	2.6.1.85,4.1.3.27	ko:K01658,ko:K01664	Bacteria	Unidentified	Acidobacteriota	Acidobacteriota_unknown	Acidobacteriota_unknown	Acidobacteriota_unknown	Acidobacteriota_unknown	Acidobacteriota bacterium	Tryptophan biosynthesis	Bac_Tryptophan biosynthesis	Module3
RepBacGene170741	RepBacGene170741	Bacteria	gene_23D2NA_1887638	gltB	GO:0003674,GO:0003824,GO:0005575,GO:0005622,GO:0005623,GO:0005737,GO:0005829,GO:0005886,GO:0006082,GO:0006520,GO:0006536,GO:0006537,GO:0006541,GO:0006807,GO:0008150,GO:0008152,GO:0008652,GO:0009058,GO:0009064,GO:0009084,GO:0009987,GO:0015930,GO:0016020,GO:0016053,GO:0016491,GO:0016638,GO:0019676,GO:0019740,GO:0019752,GO:0040007,GO:0043436,GO:0043648,GO:0043650,GO:0044237,GO:0044238,GO:0044249,GO:…	1.4.1.13,1.4.1.14,1.4.7.1	ko:K00265,ko:K00284	Bacteria	Unidentified	Acidobacteriota	Acidobacteriota_unknown	Acidobacteriota_unknown	Acidobacteriota_unknown	Acidobacteriota_unknown	Acidobacteriota_unknown	Glutamate biosynthesis	Bac_Glutamate biosynthesis	Module3
RepBacGene171012	RepBacGene171012	Bacteria	gene_23D2PB_1220851	-	-	3.5.1.4	ko:K01426	Bacteria	Unidentified	Pseudomonadota	Alphaproteobacteria	Alphaproteobacteria_unknown	Alphaproteobacteria_unknown	Alphaproteobacteria_unknown	Alphaproteobacteria_unknown	IAA biosynthesis	Bac_IAA biosynthesis	Module2
RepBacGene171114	RepBacGene171114	Bacteria	gene_23D2PB_269503	pam	-	3.5.1.4	ko:K01426	Bacteria	Unidentified	Actinomycetota	Actinomycetes	Streptosporangiales	Treboniaceae	Trebonia	Trebonia sp.	IAA biosynthesis	Bac_IAA biosynthesis	Module2
RepBacGene17113	RepBacGene17113	Bacteria	gene_23DNCA_930642	glnA	GO:0001968,GO:0003674,GO:0003824,GO:0004356,GO:0005488,GO:0005515,GO:0005575,GO:0005576,GO:0005618,GO:0005622,GO:0005623,GO:0005737,GO:0005829,GO:0005886,GO:0006082,GO:0006520,GO:0006541,GO:0006542,GO:0006807,GO:0008150,GO:0008152,GO:0008652,GO:0009058,GO:0009064,GO:0009084,GO:0009405,GO:0009605,GO:0009607,GO:0009893,GO:0009987,GO:0010468,GO:0010604,GO:0010628,GO:0010755,GO:0010756,GO:0010954,GO:…	6.3.1.2	ko:K01915	Bacteria	Unidentified	Actinomycetota	Actinomycetes	Streptosporangiales	Streptosporangiales_unknown	Streptosporangiales_unknown	Streptosporangiales_unknown	Glutamate biosynthesis	Bac_Glutamate biosynthesis	Module2
RepBacGene171174	RepBacGene171174	Bacteria	gene_23D2PB_389009	glnA4	-	6.3.1.2	ko:K01915	Bacteria	Unidentified	Actinomycetota	Thermoleophilia	Solirubrobacterales	Conexibacteraceae	Conexibacter	Conexibacter arvalis	Glutamate biosynthesis	Bac_Glutamate biosynthesis	Module2
RepBacGene171210	RepBacGene171210	Bacteria	gene_23D2PB_471249	gltD	GO:0005575,GO:0005622,GO:0005623,GO:0005737,GO:0005829,GO:0005886,GO:0008150,GO:0016020,GO:0040007,GO:0044424,GO:0044444,GO:0044464,GO:0071944	1.4.1.13,1.4.1.14	ko:K00266	Bacteria	Unidentified	Actinomycetota	Actinomycetes	Actinomycetes_unknown	Actinomycetes_unknown	Actinomycetes_unknown	Actinomycetes_unknown	Glutamate biosynthesis	Bac_Glutamate biosynthesis	Module4
RepBacGene171252	RepBacGene171252	Bacteria	gene_23D2PB_582325	-	-	1.2.1.3	ko:K00128	Bacteria	Unidentified	Actinomycetota	Actinomycetes	Actinomycetes_unknown	Actinomycetes_unknown	Actinomycetes_unknown	Actinomycetes_unknown	IAA biosynthesis	Bac_IAA biosynthesis	Module5
RepBacGene171414	RepBacGene171414	Bacteria	gene_23D2PB_988624	-	-	1.2.1.3	ko:K00128	Bacteria	Unidentified	Pseudomonadota	Alphaproteobacteria	Caulobacterales	Caulobacteraceae	Phenylobacterium	Phenylobacterium sp.	IAA biosynthesis	Bac_IAA biosynthesis	Module3
RepBacGene171529	RepBacGene171529	Bacteria	gene_23D3NA_1435954	-	-	3.5.1.4	ko:K01426	Bacteria	Unidentified	Pseudomonadota	Gammaproteobacteria	Gammaproteobacteria_unknown	Gammaproteobacteria_unknown	Gammaproteobacteria_unknown	Gammaproteobacteria bacterium 13_2_20CM_66_19	IAA biosynthesis	Bac_IAA biosynthesis	Module3
RepBacGene171672	RepBacGene171672	Bacteria	gene_23D3NA_373472	-	-	1.4.1.13,1.4.1.14	ko:K00266	Bacteria	Unidentified	Pseudomonadota	Alphaproteobacteria	Alphaproteobacteria_unknown	Alphaproteobacteria_unknown	Alphaproteobacteria_unknown	Alphaproteobacteria bacterium	Glutamate biosynthesis	Bac_Glutamate biosynthesis	Module1
RepBacGene171677	RepBacGene171677	Bacteria	gene_23D3NA_409380	glnA	-	6.3.1.2	ko:K01915	Bacteria	Unidentified	Pseudomonadota	Alphaproteobacteria	Alphaproteobacteria_unknown	Alphaproteobacteria_unknown	Alphaproteobacteria_unknown	Alphaproteobacteria_unknown	Glutamate biosynthesis	Bac_Glutamate biosynthesis	Module4
RepBacGene171800	RepBacGene171800	Bacteria	gene_23D3NA_977059	-	-	1.2.1.3,1.2.1.39	ko:K00128,ko:K00146	Bacteria	Unidentified	Planctomycetota	Planctomycetota_unknown	Planctomycetota_unknown	Planctomycetota_unknown	Planctomycetota_unknown	Planctomycetota_unknown	IAA biosynthesis	Bac_IAA biosynthesis	Module2
RepBacGene171814	RepBacGene171814	Bacteria	gene_23D3PA_103085	amt	-	-	ko:K03320	Bacteria	Unidentified	Bacteria_unknown	Bacteria_unknown	Bacteria_unknown	Bacteria_unknown	Bacteria_unknown	Bacteria_unknown	Ammonium transporter	Bac_Ammonium transporter	Module2
RepBacGene171815	RepBacGene171815	Bacteria	gene_23D3PA_1032026	-	-	3.5.1.4,6.3.5.6,6.3.5.7	ko:K01426,ko:K02433	Bacteria	Unidentified	Chloroflexota	Chloroflexota_unknown	Chloroflexota_unknown	Chloroflexota_unknown	Chloroflexota_unknown	Chloroflexota bacterium	IAA biosynthesis	Bac_IAA biosynthesis	Module4
RepBacGene171914	RepBacGene171914	Bacteria	gene_23D3PA_15273	sir	GO:0000096,GO:0000097,GO:0000103,GO:0003674,GO:0003824,GO:0005488,GO:0005575,GO:0005618,GO:0005622,GO:0005623,GO:0005737,GO:0005829,GO:0006082,GO:0006520,GO:0006534,GO:0006535,GO:0006563,GO:0006790,GO:0006807,GO:0008150,GO:0008152,GO:0008652,GO:0009058,GO:0009069,GO:0009070,GO:0009987,GO:0016002,GO:0016053,GO:0016491,GO:0016667,GO:0016673,GO:0019344,GO:0019752,GO:0030312,GO:0040007,GO:0043436,GO:…	1.7.7.1,1.8.7.1	ko:K00366,ko:K00392	Bacteria	Unidentified	Actinomycetota	Actinomycetes	Streptosporangiales	Treboniaceae	Trebonia	Trebonia_unknown	Nitrate reduction	Bac_Nitrate reduction	Module5
RepBacGene172066	RepBacGene172066	Bacteria	gene_23D3PA_527341	-	-	3.5.1.4,6.3.5.6,6.3.5.7	ko:K01426,ko:K02433	Bacteria	Unidentified	Pseudomonadota	Pseudomonadota_unknown	Pseudomonadota_unknown	Pseudomonadota_unknown	Pseudomonadota_unknown	Pseudomonadota_unknown	IAA biosynthesis	Bac_IAA biosynthesis	Module4
RepBacGene172143	RepBacGene172143	Bacteria	gene_23D3PA_761628	aofH	GO:0005575,GO:0005622,GO:0005623,GO:0005737,GO:0005829,GO:0005886,GO:0016020,GO:0044424,GO:0044444,GO:0044464,GO:0071944	1.4.3.4	ko:K00274	Bacteria	Unidentified	Actinomycetota	Actinomycetes	Actinomycetes_unknown	Actinomycetes_unknown	Actinomycetes_unknown	Actinomycetes_unknown	IAA biosynthesis	Bac_IAA biosynthesis	Module3
RepBacGene172273	RepBacGene172273	Bacteria	gene_23D4NA_126936	glnA	-	6.3.1.2	ko:K01915	Bacteria	Unidentified	Bacteria_unknown	Bacteria_unknown	Bacteria_unknown	Bacteria_unknown	Bacteria_unknown	Bacteria_unknown	Glutamate biosynthesis	Bac_Glutamate biosynthesis	Module2
RepBacGene172351	RepBacGene172351	Bacteria	gene_23D4NA_1575181	gltD	GO:0005575,GO:0005622,GO:0005623,GO:0005737,GO:0005829,GO:0005886,GO:0008150,GO:0016020,GO:0040007,GO:0044424,GO:0044444,GO:0044464,GO:0071944	1.4.1.13,1.4.1.14	ko:K00266	Bacteria	Unidentified	Actinomycetota	Actinomycetes	Mycobacteriales	Mycobacteriaceae	Mycobacteriaceae_unknown	Mycobacteriaceae_unknown	Glutamate biosynthesis	Bac_Glutamate biosynthesis	Module4
RepBacGene172410	RepBacGene172410	Bacteria	gene_23D4NA_1825092	-	-	1.2.1.3,1.2.1.32,1.2.1.39,1.2.1.8,1.2.1.85	ko:K00128,ko:K00130,ko:K00146,ko:K10217	Bacteria	Unidentified	Acidobacteriota	Acidobacteriota_unknown	Acidobacteriota_unknown	Acidobacteriota_unknown	Acidobacteriota_unknown	Acidobacteriota_unknown	IAA biosynthesis	Bac_IAA biosynthesis	Module4
RepBacGene173145	RepBacGene173145	Bacteria	gene_23D4PA_997762	tdcA	-	4.1.1.105,4.1.1.28	ko:K01593	Bacteria	Unidentified	Actinomycetota	Actinomycetota_unknown	Actinomycetota_unknown	Actinomycetota_unknown	Actinomycetota_unknown	Actinomycetota bacterium	IAA biosynthesis	Bac_IAA biosynthesis	Module2
RepBacGene173316	RepBacGene173316	Bacteria	gene_23D5NA_1712478	dhaS	-	1.2.1.3,1.2.1.39	ko:K00128,ko:K00146	Bacteria	Unidentified	Pseudomonadota	Gammaproteobacteria	Pseudomonadales	Pseudomonadaceae	Pseudomonas	Pseudomonas aeruginosa	IAA biosynthesis	Bac_IAA biosynthesis	Module3
RepBacGene173338	RepBacGene173338	Bacteria	gene_23D5NA_1803765	-	-	1.2.1.3	ko:K00128	Bacteria	Unidentified	Planctomycetota	Planctomycetota_unknown	Planctomycetota_unknown	Planctomycetota_unknown	Planctomycetota_unknown	Planctomycetota_unknown	IAA biosynthesis	Bac_IAA biosynthesis	Module3
RepBacGene173416	RepBacGene173416	Bacteria	gene_23D5NA_2145025	-	-	1.2.1.3,1.2.1.39	ko:K00128,ko:K00146	Bacteria	Unidentified	Planctomycetota	Planctomycetota_unknown	Planctomycetota_unknown	Planctomycetota_unknown	Planctomycetota_unknown	Planctomycetota_unknown	IAA biosynthesis	Bac_IAA biosynthesis	Module1
RepBacGene173429	RepBacGene173429	Bacteria	gene_23D5NA_219540	-	-	1.2.1.16,1.2.1.20,1.2.1.3,1.2.1.79,1.2.1.8	ko:K00128,ko:K00130,ko:K00135	Bacteria	Unidentified	Bacteria_unknown	Bacteria_unknown	Bacteria_unknown	Bacteria_unknown	Bacteria_unknown	Bacteria_unknown	IAA biosynthesis	Bac_IAA biosynthesis	Module3
RepBacGene173530	RepBacGene173530	Bacteria	gene_23D5NA_2539807	amtB	-	-	ko:K03320	Bacteria	Unidentified	Pseudomonadota	Alphaproteobacteria	Hyphomicrobiales	Nitrobacteraceae	Nitrobacteraceae_unknown	Nitrobacteraceae_unknown	Ammonium transporter	Bac_Ammonium transporter	Module2
RepBacGene173537	RepBacGene173537	Bacteria	gene_23D5NA_2566425	-	-	1.4.1.13,1.4.1.14	ko:K00265	Bacteria	Unidentified	Acidobacteriota	Acidobacteriota_unknown	Acidobacteriota_unknown	Acidobacteriota_unknown	Acidobacteriota_unknown	Acidobacteriota_unknown	Glutamate biosynthesis	Bac_Glutamate biosynthesis	Module3
RepBacGene173683	RepBacGene173683	Bacteria	gene_23D5NA_668523	-	-	1.2.1.3	ko:K00128	Bacteria	Unidentified	Planctomycetota	Planctomycetota_unknown	Planctomycetota_unknown	Planctomycetota_unknown	Planctomycetota_unknown	Planctomycetota_unknown	IAA biosynthesis	Bac_IAA biosynthesis	Module3
RepBacGene173744	RepBacGene173744	Bacteria	gene_23D5NA_917830	-	-	-	ko:K03320	Bacteria	Unidentified	Bacteria_unknown	Bacteria_unknown	Bacteria_unknown	Bacteria_unknown	Bacteria_unknown	Bacteria_unknown	Ammonium transporter	Bac_Ammonium transporter	Module3
RepBacGene173747	RepBacGene173747	Bacteria	gene_23D5NA_921101	MA20_17005	-	1.2.1.3	ko:K00128	Bacteria	Unidentified	Pseudomonadota	Alphaproteobacteria	Alphaproteobacteria_unknown	Alphaproteobacteria_unknown	Alphaproteobacteria_unknown	Alphaproteobacteria_unknown	IAA biosynthesis	Bac_IAA biosynthesis	Module4
RepBacGene173775	RepBacGene173775	Bacteria	gene_23D5PB_1004293	amiE	-	3.5.1.4	ko:K01426	Bacteria	Unidentified	Bacteria_unknown	Bacteria_unknown	Bacteria_unknown	Bacteria_unknown	Bacteria_unknown	Bacteria_unknown	IAA biosynthesis	Bac_IAA biosynthesis	Module3
RepBacGene173784	RepBacGene173784	Bacteria	gene_23D5PB_1025782	amt_1	-	-	ko:K03320	Bacteria	Unidentified	Bacteria_unknown	Bacteria_unknown	Bacteria_unknown	Bacteria_unknown	Bacteria_unknown	Bacteria_unknown	Ammonium transporter	Bac_Ammonium transporter	Module2
RepBacGene173947	RepBacGene173947	Bacteria	gene_23D5PB_1566243	-	-	1.7.7.1,1.8.1.2,1.8.7.1	ko:K00366,ko:K00381,ko:K00392	Bacteria	Unidentified	Bacteria_unknown	Bacteria_unknown	Bacteria_unknown	Bacteria_unknown	Bacteria_unknown	Bacteria_unknown	Nitrate reduction	Bac_Nitrate reduction	Module4
RepBacGene174012	RepBacGene174012	Bacteria	gene_23D5PB_309256	gltB	-	1.4.1.13,1.4.1.14	ko:K00265	Bacteria	Unidentified	Actinomycetota	Actinomycetes	Streptosporangiales	Thermomonosporaceae	Thermomonosporaceae_unknown	Thermomonosporaceae_unknown	Glutamate biosynthesis	Bac_Glutamate biosynthesis	Module5
RepBacGene174114	RepBacGene174114	Bacteria	gene_23D5PB_584561	-	-	1.4.1.13,1.4.1.14	ko:K00265	Bacteria	Unidentified	Pseudomonadota	Alphaproteobacteria	Alphaproteobacteria_unknown	Alphaproteobacteria_unknown	Alphaproteobacteria_unknown	Alphaproteobacteria_unknown	Glutamate biosynthesis	Bac_Glutamate biosynthesis	Module3
RepBacGene174216	RepBacGene174216	Bacteria	gene_23D5PB_989287	-	-	-	ko:K00372	Bacteria	Unidentified	Planctomycetota	Planctomycetia	Planctomycetales	Planctomycetaceae	Symmachiella	Symmachiella_unknown	Nitrate reduction	Bac_Nitrate reduction	Module4
RepBacGene174436	RepBacGene174436	Bacteria	gene_23DNCA_1937391	-	-	6.3.1.2	ko:K01915	Bacteria	Unidentified	Acidobacteriota	Acidobacteriota_unknown	Acidobacteriota_unknown	Acidobacteriota_unknown	Acidobacteriota_unknown	Acidobacteriota_unknown	Glutamate biosynthesis	Bac_Glutamate biosynthesis	Module5
RepBacGene174551	RepBacGene174551	Bacteria	gene_23DNCA_535173	-	-	6.3.1.2	ko:K01915	Bacteria	Unidentified	Bacteria_unknown	Bacteria_unknown	Bacteria_unknown	Bacteria_unknown	Bacteria_unknown	Bacteria_unknown	Glutamate biosynthesis	Bac_Glutamate biosynthesis	Module1
RepBacGene174680	RepBacGene174680	Bacteria	gene_9D1NH_1223157	amtB	-	-	ko:K03320	Bacteria	Unidentified	Pseudomonadota	Alphaproteobacteria	Alphaproteobacteria_unknown	Alphaproteobacteria_unknown	Alphaproteobacteria_unknown	Alphaproteobacteria_unknown	Ammonium transporter	Bac_Ammonium transporter	Module2
RepBacGene174814	RepBacGene174814	Bacteria	gene_9D1NH_584826	trpC	-	4.1.1.48	ko:K01609	Bacteria	Unidentified	Pseudomonadota	Alphaproteobacteria	Alphaproteobacteria_unknown	Alphaproteobacteria_unknown	Alphaproteobacteria_unknown	Alphaproteobacteria bacterium	Tryptophan biosynthesis	Bac_Tryptophan biosynthesis	Module4
RepBacGene174894	RepBacGene174894	Bacteria	gene_9D1PG_144949	-	-	3.5.1.4	ko:K01426	Bacteria	Unidentified	Pseudomonadota	Alphaproteobacteria	Alphaproteobacteria_unknown	Alphaproteobacteria_unknown	Alphaproteobacteria_unknown	Alphaproteobacteria_unknown	IAA biosynthesis	Bac_IAA biosynthesis	Module2
RepBacGene175274	RepBacGene175274	Bacteria	gene_9D2PG_202291	trpC	GO:0003674,GO:0003824,GO:0004425,GO:0016829,GO:0016830,GO:0016831	4.1.1.48,5.3.1.24	ko:K01609,ko:K13498	Bacteria	Unidentified	Acidobacteriota	Terriglobia	Terriglobales	Acidobacteriaceae	Edaphobacter	Edaphobacter modestus	Tryptophan biosynthesis	Bac_Tryptophan biosynthesis	Module5
RepBacGene175556	RepBacGene175556	Bacteria	gene_9D3NG_450699	glnA	-	6.3.1.2	ko:K01915	Bacteria	Unidentified	Pseudomonadota	Alphaproteobacteria	Alphaproteobacteria_unknown	Alphaproteobacteria_unknown	Alphaproteobacteria_unknown	Alphaproteobacteria_unknown	Glutamate biosynthesis	Bac_Glutamate biosynthesis	Module1
RepBacGene175886	RepBacGene175886	Bacteria	gene_9D4NG_1356908	-	-	-	ko:K03320	Bacteria	Unidentified	Acidobacteriota	Acidobacteriota_unknown	Acidobacteriota_unknown	Acidobacteriota_unknown	Acidobacteriota_unknown	Acidobacteriota_unknown	Ammonium transporter	Bac_Ammonium transporter	Module2
RepBacGene175974	RepBacGene175974	Bacteria	gene_9D4NG_471513	-	-	1.2.1.3,1.2.1.39	ko:K00128,ko:K00146	Bacteria	Unidentified	Bacteria_unknown	Bacteria_unknown	Bacteria_unknown	Bacteria_unknown	Bacteria_unknown	Bacteria_unknown	IAA biosynthesis	Bac_IAA biosynthesis	Module1
RepBacGene176285	RepBacGene176285	Bacteria	gene_9D5NG_05061	trpE	-	4.1.3.27	ko:K01657	Bacteria	Unidentified	Actinomycetota	Actinomycetes	Actinomycetes_unknown	Actinomycetes_unknown	Actinomycetes_unknown	Actinomycetes_unknown	Tryptophan biosynthesis	Bac_Tryptophan biosynthesis	Module3
RepBacGene176455	RepBacGene176455	Bacteria	gene_9D5NG_610151	-	-	4.2.1.20	ko:K06001	Bacteria	Unidentified	Bacteria_unknown	Bacteria_unknown	Bacteria_unknown	Bacteria_unknown	Bacteria_unknown	Bacteria_unknown	Tryptophan biosynthesis	Bac_Tryptophan biosynthesis	Module3
RepBacGene176670	RepBacGene176670	Bacteria	gene_9D5PG_75078	-	-	-	ko:K03320	Bacteria	Unidentified	Actinomycetota	Actinomycetes	Streptosporangiales	Treboniaceae	Trebonia	Trebonia kvetii	Ammonium transporter	Bac_Ammonium transporter	Module5
RepBacGene176708	RepBacGene176708	Bacteria	gene_9D5PG_89062	-	-	3.5.1.4,6.3.5.6,6.3.5.7	ko:K01426,ko:K02433	Bacteria	Unidentified	Pseudomonadota	Alphaproteobacteria	Hyphomicrobiales	Hyphomicrobiales_unknown	Hyphomicrobiales_unknown	Hyphomicrobiales_unknown	IAA biosynthesis	Bac_IAA biosynthesis	Module2
RepBacGene176837	RepBacGene176837	Bacteria	gene_TmDco_124534	sir	GO:0000096,GO:0000097,GO:0000103,GO:0003674,GO:0003824,GO:0005488,GO:0005575,GO:0005618,GO:0005622,GO:0005623,GO:0005737,GO:0005829,GO:0006082,GO:0006520,GO:0006534,GO:0006535,GO:0006563,GO:0006790,GO:0006807,GO:0008150,GO:0008152,GO:0008652,GO:0009058,GO:0009069,GO:0009070,GO:0009987,GO:0016002,GO:0016053,GO:0016491,GO:0016667,GO:0016673,GO:0019344,GO:0019752,GO:0030312,GO:0040007,GO:0043436,GO:…	1.7.7.1,1.8.7.1	ko:K00366,ko:K00392	Bacteria	Unidentified	Actinomycetota	Actinomycetes	Streptosporangiales	Thermomonosporaceae	Thermomonosporaceae_unknown	Thermomonosporaceae_unknown	Nitrate reduction	Bac_Nitrate reduction	Module3
RepBacGene177036	RepBacGene177036	Bacteria	gene_TmDco_1764810	trpD	-	2.4.2.18,4.1.3.27	ko:K00766,ko:K13497	Bacteria	Unidentified	Myxococcota	Myxococcota_unknown	Polyangiales	Polyangiaceae	Polyangiaceae_unknown	Polyangiaceae_unknown	Tryptophan biosynthesis	Bac_Tryptophan biosynthesis	Module2
RepBacGene177055	RepBacGene177055	Bacteria	gene_TmDco_1807702	gltB	-	1.4.1.13,1.4.1.14,1.4.7.1	ko:K00265,ko:K00284	Bacteria	Unidentified	Gemmatimonadota	Gemmatimonadota_unknown	Gemmatimonadota_unknown	Gemmatimonadota_unknown	Gemmatimonadota_unknown	Gemmatimonadota bacterium	Glutamate biosynthesis	Bac_Glutamate biosynthesis	Module4
RepBacGene177088	RepBacGene177088	Bacteria	gene_TmDco_1909584	gltB	-	1.4.1.13,1.4.1.14	ko:K00265	Bacteria	Unidentified	Bacteria_unknown	Bacteria_unknown	Bacteria_unknown	Bacteria_unknown	Bacteria_unknown	Bacteria_unknown	Glutamate biosynthesis	Bac_Glutamate biosynthesis	Module3
RepBacGene177254	RepBacGene177254	Bacteria	gene_TmDco_2301436	glnA	-	6.3.1.2	ko:K01915	Bacteria	Unidentified	Pseudomonadota	Pseudomonadota_unknown	Pseudomonadota_unknown	Pseudomonadota_unknown	Pseudomonadota_unknown	Pseudomonadota_unknown	Glutamate biosynthesis	Bac_Glutamate biosynthesis	Module2
RepBacGene17731	RepBacGene17731	Bacteria	gene_23D1PA_03798	-	-	1.2.1.3	ko:K00128	Bacteria	Unidentified	Actinomycetota	Actinomycetes	Actinomycetes_unknown	Actinomycetes_unknown	Actinomycetes_unknown	Actinomycetes_unknown	IAA biosynthesis	Bac_IAA biosynthesis	Module2
RepBacGene177629	RepBacGene177629	Bacteria	gene_TmDco_690568	trpB	GO:0000162,GO:0005575,GO:0005622,GO:0005623,GO:0005737,GO:0006082,GO:0006520,GO:0006568,GO:0006576,GO:0006586,GO:0006725,GO:0006807,GO:0008150,GO:0008152,GO:0008652,GO:0009058,GO:0009072,GO:0009073,GO:0009308,GO:0009309,GO:0009987,GO:0016053,GO:0018130,GO:0019438,GO:0019752,GO:0034641,GO:0042401,GO:0042430,GO:0042435,GO:0043436,GO:0044106,GO:0044237,GO:0044238,GO:0044249,GO:0044271,GO:0044281,GO:…	4.2.1.20	ko:K01696	Bacteria	Unidentified	Pseudomonadota	Gammaproteobacteria	Nevskiales	Nevskiaceae	Nevskia	Nevskia soli	Tryptophan biosynthesis	Bac_Tryptophan biosynthesis	Module2
RepBacGene177785	RepBacGene177785	Bacteria	gene_TmMcoP1_1076451	gltB	GO:0003674,GO:0003824,GO:0005575,GO:0005622,GO:0005623,GO:0005737,GO:0005829,GO:0005886,GO:0006082,GO:0006520,GO:0006536,GO:0006537,GO:0006541,GO:0006807,GO:0008150,GO:0008152,GO:0008652,GO:0009058,GO:0009064,GO:0009084,GO:0009987,GO:0015930,GO:0016020,GO:0016053,GO:0016491,GO:0016638,GO:0019676,GO:0019740,GO:0019752,GO:0040007,GO:0043436,GO:0043648,GO:0043650,GO:0044237,GO:0044238,GO:0044249,GO:…	1.4.1.13,1.4.1.14,1.4.7.1	ko:K00265,ko:K00284	Bacteria	Unidentified	Bacteria_unknown	Bacteria_unknown	Bacteria_unknown	Bacteria_unknown	Bacteria_unknown	Bacteria_unknown	Glutamate biosynthesis	Bac_Glutamate biosynthesis	Module3
RepBacGene177798	RepBacGene177798	Bacteria	gene_TmMcoP1_1102197	-	-	4.1.3.27	ko:K01657,ko:K13503	Bacteria	Unidentified	Actinomycetota	Actinomycetes	Actinomycetes_unknown	Actinomycetes_unknown	Actinomycetes_unknown	Actinomycetes_unknown	Tryptophan biosynthesis	Bac_Tryptophan biosynthesis	Module3
RepBacGene178378	RepBacGene178378	Bacteria	gene_TmMcoP1_945153	trpB	GO:0000162,GO:0005575,GO:0005622,GO:0005623,GO:0005737,GO:0006082,GO:0006520,GO:0006568,GO:0006576,GO:0006586,GO:0006725,GO:0006807,GO:0008150,GO:0008152,GO:0008652,GO:0009058,GO:0009072,GO:0009073,GO:0009308,GO:0009309,GO:0009987,GO:0016053,GO:0018130,GO:0019438,GO:0019752,GO:0034641,GO:0042401,GO:0042430,GO:0042435,GO:0043436,GO:0044106,GO:0044237,GO:0044238,GO:0044249,GO:0044271,GO:0044281,GO:…	4.2.1.20	ko:K01696	Bacteria	Unidentified	Planctomycetota	Planctomycetota_unknown	Planctomycetota_unknown	Planctomycetota_unknown	Planctomycetota_unknown	Planctomycetota_unknown	Tryptophan biosynthesis	Bac_Tryptophan biosynthesis	Module4
RepBacGene179099	RepBacGene179099	Bacteria	gene_TmMcoP2_98505	-	-	1.7.1.15,1.8.7.1	ko:K00362,ko:K00392	Bacteria	Unidentified	Bacteria_unknown	Bacteria_unknown	Bacteria_unknown	Bacteria_unknown	Bacteria_unknown	Bacteria_unknown	Nitrate reduction	Bac_Nitrate reduction	Module5
RepBacGene179151	RepBacGene179151	Bacteria	gene_TmMcoP3_1080997	gltB	-	1.4.1.13,1.4.1.14,1.4.7.1	ko:K00265,ko:K00284	Bacteria	Unidentified	Pseudomonadota	Betaproteobacteria	Betaproteobacteria_unknown	Betaproteobacteria_unknown	Betaproteobacteria_unknown	Betaproteobacteria_unknown	Glutamate biosynthesis	Bac_Glutamate biosynthesis	Module4
RepBacGene179174	RepBacGene179174	Bacteria	gene_TmMcoP3_1118481	-	-	6.3.1.2	ko:K01915	Bacteria	Unidentified	Chloroflexota	Chloroflexota_unknown	Chloroflexota_unknown	Chloroflexota_unknown	Chloroflexota_unknown	Chloroflexota_unknown	Glutamate biosynthesis	Bac_Glutamate biosynthesis	Module3
RepBacGene179226	RepBacGene179226	Bacteria	gene_TmMcoP3_1229307	gltB	-	1.4.1.13,1.4.1.14	ko:K00265	Bacteria	Unidentified	Planctomycetota	Planctomycetia	Planctomycetales	Planctomycetaceae	Planctomycetaceae_unknown	Planctomycetaceae bacterium SCGC AG-212-F19	Glutamate biosynthesis	Bac_Glutamate biosynthesis	Module5
RepBacGene179318	RepBacGene179318	Bacteria	gene_TmMcoP3_1399150	-	-	6.3.1.2	ko:K01915	Bacteria	Unidentified	Bacteria_unknown	Bacteria_unknown	Bacteria_unknown	Bacteria_unknown	Bacteria_unknown	Bacteria_unknown	Glutamate biosynthesis	Bac_Glutamate biosynthesis	Module5
RepBacGene179366	RepBacGene179366	Bacteria	gene_TmMcoP3_169368	glnA2	GO:0003674,GO:0003824,GO:0005575,GO:0005623,GO:0005886,GO:0016020,GO:0016787,GO:0016810,GO:0016811,GO:0044464,GO:0050001,GO:0071944	6.3.1.2	ko:K01915	Bacteria	Unidentified	Actinomycetota	Actinomycetota_unknown	Actinomycetota_unknown	Actinomycetota_unknown	Actinomycetota_unknown	Actinomycetota_unknown	Glutamate biosynthesis	Bac_Glutamate biosynthesis	Module2
RepBacGene179672	RepBacGene179672	Bacteria	gene_TmMcoP3_787497	gltD	-	1.4.1.13,1.4.1.14	ko:K00266	Bacteria	Unidentified	Myxococcota	Myxococcota_unknown	Polyangiales	Polyangiaceae	Sorangium	Sorangium_unknown	Glutamate biosynthesis	Bac_Glutamate biosynthesis	Module2
RepBacGene179756	RepBacGene179756	Bacteria	gene_TmMcoP3_917885	-	-	6.3.1.2	ko:K01915	Bacteria	Unidentified	Bacteria_unknown	Bacteria_unknown	Bacteria_unknown	Bacteria_unknown	Bacteria_unknown	Bacteria_unknown	Glutamate biosynthesis	Bac_Glutamate biosynthesis	Module1
RepBacGene179966	RepBacGene179966	Bacteria	gene_TmMcoP4_1293056	-	-	1.2.1.3,1.2.1.39	ko:K00128,ko:K00146	Bacteria	Unidentified	Actinomycetota	Actinomycetota_unknown	Actinomycetota_unknown	Actinomycetota_unknown	Actinomycetota_unknown	Actinomycetota bacterium	IAA biosynthesis	Bac_IAA biosynthesis	Module4
RepBacGene180043	RepBacGene180043	Bacteria	gene_TmMcoP4_170297	-	-	-	ko:K03320	Bacteria	Unidentified	Acidobacteriota	Acidobacteriota_unknown	Acidobacteriota_unknown	Acidobacteriota_unknown	Acidobacteriota_unknown	Acidobacteriota_unknown	Ammonium transporter	Bac_Ammonium transporter	Module3
RepBacGene180091	RepBacGene180091	Bacteria	gene_TmMcoP4_244629	-	-	4.1.3.27	ko:K01658,ko:K07010	Bacteria	Unidentified	Bdellovibrionota	Bdellovibrionia	Bdellovibrionales	Pseudobdellovibrionaceae	Bdellovibrio	Bdellovibrio sp.	Tryptophan biosynthesis	Bac_Tryptophan biosynthesis	Module3
RepBacGene180342	RepBacGene180342	Bacteria	gene_TmMcoP4_738056	glnA	-	6.3.1.2	ko:K01915	Bacteria	Unidentified	Myxococcota	Myxococcota_unknown	Myxococcota_unknown	Myxococcota_unknown	Myxococcota_unknown	Myxococcota_unknown	Glutamate biosynthesis	Bac_Glutamate biosynthesis	Module5
RepBacGene180381	RepBacGene180381	Bacteria	gene_TmMcoP4_804938	gltD	GO:0005575,GO:0005622,GO:0005623,GO:0005737,GO:0005829,GO:0005886,GO:0008150,GO:0016020,GO:0040007,GO:0044424,GO:0044444,GO:0044464,GO:0071944	1.4.1.13,1.4.1.14	ko:K00266	Bacteria	Unidentified	Actinomycetota	Actinomycetota_unknown	Actinomycetota_unknown	Actinomycetota_unknown	Actinomycetota_unknown	Actinomycetota_unknown	Glutamate biosynthesis	Bac_Glutamate biosynthesis	Module3
RepBacGene180458	RepBacGene180458	Bacteria	gene_TmMcoP4_959553	glnA	-	6.3.1.2	ko:K01915	Bacteria	Unidentified	Pseudomonadota	Alphaproteobacteria	Rhodospirillales	Acetobacteraceae	Rhodopila	Rhodopila_unknown	Glutamate biosynthesis	Bac_Glutamate biosynthesis	Module2
RepBacGene180618	RepBacGene180618	Bacteria	gene_23D1NA_1259574	trpA	-	4.2.1.20	ko:K01695	Bacteria	Unidentified	Pseudomonadota	Alphaproteobacteria	Hyphomicrobiales	Hyphomicrobiales_unknown	Hyphomicrobiales_unknown	Hyphomicrobiales_unknown	Tryptophan biosynthesis	Bac_Tryptophan biosynthesis	Module2
RepBacGene180750	RepBacGene180750	Bacteria	gene_23D1NA_1590824	-	-	6.3.1.2	ko:K01915	Bacteria	Unidentified	Bacteria_unknown	Bacteria_unknown	Bacteria_unknown	Bacteria_unknown	Bacteria_unknown	Bacteria_unknown	Glutamate biosynthesis	Bac_Glutamate biosynthesis	Module5
RepBacGene180814	RepBacGene180814	Bacteria	gene_23D1NA_1752336	trpC	-	4.1.1.48	ko:K01609	Bacteria	Unidentified	Pseudomonadota	Alphaproteobacteria	Alphaproteobacteria_unknown	Alphaproteobacteria_unknown	Alphaproteobacteria_unknown	Alphaproteobacteria bacterium	Tryptophan biosynthesis	Bac_Tryptophan biosynthesis	Module3
RepBacGene180874	RepBacGene180874	Bacteria	gene_23D1NA_1927128	-	-	3.5.1.4,6.3.5.6,6.3.5.7	ko:K01426,ko:K02433	Bacteria	Unidentified	Acidobacteriota	Acidobacteriota_unknown	Acidobacteriota_unknown	Acidobacteriota_unknown	Acidobacteriota_unknown	Acidobacteriota bacterium	IAA biosynthesis	Bac_IAA biosynthesis	Module1
RepBacGene181189	RepBacGene181189	Bacteria	gene_23D1NA_930190	-	-	3.5.1.4	ko:K01426	Bacteria	Unidentified	Pseudomonadota	Alphaproteobacteria	Alphaproteobacteria_unknown	Alphaproteobacteria_unknown	Alphaproteobacteria_unknown	Alphaproteobacteria bacterium	IAA biosynthesis	Bac_IAA biosynthesis	Module2
RepBacGene181288	RepBacGene181288	Bacteria	gene_23D1PA_109233	-	-	3.5.1.4	ko:K01426	Bacteria	Unidentified	Pseudomonadota	Alphaproteobacteria	Hyphomicrobiales	Hyphomicrobiales_unknown	Hyphomicrobiales_unknown	Hyphomicrobiales_unknown	IAA biosynthesis	Bac_IAA biosynthesis	Module1
RepBacGene181360	RepBacGene181360	Bacteria	gene_23D1PA_223282	-	-	6.3.1.2	ko:K01915	Bacteria	Unidentified	Bacteria_unknown	Deltaproteobacteria	Deltaproteobacteria_unknown	Deltaproteobacteria_unknown	Deltaproteobacteria_unknown	Deltaproteobacteria bacterium	Glutamate biosynthesis	Bac_Glutamate biosynthesis	Module3
RepBacGene181669	RepBacGene181669	Bacteria	gene_23D1PA_829137	-	-	6.3.1.2	ko:K01915	Bacteria	Unidentified	Pseudomonadota	Betaproteobacteria	Burkholderiales	Burkholderiaceae	Burkholderia	Burkholderia cenocepacia	Glutamate biosynthesis	Bac_Glutamate biosynthesis	Module2
RepBacGene18180	RepBacGene18180	Bacteria	gene_TmDco_805758	glnA	GO:0001968,GO:0003674,GO:0003824,GO:0004356,GO:0005488,GO:0005515,GO:0005575,GO:0005576,GO:0005618,GO:0005622,GO:0005623,GO:0005737,GO:0005829,GO:0005886,GO:0006082,GO:0006520,GO:0006541,GO:0006542,GO:0006807,GO:0008150,GO:0008152,GO:0008652,GO:0009058,GO:0009064,GO:0009084,GO:0009405,GO:0009605,GO:0009607,GO:0009893,GO:0009987,GO:0010468,GO:0010604,GO:0010628,GO:0010755,GO:0010756,GO:0010954,GO:…	6.3.1.2	ko:K01915	Bacteria	Unidentified	Bacteria_unknown	Bacteria_unknown	Bacteria_unknown	Bacteria_unknown	Bacteria_unknown	Bacteria_unknown	Glutamate biosynthesis	Bac_Glutamate biosynthesis	Module2
RepBacGene181931	RepBacGene181931	Bacteria	gene_23D2NA_1782476	-	-	1.2.1.3	ko:K00128	Bacteria	Unidentified	Actinomycetota	Actinomycetes	Actinomycetes_unknown	Actinomycetes_unknown	Actinomycetes_unknown	Actinomycetes_unknown	IAA biosynthesis	Bac_IAA biosynthesis	Module4
RepBacGene182006	RepBacGene182006	Bacteria	gene_23D2NA_319145	-	-	1.2.1.16,1.2.1.20,1.2.1.3,1.2.1.79,1.2.1.8	ko:K00128,ko:K00130,ko:K00135	Bacteria	Unidentified	Acidobacteriota	Acidobacteriota_unknown	Acidobacteriota_unknown	Acidobacteriota_unknown	Acidobacteriota_unknown	Acidobacteriota_unknown	IAA biosynthesis	Bac_IAA biosynthesis	Module3
RepBacGene18227	RepBacGene18227	Bacteria	gene_23D1NA_807721	glnA	-	6.3.1.2	ko:K01915	Bacteria	Unidentified	Bacteria_unknown	Bacteria_unknown	Bacteria_unknown	Bacteria_unknown	Bacteria_unknown	Bacteria_unknown	Glutamate biosynthesis	Bac_Glutamate biosynthesis	Module2
RepBacGene182414	RepBacGene182414	Bacteria	gene_23D2PB_366617	trpB	GO:0000162,GO:0003674,GO:0003824,GO:0004834,GO:0005575,GO:0005622,GO:0005623,GO:0005737,GO:0006082,GO:0006520,GO:0006568,GO:0006576,GO:0006586,GO:0006725,GO:0006807,GO:0008150,GO:0008152,GO:0008652,GO:0009058,GO:0009072,GO:0009073,GO:0009308,GO:0009309,GO:0009987,GO:0016053,GO:0016829,GO:0016835,GO:0016836,GO:0018130,GO:0019438,GO:0019752,GO:0034641,GO:0040007,GO:0042401,GO:0042430,GO:0042435,GO:…	4.2.1.20	ko:K01696	Bacteria	Unidentified	Bacteria_unknown	Bacteria_unknown	Bacteria_unknown	Bacteria_unknown	Bacteria_unknown	Bacteria_unknown	Tryptophan biosynthesis	Bac_Tryptophan biosynthesis	Module2
RepBacGene182468	RepBacGene182468	Bacteria	gene_23D2PB_445857	trpA	GO:0005575,GO:0005623,GO:0005886,GO:0008150,GO:0016020,GO:0040007,GO:0044464,GO:0071944	4.2.1.20	ko:K01695	Bacteria	Unidentified	Actinomycetota	Actinomycetes	Actinomycetes_unknown	Actinomycetes_unknown	Actinomycetes_unknown	Actinomycetes_unknown	Tryptophan biosynthesis	Bac_Tryptophan biosynthesis	Module2
RepBacGene182629	RepBacGene182629	Bacteria	gene_23D2PB_796777	trpB	GO:0000162,GO:0003674,GO:0005488,GO:0005515,GO:0005575,GO:0005622,GO:0005623,GO:0005737,GO:0006082,GO:0006520,GO:0006568,GO:0006576,GO:0006586,GO:0006725,GO:0006807,GO:0008150,GO:0008152,GO:0008652,GO:0009058,GO:0009072,GO:0009073,GO:0009308,GO:0009309,GO:0009987,GO:0016053,GO:0018130,GO:0019438,GO:0019752,GO:0034641,GO:0042401,GO:0042430,GO:0042435,GO:0042802,GO:0043436,GO:0044106,GO:0044237,GO:…	4.2.1.20	ko:K01696	Bacteria	Unidentified	Bacteria_unknown	Bacteria_unknown	Bacteria_unknown	Bacteria_unknown	Bacteria_unknown	Bacteria_unknown	Tryptophan biosynthesis	Bac_Tryptophan biosynthesis	Module3
RepBacGene182688	RepBacGene182688	Bacteria	gene_23D2PB_936365	amtB	-	-	ko:K03320	Bacteria	Unidentified	Pseudomonadota	Alphaproteobacteria	Alphaproteobacteria_unknown	Alphaproteobacteria_unknown	Alphaproteobacteria_unknown	Alphaproteobacteria_unknown	Ammonium transporter	Bac_Ammonium transporter	Module3
RepBacGene182732	RepBacGene182732	Bacteria	gene_23D3NA_1072546	-	-	4.1.3.27	ko:K01658	Bacteria	Unidentified	Planctomycetota	Planctomycetota_unknown	Planctomycetota_unknown	Planctomycetota_unknown	Planctomycetota_unknown	Planctomycetota_unknown	Tryptophan biosynthesis	Bac_Tryptophan biosynthesis	Module3
RepBacGene182822	RepBacGene182822	Bacteria	gene_23D3NA_1425588	-	-	6.3.1.2	ko:K01915	Bacteria	Unidentified	Acidobacteriota	Acidobacteriota_unknown	Acidobacteriota_unknown	Acidobacteriota_unknown	Acidobacteriota_unknown	Acidobacteriota_unknown	Glutamate biosynthesis	Bac_Glutamate biosynthesis	Module5
RepBacGene182828	RepBacGene182828	Bacteria	gene_23D3NA_1440553	-	-	1.2.1.3,1.2.1.32,1.2.1.39,1.2.1.8,1.2.1.85	ko:K00128,ko:K00130,ko:K00138,ko:K00146,ko:K10217	Bacteria	Unidentified	Acidobacteriota	Acidobacteriota_unknown	Acidobacteriota_unknown	Acidobacteriota_unknown	Acidobacteriota_unknown	Acidobacteriota_unknown	IAA biosynthesis	Bac_IAA biosynthesis	Module5
RepBacGene183015	RepBacGene183015	Bacteria	gene_23D3NA_516288	glnA	-	6.3.1.2	ko:K01915	Bacteria	Unidentified	Pseudomonadota	Alphaproteobacteria	Hyphomicrobiales	Hyphomicrobiales_unknown	Hyphomicrobiales_unknown	Hyphomicrobiales_unknown	Glutamate biosynthesis	Bac_Glutamate biosynthesis	Module3
RepBacGene183020	RepBacGene183020	Bacteria	gene_23D3NA_539849	-	-	1.2.1.3	ko:K00128,ko:K00138	Bacteria	Unidentified	Bacteria_unknown	Bacteria_unknown	Bacteria_unknown	Bacteria_unknown	Bacteria_unknown	Bacteria_unknown	IAA biosynthesis	Bac_IAA biosynthesis	Module3
RepBacGene183230	RepBacGene183230	Bacteria	gene_23D3PA_1277078	-	-	4.1.3.27	ko:K01658,ko:K07010	Bacteria	Unidentified	Actinomycetota	Actinomycetes	Actinomycetes_unknown	Actinomycetes_unknown	Actinomycetes_unknown	Actinomycetes_unknown	Tryptophan biosynthesis	Bac_Tryptophan biosynthesis	Module5
RepBacGene183521	RepBacGene183521	Bacteria	gene_23D3PA_891863	glnA	GO:0001968,GO:0003674,GO:0003824,GO:0004356,GO:0005488,GO:0005515,GO:0005575,GO:0005576,GO:0005618,GO:0005622,GO:0005623,GO:0005737,GO:0005829,GO:0005886,GO:0006082,GO:0006520,GO:0006541,GO:0006542,GO:0006807,GO:0008150,GO:0008152,GO:0008652,GO:0009058,GO:0009064,GO:0009084,GO:0009405,GO:0009605,GO:0009607,GO:0009893,GO:0009987,GO:0010468,GO:0010604,GO:0010628,GO:0010755,GO:0010756,GO:0010954,GO:…	6.3.1.2	ko:K01915	Bacteria	Unidentified	Bacteria_unknown	Bacteria_unknown	Bacteria_unknown	Bacteria_unknown	Bacteria_unknown	Bacteria_unknown	Glutamate biosynthesis	Bac_Glutamate biosynthesis	Module4
RepBacGene183590	RepBacGene183590	Bacteria	gene_23D4NA_106471	-	-	1.2.1.16,1.2.1.20,1.2.1.3,1.2.1.79,1.2.1.8	ko:K00128,ko:K00130,ko:K00135	Bacteria	Unidentified	Acidobacteriota	Acidobacteriota_unknown	Acidobacteriota_unknown	Acidobacteriota_unknown	Acidobacteriota_unknown	Acidobacteriota_unknown	IAA biosynthesis	Bac_IAA biosynthesis	Module3
RepBacGene183692	RepBacGene183692	Bacteria	gene_23D4NA_1405550	-	-	6.3.1.2	ko:K01915	Bacteria	Unidentified	Bacteria_unknown	Bacteria_unknown	Bacteria_unknown	Bacteria_unknown	Bacteria_unknown	Bacteria_unknown	Glutamate biosynthesis	Bac_Glutamate biosynthesis	Module3
RepBacGene183887	RepBacGene183887	Bacteria	gene_23D4NA_37380	-	-	1.2.1.3,1.2.1.39	ko:K00128,ko:K00146	Bacteria	Unidentified	Actinomycetota	Actinomycetota_unknown	Actinomycetota_unknown	Actinomycetota_unknown	Actinomycetota_unknown	Actinomycetota_unknown	IAA biosynthesis	Bac_IAA biosynthesis	Module2
RepBacGene183890	RepBacGene183890	Bacteria	gene_23D4NA_38840	gltB	-	1.4.1.13,1.4.1.14	ko:K00265	Bacteria	Unidentified	Actinomycetota	Actinomycetes	Streptosporangiales	Treboniaceae	Trebonia	Trebonia_unknown	Glutamate biosynthesis	Bac_Glutamate biosynthesis	Module3
RepBacGene184041	RepBacGene184041	Bacteria	gene_23D4NA_942873	-	-	1.2.1.3,1.2.1.32,1.2.1.85	ko:K00128,ko:K00138,ko:K10217	Bacteria	Unidentified	Acidobacteriota	Acidobacteriota_unknown	Acidobacteriota_unknown	Acidobacteriota_unknown	Acidobacteriota_unknown	Acidobacteriota bacterium	IAA biosynthesis	Bac_IAA biosynthesis	Module5
RepBacGene184357	RepBacGene184357	Bacteria	gene_23D4PA_37973	amiA2	-	3.5.1.4	ko:K01426	Bacteria	Unidentified	Actinomycetota	Actinomycetes	Actinomycetes_unknown	Actinomycetes_unknown	Actinomycetes_unknown	Actinomycetes_unknown	IAA biosynthesis	Bac_IAA biosynthesis	Module5
RepBacGene18436	RepBacGene18436	Bacteria	gene_TmDco_1093781	gltD	-	1.4.1.13,1.4.1.14	ko:K00266	Bacteria	Unidentified	Actinomycetota	Actinomycetes	Actinomycetes_unknown	Actinomycetes_unknown	Actinomycetes_unknown	Actinomycetes_unknown	Glutamate biosynthesis	Bac_Glutamate biosynthesis	Module2
RepBacGene184375	RepBacGene184375	Bacteria	gene_23D4PA_441874	-	-	3.5.1.4	ko:K01426	Bacteria	Unidentified	Pseudomonadota	Alphaproteobacteria	Caulobacterales	Caulobacteraceae	Phenylobacterium	Phenylobacterium sp.	IAA biosynthesis	Bac_IAA biosynthesis	Module4
RepBacGene184428	RepBacGene184428	Bacteria	gene_23D4PA_570395	-	-	3.5.1.4	ko:K01426	Bacteria	Unidentified	Bacteria_unknown	Bacteria_unknown	Bacteria_unknown	Bacteria_unknown	Bacteria_unknown	Bacteria_unknown	IAA biosynthesis	Bac_IAA biosynthesis	Module3
RepBacGene184515	RepBacGene184515	Bacteria	gene_23D4PA_789291	ipdC	-	4.1.1.1,4.1.1.74	ko:K01568,ko:K04103	Bacteria	Unidentified	Bacteria_unknown	Bacteria_unknown	Bacteria_unknown	Bacteria_unknown	Bacteria_unknown	Bacteria_unknown	IAA biosynthesis	Bac_IAA biosynthesis	Module3
RepBacGene184592	RepBacGene184592	Bacteria	gene_23D4PA_964689	-	-	3.5.1.4,6.3.5.6,6.3.5.7	ko:K01426,ko:K02433	Bacteria	Unidentified	Actinomycetota	Actinomycetes	Kitasatosporales	Streptomycetaceae	Streptomyces	Streptomyces triticiradicis	IAA biosynthesis	Bac_IAA biosynthesis	Module4
RepBacGene184759	RepBacGene184759	Bacteria	gene_23D5NA_1524357	gltB	-	1.4.1.13,1.4.1.14	ko:K00265	Bacteria	Unidentified	Pseudomonadota	Alphaproteobacteria	Alphaproteobacteria_unknown	Alphaproteobacteria_unknown	Alphaproteobacteria_unknown	Alphaproteobacteria bacterium	Glutamate biosynthesis	Bac_Glutamate biosynthesis	Module3
RepBacGene184952	RepBacGene184952	Bacteria	gene_23D5NA_2106149	-	-	-	ko:K03320	Bacteria	Unidentified	Actinomycetota	Actinomycetota_unknown	Actinomycetota_unknown	Actinomycetota_unknown	Actinomycetota_unknown	Actinomycetota bacterium	Ammonium transporter	Bac_Ammonium transporter	Module2
RepBacGene185154	RepBacGene185154	Bacteria	gene_23D5NA_304017	-	-	6.3.1.2	ko:K01915	Bacteria	Unidentified	Bacteria_unknown	Bacteria_unknown	Bacteria_unknown	Bacteria_unknown	Bacteria_unknown	Bacteria_unknown	Glutamate biosynthesis	Bac_Glutamate biosynthesis	Module5
RepBacGene185207	RepBacGene185207	Bacteria	gene_23D5NA_443460	-	-	1.2.1.16,1.2.1.20,1.2.1.3,1.2.1.79,1.2.1.8	ko:K00128,ko:K00130,ko:K00135	Bacteria	Unidentified	Acidobacteriota	Acidobacteriota_unknown	Acidobacteriota_unknown	Acidobacteriota_unknown	Acidobacteriota_unknown	Acidobacteriota_unknown	IAA biosynthesis	Bac_IAA biosynthesis	Module3
RepBacGene185471	RepBacGene185471	Bacteria	gene_23D5PB_1271840	-	-	1.4.1.13,1.4.1.14	ko:K00265	Bacteria	Unidentified	Pseudomonadota	Alphaproteobacteria	Rhodospirillales	Rhodospirillales_unknown	Rhodospirillales_unknown	Rhodospirillales bacterium 69-11	Glutamate biosynthesis	Bac_Glutamate biosynthesis	Module4
RepBacGene18555	RepBacGene18555	Bacteria	gene_23D3NA_1385593	trpG	-	2.6.1.85,4.1.3.27	ko:K01658,ko:K01664	Bacteria	Unidentified	Acidobacteriota	Acidobacteriota_unknown	Acidobacteriota_unknown	Acidobacteriota_unknown	Acidobacteriota_unknown	Acidobacteriota bacterium	Tryptophan biosynthesis	Bac_Tryptophan biosynthesis	Module5
RepBacGene18568	RepBacGene18568	Bacteria	gene_23D3PA_409367	-	-	6.3.1.2	ko:K01915	Bacteria	Unidentified	Actinomycetota	Actinomycetota_unknown	Actinomycetota_unknown	Actinomycetota_unknown	Actinomycetota_unknown	Actinomycetota_unknown	Glutamate biosynthesis	Bac_Glutamate biosynthesis	Module2
RepBacGene185803	RepBacGene185803	Bacteria	gene_23D5PB_813338	-	-	1.7.7.1,1.8.1.2,1.8.7.1	ko:K00366,ko:K00381,ko:K00392	Bacteria	Unidentified	Chloroflexota	Chloroflexota_unknown	Chloroflexota_unknown	Chloroflexota_unknown	Chloroflexota_unknown	Chloroflexota_unknown	Nitrate reduction	Bac_Nitrate reduction	Module5
RepBacGene185945	RepBacGene185945	Bacteria	gene_23DNCA_121606	-	-	1.2.1.3	ko:K00128	Bacteria	Unidentified	Actinomycetota	Actinomycetes	Mycobacteriales	Mycobacteriaceae	Mycobacteriaceae_unknown	Mycobacteriaceae_unknown	IAA biosynthesis	Bac_IAA biosynthesis	Module4
RepBacGene186123	RepBacGene186123	Bacteria	gene_23DNCA_1873371	gltB	GO:0003674,GO:0003824,GO:0005575,GO:0005622,GO:0005623,GO:0005737,GO:0005829,GO:0005886,GO:0006082,GO:0006520,GO:0006536,GO:0006537,GO:0006541,GO:0006807,GO:0008150,GO:0008152,GO:0008652,GO:0009058,GO:0009064,GO:0009084,GO:0009987,GO:0015930,GO:0016020,GO:0016053,GO:0016491,GO:0016638,GO:0019676,GO:0019740,GO:0019752,GO:0040007,GO:0043436,GO:0043648,GO:0043650,GO:0044237,GO:0044238,GO:0044249,GO:…	1.4.1.13,1.4.1.14,1.4.7.1	ko:K00265,ko:K00284	Bacteria	Unidentified	Actinomycetota	Actinomycetes	Mycobacteriales	Mycobacteriaceae	Mycobacteriaceae_unknown	Mycobacteriaceae_unknown	Glutamate biosynthesis	Bac_Glutamate biosynthesis	Module2
RepBacGene186154	RepBacGene186154	Bacteria	gene_23DNCA_1950986	glnA	-	6.3.1.2	ko:K01915	Bacteria	Unidentified	Pseudomonadota	Gammaproteobacteria	Gammaproteobacteria_unknown	Gammaproteobacteria_unknown	Gammaproteobacteria_unknown	Gammaproteobacteria bacterium	Glutamate biosynthesis	Bac_Glutamate biosynthesis	Module5
RepBacGene186360	RepBacGene186360	Bacteria	gene_23DNCA_916284	glnA	-	6.3.1.2	ko:K01915	Bacteria	Unidentified	Pseudomonadota	Alphaproteobacteria	Hyphomicrobiales	Hyphomicrobiales_unknown	Hyphomicrobiales_unknown	Hyphomicrobiales_unknown	Glutamate biosynthesis	Bac_Glutamate biosynthesis	Module3
RepBacGene186714	RepBacGene186714	Bacteria	gene_9D1PG_30206	pabB	-	2.6.1.85,4.1.3.27,4.1.3.38	ko:K01657,ko:K01665,ko:K03342,ko:K13950	Bacteria	Unidentified	Actinomycetota	Actinomycetes	Actinomycetes_unknown	Actinomycetes_unknown	Actinomycetes_unknown	Actinomycetes_unknown	Tryptophan biosynthesis	Bac_Tryptophan biosynthesis	Module4
RepBacGene18680	RepBacGene18680	Bacteria	gene_9D5PG_24002	-	-	1.2.1.16,1.2.1.20,1.2.1.3,1.2.1.79,1.2.1.8	ko:K00128,ko:K00130,ko:K00135	Bacteria	Unidentified	Acidobacteriota	Acidobacteriota_unknown	Acidobacteriota_unknown	Acidobacteriota_unknown	Acidobacteriota_unknown	Acidobacteriota_unknown	IAA biosynthesis	Bac_IAA biosynthesis	Module1
RepBacGene186814	RepBacGene186814	Bacteria	gene_9D1PG_81451	-	-	3.5.1.4	ko:K01426	Bacteria	Unidentified	Pseudomonadota	Alphaproteobacteria	Alphaproteobacteria_unknown	Alphaproteobacteria_unknown	Alphaproteobacteria_unknown	Alphaproteobacteria_unknown	IAA biosynthesis	Bac_IAA biosynthesis	Module5
RepBacGene186873	RepBacGene186873	Bacteria	gene_9D2NG_122189	MA20_06215	-	1.2.1.3	ko:K00128	Bacteria	Unidentified	Pseudomonadota	Alphaproteobacteria	Hyphomicrobiales	Nitrobacteraceae	Nitrobacteraceae_unknown	Nitrobacteraceae_unknown	IAA biosynthesis	Bac_IAA biosynthesis	Module2
RepBacGene186898	RepBacGene186898	Bacteria	gene_9D2NG_1349305	nrgA	-	-	ko:K03320	Bacteria	Unidentified	Chloroflexota	Chloroflexota_unknown	Chloroflexota_unknown	Chloroflexota_unknown	Chloroflexota_unknown	Chloroflexota bacterium	Ammonium transporter	Bac_Ammonium transporter	Module4
RepBacGene187008	RepBacGene187008	Bacteria	gene_9D2NG_659135	trpG	GO:0000162,GO:0005575,GO:0005622,GO:0005623,GO:0005737,GO:0005886,GO:0005950,GO:0006082,GO:0006520,GO:0006568,GO:0006576,GO:0006586,GO:0006725,GO:0006807,GO:0008150,GO:0008152,GO:0008652,GO:0009058,GO:0009072,GO:0009073,GO:0009308,GO:0009309,GO:0009987,GO:0016020,GO:0016053,GO:0018130,GO:0019438,GO:0019752,GO:0032991,GO:0034641,GO:0042401,GO:0042430,GO:0042435,GO:0043436,GO:0044106,GO:0044237,GO:…	2.6.1.85,4.1.3.27	ko:K01658,ko:K01664	Bacteria	Unidentified	Acidobacteriota	Acidobacteriota_unknown	Acidobacteriota_unknown	Acidobacteriota_unknown	Acidobacteriota_unknown	Acidobacteriota bacterium	Tryptophan biosynthesis	Bac_Tryptophan biosynthesis	Module2
RepBacGene187262	RepBacGene187262	Bacteria	gene_9D3NG_1038278	-	-	1.2.1.3	ko:K00128	Bacteria	Unidentified	Planctomycetota	Planctomycetota_unknown	Planctomycetota_unknown	Planctomycetota_unknown	Planctomycetota_unknown	Planctomycetota_unknown	IAA biosynthesis	Bac_IAA biosynthesis	Module3
RepBacGene187278	RepBacGene187278	Bacteria	gene_9D3NG_1120637	-	-	1.4.3.4	ko:K00274	Bacteria	Unidentified	Bacteria_unknown	Bacteria_unknown	Bacteria_unknown	Bacteria_unknown	Bacteria_unknown	bacterium	IAA biosynthesis	Bac_IAA biosynthesis	Module5
RepBacGene187657	RepBacGene187657	Bacteria	gene_9D3PH_747475	-	-	6.3.1.2	ko:K01915	Bacteria	Unidentified	Chloroflexota	Ktedonobacteria	Ktedonobacteria_unknown	Ktedonobacteria_unknown	Ktedonobacteria_unknown	Ktedonobacteria bacterium brp13	Glutamate biosynthesis	Bac_Glutamate biosynthesis	Module5
RepBacGene18769	RepBacGene18769	Bacteria	gene_23D1PA_696554	glnA	GO:0001968,GO:0003674,GO:0003824,GO:0004356,GO:0005488,GO:0005515,GO:0005575,GO:0005576,GO:0005618,GO:0005622,GO:0005623,GO:0005737,GO:0005829,GO:0005886,GO:0006082,GO:0006520,GO:0006541,GO:0006542,GO:0006807,GO:0008150,GO:0008152,GO:0008652,GO:0009058,GO:0009064,GO:0009084,GO:0009405,GO:0009605,GO:0009607,GO:0009893,GO:0009987,GO:0010468,GO:0010604,GO:0010628,GO:0010755,GO:0010756,GO:0010954,GO:…	6.3.1.2	ko:K01915	Bacteria	Unidentified	Actinomycetota	Actinomycetes	Actinomycetes_unknown	Actinomycetes_unknown	Actinomycetes_unknown	Actinomycetes_unknown	Glutamate biosynthesis	Bac_Glutamate biosynthesis	Module4
RepBacGene187762	RepBacGene187762	Bacteria	gene_9D4NG_1347657	-	-	1.2.1.3,1.2.1.39	ko:K00128,ko:K00146	Bacteria	Unidentified	Planctomycetota	Planctomycetota_unknown	Planctomycetota_unknown	Planctomycetota_unknown	Planctomycetota_unknown	Planctomycetota_unknown	IAA biosynthesis	Bac_IAA biosynthesis	Module3
RepBacGene188355	RepBacGene188355	Bacteria	gene_9D5NG_188345	glnA	-	6.3.1.2	ko:K01915	Bacteria	Unidentified	Pseudomonadota	Pseudomonadota_unknown	Pseudomonadota_unknown	Pseudomonadota_unknown	Pseudomonadota_unknown	Pseudomonadota_unknown	Glutamate biosynthesis	Bac_Glutamate biosynthesis	Module4
RepBacGene188528	RepBacGene188528	Bacteria	gene_9D5PG_100472	-	-	1.4.1.13,1.4.1.14	ko:K00265	Bacteria	Unidentified	Acidobacteriota	Terriglobia	Terriglobales	Acidobacteriaceae	Acidobacteriaceae_unknown	Acidobacteriaceae_unknown	Glutamate biosynthesis	Bac_Glutamate biosynthesis	Module4
RepBacGene188643	RepBacGene188643	Bacteria	gene_9D5PG_435424	-	-	3.5.1.4,6.3.5.6,6.3.5.7	ko:K01426,ko:K02433	Bacteria	Unidentified	Bacteria_unknown	Bacteria_unknown	Bacteria_unknown	Bacteria_unknown	Bacteria_unknown	Bacteria_unknown	IAA biosynthesis	Bac_IAA biosynthesis	Module1
RepBacGene188721	RepBacGene188721	Bacteria	gene_9D5PG_757348	-	-	1.17.1.9	ko:K00123,ko:K00372	Bacteria	Unidentified	Bacteria_unknown	Bacteria_unknown	Bacteria_unknown	Bacteria_unknown	Bacteria_unknown	Bacteria_unknown	Nitrate reduction	Bac_Nitrate reduction	Module4
RepBacGene188753	RepBacGene188753	Bacteria	gene_9D5PG_894732	gltB	-	1.4.1.13,1.4.1.14,1.4.7.1	ko:K00265,ko:K00284	Bacteria	Unidentified	Actinomycetota	Actinomycetes	Actinomycetes_unknown	Actinomycetes_unknown	Actinomycetes_unknown	Actinomycetes_unknown	Glutamate biosynthesis	Bac_Glutamate biosynthesis	Module4
RepBacGene188856	RepBacGene188856	Bacteria	gene_TmDco_1170840	-	-	1.4.1.13,1.4.1.14	ko:K00266	Bacteria	Unidentified	Planctomycetota	Planctomycetota_unknown	Planctomycetota_unknown	Planctomycetota_unknown	Planctomycetota_unknown	Planctomycetota_unknown	Glutamate biosynthesis	Bac_Glutamate biosynthesis	Module3
RepBacGene18922	RepBacGene18922	Bacteria	gene_9D4PH_587051	glnA	GO:0001968,GO:0003674,GO:0003824,GO:0004356,GO:0005488,GO:0005515,GO:0005575,GO:0005576,GO:0005618,GO:0005622,GO:0005623,GO:0005737,GO:0005829,GO:0005886,GO:0006082,GO:0006520,GO:0006541,GO:0006542,GO:0006807,GO:0008150,GO:0008152,GO:0008652,GO:0009058,GO:0009064,GO:0009084,GO:0009405,GO:0009605,GO:0009607,GO:0009893,GO:0009987,GO:0010468,GO:0010604,GO:0010628,GO:0010755,GO:0010756,GO:0010954,GO:…	6.3.1.2	ko:K01915	Bacteria	Unidentified	Actinomycetota	Actinomycetes	Actinomycetes_unknown	Actinomycetes_unknown	Actinomycetes_unknown	Actinomycetes_unknown	Glutamate biosynthesis	Bac_Glutamate biosynthesis	Module2
RepBacGene189232	RepBacGene189232	Bacteria	gene_TmDco_2050994	gltD	GO:0005575,GO:0005622,GO:0005623,GO:0005737,GO:0005829,GO:0005886,GO:0008150,GO:0016020,GO:0040007,GO:0044424,GO:0044444,GO:0044464,GO:0071944	1.4.1.13,1.4.1.14	ko:K00266	Bacteria	Unidentified	Actinomycetota	Actinomycetes	Actinomycetes_unknown	Actinomycetes_unknown	Actinomycetes_unknown	Actinomycetes_unknown	Glutamate biosynthesis	Bac_Glutamate biosynthesis	Module4
RepBacGene18925	RepBacGene18925	Bacteria	gene_9D4PH_825799	gltB	-	1.4.1.13,1.4.1.14,1.4.7.1	ko:K00265,ko:K00284	Bacteria	Unidentified	Actinomycetota	Actinomycetes	Actinomycetes_unknown	Actinomycetes_unknown	Actinomycetes_unknown	Actinomycetes_unknown	Glutamate biosynthesis	Bac_Glutamate biosynthesis	Module2
RepBacGene189257	RepBacGene189257	Bacteria	gene_TmDco_2111253	glnA	GO:0001968,GO:0003674,GO:0003824,GO:0004356,GO:0005488,GO:0005515,GO:0005575,GO:0005576,GO:0005618,GO:0005622,GO:0005623,GO:0005737,GO:0005829,GO:0005886,GO:0006082,GO:0006520,GO:0006541,GO:0006542,GO:0006807,GO:0008150,GO:0008152,GO:0008652,GO:0009058,GO:0009064,GO:0009084,GO:0009405,GO:0009605,GO:0009607,GO:0009893,GO:0009987,GO:0010468,GO:0010604,GO:0010628,GO:0010755,GO:0010756,GO:0010954,GO:…	6.3.1.2	ko:K01915	Bacteria	Unidentified	Actinomycetota	Actinomycetes	Mycobacteriales	Mycobacteriaceae	Mycobacteriaceae_unknown	Mycobacteriaceae_unknown	Glutamate biosynthesis	Bac_Glutamate biosynthesis	Module5
RepBacGene189447	RepBacGene189447	Bacteria	gene_TmDco_2517082	glnA	-	6.3.1.2	ko:K01915	Bacteria	Unidentified	Bacteria_unknown	Bacteria_unknown	Bacteria_unknown	Bacteria_unknown	Bacteria_unknown	Bacteria_unknown	Glutamate biosynthesis	Bac_Glutamate biosynthesis	Module2
RepBacGene189561	RepBacGene189561	Bacteria	gene_TmDco_2719379	gltB	GO:0003674,GO:0003824,GO:0005575,GO:0005622,GO:0005623,GO:0005737,GO:0005829,GO:0005886,GO:0006082,GO:0006520,GO:0006536,GO:0006537,GO:0006541,GO:0006807,GO:0008150,GO:0008152,GO:0008652,GO:0009058,GO:0009064,GO:0009084,GO:0009987,GO:0015930,GO:0016020,GO:0016053,GO:0016491,GO:0016638,GO:0019676,GO:0019740,GO:0019752,GO:0040007,GO:0043436,GO:0043648,GO:0043650,GO:0044237,GO:0044238,GO:0044249,GO:…	1.4.1.13,1.4.1.14,1.4.7.1	ko:K00265,ko:K00284	Bacteria	Unidentified	Actinomycetota	Actinomycetes	Mycobacteriales	Mycobacteriaceae	Mycobacteriaceae_unknown	Mycobacteriaceae_unknown	Glutamate biosynthesis	Bac_Glutamate biosynthesis	Module4
RepBacGene189589	RepBacGene189589	Bacteria	gene_TmDco_27904	-	-	-	ko:K03320	Bacteria	Unidentified	Pseudomonadota	Alphaproteobacteria	Caulobacterales	Caulobacteraceae	Caulobacteraceae_unknown	Caulobacteraceae_unknown	Ammonium transporter	Bac_Ammonium transporter	Module4
RepBacGene189901	RepBacGene189901	Bacteria	gene_TmDco_864136	-	-	1.2.1.3	ko:K00128	Bacteria	Unidentified	Pseudomonadota	Alphaproteobacteria	Hyphomicrobiales	Nitrobacteraceae	Bradyrhizobium	Bradyrhizobium_unknown	IAA biosynthesis	Bac_IAA biosynthesis	Module1
RepBacGene190353	RepBacGene190353	Bacteria	gene_TmMcoP1_247848	gltB	GO:0003674,GO:0003824,GO:0005575,GO:0005622,GO:0005623,GO:0005737,GO:0005829,GO:0005886,GO:0006082,GO:0006520,GO:0006536,GO:0006537,GO:0006541,GO:0006807,GO:0008150,GO:0008152,GO:0008652,GO:0009058,GO:0009064,GO:0009084,GO:0009987,GO:0015930,GO:0016020,GO:0016053,GO:0016491,GO:0016638,GO:0019676,GO:0019740,GO:0019752,GO:0040007,GO:0043436,GO:0043648,GO:0043650,GO:0044237,GO:0044238,GO:0044249,GO:…	1.4.1.13,1.4.1.14,1.4.7.1	ko:K00265,ko:K00284	Bacteria	Unidentified	Actinomycetota	Actinomycetes	Mycobacteriales	Mycobacteriaceae	Mycobacteriaceae_unknown	Mycobacteriaceae_unknown	Glutamate biosynthesis	Bac_Glutamate biosynthesis	Module3
RepBacGene190356	RepBacGene190356	Bacteria	gene_TmMcoP1_250572	betB	-	1.2.1.3,1.2.1.8	ko:K00128,ko:K00130	Bacteria	Unidentified	Actinomycetota	Actinomycetota_unknown	Actinomycetota_unknown	Actinomycetota_unknown	Actinomycetota_unknown	Actinomycetota_unknown	IAA biosynthesis	Bac_IAA biosynthesis	Module1
RepBacGene190395	RepBacGene190395	Bacteria	gene_TmMcoP1_323488	MA20_17005	-	1.2.1.3	ko:K00128	Bacteria	Unidentified	Chloroflexota	Chloroflexota_unknown	Chloroflexota_unknown	Chloroflexota_unknown	Chloroflexota_unknown	Chloroflexota bacterium	IAA biosynthesis	Bac_IAA biosynthesis	Module3
RepBacGene190572	RepBacGene190572	Bacteria	gene_TmMcoP1_663162	amtB	-	-	ko:K03320	Bacteria	Unidentified	Pseudomonadota	Alphaproteobacteria	Alphaproteobacteria_unknown	Alphaproteobacteria_unknown	Alphaproteobacteria_unknown	Alphaproteobacteria_unknown	Ammonium transporter	Bac_Ammonium transporter	Module4
RepBacGene190692	RepBacGene190692	Bacteria	gene_TmMcoP1_904543	-	-	1.2.1.3,1.2.1.39	ko:K00128,ko:K00146	Bacteria	Unidentified	Planctomycetota	Planctomycetota_unknown	Planctomycetota_unknown	Planctomycetota_unknown	Planctomycetota_unknown	Planctomycetota bacterium	IAA biosynthesis	Bac_IAA biosynthesis	Module4
RepBacGene190879	RepBacGene190879	Bacteria	gene_TmMcoP2_1221119	glnT	-	6.3.1.2	ko:K01915	Bacteria	Unidentified	Bacteria_unknown	Bacteria_unknown	Bacteria_unknown	Bacteria_unknown	Bacteria_unknown	Bacteria_unknown	Glutamate biosynthesis	Bac_Glutamate biosynthesis	Module2
RepBacGene191080	RepBacGene191080	Bacteria	gene_TmMcoP2_153756	gltB	GO:0003674,GO:0003824,GO:0005575,GO:0005622,GO:0005623,GO:0005737,GO:0006082,GO:0006520,GO:0006536,GO:0006537,GO:0006541,GO:0006807,GO:0008150,GO:0008152,GO:0008652,GO:0009058,GO:0009064,GO:0009084,GO:0009987,GO:0015930,GO:0016053,GO:0016491,GO:0016638,GO:0019676,GO:0019740,GO:0019752,GO:0043436,GO:0043648,GO:0043650,GO:0044237,GO:0044238,GO:0044249,GO:0044281,GO:0044283,GO:0044424,GO:0044464,GO:…	1.4.1.13,1.4.1.14	ko:K00265	Bacteria	Unidentified	Pseudomonadota	Alphaproteobacteria	Alphaproteobacteria_unknown	Alphaproteobacteria_unknown	Alphaproteobacteria_unknown	Alphaproteobacteria_unknown	Glutamate biosynthesis	Bac_Glutamate biosynthesis	Module2
RepBacGene191196	RepBacGene191196	Bacteria	gene_TmMcoP2_311733	-	-	1.2.1.16,1.2.1.20,1.2.1.3,1.2.1.79,1.2.1.8	ko:K00128,ko:K00130,ko:K00135	Bacteria	Unidentified	Acidobacteriota	Acidobacteriota_unknown	Acidobacteriota_unknown	Acidobacteriota_unknown	Acidobacteriota_unknown	Acidobacteriota bacterium	IAA biosynthesis	Bac_IAA biosynthesis	Module2
RepBacGene191410	RepBacGene191410	Bacteria	gene_TmMcoP2_672773	gltD	-	1.4.1.13,1.4.1.14	ko:K00266	Bacteria	Unidentified	Bacteria_unknown	Bacteria_unknown	Bacteria_unknown	Bacteria_unknown	Bacteria_unknown	Bacteria_unknown	Glutamate biosynthesis	Bac_Glutamate biosynthesis	Module3
RepBacGene191532	RepBacGene191532	Bacteria	gene_TmMcoP2_871584	-	-	-	ko:K03320	Bacteria	Unidentified	Bacteria_unknown	Bacteria_unknown	Bacteria_unknown	Bacteria_unknown	Bacteria_unknown	Bacteria_unknown	Ammonium transporter	Bac_Ammonium transporter	Module2
RepBacGene191624	RepBacGene191624	Bacteria	gene_TmMcoP3_1017145	-	-	1.2.1.3,1.2.1.39	ko:K00128,ko:K00146,ko:K11947	Bacteria	Unidentified	Bacteria_unknown	Bacteria_unknown	Bacteria_unknown	Bacteria_unknown	Bacteria_unknown	Bacteria_unknown	IAA biosynthesis	Bac_IAA biosynthesis	Module4
RepBacGene191645	RepBacGene191645	Bacteria	gene_TmMcoP3_1053342	-	-	6.3.1.2	ko:K01915	Bacteria	Unidentified	Acidobacteriota	Acidobacteriota_unknown	Acidobacteriota_unknown	Acidobacteriota_unknown	Acidobacteriota_unknown	Acidobacteriota_unknown	Glutamate biosynthesis	Bac_Glutamate biosynthesis	Module3
RepBacGene191731	RepBacGene191731	Bacteria	gene_TmMcoP3_1192296	glnA4	-	6.3.1.2	ko:K01915	Bacteria	Unidentified	Actinomycetota	Actinomycetota_unknown	Actinomycetota_unknown	Actinomycetota_unknown	Actinomycetota_unknown	Actinomycetota_unknown	Glutamate biosynthesis	Bac_Glutamate biosynthesis	Module5
RepBacGene191822	RepBacGene191822	Bacteria	gene_TmMcoP3_1354737	glnA	GO:0001968,GO:0003674,GO:0003824,GO:0004356,GO:0005488,GO:0005515,GO:0005575,GO:0005576,GO:0005618,GO:0005622,GO:0005623,GO:0005737,GO:0005829,GO:0005886,GO:0006082,GO:0006520,GO:0006541,GO:0006542,GO:0006807,GO:0008150,GO:0008152,GO:0008652,GO:0009058,GO:0009064,GO:0009084,GO:0009405,GO:0009605,GO:0009607,GO:0009893,GO:0009987,GO:0010468,GO:0010604,GO:0010628,GO:0010755,GO:0010756,GO:0010954,GO:…	6.3.1.2	ko:K01915	Bacteria	Unidentified	Acidobacteriota	Acidobacteriota_unknown	Acidobacteriota_unknown	Acidobacteriota_unknown	Acidobacteriota_unknown	Acidobacteriota_unknown	Glutamate biosynthesis	Bac_Glutamate biosynthesis	Module3
RepBacGene192003	RepBacGene192003	Bacteria	gene_TmMcoP3_384045	-	-	6.3.1.2	ko:K01915	Bacteria	Unidentified	Bacteria_unknown	Bacteria_unknown	Bacteria_unknown	Bacteria_unknown	Bacteria_unknown	Bacteria_unknown	Glutamate biosynthesis	Bac_Glutamate biosynthesis	Module1
RepBacGene192137	RepBacGene192137	Bacteria	gene_TmMcoP3_597470	-	-	6.3.1.2	ko:K01915	Bacteria	Unidentified	Bacteria_unknown	Bacteria_unknown	Bacteria_unknown	Bacteria_unknown	Bacteria_unknown	Bacteria_unknown	Glutamate biosynthesis	Bac_Glutamate biosynthesis	Module4
RepBacGene192243	RepBacGene192243	Bacteria	gene_TmMcoP3_750317	-	-	1.2.1.3,1.2.1.39	ko:K00128,ko:K00146	Bacteria	Unidentified	Bacteria_unknown	Bacteria_unknown	Bacteria_unknown	Bacteria_unknown	Bacteria_unknown	Bacteria_unknown	IAA biosynthesis	Bac_IAA biosynthesis	Module4
RepBacGene192305	RepBacGene192305	Bacteria	gene_TmMcoP3_864367	-	-	6.3.1.2	ko:K01915	Bacteria	Unidentified	Acidobacteriota	Acidobacteriota_unknown	Acidobacteriota_unknown	Acidobacteriota_unknown	Acidobacteriota_unknown	Acidobacteriota bacterium	Glutamate biosynthesis	Bac_Glutamate biosynthesis	Module4
RepBacGene192372	RepBacGene192372	Bacteria	gene_TmMcoP3_960966	gltD	-	1.4.1.13,1.4.1.14	ko:K00266	Bacteria	Unidentified	Bacteria_unknown	Bacteria_unknown	Bacteria_unknown	Bacteria_unknown	Bacteria_unknown	Bacteria_unknown	Glutamate biosynthesis	Bac_Glutamate biosynthesis	Module3
RepBacGene19268	RepBacGene19268	Bacteria	gene_TmMcoP1_1535124	-	-	1.2.1.3,1.2.1.39	ko:K00128,ko:K00146	Bacteria	Unidentified	Planctomycetota	Planctomycetota_unknown	Planctomycetota_unknown	Planctomycetota_unknown	Planctomycetota_unknown	Planctomycetota bacterium	IAA biosynthesis	Bac_IAA biosynthesis	Module3
RepBacGene192730	RepBacGene192730	Bacteria	gene_TmMcoP4_246786	-	-	3.5.1.4,6.3.5.6,6.3.5.7	ko:K01426,ko:K02433	Bacteria	Unidentified	Chloroflexota	Chloroflexota_unknown	Chloroflexota_unknown	Chloroflexota_unknown	Chloroflexota_unknown	Chloroflexota bacterium	IAA biosynthesis	Bac_IAA biosynthesis	Module3
RepBacGene192761	RepBacGene192761	Bacteria	gene_TmMcoP4_311930	glnA	-	6.3.1.2	ko:K01915	Bacteria	Unidentified	Bacteria_unknown	Bacteria_unknown	Bacteria_unknown	Bacteria_unknown	Bacteria_unknown	Bacteria_unknown	Glutamate biosynthesis	Bac_Glutamate biosynthesis	Module5
RepBacGene192850	RepBacGene192850	Bacteria	gene_TmMcoP4_464791	-	-	6.3.1.2	ko:K01915	Bacteria	Unidentified	Bacteria_unknown	Bacteria_unknown	Bacteria_unknown	Bacteria_unknown	Bacteria_unknown	Bacteria_unknown	Glutamate biosynthesis	Bac_Glutamate biosynthesis	Module4
RepBacGene192885	RepBacGene192885	Bacteria	gene_TmMcoP4_520783	-	-	1.7.7.1,1.8.7.1	ko:K00366,ko:K00392	Bacteria	Unidentified	Thermomicrobiota	Thermomicrobia	Sphaerobacterales	Sphaerobacteraceae	Nitrolancea	Nitrolancea hollandica	Nitrate reduction	Bac_Nitrate reduction	Module3
RepBacGene192913	RepBacGene192913	Bacteria	gene_TmMcoP4_574291	-	-	1.2.1.3	ko:K00128	Bacteria	Unidentified	Planctomycetota	Planctomycetota_unknown	Planctomycetota_unknown	Planctomycetota_unknown	Planctomycetota_unknown	Planctomycetota_unknown	IAA biosynthesis	Bac_IAA biosynthesis	Module3
RepBacGene1932	RepBacGene1932	Bacteria	gene_TmMcoP1_498278	gltB	-	1.4.1.13,1.4.1.14,1.4.7.1	ko:K00265,ko:K00284	Bacteria	Unidentified	Actinomycetota	Actinomycetota_unknown	Actinomycetota_unknown	Actinomycetota_unknown	Actinomycetota_unknown	Actinomycetota_unknown	Glutamate biosynthesis	Bac_Glutamate biosynthesis	Module4
RepBacGene193693	RepBacGene193693	Bacteria	gene_23D1NA_297031	trpB	-	4.2.1.20	ko:K01696	Bacteria	Unidentified	Bacteria_unknown	Bacteria_unknown	Bacteria_unknown	Bacteria_unknown	Bacteria_unknown	Bacteria_unknown	Tryptophan biosynthesis	Bac_Tryptophan biosynthesis	Module1
RepBacGene194157	RepBacGene194157	Bacteria	gene_23D1PA_32728	-	-	1.7.7.1,1.8.1.2	ko:K00366,ko:K00381	Bacteria	Unidentified	Actinomycetota	Actinomycetota_unknown	Actinomycetota_unknown	Actinomycetota_unknown	Actinomycetota_unknown	Actinomycetota bacterium	Nitrate reduction	Bac_Nitrate reduction	Module2
RepBacGene194574	RepBacGene194574	Bacteria	gene_23D2NA_1332795	-	-	6.3.1.2	ko:K01915	Bacteria	Unidentified	Bacteria_unknown	Bacteria_unknown	Bacteria_unknown	Bacteria_unknown	Bacteria_unknown	Bacteria_unknown	Glutamate biosynthesis	Bac_Glutamate biosynthesis	Module3
RepBacGene194781	RepBacGene194781	Bacteria	gene_23D2NA_234442	glnA	GO:0001968,GO:0003674,GO:0003824,GO:0004356,GO:0005488,GO:0005515,GO:0005575,GO:0005576,GO:0005618,GO:0005622,GO:0005623,GO:0005737,GO:0005829,GO:0005886,GO:0006082,GO:0006520,GO:0006541,GO:0006542,GO:0006807,GO:0008150,GO:0008152,GO:0008652,GO:0009058,GO:0009064,GO:0009084,GO:0009405,GO:0009605,GO:0009607,GO:0009893,GO:0009987,GO:0010468,GO:0010604,GO:0010628,GO:0010755,GO:0010756,GO:0010954,GO:…	6.3.1.2	ko:K01915	Bacteria	Unidentified	Chloroflexota	Chloroflexota_unknown	Chloroflexota_unknown	Chloroflexota_unknown	Chloroflexota_unknown	Chloroflexota_unknown	Glutamate biosynthesis	Bac_Glutamate biosynthesis	Module1
RepBacGene194972	RepBacGene194972	Bacteria	gene_23D2NA_923097	amtB	-	-	ko:K03320	Bacteria	Unidentified	Pseudomonadota	Alphaproteobacteria	Alphaproteobacteria_unknown	Alphaproteobacteria_unknown	Alphaproteobacteria_unknown	Alphaproteobacteria_unknown	Ammonium transporter	Bac_Ammonium transporter	Module4
RepBacGene195056	RepBacGene195056	Bacteria	gene_23D2PB_1151681	aldB	-	1.2.1.3	ko:K00128,ko:K00138	Bacteria	Unidentified	Bacteria_unknown	Bacteria_unknown	Bacteria_unknown	Bacteria_unknown	Bacteria_unknown	Bacteria_unknown	IAA biosynthesis	Bac_IAA biosynthesis	Module5
RepBacGene195395	RepBacGene195395	Bacteria	gene_23D2PB_624071	-	-	6.3.1.2	ko:K01915	Bacteria	Unidentified	Actinomycetota	Actinomycetota_unknown	Actinomycetota_unknown	Actinomycetota_unknown	Actinomycetota_unknown	Actinomycetota bacterium	Glutamate biosynthesis	Bac_Glutamate biosynthesis	Module4
RepBacGene195446	RepBacGene195446	Bacteria	gene_23D2PB_728970	glnII	-	6.3.1.2	ko:K01915	Bacteria	Unidentified	Bacteria_unknown	Bacteria_unknown	Bacteria_unknown	Bacteria_unknown	Bacteria_unknown	Bacteria_unknown	Glutamate biosynthesis	Bac_Glutamate biosynthesis	Module3
RepBacGene195632	RepBacGene195632	Bacteria	gene_23D3NA_1211470	-	-	6.3.1.2	ko:K01915	Bacteria	Unidentified	Acidobacteriota	Acidobacteriota_unknown	Acidobacteriota_unknown	Acidobacteriota_unknown	Acidobacteriota_unknown	Acidobacteriota bacterium	Glutamate biosynthesis	Bac_Glutamate biosynthesis	Module5
RepBacGene195738	RepBacGene195738	Bacteria	gene_23D3NA_1566260	-	-	3.5.1.4,6.3.5.6,6.3.5.7	ko:K01426,ko:K02433	Bacteria	Unidentified	Acidobacteriota	Acidobacteriota_unknown	Acidobacteriota_unknown	Acidobacteriota_unknown	Acidobacteriota_unknown	Acidobacteriota bacterium	IAA biosynthesis	Bac_IAA biosynthesis	Module3
RepBacGene195794	RepBacGene195794	Bacteria	gene_23D3NA_1821945	-	-	1.2.1.3	ko:K00128	Bacteria	Unidentified	Planctomycetota	Planctomycetota_unknown	Planctomycetota_unknown	Planctomycetota_unknown	Planctomycetota_unknown	Planctomycetota_unknown	IAA biosynthesis	Bac_IAA biosynthesis	Module5
RepBacGene195848	RepBacGene195848	Bacteria	gene_23D3NA_439356	-	-	1.2.1.3,1.2.1.39	ko:K00128,ko:K00146	Bacteria	Unidentified	Planctomycetota	Planctomycetota_unknown	Planctomycetota_unknown	Planctomycetota_unknown	Planctomycetota_unknown	Planctomycetota_unknown	IAA biosynthesis	Bac_IAA biosynthesis	Module1
RepBacGene195868	RepBacGene195868	Bacteria	gene_23D3NA_501476	amiC	GO:0005575,GO:0005618,GO:0005623,GO:0005886,GO:0016020,GO:0030312,GO:0044464,GO:0071944	3.5.1.4	ko:K01426	Bacteria	Unidentified	Actinomycetota	Actinomycetes	Mycobacteriales	Mycobacteriaceae	Mycobacteriaceae_unknown	Mycobacteriaceae_unknown	IAA biosynthesis	Bac_IAA biosynthesis	Module4
RepBacGene195945	RepBacGene195945	Bacteria	gene_23D3NA_782706	trpB	-	4.2.1.20	ko:K01696,ko:K06001	Bacteria	Unidentified	Chloroflexota	Chloroflexota_unknown	Chloroflexota_unknown	Chloroflexota_unknown	Chloroflexota_unknown	Chloroflexota bacterium	Tryptophan biosynthesis	Bac_Tryptophan biosynthesis	Module3
RepBacGene196007	RepBacGene196007	Bacteria	gene_23D3NA_97758	-	-	1.2.1.3	ko:K00128	Bacteria	Unidentified	Planctomycetota	Planctomycetota_unknown	Planctomycetota_unknown	Planctomycetota_unknown	Planctomycetota_unknown	Planctomycetota_unknown	IAA biosynthesis	Bac_IAA biosynthesis	Module3
RepBacGene19607	RepBacGene19607	Bacteria	gene_TmMcoP4_632196	-	-	6.3.1.2	ko:K01915	Bacteria	Unidentified	Bacteria_unknown	Bacteria_unknown	Bacteria_unknown	Bacteria_unknown	Bacteria_unknown	Bacteria_unknown	Glutamate biosynthesis	Bac_Glutamate biosynthesis	Module2
RepBacGene196109	RepBacGene196109	Bacteria	gene_23D3PA_1265715	-	-	1.18.1.1,1.7.1.15	ko:K00362,ko:K05297	Bacteria	Unidentified	Pseudomonadota	Alphaproteobacteria	Alphaproteobacteria_unknown	Alphaproteobacteria_unknown	Alphaproteobacteria_unknown	Alphaproteobacteria_unknown	Nitrate reduction	Bac_Nitrate reduction	Module3
RepBacGene196111	RepBacGene196111	Bacteria	gene_23D3PA_1271552	-	-	3.5.1.4	ko:K01426	Bacteria	Unidentified	Actinomycetota	Actinomycetes	Actinomycetes_unknown	Actinomycetes_unknown	Actinomycetes_unknown	Actinomycetes_unknown	IAA biosynthesis	Bac_IAA biosynthesis	Module2
RepBacGene196203	RepBacGene196203	Bacteria	gene_23D3PA_371869	amtB	-	-	ko:K03320	Bacteria	Unidentified	Actinomycetota	Actinomycetes	Mycobacteriales	Mycobacteriaceae	Mycobacteriaceae_unknown	Mycobacteriaceae_unknown	Ammonium transporter	Bac_Ammonium transporter	Module2
RepBacGene196209	RepBacGene196209	Bacteria	gene_23D3PA_381577	-	-	1.2.1.3	ko:K00128,ko:K22187	Bacteria	Unidentified	Chloroflexota	Chloroflexota_unknown	Chloroflexota_unknown	Chloroflexota_unknown	Chloroflexota_unknown	Chloroflexota_unknown	IAA biosynthesis	Bac_IAA biosynthesis	Module3
RepBacGene196231	RepBacGene196231	Bacteria	gene_23D3PA_424908	trpB	GO:0000162,GO:0003674,GO:0003824,GO:0004834,GO:0005575,GO:0005622,GO:0005623,GO:0005737,GO:0006082,GO:0006520,GO:0006568,GO:0006576,GO:0006586,GO:0006725,GO:0006807,GO:0008150,GO:0008152,GO:0008652,GO:0009058,GO:0009072,GO:0009073,GO:0009308,GO:0009309,GO:0009987,GO:0016053,GO:0016829,GO:0016835,GO:0016836,GO:0018130,GO:0019438,GO:0019752,GO:0034641,GO:0040007,GO:0042401,GO:0042430,GO:0042435,GO:…	4.2.1.20	ko:K01696	Bacteria	Unidentified	Actinomycetota	Actinomycetes	Streptosporangiales	Streptosporangiales_unknown	Streptosporangiales_unknown	Streptosporangiales_unknown	Tryptophan biosynthesis	Bac_Tryptophan biosynthesis	Module3
RepBacGene19624	RepBacGene19624	Bacteria	gene_23D1NA_615073	-	-	6.3.1.2	ko:K01915	Bacteria	Unidentified	Bacteria_unknown	Bacteria_unknown	Bacteria_unknown	Bacteria_unknown	Bacteria_unknown	Bacteria_unknown	Glutamate biosynthesis	Bac_Glutamate biosynthesis	Module2
RepBacGene19639	RepBacGene19639	Bacteria	gene_23D1PA_555257	glnT	-	6.3.1.2	ko:K01915	Bacteria	Unidentified	Actinomycetota	Actinomycetes	Streptosporangiales	Treboniaceae	Trebonia	Trebonia_unknown	Glutamate biosynthesis	Bac_Glutamate biosynthesis	Module2
RepBacGene196422	RepBacGene196422	Bacteria	gene_23D3PA_900524	gltB	-	1.4.1.13,1.4.1.14	ko:K00265	Bacteria	Unidentified	Candidatus Eremiobacterota	Candidatus Eremiobacterota_unknown	Candidatus Eremiobacterota_unknown	Candidatus Eremiobacterota_unknown	Candidatus Eremiobacterota_unknown	Candidatus Eremiobacteraeota bacterium	Glutamate biosynthesis	Bac_Glutamate biosynthesis	Module4
RepBacGene196454	RepBacGene196454	Bacteria	gene_23D3PA_974231	-	-	6.3.1.2	ko:K01915	Bacteria	Unidentified	Actinomycetota	Thermoleophilia	Solirubrobacterales	Capillimicrobiaceae	Capillimicrobium	Capillimicrobium parvum	Glutamate biosynthesis	Bac_Glutamate biosynthesis	Module4
RepBacGene196539	RepBacGene196539	Bacteria	gene_23D4NA_1235649	sir	GO:0000096,GO:0000097,GO:0000103,GO:0003674,GO:0003824,GO:0005488,GO:0005575,GO:0005618,GO:0005622,GO:0005623,GO:0005737,GO:0005829,GO:0006082,GO:0006520,GO:0006534,GO:0006535,GO:0006563,GO:0006790,GO:0006807,GO:0008150,GO:0008152,GO:0008652,GO:0009058,GO:0009069,GO:0009070,GO:0009987,GO:0016002,GO:0016053,GO:0016491,GO:0016667,GO:0016673,GO:0019344,GO:0019752,GO:0030312,GO:0040007,GO:0043436,GO:…	1.7.7.1,1.8.7.1	ko:K00366,ko:K00392	Bacteria	Unidentified	Actinomycetota	Actinomycetota_unknown	Actinomycetota_unknown	Actinomycetota_unknown	Actinomycetota_unknown	Actinomycetota_unknown	Nitrate reduction	Bac_Nitrate reduction	Module2
RepBacGene196572	RepBacGene196572	Bacteria	gene_23D4NA_136060	aldA	-	1.2.1.3,1.2.1.32,1.2.1.39,1.2.1.60,1.2.1.8,1.2.1.85,1.2.1.99	ko:K00128,ko:K00130,ko:K00146,ko:K00151,ko:K09472,ko:K10217	Bacteria	Unidentified	Acidobacteriota	Acidobacteriota_unknown	Acidobacteriota_unknown	Acidobacteriota_unknown	Acidobacteriota_unknown	Acidobacteriota_unknown	IAA biosynthesis	Bac_IAA biosynthesis	Module3
RepBacGene196781	RepBacGene196781	Bacteria	gene_23D4NA_310169	gltB	-	1.4.1.13,1.4.1.14	ko:K00265	Bacteria	Unidentified	Pseudomonadota	Alphaproteobacteria	Alphaproteobacteria_unknown	Alphaproteobacteria_unknown	Alphaproteobacteria_unknown	Alphaproteobacteria bacterium	Glutamate biosynthesis	Bac_Glutamate biosynthesis	Module2
RepBacGene19708	RepBacGene19708	Bacteria	gene_23D4PA_1087081	glnA4	-	6.3.1.2	ko:K01915	Bacteria	Unidentified	Actinomycetota	Actinomycetes	Actinomycetes_unknown	Actinomycetes_unknown	Actinomycetes_unknown	Actinomycetes_unknown	Glutamate biosynthesis	Bac_Glutamate biosynthesis	Module2
RepBacGene197321	RepBacGene197321	Bacteria	gene_23D4PA_41124	glnII	-	6.3.1.2	ko:K01915	Bacteria	Unidentified	Chloroflexota	Chloroflexota_unknown	Chloroflexota_unknown	Chloroflexota_unknown	Chloroflexota_unknown	Chloroflexota bacterium	Glutamate biosynthesis	Bac_Glutamate biosynthesis	Module3
RepBacGene197568	RepBacGene197568	Bacteria	gene_23D4PA_976498	-	-	-	ko:K03320	Bacteria	Unidentified	Planctomycetota	Planctomycetia	Isosphaerales	Isosphaeraceae	Singulisphaera	Singulisphaera_unknown	Ammonium transporter	Bac_Ammonium transporter	Module3
RepBacGene197584	RepBacGene197584	Bacteria	gene_23D5NA_1000217	amtB	-	-	ko:K03320	Bacteria	Unidentified	Pseudomonadota	Alphaproteobacteria	Alphaproteobacteria_unknown	Alphaproteobacteria_unknown	Alphaproteobacteria_unknown	Alphaproteobacteria_unknown	Ammonium transporter	Bac_Ammonium transporter	Module2
RepBacGene197664	RepBacGene197664	Bacteria	gene_23D5NA_1220698	MA20_39770	-	3.5.1.4	ko:K01426	Bacteria	Unidentified	Pseudomonadota	Alphaproteobacteria	Alphaproteobacteria_unknown	Alphaproteobacteria_unknown	Alphaproteobacteria_unknown	Alphaproteobacteria bacterium	IAA biosynthesis	Bac_IAA biosynthesis	Module3
RepBacGene197830	RepBacGene197830	Bacteria	gene_23D5NA_176630	trpD	-	2.4.2.18	ko:K00766	Bacteria	Unidentified	Chloroflexota	Chloroflexota_unknown	Chloroflexota_unknown	Chloroflexota_unknown	Chloroflexota_unknown	Chloroflexota bacterium	Tryptophan biosynthesis	Bac_Tryptophan biosynthesis	Module3
RepBacGene197839	RepBacGene197839	Bacteria	gene_23D5NA_1811602	-	-	1.2.1.3,1.2.1.39	ko:K00128,ko:K00146	Bacteria	Unidentified	Planctomycetota	Planctomycetota_unknown	Planctomycetota_unknown	Planctomycetota_unknown	Planctomycetota_unknown	Planctomycetota_unknown	IAA biosynthesis	Bac_IAA biosynthesis	Module5
RepBacGene197957	RepBacGene197957	Bacteria	gene_23D5NA_2256058	aofH_1	-	1.4.3.4	ko:K00274	Bacteria	Unidentified	Actinomycetota	Actinomycetota_unknown	Actinomycetota_unknown	Actinomycetota_unknown	Actinomycetota_unknown	Actinomycetota bacterium	IAA biosynthesis	Bac_IAA biosynthesis	Module4
RepBacGene198070	RepBacGene198070	Bacteria	gene_23D5NA_2585628	-	-	6.3.1.2	ko:K01915	Bacteria	Unidentified	Planctomycetota	Planctomycetia	Planctomycetia_unknown	Planctomycetia_unknown	Planctomycetia_unknown	Planctomycetia_unknown	Glutamate biosynthesis	Bac_Glutamate biosynthesis	Module5
RepBacGene198303	RepBacGene198303	Bacteria	gene_23D5NA_827948	gltB	-	1.4.1.13,1.4.1.14	ko:K00265	Bacteria	Unidentified	Pseudomonadota	Alphaproteobacteria	Alphaproteobacteria_unknown	Alphaproteobacteria_unknown	Alphaproteobacteria_unknown	Alphaproteobacteria bacterium	Glutamate biosynthesis	Bac_Glutamate biosynthesis	Module3
RepBacGene198308	RepBacGene198308	Bacteria	gene_23D5NA_842505	gltB	GO:0003674,GO:0003824,GO:0005575,GO:0005622,GO:0005623,GO:0005737,GO:0006082,GO:0006520,GO:0006536,GO:0006537,GO:0006541,GO:0006807,GO:0008150,GO:0008152,GO:0008652,GO:0009058,GO:0009064,GO:0009084,GO:0009987,GO:0015930,GO:0016053,GO:0016491,GO:0016638,GO:0019676,GO:0019740,GO:0019752,GO:0043436,GO:0043648,GO:0043650,GO:0044237,GO:0044238,GO:0044249,GO:0044281,GO:0044283,GO:0044424,GO:0044464,GO:…	1.4.1.13,1.4.1.14	ko:K00265	Bacteria	Unidentified	Bacteria_unknown	Bacteria_unknown	Bacteria_unknown	Bacteria_unknown	Bacteria_unknown	Bacteria_unknown	Glutamate biosynthesis	Bac_Glutamate biosynthesis	Module2
RepBacGene198398	RepBacGene198398	Bacteria	gene_23D5PB_110744	glnA4	-	6.3.1.2	ko:K01915	Bacteria	Unidentified	Bacteria_unknown	Bacteria_unknown	Bacteria_unknown	Bacteria_unknown	Bacteria_unknown	Bacteria_unknown	Glutamate biosynthesis	Bac_Glutamate biosynthesis	Module2
RepBacGene198462	RepBacGene198462	Bacteria	gene_23D5PB_1265479	gltB	GO:0003674,GO:0003824,GO:0005575,GO:0005622,GO:0005623,GO:0005737,GO:0006082,GO:0006520,GO:0006536,GO:0006537,GO:0006541,GO:0006807,GO:0008150,GO:0008152,GO:0008652,GO:0009058,GO:0009064,GO:0009084,GO:0009987,GO:0015930,GO:0016053,GO:0016491,GO:0016638,GO:0019676,GO:0019740,GO:0019752,GO:0043436,GO:0043648,GO:0043650,GO:0044237,GO:0044238,GO:0044249,GO:0044281,GO:0044283,GO:0044424,GO:0044464,GO:…	1.4.1.13,1.4.1.14	ko:K00265	Bacteria	Unidentified	Actinomycetota	Actinomycetota_unknown	Actinomycetota_unknown	Actinomycetota_unknown	Actinomycetota_unknown	Actinomycetota bacterium	Glutamate biosynthesis	Bac_Glutamate biosynthesis	Module2
RepBacGene198736	RepBacGene198736	Bacteria	gene_23D5PB_49615	glnA	-	6.3.1.2	ko:K01915	Bacteria	Unidentified	Pseudomonadota	Alphaproteobacteria	Alphaproteobacteria_unknown	Alphaproteobacteria_unknown	Alphaproteobacteria_unknown	Alphaproteobacteria_unknown	Glutamate biosynthesis	Bac_Glutamate biosynthesis	Module4
RepBacGene198813	RepBacGene198813	Bacteria	gene_23D5PB_726475	-	-	3.5.1.4	ko:K01426	Bacteria	Unidentified	Acidobacteriota	Acidobacteriota_unknown	Acidobacteriota_unknown	Acidobacteriota_unknown	Acidobacteriota_unknown	Acidobacteriota_unknown	IAA biosynthesis	Bac_IAA biosynthesis	Module2
RepBacGene198825	RepBacGene198825	Bacteria	gene_23D5PB_753200	trpB	GO:0000162,GO:0005575,GO:0005622,GO:0005623,GO:0005737,GO:0006082,GO:0006520,GO:0006568,GO:0006576,GO:0006586,GO:0006725,GO:0006807,GO:0008150,GO:0008152,GO:0008652,GO:0009058,GO:0009072,GO:0009073,GO:0009308,GO:0009309,GO:0009987,GO:0016053,GO:0018130,GO:0019438,GO:0019752,GO:0034641,GO:0042401,GO:0042430,GO:0042435,GO:0043436,GO:0044106,GO:0044237,GO:0044238,GO:0044249,GO:0044271,GO:0044281,GO:…	4.2.1.20	ko:K01696	Bacteria	Unidentified	Bacteria_unknown	Bacteria_unknown	Bacteria_unknown	Bacteria_unknown	Bacteria_unknown	Bacteria_unknown	Tryptophan biosynthesis	Bac_Tryptophan biosynthesis	Module4
RepBacGene199016	RepBacGene199016	Bacteria	gene_23DNCA_1256663	-	-	1.2.1.3,1.2.1.39	ko:K00128,ko:K00146	Bacteria	Unidentified	Planctomycetota	Planctomycetia	Isosphaerales	Isosphaeraceae	Isosphaeraceae_unknown	Isosphaeraceae_unknown	IAA biosynthesis	Bac_IAA biosynthesis	Module3
RepBacGene199192	RepBacGene199192	Bacteria	gene_23DNCA_1880693	glnA	-	6.3.1.2	ko:K01915	Bacteria	Unidentified	Bacteria_unknown	Bacteria_unknown	Bacteria_unknown	Bacteria_unknown	Bacteria_unknown	Bacteria_unknown	Glutamate biosynthesis	Bac_Glutamate biosynthesis	Module2
RepBacGene199230	RepBacGene199230	Bacteria	gene_23DNCA_202124	-	-	1.4.1.13,1.4.1.14	ko:K00265	Bacteria	Unidentified	Pseudomonadota	Alphaproteobacteria	Alphaproteobacteria_unknown	Alphaproteobacteria_unknown	Alphaproteobacteria_unknown	Alphaproteobacteria bacterium	Glutamate biosynthesis	Bac_Glutamate biosynthesis	Module5
RepBacGene199329	RepBacGene199329	Bacteria	gene_23DNCA_527463	trpD	GO:0000162,GO:0003674,GO:0003824,GO:0004048,GO:0004425,GO:0006082,GO:0006520,GO:0006568,GO:0006576,GO:0006586,GO:0006725,GO:0006807,GO:0008150,GO:0008152,GO:0008652,GO:0009058,GO:0009072,GO:0009073,GO:0009308,GO:0009309,GO:0009987,GO:0016053,GO:0016740,GO:0016757,GO:0016763,GO:0016829,GO:0016830,GO:0016831,GO:0018130,GO:0019438,GO:0019752,GO:0034641,GO:0042401,GO:0042430,GO:0042435,GO:0043436,GO:…	2.4.2.18,4.1.3.27	ko:K00766,ko:K13497	Bacteria	Unidentified	Bacteria_unknown	Bacteria_unknown	Bacteria_unknown	Bacteria_unknown	Bacteria_unknown	Bacteria_unknown	Tryptophan biosynthesis	Bac_Tryptophan biosynthesis	Module1
RepBacGene199349	RepBacGene199349	Bacteria	gene_23DNCA_60663	glnA	-	6.3.1.2	ko:K01915	Bacteria	Unidentified	Pseudomonadota	Alphaproteobacteria	Alphaproteobacteria_unknown	Alphaproteobacteria_unknown	Alphaproteobacteria_unknown	Alphaproteobacteria_unknown	Glutamate biosynthesis	Bac_Glutamate biosynthesis	Module3
RepBacGene199541	RepBacGene199541	Bacteria	gene_9D1NH_13204	trpG	GO:0000162,GO:0005575,GO:0005622,GO:0005623,GO:0005737,GO:0005886,GO:0005950,GO:0006082,GO:0006520,GO:0006568,GO:0006576,GO:0006586,GO:0006725,GO:0006807,GO:0008150,GO:0008152,GO:0008652,GO:0009058,GO:0009072,GO:0009073,GO:0009308,GO:0009309,GO:0009987,GO:0016020,GO:0016053,GO:0018130,GO:0019438,GO:0019752,GO:0032991,GO:0034641,GO:0042401,GO:0042430,GO:0042435,GO:0043436,GO:0044106,GO:0044237,GO:…	2.6.1.85,4.1.3.27	ko:K01658,ko:K01664	Bacteria	Unidentified	Candidatus Eremiobacterota	Candidatus Eremiobacterota_unknown	Candidatus Eremiobacterota_unknown	Candidatus Eremiobacterota_unknown	Candidatus Eremiobacterota_unknown	Candidatus Eremiobacteraeota bacterium	Tryptophan biosynthesis	Bac_Tryptophan biosynthesis	Module2
RepBacGene199806	RepBacGene199806	Bacteria	gene_9D1PG_159435	gltB	-	1.4.1.13,1.4.1.14,1.4.7.1	ko:K00265,ko:K00284	Bacteria	Unidentified	Chloroflexota	Ktedonobacteria	Ktedonobacteria_unknown	Ktedonobacteria_unknown	Ktedonobacteria_unknown	Ktedonobacteria bacterium brp13	Glutamate biosynthesis	Bac_Glutamate biosynthesis	Module1
RepBacGene200058	RepBacGene200058	Bacteria	gene_9D2NG_140733	glnA	-	6.3.1.2	ko:K01915	Bacteria	Unidentified	Pseudomonadota	Pseudomonadota_unknown	Pseudomonadota_unknown	Pseudomonadota_unknown	Pseudomonadota_unknown	Pseudomonadota_unknown	Glutamate biosynthesis	Bac_Glutamate biosynthesis	Module3
RepBacGene200075	RepBacGene200075	Bacteria	gene_9D2NG_166320	aofH_1	-	1.4.3.4	ko:K00274	Bacteria	Unidentified	Actinomycetota	Actinomycetota_unknown	Actinomycetota_unknown	Actinomycetota_unknown	Actinomycetota_unknown	Actinomycetota bacterium	IAA biosynthesis	Bac_IAA biosynthesis	Module4
RepBacGene200078	RepBacGene200078	Bacteria	gene_9D2NG_182261	-	-	1.2.1.3	ko:K00128	Bacteria	Unidentified	Planctomycetota	Planctomycetota_unknown	Planctomycetota_unknown	Planctomycetota_unknown	Planctomycetota_unknown	Planctomycetota_unknown	IAA biosynthesis	Bac_IAA biosynthesis	Module4
RepBacGene200171	RepBacGene200171	Bacteria	gene_9D2NG_667878	hcaC	-	1.7.1.15	ko:K00363,ko:K05710	Bacteria	Unidentified	Actinomycetota	Actinomycetes	Streptosporangiales	Treboniaceae	Trebonia	Trebonia kvetii	Nitrate reduction	Bac_Nitrate reduction	Module4
RepBacGene200364	RepBacGene200364	Bacteria	gene_9D2PG_494952	gltB	-	1.4.1.13,1.4.1.14,1.4.7.1	ko:K00265,ko:K00284	Bacteria	Unidentified	Chloroflexota	Ktedonobacteria	Ktedonobacteria_unknown	Ktedonobacteria_unknown	Ktedonobacteria_unknown	Ktedonobacteria bacterium brp13	Glutamate biosynthesis	Bac_Glutamate biosynthesis	Module3
RepBacGene200428	RepBacGene200428	Bacteria	gene_9D2PG_73777	-	-	4.1.3.27	ko:K01658,ko:K07010	Bacteria	Unidentified	Bacteria_unknown	Bacteria_unknown	Bacteria_unknown	Bacteria_unknown	Bacteria_unknown	Bacteria_unknown	Tryptophan biosynthesis	Bac_Tryptophan biosynthesis	Module3
RepBacGene200574	RepBacGene200574	Bacteria	gene_9D3NG_1584002	-	-	6.3.1.2	ko:K01915	Bacteria	Unidentified	Bacteria_unknown	Bacteria_unknown	Bacteria_unknown	Bacteria_unknown	Bacteria_unknown	Bacteria_unknown	Glutamate biosynthesis	Bac_Glutamate biosynthesis	Module5
RepBacGene200593	RepBacGene200593	Bacteria	gene_9D3NG_221808	-	-	3.5.1.4	ko:K01426	Bacteria	Unidentified	Pseudomonadota	Alphaproteobacteria	Alphaproteobacteria_unknown	Alphaproteobacteria_unknown	Alphaproteobacteria_unknown	Alphaproteobacteria bacterium	IAA biosynthesis	Bac_IAA biosynthesis	Module4
RepBacGene200709	RepBacGene200709	Bacteria	gene_9D3NG_762545	-	-	6.3.1.2	ko:K01915	Bacteria	Unidentified	Bacteria_unknown	Bacteria_unknown	Bacteria_unknown	Bacteria_unknown	Bacteria_unknown	Bacteria_unknown	Glutamate biosynthesis	Bac_Glutamate biosynthesis	Module3
RepBacGene201209	RepBacGene201209	Bacteria	gene_9D4NG_743930	glnA	-	6.3.1.2	ko:K01915	Bacteria	Unidentified	Pseudomonadota	Pseudomonadota_unknown	Pseudomonadota_unknown	Pseudomonadota_unknown	Pseudomonadota_unknown	Pseudomonadota_unknown	Glutamate biosynthesis	Bac_Glutamate biosynthesis	Module4
RepBacGene201323	RepBacGene201323	Bacteria	gene_9D4PH_245864	glnII	-	6.3.1.2	ko:K01915	Bacteria	Unidentified	Actinomycetota	Actinomycetes	Actinomycetes_unknown	Actinomycetes_unknown	Actinomycetes_unknown	Actinomycetes_unknown	Glutamate biosynthesis	Bac_Glutamate biosynthesis	Module4
RepBacGene201603	RepBacGene201603	Bacteria	gene_9D5NG_1358334	glnA	GO:0001968,GO:0003674,GO:0003824,GO:0004356,GO:0005488,GO:0005515,GO:0005575,GO:0005576,GO:0005618,GO:0005622,GO:0005623,GO:0005737,GO:0005829,GO:0005886,GO:0006082,GO:0006520,GO:0006541,GO:0006542,GO:0006807,GO:0008150,GO:0008152,GO:0008652,GO:0009058,GO:0009064,GO:0009084,GO:0009405,GO:0009605,GO:0009607,GO:0009893,GO:0009987,GO:0010468,GO:0010604,GO:0010628,GO:0010755,GO:0010756,GO:0010954,GO:…	6.3.1.2	ko:K01915	Bacteria	Unidentified	Bacteria_unknown	Bacteria_unknown	Bacteria_unknown	Bacteria_unknown	Bacteria_unknown	Bacteria_unknown	Glutamate biosynthesis	Bac_Glutamate biosynthesis	Module3
RepBacGene201644	RepBacGene201644	Bacteria	gene_9D5NG_151990	gltB1	-	1.4.1.13,1.4.1.14,1.4.7.1	ko:K00265,ko:K00284	Bacteria	Unidentified	Candidatus Binatota	Candidatus Binatia	Candidatus Binatia_unknown	Candidatus Binatia_unknown	Candidatus Binatia_unknown	Candidatus Binatia bacterium	Glutamate biosynthesis	Bac_Glutamate biosynthesis	Module3
RepBacGene201677	RepBacGene201677	Bacteria	gene_9D5NG_29110	-	-	1.2.1.3	ko:K00128	Bacteria	Unidentified	Bacteria_unknown	Bacteria_unknown	Bacteria_unknown	Bacteria_unknown	Bacteria_unknown	Bacteria_unknown	IAA biosynthesis	Bac_IAA biosynthesis	Module5
RepBacGene201737	RepBacGene201737	Bacteria	gene_9D5NG_544039	-	-	1.2.1.3	ko:K00128	Bacteria	Unidentified	Bacteria_unknown	Bacteria_unknown	Bacteria_unknown	Bacteria_unknown	Bacteria_unknown	Bacteria_unknown	IAA biosynthesis	Bac_IAA biosynthesis	Module2
RepBacGene201794	RepBacGene201794	Bacteria	gene_9D5NG_848945	glnA	-	6.3.1.2	ko:K01915	Bacteria	Unidentified	Pseudomonadota	Alphaproteobacteria	Alphaproteobacteria_unknown	Alphaproteobacteria_unknown	Alphaproteobacteria_unknown	Alphaproteobacteria_unknown	Glutamate biosynthesis	Bac_Glutamate biosynthesis	Module1
RepBacGene202015	RepBacGene202015	Bacteria	gene_9D5PG_711335	-	-	1.4.3.4	ko:K00274	Bacteria	Unidentified	Chloroflexota	Ktedonobacteria	Ktedonobacterales	Ktedonobacteraceae	Ktedonobacter	Ktedonobacter sp. 13_2_20CM_53_11	IAA biosynthesis	Bac_IAA biosynthesis	Module4
RepBacGene20213	RepBacGene20213	Bacteria	gene_23D4PA_1379687	gltD	-	1.4.1.13,1.4.1.14	ko:K00266	Bacteria	Unidentified	Actinomycetota	Actinomycetes	Actinomycetes_unknown	Actinomycetes_unknown	Actinomycetes_unknown	Actinomycetes_unknown	Glutamate biosynthesis	Bac_Glutamate biosynthesis	Module2
RepBacGene202151	RepBacGene202151	Bacteria	gene_TmDco_1126916	-	-	1.17.1.9	ko:K00123,ko:K00372	Bacteria	Unidentified	Actinomycetota	Actinomycetes	Streptosporangiales	Streptosporangiales_unknown	Streptosporangiales_unknown	Streptosporangiales_unknown	Nitrate reduction	Bac_Nitrate reduction	Module4
RepBacGene202193	RepBacGene202193	Bacteria	gene_TmDco_1223361	trpE	-	4.1.3.27	ko:K01657,ko:K13503	Bacteria	Unidentified	Pseudomonadota	Alphaproteobacteria	Alphaproteobacteria_unknown	Alphaproteobacteria_unknown	Alphaproteobacteria_unknown	Alphaproteobacteria bacterium	Tryptophan biosynthesis	Bac_Tryptophan biosynthesis	Module4
RepBacGene202497	RepBacGene202497	Bacteria	gene_TmDco_1843520	gltD	-	1.4.1.13,1.4.1.14	ko:K00266	Bacteria	Unidentified	Bacteria_unknown	Bacteria_unknown	Bacteria_unknown	Bacteria_unknown	Bacteria_unknown	Bacteria_unknown	Glutamate biosynthesis	Bac_Glutamate biosynthesis	Module3
RepBacGene202528	RepBacGene202528	Bacteria	gene_TmDco_1903558	gltD	GO:0005575,GO:0005622,GO:0005623,GO:0005737,GO:0005829,GO:0005886,GO:0008150,GO:0016020,GO:0040007,GO:0044424,GO:0044444,GO:0044464,GO:0071944	1.4.1.13,1.4.1.14	ko:K00266	Bacteria	Unidentified	Actinomycetota	Actinomycetota_unknown	Actinomycetota_unknown	Actinomycetota_unknown	Actinomycetota_unknown	Actinomycetota_unknown	Glutamate biosynthesis	Bac_Glutamate biosynthesis	Module2
RepBacGene20279	RepBacGene20279	Bacteria	gene_23D2PB_976850	gltB	GO:0003674,GO:0003824,GO:0005575,GO:0005622,GO:0005623,GO:0005737,GO:0005829,GO:0005886,GO:0006082,GO:0006520,GO:0006536,GO:0006537,GO:0006541,GO:0006807,GO:0008150,GO:0008152,GO:0008652,GO:0009058,GO:0009064,GO:0009084,GO:0009987,GO:0015930,GO:0016020,GO:0016053,GO:0016491,GO:0016638,GO:0019676,GO:0019740,GO:0019752,GO:0040007,GO:0043436,GO:0043648,GO:0043650,GO:0044237,GO:0044238,GO:0044249,GO:…	1.4.1.13,1.4.1.14,1.4.7.1	ko:K00265,ko:K00284	Bacteria	Unidentified	Actinomycetota	Actinomycetes	Catenulisporales	Actinospicaceae	Actinospicaceae_unknown	Actinospicaceae_unknown	Glutamate biosynthesis	Bac_Glutamate biosynthesis	Module3
RepBacGene203488	RepBacGene203488	Bacteria	gene_TmMcoP1_1174555	-	-	-	ko:K03320	Bacteria	Unidentified	Acidobacteriota	Acidobacteriota_unknown	Acidobacteriota_unknown	Acidobacteriota_unknown	Acidobacteriota_unknown	Acidobacteriota bacterium	Ammonium transporter	Bac_Ammonium transporter	Module3
RepBacGene203529	RepBacGene203529	Bacteria	gene_TmMcoP1_1235347	-	-	1.4.1.13,1.4.1.14	ko:K00265	Bacteria	Unidentified	Acidobacteriota	Acidobacteriota_unknown	Acidobacteriota_unknown	Acidobacteriota_unknown	Acidobacteriota_unknown	Acidobacteriota_unknown	Glutamate biosynthesis	Bac_Glutamate biosynthesis	Module3
RepBacGene203603	RepBacGene203603	Bacteria	gene_TmMcoP1_135013	-	-	6.3.1.2	ko:K01915	Bacteria	Unidentified	Actinomycetota	Actinomycetota_unknown	Actinomycetota_unknown	Actinomycetota_unknown	Actinomycetota_unknown	Actinomycetota_unknown	Glutamate biosynthesis	Bac_Glutamate biosynthesis	Module3
RepBacGene203775	RepBacGene203775	Bacteria	gene_TmMcoP1_201466	-	-	1.2.1.3,1.2.1.39	ko:K00128,ko:K00146	Bacteria	Unidentified	Planctomycetota	Planctomycetota_unknown	Planctomycetota_unknown	Planctomycetota_unknown	Planctomycetota_unknown	Planctomycetota_unknown	IAA biosynthesis	Bac_IAA biosynthesis	Module3
RepBacGene203908	RepBacGene203908	Bacteria	gene_TmMcoP1_423345	-	-	1.2.1.3,1.2.1.8	ko:K00128,ko:K00130	Bacteria	Unidentified	Actinomycetota	Actinomycetes	Actinomycetes_unknown	Actinomycetes_unknown	Actinomycetes_unknown	Actinomycetes_unknown	IAA biosynthesis	Bac_IAA biosynthesis	Module2
RepBacGene203926	RepBacGene203926	Bacteria	gene_TmMcoP1_463278	-	-	1.2.1.28,1.2.1.3	ko:K00128,ko:K00141	Bacteria	Unidentified	Pseudomonadota	Gammaproteobacteria	Gammaproteobacteria_unknown	Gammaproteobacteria_unknown	Gammaproteobacteria_unknown	Gammaproteobacteria_unknown	IAA biosynthesis	Bac_IAA biosynthesis	Module4
RepBacGene203985	RepBacGene203985	Bacteria	gene_TmMcoP1_551756	-	-	6.3.1.2	ko:K01915	Bacteria	Unidentified	Bacteria_unknown	Bacteria_unknown	Bacteria_unknown	Bacteria_unknown	Bacteria_unknown	Bacteria_unknown	Glutamate biosynthesis	Bac_Glutamate biosynthesis	Module3
RepBacGene204067	RepBacGene204067	Bacteria	gene_TmMcoP1_683472	MA20_32360	-	3.5.1.4,6.3.5.6,6.3.5.7	ko:K01426,ko:K02433	Bacteria	Unidentified	Bacteria_unknown	Bacteria_unknown	Bacteria_unknown	Bacteria_unknown	Bacteria_unknown	Bacteria_unknown	IAA biosynthesis	Bac_IAA biosynthesis	Module5
RepBacGene204091	RepBacGene204091	Bacteria	gene_TmMcoP1_719776	-	-	1.2.1.3,1.2.1.39	ko:K00128,ko:K00146	Bacteria	Unidentified	Planctomycetota	Planctomycetota_unknown	Planctomycetota_unknown	Planctomycetota_unknown	Planctomycetota_unknown	Planctomycetota_unknown	IAA biosynthesis	Bac_IAA biosynthesis	Module3
RepBacGene204247	RepBacGene204247	Bacteria	gene_TmMcoP1_988021	trpD	-	2.4.2.18	ko:K00766	Bacteria	Unidentified	Actinomycetota	Actinomycetes	Streptosporangiales	Treboniaceae	Trebonia	Trebonia sp.	Tryptophan biosynthesis	Bac_Tryptophan biosynthesis	Module2
RepBacGene204495	RepBacGene204495	Bacteria	gene_TmMcoP2_1344130	glnT	-	6.3.1.2,6.3.4.12	ko:K01915,ko:K01949	Bacteria	Unidentified	Bacteria_unknown	Bacteria_unknown	Bacteria_unknown	Bacteria_unknown	Bacteria_unknown	Bacteria_unknown	Glutamate biosynthesis	Bac_Glutamate biosynthesis	Module3
RepBacGene204561	RepBacGene204561	Bacteria	gene_TmMcoP2_143444	-	-	6.3.1.2	ko:K01915	Bacteria	Unidentified	Chloroflexota	Chloroflexota_unknown	Chloroflexota_unknown	Chloroflexota_unknown	Chloroflexota_unknown	Chloroflexota_unknown	Glutamate biosynthesis	Bac_Glutamate biosynthesis	Module1
RepBacGene204579	RepBacGene204579	Bacteria	gene_TmMcoP2_146279	trpD	GO:0000162,GO:0003674,GO:0003824,GO:0004048,GO:0005575,GO:0005576,GO:0005623,GO:0005886,GO:0006082,GO:0006520,GO:0006568,GO:0006576,GO:0006586,GO:0006725,GO:0006807,GO:0008150,GO:0008152,GO:0008652,GO:0009058,GO:0009072,GO:0009073,GO:0009308,GO:0009309,GO:0009987,GO:0016020,GO:0016053,GO:0016740,GO:0016757,GO:0016763,GO:0018130,GO:0019438,GO:0019752,GO:0034641,GO:0040007,GO:0042401,GO:0042430,GO:…	2.4.2.18	ko:K00766	Bacteria	Unidentified	Chloroflexota	Chloroflexota_unknown	Chloroflexota_unknown	Chloroflexota_unknown	Chloroflexota_unknown	Chloroflexota bacterium	Tryptophan biosynthesis	Bac_Tryptophan biosynthesis	Module3
RepBacGene204662	RepBacGene204662	Bacteria	gene_TmMcoP2_20080	-	-	1.2.1.3	ko:K00128,ko:K22187	Bacteria	Unidentified	Chloroflexota	Chloroflexota_unknown	Chloroflexota_unknown	Chloroflexota_unknown	Chloroflexota_unknown	Chloroflexota_unknown	IAA biosynthesis	Bac_IAA biosynthesis	Module3
RepBacGene205436	RepBacGene205436	Bacteria	gene_TmMcoP3_1380618	gltB	GO:0003674,GO:0003824,GO:0005575,GO:0005622,GO:0005623,GO:0005737,GO:0006082,GO:0006520,GO:0006536,GO:0006537,GO:0006541,GO:0006807,GO:0008150,GO:0008152,GO:0008652,GO:0009058,GO:0009064,GO:0009084,GO:0009987,GO:0015930,GO:0016053,GO:0016491,GO:0016638,GO:0019676,GO:0019740,GO:0019752,GO:0043436,GO:0043648,GO:0043650,GO:0044237,GO:0044238,GO:0044249,GO:0044281,GO:0044283,GO:0044424,GO:0044464,GO:…	1.4.1.13,1.4.1.14	ko:K00265	Bacteria	Unidentified	Pseudomonadota	Alphaproteobacteria	Hyphomicrobiales	Hyphomicrobiales_unknown	Hyphomicrobiales_unknown	Hyphomicrobiales_unknown	Glutamate biosynthesis	Bac_Glutamate biosynthesis	Module4
RepBacGene205488	RepBacGene205488	Bacteria	gene_TmMcoP3_151239	-	-	4.2.1.20	ko:K01696	Bacteria	Unidentified	Bacteria_unknown	Bacteria_unknown	Bacteria_unknown	Bacteria_unknown	Bacteria_unknown	Bacteria_unknown	Tryptophan biosynthesis	Bac_Tryptophan biosynthesis	Module4
RepBacGene205607	RepBacGene205607	Bacteria	gene_TmMcoP3_31996	gltB	GO:0003674,GO:0003824,GO:0005575,GO:0005622,GO:0005623,GO:0005737,GO:0006082,GO:0006520,GO:0006536,GO:0006537,GO:0006541,GO:0006807,GO:0008150,GO:0008152,GO:0008652,GO:0009058,GO:0009064,GO:0009084,GO:0009987,GO:0015930,GO:0016053,GO:0016491,GO:0016638,GO:0019676,GO:0019740,GO:0019752,GO:0043436,GO:0043648,GO:0043650,GO:0044237,GO:0044238,GO:0044249,GO:0044281,GO:0044283,GO:0044424,GO:0044464,GO:…	1.4.1.13,1.4.1.14	ko:K00265	Bacteria	Unidentified	Pseudomonadota	Alphaproteobacteria	Alphaproteobacteria_unknown	Alphaproteobacteria_unknown	Alphaproteobacteria_unknown	Alphaproteobacteria_unknown	Glutamate biosynthesis	Bac_Glutamate biosynthesis	Module3
RepBacGene205713	RepBacGene205713	Bacteria	gene_TmMcoP3_476706	-	-	1.2.1.3,1.2.1.39	ko:K00128,ko:K00146	Bacteria	Unidentified	Planctomycetota	Planctomycetota_unknown	Planctomycetota_unknown	Planctomycetota_unknown	Planctomycetota_unknown	Planctomycetota bacterium	IAA biosynthesis	Bac_IAA biosynthesis	Module3
RepBacGene205831	RepBacGene205831	Bacteria	gene_TmMcoP3_678726	glnA2	GO:0003674,GO:0003824,GO:0005575,GO:0005623,GO:0005886,GO:0016020,GO:0016787,GO:0016810,GO:0016811,GO:0044464,GO:0050001,GO:0071944	6.3.1.2	ko:K01915	Bacteria	Unidentified	Actinomycetota	Actinomycetes	Streptosporangiales	Treboniaceae	Trebonia	Trebonia_unknown	Glutamate biosynthesis	Bac_Glutamate biosynthesis	Module4
RepBacGene20586	RepBacGene20586	Bacteria	gene_23D3NA_1492043	-	-	1.2.1.16,1.2.1.20,1.2.1.3,1.2.1.79,1.2.1.8	ko:K00128,ko:K00130,ko:K00135	Bacteria	Unidentified	Acidobacteriota	Acidobacteriota_unknown	Acidobacteriota_unknown	Acidobacteriota_unknown	Acidobacteriota_unknown	Acidobacteriota_unknown	IAA biosynthesis	Bac_IAA biosynthesis	Module3
RepBacGene206589	RepBacGene206589	Bacteria	gene_TmMcoP4_476176	gltD	-	1.4.1.13,1.4.1.14	ko:K00266	Bacteria	Unidentified	Bacteria_unknown	Bacteria_unknown	Bacteria_unknown	Bacteria_unknown	Bacteria_unknown	Bacteria_unknown	Glutamate biosynthesis	Bac_Glutamate biosynthesis	Module4
RepBacGene206699	RepBacGene206699	Bacteria	gene_TmMcoP4_631000	glnA	GO:0001968,GO:0003674,GO:0003824,GO:0004356,GO:0005488,GO:0005515,GO:0005575,GO:0005576,GO:0005618,GO:0005622,GO:0005623,GO:0005737,GO:0005829,GO:0005886,GO:0006082,GO:0006520,GO:0006541,GO:0006542,GO:0006807,GO:0008150,GO:0008152,GO:0008652,GO:0009058,GO:0009064,GO:0009084,GO:0009405,GO:0009605,GO:0009607,GO:0009893,GO:0009987,GO:0010468,GO:0010604,GO:0010628,GO:0010755,GO:0010756,GO:0010954,GO:…	6.3.1.2	ko:K01915	Bacteria	Unidentified	Bacteria_unknown	Bacteria_unknown	Bacteria_unknown	Bacteria_unknown	Bacteria_unknown	Bacteria_unknown	Glutamate biosynthesis	Bac_Glutamate biosynthesis	Module4
RepBacGene206896	RepBacGene206896	Bacteria	gene_TmMcoP4_910264	-	-	6.3.1.2	ko:K01915	Bacteria	Unidentified	Actinomycetota	Actinomycetota_unknown	Actinomycetota_unknown	Actinomycetota_unknown	Actinomycetota_unknown	Actinomycetota bacterium	Glutamate biosynthesis	Bac_Glutamate biosynthesis	Module3
RepBacGene207139	RepBacGene207139	Bacteria	gene_23D1NA_1323824	amtB	GO:0003674,GO:0005215,GO:0005488,GO:0005515,GO:0005575,GO:0005623,GO:0005886,GO:0005887,GO:0006810,GO:0006811,GO:0006812,GO:0008150,GO:0008324,GO:0008519,GO:0015075,GO:0015291,GO:0015292,GO:0015669,GO:0015670,GO:0015696,GO:0015893,GO:0016020,GO:0016021,GO:0019755,GO:0022804,GO:0022857,GO:0031224,GO:0031226,GO:0034220,GO:0042221,GO:0042493,GO:0042802,GO:0044425,GO:0044459,GO:0044464,GO:0050896,GO:…	-	ko:K03320	Bacteria	Unidentified	Pseudomonadota	Pseudomonadota_unknown	Pseudomonadota_unknown	Pseudomonadota_unknown	Pseudomonadota_unknown	Pseudomonadota_unknown	Ammonium transporter	Bac_Ammonium transporter	Module1
RepBacGene207199	RepBacGene207199	Bacteria	gene_23D1NA_1456747	-	-	6.3.1.2	ko:K01915	Bacteria	Unidentified	Actinomycetota	Actinomycetota_unknown	Actinomycetota_unknown	Actinomycetota_unknown	Actinomycetota_unknown	Actinomycetota_unknown	Glutamate biosynthesis	Bac_Glutamate biosynthesis	Module2
RepBacGene207281	RepBacGene207281	Bacteria	gene_23D1NA_1616978	glnA	GO:0001968,GO:0003674,GO:0003824,GO:0004356,GO:0005488,GO:0005515,GO:0005575,GO:0005576,GO:0005618,GO:0005622,GO:0005623,GO:0005737,GO:0005829,GO:0005886,GO:0006082,GO:0006520,GO:0006541,GO:0006542,GO:0006807,GO:0008150,GO:0008152,GO:0008652,GO:0009058,GO:0009064,GO:0009084,GO:0009405,GO:0009605,GO:0009607,GO:0009893,GO:0009987,GO:0010468,GO:0010604,GO:0010628,GO:0010755,GO:0010756,GO:0010954,GO:…	6.3.1.2	ko:K01915	Bacteria	Unidentified	Acidobacteriota	Acidobacteriota_unknown	Acidobacteriota_unknown	Acidobacteriota_unknown	Acidobacteriota_unknown	Acidobacteriota_unknown	Glutamate biosynthesis	Bac_Glutamate biosynthesis	Module3
RepBacGene20742	RepBacGene20742	Bacteria	gene_9D5PG_1007522	glnA	GO:0001968,GO:0003674,GO:0003824,GO:0004356,GO:0005488,GO:0005515,GO:0005575,GO:0005576,GO:0005618,GO:0005622,GO:0005623,GO:0005737,GO:0005829,GO:0005886,GO:0006082,GO:0006520,GO:0006541,GO:0006542,GO:0006807,GO:0008150,GO:0008152,GO:0008652,GO:0009058,GO:0009064,GO:0009084,GO:0009405,GO:0009605,GO:0009607,GO:0009893,GO:0009987,GO:0010468,GO:0010604,GO:0010628,GO:0010755,GO:0010756,GO:0010954,GO:…	6.3.1.2	ko:K01915	Bacteria	Unidentified	Actinomycetota	Actinomycetes	Actinomycetes_unknown	Actinomycetes_unknown	Actinomycetes_unknown	Actinomycetes_unknown	Glutamate biosynthesis	Bac_Glutamate biosynthesis	Module2
RepBacGene207432	RepBacGene207432	Bacteria	gene_23D1NA_211717	-	-	1.2.1.3	ko:K00128	Bacteria	Unidentified	Planctomycetota	Planctomycetota_unknown	Planctomycetota_unknown	Planctomycetota_unknown	Planctomycetota_unknown	Planctomycetota_unknown	IAA biosynthesis	Bac_IAA biosynthesis	Module4
RepBacGene207483	RepBacGene207483	Bacteria	gene_23D1NA_311895	gltD	GO:0005575,GO:0005622,GO:0005623,GO:0005737,GO:0005829,GO:0005886,GO:0008150,GO:0016020,GO:0040007,GO:0044424,GO:0044444,GO:0044464,GO:0071944	1.4.1.13,1.4.1.14	ko:K00266	Bacteria	Unidentified	Actinomycetota	Actinomycetes	Mycobacteriales	Mycobacteriaceae	Mycobacterium	Mycobacterium_unknown	Glutamate biosynthesis	Bac_Glutamate biosynthesis	Module5
RepBacGene208426	RepBacGene208426	Bacteria	gene_23D1PA_984032	glnA	-	6.3.1.2	ko:K01915	Bacteria	Unidentified	Pseudomonadota	Alphaproteobacteria	Alphaproteobacteria_unknown	Alphaproteobacteria_unknown	Alphaproteobacteria_unknown	Alphaproteobacteria_unknown	Glutamate biosynthesis	Bac_Glutamate biosynthesis	Module3
RepBacGene208490	RepBacGene208490	Bacteria	gene_23D2NA_1159109	-	-	1.2.1.3,1.2.1.68,1.2.99.10	ko:K00128,ko:K00154,ko:K22445	Bacteria	Unidentified	Pseudomonadota	Alphaproteobacteria	Alphaproteobacteria_unknown	Alphaproteobacteria_unknown	Alphaproteobacteria_unknown	Alphaproteobacteria_unknown	IAA biosynthesis	Bac_IAA biosynthesis	Module3
RepBacGene208536	RepBacGene208536	Bacteria	gene_23D2NA_1283747	-	-	1.2.1.3	ko:K00128	Bacteria	Unidentified	Chloroflexota	Chloroflexota_unknown	Chloroflexota_unknown	Chloroflexota_unknown	Chloroflexota_unknown	Chloroflexota bacterium	IAA biosynthesis	Bac_IAA biosynthesis	Module5
RepBacGene208670	RepBacGene208670	Bacteria	gene_23D2NA_1670885	-	-	1.2.1.3,1.2.1.39	ko:K00128,ko:K00146	Bacteria	Unidentified	Planctomycetota	Planctomycetota_unknown	Planctomycetota_unknown	Planctomycetota_unknown	Planctomycetota_unknown	Planctomycetota bacterium	IAA biosynthesis	Bac_IAA biosynthesis	Module3
RepBacGene208719	RepBacGene208719	Bacteria	gene_23D2NA_1823274	-	-	1.4.1.13,1.4.1.14	ko:K00265	Bacteria	Unidentified	Actinomycetota	Thermoleophilia	Solirubrobacterales	Conexibacteraceae	Conexibacter	Conexibacter sp. S30A1	Glutamate biosynthesis	Bac_Glutamate biosynthesis	Module3
RepBacGene20874	RepBacGene20874	Bacteria	gene_23D1PA_815408	-	-	1.2.1.3	ko:K00128	Bacteria	Unidentified	Actinomycetota	Actinomycetes	Actinomycetes_unknown	Actinomycetes_unknown	Actinomycetes_unknown	Actinomycetes_unknown	IAA biosynthesis	Bac_IAA biosynthesis	Module5
RepBacGene208792	RepBacGene208792	Bacteria	gene_23D2NA_258968	-	-	1.2.1.3	ko:K00128	Bacteria	Unidentified	Actinomycetota	Actinomycetes	Actinomycetes_unknown	Actinomycetes_unknown	Actinomycetes_unknown	Actinomycetes_unknown	IAA biosynthesis	Bac_IAA biosynthesis	Module3
RepBacGene20880	RepBacGene20880	Bacteria	gene_23D2NA_1316300	glnA	-	6.3.1.2	ko:K01915	Bacteria	Unidentified	Pseudomonadota	Alphaproteobacteria	Alphaproteobacteria_unknown	Alphaproteobacteria_unknown	Alphaproteobacteria_unknown	Alphaproteobacteria_unknown	Glutamate biosynthesis	Bac_Glutamate biosynthesis	Module3
RepBacGene208829	RepBacGene208829	Bacteria	gene_23D2NA_388110	-	-	6.3.1.2	ko:K01915	Bacteria	Unidentified	Actinomycetota	Thermoleophilia	Solirubrobacterales	Conexibacteraceae	Conexibacter	Conexibacter sp. DBS9H8	Glutamate biosynthesis	Bac_Glutamate biosynthesis	Module2
RepBacGene208883	RepBacGene208883	Bacteria	gene_23D2NA_529516	-	-	1.2.1.3,1.2.1.39	ko:K00128,ko:K00146	Bacteria	Unidentified	Planctomycetota	Planctomycetota_unknown	Planctomycetota_unknown	Planctomycetota_unknown	Planctomycetota_unknown	Planctomycetota_unknown	IAA biosynthesis	Bac_IAA biosynthesis	Module5
RepBacGene209207	RepBacGene209207	Bacteria	gene_23D2PB_160852	trpB	-	4.2.1.20,5.3.1.24	ko:K01696,ko:K01817	Bacteria	Unidentified	Actinomycetota	Actinomycetota_unknown	Actinomycetota_unknown	Actinomycetota_unknown	Actinomycetota_unknown	Actinomycetota_unknown	Tryptophan biosynthesis	Bac_Tryptophan biosynthesis	Module4
RepBacGene209282	RepBacGene209282	Bacteria	gene_23D2PB_292621	-	-	6.3.1.2	ko:K01915	Bacteria	Unidentified	Bacteria_unknown	Bacteria_unknown	Bacteria_unknown	Bacteria_unknown	Bacteria_unknown	Bacteria_unknown	Glutamate biosynthesis	Bac_Glutamate biosynthesis	Module4
RepBacGene209420	RepBacGene209420	Bacteria	gene_23D2PB_547915	trpE	-	4.1.3.27	ko:K01657	Bacteria	Unidentified	Actinomycetota	Actinomycetota_unknown	Actinomycetota_unknown	Actinomycetota_unknown	Actinomycetota_unknown	Actinomycetota_unknown	Tryptophan biosynthesis	Bac_Tryptophan biosynthesis	Module3
RepBacGene209440	RepBacGene209440	Bacteria	gene_23D2PB_594117	MA20_22530	-	6.3.1.2	ko:K01915	Bacteria	Unidentified	Pseudomonadota	Betaproteobacteria	Burkholderiales	Comamonadaceae	Variovorax	Variovorax paradoxus	Glutamate biosynthesis	Bac_Glutamate biosynthesis	Module4
RepBacGene209981	RepBacGene209981	Bacteria	gene_23D3NA_401877	gltD	GO:0005575,GO:0005622,GO:0005623,GO:0005737,GO:0005829,GO:0005886,GO:0008150,GO:0016020,GO:0040007,GO:0044424,GO:0044444,GO:0044464,GO:0071944	1.4.1.13,1.4.1.14	ko:K00266	Bacteria	Unidentified	Bacteria_unknown	Deltaproteobacteria	Deltaproteobacteria_unknown	Deltaproteobacteria_unknown	Deltaproteobacteria_unknown	Deltaproteobacteria bacterium	Glutamate biosynthesis	Bac_Glutamate biosynthesis	Module3
RepBacGene210045	RepBacGene210045	Bacteria	gene_23D3NA_617784	amtB	-	-	ko:K03320	Bacteria	Unidentified	Actinomycetota	Actinomycetes	Mycobacteriales	Mycobacteriaceae	Mycobacteriaceae_unknown	Mycobacteriaceae_unknown	Ammonium transporter	Bac_Ammonium transporter	Module2
RepBacGene210118	RepBacGene210118	Bacteria	gene_23D3NA_843359	amiE	-	3.5.1.4	ko:K01426	Bacteria	Unidentified	Bacteria_unknown	Bacteria_unknown	Bacteria_unknown	Bacteria_unknown	Bacteria_unknown	Bacteria_unknown	IAA biosynthesis	Bac_IAA biosynthesis	Module4
RepBacGene210186	RepBacGene210186	Bacteria	gene_23D3PA_103204	trpA	-	4.2.1.20	ko:K01695	Bacteria	Unidentified	Acidobacteriota	Acidobacteriota_unknown	Acidobacteriota_unknown	Acidobacteriota_unknown	Acidobacteriota_unknown	Acidobacteriota_unknown	Tryptophan biosynthesis	Bac_Tryptophan biosynthesis	Module4
RepBacGene210278	RepBacGene210278	Bacteria	gene_23D3PA_1249962	-	-	-	ko:K03320	Bacteria	Unidentified	Bacteria_unknown	Bacteria_unknown	Bacteria_unknown	Bacteria_unknown	Bacteria_unknown	Bacteria_unknown	Ammonium transporter	Bac_Ammonium transporter	Module4
RepBacGene21042	RepBacGene21042	Bacteria	gene_9D3NG_234050	glnA	GO:0001968,GO:0003674,GO:0003824,GO:0004356,GO:0005488,GO:0005515,GO:0005575,GO:0005576,GO:0005618,GO:0005622,GO:0005623,GO:0005737,GO:0005829,GO:0005886,GO:0006082,GO:0006520,GO:0006541,GO:0006542,GO:0006807,GO:0008150,GO:0008152,GO:0008652,GO:0009058,GO:0009064,GO:0009084,GO:0009405,GO:0009605,GO:0009607,GO:0009893,GO:0009987,GO:0010468,GO:0010604,GO:0010628,GO:0010755,GO:0010756,GO:0010954,GO:…	6.3.1.2	ko:K01915	Bacteria	Unidentified	Bacteria_unknown	Bacteria_unknown	Bacteria_unknown	Bacteria_unknown	Bacteria_unknown	Bacteria_unknown	Glutamate biosynthesis	Bac_Glutamate biosynthesis	Module2
RepBacGene210593	RepBacGene210593	Bacteria	gene_23D3PA_876568	trpB	GO:0000162,GO:0003674,GO:0003824,GO:0004834,GO:0005575,GO:0005622,GO:0005623,GO:0005737,GO:0006082,GO:0006520,GO:0006568,GO:0006576,GO:0006586,GO:0006725,GO:0006807,GO:0008150,GO:0008152,GO:0008652,GO:0009058,GO:0009072,GO:0009073,GO:0009308,GO:0009309,GO:0009987,GO:0016053,GO:0016829,GO:0016835,GO:0016836,GO:0018130,GO:0019438,GO:0019752,GO:0034641,GO:0040007,GO:0042401,GO:0042430,GO:0042435,GO:…	4.2.1.20	ko:K01696	Bacteria	Unidentified	Actinomycetota	Actinomycetes	Mycobacteriales	Mycobacteriaceae	Mycobacteriaceae_unknown	Mycobacteriaceae_unknown	Tryptophan biosynthesis	Bac_Tryptophan biosynthesis	Module4
RepBacGene210725	RepBacGene210725	Bacteria	gene_23D4NA_1203766	ycbD	-	1.2.1.3	ko:K00128,ko:K22187	Bacteria	Unidentified	Bacteria_unknown	Bacteria_unknown	Bacteria_unknown	Bacteria_unknown	Bacteria_unknown	Bacteria_unknown	IAA biosynthesis	Bac_IAA biosynthesis	Module3
RepBacGene210886	RepBacGene210886	Bacteria	gene_23D4NA_1698220	glnA	-	6.3.1.2	ko:K01915	Bacteria	Unidentified	Bacteria_unknown	Bacteria_unknown	Bacteria_unknown	Bacteria_unknown	Bacteria_unknown	Bacteria_unknown	Glutamate biosynthesis	Bac_Glutamate biosynthesis	Module3
RepBacGene210917	RepBacGene210917	Bacteria	gene_23D4NA_1773728	gltB	GO:0003674,GO:0003824,GO:0005575,GO:0005622,GO:0005623,GO:0005737,GO:0006082,GO:0006520,GO:0006536,GO:0006537,GO:0006541,GO:0006807,GO:0008150,GO:0008152,GO:0008652,GO:0009058,GO:0009064,GO:0009084,GO:0009987,GO:0015930,GO:0016053,GO:0016491,GO:0016638,GO:0019676,GO:0019740,GO:0019752,GO:0043436,GO:0043648,GO:0043650,GO:0044237,GO:0044238,GO:0044249,GO:0044281,GO:0044283,GO:0044424,GO:0044464,GO:…	1.4.1.13,1.4.1.14	ko:K00265	Bacteria	Unidentified	Bacteria_unknown	Bacteria_unknown	Bacteria_unknown	Bacteria_unknown	Bacteria_unknown	Bacteria_unknown	Glutamate biosynthesis	Bac_Glutamate biosynthesis	Module5
RepBacGene211013	RepBacGene211013	Bacteria	gene_23D4NA_25652	-	-	6.3.1.2	ko:K01915	Bacteria	Unidentified	Bacteria_unknown	Bacteria_unknown	Bacteria_unknown	Bacteria_unknown	Bacteria_unknown	Bacteria_unknown	Glutamate biosynthesis	Bac_Glutamate biosynthesis	Module4
RepBacGene211050	RepBacGene211050	Bacteria	gene_23D4NA_371320	-	-	1.4.1.13,1.4.1.14	ko:K00265	Bacteria	Unidentified	Pseudomonadota	Alphaproteobacteria	Alphaproteobacteria_unknown	Alphaproteobacteria_unknown	Alphaproteobacteria_unknown	Alphaproteobacteria bacterium	Glutamate biosynthesis	Bac_Glutamate biosynthesis	Module5
RepBacGene211058	RepBacGene211058	Bacteria	gene_23D4NA_392306	glnA	GO:0001968,GO:0003674,GO:0003824,GO:0004356,GO:0005488,GO:0005515,GO:0005575,GO:0005576,GO:0005618,GO:0005622,GO:0005623,GO:0005737,GO:0005829,GO:0005886,GO:0006082,GO:0006520,GO:0006541,GO:0006542,GO:0006807,GO:0008150,GO:0008152,GO:0008652,GO:0009058,GO:0009064,GO:0009084,GO:0009405,GO:0009605,GO:0009607,GO:0009893,GO:0009987,GO:0010468,GO:0010604,GO:0010628,GO:0010755,GO:0010756,GO:0010954,GO:…	6.3.1.2	ko:K01915	Bacteria	Unidentified	Actinomycetota	Actinomycetota_unknown	Actinomycetota_unknown	Actinomycetota_unknown	Actinomycetota_unknown	Actinomycetota_unknown	Glutamate biosynthesis	Bac_Glutamate biosynthesis	Module3
RepBacGene211194	RepBacGene211194	Bacteria	gene_23D4NA_698120	-	-	1.2.1.3,1.2.1.39	ko:K00128,ko:K00146	Bacteria	Unidentified	Planctomycetota	Planctomycetota_unknown	Planctomycetota_unknown	Planctomycetota_unknown	Planctomycetota_unknown	Planctomycetota_unknown	IAA biosynthesis	Bac_IAA biosynthesis	Module5
RepBacGene211205	RepBacGene211205	Bacteria	gene_23D4NA_741442	-	-	1.4.1.13,1.4.1.14,2.1.1.21	ko:K00265,ko:K22083	Bacteria	Unidentified	Pseudomonadota	Pseudomonadota_unknown	Pseudomonadota_unknown	Pseudomonadota_unknown	Pseudomonadota_unknown	Pseudomonadota_unknown	Glutamate biosynthesis	Bac_Glutamate biosynthesis	Module3
RepBacGene211209	RepBacGene211209	Bacteria	gene_23D4NA_744314	-	-	3.5.1.4,6.3.5.6,6.3.5.7	ko:K01426,ko:K02433	Bacteria	Unidentified	Bacteria_unknown	Bacteria_unknown	Bacteria_unknown	Bacteria_unknown	Bacteria_unknown	Bacteria_unknown	IAA biosynthesis	Bac_IAA biosynthesis	Module4
RepBacGene211463	RepBacGene211463	Bacteria	gene_23D4PA_143391	aofH	GO:0005575,GO:0005622,GO:0005623,GO:0005737,GO:0005829,GO:0005886,GO:0016020,GO:0044424,GO:0044444,GO:0044464,GO:0071944	1.4.3.4	ko:K00274	Bacteria	Unidentified	Actinomycetota	Actinomycetes	Actinomycetes_unknown	Actinomycetes_unknown	Actinomycetes_unknown	Actinomycetes_unknown	IAA biosynthesis	Bac_IAA biosynthesis	Module4
RepBacGene211746	RepBacGene211746	Bacteria	gene_23D4PA_722820	cysI	-	1.7.7.1,1.8.1.2	ko:K00366,ko:K00381	Bacteria	Unidentified	Bacteria_unknown	Bacteria_unknown	Bacteria_unknown	Bacteria_unknown	Bacteria_unknown	Bacteria_unknown	Nitrate reduction	Bac_Nitrate reduction	Module5
RepBacGene212323	RepBacGene212323	Bacteria	gene_23D5NA_2166503	-	-	6.3.1.2	ko:K01915	Bacteria	Unidentified	Bacteria_unknown	Bacteria_unknown	Bacteria_unknown	Bacteria_unknown	Bacteria_unknown	Bacteria_unknown	Glutamate biosynthesis	Bac_Glutamate biosynthesis	Module5
RepBacGene212513	RepBacGene212513	Bacteria	gene_23D5NA_2657948	gltD	GO:0005575,GO:0005622,GO:0005623,GO:0005737,GO:0005829,GO:0005886,GO:0008150,GO:0016020,GO:0040007,GO:0044424,GO:0044444,GO:0044464,GO:0071944	1.4.1.13,1.4.1.14	ko:K00266	Bacteria	Unidentified	Actinomycetota	Actinomycetes	Actinomycetes_unknown	Actinomycetes_unknown	Actinomycetes_unknown	Actinomycetes_unknown	Glutamate biosynthesis	Bac_Glutamate biosynthesis	Module2
RepBacGene212558	RepBacGene212558	Bacteria	gene_23D5NA_325769	-	-	1.7.7.1,1.8.1.2,1.8.7.1	ko:K00366,ko:K00381,ko:K00392	Bacteria	Unidentified	Acidobacteriota	Acidobacteriota_unknown	Acidobacteriota_unknown	Acidobacteriota_unknown	Acidobacteriota_unknown	Acidobacteriota bacterium	Nitrate reduction	Bac_Nitrate reduction	Module3
RepBacGene212611	RepBacGene212611	Bacteria	gene_23D5NA_438088	-	-	1.2.1.3	ko:K00128	Bacteria	Unidentified	Planctomycetota	Planctomycetia	Isosphaerales	Isosphaeraceae	Singulisphaera	Singulisphaera_unknown	IAA biosynthesis	Bac_IAA biosynthesis	Module3
RepBacGene212646	RepBacGene212646	Bacteria	gene_23D5NA_509421	-	-	1.2.1.3,1.2.1.39	ko:K00128,ko:K00146	Bacteria	Unidentified	Planctomycetota	Planctomycetota_unknown	Planctomycetota_unknown	Planctomycetota_unknown	Planctomycetota_unknown	Planctomycetota bacterium	IAA biosynthesis	Bac_IAA biosynthesis	Module3
RepBacGene212681	RepBacGene212681	Bacteria	gene_23D5NA_591870	-	-	1.4.1.13,1.4.1.14	ko:K00265	Bacteria	Unidentified	Acidobacteriota	Acidobacteriota_unknown	Acidobacteriota_unknown	Acidobacteriota_unknown	Acidobacteriota_unknown	Acidobacteriota bacterium	Glutamate biosynthesis	Bac_Glutamate biosynthesis	Module3
RepBacGene212694	RepBacGene212694	Bacteria	gene_23D5NA_623066	nirD	-	1.7.1.15	ko:K00363	Bacteria	Unidentified	Actinomycetota	Actinomycetes	Mycobacteriales	Mycobacteriaceae	Mycobacterium	Mycobacterium_unknown	Nitrate reduction	Bac_Nitrate reduction	Module2
RepBacGene212797	RepBacGene212797	Bacteria	gene_23D5NA_882843	gltD	GO:0005575,GO:0005622,GO:0005623,GO:0005737,GO:0005829,GO:0005886,GO:0008150,GO:0016020,GO:0040007,GO:0044424,GO:0044444,GO:0044464,GO:0071944	1.4.1.13,1.4.1.14	ko:K00266	Bacteria	Unidentified	Bacteria_unknown	Bacteria_unknown	Bacteria_unknown	Bacteria_unknown	Bacteria_unknown	Bacteria_unknown	Glutamate biosynthesis	Bac_Glutamate biosynthesis	Module3
RepBacGene212827	RepBacGene212827	Bacteria	gene_23D5NA_951582	-	-	1.4.1.13,1.4.1.14	ko:K00265	Bacteria	Unidentified	Acidobacteriota	Acidobacteriota_unknown	Acidobacteriota_unknown	Acidobacteriota_unknown	Acidobacteriota_unknown	Acidobacteriota bacterium	Glutamate biosynthesis	Bac_Glutamate biosynthesis	Module3
RepBacGene212835	RepBacGene212835	Bacteria	gene_23D5NA_974458	pabAB	-	2.6.1.85,4.1.3.27,4.1.3.38	ko:K01657,ko:K01665,ko:K03342,ko:K13950	Bacteria	Unidentified	Actinomycetota	Actinomycetes	Mycobacteriales	Mycobacteriaceae	Mycobacteriaceae_unknown	Mycobacteriaceae_unknown	Tryptophan biosynthesis	Bac_Tryptophan biosynthesis	Module3
RepBacGene213065	RepBacGene213065	Bacteria	gene_23D5PB_1468520	-	-	1.2.1.3	ko:K00128	Bacteria	Unidentified	Bacteria_unknown	Bacteria_unknown	Bacteria_unknown	Bacteria_unknown	Bacteria_unknown	uncultured bacterium	IAA biosynthesis	Bac_IAA biosynthesis	Module1
RepBacGene213107	RepBacGene213107	Bacteria	gene_23D5PB_1562674	pcd	-	1.2.1.3	ko:K00128	Bacteria	Unidentified	Actinomycetota	Actinomycetes	Actinomycetes_unknown	Actinomycetes_unknown	Actinomycetes_unknown	Actinomycetes_unknown	IAA biosynthesis	Bac_IAA biosynthesis	Module4
RepBacGene213112	RepBacGene213112	Bacteria	gene_23D5PB_1568788	-	-	1.2.1.16,1.2.1.20,1.2.1.3,1.2.1.79,1.2.1.8	ko:K00128,ko:K00130,ko:K00135	Bacteria	Unidentified	Acidobacteriota	Acidobacteriota_unknown	Acidobacteriota_unknown	Acidobacteriota_unknown	Acidobacteriota_unknown	Acidobacteriota_unknown	IAA biosynthesis	Bac_IAA biosynthesis	Module4
RepBacGene213120	RepBacGene213120	Bacteria	gene_23D5PB_1594564	trpD	GO:0000162,GO:0003674,GO:0003824,GO:0004048,GO:0006082,GO:0006520,GO:0006568,GO:0006576,GO:0006586,GO:0006725,GO:0006807,GO:0008150,GO:0008152,GO:0008652,GO:0009058,GO:0009072,GO:0009073,GO:0009308,GO:0009309,GO:0009987,GO:0016053,GO:0016740,GO:0016757,GO:0016763,GO:0018130,GO:0019438,GO:0019752,GO:0034641,GO:0042401,GO:0042430,GO:0042435,GO:0043436,GO:0044106,GO:0044237,GO:0044238,GO:0044249,GO:…	2.4.2.18	ko:K00766	Bacteria	Unidentified	Planctomycetota	Planctomycetota_unknown	Planctomycetota_unknown	Planctomycetota_unknown	Planctomycetota_unknown	Planctomycetota_unknown	Tryptophan biosynthesis	Bac_Tryptophan biosynthesis	Module4
RepBacGene213210	RepBacGene213210	Bacteria	gene_23D5PB_337520	-	-	6.3.1.2	ko:K01915	Bacteria	Unidentified	Pseudomonadota	Alphaproteobacteria	Rhodospirillales	Rhodospirillaceae	Elstera	Elstera litoralis	Glutamate biosynthesis	Bac_Glutamate biosynthesis	Module4
RepBacGene213395	RepBacGene213395	Bacteria	gene_23D5PB_765957	-	-	1.7.7.1,1.8.1.2	ko:K00366,ko:K00381	Bacteria	Unidentified	Actinomycetota	Thermoleophilia	Solirubrobacterales	Solirubrobacterales_unknown	Solirubrobacterales_unknown	Solirubrobacterales bacterium	Nitrate reduction	Bac_Nitrate reduction	Module5
RepBacGene213408	RepBacGene213408	Bacteria	gene_23D5PB_79508	amt	-	-	ko:K03320	Bacteria	Unidentified	Pseudomonadota	Pseudomonadota_unknown	Pseudomonadota_unknown	Pseudomonadota_unknown	Pseudomonadota_unknown	Pseudomonadota_unknown	Ammonium transporter	Bac_Ammonium transporter	Module3
RepBacGene213414	RepBacGene213414	Bacteria	gene_23D5PB_804304	-	-	6.3.1.2	ko:K01915	Bacteria	Unidentified	Acidobacteriota	Acidobacteriota_unknown	Acidobacteriota_unknown	Acidobacteriota_unknown	Acidobacteriota_unknown	Acidobacteriota bacterium	Glutamate biosynthesis	Bac_Glutamate biosynthesis	Module3
RepBacGene21350	RepBacGene21350	Bacteria	gene_23DNCA_813520	gltB	-	1.4.1.13,1.4.1.14,1.4.7.1	ko:K00265,ko:K00284	Bacteria	Unidentified	Actinomycetota	Actinomycetes	Actinomycetes_unknown	Actinomycetes_unknown	Actinomycetes_unknown	Actinomycetes_unknown	Glutamate biosynthesis	Bac_Glutamate biosynthesis	Module2
RepBacGene213567	RepBacGene213567	Bacteria	gene_23DNCA_1222391	-	-	1.2.1.3	ko:K00128	Bacteria	Unidentified	Pseudomonadota	Alphaproteobacteria	Hyphomicrobiales	Hyphomicrobiales_unknown	Hyphomicrobiales_unknown	Hyphomicrobiales_unknown	IAA biosynthesis	Bac_IAA biosynthesis	Module4
RepBacGene213866	RepBacGene213866	Bacteria	gene_23DNCA_292876	-	-	6.3.1.2	ko:K01915	Bacteria	Unidentified	Planctomycetota	Planctomycetota_unknown	Planctomycetota_unknown	Planctomycetota_unknown	Planctomycetota_unknown	Planctomycetota_unknown	Glutamate biosynthesis	Bac_Glutamate biosynthesis	Module4
RepBacGene213923	RepBacGene213923	Bacteria	gene_23DNCA_459109	gltB	-	1.4.1.13,1.4.1.14,1.4.7.1	ko:K00265,ko:K00284	Bacteria	Unidentified	Actinomycetota	Actinomycetes	Actinomycetes_unknown	Actinomycetes_unknown	Actinomycetes_unknown	Actinomycetes_unknown	Glutamate biosynthesis	Bac_Glutamate biosynthesis	Module4
RepBacGene213949	RepBacGene213949	Bacteria	gene_23DNCA_527464	-	-	4.1.3.27	ko:K01658	Bacteria	Unidentified	Bacteria_unknown	Bacteria_unknown	Bacteria_unknown	Bacteria_unknown	Bacteria_unknown	Bacteria_unknown	Tryptophan biosynthesis	Bac_Tryptophan biosynthesis	Module1
RepBacGene214213	RepBacGene214213	Bacteria	gene_9D1NH_1411942	glnA	GO:0001968,GO:0003674,GO:0003824,GO:0004356,GO:0005488,GO:0005515,GO:0005575,GO:0005576,GO:0005618,GO:0005622,GO:0005623,GO:0005737,GO:0005829,GO:0005886,GO:0006082,GO:0006520,GO:0006541,GO:0006542,GO:0006807,GO:0008150,GO:0008152,GO:0008652,GO:0009058,GO:0009064,GO:0009084,GO:0009405,GO:0009605,GO:0009607,GO:0009893,GO:0009987,GO:0010468,GO:0010604,GO:0010628,GO:0010755,GO:0010756,GO:0010954,GO:…	6.3.1.2	ko:K01915	Bacteria	Unidentified	Actinomycetota	Actinomycetota_unknown	Actinomycetota_unknown	Actinomycetota_unknown	Actinomycetota_unknown	Actinomycetota_unknown	Glutamate biosynthesis	Bac_Glutamate biosynthesis	Module3
RepBacGene214369	RepBacGene214369	Bacteria	gene_9D1NH_740036	gltB	GO:0003674,GO:0003824,GO:0005575,GO:0005622,GO:0005623,GO:0005737,GO:0006082,GO:0006520,GO:0006536,GO:0006537,GO:0006541,GO:0006807,GO:0008150,GO:0008152,GO:0008652,GO:0009058,GO:0009064,GO:0009084,GO:0009987,GO:0015930,GO:0016053,GO:0016491,GO:0016638,GO:0019676,GO:0019740,GO:0019752,GO:0043436,GO:0043648,GO:0043650,GO:0044237,GO:0044238,GO:0044249,GO:0044281,GO:0044283,GO:0044424,GO:0044464,GO:…	1.4.7.1	ko:K00284	Bacteria	Unidentified	Bacteria_unknown	Bacteria_unknown	Bacteria_unknown	Bacteria_unknown	Bacteria_unknown	Bacteria_unknown	Glutamate biosynthesis	Bac_Glutamate biosynthesis	Module3
RepBacGene214439	RepBacGene214439	Bacteria	gene_9D1NH_992447	glnA	GO:0001968,GO:0003674,GO:0003824,GO:0004356,GO:0005488,GO:0005515,GO:0005575,GO:0005576,GO:0005618,GO:0005622,GO:0005623,GO:0005737,GO:0005829,GO:0005886,GO:0006082,GO:0006520,GO:0006541,GO:0006542,GO:0006807,GO:0008150,GO:0008152,GO:0008652,GO:0009058,GO:0009064,GO:0009084,GO:0009405,GO:0009605,GO:0009607,GO:0009893,GO:0009987,GO:0010468,GO:0010604,GO:0010628,GO:0010755,GO:0010756,GO:0010954,GO:…	6.3.1.2	ko:K01915	Bacteria	Unidentified	Actinomycetota	Actinomycetes	Actinomycetes_unknown	Actinomycetes_unknown	Actinomycetes_unknown	Actinomycetes_unknown	Glutamate biosynthesis	Bac_Glutamate biosynthesis	Module5
RepBacGene214688	RepBacGene214688	Bacteria	gene_9D2NG_1220107	glnA	-	6.3.1.2	ko:K01915	Bacteria	Unidentified	Pseudomonadota	Alphaproteobacteria	Alphaproteobacteria_unknown	Alphaproteobacteria_unknown	Alphaproteobacteria_unknown	Alphaproteobacteria_unknown	Glutamate biosynthesis	Bac_Glutamate biosynthesis	Module1
RepBacGene214808	RepBacGene214808	Bacteria	gene_9D2NG_443249	amtB	-	-	ko:K03320	Bacteria	Unidentified	Pseudomonadota	Alphaproteobacteria	Alphaproteobacteria_unknown	Alphaproteobacteria_unknown	Alphaproteobacteria_unknown	Alphaproteobacteria_unknown	Ammonium transporter	Bac_Ammonium transporter	Module3
RepBacGene214889	RepBacGene214889	Bacteria	gene_9D2NG_738850	-	-	6.3.1.2	ko:K01915	Bacteria	Unidentified	Bacteria_unknown	Bacteria_unknown	Bacteria_unknown	Bacteria_unknown	Bacteria_unknown	Bacteria_unknown	Glutamate biosynthesis	Bac_Glutamate biosynthesis	Module3
RepBacGene215213	RepBacGene215213	Bacteria	gene_9D3NG_12378	gltA	GO:0003674,GO:0003824,GO:0005575,GO:0005622,GO:0005623,GO:0005737,GO:0006082,GO:0006520,GO:0006536,GO:0006537,GO:0006541,GO:0006807,GO:0008150,GO:0008152,GO:0008652,GO:0009058,GO:0009064,GO:0009084,GO:0009987,GO:0015930,GO:0016053,GO:0016491,GO:0016638,GO:0019676,GO:0019740,GO:0019752,GO:0043436,GO:0043648,GO:0043650,GO:0044237,GO:0044238,GO:0044249,GO:0044281,GO:0044283,GO:0044424,GO:0044464,GO:…	1.4.1.13,1.4.1.14,1.4.7.1	ko:K00265,ko:K00284	Bacteria	Unidentified	Bacteria_unknown	Bacteria_unknown	Bacteria_unknown	Bacteria_unknown	Bacteria_unknown	Bacteria_unknown	Glutamate biosynthesis	Bac_Glutamate biosynthesis	Module5
RepBacGene215324	RepBacGene215324	Bacteria	gene_9D3NG_24418	-	-	1.2.1.3,1.2.1.8	ko:K00128,ko:K00130	Bacteria	Unidentified	Bacteria_unknown	Bacteria_unknown	Bacteria_unknown	Bacteria_unknown	Bacteria_unknown	Bacteria_unknown	IAA biosynthesis	Bac_IAA biosynthesis	Module3
RepBacGene215334	RepBacGene215334	Bacteria	gene_9D3NG_291344	trpE	-	4.1.3.27	ko:K01657	Bacteria	Unidentified	Pseudomonadota	Pseudomonadota_unknown	Pseudomonadota_unknown	Pseudomonadota_unknown	Pseudomonadota_unknown	Pseudomonadota_unknown	Tryptophan biosynthesis	Bac_Tryptophan biosynthesis	Module3
RepBacGene215561	RepBacGene215561	Bacteria	gene_9D3PH_192294	amtB	-	-	ko:K03320	Bacteria	Unidentified	Pseudomonadota	Alphaproteobacteria	Alphaproteobacteria_unknown	Alphaproteobacteria_unknown	Alphaproteobacteria_unknown	Alphaproteobacteria_unknown	Ammonium transporter	Bac_Ammonium transporter	Module4
RepBacGene21573	RepBacGene21573	Bacteria	gene_23D3NA_1166578	glnA4	-	6.3.1.2	ko:K01915	Bacteria	Unidentified	Actinomycetota	Actinomycetota_unknown	Actinomycetota_unknown	Actinomycetota_unknown	Actinomycetota_unknown	Actinomycetota_unknown	Glutamate biosynthesis	Bac_Glutamate biosynthesis	Module2
RepBacGene215939	RepBacGene215939	Bacteria	gene_9D4NG_340536	-	-	1.2.1.3,1.2.1.39	ko:K00128,ko:K00146	Bacteria	Unidentified	Planctomycetota	Planctomycetota_unknown	Planctomycetota_unknown	Planctomycetota_unknown	Planctomycetota_unknown	Planctomycetota bacterium	IAA biosynthesis	Bac_IAA biosynthesis	Module3
RepBacGene216199	RepBacGene216199	Bacteria	gene_9D4PH_424048	glnA	GO:0003674,GO:0003824,GO:0006725,GO:0008150,GO:0008152,GO:0009987,GO:0016853,GO:0016866,GO:0034022,GO:0042537,GO:0044237,GO:0050486,GO:0071704,GO:1901360	5.4.4.3,6.3.1.2	ko:K01915,ko:K20712	Bacteria	Unidentified	Pseudomonadota	Pseudomonadota_unknown	Pseudomonadota_unknown	Pseudomonadota_unknown	Pseudomonadota_unknown	Pseudomonadota_unknown	Glutamate biosynthesis	Bac_Glutamate biosynthesis	Module5
RepBacGene216292	RepBacGene216292	Bacteria	gene_9D4PH_754642	trpF	-	5.3.1.24	ko:K01817	Bacteria	Unidentified	Bacteria_unknown	Bacteria_unknown	Bacteria_unknown	Bacteria_unknown	Bacteria_unknown	Bacteria_unknown	Tryptophan biosynthesis	Bac_Tryptophan biosynthesis	Module2
RepBacGene216403	RepBacGene216403	Bacteria	gene_9D5NG_1123036	pcd	-	1.2.1.3	ko:K00128	Bacteria	Unidentified	Actinomycetota	Actinomycetes	Actinomycetes_unknown	Actinomycetes_unknown	Actinomycetes_unknown	Actinomycetes_unknown	IAA biosynthesis	Bac_IAA biosynthesis	Module4
RepBacGene216460	RepBacGene216460	Bacteria	gene_9D5NG_1380916	-	-	6.3.1.2	ko:K01915	Bacteria	Unidentified	Actinomycetota	Actinomycetota_unknown	Actinomycetota_unknown	Actinomycetota_unknown	Actinomycetota_unknown	Actinomycetota_unknown	Glutamate biosynthesis	Bac_Glutamate biosynthesis	Module2
RepBacGene216576	RepBacGene216576	Bacteria	gene_9D5NG_390405	-	-	6.3.1.2	ko:K01915	Bacteria	Unidentified	Bacteria_unknown	Bacteria_unknown	Bacteria_unknown	Bacteria_unknown	Bacteria_unknown	Bacteria_unknown	Glutamate biosynthesis	Bac_Glutamate biosynthesis	Module3
RepBacGene216657	RepBacGene216657	Bacteria	gene_9D5NG_667729	trpE	-	4.1.3.27	ko:K01657	Bacteria	Unidentified	Pseudomonadota	Alphaproteobacteria	Alphaproteobacteria_unknown	Alphaproteobacteria_unknown	Alphaproteobacteria_unknown	Alphaproteobacteria_unknown	Tryptophan biosynthesis	Bac_Tryptophan biosynthesis	Module4
RepBacGene216743	RepBacGene216743	Bacteria	gene_9D5NG_948721	glnA	GO:0001968,GO:0003674,GO:0003824,GO:0004356,GO:0005488,GO:0005515,GO:0005575,GO:0005576,GO:0005618,GO:0005622,GO:0005623,GO:0005737,GO:0005829,GO:0005886,GO:0006082,GO:0006520,GO:0006541,GO:0006542,GO:0006807,GO:0008150,GO:0008152,GO:0008652,GO:0009058,GO:0009064,GO:0009084,GO:0009405,GO:0009605,GO:0009607,GO:0009893,GO:0009987,GO:0010468,GO:0010604,GO:0010628,GO:0010755,GO:0010756,GO:0010954,GO:…	6.3.1.2	ko:K01915	Bacteria	Unidentified	Bacteria_unknown	Bacteria_unknown	Bacteria_unknown	Bacteria_unknown	Bacteria_unknown	Bacteria_unknown	Glutamate biosynthesis	Bac_Glutamate biosynthesis	Module5
RepBacGene216868	RepBacGene216868	Bacteria	gene_9D5PG_406598	-	-	1.4.1.13,1.4.1.14	ko:K00265	Bacteria	Unidentified	Actinomycetota	Thermoleophilia	Solirubrobacterales	Conexibacteraceae	Conexibacter	Conexibacter sp. S30A1	Glutamate biosynthesis	Bac_Glutamate biosynthesis	Module2
RepBacGene216893	RepBacGene216893	Bacteria	gene_9D5PG_488323	sir	GO:0000096,GO:0000097,GO:0000103,GO:0003674,GO:0003824,GO:0005488,GO:0005575,GO:0005618,GO:0005622,GO:0005623,GO:0005737,GO:0005829,GO:0006082,GO:0006520,GO:0006534,GO:0006535,GO:0006563,GO:0006790,GO:0006807,GO:0008150,GO:0008152,GO:0008652,GO:0009058,GO:0009069,GO:0009070,GO:0009987,GO:0016002,GO:0016053,GO:0016491,GO:0016667,GO:0016673,GO:0019344,GO:0019752,GO:0030312,GO:0040007,GO:0043436,GO:…	1.7.7.1,1.8.7.1	ko:K00366,ko:K00392	Bacteria	Unidentified	Actinomycetota	Actinomycetes	Actinomycetes_unknown	Actinomycetes_unknown	Actinomycetes_unknown	Actinomycetes_unknown	Nitrate reduction	Bac_Nitrate reduction	Module3
RepBacGene216962	RepBacGene216962	Bacteria	gene_9D5PG_71995	amtB	-	-	ko:K03320	Bacteria	Unidentified	Pseudomonadota	Alphaproteobacteria	Hyphomicrobiales	Hyphomicrobiales_unknown	Hyphomicrobiales_unknown	Hyphomicrobiales_unknown	Ammonium transporter	Bac_Ammonium transporter	Module4
RepBacGene217277	RepBacGene217277	Bacteria	gene_TmDco_1461501	-	-	6.3.1.2	ko:K01915	Bacteria	Unidentified	Bacteria_unknown	Bacteria_unknown	Bacteria_unknown	Bacteria_unknown	Bacteria_unknown	Bacteria_unknown	Glutamate biosynthesis	Bac_Glutamate biosynthesis	Module2
RepBacGene217796	RepBacGene217796	Bacteria	gene_TmDco_2398252	gltB	-	1.4.1.13,1.4.1.14	ko:K00265	Bacteria	Unidentified	Actinomycetota	Actinomycetota_unknown	Actinomycetota_unknown	Actinomycetota_unknown	Actinomycetota_unknown	Actinomycetota_unknown	Glutamate biosynthesis	Bac_Glutamate biosynthesis	Module2
RepBacGene217813	RepBacGene217813	Bacteria	gene_TmDco_2439555	-	-	1.2.1.3	ko:K00128	Bacteria	Unidentified	Actinomycetota	Actinomycetes	Actinomycetes_unknown	Actinomycetes_unknown	Actinomycetes_unknown	Actinomycetes_unknown	IAA biosynthesis	Bac_IAA biosynthesis	Module2
RepBacGene217907	RepBacGene217907	Bacteria	gene_TmDco_2577157	-	-	3.5.1.4	ko:K01426	Bacteria	Unidentified	Pseudomonadota	Betaproteobacteria	Burkholderiales	Burkholderiaceae	Burkholderiaceae_unknown	Burkholderiaceae_unknown	IAA biosynthesis	Bac_IAA biosynthesis	Module3
RepBacGene217971	RepBacGene217971	Bacteria	gene_TmDco_269173	amtB	-	-	ko:K03320	Bacteria	Unidentified	Pseudomonadota	Gammaproteobacteria	Gammaproteobacteria_unknown	Gammaproteobacteria_unknown	Gammaproteobacteria_unknown	Gammaproteobacteria bacterium	Ammonium transporter	Bac_Ammonium transporter	Module3
RepBacGene218071	RepBacGene218071	Bacteria	gene_TmDco_2858766	gltB	GO:0003674,GO:0003824,GO:0005575,GO:0005622,GO:0005623,GO:0005737,GO:0005829,GO:0005886,GO:0006082,GO:0006520,GO:0006536,GO:0006537,GO:0006541,GO:0006807,GO:0008150,GO:0008152,GO:0008652,GO:0009058,GO:0009064,GO:0009084,GO:0009987,GO:0015930,GO:0016020,GO:0016053,GO:0016491,GO:0016638,GO:0019676,GO:0019740,GO:0019752,GO:0040007,GO:0043436,GO:0043648,GO:0043650,GO:0044237,GO:0044238,GO:0044249,GO:…	1.4.1.13,1.4.1.14,1.4.7.1	ko:K00265,ko:K00284	Bacteria	Unidentified	Bacteria_unknown	Bacteria_unknown	Bacteria_unknown	Bacteria_unknown	Bacteria_unknown	Bacteria_unknown	Glutamate biosynthesis	Bac_Glutamate biosynthesis	Module5
RepBacGene21811	RepBacGene21811	Bacteria	gene_TmMcoP3_91967	-	-	1.2.1.3,1.2.1.39	ko:K00128,ko:K00146	Bacteria	Unidentified	Planctomycetota	Planctomycetia	Planctomycetia_unknown	Planctomycetia_unknown	Planctomycetia_unknown	Planctomycetia_unknown	IAA biosynthesis	Bac_IAA biosynthesis	Module2
RepBacGene218312	RepBacGene218312	Bacteria	gene_TmDco_751387	gltB	-	1.4.1.13,1.4.1.14,1.4.7.1	ko:K00265,ko:K00284	Bacteria	Unidentified	Planctomycetota	Planctomycetia	Planctomycetia_unknown	Planctomycetia_unknown	Planctomycetia_unknown	Planctomycetia_unknown	Glutamate biosynthesis	Bac_Glutamate biosynthesis	Module2
RepBacGene218401	RepBacGene218401	Bacteria	gene_TmDco_919785	trpE	-	2.6.1.85,4.1.3.27	ko:K01657,ko:K13503,ko:K13950	Bacteria	Unidentified	Acidobacteriota	Acidobacteriota_unknown	Acidobacteriota_unknown	Acidobacteriota_unknown	Acidobacteriota_unknown	Acidobacteriota_unknown	Tryptophan biosynthesis	Bac_Tryptophan biosynthesis	Module2
RepBacGene218499	RepBacGene218499	Bacteria	gene_TmMcoP1_1083004	-	-	4.1.3.27	ko:K01658,ko:K07010	Bacteria	Unidentified	Pseudomonadota	Gammaproteobacteria	Gammaproteobacteria_unknown	Gammaproteobacteria_unknown	Gammaproteobacteria_unknown	Gammaproteobacteria_unknown	Tryptophan biosynthesis	Bac_Tryptophan biosynthesis	Module3
RepBacGene218533	RepBacGene218533	Bacteria	gene_TmMcoP1_1127318	aldC	-	1.2.1.3,1.2.1.39,1.2.1.8	ko:K00128,ko:K00130,ko:K00146	Bacteria	Unidentified	Actinomycetota	Actinomycetota_unknown	Actinomycetota_unknown	Actinomycetota_unknown	Actinomycetota_unknown	Actinomycetota_unknown	IAA biosynthesis	Bac_IAA biosynthesis	Module5
RepBacGene218750	RepBacGene218750	Bacteria	gene_TmMcoP1_1433562	-	-	6.3.1.2	ko:K01915	Bacteria	Unidentified	Bacteria_unknown	Bacteria_unknown	Bacteria_unknown	Bacteria_unknown	Bacteria_unknown	Bacteria_unknown	Glutamate biosynthesis	Bac_Glutamate biosynthesis	Module5
RepBacGene21886	RepBacGene21886	Bacteria	gene_23D2PB_1173928	gltB	-	1.4.1.13,1.4.1.14,1.4.7.1	ko:K00265,ko:K00284	Bacteria	Unidentified	Actinomycetota	Actinomycetes	Actinomycetes_unknown	Actinomycetes_unknown	Actinomycetes_unknown	Actinomycetes_unknown	Glutamate biosynthesis	Bac_Glutamate biosynthesis	Module2
RepBacGene218966	RepBacGene218966	Bacteria	gene_TmMcoP1_274859	-	-	1.2.1.3,1.2.1.39	ko:K00128,ko:K00146	Bacteria	Unidentified	Planctomycetota	Planctomycetota_unknown	Planctomycetota_unknown	Planctomycetota_unknown	Planctomycetota_unknown	Planctomycetota_unknown	IAA biosynthesis	Bac_IAA biosynthesis	Module5
RepBacGene219055	RepBacGene219055	Bacteria	gene_TmMcoP1_404175	-	-	6.3.1.2	ko:K01915	Bacteria	Unidentified	Bacteria_unknown	Bacteria_unknown	Bacteria_unknown	Bacteria_unknown	Bacteria_unknown	Bacteria_unknown	Glutamate biosynthesis	Bac_Glutamate biosynthesis	Module1
RepBacGene219394	RepBacGene219394	Bacteria	gene_TmMcoP1_885344	-	-	6.3.1.2	ko:K01915	Bacteria	Unidentified	Bacteria_unknown	Bacteria_unknown	Bacteria_unknown	Bacteria_unknown	Bacteria_unknown	Bacteria_unknown	Glutamate biosynthesis	Bac_Glutamate biosynthesis	Module2
RepBacGene219465	RepBacGene219465	Bacteria	gene_TmMcoP1_975982	-	-	1.2.1.16,1.2.1.20,1.2.1.3,1.2.1.79,1.2.1.8	ko:K00128,ko:K00130,ko:K00135	Bacteria	Unidentified	Acidobacteriota	Terriglobia	Terriglobales	Acidobacteriaceae	Acidobacteriaceae_unknown	Acidobacteriaceae_unknown	IAA biosynthesis	Bac_IAA biosynthesis	Module5
RepBacGene219469	RepBacGene219469	Bacteria	gene_TmMcoP1_981065	glnA	-	6.3.1.2	ko:K01915	Bacteria	Unidentified	Pseudomonadota	Alphaproteobacteria	Alphaproteobacteria_unknown	Alphaproteobacteria_unknown	Alphaproteobacteria_unknown	Alphaproteobacteria_unknown	Glutamate biosynthesis	Bac_Glutamate biosynthesis	Module1
RepBacGene219898	RepBacGene219898	Bacteria	gene_TmMcoP2_170237	MA20_17005	-	1.2.1.3	ko:K00128	Bacteria	Unidentified	Bacteria_unknown	Bacteria_unknown	Bacteria_unknown	Bacteria_unknown	Bacteria_unknown	Bacteria_unknown	IAA biosynthesis	Bac_IAA biosynthesis	Module1
RepBacGene219935	RepBacGene219935	Bacteria	gene_TmMcoP2_222388	-	-	1.2.1.3	ko:K00128	Bacteria	Unidentified	Bacteria_unknown	Bacteria_unknown	Bacteria_unknown	Bacteria_unknown	Bacteria_unknown	Bacteria_unknown	IAA biosynthesis	Bac_IAA biosynthesis	Module4
RepBacGene219945	RepBacGene219945	Bacteria	gene_TmMcoP2_230467	-	-	6.3.1.2	ko:K01915	Bacteria	Unidentified	Bacteria_unknown	Bacteria_unknown	Bacteria_unknown	Bacteria_unknown	Bacteria_unknown	Bacteria_unknown	Glutamate biosynthesis	Bac_Glutamate biosynthesis	Module1
RepBacGene22041	RepBacGene22041	Bacteria	gene_9D1NH_492549	-	-	6.3.1.2	ko:K01915	Bacteria	Unidentified	Bacteria_unknown	Bacteria_unknown	Bacteria_unknown	Bacteria_unknown	Bacteria_unknown	Bacteria_unknown	Glutamate biosynthesis	Bac_Glutamate biosynthesis	Module2
RepBacGene220460	RepBacGene220460	Bacteria	gene_TmMcoP2_915886	glnII	-	6.3.1.2	ko:K01915	Bacteria	Unidentified	Chloroflexota	Chloroflexota_unknown	Chloroflexota_unknown	Chloroflexota_unknown	Chloroflexota_unknown	Chloroflexota bacterium	Glutamate biosynthesis	Bac_Glutamate biosynthesis	Module5
RepBacGene220517	RepBacGene220517	Bacteria	gene_TmMcoP2_995832	trpF	-	5.3.1.24	ko:K01817	Bacteria	Unidentified	Planctomycetota	Planctomycetia	Isosphaerales	Isosphaeraceae	Singulisphaera	Singulisphaera_unknown	Tryptophan biosynthesis	Bac_Tryptophan biosynthesis	Module5
RepBacGene220798	RepBacGene220798	Bacteria	gene_TmMcoP3_1373866	-	-	1.2.1.16,1.2.1.20,1.2.1.3,1.2.1.79,1.2.1.8	ko:K00128,ko:K00130,ko:K00135	Bacteria	Unidentified	Acidobacteriota	Acidobacteriota_unknown	Acidobacteriota_unknown	Acidobacteriota_unknown	Acidobacteriota_unknown	Acidobacteriota_unknown	IAA biosynthesis	Bac_IAA biosynthesis	Module1
RepBacGene220976	RepBacGene220976	Bacteria	gene_TmMcoP3_266835	gltB	GO:0003674,GO:0003824,GO:0005575,GO:0005622,GO:0005623,GO:0005737,GO:0005829,GO:0005886,GO:0006082,GO:0006520,GO:0006536,GO:0006537,GO:0006541,GO:0006807,GO:0008150,GO:0008152,GO:0008652,GO:0009058,GO:0009064,GO:0009084,GO:0009987,GO:0015930,GO:0016020,GO:0016053,GO:0016491,GO:0016638,GO:0019676,GO:0019740,GO:0019752,GO:0040007,GO:0043436,GO:0043648,GO:0043650,GO:0044237,GO:0044238,GO:0044249,GO:…	1.4.1.13,1.4.1.14,1.4.7.1	ko:K00265,ko:K00284	Bacteria	Unidentified	Bacteria_unknown	Bacteria_unknown	Bacteria_unknown	Bacteria_unknown	Bacteria_unknown	Bacteria_unknown	Glutamate biosynthesis	Bac_Glutamate biosynthesis	Module1
RepBacGene221149	RepBacGene221149	Bacteria	gene_TmMcoP3_51527	-	-	3.5.1.4,6.3.5.6,6.3.5.7	ko:K01426,ko:K02433,ko:K21801	Bacteria	Unidentified	Actinomycetota	Actinomycetes	Streptosporangiales	Treboniaceae	Trebonia	Trebonia kvetii	IAA biosynthesis	Bac_IAA biosynthesis	Module5
RepBacGene221298	RepBacGene221298	Bacteria	gene_TmMcoP3_726449	gltB	-	1.4.1.13,1.4.1.14	ko:K00265	Bacteria	Unidentified	Actinomycetota	Actinomycetota_unknown	Actinomycetota_unknown	Actinomycetota_unknown	Actinomycetota_unknown	Actinomycetota bacterium	Glutamate biosynthesis	Bac_Glutamate biosynthesis	Module3
RepBacGene22140	RepBacGene22140	Bacteria	gene_TmDco_732896	-	-	1.17.1.9	ko:K00123,ko:K00372	Bacteria	Unidentified	Actinomycetota	Actinomycetes	Actinomycetes_unknown	Actinomycetes_unknown	Actinomycetes_unknown	Actinomycetes_unknown	Nitrate reduction	Bac_Nitrate reduction	Module2
RepBacGene221654	RepBacGene221654	Bacteria	gene_TmMcoP4_1141599	trpA	-	4.2.1.20	ko:K01695	Bacteria	Unidentified	Bacteria_unknown	Bacteria_unknown	Bacteria_unknown	Bacteria_unknown	Bacteria_unknown	Bacteria_unknown	Tryptophan biosynthesis	Bac_Tryptophan biosynthesis	Module5
RepBacGene221691	RepBacGene221691	Bacteria	gene_TmMcoP4_1180285	-	-	6.3.1.2	ko:K01915	Bacteria	Unidentified	Bacteria_unknown	Bacteria_unknown	Bacteria_unknown	Bacteria_unknown	Bacteria_unknown	Bacteria_unknown	Glutamate biosynthesis	Bac_Glutamate biosynthesis	Module3
RepBacGene221783	RepBacGene221783	Bacteria	gene_TmMcoP4_1290615	cysI	-	1.7.1.15,1.7.7.1,1.8.1.2,1.8.7.1	ko:K00362,ko:K00366,ko:K00381,ko:K00392	Bacteria	Unidentified	Bacteria_unknown	Bacteria_unknown	Bacteria_unknown	Bacteria_unknown	Bacteria_unknown	Bacteria_unknown	Nitrate reduction	Bac_Nitrate reduction	Module3
RepBacGene221791	RepBacGene221791	Bacteria	gene_TmMcoP4_1302390	trpB	GO:0000162,GO:0005575,GO:0005622,GO:0005623,GO:0005737,GO:0006082,GO:0006520,GO:0006568,GO:0006576,GO:0006586,GO:0006725,GO:0006807,GO:0008150,GO:0008152,GO:0008652,GO:0009058,GO:0009072,GO:0009073,GO:0009308,GO:0009309,GO:0009987,GO:0016053,GO:0018130,GO:0019438,GO:0019752,GO:0034641,GO:0042401,GO:0042430,GO:0042435,GO:0043436,GO:0044106,GO:0044237,GO:0044238,GO:0044249,GO:0044271,GO:0044281,GO:…	4.2.1.20	ko:K01696	Bacteria	Unidentified	Planctomycetota	Planctomycetia	Planctomycetia_unknown	Planctomycetia_unknown	Planctomycetia_unknown	Planctomycetia_unknown	Tryptophan biosynthesis	Bac_Tryptophan biosynthesis	Module4
RepBacGene221845	RepBacGene221845	Bacteria	gene_TmMcoP4_1381194	-	-	6.3.1.2	ko:K01915	Bacteria	Unidentified	Planctomycetota	Planctomycetia	Planctomycetia_unknown	Planctomycetia_unknown	Planctomycetia_unknown	Planctomycetia_unknown	Glutamate biosynthesis	Bac_Glutamate biosynthesis	Module3
RepBacGene222050	RepBacGene222050	Bacteria	gene_TmMcoP4_353449	trpB	GO:0000162,GO:0005575,GO:0005622,GO:0005623,GO:0005737,GO:0006082,GO:0006520,GO:0006568,GO:0006576,GO:0006586,GO:0006725,GO:0006807,GO:0008150,GO:0008152,GO:0008652,GO:0009058,GO:0009072,GO:0009073,GO:0009308,GO:0009309,GO:0009987,GO:0016053,GO:0018130,GO:0019438,GO:0019752,GO:0034641,GO:0042401,GO:0042430,GO:0042435,GO:0043436,GO:0044106,GO:0044237,GO:0044238,GO:0044249,GO:0044271,GO:0044281,GO:…	4.2.1.20	ko:K01696	Bacteria	Unidentified	Planctomycetota	Planctomycetota_unknown	Planctomycetota_unknown	Planctomycetota_unknown	Planctomycetota_unknown	Planctomycetota_unknown	Tryptophan biosynthesis	Bac_Tryptophan biosynthesis	Module3
RepBacGene222082	RepBacGene222082	Bacteria	gene_TmMcoP4_402823	gltB	GO:0003674,GO:0003824,GO:0005575,GO:0005622,GO:0005623,GO:0005737,GO:0005829,GO:0005886,GO:0006082,GO:0006520,GO:0006536,GO:0006537,GO:0006541,GO:0006807,GO:0008150,GO:0008152,GO:0008652,GO:0009058,GO:0009064,GO:0009084,GO:0009987,GO:0015930,GO:0016020,GO:0016053,GO:0016491,GO:0016638,GO:0019676,GO:0019740,GO:0019752,GO:0040007,GO:0043436,GO:0043648,GO:0043650,GO:0044237,GO:0044238,GO:0044249,GO:…	1.4.1.13,1.4.1.14,1.4.7.1	ko:K00265,ko:K00284	Bacteria	Unidentified	Planctomycetota	Planctomycetia	Gemmatales	Gemmatales_unknown	Gemmatales_unknown	Gemmatales bacterium	Glutamate biosynthesis	Bac_Glutamate biosynthesis	Module3
RepBacGene222343	RepBacGene222343	Bacteria	gene_TmMcoP4_730265	-	-	6.3.1.2	ko:K01915	Bacteria	Unidentified	Bacteria_unknown	Bacteria_unknown	Bacteria_unknown	Bacteria_unknown	Bacteria_unknown	Bacteria_unknown	Glutamate biosynthesis	Bac_Glutamate biosynthesis	Module5
RepBacGene22241	RepBacGene22241	Bacteria	gene_23D2NA_1641993	-	-	6.3.1.2	ko:K01915	Bacteria	Unidentified	Bacteria_unknown	Bacteria_unknown	Bacteria_unknown	Bacteria_unknown	Bacteria_unknown	Bacteria_unknown	Glutamate biosynthesis	Bac_Glutamate biosynthesis	Module2
RepBacGene222472	RepBacGene222472	Bacteria	gene_TmMcoP4_911118	-	-	4.2.1.20	ko:K01696,ko:K06001	Bacteria	Unidentified	Bacteria_unknown	Bacteria_unknown	Bacteria_unknown	Bacteria_unknown	Bacteria_unknown	Bacteria_unknown	Tryptophan biosynthesis	Bac_Tryptophan biosynthesis	Module4
RepBacGene222488	RepBacGene222488	Bacteria	gene_TmMcoP4_935175	-	-	1.2.1.16,1.2.1.20,1.2.1.3,1.2.1.79,1.2.1.8	ko:K00128,ko:K00130,ko:K00135	Bacteria	Unidentified	Bacteria_unknown	Bacteria_unknown	Bacteria_unknown	Bacteria_unknown	Bacteria_unknown	Bacteria_unknown	IAA biosynthesis	Bac_IAA biosynthesis	Module3
RepBacGene222500	RepBacGene222500	Bacteria	gene_TmMcoP4_955749	-	-	3.5.1.4,6.3.5.6,6.3.5.7	ko:K01426,ko:K02433	Bacteria	Unidentified	Pseudomonadota	Alphaproteobacteria	Hyphomicrobiales	Hyphomicrobiales_unknown	Hyphomicrobiales_unknown	Hyphomicrobiales_unknown	IAA biosynthesis	Bac_IAA biosynthesis	Module4
RepBacGene222594	RepBacGene222594	Bacteria	gene_23D1NA_106247	-	-	1.2.1.3,1.2.1.39	ko:K00128,ko:K00146	Bacteria	Unidentified	Planctomycetota	Planctomycetota_unknown	Planctomycetota_unknown	Planctomycetota_unknown	Planctomycetota_unknown	Planctomycetota bacterium	IAA biosynthesis	Bac_IAA biosynthesis	Module3
RepBacGene222605	RepBacGene222605	Bacteria	gene_23D1NA_1085778	-	-	6.3.1.2	ko:K01915	Bacteria	Unidentified	Planctomycetota	Planctomycetota_unknown	Planctomycetota_unknown	Planctomycetota_unknown	Planctomycetota_unknown	Planctomycetota bacterium	Glutamate biosynthesis	Bac_Glutamate biosynthesis	Module3
RepBacGene222899	RepBacGene222899	Bacteria	gene_23D1NA_1673128	glnA	-	6.3.1.2	ko:K01915	Bacteria	Unidentified	Bacteria_unknown	Bacteria_unknown	Bacteria_unknown	Bacteria_unknown	Bacteria_unknown	Bacteria_unknown	Glutamate biosynthesis	Bac_Glutamate biosynthesis	Module3
RepBacGene222954	RepBacGene222954	Bacteria	gene_23D1NA_177326	-	-	1.2.1.28,1.2.1.3	ko:K00128,ko:K00141	Bacteria	Unidentified	Pseudomonadota	Gammaproteobacteria	Nevskiales	Nevskiaceae	Solimonas	Solimonas sp. K1W22B-7	IAA biosynthesis	Bac_IAA biosynthesis	Module2
RepBacGene222990	RepBacGene222990	Bacteria	gene_23D1NA_1825013	-	-	1.17.1.9	ko:K00123,ko:K00372	Bacteria	Unidentified	Planctomycetota	Planctomycetia	Isosphaerales	Isosphaeraceae	Isosphaeraceae_unknown	Isosphaeraceae bacterium	Nitrate reduction	Bac_Nitrate reduction	Module5
RepBacGene223139	RepBacGene223139	Bacteria	gene_23D1NA_348244	gltB	GO:0003674,GO:0003824,GO:0005575,GO:0005622,GO:0005623,GO:0005737,GO:0006082,GO:0006520,GO:0006536,GO:0006537,GO:0006541,GO:0006807,GO:0008150,GO:0008152,GO:0008652,GO:0009058,GO:0009064,GO:0009084,GO:0009987,GO:0015930,GO:0016053,GO:0016491,GO:0016638,GO:0019676,GO:0019740,GO:0019752,GO:0043436,GO:0043648,GO:0043650,GO:0044237,GO:0044238,GO:0044249,GO:0044281,GO:0044283,GO:0044424,GO:0044464,GO:…	1.4.1.13,1.4.1.14	ko:K00265	Bacteria	Unidentified	Pseudomonadota	Alphaproteobacteria	Alphaproteobacteria_unknown	Alphaproteobacteria_unknown	Alphaproteobacteria_unknown	Alphaproteobacteria_unknown	Glutamate biosynthesis	Bac_Glutamate biosynthesis	Module1
RepBacGene223170	RepBacGene223170	Bacteria	gene_23D1NA_403103	trpA	-	4.2.1.20	ko:K01695	Bacteria	Unidentified	Pseudomonadota	Alphaproteobacteria	Alphaproteobacteria_unknown	Alphaproteobacteria_unknown	Alphaproteobacteria_unknown	Alphaproteobacteria_unknown	Tryptophan biosynthesis	Bac_Tryptophan biosynthesis	Module4
RepBacGene22325	RepBacGene22325	Bacteria	gene_23D4PA_136617	trpG	GO:0000162,GO:0005575,GO:0005622,GO:0005623,GO:0005737,GO:0005886,GO:0005950,GO:0006082,GO:0006520,GO:0006568,GO:0006576,GO:0006586,GO:0006725,GO:0006807,GO:0008150,GO:0008152,GO:0008652,GO:0009058,GO:0009072,GO:0009073,GO:0009308,GO:0009309,GO:0009987,GO:0016020,GO:0016053,GO:0018130,GO:0019438,GO:0019752,GO:0032991,GO:0034641,GO:0042401,GO:0042430,GO:0042435,GO:0043436,GO:0044106,GO:0044237,GO:…	2.6.1.85,4.1.3.27	ko:K01658,ko:K01664	Bacteria	Unidentified	Actinomycetota	Actinomycetes	Actinomycetes_unknown	Actinomycetes_unknown	Actinomycetes_unknown	Actinomycetes_unknown	Tryptophan biosynthesis	Bac_Tryptophan biosynthesis	Module2
RepBacGene223284	RepBacGene223284	Bacteria	gene_23D1NA_611009	-	-	1.2.1.3,1.2.1.39	ko:K00128,ko:K00146	Bacteria	Unidentified	Bacteria_unknown	Bacteria_unknown	Bacteria_unknown	Bacteria_unknown	Bacteria_unknown	Bacteria_unknown	IAA biosynthesis	Bac_IAA biosynthesis	Module1
RepBacGene223381	RepBacGene223381	Bacteria	gene_23D1NA_742141	-	-	6.3.1.2	ko:K01915	Bacteria	Unidentified	Bacteria_unknown	Bacteria_unknown	Bacteria_unknown	Bacteria_unknown	Bacteria_unknown	Bacteria_unknown	Glutamate biosynthesis	Bac_Glutamate biosynthesis	Module3
RepBacGene223530	RepBacGene223530	Bacteria	gene_23D1PA_1004238	trpB	-	4.2.1.20	ko:K01696	Bacteria	Unidentified	Pseudomonadota	Alphaproteobacteria	Alphaproteobacteria_unknown	Alphaproteobacteria_unknown	Alphaproteobacteria_unknown	Alphaproteobacteria_unknown	Tryptophan biosynthesis	Bac_Tryptophan biosynthesis	Module2
RepBacGene223828	RepBacGene223828	Bacteria	gene_23D1PA_453962	-	-	6.3.1.2	ko:K01915	Bacteria	Unidentified	Bacteria_unknown	Bacteria_unknown	Bacteria_unknown	Bacteria_unknown	Bacteria_unknown	Bacteria_unknown	Glutamate biosynthesis	Bac_Glutamate biosynthesis	Module5
RepBacGene22389	RepBacGene22389	Bacteria	gene_23D5PB_677077	-	-	1.4.1.13,1.4.1.14	ko:K00266	Bacteria	Unidentified	Actinomycetota	Actinomycetes	Pseudonocardiales	Pseudonocardiales_unknown	Pseudonocardiales_unknown	Pseudonocardiales bacterium	Glutamate biosynthesis	Bac_Glutamate biosynthesis	Module2
RepBacGene224097	RepBacGene224097	Bacteria	gene_23D1PA_886487	gltB	-	1.4.1.13,1.4.1.14	ko:K00265	Bacteria	Unidentified	Pseudomonadota	Alphaproteobacteria	Alphaproteobacteria_unknown	Alphaproteobacteria_unknown	Alphaproteobacteria_unknown	Alphaproteobacteria bacterium	Glutamate biosynthesis	Bac_Glutamate biosynthesis	Module4
RepBacGene224425	RepBacGene224425	Bacteria	gene_23D2NA_1672345	glnA	-	6.3.1.2	ko:K01915	Bacteria	Unidentified	Pseudomonadota	Alphaproteobacteria	Alphaproteobacteria_unknown	Alphaproteobacteria_unknown	Alphaproteobacteria_unknown	Alphaproteobacteria bacterium	Glutamate biosynthesis	Bac_Glutamate biosynthesis	Module3
RepBacGene224677	RepBacGene224677	Bacteria	gene_23D2NA_578843	-	-	1.2.1.3	ko:K00128	Bacteria	Unidentified	Planctomycetota	Planctomycetota_unknown	Planctomycetota_unknown	Planctomycetota_unknown	Planctomycetota_unknown	Planctomycetota_unknown	IAA biosynthesis	Bac_IAA biosynthesis	Module3
RepBacGene224723	RepBacGene224723	Bacteria	gene_23D2NA_692959	-	-	1.2.1.16,1.2.1.20,1.2.1.3,1.2.1.79,1.2.1.8	ko:K00128,ko:K00130,ko:K00135	Bacteria	Unidentified	Planctomycetota	Planctomycetota_unknown	Planctomycetota_unknown	Planctomycetota_unknown	Planctomycetota_unknown	Planctomycetota_unknown	IAA biosynthesis	Bac_IAA biosynthesis	Module3
RepBacGene224750	RepBacGene224750	Bacteria	gene_23D2NA_764166	-	-	1.2.1.3,1.2.1.39	ko:K00128,ko:K00146	Bacteria	Unidentified	Planctomycetota	Planctomycetota_unknown	Planctomycetota_unknown	Planctomycetota_unknown	Planctomycetota_unknown	Planctomycetota_unknown	IAA biosynthesis	Bac_IAA biosynthesis	Module3
RepBacGene22490	RepBacGene22490	Bacteria	gene_TmDco_1271385	glnA	GO:0001968,GO:0003674,GO:0003824,GO:0004356,GO:0005488,GO:0005515,GO:0005575,GO:0005576,GO:0005618,GO:0005622,GO:0005623,GO:0005737,GO:0005829,GO:0005886,GO:0006082,GO:0006520,GO:0006541,GO:0006542,GO:0006807,GO:0008150,GO:0008152,GO:0008652,GO:0009058,GO:0009064,GO:0009084,GO:0009405,GO:0009605,GO:0009607,GO:0009893,GO:0009987,GO:0010468,GO:0010604,GO:0010628,GO:0010755,GO:0010756,GO:0010954,GO:…	6.3.1.2	ko:K01915	Bacteria	Unidentified	Actinomycetota	Actinomycetes	Actinomycetes_unknown	Actinomycetes_unknown	Actinomycetes_unknown	Actinomycetes_unknown	Glutamate biosynthesis	Bac_Glutamate biosynthesis	Module4
RepBacGene225006	RepBacGene225006	Bacteria	gene_23D2PB_150308	glnN	-	6.3.1.2	ko:K01915	Bacteria	Unidentified	Bacteria_unknown	Bacteria_unknown	Bacteria_unknown	Bacteria_unknown	Bacteria_unknown	Bacteria_unknown	Glutamate biosynthesis	Bac_Glutamate biosynthesis	Module2
RepBacGene225026	RepBacGene225026	Bacteria	gene_23D2PB_181235	-	-	1.2.1.3	ko:K00128	Bacteria	Unidentified	Bacteria_unknown	Bacteria_unknown	Bacteria_unknown	Bacteria_unknown	Bacteria_unknown	Bacteria_unknown	IAA biosynthesis	Bac_IAA biosynthesis	Module4
RepBacGene225053	RepBacGene225053	Bacteria	gene_23D2PB_227572	-	-	1.2.1.28,1.2.1.3	ko:K00128,ko:K00141	Bacteria	Unidentified	Bacteria_unknown	Bacteria_unknown	Bacteria_unknown	Bacteria_unknown	Bacteria_unknown	Bacteria_unknown	IAA biosynthesis	Bac_IAA biosynthesis	Module4
RepBacGene225095	RepBacGene225095	Bacteria	gene_23D2PB_291056	gltB	-	1.4.1.13,1.4.1.14	ko:K00265	Bacteria	Unidentified	Actinomycetota	Actinomycetota_unknown	Actinomycetota_unknown	Actinomycetota_unknown	Actinomycetota_unknown	Actinomycetota_unknown	Glutamate biosynthesis	Bac_Glutamate biosynthesis	Module3
RepBacGene225137	RepBacGene225137	Bacteria	gene_23D2PB_35619	nirD	-	1.7.1.15	ko:K00363	Bacteria	Unidentified	Actinomycetota	Actinomycetota_unknown	Actinomycetota_unknown	Actinomycetota_unknown	Actinomycetota_unknown	Actinomycetota_unknown	Nitrate reduction	Bac_Nitrate reduction	Module2
RepBacGene225247	RepBacGene225247	Bacteria	gene_23D2PB_568172	amtB	-	-	ko:K03320	Bacteria	Unidentified	Pseudomonadota	Gammaproteobacteria	Nevskiales	Nevskiaceae	Nevskia	Nevskia soli	Ammonium transporter	Bac_Ammonium transporter	Module1
RepBacGene225325	RepBacGene225325	Bacteria	gene_23D2PB_703250	gltD	-	1.4.1.13,1.4.1.14	ko:K00266	Bacteria	Unidentified	Pseudomonadota	Alphaproteobacteria	Alphaproteobacteria_unknown	Alphaproteobacteria_unknown	Alphaproteobacteria_unknown	Alphaproteobacteria_unknown	Glutamate biosynthesis	Bac_Glutamate biosynthesis	Module4
RepBacGene225689	RepBacGene225689	Bacteria	gene_23D3NA_1604376	-	-	3.5.1.4	ko:K01426	Bacteria	Unidentified	Bacteria_unknown	Bacteria_unknown	Bacteria_unknown	Bacteria_unknown	Bacteria_unknown	uncultured bacterium	IAA biosynthesis	Bac_IAA biosynthesis	Module3
RepBacGene226097	RepBacGene226097	Bacteria	gene_23D3PA_110225	gltD	GO:0005575,GO:0005622,GO:0005623,GO:0005737,GO:0005829,GO:0005886,GO:0008150,GO:0016020,GO:0040007,GO:0044424,GO:0044444,GO:0044464,GO:0071944	1.4.1.13,1.4.1.14	ko:K00266	Bacteria	Unidentified	Chloroflexota	Chloroflexota_unknown	Chloroflexota_unknown	Chloroflexota_unknown	Chloroflexota_unknown	Chloroflexota bacterium	Glutamate biosynthesis	Bac_Glutamate biosynthesis	Module5
RepBacGene226386	RepBacGene226386	Bacteria	gene_23D3PA_49375	gltB	GO:0003674,GO:0003824,GO:0005575,GO:0005622,GO:0005623,GO:0005737,GO:0006082,GO:0006520,GO:0006536,GO:0006537,GO:0006541,GO:0006807,GO:0008150,GO:0008152,GO:0008652,GO:0009058,GO:0009064,GO:0009084,GO:0009987,GO:0015930,GO:0016053,GO:0016491,GO:0016638,GO:0019676,GO:0019740,GO:0019752,GO:0043436,GO:0043648,GO:0043650,GO:0044237,GO:0044238,GO:0044249,GO:0044281,GO:0044283,GO:0044424,GO:0044464,GO:…	1.4.1.13,1.4.1.14	ko:K00265	Bacteria	Unidentified	Pseudomonadota	Alphaproteobacteria	Alphaproteobacteria_unknown	Alphaproteobacteria_unknown	Alphaproteobacteria_unknown	Alphaproteobacteria_unknown	Glutamate biosynthesis	Bac_Glutamate biosynthesis	Module3
RepBacGene226580	RepBacGene226580	Bacteria	gene_23D3PA_890949	glnA	-	6.3.1.2	ko:K01915	Bacteria	Unidentified	Bacteria_unknown	Bacteria_unknown	Bacteria_unknown	Bacteria_unknown	Bacteria_unknown	Bacteria_unknown	Glutamate biosynthesis	Bac_Glutamate biosynthesis	Module2
RepBacGene226599	RepBacGene226599	Bacteria	gene_23D3PA_947624	gltB	-	1.4.1.13,1.4.1.14	ko:K00265	Bacteria	Unidentified	Pseudomonadota	Alphaproteobacteria	Alphaproteobacteria_unknown	Alphaproteobacteria_unknown	Alphaproteobacteria_unknown	Alphaproteobacteria_unknown	Glutamate biosynthesis	Bac_Glutamate biosynthesis	Module3
RepBacGene22662	RepBacGene22662	Bacteria	gene_23D3NA_106821	-	-	1.2.1.28,1.2.1.3	ko:K00128,ko:K00141	Bacteria	Unidentified	Actinomycetota	Actinomycetes	Streptosporangiales	Streptosporangiales_unknown	Streptosporangiales_unknown	Streptosporangiales_unknown	IAA biosynthesis	Bac_IAA biosynthesis	Module3
RepBacGene226862	RepBacGene226862	Bacteria	gene_23D4NA_1565195	-	-	1.2.1.28,1.2.1.3	ko:K00128,ko:K00141	Bacteria	Unidentified	Acidobacteriota	Acidobacteriota_unknown	Acidobacteriota_unknown	Acidobacteriota_unknown	Acidobacteriota_unknown	Acidobacteriota bacterium	IAA biosynthesis	Bac_IAA biosynthesis	Module3
RepBacGene227018	RepBacGene227018	Bacteria	gene_23D4NA_1908352	gltA	GO:0003674,GO:0003824,GO:0005575,GO:0005622,GO:0005623,GO:0005737,GO:0006082,GO:0006520,GO:0006536,GO:0006537,GO:0006541,GO:0006807,GO:0008150,GO:0008152,GO:0008652,GO:0009058,GO:0009064,GO:0009084,GO:0009987,GO:0015930,GO:0016053,GO:0016491,GO:0016638,GO:0019676,GO:0019740,GO:0019752,GO:0043436,GO:0043648,GO:0043650,GO:0044237,GO:0044238,GO:0044249,GO:0044281,GO:0044283,GO:0044424,GO:0044464,GO:…	1.4.1.13,1.4.1.14,1.4.7.1	ko:K00265,ko:K00284	Bacteria	Unidentified	Planctomycetota	Planctomycetia	Gemmatales	Gemmatales_unknown	Gemmatales_unknown	Gemmatales bacterium	Glutamate biosynthesis	Bac_Glutamate biosynthesis	Module3
RepBacGene227153	RepBacGene227153	Bacteria	gene_23D4NA_475133	glnA	-	6.3.1.2	ko:K01915	Bacteria	Unidentified	Pseudomonadota	Alphaproteobacteria	Alphaproteobacteria_unknown	Alphaproteobacteria_unknown	Alphaproteobacteria_unknown	Alphaproteobacteria_unknown	Glutamate biosynthesis	Bac_Glutamate biosynthesis	Module3
RepBacGene227163	RepBacGene227163	Bacteria	gene_23D4NA_490222	MA20_17005	-	1.2.1.3	ko:K00128	Bacteria	Unidentified	Bacteria_unknown	Bacteria_unknown	Bacteria_unknown	Bacteria_unknown	Bacteria_unknown	Bacteria_unknown	IAA biosynthesis	Bac_IAA biosynthesis	Module3
RepBacGene227548	RepBacGene227548	Bacteria	gene_23D4PA_1335589	gltB	-	1.4.1.13,1.4.1.14,1.4.7.1	ko:K00265,ko:K00284	Bacteria	Unidentified	Bacteria_unknown	Bacteria_unknown	Bacteria_unknown	Bacteria_unknown	Bacteria_unknown	Bacteria_unknown	Glutamate biosynthesis	Bac_Glutamate biosynthesis	Module3
RepBacGene227996	RepBacGene227996	Bacteria	gene_23D4PA_938009	nasC	-	-	ko:K00360	Bacteria	Unidentified	Actinomycetota	Actinomycetes	Actinomycetes_unknown	Actinomycetes_unknown	Actinomycetes_unknown	Actinomycetes_unknown	Nitrate reduction	Bac_Nitrate reduction	Module5
RepBacGene228061	RepBacGene228061	Bacteria	gene_23D5NA_1058022	-	-	1.2.1.3,1.2.1.39	ko:K00128,ko:K00146	Bacteria	Unidentified	Planctomycetota	Planctomycetota_unknown	Planctomycetota_unknown	Planctomycetota_unknown	Planctomycetota_unknown	Planctomycetota_unknown	IAA biosynthesis	Bac_IAA biosynthesis	Module3
RepBacGene228238	RepBacGene228238	Bacteria	gene_23D5NA_1469208	sir	GO:0000096,GO:0000097,GO:0000103,GO:0003674,GO:0003824,GO:0005488,GO:0005575,GO:0005618,GO:0005622,GO:0005623,GO:0005737,GO:0005829,GO:0006082,GO:0006520,GO:0006534,GO:0006535,GO:0006563,GO:0006790,GO:0006807,GO:0008150,GO:0008152,GO:0008652,GO:0009058,GO:0009069,GO:0009070,GO:0009987,GO:0016002,GO:0016053,GO:0016491,GO:0016667,GO:0016673,GO:0019344,GO:0019752,GO:0030312,GO:0040007,GO:0043436,GO:…	1.7.7.1,1.8.7.1	ko:K00366,ko:K00392	Bacteria	Unidentified	Acidobacteriota	Acidobacteriota_unknown	Acidobacteriota_unknown	Acidobacteriota_unknown	Acidobacteriota_unknown	Acidobacteriota bacterium	Nitrate reduction	Bac_Nitrate reduction	Module1
RepBacGene228383	RepBacGene228383	Bacteria	gene_23D5NA_1810248	glnA	-	6.3.1.2	ko:K01915	Bacteria	Unidentified	Bacteria_unknown	Bacteria_unknown	Bacteria_unknown	Bacteria_unknown	Bacteria_unknown	Bacteria_unknown	Glutamate biosynthesis	Bac_Glutamate biosynthesis	Module3
RepBacGene228645	RepBacGene228645	Bacteria	gene_23D5NA_2411460	trpD	-	2.4.2.18,4.1.3.27	ko:K00766,ko:K13497	Bacteria	Unidentified	Acidobacteriota	Acidobacteriota_unknown	Acidobacteriota_unknown	Acidobacteriota_unknown	Acidobacteriota_unknown	Acidobacteriota bacterium	Tryptophan biosynthesis	Bac_Tryptophan biosynthesis	Module4
RepBacGene228667	RepBacGene228667	Bacteria	gene_23D5NA_2471862	-	-	1.2.1.3,1.2.1.39	ko:K00128,ko:K00146	Bacteria	Unidentified	Planctomycetota	Planctomycetota_unknown	Planctomycetota_unknown	Planctomycetota_unknown	Planctomycetota_unknown	Planctomycetota_unknown	IAA biosynthesis	Bac_IAA biosynthesis	Module4
RepBacGene228690	RepBacGene228690	Bacteria	gene_23D5NA_253696	aldA	-	1.2.1.3,1.2.1.32,1.2.1.39,1.2.1.60,1.2.1.8,1.2.1.85,1.2.1.99	ko:K00128,ko:K00130,ko:K00146,ko:K00151,ko:K09472,ko:K10217	Bacteria	Unidentified	Acidobacteriota	Acidobacteriota_unknown	Acidobacteriota_unknown	Acidobacteriota_unknown	Acidobacteriota_unknown	Acidobacteriota bacterium	IAA biosynthesis	Bac_IAA biosynthesis	Module3
RepBacGene228956	RepBacGene228956	Bacteria	gene_23D5NA_723040	-	-	6.3.1.2	ko:K01915	Bacteria	Unidentified	Bacteria_unknown	Bacteria_unknown	Bacteria_unknown	Bacteria_unknown	Bacteria_unknown	Bacteria_unknown	Glutamate biosynthesis	Bac_Glutamate biosynthesis	Module5
RepBacGene229035	RepBacGene229035	Bacteria	gene_23D5NA_877605	glnA	GO:0001968,GO:0003674,GO:0003824,GO:0004356,GO:0005488,GO:0005515,GO:0005575,GO:0005576,GO:0005618,GO:0005622,GO:0005623,GO:0005737,GO:0005829,GO:0005886,GO:0006082,GO:0006520,GO:0006541,GO:0006542,GO:0006807,GO:0008150,GO:0008152,GO:0008652,GO:0009058,GO:0009064,GO:0009084,GO:0009405,GO:0009605,GO:0009607,GO:0009893,GO:0009987,GO:0010468,GO:0010604,GO:0010628,GO:0010755,GO:0010756,GO:0010954,GO:…	6.3.1.2	ko:K01915	Bacteria	Unidentified	Bacteria_unknown	Bacteria_unknown	Bacteria_unknown	Bacteria_unknown	Bacteria_unknown	Bacteria_unknown	Glutamate biosynthesis	Bac_Glutamate biosynthesis	Module3
RepBacGene229127	RepBacGene229127	Bacteria	gene_23D5PB_1128613	amtB	-	-	ko:K03320	Bacteria	Unidentified	Pseudomonadota	Alphaproteobacteria	Caulobacterales	Caulobacteraceae	Caulobacteraceae_unknown	Caulobacteraceae_unknown	Ammonium transporter	Bac_Ammonium transporter	Module4
RepBacGene229162	RepBacGene229162	Bacteria	gene_23D5PB_119451	aldB	-	1.2.1.3	ko:K00128,ko:K00138	Bacteria	Unidentified	Actinomycetota	Actinomycetes	Mycobacteriales	Nocardiaceae	Rhodococcus	Rhodococcus opacus	IAA biosynthesis	Bac_IAA biosynthesis	Module1
RepBacGene229228	RepBacGene229228	Bacteria	gene_23D5PB_1321458	gltB	-	1.4.1.13,1.4.1.14	ko:K00265	Bacteria	Unidentified	Bacteria_unknown	Bacteria_unknown	Bacteria_unknown	Bacteria_unknown	Bacteria_unknown	Bacteria_unknown	Glutamate biosynthesis	Bac_Glutamate biosynthesis	Module4
RepBacGene229333	RepBacGene229333	Bacteria	gene_23D5PB_155344	amtB	GO:0003674,GO:0005215,GO:0005488,GO:0005515,GO:0005575,GO:0005623,GO:0005886,GO:0005887,GO:0006810,GO:0006811,GO:0006812,GO:0008150,GO:0008324,GO:0008519,GO:0015075,GO:0015291,GO:0015292,GO:0015669,GO:0015670,GO:0015696,GO:0015893,GO:0016020,GO:0016021,GO:0019755,GO:0022804,GO:0022857,GO:0031224,GO:0031226,GO:0034220,GO:0042221,GO:0042493,GO:0042802,GO:0044425,GO:0044459,GO:0044464,GO:0050896,GO:…	-	ko:K03320	Bacteria	Unidentified	Pseudomonadota	Alphaproteobacteria	Hyphomicrobiales	Hyphomicrobiaceae	Rhodomicrobium	Rhodomicrobium_unknown	Ammonium transporter	Bac_Ammonium transporter	Module2
RepBacGene229350	RepBacGene229350	Bacteria	gene_23D5PB_1576571	-	-	6.3.1.2	ko:K01915	Bacteria	Unidentified	Bacteria_unknown	Bacteria_unknown	Bacteria_unknown	Bacteria_unknown	Bacteria_unknown	Bacteria_unknown	Glutamate biosynthesis	Bac_Glutamate biosynthesis	Module4
RepBacGene229874	RepBacGene229874	Bacteria	gene_23DNCA_1207114	-	-	1.4.3.4	ko:K00274	Bacteria	Unidentified	Acidobacteriota	Terriglobia	Terriglobales	Acidobacteriaceae	Acidobacteriaceae_unknown	Acidobacteriaceae_unknown	IAA biosynthesis	Bac_IAA biosynthesis	Module3
RepBacGene230327	RepBacGene230327	Bacteria	gene_23DNCA_611990	-	-	1.2.1.3,1.2.1.32,1.2.1.85	ko:K00128,ko:K00138,ko:K10217	Bacteria	Unidentified	Acidobacteriota	Terriglobia	Terriglobales	Acidobacteriaceae	Acidobacteriaceae_unknown	Acidobacteriaceae_unknown	IAA biosynthesis	Bac_IAA biosynthesis	Module4
RepBacGene23057	RepBacGene23057	Bacteria	gene_23D2PB_953363	-	-	1.2.1.3	ko:K00128,ko:K00138	Bacteria	Unidentified	Chloroflexota	Chloroflexota_unknown	Chloroflexota_unknown	Chloroflexota_unknown	Chloroflexota_unknown	Chloroflexota_unknown	IAA biosynthesis	Bac_IAA biosynthesis	Module2
RepBacGene23063	RepBacGene23063	Bacteria	gene_23D3NA_1717843	glnA	-	6.3.1.2	ko:K01915	Bacteria	Unidentified	Bacteria_unknown	Bacteria_unknown	Bacteria_unknown	Bacteria_unknown	Bacteria_unknown	Bacteria_unknown	Glutamate biosynthesis	Bac_Glutamate biosynthesis	Module2
RepBacGene230653	RepBacGene230653	Bacteria	gene_9D1NH_258457	glnA	-	6.3.1.2	ko:K01915	Bacteria	Unidentified	Pseudomonadota	Pseudomonadota_unknown	Pseudomonadota_unknown	Pseudomonadota_unknown	Pseudomonadota_unknown	Pseudomonadota_unknown	Glutamate biosynthesis	Bac_Glutamate biosynthesis	Module3
RepBacGene230725	RepBacGene230725	Bacteria	gene_9D1NH_521907	-	-	6.3.1.2	ko:K01915	Bacteria	Unidentified	Bacteria_unknown	Bacteria_unknown	Bacteria_unknown	Bacteria_unknown	Bacteria_unknown	Bacteria_unknown	Glutamate biosynthesis	Bac_Glutamate biosynthesis	Module3
RepBacGene230777	RepBacGene230777	Bacteria	gene_9D1NH_724731	-	-	6.3.1.2	ko:K01915	Bacteria	Unidentified	Bacteria_unknown	Bacteria_unknown	Bacteria_unknown	Bacteria_unknown	Bacteria_unknown	Bacteria_unknown	Glutamate biosynthesis	Bac_Glutamate biosynthesis	Module3
RepBacGene23082	RepBacGene23082	Bacteria	gene_23D3PA_37852	gltB	-	1.4.1.13,1.4.1.14,1.4.7.1	ko:K00265,ko:K00284	Bacteria	Unidentified	Actinomycetota	Actinomycetes	Actinomycetes_unknown	Actinomycetes_unknown	Actinomycetes_unknown	Actinomycetes_unknown	Glutamate biosynthesis	Bac_Glutamate biosynthesis	Module4
RepBacGene230869	RepBacGene230869	Bacteria	gene_9D1PG_149026	-	-	1.2.1.3	ko:K00128	Bacteria	Unidentified	Actinomycetota	Actinomycetes	Mycobacteriales	Nocardiaceae	Nocardia	Nocardia sp.	IAA biosynthesis	Bac_IAA biosynthesis	Module2
RepBacGene230889	RepBacGene230889	Bacteria	gene_9D1PG_213032	-	-	6.3.1.2	ko:K01915	Bacteria	Unidentified	Pseudomonadota	Alphaproteobacteria	Hyphomicrobiales	Nitrobacteraceae	Nitrobacteraceae_unknown	Nitrobacteraceae_unknown	Glutamate biosynthesis	Bac_Glutamate biosynthesis	Module3
RepBacGene230895	RepBacGene230895	Bacteria	gene_9D1PG_226481	MA20_39770	-	3.5.1.4	ko:K01426	Bacteria	Unidentified	Pseudomonadota	Alphaproteobacteria	Alphaproteobacteria_unknown	Alphaproteobacteria_unknown	Alphaproteobacteria_unknown	Alphaproteobacteria bacterium	IAA biosynthesis	Bac_IAA biosynthesis	Module4
RepBacGene230911	RepBacGene230911	Bacteria	gene_9D1PG_265209	gltB	-	1.4.1.13,1.4.1.14	ko:K00265	Bacteria	Unidentified	Actinomycetota	Actinomycetes	Streptosporangiales	Treboniaceae	Trebonia	Trebonia_unknown	Glutamate biosynthesis	Bac_Glutamate biosynthesis	Module2
RepBacGene231008	RepBacGene231008	Bacteria	gene_9D1PG_559661	-	-	6.3.1.2	ko:K01915	Bacteria	Unidentified	Bacteria_unknown	Bacteria_unknown	Bacteria_unknown	Bacteria_unknown	Bacteria_unknown	Bacteria_unknown	Glutamate biosynthesis	Bac_Glutamate biosynthesis	Module5
RepBacGene231015	RepBacGene231015	Bacteria	gene_9D1PG_583122	-	-	3.5.1.4	ko:K01426	Bacteria	Unidentified	Pseudomonadota	Gammaproteobacteria	Gammaproteobacteria_unknown	Gammaproteobacteria_unknown	Gammaproteobacteria_unknown	Gammaproteobacteria_unknown	IAA biosynthesis	Bac_IAA biosynthesis	Module4
RepBacGene231080	RepBacGene231080	Bacteria	gene_9D2NG_1084143	amtB	-	-	ko:K03320	Bacteria	Unidentified	Pseudomonadota	Alphaproteobacteria	Alphaproteobacteria_unknown	Alphaproteobacteria_unknown	Alphaproteobacteria_unknown	Alphaproteobacteria bacterium	Ammonium transporter	Bac_Ammonium transporter	Module2
RepBacGene231099	RepBacGene231099	Bacteria	gene_9D2NG_113954	-	-	6.3.1.2	ko:K01915	Bacteria	Unidentified	Bacteria_unknown	Bacteria_unknown	Bacteria_unknown	Bacteria_unknown	Bacteria_unknown	Bacteria_unknown	Glutamate biosynthesis	Bac_Glutamate biosynthesis	Module5
RepBacGene231191	RepBacGene231191	Bacteria	gene_9D2NG_163689	glnA	-	6.3.1.2	ko:K01915	Bacteria	Unidentified	Pseudomonadota	Alphaproteobacteria	Alphaproteobacteria_unknown	Alphaproteobacteria_unknown	Alphaproteobacteria_unknown	Alphaproteobacteria_unknown	Glutamate biosynthesis	Bac_Glutamate biosynthesis	Module4
RepBacGene231515	RepBacGene231515	Bacteria	gene_9D2PG_291804	-	-	1.4.3.4	ko:K00274	Bacteria	Unidentified	Acidobacteriota	Terriglobia	Terriglobales	Acidobacteriaceae	Acidobacteriaceae_unknown	Acidobacteriaceae_unknown	IAA biosynthesis	Bac_IAA biosynthesis	Module5
RepBacGene231521	RepBacGene231521	Bacteria	gene_9D2PG_30711	trpC	GO:0003674,GO:0003824,GO:0004425,GO:0016829,GO:0016830,GO:0016831	4.1.1.48,5.3.1.24	ko:K01609,ko:K13498	Bacteria	Unidentified	Candidatus Eremiobacterota	Candidatus Eremiobacterota_unknown	Candidatus Eremiobacterota_unknown	Candidatus Eremiobacterota_unknown	Candidatus Eremiobacterota_unknown	Candidatus Eremiobacteraeota bacterium	Tryptophan biosynthesis	Bac_Tryptophan biosynthesis	Module5
RepBacGene231522	RepBacGene231522	Bacteria	gene_9D2PG_30712	trpD	GO:0000162,GO:0003674,GO:0003824,GO:0004048,GO:0006082,GO:0006520,GO:0006568,GO:0006576,GO:0006586,GO:0006725,GO:0006807,GO:0008150,GO:0008152,GO:0008652,GO:0009058,GO:0009072,GO:0009073,GO:0009308,GO:0009309,GO:0009987,GO:0016053,GO:0016740,GO:0016757,GO:0016763,GO:0018130,GO:0019438,GO:0019752,GO:0034641,GO:0042401,GO:0042430,GO:0042435,GO:0043436,GO:0044106,GO:0044237,GO:0044238,GO:0044249,GO:…	2.4.2.18,4.1.3.27	ko:K00766,ko:K13497	Bacteria	Unidentified	Candidatus Eremiobacterota	Candidatus Eremiobacterota_unknown	Candidatus Eremiobacterota_unknown	Candidatus Eremiobacterota_unknown	Candidatus Eremiobacterota_unknown	Candidatus Eremiobacteraeota bacterium	Tryptophan biosynthesis	Bac_Tryptophan biosynthesis	Module5
RepBacGene231534	RepBacGene231534	Bacteria	gene_9D2PG_343114	-	-	1.2.1.3	ko:K00128	Bacteria	Unidentified	Actinomycetota	Actinomycetota_unknown	Actinomycetota_unknown	Actinomycetota_unknown	Actinomycetota_unknown	Actinomycetota_unknown	IAA biosynthesis	Bac_IAA biosynthesis	Module2
RepBacGene231875	RepBacGene231875	Bacteria	gene_9D3NG_261407	gltB1	-	1.4.1.13,1.4.1.14,1.4.7.1	ko:K00265,ko:K00284	Bacteria	Unidentified	Bacteria_unknown	Bacteria_unknown	Bacteria_unknown	Bacteria_unknown	Bacteria_unknown	Bacteria_unknown	Glutamate biosynthesis	Bac_Glutamate biosynthesis	Module2
RepBacGene23259	RepBacGene23259	Bacteria	gene_9D4NG_715845	gltB	-	1.4.1.13,1.4.1.14	ko:K00265	Bacteria	Unidentified	Acidobacteriota	Acidobacteriota_unknown	Acidobacteriota_unknown	Acidobacteriota_unknown	Acidobacteriota_unknown	Acidobacteriota bacterium	Glutamate biosynthesis	Bac_Glutamate biosynthesis	Module5
RepBacGene232647	RepBacGene232647	Bacteria	gene_9D4NG_79601	gltD	GO:0003674,GO:0003824,GO:0004355,GO:0005575,GO:0005622,GO:0005623,GO:0005737,GO:0005829,GO:0006082,GO:0006520,GO:0006536,GO:0006537,GO:0006807,GO:0008150,GO:0008152,GO:0008652,GO:0009058,GO:0009064,GO:0009084,GO:0009987,GO:0015930,GO:0016053,GO:0016491,GO:0016638,GO:0016639,GO:0019752,GO:0043436,GO:0043648,GO:0043650,GO:0044237,GO:0044238,GO:0044249,GO:0044281,GO:0044283,GO:0044424,GO:0044444,GO:…	1.4.1.13,1.4.1.14	ko:K00266	Bacteria	Unidentified	Pseudomonadota	Gammaproteobacteria	Gammaproteobacteria_unknown	Gammaproteobacteria_unknown	Gammaproteobacteria_unknown	Gammaproteobacteria_unknown	Glutamate biosynthesis	Bac_Glutamate biosynthesis	Module4
RepBacGene232652	RepBacGene232652	Bacteria	gene_9D4NG_820098	gltD	-	1.4.1.13,1.4.1.14	ko:K00266	Bacteria	Unidentified	Bacteria_unknown	Bacteria_unknown	Bacteria_unknown	Bacteria_unknown	Bacteria_unknown	Bacteria_unknown	Glutamate biosynthesis	Bac_Glutamate biosynthesis	Module2
RepBacGene232913	RepBacGene232913	Bacteria	gene_9D4PH_747591	MA20_17005	-	1.2.1.3	ko:K00128	Bacteria	Unidentified	Pseudomonadota	Pseudomonadota_unknown	Pseudomonadota_unknown	Pseudomonadota_unknown	Pseudomonadota_unknown	Pseudomonadota_unknown	IAA biosynthesis	Bac_IAA biosynthesis	Module2
RepBacGene233048	RepBacGene233048	Bacteria	gene_9D5NG_1228650	narB	-	-	ko:K00372	Bacteria	Unidentified	Bacteria_unknown	Bacteria_unknown	Bacteria_unknown	Bacteria_unknown	Bacteria_unknown	Bacteria_unknown	Nitrate reduction	Bac_Nitrate reduction	Module2
RepBacGene233051	RepBacGene233051	Bacteria	gene_9D5NG_1240363	-	-	3.5.1.4	ko:K01426	Bacteria	Unidentified	Pseudomonadota	Alphaproteobacteria	Alphaproteobacteria_unknown	Alphaproteobacteria_unknown	Alphaproteobacteria_unknown	Alphaproteobacteria bacterium	IAA biosynthesis	Bac_IAA biosynthesis	Module3
RepBacGene233063	RepBacGene233063	Bacteria	gene_9D5NG_1279627	glnA	GO:0001968,GO:0003674,GO:0003824,GO:0004356,GO:0005488,GO:0005515,GO:0005575,GO:0005576,GO:0005618,GO:0005622,GO:0005623,GO:0005737,GO:0005829,GO:0005886,GO:0006082,GO:0006520,GO:0006541,GO:0006542,GO:0006807,GO:0008150,GO:0008152,GO:0008652,GO:0009058,GO:0009064,GO:0009084,GO:0009405,GO:0009605,GO:0009607,GO:0009893,GO:0009987,GO:0010468,GO:0010604,GO:0010628,GO:0010755,GO:0010756,GO:0010954,GO:…	6.3.1.2	ko:K01915	Bacteria	Unidentified	Bacteria_unknown	Bacteria_unknown	Bacteria_unknown	Bacteria_unknown	Bacteria_unknown	Bacteria_unknown	Glutamate biosynthesis	Bac_Glutamate biosynthesis	Module3
RepBacGene233150	RepBacGene233150	Bacteria	gene_9D5NG_1550732	glnA	-	6.3.1.2	ko:K01915	Bacteria	Unidentified	Pseudomonadota	Alphaproteobacteria	Alphaproteobacteria_unknown	Alphaproteobacteria_unknown	Alphaproteobacteria_unknown	Alphaproteobacteria_unknown	Glutamate biosynthesis	Bac_Glutamate biosynthesis	Module2
RepBacGene233188	RepBacGene233188	Bacteria	gene_9D5NG_253528	trpC	-	4.1.1.48,5.3.1.24	ko:K01609,ko:K13498	Bacteria	Unidentified	Pseudomonadota	Alphaproteobacteria	Hyphomicrobiales	Nitrobacteraceae	Bradyrhizobium	Bradyrhizobium sp.	Tryptophan biosynthesis	Bac_Tryptophan biosynthesis	Module1
RepBacGene233264	RepBacGene233264	Bacteria	gene_9D5NG_565103	glnA	GO:0001968,GO:0003674,GO:0003824,GO:0004356,GO:0005488,GO:0005515,GO:0005575,GO:0005576,GO:0005618,GO:0005622,GO:0005623,GO:0005737,GO:0005829,GO:0005886,GO:0006082,GO:0006520,GO:0006541,GO:0006542,GO:0006807,GO:0008150,GO:0008152,GO:0008652,GO:0009058,GO:0009064,GO:0009084,GO:0009405,GO:0009605,GO:0009607,GO:0009893,GO:0009987,GO:0010468,GO:0010604,GO:0010628,GO:0010755,GO:0010756,GO:0010954,GO:…	6.3.1.2	ko:K01915	Bacteria	Unidentified	Bacteria_unknown	Bacteria_unknown	Bacteria_unknown	Bacteria_unknown	Bacteria_unknown	Bacteria_unknown	Glutamate biosynthesis	Bac_Glutamate biosynthesis	Module2
RepBacGene233855	RepBacGene233855	Bacteria	gene_TmDco_1307958	-	-	1.2.1.3,1.2.99.10	ko:K00128,ko:K22445	Bacteria	Unidentified	Myxococcota	Myxococcota_unknown	Myxococcota_unknown	Myxococcota_unknown	Myxococcota_unknown	Myxococcota_unknown	IAA biosynthesis	Bac_IAA biosynthesis	Module4
RepBacGene233874	RepBacGene233874	Bacteria	gene_TmDco_1331096	gltB	GO:0003674,GO:0003824,GO:0005575,GO:0005622,GO:0005623,GO:0005737,GO:0005829,GO:0005886,GO:0006082,GO:0006520,GO:0006536,GO:0006537,GO:0006541,GO:0006807,GO:0008150,GO:0008152,GO:0008652,GO:0009058,GO:0009064,GO:0009084,GO:0009987,GO:0015930,GO:0016020,GO:0016053,GO:0016491,GO:0016638,GO:0019676,GO:0019740,GO:0019752,GO:0040007,GO:0043436,GO:0043648,GO:0043650,GO:0044237,GO:0044238,GO:0044249,GO:…	1.4.1.13,1.4.1.14,1.4.7.1	ko:K00265,ko:K00284	Bacteria	Unidentified	Bacteria_unknown	Bacteria_unknown	Bacteria_unknown	Bacteria_unknown	Bacteria_unknown	Bacteria_unknown	Glutamate biosynthesis	Bac_Glutamate biosynthesis	Module5
RepBacGene23396	RepBacGene23396	Bacteria	gene_23D1NA_291302	MA20_39770	-	3.5.1.4	ko:K01426	Bacteria	Unidentified	Pseudomonadota	Alphaproteobacteria	Alphaproteobacteria_unknown	Alphaproteobacteria_unknown	Alphaproteobacteria_unknown	Alphaproteobacteria bacterium	IAA biosynthesis	Bac_IAA biosynthesis	Module2
RepBacGene233970	RepBacGene233970	Bacteria	gene_TmDco_146307	gltB	GO:0003674,GO:0003824,GO:0005575,GO:0005622,GO:0005623,GO:0005737,GO:0006082,GO:0006520,GO:0006536,GO:0006537,GO:0006541,GO:0006807,GO:0008150,GO:0008152,GO:0008652,GO:0009058,GO:0009064,GO:0009084,GO:0009987,GO:0015930,GO:0016053,GO:0016491,GO:0016638,GO:0019676,GO:0019740,GO:0019752,GO:0043436,GO:0043648,GO:0043650,GO:0044237,GO:0044238,GO:0044249,GO:0044281,GO:0044283,GO:0044424,GO:0044464,GO:…	1.4.1.13,1.4.1.14	ko:K00265	Bacteria	Unidentified	Pseudomonadota	Alphaproteobacteria	Hyphomicrobiales	Hyphomicrobiaceae	Rhodoplanes	Rhodoplanes_unknown	Glutamate biosynthesis	Bac_Glutamate biosynthesis	Module5
RepBacGene23409	RepBacGene23409	Bacteria	gene_23D1PA_214483	ipdC	-	4.1.1.74	ko:K04103	Bacteria	Unidentified	Actinomycetota	Actinomycetota_unknown	Actinomycetota_unknown	Actinomycetota_unknown	Actinomycetota_unknown	Actinomycetota_unknown	IAA biosynthesis	Bac_IAA biosynthesis	Module2
RepBacGene234312	RepBacGene234312	Bacteria	gene_TmDco_2038339	amtB	-	-	ko:K03320	Bacteria	Unidentified	Myxococcota	Myxococcota_unknown	Myxococcota_unknown	Myxococcota_unknown	Myxococcota_unknown	Myxococcota_unknown	Ammonium transporter	Bac_Ammonium transporter	Module2
RepBacGene234353	RepBacGene234353	Bacteria	gene_TmDco_2113542	gltB1	-	1.4.1.13,1.4.1.14,1.4.7.1	ko:K00265,ko:K00284	Bacteria	Unidentified	Bacteria_unknown	Bacteria_unknown	Bacteria_unknown	Bacteria_unknown	Bacteria_unknown	Bacteria_unknown	Glutamate biosynthesis	Bac_Glutamate biosynthesis	Module5
RepBacGene234435	RepBacGene234435	Bacteria	gene_TmDco_226826	-	-	1.4.1.13,1.4.1.14	ko:K00266	Bacteria	Unidentified	Planctomycetota	Planctomycetia	Planctomycetia_unknown	Planctomycetia_unknown	Planctomycetia_unknown	Planctomycetia_unknown	Glutamate biosynthesis	Bac_Glutamate biosynthesis	Module3
RepBacGene234526	RepBacGene234526	Bacteria	gene_TmDco_2415944	-	-	1.4.1.13,1.4.1.14	ko:K00265	Bacteria	Unidentified	Acidobacteriota	Acidobacteriota_unknown	Acidobacteriota_unknown	Acidobacteriota_unknown	Acidobacteriota_unknown	Acidobacteriota_unknown	Glutamate biosynthesis	Bac_Glutamate biosynthesis	Module3
RepBacGene23454	RepBacGene23454	Bacteria	gene_23D2PB_137077	gltD	-	1.4.1.13,1.4.1.14	ko:K00266	Bacteria	Unidentified	Actinomycetota	Actinomycetes	Actinomycetes_unknown	Actinomycetes_unknown	Actinomycetes_unknown	Actinomycetes_unknown	Glutamate biosynthesis	Bac_Glutamate biosynthesis	Module4
RepBacGene23479	RepBacGene23479	Bacteria	gene_23D2PB_999571	trpC	GO:0000162,GO:0000287,GO:0003674,GO:0003824,GO:0004425,GO:0005488,GO:0005575,GO:0005618,GO:0005623,GO:0005886,GO:0006082,GO:0006520,GO:0006568,GO:0006576,GO:0006586,GO:0006725,GO:0006793,GO:0006796,GO:0006807,GO:0008150,GO:0008152,GO:0008652,GO:0009058,GO:0009072,GO:0009073,GO:0009308,GO:0009309,GO:0009987,GO:0016020,GO:0016053,GO:0016829,GO:0016830,GO:0016831,GO:0018130,GO:0019438,GO:0019637,GO:…	4.1.1.48	ko:K01609	Bacteria	Unidentified	Actinomycetota	Actinomycetes	Actinomycetes_unknown	Actinomycetes_unknown	Actinomycetes_unknown	Actinomycetes_unknown	Tryptophan biosynthesis	Bac_Tryptophan biosynthesis	Module4
RepBacGene234934	RepBacGene234934	Bacteria	gene_TmDco_551372	glnA	GO:0001968,GO:0003674,GO:0003824,GO:0004356,GO:0005488,GO:0005515,GO:0005575,GO:0005576,GO:0005618,GO:0005622,GO:0005623,GO:0005737,GO:0005829,GO:0005886,GO:0006082,GO:0006520,GO:0006541,GO:0006542,GO:0006807,GO:0008150,GO:0008152,GO:0008652,GO:0009058,GO:0009064,GO:0009084,GO:0009405,GO:0009605,GO:0009607,GO:0009893,GO:0009987,GO:0010468,GO:0010604,GO:0010628,GO:0010755,GO:0010756,GO:0010954,GO:…	6.3.1.2	ko:K01915	Bacteria	Unidentified	Actinomycetota	Actinomycetota_unknown	Actinomycetota_unknown	Actinomycetota_unknown	Actinomycetota_unknown	Actinomycetota_unknown	Glutamate biosynthesis	Bac_Glutamate biosynthesis	Module5
RepBacGene235185	RepBacGene235185	Bacteria	gene_TmMcoP1_1003058	-	-	3.5.1.4	ko:K01426	Bacteria	Unidentified	Bacteria_unknown	Bacteria_unknown	Bacteria_unknown	Bacteria_unknown	Bacteria_unknown	Bacteria_unknown	IAA biosynthesis	Bac_IAA biosynthesis	Module4
RepBacGene235335	RepBacGene235335	Bacteria	gene_TmMcoP1_1188295	gltB	GO:0003674,GO:0003824,GO:0005575,GO:0005622,GO:0005623,GO:0005737,GO:0006082,GO:0006520,GO:0006536,GO:0006537,GO:0006541,GO:0006807,GO:0008150,GO:0008152,GO:0008652,GO:0009058,GO:0009064,GO:0009084,GO:0009987,GO:0015930,GO:0016053,GO:0016491,GO:0016638,GO:0019676,GO:0019740,GO:0019752,GO:0043436,GO:0043648,GO:0043650,GO:0044237,GO:0044238,GO:0044249,GO:0044281,GO:0044283,GO:0044424,GO:0044464,GO:…	1.4.1.13,1.4.1.14	ko:K00265	Bacteria	Unidentified	Pseudomonadota	Alphaproteobacteria	Alphaproteobacteria_unknown	Alphaproteobacteria_unknown	Alphaproteobacteria_unknown	Alphaproteobacteria_unknown	Glutamate biosynthesis	Bac_Glutamate biosynthesis	Module3
RepBacGene235552	RepBacGene235552	Bacteria	gene_TmMcoP1_144872	trpB	GO:0000162,GO:0005575,GO:0005622,GO:0005623,GO:0005737,GO:0006082,GO:0006520,GO:0006568,GO:0006576,GO:0006586,GO:0006725,GO:0006807,GO:0008150,GO:0008152,GO:0008652,GO:0009058,GO:0009072,GO:0009073,GO:0009308,GO:0009309,GO:0009987,GO:0016053,GO:0018130,GO:0019438,GO:0019752,GO:0034641,GO:0042401,GO:0042430,GO:0042435,GO:0043436,GO:0044106,GO:0044237,GO:0044238,GO:0044249,GO:0044271,GO:0044281,GO:…	4.2.1.20	ko:K01696	Bacteria	Unidentified	Planctomycetota	Planctomycetota_unknown	Planctomycetota_unknown	Planctomycetota_unknown	Planctomycetota_unknown	Planctomycetota_unknown	Tryptophan biosynthesis	Bac_Tryptophan biosynthesis	Module3
RepBacGene235780	RepBacGene235780	Bacteria	gene_TmMcoP1_245301	trpB	-	4.2.1.20	ko:K01696,ko:K06001	Bacteria	Unidentified	Chloroflexota	Chloroflexota_unknown	Chloroflexota_unknown	Chloroflexota_unknown	Chloroflexota_unknown	Chloroflexota_unknown	Tryptophan biosynthesis	Bac_Tryptophan biosynthesis	Module3
RepBacGene235782	RepBacGene235782	Bacteria	gene_TmMcoP1_247696	trpE	-	4.1.3.27	ko:K01657	Bacteria	Unidentified	Actinomycetota	Acidimicrobiia	Acidimicrobiales	Acidimicrobiaceae	Acidiferrimicrobium	Acidiferrimicrobium sp. IK	Tryptophan biosynthesis	Bac_Tryptophan biosynthesis	Module1
RepBacGene235816	RepBacGene235816	Bacteria	gene_TmMcoP1_288995	trpB	-	4.2.1.20	ko:K01696	Bacteria	Unidentified	Acidobacteriota	Acidobacteriota_unknown	Acidobacteriota_unknown	Acidobacteriota_unknown	Acidobacteriota_unknown	Acidobacteriota bacterium	Tryptophan biosynthesis	Bac_Tryptophan biosynthesis	Module4
RepBacGene23583	RepBacGene23583	Bacteria	gene_23D5PB_1074372	glnA	-	6.3.1.2	ko:K01915	Bacteria	Unidentified	Myxococcota	Myxococcota_unknown	Myxococcota_unknown	Myxococcota_unknown	Myxococcota_unknown	Myxococcota_unknown	Glutamate biosynthesis	Bac_Glutamate biosynthesis	Module4
RepBacGene235847	RepBacGene235847	Bacteria	gene_TmMcoP1_327110	gltB	-	1.4.1.13,1.4.1.14	ko:K00265	Bacteria	Unidentified	Acidobacteriota	Acidobacteriota_unknown	Acidobacteriota_unknown	Acidobacteriota_unknown	Acidobacteriota_unknown	Acidobacteriota bacterium	Glutamate biosynthesis	Bac_Glutamate biosynthesis	Module5
RepBacGene235863	RepBacGene235863	Bacteria	gene_TmMcoP1_351759	glnA	-	6.3.1.2	ko:K01915	Bacteria	Unidentified	Bacteria_unknown	Bacteria_unknown	Bacteria_unknown	Bacteria_unknown	Bacteria_unknown	Bacteria_unknown	Glutamate biosynthesis	Bac_Glutamate biosynthesis	Module3
RepBacGene235908	RepBacGene235908	Bacteria	gene_TmMcoP1_397298	narH	-	1.7.5.1	ko:K00371	Bacteria	Unidentified	Actinomycetota	Actinomycetes	Mycobacteriales	Mycobacteriaceae	Mycobacterium	Mycobacterium kansasii	Nitrate reduction	Bac_Nitrate reduction	Module5
RepBacGene235945	RepBacGene235945	Bacteria	gene_TmMcoP1_436542	nasD	-	1.7.1.15	ko:K00362	Bacteria	Unidentified	Actinomycetota	Actinomycetes	Mycobacteriales	Mycobacteriaceae	Mycobacterium	Mycobacterium_unknown	Nitrate reduction	Bac_Nitrate reduction	Module4
RepBacGene23595	RepBacGene23595	Bacteria	gene_23DNCA_1009066	hisF	GO:0000107,GO:0003674,GO:0003824,GO:0008150,GO:0016740,GO:0016757,GO:0016763,GO:0040007	4.1.3.27	ko:K01657,ko:K02500	Bacteria	Unidentified	Actinomycetota	Actinomycetes	Streptosporangiales	Treboniaceae	Trebonia	Trebonia_unknown	Tryptophan biosynthesis	Bac_Tryptophan biosynthesis	Module2
RepBacGene236151	RepBacGene236151	Bacteria	gene_TmMcoP1_710322	-	-	1.4.1.13,1.4.1.14	ko:K00265	Bacteria	Unidentified	Acidobacteriota	Acidobacteriota_unknown	Acidobacteriota_unknown	Acidobacteriota_unknown	Acidobacteriota_unknown	Acidobacteriota_unknown	Glutamate biosynthesis	Bac_Glutamate biosynthesis	Module5
RepBacGene236162	RepBacGene236162	Bacteria	gene_TmMcoP1_723659	glnA	GO:0001968,GO:0003674,GO:0003824,GO:0004356,GO:0005488,GO:0005515,GO:0005575,GO:0005576,GO:0005618,GO:0005622,GO:0005623,GO:0005737,GO:0005829,GO:0005886,GO:0006082,GO:0006520,GO:0006541,GO:0006542,GO:0006807,GO:0008150,GO:0008152,GO:0008652,GO:0009058,GO:0009064,GO:0009084,GO:0009405,GO:0009605,GO:0009607,GO:0009893,GO:0009987,GO:0010468,GO:0010604,GO:0010628,GO:0010755,GO:0010756,GO:0010954,GO:…	6.3.1.2	ko:K01915	Bacteria	Unidentified	Actinomycetota	Actinomycetota_unknown	Actinomycetota_unknown	Actinomycetota_unknown	Actinomycetota_unknown	Actinomycetota_unknown	Glutamate biosynthesis	Bac_Glutamate biosynthesis	Module4
RepBacGene236236	RepBacGene236236	Bacteria	gene_TmMcoP1_804178	gltB	-	1.4.1.13,1.4.1.14,1.4.7.1	ko:K00265,ko:K00284	Bacteria	Unidentified	Chloroflexota	Chloroflexota_unknown	Chloroflexota_unknown	Chloroflexota_unknown	Chloroflexota_unknown	Chloroflexota_unknown	Glutamate biosynthesis	Bac_Glutamate biosynthesis	Module2
RepBacGene236273	RepBacGene236273	Bacteria	gene_TmMcoP1_862198	-	-	6.3.1.2	ko:K01915	Bacteria	Unidentified	Bacteria_unknown	Bacteria_unknown	Bacteria_unknown	Bacteria_unknown	Bacteria_unknown	Bacteria_unknown	Glutamate biosynthesis	Bac_Glutamate biosynthesis	Module3
RepBacGene236859	RepBacGene236859	Bacteria	gene_TmMcoP2_161146	gltB1	-	1.4.1.13,1.4.1.14,1.4.7.1	ko:K00265,ko:K00284	Bacteria	Unidentified	Bacteria_unknown	Bacteria_unknown	Bacteria_unknown	Bacteria_unknown	Bacteria_unknown	Bacteria_unknown	Glutamate biosynthesis	Bac_Glutamate biosynthesis	Module5
RepBacGene237089	RepBacGene237089	Bacteria	gene_TmMcoP2_447321	gltB	GO:0003674,GO:0003824,GO:0005575,GO:0005622,GO:0005623,GO:0005737,GO:0006082,GO:0006520,GO:0006536,GO:0006537,GO:0006541,GO:0006807,GO:0008150,GO:0008152,GO:0008652,GO:0009058,GO:0009064,GO:0009084,GO:0009987,GO:0015930,GO:0016053,GO:0016491,GO:0016638,GO:0019676,GO:0019740,GO:0019752,GO:0043436,GO:0043648,GO:0043650,GO:0044237,GO:0044238,GO:0044249,GO:0044281,GO:0044283,GO:0044424,GO:0044464,GO:…	1.4.7.1	ko:K00284	Bacteria	Unidentified	Actinomycetota	Thermoleophilia	Solirubrobacterales	Solirubrobacteraceae	Solirubrobacteraceae_unknown	Solirubrobacteraceae_unknown	Glutamate biosynthesis	Bac_Glutamate biosynthesis	Module2
RepBacGene237141	RepBacGene237141	Bacteria	gene_TmMcoP2_516959	-	-	3.5.1.4	ko:K01426	Bacteria	Unidentified	Acidobacteriota	Acidobacteriota_unknown	Acidobacteriota_unknown	Acidobacteriota_unknown	Acidobacteriota_unknown	Acidobacteriota bacterium	IAA biosynthesis	Bac_IAA biosynthesis	Module3
RepBacGene237183	RepBacGene237183	Bacteria	gene_TmMcoP2_560096	-	-	4.1.3.27	ko:K01658	Bacteria	Unidentified	Bacteria_unknown	Bacteria_unknown	Bacteria_unknown	Bacteria_unknown	Bacteria_unknown	Bacteria_unknown	Tryptophan biosynthesis	Bac_Tryptophan biosynthesis	Module3
RepBacGene237391	RepBacGene237391	Bacteria	gene_TmMcoP2_802629	-	-	1.2.1.3,1.2.1.39	ko:K00128,ko:K00146	Bacteria	Unidentified	Bacteria_unknown	Bacteria_unknown	Bacteria_unknown	Bacteria_unknown	Bacteria_unknown	Bacteria_unknown	IAA biosynthesis	Bac_IAA biosynthesis	Module4
RepBacGene237393	RepBacGene237393	Bacteria	gene_TmMcoP2_804583	glnA	GO:0001968,GO:0003674,GO:0003824,GO:0004356,GO:0005488,GO:0005515,GO:0005575,GO:0005576,GO:0005618,GO:0005622,GO:0005623,GO:0005737,GO:0005829,GO:0005886,GO:0006082,GO:0006520,GO:0006541,GO:0006542,GO:0006807,GO:0008150,GO:0008152,GO:0008652,GO:0009058,GO:0009064,GO:0009084,GO:0009405,GO:0009605,GO:0009607,GO:0009893,GO:0009987,GO:0010468,GO:0010604,GO:0010628,GO:0010755,GO:0010756,GO:0010954,GO:…	6.3.1.2	ko:K01915	Bacteria	Unidentified	Chloroflexota	Chloroflexota_unknown	Chloroflexota_unknown	Chloroflexota_unknown	Chloroflexota_unknown	Chloroflexota_unknown	Glutamate biosynthesis	Bac_Glutamate biosynthesis	Module4
RepBacGene237413	RepBacGene237413	Bacteria	gene_TmMcoP2_831778	-	-	-	ko:K03320	Bacteria	Unidentified	Bacteria_unknown	Bacteria_unknown	Bacteria_unknown	Bacteria_unknown	Bacteria_unknown	Bacteria_unknown	Ammonium transporter	Bac_Ammonium transporter	Module4
RepBacGene237429	RepBacGene237429	Bacteria	gene_TmMcoP2_861699	trpG	GO:0000162,GO:0005575,GO:0005622,GO:0005623,GO:0005737,GO:0005886,GO:0005950,GO:0006082,GO:0006520,GO:0006568,GO:0006576,GO:0006586,GO:0006725,GO:0006807,GO:0008150,GO:0008152,GO:0008652,GO:0009058,GO:0009072,GO:0009073,GO:0009308,GO:0009309,GO:0009987,GO:0016020,GO:0016053,GO:0018130,GO:0019438,GO:0019752,GO:0032991,GO:0034641,GO:0042401,GO:0042430,GO:0042435,GO:0043436,GO:0044106,GO:0044237,GO:…	2.6.1.85,4.1.3.27	ko:K01658,ko:K01664	Bacteria	Unidentified	Acidobacteriota	Terriglobia	Terriglobia_unknown	Terriglobia_unknown	Terriglobia_unknown	Terriglobia bacterium	Tryptophan biosynthesis	Bac_Tryptophan biosynthesis	Module3
[truncated: 2,940 more rows]

## Sheet: IAA network_edge
Source	Target	Cor	pseudo_p	positive	module
RepBacGene126079	RepBacGene338244	0.2602	0.0262	TRUE	Between-module association
RepBacGene309022	RepBacGene338244	0.2656	0.0193	TRUE	Between-module association
[truncated: 64,514 more rows]

## Sheet: Module info
Module	Domain	Kingdom	Phylum	Class	Order	Family	Genus	Count	Total	Ratio
[truncated: 440 more rows]

[truncated: 2 more sheets: Module 1_node, Module 1_edge]
