# Supplementary material for: Multi-meta-omics reveal unique symbiotic synchronization between ectomycorrhizal fungus and soil microbiome in Tricholoma matsutake habitat
Source: Microbiome. 2025 Dec 11;14:23. doi: 10.1186/s40168-025-02292-7 (PMC12801662; doi:10.1186/s40168-025-02292-7)
Supplement: Supplementary file 3 — Additional file 2. [file 40168_2025_2292_MOESM2_ESM.zip › Additional file 16_Table S15.xlsx]

## Sheet: Content
Table S15. Network and node properties of Tm-minor and dominant microbial communities
Sheet	Content
Network property	Network properties of Tm-minor and dominant soil microbial networks
Tm-dominant	Node properties of the microbial network of the Tm-minor soil
Tm-minor	Node properties of the microbial network of the Tm-dominant soil
Potential partners	Profiles of the potential partners of Tricholoma matsutake

## Sheet: Network property
	Condition	Tm-minor	Tm-dominant
Node	Bacteria	986	779
	Ratio	0.557062	0.634882
	Fungi	784	448
	Ratio	0.442938	0.365118
Association	Bacteria-Bacteria	1009	2837
	Ratio	0.0997134	0.288753
	Bacteria-Fungi	3478	4335
	Ratio	0.34371	0.441221
	Fungi-Fungi	5632	2653
	Ratio	0.556577	0.270025
	Positive	7148	6695
	Ratio	0.706394	0.681425
	Negative	2971	3130
	Ratio	0.293606	0.318575
Network complexity	Bertz complexity	36981.8	24694.1
	Atom bond connectivity	3541.99	2867.78

## Sheet: Tm-dominant
	Degree	Betweenness	Closeness	Z	P	Module	Role	kingdom	Phylum	Class	Order	Family	Genus	Species
B492	12	0.000509103	0.307515	0.0484216	0.625	2	Connector	Bacteria	Acidobacteriota	Acidobacteriae	Subgroup_2	Subgroup_2	Subgroup_2	NA
B381	14	0.00279663	0.311335	0.239662	0.663265	5	Connector	Bacteria	Chloroflexi	Ktedonobacteria	Ktedonobacterales	Ktedonobacteraceae	FCPS473	uncultured_bacterium
B559	20	0.00239433	0.32833	0.67848	0.635	5	Connector	Bacteria	Proteobacteria	Alphaproteobacteria	NA	NA	NA	NA
B344	5	0.00173261	0.292701	0	0.64	17	Connector	Bacteria	Chloroflexi	Ktedonobacteria	Ktedonobacterales	Ktedonobacteraceae	uncultured	NA
B563	4	0.00162026	0.25536	-1.02178	0.625	10	Connector	Bacteria	Actinobacteriota	Thermoleophilia	Solirubrobacterales	Solirubrobacteraceae	Conexibacter	NA
B460	3	9.32282e-05	0.281272	-1	0.666667	9	Connector	Bacteria	Chloroflexi	Ktedonobacteria	Ktedonobacterales	Ktedonobacteraceae	Ktedonobacter	NA
B382	3	0.000149599	0.256449	-0.687586	0.666667	2	Connector	Bacteria	Chloroflexi	Ktedonobacteria	Ktedonobacterales	Ktedonobacteraceae	uncultured	uncultured_soil
B476	10	0.000443285	0.302642	-0.0175231	0.62	4	Connector	Bacteria	Acidobacteriota	Acidobacteriae	Solibacterales	Solibacteraceae	Candidatus_Solibacter	NA
B1079	5	0.000150485	0.261465	0	0.64	13	Connector	Bacteria	Firmicutes	Bacilli	Alicyclobacillales	Alicyclobacillaceae	Acidibacillus	Acidibacillus_ferrooxidans
B74	16	0.00295512	0.321228	0.0484216	0.664062	2	Connector	Bacteria	Actinobacteriota	Thermoleophilia	Solirubrobacterales	67-14	67-14	bacterium_enrichment
B318	12	0.000425302	0.298067	-0.319582	0.736111	2	Connector	Bacteria	Firmicutes	Bacilli	Bacillales	Bacillaceae	Bacillus	NA
B130	9	0.000218938	0.298808	-0.418565	0.691358	5	Connector	Bacteria	Planctomycetota	Planctomycetes	Isosphaerales	Isosphaeraceae	uncultured	NA
B161	9	0.000148161	0.291849	-0.503584	0.641975	2	Connector	Bacteria	Chloroflexi	Ktedonobacteria	Ktedonobacterales	Ktedonobacteraceae	Ktedonobacter	Ktedonobacter_racemifer
B96	9	0.000511829	0.30287	-0.418565	0.641975	5	Connector	Bacteria	WPS-2	WPS-2	WPS-2	WPS-2	WPS-2	uncultured_bacterium
B645	4	3.31098e-05	0.292487	-0.637974	0.625	5	Connector	Bacteria	Actinobacteriota	Actinobacteria	Frankiales	Acidothermaceae	Acidothermus	uncultured_Actinoallomurus
B1205	4	6.31708e-05	0.27447	-0.431067	0.625	4	Connector	Bacteria	Actinobacteriota	Thermoleophilia	Solirubrobacterales	Solirubrobacteraceae	uncultured	NA
B279	5	0.00087847	0.294708	-0.418565	0.64	5	Connector	Bacteria	Proteobacteria	Alphaproteobacteria	NA	NA	NA	NA
B20	10	0.000837144	0.315417	-0.503584	0.62	2	Connector	Bacteria	Proteobacteria	Gammaproteobacteria	Gammaproteobacteria_Incertae_Sedis	Unknown_Family	Acidibacter	NA
B550	3	0.000404284	0.28366	-0.713153	0.666667	7	Connector	Bacteria	Verrucomicrobiota	Verrucomicrobiae	Chthoniobacterales	Xiphinematobacteraceae	Candidatus_Xiphinematobacter	uncultured_soil
B533	9	0.000611404	0.30502	-0.319582	0.641975	2	Connector	Bacteria	Verrucomicrobiota	Verrucomicrobiae	Chthoniobacterales	Xiphinematobacteraceae	Candidatus_Xiphinematobacter	uncultured_soil
B54	3	0.000687057	0.252043	-0.687586	0.666667	2	Connector	Bacteria	Planctomycetota	Planctomycetes	Planctomycetales	uncultured	uncultured	uncultured_Planctomyces
B400	6	0.000413236	0.299328	-0.431067	0.666667	4	Connector	Bacteria	Planctomycetota	Planctomycetes	Gemmatales	Gemmataceae	uncultured	NA
F177	16	0.00737154	0.315665	0.159569	0.648438	6	Connector	Fungi	Basidiomycota	Agaricomycetes	Cantharellales	Ceratobasidiaceae	Ceratobasidiaceae_gen_Incertae_sedis	Ceratobasidiaceae_sp
F447	19	0.00258106	0.285071	-0.13558	0.742382	2	Connector	Fungi	Ascomycota	Leotiomycetes	Helotiales	Helotiaceae	Scytalidium	Scytalidium_sp
F107	53	0.0345532	0.372446	0.565206	0.626557	1	Connector	Fungi	Basidiomycota	GS25	GS25_ord_Incertae_sedis	GS25_ord_Incertae_sedis_fam_Incertae_sedis	GS25_ord_Incertae_sedis_gen_Incertae_sedis	GS25_ord_Incertae_sedis_sp
F233	11	0.00118805	0.310052	-0.13558	0.661157	2	Connector	Fungi	Basidiomycota	Microbotryomycetes	Sporidiobolales	Sporidiobolales_fam_Incertae_sedis	Sporidiobolales_gen_Incertae_sedis	Sporidiobolales_sp
F11	11	0.00188213	0.313281	-0.418565	0.677686	5	Connector	Fungi	Mortierellomycota	Mortierellomycetes	Mortierellales	Mortierellaceae	Podila	Podila_minutissima
F114	11	0.000911534	0.308303	-0.13558	0.628099	2	Connector	Fungi	Ascomycota	Eurotiomycetes	Eurotiales	Aspergillaceae	Penicillium	Penicillium_rotoruae
F53	21	0.00697238	0.311497	0.159569	0.634921	6	Connector	Fungi	Ascomycota	Leotiomycetes	Helotiales	Hyaloscyphaceae	NA	NA
F60	10	0.000744714	0.319522	-0.319582	0.7	2	Connector	Fungi	Rozellomycota	Rozellomycotina_cls_Incertae_sedis	GS11	GS11_fam_Incertae_sedis	GS11_gen_Incertae_sedis	GS11_sp
F5	79	0.0449533	0.379495	0.733928	0.626182	3	Connector	Fungi	Basidiomycota	Geminibasidiomycetes	Geminibasidiales	Geminibasidiaceae	Geminibasidium	Geminibasidium_sp
F304	4	0.000197731	0.274658	-0.637974	0.625	5	Connector	Fungi	Ascomycota	Eurotiomycetes	Chaetothyriales	Herpotrichiellaceae	Cladophialophora	NA
F324	18	0.005222	0.309254	0.416426	0.691358	2	Connector	Fungi	Basidiomycota	Agaricomycetes	Thelephorales	Thelephoraceae	NA	NA
F153	22	0.00403225	0.337353	-0.262341	0.628099	1	Connector	Fungi	Mortierellomycota	Mortierellomycetes	Mortierellales	Mortierellaceae	Mortierella	Mortierella_basiparvispora
F591	4	0.00261443	0.268527	1.1547	0.625	15	Connector	Fungi	Ascomycota	Sordariomycetes	Hypocreales	Clavicipitaceae	Keithomyces	Keithomyces_acicularis
F277	10	0.00168003	0.305951	-0.199156	0.7	5	Connector	Fungi	Ascomycota	Eurotiomycetes	Chaetothyriales	Herpotrichiellaceae	Cladophialophora	Cladophialophora_cabanerensis
F17	42	0.0119455	0.365876	0.254876	0.631519	1	Connector	Fungi	Basidiomycota	Agaricomycetes	Russulales	Russulaceae	NA	NA
F152	25	0.00420122	0.331862	0.78443	0.6816	2	Connector	Fungi	Mucoromycota	Mucoromycotina_cls_Incertae_sedis	Mucoromycotina_ord_Incertae_sedis	Mucoromycotina_fam_Incertae_sedis	Bifiguratus	Bifiguratus_sp
B181	100	0.00680477	0.389194	2.63407	0.4414	1	Module hub	Bacteria	Actinobacteriota	Actinobacteria	Pseudonocardiales	Pseudonocardiaceae	NA	NA
B391	86	0.00794648	0.377589	2.84096	0.27258	1	Module hub	Bacteria	Chloroflexi	AD3	AD3	AD3	AD3	uncultured_Thermomicrobia
B61	96	0.00959697	0.386941	3.09957	0.317491	1	Module hub	Bacteria	Actinobacteriota	Actinobacteria	Frankiales	Acidothermaceae	Acidothermus	NA
B106	86	0.0140866	0.376998	2.89268	0.256625	1	Module hub	Bacteria	Actinobacteriota	Actinobacteria	Pseudonocardiales	Pseudonocardiaceae	NA	NA
B3	102	0.00577916	0.381784	3.58899	0.0384468	3	Module hub	Bacteria	Verrucomicrobiota	Verrucomicrobiae	Chthoniobacterales	Xiphinematobacteraceae	Candidatus_Xiphinematobacter	NA
B9	109	0.00831681	0.386817	3.72282	0.104032	3	Module hub	Bacteria	Verrucomicrobiota	Verrucomicrobiae	Chthoniobacterales	Xiphinematobacteraceae	Candidatus_Xiphinematobacter	uncultured_soil
B10	99	0.00546623	0.383365	3.45516	0.0395878	3	Module hub	Bacteria	Verrucomicrobiota	Verrucomicrobiae	Chthoniobacterales	Xiphinematobacteraceae	Candidatus_Xiphinematobacter	uncultured_soil
B7	111	0.00857032	0.388691	3.81204	0.102264	3	Module hub	Bacteria	Verrucomicrobiota	Verrucomicrobiae	Chthoniobacterales	Xiphinematobacteraceae	Candidatus_Xiphinematobacter	uncultured_soil
B1	108	0.0106478	0.392496	3.81204	0.0540123	3	Module hub	Bacteria	Verrucomicrobiota	Verrucomicrobiae	Chthoniobacterales	Xiphinematobacteraceae	Candidatus_Xiphinematobacter	NA
B2	108	0.00723389	0.387315	3.81204	0.0540123	3	Module hub	Bacteria	Verrucomicrobiota	Verrucomicrobiae	Chthoniobacterales	Xiphinematobacteraceae	Candidatus_Xiphinematobacter	uncultured_soil
B4	106	0.00968346	0.387564	3.67821	0.0726237	3	Module hub	Bacteria	Verrucomicrobiota	Verrucomicrobiae	Chthoniobacterales	Xiphinematobacteraceae	Candidatus_Xiphinematobacter	NA
B36	114	0.0331573	0.379376	2.83061	0.432595	3	Module hub	Bacteria	Chloroflexi	Ktedonobacteria	Ktedonobacterales	Ktedonobacteraceae	JG30a-KF-32	uncultured_bacterium
B44	104	0.0251867	0.373719	2.69678	0.378698	3	Module hub	Bacteria	Chloroflexi	Ktedonobacteria	Ktedonobacterales	Ktedonobacteraceae	JG30a-KF-32	uncultured_bacterium
B49	103	0.0113549	0.378183	3.00905	0.262419	3	Module hub	Bacteria	Chloroflexi	Ktedonobacteria	Ktedonobacterales	Ktedonobacteraceae	FCPS473	uncultured_bacterium
B5	105	0.00679326	0.381905	3.6336	0.073288	3	Module hub	Bacteria	Verrucomicrobiota	Verrucomicrobiae	Chthoniobacterales	Xiphinematobacteraceae	Candidatus_Xiphinematobacter	NA
B6	98	0.00638445	0.379495	3.36594	0.0597668	3	Module hub	Bacteria	Verrucomicrobiota	Verrucomicrobiae	Chthoniobacterales	Xiphinematobacteraceae	Candidatus_Xiphinematobacter	uncultured_soil
B8	102	0.00742605	0.38932	3.49977	0.0753556	3	Module hub	Bacteria	Verrucomicrobiota	Verrucomicrobiae	Chthoniobacterales	Xiphinematobacteraceae	Candidatus_Xiphinematobacter	NA
F98	41	0.0269176	0.310052	5.50548	0.46282	5	Module hub	Fungi	Ascomycota	Sordariomycetes	Hypocreales	Hypocreaceae	Trichoderma	NA
F181	104	0.0107675	0.384837	3.09957	0.389238	1	Module hub	Fungi	Ascomycota	Sordariomycetes	Chaetosphaeriales	Chaetosphaeriaceae	Dictyochaeta	Dictyochaeta_stratosa
F278	96	0.00997315	0.387315	3.56506	0.188585	1	Module hub	Fungi	Basidiomycota	Agaricomycetes	Agaricales	Tricholomataceae	Tricholoma	Tricholoma_matsutake
F18	96	0.00830734	0.379017	3.35817	0.249132	1	Module hub	Fungi	Basidiomycota	Agaricomycetes	Thelephorales	Thelephoraceae	NA	NA
F234	89	0.0138542	0.378421	2.84096	0.313092	1	Module hub	Fungi	Calcarisporiellomycota	Calcarisporiellomycetes	Calcarisporiellales	Calcarisporiellaceae	Calcarisporiella	Calcarisporiella_sp
F142	102	0.0107102	0.389069	3.61678	0.255863	1	Module hub	Fungi	Basidiomycota	NA	NA	NA	NA	NA
F71	80	0.0200218	0.376408	2.73751	0.221562	1	Module hub	Fungi	Ascomycota	Pezizomycetes	Pezizales	Sarcosomataceae	Pseudoplectania	Pseudoplectania_nigrella
F242	24	0.0101458	0.276997	2.67757	0.329861	8	Module hub	Fungi	Basidiomycota	Agaricomycetes	NA	NA	NA	NA
F37	98	0.0151773	0.388315	2.84096	0.408788	1	Module hub	Fungi	Ascomycota	Dothideomycetes	Mytilinidales	Gloniaceae	Cenococcum	Cenococcum_geophilum
F51	75	0.00695442	0.375937	2.68579	0.1472	1	Module hub	Fungi	Ascomycota	Eurotiomycetes	Eurotiales	Trichocomaceae	Sagenomella	Sagenomella_verticillata
F150	83	0.00619871	0.367553	2.63407	0.306576	1	Module hub	Fungi	Ascomycota	Leotiomycetes	Helotiales	Myxotrichaceae	Oidiodendron	Oidiodendron_sp
F154	91	0.00691247	0.37061	3.20301	0.231615	1	Module hub	Fungi	Ascomycota	Leotiomycetes	Helotiales	Myxotrichaceae	Oidiodendron	NA
F137	74	0.0039375	0.365987	2.58235	0.171293	1	Module hub	Fungi	Ascomycota	Leotiomycetes	Helotiales	Myxotrichaceae	Oidiodendron	NA
F308	21	0.0190159	0.294492	3.12312	0.503401	7	Module hub	Fungi	Ascomycota	Leotiomycetes	Helotiales	Helotiaceae	Meliniomyces	Meliniomyces_sp
F125	97	0.0114458	0.380817	3.56506	0.20321	1	Module hub	Fungi	Basidiomycota	Agaricomycetes	Agaricales	Tricholomataceae	Tricholoma	Tricholoma_ligusticum
F2	96	0.0174004	0.395204	3.20301	0.303385	1	Module hub	Fungi	Basidiomycota	Agaricomycetes	Agaricales	Tricholomataceae	Tricholoma	Tricholoma_matsutake
F3	93	0.0162226	0.393652	3.04784	0.311481	1	Module hub	Fungi	Basidiomycota	Agaricomycetes	Agaricales	Tricholomataceae	Tricholoma	Tricholoma_matsutake
F279	18	0.00559886	0.252731	3.09198	0	5	Module hub	Fungi	Ascomycota	Leotiomycetes	Helotiales	Mollisiaceae	Phialocephala	Phialocephala_fortinii
F210	38	0.0340227	0.29689	5.97887	0.281163	4	Module hub	Fungi	Basidiomycota	Agaricomycetes	Agaricales	Entolomataceae	Clitopilus	Clitopilus_sp
F250	24	0.0118114	0.276552	2.86384	0.277778	8	Module hub	Fungi	Basidiomycota	Agaricomycetes	Agaricales	Omphalotaceae	Collybiopsis	Collybiopsis_ramealis
F225	35	0.00395915	0.339255	2.99245	0.545306	2	Module hub	Fungi	Ascomycota	Sordariomycetes	Hypocreales	Cordycipitaceae	Leptobacillium	Leptobacillium_leptobactrum
F378	33	0.00554406	0.317331	3.54446	0.438935	2	Module hub	Fungi	Basidiomycota	Agaricomycetes	Thelephorales	Thelephoraceae	NA	NA
F490	27	0.00246736	0.312874	3.17646	0.318244	2	Module hub	Fungi	Basidiomycota	Agaricomycetes	Thelephorales	Thelephoraceae	NA	NA
F360	46	0.00756992	0.345789	3.72846	0.581285	2	Module hub	Fungi	Basidiomycota	Agaricomycetes	Sebacinales	Serendipitaceae	Serendipita	Serendipita_sp
F290	24	0.0222556	0.283726	3.36046	0.0798611	2	Module hub	Fungi	Ascomycota	Leotiomycetes	Helotiales	Sclerotiniaceae	Martininia	Martininia_panamaensis
F199	38	0.0242795	0.276997	4.90104	0.32133	6	Module hub	Fungi	Basidiomycota	Agaricomycetes	Cantharellales	Ceratobasidiaceae	Ceratobasidiaceae_gen_Incertae_sedis	Ceratobasidiaceae_sp
F452	23	0.00735461	0.274909	2.5303	0.37051	6	Module hub	Fungi	Basidiomycota	Agaricomycetes	Cantharellales	Ceratobasidiaceae	Ceratobasidiaceae_gen_Incertae_sedis	Ceratobasidiaceae_sp
F274	24	0.00934425	0.291566	2.80845	0.277778	2	Module hub	Fungi	Basidiomycota	Agaricomycetes	Agaricales	Mycenaceae	Mycenaceae_gen_Incertae_sedis	Mycenaceae_sp
F77	18	0.0120686	0.28967	2.67051	0.203704	4	Module hub	Fungi	Basidiomycota	Agaricomycetes	Russulales	Russulaceae	Russula	NA
B29	36	0.0157691	0.319522	0.513484	0.415123	1	Peripheral	Bacteria	Chloroflexi	Ktedonobacteria	Ktedonobacterales	Ktedonobacteraceae	uncultured	uncultured_Clostridiales
B367	25	0.000315875	0.32833	0.0997108	0.3648	1	Peripheral	Bacteria	Actinobacteriota	Actinobacteria	Streptosporangiales	Streptosporangiaceae	Planotetraspora	NA
B760	6	1.25755e-05	0.28568	-0.648992	0.277778	3	Peripheral	Bacteria	Actinobacteriota	Actinobacteria	Streptosporangiales	Streptosporangiaceae	Planotetraspora	NA
B851	14	0.000158124	0.296598	-0.292109	0.132653	3	Peripheral	Bacteria	Actinobacteriota	Actinobacteria	Streptosporangiales	Thermomonosporaceae	Actinomadura	NA
B599	15	0.000481934	0.311094	-0.247499	0.124444	3	Peripheral	Bacteria	Firmicutes	Bacilli	Bacillales	Bacillaceae	Bacillus	NA
B1180	10	9.47842e-05	0.291849	-0.42594	0	3	Peripheral	Bacteria	Firmicutes	Bacilli	Bacillales	Bacillaceae	Bacillus	NA
B334	18	0.00252325	0.302185	-0.202889	0.277778	3	Peripheral	Bacteria	Firmicutes	Bacilli	Bacillales	Bacillaceae	Bacillus	NA
B430	11	0.000166949	0.303175	-0.515161	0.396694	3	Peripheral	Bacteria	RCP2-54	RCP2-54	RCP2-54	RCP2-54	RCP2-54	NA
B432	32	0.00220901	0.344403	0.306597	0.404297	1	Peripheral	Bacteria	Bacteroidota	Bacteroidia	Sphingobacteriales	Sphingobacteriaceae	Mucilaginibacter	NA
B617	13	0.00111901	0.288282	-0.417506	0.461538	1	Peripheral	Bacteria	Proteobacteria	Gammaproteobacteria	Burkholderiales	Burkholderiaceae	Burkholderia-Caballeronia-Paraburkholderia	NA
B633	21	0.00249132	0.308858	-0.00373249	0.331066	1	Peripheral	Bacteria	Verrucomicrobiota	Verrucomicrobiae	Opitutales	Opitutaceae	Lacunisphaera	NA
B1283	5	4.63768e-06	0.238359	0.0202531	0.32	5	Peripheral	Bacteria	Cyanobacteria	Vampirivibrionia	Vampirovibrionales	Vampirovibrionaceae	Vampirovibrio	metagenome
B423	13	0.000574901	0.312386	-0.417506	0.426036	1	Peripheral	Bacteria	Actinobacteriota	Actinobacteria	Streptosporangiales	Thermomonosporaceae	Actinomadura	NA
B749	4	3.94976e-05	0.239928	-0.13558	0	2	Peripheral	Bacteria	Chloroflexi	Ktedonobacteria	Ktedonobacterales	Ktedonobacteraceae	uncultured	uncultured_soil
B904	6	0.000112388	0.27516	-0.624392	0.277778	1	Peripheral	Bacteria	Bacteroidota	Bacteroidia	Chitinophagales	Chitinophagaceae	Puia	NA
B1202	1	0	0.219766	-0.687586	0	2	Peripheral	Bacteria	Acidobacteriota	Acidobacteriae	Acidobacteriales	Acidobacteriaceae_(Subgroup_1)	Acidicapsa	Acidicapsa_sp.
B413	6	0.000600336	0.260559	-0.13558	0.444444	2	Peripheral	Bacteria	Acidobacteriota	Acidobacteriae	Acidobacteriales	Acidobacteriaceae_(Subgroup_1)	Acidipila	NA
B613	2	0	0.223481	-0.503584	0	2	Peripheral	Bacteria	Chloroflexi	Ktedonobacteria	Ktedonobacterales	Ktedonobacteraceae	FCPS473	uncultured_bacterium
B421	14	0.000302486	0.307988	-0.210619	0.132653	1	Peripheral	Bacteria	Chloroflexi	Ktedonobacteria	Ktedonobacterales	Ktedonobacteraceae	Ktedonobacter	NA
B521	8	0.000193039	0.262206	-0.520949	0.21875	1	Peripheral	Bacteria	Chloroflexi	Ktedonobacteria	Ktedonobacterales	Ktedonobacteraceae	FCPS473	uncultured_bacterium
B801	9	0.000105457	0.27447	-0.417506	0	1	Peripheral	Bacteria	Actinobacteriota	Actinobacteria	Streptosporangiales	Thermomonosporaceae	Actinomadura	Streptomyces_sp.
B37	32	0.00446744	0.337353	0.358319	0.388672	1	Peripheral	Bacteria	Proteobacteria	Gammaproteobacteria	Burkholderiales	Burkholderiaceae	Burkholderia-Caballeronia-Paraburkholderia	NA
B76	47	0.00746736	0.34293	1.13414	0.299683	1	Peripheral	Bacteria	Proteobacteria	Gammaproteobacteria	Burkholderiales	Burkholderiaceae	Burkholderia-Caballeronia-Paraburkholderia	NA
B547	11	0.000499586	0.279767	0.600428	0.396694	2	Peripheral	Bacteria	Acidobacteriota	Acidobacteriae	Subgroup_2	Subgroup_2	Subgroup_2	NA
B195	26	0.00181415	0.334818	-0.158897	0.497041	1	Peripheral	Bacteria	Chloroflexi	TK10	TK10	TK10	TK10	NA
B35	62	0.00384948	0.360503	0.867759	0.466701	3	Peripheral	Bacteria	Chloroflexi	Ktedonobacteria	Ktedonobacterales	Ktedonobacteraceae	JG30a-KF-32	uncultured_bacterium
B270	18	0.00179491	0.321486	-0.107176	0.277778	1	Peripheral	Bacteria	Chloroflexi	Ktedonobacteria	Ktedonobacterales	Ktedonobacteraceae	FCPS473	uncultured_bacterium
B99	21	0.00171858	0.322693	-0.210619	0.530612	1	Peripheral	Bacteria	Chloroflexi	Ktedonobacteria	Ktedonobacterales	Ktedonobacteraceae	FCPS473	uncultured_bacterium
B251	66	0.00378712	0.365431	1.96169	0.277778	1	Peripheral	Bacteria	Chloroflexi	AD3	AD3	AD3	AD3	uncultured_Thermomicrobia
B108	50	0.00124093	0.354449	1.44447	0.1832	1	Peripheral	Bacteria	Actinobacteriota	Actinobacteria	Pseudonocardiales	Pseudonocardiaceae	NA	NA
B523	46	0.00129946	0.350116	0.978979	0.348771	1	Peripheral	Bacteria	Actinobacteriota	Actinobacteria	Pseudonocardiales	Pseudonocardiaceae	NA	NA
B160	68	0.00371096	0.367777	1.39275	0.456747	1	Peripheral	Bacteria	Actinobacteriota	Actinobacteria	Pseudonocardiales	Pseudonocardiaceae	NA	NA
B409	12	1.7327e-05	0.315582	-0.314062	0.152778	1	Peripheral	Bacteria	Proteobacteria	Alphaproteobacteria	Elsterales	URHD0088	URHD0088	uncultured_bacterium
B917	14	0.000391066	0.297331	-0.158897	1.11022e-16	1	Peripheral	Bacteria	Proteobacteria	Alphaproteobacteria	Rhizobiales	Xanthobacteraceae	Rhodoplanes	NA
B709	3	0.00320076	0.231213	0.866025	0.444444	12	Peripheral	Bacteria	Patescibacteria	Saccharimonadia	Saccharimonadales	Saccharimonadales	Saccharimonadales	uncultured_bacterium
B429	7	0.00429009	0.298141	-0.572671	0.244898	1	Peripheral	Bacteria	Actinobacteriota	Thermoleophilia	Solirubrobacterales	Solirubrobacteraceae	Conexibacter	uncultured_bacterium
B661	3	9.00645e-06	0.266504	-0.727835	0	1	Peripheral	Bacteria	Chloroflexi	Ktedonobacteria	Ktedonobacterales	Ktedonobacteraceae	FCPS473	uncultured_bacterium
B513	10	0.00155546	0.301051	-0.469227	0.32	1	Peripheral	Bacteria	Chloroflexi	AD3	AD3	AD3	AD3	uncultured_Firmicutes
B229	21	0.00158839	0.32252	0.0479891	0.244898	1	Peripheral	Bacteria	Chloroflexi	Ktedonobacteria	Ktedonobacterales	Ktedonobacteraceae	FCPS473	uncultured_bacterium
B852	5	1.50525e-05	0.280943	-0.676114	0.32	1	Peripheral	Bacteria	Proteobacteria	Gammaproteobacteria	Pseudomonadales	Moraxellaceae	uncultured	metagenome
B24	40	0.00819482	0.355391	0.823814	0.30125	1	Peripheral	Bacteria	Proteobacteria	Alphaproteobacteria	Elsterales	uncultured	uncultured	uncultured_proteobacterium
B82	24	0.000490959	0.328689	0.254876	0.152778	1	Peripheral	Bacteria	Proteobacteria	Alphaproteobacteria	Elsterales	uncultured	uncultured	uncultured_proteobacterium
B221	34	0.00159328	0.33688	0.772092	0.110727	1	Peripheral	Bacteria	Bacteroidota	Bacteroidia	Chitinophagales	Chitinophagaceae	Puia	metagenome
B606	11	0.0121828	0.284532	-0.417506	0.297521	1	Peripheral	Bacteria	Proteobacteria	Alphaproteobacteria	Elsterales	Elsteraceae	uncultured	uncultured_Rhodospirillaceae
B591	22	0.000450448	0.323822	0.203154	0.0867769	1	Peripheral	Bacteria	Proteobacteria	Alphaproteobacteria	Micropepsales	Micropepsaceae	uncultured	NA
B262	34	0.00202688	0.338301	0.565206	0.290657	1	Peripheral	Bacteria	Actinobacteriota	Actinobacteria	Frankiales	Acidothermaceae	Acidothermus	uncultured_Actinoallomurus
B1382	10	0.00073091	0.296671	0.0484216	0.5	2	Peripheral	Bacteria	Chloroflexi	Ktedonobacteria	Ktedonobacterales	Ktedonobacteraceae	JG30a-KF-32	uncultured_bacterium
B646	11	0.000578611	0.291566	0.416426	0.46281	2	Peripheral	Bacteria	WPS-2	WPS-2	WPS-2	WPS-2	WPS-2	uncultured_bacterium
B330	30	0.0022226	0.331771	0.254876	0.428889	1	Peripheral	Bacteria	Bacteroidota	Bacteroidia	Sphingobacteriales	Sphingobacteriaceae	Mucilaginibacter	NA
B581	13	0.000533794	0.294708	-0.365784	0.35503	1	Peripheral	Bacteria	Chloroflexi	Ktedonobacteria	Ktedonobacterales	Ktedonobacteraceae	FCPS473	uncultured_bacterium
B14	32	0.00123728	0.33232	0.410041	0.365234	1	Peripheral	Bacteria	Proteobacteria	Alphaproteobacteria	Elsterales	uncultured	uncultured	NA
B410	46	0.00291778	0.353719	0.978979	0.348771	1	Peripheral	Bacteria	Bacteroidota	Bacteroidia	Chitinophagales	Chitinophagaceae	Puia	metagenome
B501	32	0.00512375	0.336975	0.254876	0.474609	1	Peripheral	Bacteria	Bacteroidota	Bacteroidia	Chitinophagales	Chitinophagaceae	Puia	metagenome
B392	11	0.000237723	0.30728	-0.365784	0.165289	1	Peripheral	Bacteria	Bacteroidota	Bacteroidia	Sphingobacteriales	Sphingobacteriaceae	Mucilaginibacter	NA
B486	18	0.000431739	0.326105	-0.0554541	0.203704	1	Peripheral	Bacteria	Proteobacteria	Gammaproteobacteria	Salinisphaerales	Solimonadaceae	Nevskia	NA
B158	22	0.00200589	0.326193	0.151432	0.165289	1	Peripheral	Bacteria	Proteobacteria	Gammaproteobacteria	Burkholderiales	Burkholderiaceae	Burkholderia-Caballeronia-Paraburkholderia	NA
B219	30	0.000376362	0.330949	0.410041	0.277778	1	Peripheral	Bacteria	Proteobacteria	Gammaproteobacteria	Burkholderiales	Burkholderiaceae	Burkholderia-Caballeronia-Paraburkholderia	NA
B169	33	0.00403443	0.345392	0.254876	0.479339	1	Peripheral	Bacteria	Proteobacteria	Gammaproteobacteria	WD260	WD260	WD260	NA
B526	24	0.000243327	0.335191	0.254876	0.152778	1	Peripheral	Bacteria	Planctomycetota	Planctomycetes	Gemmatales	Gemmataceae	uncultured	uncultured_bacterium
B446	19	0.000153917	0.323213	-0.158897	0.387812	1	Peripheral	Bacteria	Planctomycetota	Planctomycetes	Gemmatales	Gemmataceae	uncultured	NA
B186	38	0.00362084	0.347186	0.0201629	0.544321	3	Peripheral	Bacteria	Planctomycetota	Planctomycetes	Gemmatales	Gemmataceae	uncultured	NA
B326	14	0.000918455	0.300525	-0.314062	0.336735	1	Peripheral	Bacteria	Planctomycetota	Planctomycetes	Gemmatales	Gemmataceae	uncultured	NA
B321	7	0.000166836	0.281206	-0.624392	0.44898	1	Peripheral	Bacteria	Planctomycetota	Planctomycetes	Gemmatales	Gemmataceae	uncultured	NA
B84	42	0.00283945	0.348898	0.823814	0.345805	1	Peripheral	Bacteria	Planctomycetota	Planctomycetes	Isosphaerales	Isosphaeraceae	uncultured	metagenome
B520	19	0.000294119	0.321314	0.0997108	0	1	Peripheral	Bacteria	Chloroflexi	Ktedonobacteria	Ktedonobacterales	JG30-KF-AS9	JG30-KF-AS9	uncultured_Ktedonobacterales
B177	44	0.00231122	0.351036	0.565206	0.478306	1	Peripheral	Bacteria	Chloroflexi	Ktedonobacteria	Ktedonobacterales	Ktedonobacteraceae	JG30a-KF-32	uncultured_bacterium
B465	39	0.000726325	0.335097	0.978979	0.142012	1	Peripheral	Bacteria	Chloroflexi	Ktedonobacteria	Ktedonobacterales	Ktedonobacteraceae	Ktedonobacter	NA
B1043	15	7.6451e-05	0.318591	-0.559771	0.497778	3	Peripheral	Bacteria	Chloroflexi	Ktedonobacteria	Ktedonobacterales	Ktedonobacteraceae	Ktedonobacteraceae	Ktedonobacterales_bacterium
B308	73	0.00433657	0.369812	2.32374	0.255958	1	Peripheral	Bacteria	Chloroflexi	AD3	AD3	AD3	AD3	uncultured_Firmicutes
B401	59	0.00171249	0.355707	1.96169	0.1264	1	Peripheral	Bacteria	Chloroflexi	AD3	AD3	AD3	AD3	uncultured_Thermomicrobia
B406	14	0.00134949	0.315997	-0.262341	0.255102	1	Peripheral	Bacteria	Actinobacteriota	Actinobacteria	Streptosporangiales	Thermomonosporaceae	NA	NA
B17	46	0.00631748	0.36224	0.466266	0.481096	3	Peripheral	Bacteria	Actinobacteriota	Actinobacteria	Corynebacteriales	Mycobacteriaceae	Mycobacterium	NA
B155	14	7.86509e-05	0.312224	-0.210619	0.132653	1	Peripheral	Bacteria	Actinobacteriota	Actinobacteria	Corynebacteriales	Mycobacteriaceae	Mycobacterium	NA
B104	15	0.0011276	0.31876	-0.469227	0.604444	1	Peripheral	Bacteria	Actinobacteriota	Actinobacteria	Corynebacteriales	Mycobacteriaceae	Mycobacterium	NA
B461	26	0.00171466	0.333333	0.306597	0.210059	1	Peripheral	Bacteria	Firmicutes	Bacilli	Bacillales	Bacillaceae	Bacillus	NA
B18	18	0.000384484	0.317918	0.0479891	0	1	Peripheral	Bacteria	Proteobacteria	Alphaproteobacteria	Elsterales	uncultured	uncultured	uncultured_proteobacterium
B224	20	0.00188097	0.326991	-0.33672	0.515	3	Peripheral	Bacteria	Proteobacteria	Alphaproteobacteria	Elsterales	uncultured	uncultured	NA
B129	56	0.00164377	0.350015	1.54792	0.274872	1	Peripheral	Bacteria	Proteobacteria	Alphaproteobacteria	Elsterales	uncultured	uncultured	uncultured_proteobacterium
B40	32	0.001977	0.347487	0.616927	0.169922	1	Peripheral	Bacteria	Proteobacteria	Alphaproteobacteria	Elsterales	uncultured	uncultured	uncultured_Rhodospirillaceae
B438	12	0.000199413	0.308145	-0.314062	0.152778	1	Peripheral	Bacteria	Proteobacteria	Alphaproteobacteria	Elsterales	uncultured	uncultured	uncultured_Stella
B150	18	0.000542244	0.316996	-0.210619	0.450617	1	Peripheral	Bacteria	Proteobacteria	Alphaproteobacteria	Rhizobiales	Beijerinckiaceae	Roseiarcus	NA
B55	23	0.000317401	0.31369	0.254876	0.0831758	1	Peripheral	Bacteria	Proteobacteria	Alphaproteobacteria	Rhizobiales	Xanthobacteraceae	uncultured	NA
B374	19	0.000269917	0.316829	-0.00373249	0.188366	1	Peripheral	Bacteria	Bacteroidota	Bacteroidia	Chitinophagales	Chitinophagaceae	Puia	metagenome
B532	6	5.53243e-05	0.29536	-0.687586	0.611111	2	Peripheral	Bacteria	Bacteroidota	Bacteroidia	Sphingobacteriales	Sphingobacteriaceae	Mucilaginibacter	NA
B589	20	0.00184445	0.318929	-0.158897	0.465	1	Peripheral	Bacteria	Bacteroidota	Bacteroidia	Sphingobacteriales	Sphingobacteriaceae	Mucilaginibacter	NA
B218	53	0.00574355	0.353616	1.44447	0.256319	1	Peripheral	Bacteria	Acidobacteriota	Acidobacteriae	Acidobacteriales	Acidobacteriaceae_(Subgroup_1)	Acidipila	NA
B568	13	0.000197036	0.292843	-0.469227	0.52071	1	Peripheral	Bacteria	Verrucomicrobiota	Verrucomicrobiae	Chthoniobacterales	Xiphinematobacteraceae	Candidatus_Xiphinematobacter	NA
B153	16	0.000576971	0.332412	-0.365784	0.46875	1	Peripheral	Bacteria	Chloroflexi	Ktedonobacteria	Ktedonobacterales	Ktedonobacteraceae	Ktedonobacter	NA
B611	6	0.000350494	0.282129	-0.624392	0.277778	1	Peripheral	Bacteria	Actinobacteriota	Actinobacteria	Frankiales	Acidothermaceae	Acidothermus	NA
B120	50	0.00418503	0.37061	0.421656	0.5032	3	Peripheral	Bacteria	Actinobacteriota	Actinobacteria	Frankiales	Acidothermaceae	Acidothermus	uncultured_actinobacterium
B142	28	0.00372328	0.338397	-0.202889	0.579082	3	Peripheral	Bacteria	Proteobacteria	Alphaproteobacteria	Elsterales	uncultured	uncultured	uncultured_Stella
B622	3	2.82734e-06	0.255414	-0.418565	0.444444	5	Peripheral	Bacteria	Proteobacteria	Alphaproteobacteria	NA	NA	NA	NA
B667	22	0.0004541	0.326105	0.203154	0.0867769	1	Peripheral	Bacteria	Bacteroidota	Bacteroidia	Sphingobacteriales	Sphingobacteriaceae	Mucilaginibacter	uncultured_Mucilaginibacter
B320	39	0.0041359	0.349811	0.978979	0.142012	1	Peripheral	Bacteria	Acidobacteriota	Acidobacteriae	Acidobacteriales	Acidobacteriaceae_(Subgroup_1)	Edaphobacter	NA
B163	83	0.00432655	0.377945	1.18003	0.494121	3	Peripheral	Bacteria	Verrucomicrobiota	Verrucomicrobiae	Chthoniobacterales	Xiphinematobacteraceae	Candidatus_Xiphinematobacter	uncultured_soil
B993	9	0.000154448	0.308303	-0.469227	0.197531	1	Peripheral	Bacteria	Armatimonadota	Chthonomonadetes	Chthonomonadales	Chthonomonadaceae	Chthonomonas	NA
B402	64	0.00292382	0.363225	1.90997	0.263672	1	Peripheral	Bacteria	Chloroflexi	AD3	AD3	AD3	AD3	uncultured_Firmicutes
B185	22	0.00184925	0.339927	-0.158897	0.46281	1	Peripheral	Bacteria	Actinobacteriota	Actinobacteria	Frankiales	Acidothermaceae	Acidothermus	uncultured_Actinoallomurus
B132	46	0.00229977	0.348595	0.668649	0.467864	1	Peripheral	Bacteria	Actinobacteriota	Actinobacteria	Corynebacteriales	Mycobacteriaceae	Mycobacterium	NA
B1119	8	0.0010111	0.286975	0.239662	0.53125	5	Peripheral	Bacteria	Bacteroidota	Bacteroidia	Sphingobacteriales	Sphingobacteriaceae	Mucilaginibacter	NA
B777	7	6.87242e-05	0.278601	-0.520949	1.11022e-16	1	Peripheral	Bacteria	Proteobacteria	Gammaproteobacteria	Xanthomonadales	Rhodanobacteraceae	Dyella	NA
B133	71	0.00270351	0.371755	1.40308	0.404682	3	Peripheral	Bacteria	Verrucomicrobiota	Verrucomicrobiae	Chthoniobacterales	Xiphinematobacteraceae	Candidatus_Xiphinematobacter	uncultured_soil
B715	11	0.000181988	0.299105	-0.314062	0	1	Peripheral	Bacteria	Planctomycetota	Planctomycetes	Isosphaerales	Isosphaeraceae	uncultured	uncultured_Isosphaera
B174	4	5.18175e-05	0.283593	-0.727835	0.375	1	Peripheral	Bacteria	Chloroflexi	Ktedonobacteria	Ktedonobacterales	Ktedonobacteraceae	FCPS473	uncultured_bacterium
B853	7	0.000122528	0.292061	-0.572671	0.244898	1	Peripheral	Bacteria	Chloroflexi	Ktedonobacteria	Ktedonobacterales	Ktedonobacteraceae	FCPS473	uncultured_bacterium
B170	83	0.00994573	0.379017	1.96169	0.462476	1	Peripheral	Bacteria	Chloroflexi	AD3	AD3	AD3	AD3	uncultured_Thermomicrobia
B176	14	0.000523407	0.322088	-0.314062	0.336735	1	Peripheral	Bacteria	Actinobacteriota	Actinobacteria	Pseudonocardiales	Pseudonocardiaceae	NA	NA
B454	2	0	0.236764	-0.418565	0	5	Peripheral	Bacteria	Proteobacteria	Alphaproteobacteria	NA	NA	NA	NA
B225	30	0.00132529	0.344305	0.306597	0.357778	1	Peripheral	Bacteria	Acidobacteriota	Acidobacteriae	Acidobacteriales	Acidobacteriaceae_(Subgroup_1)	Edaphobacter	NA
B128	51	0.00317213	0.357185	0.616927	0.506728	1	Peripheral	Bacteria	Actinobacteriota	Actinobacteria	Pseudonocardiales	Pseudonocardiaceae	NA	NA
B684	17	0.000400897	0.306263	-0.00373249	0	1	Peripheral	Bacteria	Actinobacteriota	Actinobacteria	Streptosporangiales	Thermomonosporaceae	Thermomonosporaceae	Actinomadura_scrupuli
B137	53	0.00616191	0.36224	0.823149	0.415806	3	Peripheral	Bacteria	Acidobacteriota	Acidobacteriae	Acidobacteriales	Acidobacteriaceae_(Subgroup_1)	Acidipila	NA
B138	15	0.000224072	0.32833	-0.365784	0.444444	1	Peripheral	Bacteria	Planctomycetota	Planctomycetes	Isosphaerales	Isosphaeraceae	Aquisphaera	NA
B22	121	0.0241532	0.399668	1.98302	0.505976	3	Peripheral	Bacteria	Chloroflexi	Ktedonobacteria	Ktedonobacterales	Ktedonobacteraceae	uncultured	uncultured_soil
B41	96	0.00863553	0.382634	2.16858	0.481554	1	Peripheral	Bacteria	Chloroflexi	Ktedonobacteria	Ktedonobacterales	Ktedonobacteraceae	uncultured	uncultured_soil
B11	83	0.0094653	0.379017	2.16146	0.300189	3	Peripheral	Bacteria	Proteobacteria	Alphaproteobacteria	Rhizobiales	Xanthobacteraceae	NA	NA
B455	9	0.00118387	0.290159	0.459071	0.493827	5	Peripheral	Bacteria	WPS-2	WPS-2	WPS-2	WPS-2	WPS-2	uncultured_bacterium
B821	3	0.000477512	0.263874	-0.418565	0.444444	5	Peripheral	Bacteria	Actinobacteriota	Actinobacteria	Streptosporangiales	Streptosporangiaceae	Planotetraspora	NA
B569	15	0.000644137	0.306029	-0.107176	0	1	Peripheral	Bacteria	Chloroflexi	Ktedonobacteria	Ktedonobacterales	Ktedonobacteraceae	FCPS473	uncultured_bacterium
B23	35	0.0258592	0.335284	0.203154	0.586122	1	Peripheral	Bacteria	Actinobacteriota	Actinobacteria	Corynebacteriales	Mycobacteriaceae	Mycobacterium	NA
B463	7	8.6283e-05	0.294492	-0.520949	1.11022e-16	1	Peripheral	Bacteria	Chloroflexi	Ktedonobacteria	Ktedonobacterales	Ktedonobacteraceae	Ktedonobacter	NA
B1030	7	0.00152638	0.263874	0.239662	0.44898	5	Peripheral	Bacteria	Chloroflexi	Ktedonobacteria	Ktedonobacterales	Ktedonobacteraceae	Ktedonobacter	Ktedonobacter_racemifer
B143	14	0.000698473	0.3009	0.459071	0.612245	5	Peripheral	Bacteria	WPS-2	WPS-2	WPS-2	WPS-2	WPS-2	uncultured_bacterium
B13	11	0.00162739	0.308778	-0.469227	0.429752	1	Peripheral	Bacteria	Proteobacteria	Alphaproteobacteria	Elsterales	uncultured	uncultured	uncultured_Rhodospirillaceae
B505	4	0	0.247837	0.0202531	0	5	Peripheral	Bacteria	Proteobacteria	Gammaproteobacteria	Burkholderiales	Burkholderiaceae	Burkholderia-Caballeronia-Paraburkholderia	NA
B729	11	0.00031609	0.305951	0.239662	0.578512	5	Peripheral	Bacteria	Actinobacteriota	Actinobacteria	Corynebacteriales	Mycobacteriaceae	Mycobacterium	NA
B368	17	0.00206851	0.301202	1.55612	0.512111	5	Peripheral	Bacteria	Firmicutes	Bacilli	Bacillales	Planococcaceae	Lysinibacillus	NA
B236	18	1.79451e-05	0.316746	-0.0690578	0	3	Peripheral	Bacteria	Proteobacteria	Gammaproteobacteria	Gammaproteobacteria_Incertae_Sedis	Unknown_Family	Acidibacter	NA
B110	10	0.000101616	0.302034	-0.470551	0.18	3	Peripheral	Bacteria	Verrucomicrobiota	Verrucomicrobiae	Chthoniobacterales	Chthoniobacteraceae	Candidatus_Udaeobacter	NA
B39	73	0.0100027	0.359749	1.75997	0.322387	3	Peripheral	Bacteria	Chloroflexi	Ktedonobacteria	Ktedonobacterales	Ktedonobacteraceae	JG30a-KF-32	uncultured_bacterium
B68	36	0.00588916	0.34293	-0.0554541	0.523148	1	Peripheral	Bacteria	Chloroflexi	Ktedonobacteria	Ktedonobacterales	Ktedonobacteraceae	JG30a-KF-32	uncultured_bacterium
B1916	1	0	0.243473	-0.827433	0	3	Peripheral	Bacteria	Chloroflexi	Ktedonobacteria	Ktedonobacterales	Ktedonobacteraceae	FCPS473	uncultured_bacterium
B511	10	3.16151e-05	0.293272	-0.470551	0.18	3	Peripheral	Bacteria	Actinobacteriota	Actinobacteria	Frankiales	Acidothermaceae	Acidothermus	NA
B66	12	0.0001513	0.306341	-0.33672	0	3	Peripheral	Bacteria	Actinobacteriota	Actinobacteria	Corynebacteriales	Mycobacteriaceae	Mycobacterium	NA
B1401	3	1.9682e-05	0.273533	-0.738213	0	3	Peripheral	Bacteria	Proteobacteria	Alphaproteobacteria	Rhizobiales	Labraceae	Labrys	NA
B608	4	0.00123611	0.278343	-0.727835	0.375	1	Peripheral	Bacteria	Proteobacteria	Gammaproteobacteria	Burkholderiales	Burkholderiaceae	Burkholderia-Caballeronia-Paraburkholderia	NA
B148	5	0.000293927	0.279572	-0.648992	0	3	Peripheral	Bacteria	Acidobacteriota	Acidobacteriae	Acidobacteriales	uncultured	uncultured	NA
B562	3	0	0.25574	-0.727835	0	1	Peripheral	Bacteria	Chloroflexi	TK10	TK10	TK10	TK10	NA
B1421	11	9.86874e-05	0.303788	-0.314062	0	1	Peripheral	Bacteria	Chloroflexi	Ktedonobacteria	Ktedonobacterales	Ktedonobacteraceae	JG30a-KF-32	uncultured_bacterium
B303	8	0.000594853	0.298956	-0.572671	0.375	1	Peripheral	Bacteria	Actinobacteriota	Actinobacteria	Frankiales	Acidothermaceae	Acidothermus	uncultured_Thermomonosporaceae
B103	60	0.00170883	0.357291	1.44447	0.375	1	Peripheral	Bacteria	Actinobacteriota	Actinobacteria	Pseudonocardiales	Pseudonocardiaceae	NA	NA
B240	22	0.000818362	0.324521	-0.158278	0.433884	3	Peripheral	Bacteria	Actinobacteriota	Thermoleophilia	Solirubrobacterales	Solirubrobacteraceae	Conexibacter	NA
B304	10	0.000973408	0.302337	-0.520949	0.46	1	Peripheral	Bacteria	Proteobacteria	Alphaproteobacteria	Elsterales	uncultured	uncultured	uncultured_Stella
B25	6	0.000204538	0.30015	-0.624392	0.277778	1	Peripheral	Bacteria	Proteobacteria	Alphaproteobacteria	Rhizobiales	Xanthobacteraceae	Bradyrhizobium	NA
B21	7	0.000202742	0.298141	-0.572671	0.244898	1	Peripheral	Bacteria	Proteobacteria	Alphaproteobacteria	Rhizobiales	Xanthobacteraceae	Bradyrhizobium	NA
B377	3	0.001557	0.249326	0	0.444444	9	Peripheral	Bacteria	Proteobacteria	Gammaproteobacteria	WD260	WD260	WD260	uncultured_bacterium
B393	3	0.00177909	0.222202	1	0	9	Peripheral	Bacteria	Planctomycetota	Planctomycetes	Planctomycetales	uncultured	uncultured	uncultured_Planctomyces
B193	14	0.00152303	0.310291	-0.262341	0.244898	1	Peripheral	Bacteria	Actinobacteriota	Thermoleophilia	Solirubrobacterales	Solirubrobacteraceae	Conexibacter	NA
B574	5	0.000286061	0.276234	-0.676114	0.32	1	Peripheral	Bacteria	Acidobacteriota	Acidobacteriae	Subgroup_2	Subgroup_2	Subgroup_2	bacterium_Ellin7509
B680	4	2.6846e-05	0.247073	-0.0227955	0	6	Peripheral	Bacteria	Actinobacteriota	Actinobacteria	Streptomycetales	Streptomycetaceae	Streptomyces	NA
B1271	4	2.6846e-05	0.247073	-0.0227955	0	6	Peripheral	Bacteria	Proteobacteria	Alphaproteobacteria	Caulobacterales	Caulobacteraceae	Phenylobacterium	NA
B483	21	0.000407402	0.330858	-0.292109	0.471655	3	Peripheral	Bacteria	Planctomycetota	Planctomycetes	Isosphaerales	Isosphaeraceae	NA	NA
B687	5	0.00389561	0.281733	-0.387524	0.48	6	Peripheral	Bacteria	Chloroflexi	TK10	TK10	TK10	TK10	NA
B328	8	5.37099e-05	0.300225	-0.572671	0.375	1	Peripheral	Bacteria	Chloroflexi	Ktedonobacteria	Ktedonobacterales	Ktedonobacteraceae	FCPS473	uncultured_bacterium
B1025	3	1.58118e-05	0.260502	-0.687586	0.444444	2	Peripheral	Bacteria	Actinobacteriota	Actinobacteria	Frankiales	Acidothermaceae	Acidothermus	NA
B847	3	0	0.267393	-0.727835	0	1	Peripheral	Bacteria	Actinobacteriota	Actinobacteria	Streptosporangiales	Thermomonosporaceae	Actinomadura	NA
B1113	6	0.000295706	0.275854	-0.676114	0.444444	1	Peripheral	Bacteria	Actinobacteriota	Acidimicrobiia	IMCC26256	IMCC26256	IMCC26256	NA
B450	10	0.000398467	0.318086	-0.648992	0.58	3	Peripheral	Bacteria	Actinobacteriota	Thermoleophilia	Solirubrobacterales	67-14	67-14	bacterium_enrichment
B197	53	0.00106093	0.346486	1.40308	0.0726237	3	Peripheral	Bacteria	Acidobacteriota	Acidobacteriae	Subgroup_2	Subgroup_2	Subgroup_2	NA
B12	71	0.00566586	0.368566	1.62613	0.333267	3	Peripheral	Bacteria	Proteobacteria	Alphaproteobacteria	Rhizobiales	Xanthobacteraceae	NA	NA
B114	90	0.00788566	0.381905	2.32374	0.441481	1	Peripheral	Bacteria	Chloroflexi	Ktedonobacteria	Ktedonobacterales	Ktedonobacteraceae	uncultured	uncultured_soil
B56	45	0.00155717	0.351549	1.13542	0	3	Peripheral	Bacteria	Verrucomicrobiota	Verrucomicrobiae	Chthoniobacterales	Chthoniobacteraceae	Candidatus_Udaeobacter	NA
B213	35	0.00028503	0.340407	0.421656	0.284082	3	Peripheral	Bacteria	Verrucomicrobiota	Verrucomicrobiae	Chthoniobacterales	Xiphinematobacteraceae	Candidatus_Xiphinematobacter	NA
B26	40	0.00284161	0.347086	0.287825	0.505	3	Peripheral	Bacteria	Planctomycetota	Planctomycetes	Isosphaerales	Isosphaeraceae	uncultured	uncultured_Planctomycetaceae
B38	69	0.0200723	0.364988	1.09081	0.52846	3	Peripheral	Bacteria	Actinobacteriota	Actinobacteria	Frankiales	Acidothermaceae	Acidothermus	uncultured_actinobacterium
B578	24	0.000883966	0.326282	0.0647732	0.21875	3	Peripheral	Bacteria	Actinobacteriota	Actinobacteria	Corynebacteriales	Mycobacteriaceae	Mycobacterium	NA
B90	41	0.00219865	0.351652	0.377045	0.480666	3	Peripheral	Bacteria	Actinobacteriota	Thermoleophilia	Solirubrobacterales	Solirubrobacteraceae	Conexibacter	uncultured_Conexibacteraceae
B144	5	1.01362e-05	0.277957	-0.648992	0	3	Peripheral	Bacteria	Proteobacteria	Alphaproteobacteria	Elsterales	uncultured	uncultured	NA
B333	6	4.76152e-05	0.290089	-0.604382	0	3	Peripheral	Bacteria	Chloroflexi	TK10	TK10	TK10	TK10	NA
B198	27	0.00208871	0.329318	-0.0690578	0.485597	3	Peripheral	Bacteria	Proteobacteria	Alphaproteobacteria	Rhizobiales	Xanthobacteraceae	uncultured	NA
B338	20	0.000758349	0.330404	-0.158278	0.32	3	Peripheral	Bacteria	Verrucomicrobiota	Verrucomicrobiae	Chthoniobacterales	Xiphinematobacteraceae	Candidatus_Xiphinematobacter	NA
B751	2	1.10968e-06	0.252784	-0.782823	0	3	Peripheral	Bacteria	Actinobacteriota	Actinobacteria	Frankiales	Acidothermaceae	Acidothermus	uncultured_soil
B784	15	0.00149009	0.315252	-0.42594	0.444444	3	Peripheral	Bacteria	Actinobacteriota	Thermoleophilia	Solirubrobacterales	Solirubrobacteraceae	Solirubrobacter	NA
B67	27	0.00262041	0.322261	0.243214	0.139918	3	Peripheral	Bacteria	Proteobacteria	Gammaproteobacteria	WD260	WD260	WD260	uncultured_bacterium
B105	37	0.00119029	0.345392	-0.113668	0.52447	3	Peripheral	Bacteria	Actinobacteriota	Actinobacteria	Streptosporangiales	Thermomonosporaceae	NA	NA
B615	2	0	0.286702	-0.831279	0.5	1	Peripheral	Bacteria	Actinobacteriota	Actinobacteria	Streptosporangiales	Thermomonosporaceae	NA	NA
B286	24	0.00160401	0.325311	0.0997108	0.329861	1	Peripheral	Bacteria	Actinobacteriota	Actinobacteria	Streptosporangiales	Thermomonosporaceae	NA	NA
B77	28	0.00067765	0.324171	-0.00373249	0.477041	1	Peripheral	Bacteria	Actinobacteriota	Actinobacteria	Streptosporangiales	Thermomonosporaceae	Actinomadura	NA
B220	64	0.00330469	0.366099	1.28931	0.461426	1	Peripheral	Bacteria	Actinobacteriota	Actinobacteria	Pseudonocardiales	Pseudonocardiaceae	NA	NA
B711	16	0.00235568	0.318254	-0.158897	0.21875	1	Peripheral	Bacteria	Verrucomicrobiota	Verrucomicrobiae	Opitutales	Opitutaceae	Lacunisphaera	uncultured_bacterium
B125	73	0.00261141	0.36744	2.2203	0.292738	1	Peripheral	Bacteria	Chloroflexi	Ktedonobacteria	Ktedonobacterales	Ktedonobacteraceae	FCPS473	uncultured_bacterium
B228	16	0.00105417	0.314017	-0.158897	0.21875	1	Peripheral	Bacteria	Planctomycetota	Planctomycetes	Gemmatales	Gemmataceae	uncultured	NA
B127	23	0.00113798	0.332688	-0.0554541	0.42344	1	Peripheral	Bacteria	Planctomycetota	Planctomycetes	Isosphaerales	Isosphaeraceae	Aquisphaera	NA
B740	21	0.000678421	0.319014	1.52044	0.539683	2	Peripheral	Bacteria	Firmicutes	Bacilli	Bacillales	Bacillaceae	Bacillus	NA
B97	29	0.00384295	0.331314	0.243214	0.252081	3	Peripheral	Bacteria	Planctomycetota	Planctomycetes	Isosphaerales	Isosphaeraceae	Aquisphaera	NA
B46	31	0.000920756	0.31876	0.466266	0.062435	3	Peripheral	Bacteria	Verrucomicrobiota	Verrucomicrobiae	Chthoniobacterales	Chthoniobacteraceae	Candidatus_Udaeobacter	NA
B1151	2	4.37259e-05	0.236346	-1	0.5	9	Peripheral	Bacteria	Planctomycetota	Phycisphaerae	Tepidisphaerales	WD2101_soil_group	WD2101_soil_group	uncultured_eubacterium
B445	12	0.000850684	0.304866	-0.314062	0.152778	1	Peripheral	Bacteria	Actinobacteriota	Actinobacteria	Streptosporangiales	Thermomonosporaceae	Actinomadura	NA
B192	22	0.000270276	0.333149	0.0647732	0.0867769	3	Peripheral	Bacteria	Acidobacteriota	Acidobacteriae	Subgroup_2	Subgroup_2	Subgroup_2	uncultured_eubacterium
B60	15	0.000221245	0.294708	-0.247499	0.124444	3	Peripheral	Bacteria	Verrucomicrobiota	Verrucomicrobiae	Chthoniobacterales	Chthoniobacteraceae	Candidatus_Udaeobacter	NA
B42	25	0.00120324	0.322866	0.198604	0.0768	3	Peripheral	Bacteria	Verrucomicrobiota	Verrucomicrobiae	Chthoniobacterales	Chthoniobacteraceae	Candidatus_Udaeobacter	NA
B162	40	0.00185589	0.328509	0.778538	0.14125	3	Peripheral	Bacteria	Verrucomicrobiota	Verrucomicrobiae	Chthoniobacterales	Xiphinematobacteraceae	Candidatus_Xiphinematobacter	uncultured_bacterium
B69	22	0.00105804	0.326105	0.109384	0	3	Peripheral	Bacteria	Planctomycetota	Planctomycetes	Gemmatales	Gemmataceae	uncultured	NA
B50	11	0.000384213	0.288836	-0.38133	0	3	Peripheral	Bacteria	Chloroflexi	AD3	AD3	AD3	AD3	uncultured_Chloroflexi
B248	13	0.000220554	0.308303	-0.292109	0	3	Peripheral	Bacteria	Proteobacteria	Alphaproteobacteria	Elsterales	uncultured	uncultured	uncultured_Rhodospirillaceae
B390	10	5.73069e-05	0.295432	-0.42594	0	3	Peripheral	Bacteria	Proteobacteria	Alphaproteobacteria	Rhizobiales	Xanthobacteraceae	NA	NA
B78	9	0.000240594	0.29507	-0.470551	0	3	Peripheral	Bacteria	Acidobacteriota	Acidobacteriae	Subgroup_2	Subgroup_2	Subgroup_2	uncultured_eubacterium
B43	25	5.79044e-05	0.323213	0.0647732	0.2688	3	Peripheral	Bacteria	Acidobacteriota	Acidobacteriae	Subgroup_2	Subgroup_2	Subgroup_2	uncultured_eubacterium
B246	17	0.000690691	0.318086	-0.158278	0.110727	3	Peripheral	Bacteria	Acidobacteriota	Acidobacteriae	Subgroup_2	Subgroup_2	Subgroup_2	NA
B296	19	0.000368038	0.316996	-0.0244475	0	3	Peripheral	Bacteria	Acidobacteriota	Acidobacteriae	Acidobacteriales	Acidobacteriaceae_(Subgroup_1)	Acidipila	NA
B57	34	0.000288414	0.333888	0.600097	0.0570934	3	Peripheral	Bacteria	Verrucomicrobiota	Verrucomicrobiae	Chthoniobacterales	Chthoniobacteraceae	Candidatus_Udaeobacter	NA
B341	22	0.000126132	0.315997	0.109384	0	3	Peripheral	Bacteria	Verrucomicrobiota	Verrucomicrobiae	Chthoniobacterales	Chthoniobacteraceae	Candidatus_Udaeobacter	NA
B45	47	0.0032298	0.347186	0.867759	0.288818	3	Peripheral	Bacteria	Verrucomicrobiota	Verrucomicrobiae	Chthoniobacterales	Chthoniobacteraceae	Candidatus_Udaeobacter	NA
B149	7	1.97389e-05	0.291354	-0.559771	1.11022e-16	3	Peripheral	Bacteria	Verrucomicrobiota	Verrucomicrobiae	Chthoniobacterales	Chthoniobacteraceae	Candidatus_Udaeobacter	NA
B73	43	0.00130341	0.34559	0.778538	0.24013	3	Peripheral	Bacteria	Verrucomicrobiota	Verrucomicrobiae	Chthoniobacterales	Xiphinematobacteraceae	Candidatus_Xiphinematobacter	NA
B122	35	0.00496399	0.318254	0.600097	0.109388	3	Peripheral	Bacteria	Planctomycetota	Planctomycetes	Planctomycetales	uncultured	uncultured	uncultured_Planctomyces
B94	40	0.00057931	0.336127	0.510876	0.34875	3	Peripheral	Bacteria	Planctomycetota	Planctomycetes	Gemmatales	Gemmataceae	uncultured	uncultured_bacterium
B28	57	0.00645837	0.346187	1.22464	0.30594	3	Peripheral	Bacteria	Planctomycetota	Planctomycetes	Isosphaerales	Isosphaeraceae	uncultured	uncultured_Planctomycetaceae
B386	17	0.00214693	0.301504	-0.202889	0.207612	3	Peripheral	Bacteria	Chloroflexi	AD3	AD3	AD3	AD3	NA
B524	32	0.00188762	0.326813	0.510876	0.0605469	3	Peripheral	Bacteria	Actinobacteriota	Actinobacteria	Corynebacteriales	Mycobacteriaceae	Mycobacterium	NA
B16	25	0.000785707	0.31451	0.0201629	0.32	3	Peripheral	Bacteria	Actinobacteriota	Thermoleophilia	Solirubrobacterales	Solirubrobacteraceae	uncultured	NA
B580	15	0.000239342	0.315086	-0.210619	0.231111	1	Peripheral	Bacteria	Planctomycetota	Planctomycetes	Gemmatales	Gemmataceae	uncultured	uncultured_bacterium
B539	14	3.51493e-05	0.303175	-0.158897	1.11022e-16	1	Peripheral	Bacteria	Actinobacteriota	Thermoleophilia	Solirubrobacterales	Solirubrobacteraceae	Conexibacter	uncultured_Conexibacteraceae
B59	17	0.00299238	0.313935	-0.38133	0.532872	3	Peripheral	Bacteria	Proteobacteria	Alphaproteobacteria	Rhizobiales	Xanthobacteraceae	uncultured	NA
B644	12	0.00061552	0.299925	-0.33672	0	3	Peripheral	Bacteria	Verrucomicrobiota	Verrucomicrobiae	Chthoniobacterales	Xiphinematobacteraceae	Candidatus_Xiphinematobacter	uncultured_Verrucomicrobia
B439	22	0.000371587	0.324609	0.109384	0	3	Peripheral	Bacteria	Actinobacteriota	Actinobacteria	Corynebacteriales	Mycobacteriaceae	Mycobacterium	NA
B214	16	0.00034781	0.302718	-0.158278	0	3	Peripheral	Bacteria	RCP2-54	RCP2-54	RCP2-54	RCP2-54	RCP2-54	NA
B705	6	0.000566564	0.272234	-0.13558	0.5	2	Peripheral	Bacteria	Armatimonadota	Chthonomonadetes	Chthonomonadales	Chthonomonadaceae	Chthonomonas	unidentified_marine
B918	10	0.000545973	0.282394	0.600428	0.34	2	Peripheral	Bacteria	Firmicutes	Bacilli	Bacillales	Bacillaceae	Bacillus	NA
B207	27	0.00120696	0.337637	0.243214	0.137174	3	Peripheral	Bacteria	Actinobacteriota	Thermoleophilia	Solirubrobacterales	67-14	67-14	NA
B111	37	0.00100318	0.338397	0.332435	0.394449	3	Peripheral	Bacteria	Verrucomicrobiota	Verrucomicrobiae	Chthoniobacterales	Xiphinematobacteraceae	Candidatus_Xiphinematobacter	uncultured_soil
B89	26	0.000540214	0.325399	-0.113668	0.452663	3	Peripheral	Bacteria	Verrucomicrobiota	Verrucomicrobiae	Chthoniobacterales	Xiphinematobacteraceae	Candidatus_Xiphinematobacter	uncultured_soil
B30	62	0.00266494	0.364104	1.65136	0.337669	1	Peripheral	Bacteria	Chloroflexi	Ktedonobacteria	Ktedonobacterales	Ktedonobacteraceae	uncultured	uncultured_soil
B360	4	5.3313e-06	0.287661	-0.779557	0.5	1	Peripheral	Bacteria	Chloroflexi	AD3	AD3	AD3	AD3	uncultured_Chloroflexi
B62	64	0.00398862	0.364545	1.4962	0.42627	1	Peripheral	Bacteria	Actinobacteriota	Actinobacteria	Pseudonocardiales	Pseudonocardiaceae	NA	NA
B359	21	0.000201016	0.31775	0.0647732	0	3	Peripheral	Bacteria	Proteobacteria	Alphaproteobacteria	Acetobacterales	Acetobacteraceae	uncultured	NA
B839	3	0.00160069	0.21707	-0.302682	0	8	Peripheral	Bacteria	Actinobacteriota	Actinobacteria	Frankiales	Acidothermaceae	Acidothermus	uncultured_Thermomonosporaceae
B1645	1	0	1	0	0	29	Peripheral	Bacteria	WPS-2	WPS-2	WPS-2	WPS-2	WPS-2	uncultured_Firmicutes
B199	2	0	0.257326	-0.503584	0	2	Peripheral	Bacteria	Acidobacteriota	Acidobacteriae	Acidobacteriales	uncultured	uncultured	uncultured_Candidatus
B291	3	3.56602e-05	0.283994	-0.503584	0.444444	2	Peripheral	Bacteria	Chloroflexi	AD3	AD3	AD3	AD3	uncultured_forest
B846	5	0.00108975	0.262779	-0.319582	0.56	2	Peripheral	Bacteria	Actinobacteriota	Actinobacteria	Frankiales	Acidothermaceae	Acidothermus	Thermomonosporaceae_bacterium
B180	6	7.49811e-05	0.304788	-0.604382	0	3	Peripheral	Bacteria	Proteobacteria	Alphaproteobacteria	Rhizobiales	Xanthobacteraceae	uncultured	NA
B1253	1	0	0.164817	-0.713153	0	7	Peripheral	Bacteria	Acidobacteriota	Acidobacteriae	Bryobacterales	Bryobacteraceae	Bryobacter	NA
B95	43	0.00309938	0.354972	0.823814	0.379665	1	Peripheral	Bacteria	Proteobacteria	Alphaproteobacteria	Rhizobiales	Rhodomicrobiaceae	Rhodomicrobium	NA
B433	7	2.67916e-05	0.291919	-0.559771	1.11022e-16	3	Peripheral	Bacteria	Acidobacteriota	Acidobacteriae	Acidobacteriales	Acidobacteriaceae_(Subgroup_1)	Granulicella	NA
B540	12	0.00011976	0.309175	-0.42594	0.291667	3	Peripheral	Bacteria	Actinobacteriota	Actinobacteria	Corynebacteriales	Mycobacteriaceae	Mycobacterium	NA
B157	22	0.00144695	0.334074	-0.33672	0.495868	3	Peripheral	Bacteria	Actinobacteriota	Thermoleophilia	Solirubrobacterales	Solirubrobacteraceae	Conexibacter	NA
B203	6	4.85092e-05	0.285139	-0.648992	0.277778	3	Peripheral	Bacteria	Verrucomicrobiota	Verrucomicrobiae	Chthoniobacterales	Xiphinematobacteraceae	Candidatus_Xiphinematobacter	NA
B151	34	0.00149482	0.336221	0.109384	0.475779	3	Peripheral	Bacteria	Chloroflexi	Ktedonobacteria	Ktedonobacterales	Ktedonobacteraceae	Ktedonobacter	NA
B311	7	2.30279e-05	0.293916	-0.624392	0.408163	1	Peripheral	Bacteria	Chloroflexi	Ktedonobacteria	Ktedonobacterales	Ktedonobacteraceae	Ktedonobacter	Ktedonobacter_racemifer
B412	11	0.000126248	0.318507	-0.38133	0	3	Peripheral	Bacteria	Myxococcota	Polyangia	Polyangiales	Polyangiaceae	Pajaroellobacter	uncultured_Polyangiaceae
B753	5	0.000120736	0.188884	1.11909	0	10	Peripheral	Bacteria	Actinobacteriota	Acidimicrobiia	uncultured	uncultured	uncultured	uncultured_Acidimicrobiaceae
B123	52	0.00192374	0.358462	1.18587	0.369822	1	Peripheral	Bacteria	Actinobacteriota	Actinobacteria	Frankiales	Acidothermaceae	Acidothermus	uncultured_actinobacterium
B288	5	0.000501623	0.298067	-0.624392	0	1	Peripheral	Bacteria	Actinobacteriota	Actinobacteria	Streptosporangiales	Thermomonosporaceae	NA	NA
B797	8	0.000468767	0.294132	-0.572671	0.375	1	Peripheral	Bacteria	Actinobacteriota	Actinobacteria	NA	NA	NA	NA
B27	29	0.00124173	0.332872	0.151432	0.447087	1	Peripheral	Bacteria	Chloroflexi	Ktedonobacteria	Ktedonobacterales	Ktedonobacteraceae	uncultured	uncultured_Clostridiales
B226	7	0.00164342	0.309653	-0.559771	1.11022e-16	3	Peripheral	Bacteria	Planctomycetota	Planctomycetes	Gemmatales	Gemmataceae	uncultured	uncultured_bacterium
B1473	1	0	1	0	0	27	Peripheral	Bacteria	Acidobacteriota	Acidobacteriae	Acidobacteriales	uncultured	uncultured	uncultured_forest
B908	3	0.00340218	0.262377	-0.486562	0.444444	10	Peripheral	Bacteria	Chloroflexi	Ktedonobacteria	Ktedonobacterales	Ktedonobacteraceae	FCPS473	uncultured_bacterium
B398	3	0	0.188824	0.0486562	0	10	Peripheral	Bacteria	Actinobacteriota	Actinobacteria	Streptomycetales	Streptomycetaceae	Streptomyces	NA
B631	5	2.20494e-05	0.265622	-0.648992	0	3	Peripheral	Bacteria	Actinobacteriota	Actinobacteria	Frankiales	Acidothermaceae	Acidothermus	uncultured_actinobacterium
B91	17	0.000453158	0.300976	-0.202889	0.207612	3	Peripheral	Bacteria	Planctomycetota	Planctomycetes	Isosphaerales	Isosphaeraceae	uncultured	uncultured_Planctomycetaceae
B247	7	8.09772e-06	0.285139	-0.559771	1.11022e-16	3	Peripheral	Bacteria	Chloroflexi	AD3	AD3	AD3	AD3	uncultured_Chloroflexi
B632	4	1.21365e-06	0.270946	-0.693602	0	3	Peripheral	Bacteria	RCP2-54	RCP2-54	RCP2-54	RCP2-54	RCP2-54	uncultured_bacterium
B1546	1	0	1	0	0	26	Peripheral	Bacteria	Acidobacteriota	Acidobacteriae	Bryobacterales	Bryobacteraceae	Bryobacter	NA
B437	14	5.62253e-05	0.299031	-0.247499	1.11022e-16	3	Peripheral	Bacteria	Verrucomicrobiota	Verrucomicrobiae	Chthoniobacterales	Chthoniobacteraceae	Candidatus_Udaeobacter	NA
B232	4	2.32032e-06	0.262836	-0.693602	0	3	Peripheral	Bacteria	Acidobacteriota	Vicinamibacteria	Vicinamibacterales	uncultured	uncultured	NA
B470	29	0.000300552	0.332137	0.421656	1.11022e-16	3	Peripheral	Bacteria	Verrucomicrobiota	Verrucomicrobiae	Chthoniobacterales	Xiphinematobacteraceae	Candidatus_Xiphinematobacter	uncultured_soil
B335	11	0.00128103	0.310211	-0.604382	0.561983	3	Peripheral	Bacteria	Planctomycetota	Planctomycetes	Gemmatales	Gemmataceae	uncultured	uncultured_bacterium
B119	11	9.57113e-05	0.320288	-0.469227	0.429752	1	Peripheral	Bacteria	Planctomycetota	Planctomycetes	Isosphaerales	Isosphaeraceae	Aquisphaera	NA
B131	35	0.00291714	0.347688	0.377045	0.32	3	Peripheral	Bacteria	Actinobacteriota	Actinobacteria	Streptosporangiales	Thermomonosporaceae	NA	NA
B623	5	4.78976e-05	0.293701	-0.648992	0	3	Peripheral	Bacteria	RCP2-54	RCP2-54	RCP2-54	RCP2-54	RCP2-54	uncultured_delta
B51	5	6.44384e-05	0.294708	-0.648992	0	3	Peripheral	Bacteria	Proteobacteria	Alphaproteobacteria	Rhizobiales	Xanthobacteraceae	uncultured	NA
B1295	2	0	0.24556	-0.782823	0	3	Peripheral	Bacteria	Proteobacteria	Alphaproteobacteria	Rhizobiales	Xanthobacteraceae	NA	NA
B263	21	0.00097785	0.3208	-0.113668	0.331066	3	Peripheral	Bacteria	Chloroflexi	Ktedonobacteria	Ktedonobacterales	Ktedonobacteraceae	uncultured	NA
B15	31	0.00156481	0.336034	0.151432	0.478668	1	Peripheral	Bacteria	Chloroflexi	Ktedonobacteria	Ktedonobacterales	Ktedonobacteraceae	uncultured	uncultured_Clostridiales
B285	23	0.00181158	0.336409	-0.158278	0.465028	3	Peripheral	Bacteria	Actinobacteriota	Thermoleophilia	Solirubrobacterales	67-14	67-14	bacterium_enrichment
B173	17	0.000272027	0.324346	-0.247499	0.290657	3	Peripheral	Bacteria	Actinobacteriota	Thermoleophilia	Solirubrobacterales	67-14	67-14	NA
B436	10	0.000497553	0.29536	-0.470551	0.18	3	Peripheral	Bacteria	Acidobacteriota	Acidobacteriae	Solibacterales	Solibacteraceae	Candidatus_Solibacter	NA
B271	12	1.97606e-05	0.30502	-0.33672	0	3	Peripheral	Bacteria	RCP2-54	RCP2-54	RCP2-54	RCP2-54	RCP2-54	NA
B491	16	0.0018233	0.319014	-0.247499	0.21875	3	Peripheral	Bacteria	Planctomycetota	Planctomycetes	Gemmatales	Gemmataceae	uncultured	NA
B831	6	1.605e-05	0.282527	-0.199156	0.611111	5	Peripheral	Bacteria	Proteobacteria	Alphaproteobacteria	Rhizobiales	Xanthobacteraceae	Rhodoplanes	NA
B973	6	0.000312517	0.290369	-0.693602	0.444444	3	Peripheral	Bacteria	Proteobacteria	Alphaproteobacteria	Micropepsales	Micropepsaceae	uncultured	uncultured_bacterium
B619	5	1.02677e-05	0.303481	-0.648992	0	3	Peripheral	Bacteria	Planctomycetota	Planctomycetes	Gemmatales	Gemmataceae	uncultured	uncultured_Zavarzinella
B355	8	7.51684e-05	0.298363	-0.515161	0	3	Peripheral	Bacteria	Verrucomicrobiota	Verrucomicrobiae	Chthoniobacterales	Xiphinematobacteraceae	Candidatus_Xiphinematobacter	NA
B621	18	0.000323269	0.319522	-0.202889	0.290123	3	Peripheral	Bacteria	Actinobacteriota	Actinobacteria	Corynebacteriales	Mycobacteriaceae	Mycobacterium	NA
B215	16	0.000701447	0.323822	-0.292109	0.304688	3	Peripheral	Bacteria	Actinobacteriota	Actinobacteria	Corynebacteriales	Mycobacteriaceae	Mycobacterium	NA
B85	23	0.000353052	0.319777	0.153994	0	3	Peripheral	Bacteria	Actinobacteriota	Actinobacteria	Corynebacteriales	Mycobacteriaceae	Mycobacterium	NA
B1925	4	0	0.25623	-0.676114	0	1	Peripheral	Bacteria	Cyanobacteria	Vampirivibrionia	Obscuribacterales	Obscuribacteraceae	Obscuribacteraceae	uncultured_bacterium
B1163	2	1.33169e-06	1	1.1547	0	18	Peripheral	Bacteria	Proteobacteria	Alphaproteobacteria	Caulobacterales	Caulobacteraceae	Phenylobacterium	Phenylobacterium_hankyongense
B190	10	0.00505012	0.285071	2	0.48	9	Peripheral	Bacteria	Proteobacteria	Alphaproteobacteria	Rhizobiales	Xanthobacteraceae	uncultured	NA
B780	3	0.000157063	0.216679	-0.319582	0	2	Peripheral	Bacteria	Firmicutes	Bacilli	Bacillales	NA	NA	NA
B124	1	0	0.181832	-1	0	9	Peripheral	Bacteria	RCP2-54	RCP2-54	RCP2-54	RCP2-54	RCP2-54	NA
B230	2	0.00160069	0.241566	0	0.5	21	Peripheral	Bacteria	Proteobacteria	Alphaproteobacteria	Rhizobiales	Xanthobacteraceae	uncultured	NA
B428	6	2.11161e-05	0.29507	-0.604382	0	3	Peripheral	Bacteria	Proteobacteria	Alphaproteobacteria	Elsterales	uncultured	uncultured	NA
B426	4	3.43608e-05	0.285952	-0.693602	0	3	Peripheral	Bacteria	Proteobacteria	Alphaproteobacteria	Rhizobiales	Xanthobacteraceae	uncultured	NA
B774	7	2.94353e-05	0.285748	-0.572671	0.244898	1	Peripheral	Bacteria	Planctomycetota	Planctomycetes	Gemmatales	Gemmataceae	uncultured	NA
B627	2	0	0.259323	-0.831279	0.5	1	Peripheral	Bacteria	Proteobacteria	Alphaproteobacteria	Elsterales	uncultured	uncultured	NA
B528	6	0.000164949	0.257436	-0.572671	0	1	Peripheral	Bacteria	Proteobacteria	Alphaproteobacteria	Elsterales	uncultured	uncultured	NA
B1172	1	0	1	0	0	32	Peripheral	Bacteria	Proteobacteria	Alphaproteobacteria	Elsterales	uncultured	uncultured	NA
B331	8	6.3059e-05	0.29442	-0.572671	0.375	1	Peripheral	Bacteria	Planctomycetota	Planctomycetes	Isosphaerales	Isosphaeraceae	uncultured	NA
B1175	4	0	0.28433	-0.676114	0	1	Peripheral	Bacteria	Actinobacteriota	Actinobacteria	Frankiales	Acidothermaceae	Acidothermus	uncultured_Thermomonosporaceae
B803	2	0.00160069	0.271558	0	0.5	20	Peripheral	Bacteria	Actinobacteriota	Thermoleophilia	Solirubrobacterales	Solirubrobacteraceae	Conexibacter	uncultured_bacterium
B793	1	0	1	0	0	31	Peripheral	Bacteria	Chloroflexi	Ktedonobacteria	Ktedonobacterales	Ktedonobacteraceae	uncultured	NA
B614	15	0.00164313	0.305718	-0.158897	0.124444	1	Peripheral	Bacteria	Planctomycetota	Planctomycetes	Gemmatales	Gemmataceae	uncultured	NA
B289	9	0.00019628	0.281272	-0.417506	0	1	Peripheral	Bacteria	Actinobacteriota	Thermoleophilia	Solirubrobacterales	Solirubrobacteraceae	Conexibacter	uncultured_bacterium
B794	5	0.000935382	0.254495	-0.624392	0	1	Peripheral	Bacteria	Proteobacteria	Alphaproteobacteria	Rhizobiales	Xanthobacteraceae	NA	NA
B356	3	6.83015e-05	0.260559	-0.387524	0.444444	6	Peripheral	Bacteria	Chloroflexi	Ktedonobacteria	Ktedonobacterales	Ktedonobacteraceae	HSB_OF53-F07	uncultured_bacterium
B277	6	4.04658e-05	0.278989	-0.319582	0.5	2	Peripheral	Bacteria	Proteobacteria	Alphaproteobacteria	Rhizobiales	Rhodomicrobiaceae	Rhodomicrobium	NA
B669	3	0	0.262034	-0.727835	0	1	Peripheral	Bacteria	Proteobacteria	Alphaproteobacteria	Elsterales	uncultured	uncultured	uncultured_Stella
B1229	3	1.62503e-05	0.246415	-0.393464	0.444444	7	Peripheral	Bacteria	Firmicutes	Bacilli	Alicyclobacillales	Alicyclobacillaceae	Acidibacillus	Acidibacillus_ferrooxidans
B602	9	0.000223758	0.298289	-0.417506	0	1	Peripheral	Bacteria	Proteobacteria	Alphaproteobacteria	Elsterales	uncultured	uncultured	NA
B265	5	6.43245e-06	0.279378	-0.648992	0	3	Peripheral	Bacteria	Proteobacteria	Alphaproteobacteria	Caulobacterales	Caulobacteraceae	NA	NA
B858	7	0.00163413	0.271374	-0.520949	1.11022e-16	1	Peripheral	Bacteria	Actinobacteriota	Actinobacteria	Pseudonocardiales	Pseudonocardiaceae	NA	NA
B134	3	1.23749e-05	0.274407	-0.782823	0.444444	3	Peripheral	Bacteria	Planctomycetota	Planctomycetes	Isosphaerales	Isosphaeraceae	Aquisphaera	NA
B1289	9	7.26806e-05	0.306575	-0.13558	0.493827	2	Peripheral	Bacteria	Chloroflexi	Ktedonobacteria	Ktedonobacterales	Ktedonobacteraceae	G12-WMSP1	uncultured_bacterium
B65	1	0	0.257216	-0.827433	0	3	Peripheral	Bacteria	Chloroflexi	AD3	AD3	AD3	AD3	uncultured_Chloroflexi
B671	2	0.000315047	0.257436	-0.782823	0	3	Peripheral	Bacteria	RCP2-54	RCP2-54	RCP2-54	RCP2-54	RCP2-54	NA
B171	59	0.00258883	0.369926	1.80652	0.209135	1	Peripheral	Bacteria	Chloroflexi	Ktedonobacteria	Ktedonobacterales	Ktedonobacteraceae	uncultured	uncultured_soil
B600	6	2.53873e-06	0.287524	-0.572671	0	1	Peripheral	Bacteria	RCP2-54	RCP2-54	RCP2-54	RCP2-54	RCP2-54	NA
B443	7	0.000102278	0.286633	-0.520949	1.11022e-16	1	Peripheral	Bacteria	Proteobacteria	Alphaproteobacteria	Elsterales	uncultured	uncultured	NA
B442	3	0	0.275475	-0.727835	0	1	Peripheral	Bacteria	Proteobacteria	Alphaproteobacteria	Acetobacterales	Acetobacteraceae	uncultured	NA
B314	13	9.30326e-05	0.318338	-0.417506	0.426036	1	Peripheral	Bacteria	Planctomycetota	Planctomycetes	Isosphaerales	Isosphaeraceae	Aquisphaera	NA
B2077	4	0	0.287387	-0.693602	0	3	Peripheral	Bacteria	Actinobacteriota	Thermoleophilia	Solirubrobacterales	Solirubrobacteraceae	Conexibacter	uncultured_bacterium
B404	13	8.33038e-05	0.275538	-0.292109	0	3	Peripheral	Bacteria	Planctomycetota	Planctomycetes	Isosphaerales	Isosphaeraceae	Tundrisphaera	uncultured_Singulisphaera
B799	7	0.00086387	0.251884	-0.572671	0.244898	1	Peripheral	Bacteria	Chloroflexi	Ktedonobacteria	Ktedonobacterales	Ktedonobacteraceae	uncultured	NA
B702	7	0.000633184	0.285409	-0.572671	0.244898	1	Peripheral	Bacteria	Actinobacteriota	Actinobacteria	Streptosporangiales	Thermomonosporaceae	NA	NA
B677	4	5.6763e-05	0.270641	-0.693602	0	3	Peripheral	Bacteria	Chloroflexi	Ktedonobacteria	Ktedonobacterales	Ktedonobacteraceae	1921-02-01	NA
B654	6	8.02419e-05	0.283392	-0.648992	0.277778	3	Peripheral	Bacteria	Actinobacteriota	Actinobacteria	Frankiales	Acidothermaceae	Acidothermus	uncultured_actinobacterium
B720	3	0.00178693	0.234594	-0.20516	0	6	Peripheral	Bacteria	Actinobacteriota	Actinobacteria	Catenulisporales	Actinospicaceae	Actinospica	NA
B503	3	0.00161944	0.227884	-0.20516	0	6	Peripheral	Bacteria	Actinobacteriota	Thermoleophilia	Solirubrobacterales	Solirubrobacteraceae	Conexibacter	NA
B327	2	0.00160069	0.272172	0	0.5	25	Peripheral	Bacteria	Proteobacteria	Alphaproteobacteria	Elsterales	uncultured	uncultured	NA
B87	7	0.000537839	0.297699	-0.676114	0.571429	1	Peripheral	Bacteria	Actinobacteriota	Thermoleophilia	Solirubrobacterales	67-14	67-14	NA
B212	4	0	0.280093	-0.693602	0	3	Peripheral	Bacteria	Acidobacteriota	Acidobacteriae	Bryobacterales	Bryobacteraceae	Bryobacter	uncultured_Holophaga
B1346	4	0	0.276425	-0.503584	0.5	2	Peripheral	Bacteria	Chloroflexi	Ktedonobacteria	Ktedonobacterales	Ktedonobacteraceae	NA	NA
B79	3	0	0.276107	-0.503584	0.444444	2	Peripheral	Bacteria	Chloroflexi	AD3	AD3	AD3	AD3	uncultured_bacterium
B196	15	0.000139051	0.330041	-0.262341	0.32	1	Peripheral	Bacteria	Actinobacteriota	Actinobacteria	Corynebacteriales	Mycobacteriaceae	Mycobacterium	NA
B379	2	0	0.275728	-0.687586	0.5	2	Peripheral	Bacteria	Acidobacteriota	Acidobacteriae	Solibacterales	Solibacteraceae	Candidatus_Solibacter	NA
B2221	1	0	0.275097	-0.827433	0	3	Peripheral	Bacteria	Proteobacteria	Alphaproteobacteria	Elsterales	uncultured	uncultured	uncultured_bacterium
B1358	2	0	0.275034	-0.782823	0	3	Peripheral	Bacteria	Firmicutes	Bacilli	Bacillales	Bacillaceae	Bacillus	NA
B499	4	4.109e-05	0.258932	-0.569888	0.375	6	Peripheral	Bacteria	Acidobacteriota	Acidobacteriae	Solibacterales	Solibacteraceae	Candidatus_Solibacter	NA
B217	18	5.19473e-05	0.32986	-0.0554541	0.197531	1	Peripheral	Bacteria	Actinobacteriota	Thermoleophilia	Solirubrobacterales	Solirubrobacteraceae	Conexibacter	NA
B239	1	0	0.203519	0	0	23	Peripheral	Bacteria	Actinobacteriota	Thermoleophilia	Solirubrobacterales	Solirubrobacteraceae	Conexibacter	uncultured_Conexibacteraceae
B664	1	0	0.226468	0	0	17	Peripheral	Bacteria	Chloroflexi	Ktedonobacteria	Ktedonobacterales	Ktedonobacteraceae	FCPS473	uncultured_bacterium
B19	26	0.000795298	0.325399	0.254876	0.269231	1	Peripheral	Bacteria	Chloroflexi	Ktedonobacteria	Ktedonobacterales	Ktedonobacteraceae	uncultured	uncultured_Clostridiales
B603	17	0.000744479	0.326282	-0.0554541	0.110727	1	Peripheral	Bacteria	Actinobacteriota	Actinobacteria	Frankiales	Acidothermaceae	Acidothermus	NA
B189	2	5.28817e-05	0.252096	-0.503584	0	2	Peripheral	Bacteria	Chloroflexi	Ktedonobacteria	Ktedonobacterales	Ktedonobacteraceae	Ktedonobacter	Ktedonobacter_racemifer
B567	6	0.000170043	0.294132	-0.676114	0.5	1	Peripheral	Bacteria	Actinobacteriota	Actinobacteria	NA	NA	NA	NA
B1105	2	0	0.210536	-0.779557	0	1	Peripheral	Bacteria	Proteobacteria	Alphaproteobacteria	Elsterales	uncultured	uncultured	uncultured_proteobacterium
B242	5	0.00038373	0.282859	-0.676114	0.32	1	Peripheral	Bacteria	Proteobacteria	Alphaproteobacteria	Elsterales	uncultured	uncultured	uncultured_bacterium
B1109	4	8.10458e-07	0.259211	-0.676114	0	1	Peripheral	Bacteria	Chloroflexi	Ktedonobacteria	Ktedonobacterales	Ktedonobacteraceae	uncultured	uncultured_Clostridiales
B302	17	0.000359457	0.301126	-0.107176	0.207612	1	Peripheral	Bacteria	Actinobacteriota	Thermoleophilia	Solirubrobacterales	Solirubrobacteraceae	Conexibacter	uncultured_bacterium
B731	1	0	0.242199	-0.831279	0	1	Peripheral	Bacteria	Chloroflexi	AD3	AD3	AD3	AD3	uncultured_Chloroflexi
B1156	1	0	0.242199	-0.831279	0	1	Peripheral	Bacteria	Actinobacteriota	Actinobacteria	Propionibacteriales	Propionibacteriaceae	Cutibacterium	NA
B2485	1	0	0.242199	-0.831279	0	1	Peripheral	Bacteria	Firmicutes	Bacilli	Staphylococcales	Staphylococcaceae	Staphylococcus	NA
B607	2	0	0.252466	-0.637974	0.5	5	Peripheral	Bacteria	Firmicutes	Bacilli	Bacillales	Bacillaceae	Bacillus	NA
B1412	1	0	0.242199	-0.831279	0	1	Peripheral	Bacteria	Proteobacteria	Alphaproteobacteria	NA	NA	NA	NA
B616	12	0.000177561	0.3009	-0.365784	0.291667	1	Peripheral	Bacteria	Actinobacteriota	Actinobacteria	Pseudonocardiales	Pseudonocardiaceae	NA	NA
B588	1	0	0.191835	0	0	22	Peripheral	Bacteria	Chloroflexi	Ktedonobacteria	Ktedonobacterales	Ktedonobacteraceae	Ktedonobacter	Ktedonobacter_racemifer
B267	8	0.00340994	0.310933	-0.572671	0.40625	1	Peripheral	Bacteria	Proteobacteria	Alphaproteobacteria	Elsterales	uncultured	uncultured	uncultured_Stella
B183	6	1.59404e-05	0.288489	-0.572671	0	1	Peripheral	Bacteria	Actinobacteriota	Actinobacteria	Streptosporangiales	Thermomonosporaceae	Actinomadura	NA
B1279	5	0	0.248092	-0.624392	0	1	Peripheral	Bacteria	Proteobacteria	Alphaproteobacteria	Elsterales	Elsteraceae	uncultured	uncultured_bacterium
B894	10	7.37544e-05	0.25623	-0.365784	0	1	Peripheral	Bacteria	Proteobacteria	Alphaproteobacteria	Acetobacterales	Acetobacteraceae	uncultured	uncultured_eubacterium
B187	6	1.12378e-05	0.289322	-0.199156	0.611111	5	Peripheral	Bacteria	WPS-2	WPS-2	WPS-2	WPS-2	WPS-2	uncultured_bacterium
B313	5	0.000316743	0.283793	-0.199156	0.48	5	Peripheral	Bacteria	WPS-2	WPS-2	WPS-2	WPS-2	WPS-2	uncultured_bacterium
B458	7	9.37585e-05	0.287661	-0.572671	0.244898	1	Peripheral	Bacteria	Actinobacteriota	Actinobacteria	NA	NA	NA	NA
B2867	1	0	1	0	0	35	Peripheral	Bacteria	Myxococcota	Polyangia	Polyangiales	Polyangiaceae	Pajaroellobacter	metagenome
B868	8	9.76301e-05	0.300976	-0.572671	0.375	1	Peripheral	Bacteria	Actinobacteriota	Thermoleophilia	Solirubrobacterales	Solirubrobacteraceae	Conexibacter	NA
B1419	2	0	0.281469	-0.831279	0.5	1	Peripheral	Bacteria	Myxococcota	Polyangia	Polyangiales	Polyangiaceae	Minicystis	uncultured_bacterium
B877	3	3.42937e-06	0.26615	-0.727835	0	1	Peripheral	Bacteria	Proteobacteria	Alphaproteobacteria	Rhodospirillales	Magnetospirillaceae	uncultured	uncultured_bacterium
B1997	1	0	0.222366	-0.637974	0	5	Peripheral	Bacteria	Firmicutes	Bacilli	Alicyclobacillales	Alicyclobacillaceae	Alicyclobacillus	NA
B1387	6	8.38488e-06	0.279767	-0.604382	0	3	Peripheral	Bacteria	Firmicutes	Bacilli	Bacillales	Planococcaceae	Domibacillus	NA
B1490	1	0	0.190047	-0.569888	0	6	Peripheral	Bacteria	Actinobacteriota	Actinobacteria	Corynebacteriales	Nocardiaceae	Nocardia	Nocardia_jejuensis
B536	3	0.00279125	0.269248	-0.387524	0.444444	6	Peripheral	Bacteria	Myxococcota	Polyangia	Polyangiales	Polyangiaceae	Pajaroellobacter	uncultured_Polyangiaceae
B986	3	0.00160069	0.275601	-0.738213	0	3	Peripheral	Bacteria	Firmicutes	Bacilli	Bacillales	Planococcaceae	Domibacillus	NA
B324	10	0.000561443	0.286975	0.600428	0.34	2	Peripheral	Bacteria	Proteobacteria	Alphaproteobacteria	Rhizobiales	Beijerinckiaceae	Roseiarcus	NA
B1305	2	0	0.261181	-0.779557	0	1	Peripheral	Bacteria	Proteobacteria	Alphaproteobacteria	Rickettsiales	SM2D12	SM2D12	NA
B958	2	0	0.247582	-0.687586	0.5	2	Peripheral	Bacteria	Proteobacteria	Alphaproteobacteria	Micropepsales	Micropepsaceae	uncultured	uncultured_Alphaproteobacteria
B1231	1	0	0.273845	-0.831279	0	1	Peripheral	Bacteria	Acidobacteriota	Acidobacteriae	Bryobacterales	Bryobacteraceae	Bryobacter	NA
B136	11	0.000659013	0.320032	-0.417506	0.297521	1	Peripheral	Bacteria	Proteobacteria	Alphaproteobacteria	Elsterales	uncultured	uncultured	NA
B937	15	0.000110505	0.305796	-0.158897	0.124444	1	Peripheral	Bacteria	Actinobacteriota	Actinobacteria	Pseudonocardiales	Pseudonocardiaceae	NA	NA
B1352	1	0	0.187763	-0.687586	0	2	Peripheral	Bacteria	Acidobacteriota	Acidobacteriae	NA	NA	NA	NA
B769	2	1.1197e-05	0.257436	-0.687586	0.5	2	Peripheral	Bacteria	Proteobacteria	Alphaproteobacteria	Elsterales	URHD0088	URHD0088	uncultured_bacterium
B696	6	4.92655e-05	0.267452	0.0484216	0.277778	2	Peripheral	Bacteria	Myxococcota	Myxococcia	Myxococcales	Anaeromyxobacteraceae	Anaeromyxobacter	uncultured_delta
B823	3	0.000299354	0.244314	-0.738213	0	3	Peripheral	Bacteria	Proteobacteria	Alphaproteobacteria	Elsterales	Elsteraceae	Aliidongia	Aliidongia_dinghuensis
B517	5	0	0.285274	-0.624392	0	1	Peripheral	Bacteria	Proteobacteria	Alphaproteobacteria	Rhizobiales	Xanthobacteraceae	uncultured	NA
B475	2	1.36621e-05	0.278666	-0.831279	0.5	1	Peripheral	Bacteria	Proteobacteria	Alphaproteobacteria	Rhizobiales	Rhodomicrobiaceae	Rhodomicrobium	NA
B1347	3	1.27044e-06	0.238454	-0.727835	0	1	Peripheral	Bacteria	Proteobacteria	Alphaproteobacteria	Rhizobiales	Xanthobacteraceae	uncultured	NA
B2424	1	0	0.242199	-0.831279	0	1	Peripheral	Bacteria	NA	NA	NA	NA	NA	NA
B587	16	0.000208763	0.30564	-0.202889	0.117188	3	Peripheral	Bacteria	NA	NA	NA	NA	NA	NA
B734	7	0.000392813	0.271864	-0.676114	0.489796	1	Peripheral	Bacteria	Patescibacteria	Saccharimonadia	Saccharimonadales	Saccharimonadales	Saccharimonadales	NA
B1098	3	0	0.236532	-0.319582	0	2	Peripheral	Bacteria	Patescibacteria	Saccharimonadia	Saccharimonadales	LWQ8	LWQ8	uncultured_Candidatus
B827	7	0.0029476	0.281601	-0.319582	0.489796	2	Peripheral	Bacteria	Patescibacteria	Saccharimonadia	Saccharimonadales	LWQ8	LWQ8	uncultured_bacterium
B1161	5	2.47692e-05	0.258155	-0.676114	0.32	1	Peripheral	Bacteria	Patescibacteria	Saccharimonadia	Saccharimonadales	LWQ8	LWQ8	uncultured_bacterium
B1368	2	0	0.266327	-0.779557	0	1	Peripheral	Bacteria	Patescibacteria	Saccharimonadia	Saccharimonadales	Saccharimonadales	Saccharimonadales	uncultured_bacterium
B427	32	0.00244122	0.336692	0.513484	0.275391	1	Peripheral	Bacteria	Patescibacteria	Saccharimonadia	Saccharimonadales	Saccharimonadales	Saccharimonadales	uncultured_bacterium
B1437	2	0.000511778	0.262664	-0.866025	0.5	12	Peripheral	Bacteria	Patescibacteria	Saccharimonadia	Saccharimonadales	Saccharimonadales	Saccharimonadales	uncultured_bacterium
B676	3	2.38869e-05	0.278086	-0.727835	0	1	Peripheral	Bacteria	Patescibacteria	Saccharimonadia	Saccharimonadales	Saccharimonadales	Saccharimonadales	uncultured_bacterium
B2792	1	0	0.191652	-0.675214	0	8	Peripheral	Bacteria	Patescibacteria	Saccharimonadia	Saccharimonadales	Saccharimonadales	Saccharimonadales	uncultured_bacterium
B1807	2	2.53294e-06	0.25236	-0.779557	0	1	Peripheral	Bacteria	Patescibacteria	Saccharimonadia	Saccharimonadales	Saccharimonadaceae	TM7a	uncultured_bacterium
B672	7	6.47291e-05	0.285748	-0.520949	1.11022e-16	1	Peripheral	Bacteria	Patescibacteria	Saccharimonadia	Saccharimonadales	Saccharimonadaceae	TM7a	uncultured_bacterium
B905	5	9.6397e-05	0.277765	-0.624392	0	1	Peripheral	Bacteria	Patescibacteria	Saccharimonadia	Saccharimonadales	Saccharimonadaceae	TM7a	uncultured_bacterium
B1326	1	0	0.242247	-0.831279	0	1	Peripheral	Bacteria	Patescibacteria	Saccharimonadia	Saccharimonadales	Saccharimonadaceae	TM7a	uncultured_bacterium
B2070	1	0	0.250052	-0.831279	0	1	Peripheral	Bacteria	Patescibacteria	Saccharimonadia	Saccharimonadales	Saccharimonadales	Saccharimonadales	uncultured_soil
B994	7	8.80291e-05	0.290439	-0.624392	0.408163	1	Peripheral	Bacteria	Bacteroidota	Bacteroidia	Chitinophagales	Chitinophagaceae	Puia	NA
B1219	2	0	0.25199	-0.675214	0.5	8	Peripheral	Bacteria	Bacteroidota	Bacteroidia	Chitinophagales	Chitinophagaceae	Puia	NA
B1550	1	0	0.158185	-0.866025	0	12	Peripheral	Bacteria	Bacteroidota	Bacteroidia	Chitinophagales	Chitinophagaceae	Puia	NA
B733	5	1.46657e-05	0.272357	-0.319582	0.56	2	Peripheral	Bacteria	Bacteroidota	Bacteroidia	Chitinophagales	Chitinophagaceae	Puia	NA
B785	9	0.000218917	0.289113	0.0484216	0.567901	2	Peripheral	Bacteria	Bacteroidota	Bacteroidia	Chitinophagales	Chitinophagaceae	Puia	NA
B72	66	0.010296	0.362677	2.06513	0.23921	1	Peripheral	Bacteria	Bacteroidota	Bacteroidia	Chitinophagales	Chitinophagaceae	Puia	metagenome
B309	23	0.00342261	0.327347	0.0479891	0.37051	1	Peripheral	Bacteria	Bacteroidota	Bacteroidia	Chitinophagales	Chitinophagaceae	Puia	metagenome
B1971	2	1.16981e-05	0.23046	-0.418565	0	5	Peripheral	Bacteria	Bacteroidota	Bacteroidia	Sphingobacteriales	Sphingobacteriaceae	Mucilaginibacter	NA
B1301	11	2.64214e-05	0.29065	-0.365784	0.165289	1	Peripheral	Bacteria	Bacteroidota	Bacteroidia	Sphingobacteriales	Sphingobacteriaceae	Mucilaginibacter	NA
B925	1	0	0.241809	-0.827433	0	3	Peripheral	Bacteria	Proteobacteria	Gammaproteobacteria	Salinisphaerales	Solimonadaceae	Nevskia	NA
B943	3	6.07155e-06	0.254173	-0.727835	0	1	Peripheral	Bacteria	Proteobacteria	Gammaproteobacteria	Salinisphaerales	Solimonadaceae	Nevskia	NA
B626	12	0.000312923	0.278924	1.33671	0.277778	5	Peripheral	Bacteria	Proteobacteria	Gammaproteobacteria	Enterobacterales	Yersiniaceae	NA	NA
B92	21	0.00238973	0.321744	0.0201629	0.0907029	3	Peripheral	Bacteria	Proteobacteria	Gammaproteobacteria	Burkholderiales	Burkholderiaceae	Burkholderia-Caballeronia-Paraburkholderia	NA
B942	2	0	0.220774	-0.779557	0	1	Peripheral	Bacteria	Proteobacteria	Gammaproteobacteria	Burkholderiales	Burkholderiaceae	Burkholderia-Caballeronia-Paraburkholderia	NA
B342	3	6.78599e-05	0.266977	-0.782823	0.444444	3	Peripheral	Bacteria	Proteobacteria	Gammaproteobacteria	Burkholderiales	Burkholderiaceae	Burkholderia-Caballeronia-Paraburkholderia	NA
B2691	2	0	0.236951	-0.418565	0	5	Peripheral	Bacteria	Proteobacteria	Gammaproteobacteria	Burkholderiales	Burkholderiaceae	Burkholderia-Caballeronia-Paraburkholderia	NA
B32	9	0.0011125	0.312143	-0.515161	0.197531	3	Peripheral	Bacteria	Proteobacteria	Gammaproteobacteria	Burkholderiales	Burkholderiaceae	Burkholderia-Caballeronia-Paraburkholderia	NA
B990	3	2.46253e-05	0.242443	-0.319582	0	2	Peripheral	Bacteria	Proteobacteria	Gammaproteobacteria	Burkholderiales	Burkholderiaceae	Burkholderia-Caballeronia-Paraburkholderia	NA
B456	1	0	0.260898	-0.827433	0	3	Peripheral	Bacteria	Proteobacteria	Gammaproteobacteria	Burkholderiales	Burkholderiaceae	Burkholderia-Caballeronia-Paraburkholderia	NA
B1699	1	0	0.20824	-0.687586	0	2	Peripheral	Bacteria	Proteobacteria	Gammaproteobacteria	Burkholderiales	Burkholderiaceae	Burkholderia-Caballeronia-Paraburkholderia	NA
B297	5	2.63384e-05	0.292986	-0.676114	0.32	1	Peripheral	Bacteria	Proteobacteria	Gammaproteobacteria	Burkholderiales	Burkholderiaceae	Burkholderia-Caballeronia-Paraburkholderia	NA
B477	2	1.34529e-05	0.201137	0	0	9	Peripheral	Bacteria	Proteobacteria	Gammaproteobacteria	Burkholderiales	Burkholderiaceae	Burkholderia-Caballeronia-Paraburkholderia	NA
B938	4	2.52326e-05	0.24511	-0.20516	0.375	6	Peripheral	Bacteria	Proteobacteria	Gammaproteobacteria	Burkholderiales	Burkholderiaceae	Burkholderia-Caballeronia-Paraburkholderia	NA
B1383	1	0	0.190047	-0.713153	0	7	Peripheral	Bacteria	Proteobacteria	Gammaproteobacteria	Burkholderiales	Comamonadaceae	uncultured	NA
B1579	1	0	0.244214	-0.831279	0	1	Peripheral	Bacteria	Proteobacteria	Gammaproteobacteria	Burkholderiales	Comamonadaceae	uncultured	NA
B2065	1	0	0.228968	-0.431067	0	4	Peripheral	Bacteria	Proteobacteria	Gammaproteobacteria	Burkholderiales	Oxalobacteraceae	Massilia	NA
B1350	2	0	0.264628	-0.675214	0.5	8	Peripheral	Bacteria	Proteobacteria	Gammaproteobacteria	Gammaproteobacteria_Incertae_Sedis	Unknown_Family	Acidibacter	NA
B31	47	0.00162629	0.356973	1.18003	0.0416478	3	Peripheral	Bacteria	Proteobacteria	Gammaproteobacteria	Gammaproteobacteria_Incertae_Sedis	Unknown_Family	Acidibacter	NA
B179	3	0	0.27058	-0.738213	0	3	Peripheral	Bacteria	Proteobacteria	Gammaproteobacteria	Gammaproteobacteria_Incertae_Sedis	Unknown_Family	Acidibacter	NA
B376	8	1.45894e-05	0.290019	0.0484216	0.53125	2	Peripheral	Bacteria	Proteobacteria	Gammaproteobacteria	Gammaproteobacteria_Incertae_Sedis	Unknown_Family	Acidibacter	uncultured_bacterium
B464	5	0	0.277573	-0.13558	0.32	2	Peripheral	Bacteria	Proteobacteria	Gammaproteobacteria	Gammaproteobacteria_Incertae_Sedis	Unknown_Family	Acidibacter	NA
B713	9	0.000645865	0.313526	-0.604382	0.444444	3	Peripheral	Bacteria	Proteobacteria	Gammaproteobacteria	Gammaproteobacteria_Incertae_Sedis	Unknown_Family	Acidibacter	NA
B996	1	0	1	0	0	30	Peripheral	Bacteria	Proteobacteria	Gammaproteobacteria	Gammaproteobacteria_Incertae_Sedis	Unknown_Family	Acidibacter	NA
B284	23	0.000462706	0.345988	0.0997108	0.287335	1	Peripheral	Bacteria	Proteobacteria	Gammaproteobacteria	WD260	WD260	WD260	NA
B364	16	0.00017811	0.323997	-0.0554541	0	1	Peripheral	Bacteria	Proteobacteria	Gammaproteobacteria	WD260	WD260	WD260	NA
B233	24	0.000848725	0.325047	0.151432	0.277778	1	Peripheral	Bacteria	Proteobacteria	Gammaproteobacteria	WD260	WD260	WD260	NA
B480	11	8.5596e-05	0.294925	0.600428	0.429752	2	Peripheral	Bacteria	Proteobacteria	Gammaproteobacteria	WD260	WD260	WD260	uncultured_bacterium
B109	10	0.000205448	0.307437	-0.42594	0	3	Peripheral	Bacteria	Proteobacteria	Gammaproteobacteria	WD260	WD260	WD260	uncultured_bacterium
B1864	2	0	0.232914	-0.503584	0	2	Peripheral	Bacteria	Proteobacteria	Gammaproteobacteria	Diplorickettsiales	Diplorickettsiaceae	uncultured	metagenome
B1555	1	0	0.2003	-0.827433	0	3	Peripheral	Bacteria	Proteobacteria	Gammaproteobacteria	Xanthomonadales	Rhodanobacteraceae	Dyella	NA
B766	3	1.11167e-05	0.287181	-0.779557	0.444444	1	Peripheral	Bacteria	Proteobacteria	Gammaproteobacteria	Xanthomonadales	Rhodanobacteraceae	Dyella	NA
B695	7	5.69069e-05	0.288974	-0.572671	0.244898	1	Peripheral	Bacteria	Proteobacteria	Gammaproteobacteria	Xanthomonadales	Rhodanobacteraceae	Dyella	NA
B1077	2	0	0.281338	-0.831279	0.5	1	Peripheral	Bacteria	Proteobacteria	Gammaproteobacteria	Xanthomonadales	Rhodanobacteraceae	Dyella	NA
B243	7	0.000328067	0.30015	-0.572671	0.244898	1	Peripheral	Bacteria	Acidobacteriota	Acidobacteriae	Subgroup_2	Subgroup_2	Subgroup_2	bacterium_Ellin7509
B33	17	0.000292543	0.313853	-0.113668	0	3	Peripheral	Bacteria	Acidobacteriota	Acidobacteriae	Subgroup_2	Subgroup_2	Subgroup_2	bacterium_Ellin7509
B172	2	0	0.276743	-0.782823	0	3	Peripheral	Bacteria	Acidobacteriota	Acidobacteriae	Subgroup_2	Subgroup_2	Subgroup_2	NA
B58	2	0	0.250104	-0.779557	0	1	Peripheral	Bacteria	Acidobacteriota	Acidobacteriae	Subgroup_2	Subgroup_2	Subgroup_2	bacterium_Ellin7509
B53	2	0	0.252625	-0.779557	0	1	Peripheral	Bacteria	Acidobacteriota	Acidobacteriae	Subgroup_2	Subgroup_2	Subgroup_2	bacterium_Ellin7509
B227	14	0.00022764	0.323735	-0.42594	0.438776	3	Peripheral	Bacteria	Acidobacteriota	Acidobacteriae	Subgroup_2	Subgroup_2	Subgroup_2	NA
B556	6	1.21063e-07	0.284666	-0.572671	0	1	Peripheral	Bacteria	Acidobacteriota	Acidobacteriae	Subgroup_2	Subgroup_2	Subgroup_2	NA
B121	3	0.00309034	0.254819	-0.503584	0.444444	2	Peripheral	Bacteria	Acidobacteriota	Acidobacteriae	Subgroup_2	Subgroup_2	Subgroup_2	uncultured_eubacterium
B88	7	0	0.291636	-0.559771	1.11022e-16	3	Peripheral	Bacteria	Acidobacteriota	Acidobacteriae	Subgroup_2	Subgroup_2	Subgroup_2	uncultured_eubacterium
B256	1	0	0.240456	-0.827433	0	3	Peripheral	Bacteria	Acidobacteriota	Acidobacteriae	Subgroup_2	Subgroup_2	Subgroup_2	NA
B290	3	0.000132464	0.29711	-0.687586	0.444444	2	Peripheral	Bacteria	Acidobacteriota	Acidobacteriae	Subgroup_2	Subgroup_2	Subgroup_2	NA
B1016	7	3.08506e-05	0.273347	-0.604382	0.244898	3	Peripheral	Bacteria	Acidobacteriota	Acidobacteriae	Subgroup_2	Subgroup_2	Subgroup_2	uncultured_eubacterium
B1603	1	0	0.236253	-0.687586	0	2	Peripheral	Bacteria	Acidobacteriota	Acidobacteriae	Subgroup_2	Subgroup_2	Subgroup_2	uncultured_eubacterium
B1221	4	0	0.235145	0.245915	0	7	Peripheral	Bacteria	Acidobacteriota	Acidobacteriae	Subgroup_2	Subgroup_2	Subgroup_2	uncultured_eubacterium
B100	5	0.000141152	0.297551	-0.738213	0.48	3	Peripheral	Bacteria	Acidobacteriota	Acidobacteriae	Subgroup_2	Subgroup_2	Subgroup_2	NA
B147	33	0.000447057	0.334352	-0.113668	0.499541	3	Peripheral	Bacteria	Acidobacteriota	Acidobacteriae	Subgroup_2	Subgroup_2	Subgroup_2	NA
B527	1	0	0.178381	-0.675214	0	8	Peripheral	Bacteria	Acidobacteriota	Acidobacteriae	Subgroup_2	Subgroup_2	Subgroup_2	NA
B283	1	0	1	0	0	29	Peripheral	Bacteria	Acidobacteriota	Acidobacteriae	Subgroup_2	Subgroup_2	Subgroup_2	uncultured_soil
B1125	6	0.000116451	0.269731	0.0484216	0.277778	2	Peripheral	Bacteria	Acidobacteriota	Acidobacteriae	Subgroup_2	Subgroup_2	Subgroup_2	uncultured_soil
B1097	1	0	0.159803	-0.713153	0	7	Peripheral	Bacteria	Acidobacteriota	Acidobacteriae	Subgroup_2	Subgroup_2	Subgroup_2	uncultured_forest
B282	9	8.19896e-05	0.301655	-0.470551	0	3	Peripheral	Bacteria	Acidobacteriota	Acidobacteriae	Subgroup_2	Subgroup_2	Subgroup_2	uncultured_forest
B726	2	0.00160069	0.19731	-0.393464	0	7	Peripheral	Bacteria	Acidobacteriota	Acidobacteriae	Subgroup_2	Subgroup_2	Subgroup_2	uncultured_forest
B102	13	0.000274089	0.309334	-0.515161	0.52071	3	Peripheral	Bacteria	Acidobacteriota	Acidobacteriae	Subgroup_2	Subgroup_2	Subgroup_2	uncultured_Holophaga
B913	1	0	0.240456	-0.827433	0	3	Peripheral	Bacteria	Acidobacteriota	Acidobacteriae	Subgroup_2	Subgroup_2	Subgroup_2	uncultured_Holophaga
B405	5	1.91629e-05	0.285477	-0.624392	0	1	Peripheral	Bacteria	Acidobacteriota	Acidobacteriae	Acidobacteriales	Acidobacteriaceae_(Subgroup_1)	Acidipila	NA
B1252	1	0	0.202389	-0.831279	0	1	Peripheral	Bacteria	Acidobacteriota	Acidobacteriae	Acidobacteriales	Acidobacteriaceae_(Subgroup_1)	Acidipila	NA
B2206	1	0	0.228968	-0.431067	0	4	Peripheral	Bacteria	Acidobacteriota	Acidobacteriae	Acidobacteriales	Acidobacteriaceae_(Subgroup_1)	Acidipila	NA
B999	2	0	0.22836	-0.503584	0	2	Peripheral	Bacteria	Acidobacteriota	Acidobacteriae	Acidobacteriales	Acidobacteriaceae_(Subgroup_1)	Acidipila	NA
B750	1	0	0.232914	-0.827433	0	3	Peripheral	Bacteria	Acidobacteriota	Acidobacteriae	Acidobacteriales	Acidobacteriaceae_(Subgroup_1)	Acidipila	NA
B2292	2	0	0.236951	-0.418565	0	5	Peripheral	Bacteria	Acidobacteriota	Acidobacteriae	Acidobacteriales	Acidobacteriaceae_(Subgroup_1)	NA	NA
B681	2	8.76248e-06	0.275034	-0.687586	0.5	2	Peripheral	Bacteria	Acidobacteriota	Acidobacteriae	Acidobacteriales	Acidobacteriaceae_(Subgroup_1)	Acidipila	NA
B258	32	0.00382449	0.340215	-0.0690578	0.541016	3	Peripheral	Bacteria	Acidobacteriota	Acidobacteriae	Acidobacteriales	Acidobacteriaceae_(Subgroup_1)	Acidipila	NA
B447	7	0.000297091	0.284936	-0.572671	0.244898	1	Peripheral	Bacteria	Acidobacteriota	Acidobacteriae	Acidobacteriales	Acidobacteriaceae_(Subgroup_1)	Acidipila	NA
B1012	2	0	0.182799	-0.486562	0	10	Peripheral	Bacteria	Acidobacteriota	Acidobacteriae	Acidobacteriales	Acidobacteriaceae_(Subgroup_1)	Granulicella	NA
B1193	3	1.61152e-05	0.236764	-0.727835	0	1	Peripheral	Bacteria	Acidobacteriota	Acidobacteriae	Acidobacteriales	Acidobacteriaceae_(Subgroup_1)	Granulicella	NA
B34	14	0.000705668	0.317247	-0.520949	0.561224	1	Peripheral	Bacteria	Acidobacteriota	Acidobacteriae	Acidobacteriales	Acidobacteriaceae_(Subgroup_1)	Granulicella	NA
B609	2	3.57155e-07	0.283459	-0.831279	0.5	1	Peripheral	Bacteria	Acidobacteriota	Acidobacteriae	Acidobacteriales	Acidobacteriaceae_(Subgroup_1)	Granulicella	NA
B101	5	8.77101e-06	0.301882	-0.648992	0	3	Peripheral	Bacteria	Acidobacteriota	Acidobacteriae	Acidobacteriales	Acidobacteriaceae_(Subgroup_1)	Granulicella	uncultured_Acidobacteria
B462	1	0	0.236485	-0.827433	0	3	Peripheral	Bacteria	Acidobacteriota	Acidobacteriae	Acidobacteriales	Acidobacteriaceae_(Subgroup_1)	Granulicella	uncultured_Acidobacteria
B545	2	0	0.275791	-0.782823	0	3	Peripheral	Bacteria	Acidobacteriota	Acidobacteriae	Acidobacteriales	uncultured	uncultured	NA
B2851	1	0	0.216952	-0.569888	0	6	Peripheral	Bacteria	Acidobacteriota	Acidobacteriae	Acidobacteriales	uncultured	uncultured	NA
B1256	1	0	0.200868	-0.966092	0	14	Peripheral	Bacteria	Acidobacteriota	Acidobacteriae	Acidobacteriales	uncultured	uncultured	NA
B1041	1	0	1	0	0	28	Peripheral	Bacteria	Acidobacteriota	Acidobacteriae	Acidobacteriales	uncultured	uncultured	NA
B2610	1	0	1	0	0	27	Peripheral	Bacteria	Acidobacteriota	Acidobacteriae	Acidobacteriales	uncultured	uncultured	uncultured_Candidatus
B168	3	3.5854e-05	0.257216	-1.22474	0.444444	11	Peripheral	Bacteria	Acidobacteriota	Acidobacteriae	Acidobacteriales	uncultured	uncultured	uncultured_Candidatus
B2570	1	0	0.228968	-0.431067	0	4	Peripheral	Bacteria	Acidobacteriota	Acidobacteriae	Acidobacteriales	uncultured	uncultured	NA
B546	6	0.00176266	0.213829	1.65431	0	10	Peripheral	Bacteria	Acidobacteriota	Acidobacteriae	Acidobacteriales	uncultured	uncultured	uncultured_forest
B1092	1	0	0.21625	-0.431067	0	4	Peripheral	Bacteria	Acidobacteriota	Acidobacteriae	Acidobacteriales	uncultured	uncultured	uncultured_forest
B2201	2	0	0.216718	-0.488948	0	8	Peripheral	Bacteria	Acidobacteriota	Acidobacteriae	Acidobacteriales	uncultured	uncultured	uncultured_forest
B1528	3	0	0.217109	-0.20516	0	6	Peripheral	Bacteria	Acidobacteriota	Acidobacteriae	Acidobacteriales	uncultured	uncultured	uncultured_forest
B83	17	0.000684606	0.3003	-0.158278	0.110727	3	Peripheral	Bacteria	Acidobacteriota	Acidobacteriae	Acidobacteriales	uncultured	uncultured	NA
B204	15	0.000529172	0.315831	-0.292109	0.24	3	Peripheral	Bacteria	Acidobacteriota	Acidobacteriae	Acidobacteriales	uncultured	uncultured	NA
B2404	1	0	0.227539	-0.713153	0	7	Peripheral	Bacteria	Verrucomicrobiota	Verrucomicrobiae	Pedosphaerales	Pedosphaeraceae	uncultured	uncultured_bacterium
B1428	2	0	0.234961	-0.779557	0	1	Peripheral	Bacteria	Verrucomicrobiota	Verrucomicrobiae	Pedosphaerales	Pedosphaeraceae	uncultured	bacterium_enrichment
B1903	4	0	0.217423	-0.116416	0	8	Peripheral	Bacteria	Verrucomicrobiota	Verrucomicrobiae	Methylacidiphilales	Methylacidiphilaceae	uncultured	uncultured_bacterium
B1621	5	0	0.236671	-0.116416	0.32	8	Peripheral	Bacteria	Verrucomicrobiota	Verrucomicrobiae	Methylacidiphilales	Methylacidiphilaceae	uncultured	NA
B1208	1	0	0.236392	-0.831279	0	1	Peripheral	Bacteria	Verrucomicrobiota	Verrucomicrobiae	Methylacidiphilales	Methylacidiphilaceae	uncultured	NA
B2783	1	0	0.216679	-0.675214	0	8	Peripheral	Bacteria	Verrucomicrobiota	Verrucomicrobiae	Chthoniobacterales	Chthoniobacteraceae	LD29	metagenome
B849	1	0	1	0	0	26	Peripheral	Bacteria	Verrucomicrobiota	Verrucomicrobiae	Chthoniobacterales	Chthoniobacteraceae	Chthoniobacter	NA
B882	4	1.83289e-05	0.286429	-0.676114	0	1	Peripheral	Bacteria	Verrucomicrobiota	Verrucomicrobiae	Chthoniobacterales	Chthoniobacteraceae	Chthoniobacter	NA
B385	4	0	0.276425	-0.503584	0.5	2	Peripheral	Bacteria	Verrucomicrobiota	Verrucomicrobiae	Chthoniobacterales	Chthoniobacteraceae	Candidatus_Udaeobacter	NA
B75	17	0.000826895	0.30502	-0.202889	0.214533	3	Peripheral	Bacteria	Verrucomicrobiota	Verrucomicrobiae	Chthoniobacterales	Chthoniobacteraceae	Candidatus_Udaeobacter	NA
B431	1	0	0.223274	-0.431067	0	4	Peripheral	Bacteria	Verrucomicrobiota	Verrucomicrobiae	Chthoniobacterales	Chthoniobacteraceae	Candidatus_Udaeobacter	NA
B86	5	7.23014e-06	0.269248	-0.648992	0	3	Peripheral	Bacteria	Verrucomicrobiota	Verrucomicrobiae	Chthoniobacterales	Chthoniobacteraceae	Candidatus_Udaeobacter	NA
B139	13	0.000135609	0.281535	-0.38133	0.260355	3	Peripheral	Bacteria	Verrucomicrobiota	Verrucomicrobiae	Chthoniobacterales	Chthoniobacteraceae	Candidatus_Udaeobacter	NA
B976	5	3.30001e-07	0.266386	-0.648992	0	3	Peripheral	Bacteria	Verrucomicrobiota	Verrucomicrobiae	Chthoniobacterales	Xiphinematobacteraceae	Candidatus_Xiphinematobacter	uncultured_soil
B859	4	6.37304e-06	0.267809	-0.503584	0.5	2	Peripheral	Bacteria	Verrucomicrobiota	Verrucomicrobiae	Chthoniobacterales	Xiphinematobacteraceae	Candidatus_Xiphinematobacter	uncultured_soil
B1053	4	4.72852e-05	0.294636	-0.738213	0.375	3	Peripheral	Bacteria	Verrucomicrobiota	Verrucomicrobiae	Chthoniobacterales	Xiphinematobacteraceae	Candidatus_Xiphinematobacter	uncultured_soil
B255	7	0.000109621	0.291566	-0.559771	1.11022e-16	3	Peripheral	Bacteria	Verrucomicrobiota	Verrucomicrobiae	Chthoniobacterales	Xiphinematobacteraceae	Candidatus_Xiphinematobacter	NA
B1743	3	0	0.284196	-0.727835	0	1	Peripheral	Bacteria	Verrucomicrobiota	Verrucomicrobiae	Chthoniobacterales	Xiphinematobacteraceae	Candidatus_Xiphinematobacter	uncultured_Verrucomicrobia
B510	8	3.0071e-06	0.291213	-0.515161	0	3	Peripheral	Bacteria	Verrucomicrobiota	Verrucomicrobiae	Chthoniobacterales	Xiphinematobacteraceae	Candidatus_Xiphinematobacter	NA
B514	4	6.93348e-06	0.275097	-0.693602	0	3	Peripheral	Bacteria	Verrucomicrobiota	Verrucomicrobiae	Chthoniobacterales	Xiphinematobacteraceae	Candidatus_Xiphinematobacter	NA
B1639	1	0	0.22465	-0.431067	0	4	Peripheral	Bacteria	Verrucomicrobiota	Verrucomicrobiae	Chthoniobacterales	Xiphinematobacteraceae	Candidatus_Xiphinematobacter	uncultured_bacterium
B115	6	3.30001e-07	0.268827	-0.604382	0	3	Peripheral	Bacteria	Verrucomicrobiota	Verrucomicrobiae	Chthoniobacterales	Xiphinematobacteraceae	Candidatus_Xiphinematobacter	NA
B2135	3	0	0.217383	-0.302682	0	8	Peripheral	Bacteria	Verrucomicrobiota	Verrucomicrobiae	Opitutales	Opitutaceae	Lacunisphaera	uncultured_bacterium
B1478	1	0	0.666667	-0.57735	0	18	Peripheral	Bacteria	Verrucomicrobiota	Verrucomicrobiae	Opitutales	Opitutaceae	Lacunisphaera	NA
B223	7	0.000126723	0.28988	-0.604382	0.244898	3	Peripheral	Bacteria	Planctomycetota	Planctomycetes	Pirellulales	Pirellulaceae	uncultured	NA
B1026	2	2.14638e-05	0.218053	-0.57735	0.5	15	Peripheral	Bacteria	Planctomycetota	Planctomycetes	Pirellulales	Pirellulaceae	uncultured	uncultured_bacterium
B316	7	0.00019348	0.283593	-0.13558	0.489796	2	Peripheral	Bacteria	Planctomycetota	Planctomycetes	Planctomycetales	uncultured	uncultured	uncultured_Planctomyces
B641	1	0	0.197245	-0.713153	0	7	Peripheral	Bacteria	Planctomycetota	Planctomycetes	Planctomycetales	Gimesiaceae	uncultured	uncultured_bacterium
B565	2	9.50971e-06	0.259547	-0.637974	0.5	5	Peripheral	Bacteria	Planctomycetota	Planctomycetes	Planctomycetales	Gimesiaceae	uncultured	uncultured_bacterium
B931	1	0	0.183608	-0.687586	0	2	Peripheral	Bacteria	Planctomycetota	Planctomycetes	Planctomycetales	Gimesiaceae	uncultured	uncultured_bacterium
B370	2	0	0.262377	-0.782823	0	3	Peripheral	Bacteria	Planctomycetota	Planctomycetes	Gemmatales	Gemmataceae	uncultured	uncultured_bacterium
B1145	6	1.91585e-05	0.299105	-0.224295	0.611111	4	Peripheral	Bacteria	Planctomycetota	Planctomycetes	Gemmatales	Gemmataceae	uncultured	uncultured_bacterium
B829	2	0	0.234594	-0.393464	0	7	Peripheral	Bacteria	Planctomycetota	Planctomycetes	Gemmatales	Gemmataceae	uncultured	uncultured_bacterium
B420	10	6.26123e-05	0.309732	-0.365784	0	1	Peripheral	Bacteria	Planctomycetota	Planctomycetes	Gemmatales	Gemmataceae	uncultured	uncultured_bacterium
B467	4	7.64279e-06	0.272234	-0.693602	0	3	Peripheral	Bacteria	Planctomycetota	Planctomycetes	Gemmatales	Gemmataceae	uncultured	uncultured_bacterium
B2038	1	0	0.275097	-0.827433	0	3	Peripheral	Bacteria	Planctomycetota	Planctomycetes	Gemmatales	Gemmataceae	uncultured	uncultured_bacterium
B457	1	0	0.263989	-0.831279	0	1	Peripheral	Bacteria	Planctomycetota	Planctomycetes	Gemmatales	Gemmataceae	uncultured	uncultured_bacterium
B930	1	0	0.25623	-0.827433	0	3	Peripheral	Bacteria	Planctomycetota	Planctomycetes	Gemmatales	Gemmataceae	uncultured	NA
B117	12	0.000439421	0.310853	-0.469227	0.444444	1	Peripheral	Bacteria	Planctomycetota	Planctomycetes	Gemmatales	Gemmataceae	uncultured	uncultured_bacterium
B1003	1	0	1	0	0	32	Peripheral	Bacteria	Planctomycetota	Planctomycetes	Gemmatales	Gemmataceae	uncultured	uncultured_bacterium
B1789	3	0	0.256887	-0.319582	0	2	Peripheral	Bacteria	Planctomycetota	Planctomycetes	Gemmatales	Gemmataceae	uncultured	NA
B2729	1	0	0.267452	-0.827433	0	3	Peripheral	Bacteria	Planctomycetota	Planctomycetes	Gemmatales	Gemmataceae	uncultured	NA
B319	1	0	0.240456	-0.827433	0	3	Peripheral	Bacteria	Planctomycetota	Planctomycetes	Gemmatales	Gemmataceae	uncultured	uncultured_soil
B698	7	2.92138e-05	0.293558	-0.520949	1.11022e-16	1	Peripheral	Bacteria	Planctomycetota	Planctomycetes	Gemmatales	Gemmataceae	uncultured	NA
B673	1	0	0.213601	0	0	20	Peripheral	Bacteria	Planctomycetota	Planctomycetes	Gemmatales	Gemmataceae	uncultured	NA
B1889	2	0	0.236951	-0.418565	0	5	Peripheral	Bacteria	Planctomycetota	Planctomycetes	Gemmatales	Gemmataceae	uncultured	NA
B2395	3	0	0.232959	-0.319582	0	2	Peripheral	Bacteria	Planctomycetota	Planctomycetes	Gemmatales	Gemmataceae	uncultured	uncultured_bacterium
B1226	1	0	0.22465	-0.431067	0	4	Peripheral	Bacteria	Planctomycetota	Planctomycetes	Gemmatales	Gemmataceae	uncultured	uncultured_planctomycete
B842	16	0.00027167	0.308778	-0.247499	0.21875	3	Peripheral	Bacteria	Planctomycetota	Planctomycetes	Gemmatales	Gemmataceae	uncultured	NA
B419	1	0	1	0	0	31	Peripheral	Bacteria	Planctomycetota	Planctomycetes	Gemmatales	Gemmataceae	uncultured	NA
B1674	1	0	0.20824	-0.687586	0	2	Peripheral	Bacteria	Planctomycetota	Planctomycetes	Gemmatales	Gemmataceae	Gemmata	NA
B1749	1	0	0.221058	-0.687586	0	2	Peripheral	Bacteria	Planctomycetota	Planctomycetes	Gemmatales	Gemmataceae	Gemmata	NA
B209	7	0.000127116	0.273099	-0.520949	1.11022e-16	1	Peripheral	Bacteria	Planctomycetota	Planctomycetes	Gemmatales	Gemmataceae	uncultured	NA
B378	5	6.31353e-05	0.261692	-0.727835	0.48	1	Peripheral	Bacteria	Planctomycetota	Planctomycetes	Gemmatales	Gemmataceae	uncultured	NA
B1232	1	0	0.262492	-0.827433	0	3	Peripheral	Bacteria	Planctomycetota	Planctomycetes	Gemmatales	Gemmataceae	uncultured	uncultured_bacterium
B1599	2	0	0.275728	-0.687586	0.5	2	Peripheral	Bacteria	Planctomycetota	Planctomycetes	Gemmatales	Gemmataceae	uncultured	uncultured_bacterium
B1617	2	0	0.211609	-0.418565	0	5	Peripheral	Bacteria	Planctomycetota	Planctomycetes	Isosphaerales	Isosphaeraceae	NA	NA
B1602	1	0	0.25623	-0.827433	0	3	Peripheral	Bacteria	Planctomycetota	Planctomycetes	Isosphaerales	Isosphaeraceae	uncultured	uncultured_Isosphaera
B2213	1	0	0.259771	-0.827433	0	3	Peripheral	Bacteria	Planctomycetota	Planctomycetes	Isosphaerales	Isosphaeraceae	uncultured	uncultured_Isosphaera
B1683	1	0	0.21625	-0.431067	0	4	Peripheral	Bacteria	Planctomycetota	Planctomycetes	Isosphaerales	Isosphaeraceae	uncultured	uncultured_Isosphaera
B2047	1	0	0.221058	-0.687586	0	2	Peripheral	Bacteria	Planctomycetota	Planctomycetes	Isosphaerales	Isosphaeraceae	uncultured	uncultured_Isosphaera
B2162	1	0	0.228968	-0.431067	0	4	Peripheral	Bacteria	Planctomycetota	Planctomycetes	Isosphaerales	Isosphaeraceae	uncultured	NA
B1927	1	0	0.228968	-0.431067	0	4	Peripheral	Bacteria	Planctomycetota	Planctomycetes	Isosphaerales	Isosphaeraceae	Tundrisphaera	uncultured_bacterium
B2770	1	0	0.221058	-0.687586	0	2	Peripheral	Bacteria	Planctomycetota	Planctomycetes	Isosphaerales	Isosphaeraceae	Singulisphaera	uncultured_planctomycete
B610	6	0.000108763	0.281469	-0.624392	0.277778	1	Peripheral	Bacteria	Planctomycetota	Planctomycetes	Isosphaerales	Isosphaeraceae	Aquisphaera	NA
B422	2	2.17441e-05	0.268168	-0.782823	0	3	Peripheral	Bacteria	Planctomycetota	Planctomycetes	Isosphaerales	Isosphaeraceae	Aquisphaera	NA
B507	6	6.41497e-06	0.295142	-0.604382	0	3	Peripheral	Bacteria	Planctomycetota	Planctomycetes	Isosphaerales	Isosphaeraceae	Aquisphaera	NA
B343	3	0	0.27815	-0.727835	0	1	Peripheral	Bacteria	Planctomycetota	Planctomycetes	Isosphaerales	Isosphaeraceae	Aquisphaera	NA
B759	2	0.000569833	0.241276	-0.687586	0.5	2	Peripheral	Bacteria	Planctomycetota	Planctomycetes	Isosphaerales	Isosphaeraceae	Aquisphaera	NA
B1628	1	0	0.244761	-0.831279	0	1	Peripheral	Bacteria	Planctomycetota	Planctomycetes	Isosphaerales	Isosphaeraceae	Aquisphaera	NA
B1266	3	0	0.254549	-0.738213	0	3	Peripheral	Bacteria	Planctomycetota	Planctomycetes	Isosphaerales	Isosphaeraceae	Singulisphaera	uncultured_planctomycete
B1472	1	0	0.228968	-0.431067	0	4	Peripheral	Bacteria	Planctomycetota	Planctomycetes	Isosphaerales	Isosphaeraceae	uncultured	metagenome
B336	5	1.13004e-05	0.24372	-0.624392	0	1	Peripheral	Bacteria	Planctomycetota	Planctomycetes	Isosphaerales	Isosphaeraceae	uncultured	NA
B2747	1	0	0.27211	-0.827433	0	3	Peripheral	Bacteria	Planctomycetota	Planctomycetes	Isosphaerales	Isosphaeraceae	Singulisphaera	NA
B1848	2	0	0.22836	-0.503584	0	2	Peripheral	Bacteria	Planctomycetota	Planctomycetes	Isosphaerales	Isosphaeraceae	Singulisphaera	NA
B1937	1	0	0.228968	-0.431067	0	4	Peripheral	Bacteria	Planctomycetota	Planctomycetes	Isosphaerales	Isosphaeraceae	Tundrisphaera	metagenome
B1648	3	0	0.276107	-0.503584	0.444444	2	Peripheral	Bacteria	Planctomycetota	Planctomycetes	Isosphaerales	Isosphaeraceae	Tundrisphaera	uncultured_Singulisphaera
B1471	1	0	0.22465	-0.431067	0	4	Peripheral	Bacteria	Planctomycetota	Planctomycetes	Isosphaerales	Isosphaeraceae	Tundrisphaera	uncultured_Singulisphaera
B2339	1	0	0.228968	-0.431067	0	4	Peripheral	Bacteria	Planctomycetota	Planctomycetes	Isosphaerales	Isosphaeraceae	NA	NA
B1959	1	0	0.221058	-0.687586	0	2	Peripheral	Bacteria	Planctomycetota	Phycisphaerae	Tepidisphaerales	WD2101_soil_group	WD2101_soil_group	NA
B850	1	0	0.232015	-0.827433	0	3	Peripheral	Bacteria	Planctomycetota	Phycisphaerae	Tepidisphaerales	WD2101_soil_group	WD2101_soil_group	uncultured_bacterium
B1073	2	0	0.259603	-0.782823	0	3	Peripheral	Bacteria	Planctomycetota	Phycisphaerae	Tepidisphaerales	WD2101_soil_group	WD2101_soil_group	NA
B349	2	0	0.247276	-0.782823	0	3	Peripheral	Bacteria	Planctomycetota	Phycisphaerae	Tepidisphaerales	WD2101_soil_group	WD2101_soil_group	NA
B1150	2	0	0.234594	-0.393464	0	7	Peripheral	Bacteria	Planctomycetota	Phycisphaerae	Tepidisphaerales	WD2101_soil_group	WD2101_soil_group	NA
B2152	2	0	0.244562	-0.418565	0	5	Peripheral	Bacteria	Planctomycetota	Phycisphaerae	Tepidisphaerales	WD2101_soil_group	WD2101_soil_group	NA
B2323	1	0	0.228968	-0.431067	0	4	Peripheral	Bacteria	Acidobacteriota	Vicinamibacteria	Vicinamibacterales	uncultured	uncultured	NA
B1336	3	0	0.275854	-0.738213	0	3	Peripheral	Bacteria	Acidobacteriota	Vicinamibacteria	Vicinamibacterales	uncultured	uncultured	uncultured_Acidobacteria
B52	1	0	0.216952	-0.569888	0	6	Peripheral	Bacteria	Acidobacteriota	Vicinamibacteria	Vicinamibacterales	uncultured	uncultured	uncultured_Acidobacteria
B1548	1	0	0.225788	-0.687586	0	2	Peripheral	Bacteria	Acidobacteriota	Vicinamibacteria	Vicinamibacterales	uncultured	uncultured	uncultured_Acidobacteria
B1671	4	0	0.237231	-0.20516	0.375	6	Peripheral	Bacteria	Chloroflexi	TK10	TK10	TK10	TK10	NA
B832	1	0	0.213981	0	0	25	Peripheral	Bacteria	Chloroflexi	TK10	TK10	TK10	TK10	bacterium_Ellin6519
B2586	1	0	0.228968	-0.431067	0	4	Peripheral	Bacteria	Chloroflexi	Ktedonobacteria	Ktedonobacterales	Ktedonobacteraceae	G12-WMSP1	uncultured_bacterium
B1921	2	0	0.272913	-0.687586	0.5	2	Peripheral	Bacteria	Chloroflexi	Ktedonobacteria	Ktedonobacterales	Ktedonobacteraceae	JG30a-KF-32	NA
B506	1	0	0.204071	0	0	24	Peripheral	Bacteria	Chloroflexi	Ktedonobacteria	Ktedonobacterales	Ktedonobacteraceae	FCPS473	uncultured_bacterium
B2227	1	0	0.216679	-0.675214	0	8	Peripheral	Bacteria	Chloroflexi	Ktedonobacteria	Ktedonobacterales	Ktedonobacteraceae	FCPS473	uncultured_bacterium
B1046	2	0	0.216991	-0.387524	0	6	Peripheral	Bacteria	Chloroflexi	Ktedonobacteria	Ktedonobacterales	Ktedonobacteraceae	FCPS473	uncultured_bacterium
B1065	1	0	0.208095	-0.687586	0	2	Peripheral	Bacteria	Chloroflexi	Ktedonobacteria	Ktedonobacterales	Ktedonobacteraceae	FCPS473	uncultured_bacterium
B1019	2	0.00160069	0.255468	0	0.5	23	Peripheral	Bacteria	Chloroflexi	Ktedonobacteria	Ktedonobacterales	Ktedonobacteraceae	FCPS473	uncultured_bacterium
B625	1	0	0.255251	-0.831279	0	1	Peripheral	Bacteria	Chloroflexi	Ktedonobacteria	Ktedonobacterales	Ktedonobacteraceae	FCPS473	uncultured_bacterium
B2005	2	0	0.23616	-0.675214	0.5	8	Peripheral	Bacteria	Chloroflexi	Ktedonobacteria	Ktedonobacterales	Ktedonobacteraceae	uncultured	uncultured_soil
B1763	2	0	0.216991	-0.387524	0	6	Peripheral	Bacteria	Chloroflexi	Ktedonobacteria	Ktedonobacterales	Ktedonobacteraceae	uncultured	uncultured_soil
B933	3	8.525e-06	0.245861	-0.418565	0.444444	5	Peripheral	Bacteria	Chloroflexi	Ktedonobacteria	Ktedonobacterales	Ktedonobacteraceae	uncultured	uncultured_soil
B549	1	0	0.273845	-0.831279	0	1	Peripheral	Bacteria	Chloroflexi	Ktedonobacteria	Ktedonobacterales	Ktedonobacteraceae	uncultured	NA
B1090	5	0	0.271435	-0.693602	0.32	3	Peripheral	Bacteria	Chloroflexi	Ktedonobacteria	Ktedonobacterales	Ktedonobacteraceae	NA	NA
B902	2	0	0.256667	-0.503584	0	2	Peripheral	Bacteria	Chloroflexi	Ktedonobacteria	Ktedonobacterales	Ktedonobacteraceae	NA	NA
B651	1	0	0.234229	-0.827433	0	3	Peripheral	Bacteria	Chloroflexi	Ktedonobacteria	Ktedonobacterales	Ktedonobacteraceae	Ktedonobacter	NA
B466	7	8.51529e-05	0.292061	-0.604382	0.244898	3	Peripheral	Bacteria	Chloroflexi	Ktedonobacteria	Ktedonobacterales	Ktedonobacteraceae	Ktedonobacter	NA
B548	5	0.000113872	0.264105	-0.624392	0	1	Peripheral	Bacteria	Chloroflexi	Ktedonobacteria	Ktedonobacterales	Ktedonobacteraceae	Ktedonobacter	NA
B727	2	0.00160069	0.237325	0	0.5	22	Peripheral	Bacteria	Chloroflexi	Ktedonobacteria	Ktedonobacterales	Ktedonobacteraceae	Ktedonobacter	Ktedonobacter_racemifer
B659	11	0.000330331	0.299477	-0.314062	0	1	Peripheral	Bacteria	Chloroflexi	Ktedonobacteria	Ktedonobacterales	Ktedonobacteraceae	Ktedonobacter	Ktedonobacter_racemifer
B972	12	0.000177816	0.264512	-0.262341	0	1	Peripheral	Bacteria	Chloroflexi	Ktedonobacteria	Ktedonobacterales	Ktedonobacteraceae	uncultured	NA
B2100	1	0	0.20824	-0.687586	0	2	Peripheral	Bacteria	Chloroflexi	Ktedonobacteria	Ktedonobacterales	Ktedonobacteraceae	FCPS473	uncultured_bacterium
B1370	4	0	0.217462	-0.116416	0	8	Peripheral	Bacteria	Chloroflexi	Ktedonobacteria	Ktedonobacterales	Ktedonobacteraceae	FCPS473	uncultured_bacterium
B2777	1	0	0.212057	-0.675214	0	8	Peripheral	Bacteria	Chloroflexi	Ktedonobacteria	Ktedonobacterales	Ktedonobacteraceae	FCPS473	uncultured_bacterium
B1123	3	0	0.27815	-0.727835	0	1	Peripheral	Bacteria	Chloroflexi	Ktedonobacteria	Ktedonobacterales	Ktedonobacteraceae	uncultured	uncultured_bacterium
B951	2	6.70072e-06	0.225239	-0.782823	0	3	Peripheral	Bacteria	Chloroflexi	AD3	AD3	AD3	AD3	NA
B957	1	0	0.216952	-0.569888	0	6	Peripheral	Bacteria	Chloroflexi	AD3	AD3	AD3	AD3	NA
B167	3	0	0.24531	-0.319582	0	2	Peripheral	Bacteria	Chloroflexi	AD3	AD3	AD3	AD3	uncultured_Chloroflexi
B1742	1	0	0.220896	-0.687586	0	2	Peripheral	Bacteria	Chloroflexi	AD3	AD3	AD3	AD3	uncultured_Chloroflexi
B2084	2	0	0.235975	-0.675214	0.5	8	Peripheral	Bacteria	Chloroflexi	AD3	AD3	AD3	AD3	NA
B1702	1	0	0.2144	-0.637974	0	5	Peripheral	Bacteria	Chloroflexi	AD3	AD3	AD3	AD3	NA
B1496	5	0	0.229931	0.159569	0	6	Peripheral	Bacteria	Chloroflexi	AD3	AD3	AD3	AD3	uncultured_Firmicutes
B2126	2	0	0.259603	-0.782823	0	3	Peripheral	Bacteria	Cyanobacteria	Vampirivibrionia	Obscuribacterales	Obscuribacteraceae	Obscuribacteraceae	uncultured_bacterium
B1276	4	2.28674e-07	0.267333	-0.676114	0	1	Peripheral	Bacteria	Cyanobacteria	Sericytochromatia	Sericytochromatia	Sericytochromatia	Sericytochromatia	uncultured_bacterium
B2083	1	0	0.216952	-0.675214	0	8	Peripheral	Bacteria	Cyanobacteria	Sericytochromatia	Sericytochromatia	Sericytochromatia	Sericytochromatia	uncultured_bacterium
B293	9	0.000521725	0.303481	0.239662	0.592593	5	Peripheral	Bacteria	WPS-2	WPS-2	WPS-2	WPS-2	WPS-2	uncultured_bacterium
B981	3	0	0.271619	-0.431067	0.444444	4	Peripheral	Bacteria	WPS-2	WPS-2	WPS-2	WPS-2	WPS-2	uncultured_bacterium
B1829	2	0	0.21707	-0.488948	0	8	Peripheral	Bacteria	WPS-2	WPS-2	WPS-2	WPS-2	WPS-2	NA
B2575	1	0	0.220896	-0.687586	0	2	Peripheral	Bacteria	WPS-2	WPS-2	WPS-2	WPS-2	WPS-2	uncultured_bacterium
B1513	1	0	0.25623	-0.827433	0	3	Peripheral	Bacteria	Actinobacteriota	Actinobacteria	Streptosporangiales	Streptosporangiaceae	Streptosporangium	NA
B689	6	2.55565e-05	0.296451	-0.418565	0.611111	5	Peripheral	Bacteria	Actinobacteriota	Actinobacteria	Streptosporangiales	Streptosporangiaceae	Planotetraspora	NA
B2062	1	0	0.221058	-0.687586	0	2	Peripheral	Bacteria	Actinobacteriota	Actinobacteria	Frankiales	Acidothermaceae	Acidothermus	NA
B810	3	1.29601e-05	0.261749	-0.503584	0.444444	2	Peripheral	Bacteria	Actinobacteriota	Actinobacteria	Frankiales	Acidothermaceae	Acidothermus	NA
B1391	1	0	0.239213	-0.687586	0	2	Peripheral	Bacteria	Actinobacteriota	Actinobacteria	Frankiales	Acidothermaceae	Acidothermus	uncultured_actinobacterium
B692	3	0	0.266268	-0.738213	0	3	Peripheral	Bacteria	Actinobacteriota	Actinobacteria	Frankiales	Acidothermaceae	Acidothermus	Thermomonosporaceae_bacterium
B860	1	0	1	0	0	35	Peripheral	Bacteria	Actinobacteriota	Actinobacteria	Frankiales	Acidothermaceae	Acidothermus	Thermomonosporaceae_bacterium
B683	1	0	0.221058	-0.687586	0	2	Peripheral	Bacteria	Actinobacteriota	Actinobacteria	Frankiales	Acidothermaceae	Acidothermus	Thermomonosporaceae_bacterium
B1985	1	0	0.216952	-0.569888	0	6	Peripheral	Bacteria	Actinobacteriota	Actinobacteria	Frankiales	Acidothermaceae	Acidothermus	uncultured_bacterium
B1330	1	0	0.22465	-0.431067	0	4	Peripheral	Bacteria	Actinobacteriota	Actinobacteria	Frankiales	Acidothermaceae	Acidothermus	uncultured_actinobacterium
B742	1	0	0.238738	-0.827433	0	3	Peripheral	Bacteria	Actinobacteriota	Actinobacteria	Frankiales	Acidothermaceae	Acidothermus	uncultured_actinobacterium
B572	2	0	0.24012	-0.503584	0	2	Peripheral	Bacteria	Actinobacteriota	Actinobacteria	Frankiales	Acidothermaceae	Acidothermus	NA
B1384	1	0	0.202389	-0.831279	0	1	Peripheral	Bacteria	Actinobacteriota	Actinobacteria	Frankiales	Acidothermaceae	Acidothermus	uncultured_Actinoallomurus
B1650	2	0	0.257326	-0.782823	0	3	Peripheral	Bacteria	Actinobacteriota	Actinobacteria	Frankiales	Acidothermaceae	Acidothermus	uncultured_soil
B1190	6	4.39698e-07	0.237325	0.159569	0.277778	6	Peripheral	Bacteria	Actinobacteriota	Actinobacteria	Frankiales	Acidothermaceae	Acidothermus	NA
B897	1	0	0.275286	-0.827433	0	3	Peripheral	Bacteria	Actinobacteriota	Actinobacteria	Frankiales	Acidothermaceae	Acidothermus	uncultured_Thermomonosporaceae
B354	8	0.000221297	0.267274	-0.604382	0.40625	3	Peripheral	Bacteria	Actinobacteriota	Actinobacteria	Frankiales	Acidothermaceae	Acidothermus	uncultured_Thermomonosporaceae
B1361	2	0	0.247888	-0.779557	0	1	Peripheral	Bacteria	Actinobacteriota	Actinobacteria	Frankiales	Acidothermaceae	Acidothermus	uncultured_Thermomonosporaceae
B596	4	1.2546e-05	0.291001	-0.727835	0.375	1	Peripheral	Bacteria	Actinobacteriota	Actinobacteria	Streptosporangiales	Thermomonosporaceae	Actinomadura	NA
B800	6	0.00185378	0.285884	-0.199156	0.5	5	Peripheral	Bacteria	Actinobacteriota	Actinobacteria	Streptosporangiales	Thermomonosporaceae	Actinomadura	NA
B1613	2	3.46163e-05	0.261635	-0.687586	0.5	2	Peripheral	Bacteria	Actinobacteriota	Actinobacteria	Streptosporangiales	Thermomonosporaceae	Actinomadura	NA
B980	5	0.000143088	0.265856	-0.713153	0.56	7	Peripheral	Bacteria	Actinobacteriota	Actinobacteria	Streptosporangiales	Thermomonosporaceae	NA	NA
B805	3	6.59186e-06	0.283593	-0.637974	0.444444	5	Peripheral	Bacteria	Actinobacteriota	Actinobacteria	Streptosporangiales	Thermomonosporaceae	NA	NA
B178	1	0	0.254873	-0.687586	0	2	Peripheral	Bacteria	Actinobacteriota	Actinobacteria	Streptosporangiales	Thermomonosporaceae	NA	NA
B1796	1	0	1	0	0	34	Peripheral	Bacteria	Actinobacteriota	Actinobacteria	Streptosporangiales	Thermomonosporaceae	Actinomadura	NA
B899	1	0	0.268467	-0.831279	0	1	Peripheral	Bacteria	Actinobacteriota	Actinobacteria	Streptosporangiales	Thermomonosporaceae	NA	NA
B716	1	0	0.238738	-0.827433	0	3	Peripheral	Bacteria	Actinobacteriota	Actinobacteria	Catenulisporales	Actinospicaceae	Actinospica	NA
B874	2	1.24817e-06	0.263932	-0.503584	0	2	Peripheral	Bacteria	Actinobacteriota	Actinobacteria	Catenulisporales	Actinospicaceae	Actinospica	NA
B2245	1	0	0.216952	-0.569888	0	6	Peripheral	Bacteria	Actinobacteriota	Actinobacteria	Frankiales	Frankiaceae	Frankia	NA
B2054	1	0	0.20824	-0.687586	0	2	Peripheral	Bacteria	Actinobacteriota	Actinobacteria	Frankiales	NA	NA	NA
B2347	1	0	0.20824	-0.687586	0	2	Peripheral	Bacteria	Actinobacteriota	Actinobacteria	Corynebacteriales	Nocardiaceae	Nocardia	Nocardia_jejuensis
B1909	4	0	0.236625	-0.302682	0.375	8	Peripheral	Bacteria	Actinobacteriota	Actinobacteria	Corynebacteriales	Mycobacteriaceae	Mycobacterium	NA
B845	1	0	0.271435	-0.831279	0	1	Peripheral	Bacteria	Actinobacteriota	Actinobacteria	Corynebacteriales	Mycobacteriaceae	Mycobacterium	NA
B372	3	0	0.266622	-0.738213	0	3	Peripheral	Bacteria	Actinobacteriota	Actinobacteria	Corynebacteriales	Mycobacteriaceae	Mycobacterium	NA
B113	3	2.50311e-05	0.285884	-0.782823	0.444444	3	Peripheral	Bacteria	Actinobacteriota	Actinobacteria	Corynebacteriales	Mycobacteriaceae	Mycobacterium	NA
B820	1	0	0.212169	-0.569888	0	6	Peripheral	Bacteria	Actinobacteriota	Actinobacteria	Corynebacteriales	Mycobacteriaceae	Mycobacterium	NA
B1556	1	0	0.216095	-0.827433	0	3	Peripheral	Bacteria	Actinobacteriota	Actinobacteria	Corynebacteriales	Mycobacteriaceae	Mycobacterium	NA
B1112	1	0	0.190047	-0.713153	0	7	Peripheral	Bacteria	Actinobacteriota	Actinobacteria	Corynebacteriales	Mycobacteriaceae	Mycobacterium	NA
B1920	3	0	0.21703	-0.20516	0	6	Peripheral	Bacteria	Actinobacteriota	Actinobacteria	NA	NA	NA	NA
B864	1	0	0.218886	-0.687586	0	2	Peripheral	Bacteria	Actinobacteriota	Actinobacteria	Pseudonocardiales	Pseudonocardiaceae	Pseudonocardia	NA
B2682	2	0	0.260898	-0.779557	0	1	Peripheral	Bacteria	Actinobacteriota	Actinobacteria	Pseudonocardiales	Pseudonocardiaceae	Amycolatopsis	Amycolatopsis_saalfeldensis
B1844	2	0	0.231435	-0.687586	0.5	2	Peripheral	Bacteria	Actinobacteriota	Actinobacteria	Pseudonocardiales	Pseudonocardiaceae	Amycolatopsis	Amycolatopsis_saalfeldensis
B932	1	0	0.257657	-0.831279	0	1	Peripheral	Bacteria	Actinobacteriota	Actinobacteria	Pseudonocardiales	Pseudonocardiaceae	NA	NA
B747	1	0	0.194597	0	0	21	Peripheral	Bacteria	Actinobacteriota	Actinobacteria	Streptomycetales	Streptomycetaceae	Streptomyces	NA
B1929	1	0	0.211833	-0.675214	0	8	Peripheral	Bacteria	Actinobacteriota	Acidimicrobiia	IMCC26256	IMCC26256	IMCC26256	NA
B1884	1	0	0.221058	-0.687586	0	2	Peripheral	Bacteria	Actinobacteriota	Acidimicrobiia	uncultured	uncultured	uncultured	uncultured_Acidimicrobiaceae
B1779	1	0	0.221058	-0.687586	0	2	Peripheral	Bacteria	Actinobacteriota	Acidimicrobiia	uncultured	uncultured	uncultured	uncultured_forest
B1164	5	8.55752e-05	0.252678	0.245915	0.32	7	Peripheral	Bacteria	Actinobacteriota	Thermoleophilia	Solirubrobacterales	Solirubrobacteraceae	Conexibacter	uncultured_bacterium
B1039	1	0	0.232914	-0.827433	0	3	Peripheral	Bacteria	Actinobacteriota	Thermoleophilia	Solirubrobacterales	Solirubrobacteraceae	Conexibacter	uncultured_bacterium
B802	3	0.00160069	0.231124	-0.319582	0	2	Peripheral	Bacteria	Actinobacteriota	Thermoleophilia	Solirubrobacterales	Solirubrobacteraceae	Conexibacter	uncultured_bacterium
B2752	1	0	0.216952	-0.569888	0	6	Peripheral	Bacteria	Actinobacteriota	Thermoleophilia	Solirubrobacterales	Solirubrobacteraceae	Conexibacter	uncultured_bacterium
B1075	1	0	0.214937	-0.831279	0	1	Peripheral	Bacteria	Actinobacteriota	Thermoleophilia	Solirubrobacterales	Solirubrobacteraceae	Conexibacter	uncultured_bacterium
B921	1	0	0.20824	-0.687586	0	2	Peripheral	Bacteria	Actinobacteriota	Thermoleophilia	Solirubrobacterales	Solirubrobacteraceae	Conexibacter	uncultured_bacterium
B202	2	7.31311e-06	0.248348	-0.831279	0.5	1	Peripheral	Bacteria	Actinobacteriota	Thermoleophilia	Solirubrobacterales	Solirubrobacteraceae	Conexibacter	uncultured_bacterium
B946	1	0	0.252043	-0.831279	0	1	Peripheral	Bacteria	Actinobacteriota	Thermoleophilia	Solirubrobacterales	Solirubrobacteraceae	Conexibacter	NA
B1498	1	0	0.228968	-0.431067	0	4	Peripheral	Bacteria	Actinobacteriota	Thermoleophilia	Solirubrobacterales	Solirubrobacteraceae	Conexibacter	NA
B301	3	0	0.284196	-0.727835	0	1	Peripheral	Bacteria	Actinobacteriota	Thermoleophilia	Solirubrobacterales	Solirubrobacteraceae	Conexibacter	uncultured_Conexibacteraceae
B2237	2	0	0.236951	-0.418565	0	5	Peripheral	Bacteria	Actinobacteriota	Thermoleophilia	Solirubrobacterales	Solirubrobacteraceae	Conexibacter	NA
B244	6	7.48288e-05	0.277125	-0.648992	0.277778	3	Peripheral	Bacteria	Actinobacteriota	Thermoleophilia	Solirubrobacterales	Solirubrobacteraceae	uncultured	NA
B2380	1	0	0.208095	-0.687586	0	2	Peripheral	Bacteria	Actinobacteriota	Thermoleophilia	Solirubrobacterales	Solirubrobacteraceae	Conexibacter	uncultured_Conexibacteraceae
B962	2	0.00160069	0.223398	-0.503584	0	2	Peripheral	Bacteria	Actinobacteriota	Thermoleophilia	Solirubrobacterales	Solirubrobacteraceae	Conexibacter	uncultured_Conexibacteraceae
B1879	1	0	0.228968	-0.431067	0	4	Peripheral	Bacteria	Actinobacteriota	Thermoleophilia	Gaiellales	uncultured	uncultured	uncultured_Conexibacter
B1199	1	0	0.228968	-0.431067	0	4	Peripheral	Bacteria	Acidobacteriota	Acidobacteriae	Bryobacterales	Bryobacteraceae	Bryobacter	NA
B2003	2	0	0.242101	-0.503584	0	2	Peripheral	Bacteria	Acidobacteriota	Acidobacteriae	Solibacterales	Solibacteraceae	Candidatus_Solibacter	uncultured_forest
B1505	1	0	0.221058	-0.687586	0	2	Peripheral	Bacteria	Acidobacteriota	Acidobacteriae	Solibacterales	Solibacteraceae	Candidatus_Solibacter	NA
B1159	1	0	0.223772	-0.831279	0	1	Peripheral	Bacteria	Acidobacteriota	Acidobacteriae	Solibacterales	Solibacteraceae	Candidatus_Solibacter	NA
B261	2	1.13741e-05	0.247939	-0.637974	0.5	5	Peripheral	Bacteria	Acidobacteriota	Acidobacteriae	Solibacterales	Solibacteraceae	Candidatus_Solibacter	NA
B2274	1	0	0.201778	-0.637974	0	5	Peripheral	Bacteria	Firmicutes	Bacilli	Alicyclobacillales	Alicyclobacillaceae	Tumebacillus	NA
B2263	2	2.59421e-05	0.264512	-0.687586	0.5	2	Peripheral	Bacteria	Firmicutes	Bacilli	Alicyclobacillales	Alicyclobacillaceae	Tumebacillus	NA
B861	1	0	0.268467	-0.831279	0	1	Peripheral	Bacteria	Firmicutes	Bacilli	Bacillales	Bacillaceae	Bacillus	NA
B1977	2	0	0.236951	-0.418565	0	5	Peripheral	Bacteria	Firmicutes	Bacilli	Bacillales	Bacillaceae	Bacillus	NA
B650	2	0	0.27211	-0.779557	0	1	Peripheral	Bacteria	Firmicutes	Bacilli	Bacillales	Bacillaceae	Bacillus	NA
B1938	2	0	0.236951	-0.418565	0	5	Peripheral	Bacteria	Firmicutes	Bacilli	Bacillales	Planococcaceae	Domibacillus	NA
B906	2	0	0.208204	-0.782823	0	3	Peripheral	Bacteria	Firmicutes	Bacilli	Bacillales	Planococcaceae	Domibacillus	NA
B3096	1	0	0.228968	-0.431067	0	4	Peripheral	Bacteria	Bdellovibrionota	Oligoflexia	0319-6G20	0319-6G20	0319-6G20	uncultured_Syntrophobacteraceae
B1351	1	0	0.22958	-0.831279	0	1	Peripheral	Bacteria	Bdellovibrionota	Oligoflexia	0319-6G20	0319-6G20	0319-6G20	uncultured_Syntrophobacteraceae
B575	4	7.1945e-05	0.280028	-0.503584	0.5	2	Peripheral	Bacteria	Myxococcota	Polyangia	Polyangiales	Polyangiaceae	Pajaroellobacter	uncultured_Myxococcales
B601	1	0	0.268467	-0.831279	0	1	Peripheral	Bacteria	Myxococcota	Polyangia	Polyangiales	Polyangiaceae	Pajaroellobacter	uncultured_Myxococcales
B1965	1	0	0.259771	-0.827433	0	3	Peripheral	Bacteria	Myxococcota	Polyangia	Polyangiales	Polyangiaceae	Pajaroellobacter	uncultured_Polyangiaceae
B4790	1	0	0.201778	-0.637974	0	5	Peripheral	Bacteria	Myxococcota	Polyangia	Polyangiales	Polyangiaceae	NA	NA
B1633	1	0	0.20824	-0.687586	0	2	Peripheral	Bacteria	Myxococcota	Myxococcia	Myxococcales	Anaeromyxobacteraceae	Anaeromyxobacter	uncultured_delta
B453	2	0	0.264221	-0.779557	0	1	Peripheral	Bacteria	RCP2-54	RCP2-54	RCP2-54	RCP2-54	RCP2-54	NA
B662	1	0	0.242199	-0.827433	0	3	Peripheral	Bacteria	RCP2-54	RCP2-54	RCP2-54	RCP2-54	RCP2-54	NA
B708	1	0	0.247226	-0.827433	0	3	Peripheral	Bacteria	RCP2-54	RCP2-54	RCP2-54	RCP2-54	RCP2-54	uncultured_Syntrophobacterales
B674	1	0	1	0	0	33	Peripheral	Bacteria	RCP2-54	RCP2-54	RCP2-54	RCP2-54	RCP2-54	uncultured_bacterium
B570	5	0.000217866	0.268347	-0.418565	0.48	5	Peripheral	Bacteria	Proteobacteria	Alphaproteobacteria	Elsterales	URHD0088	URHD0088	uncultured_bacterium
B2259	1	0	0.241809	-0.827433	0	3	Peripheral	Bacteria	Proteobacteria	Alphaproteobacteria	Elsterales	uncultured	uncultured	NA
B2114	2	0	0.242101	-0.503584	0	2	Peripheral	Bacteria	Proteobacteria	Alphaproteobacteria	Elsterales	uncultured	uncultured	uncultured_Stella
B388	2	0	0.224273	0	0	9	Peripheral	Bacteria	Proteobacteria	Alphaproteobacteria	Elsterales	uncultured	uncultured	uncultured_Stella
B1469	1	0	0.259771	-0.827433	0	3	Peripheral	Bacteria	Proteobacteria	Alphaproteobacteria	Elsterales	Elsteraceae	Aliidongia	Aliidongia_dinghuensis
B2439	1	0	0.228968	-0.431067	0	4	Peripheral	Bacteria	Proteobacteria	Alphaproteobacteria	Elsterales	Elsteraceae	Aliidongia	Aliidongia_dinghuensis
B383	5	0.000209834	0.283726	-0.319582	0.56	2	Peripheral	Bacteria	Proteobacteria	Alphaproteobacteria	NA	NA	NA	NA
B3210	1	0	0.20824	-0.687586	0	2	Peripheral	Bacteria	Proteobacteria	Alphaproteobacteria	uncultured	uncultured	uncultured	metagenome
B1953	2	0	0.216757	-0.488948	0	8	Peripheral	Bacteria	Proteobacteria	Alphaproteobacteria	Elsterales	Elsteraceae	uncultured	uncultured_Rhodospirillaceae
B1714	2	0	0.21707	-0.387524	0	6	Peripheral	Bacteria	Proteobacteria	Alphaproteobacteria	Elsterales	Elsteraceae	uncultured	uncultured_Rhodospirillaceae
B1310	1	0	0.241906	-0.831279	0	1	Peripheral	Bacteria	Proteobacteria	Alphaproteobacteria	Elsterales	Elsteraceae	uncultured	NA
B1492	1	0	0.168464	-0.831279	0	1	Peripheral	Bacteria	Proteobacteria	Alphaproteobacteria	Dongiales	Dongiaceae	Dongia	NA
B1185	1	0	0.228968	-0.431067	0	4	Peripheral	Bacteria	Proteobacteria	Alphaproteobacteria	Acetobacterales	Acetobacteraceae	uncultured	NA
B1177	1	0	0.220896	-0.687586	0	2	Peripheral	Bacteria	Proteobacteria	Alphaproteobacteria	Acetobacterales	Acetobacteraceae	uncultured	NA
B2414	1	0	0.24367	-0.687586	0	2	Peripheral	Bacteria	Proteobacteria	Alphaproteobacteria	Micropepsales	Micropepsaceae	uncultured	uncultured_bacterium
B2169	1	0	0.216679	-0.675214	0	8	Peripheral	Bacteria	Proteobacteria	Alphaproteobacteria	Micropepsales	Micropepsaceae	uncultured	NA
B1406	3	0	0.217109	-0.20516	0	6	Peripheral	Bacteria	Proteobacteria	Alphaproteobacteria	Micropepsales	Micropepsaceae	uncultured	NA
B1102	1	0	0.236718	-0.637974	0	5	Peripheral	Bacteria	Proteobacteria	Alphaproteobacteria	Rhodospirillales	Magnetospirillaceae	uncultured	uncultured_bacterium
B3260	1	0	0.246214	-0.831279	0	1	Peripheral	Bacteria	Proteobacteria	Alphaproteobacteria	Caulobacterales	Caulobacteraceae	Phenylobacterium	NA
B2105	1	0	0.156274	-0.831279	0	1	Peripheral	Bacteria	Proteobacteria	Alphaproteobacteria	Caulobacterales	Caulobacteraceae	uncultured	uncultured_Caulobacteraceae
B1122	1	0	0.216952	-0.675214	0	8	Peripheral	Bacteria	Proteobacteria	Alphaproteobacteria	Caulobacterales	Caulobacteraceae	uncultured	NA
B929	2	0	0.224776	-0.224295	0	4	Peripheral	Bacteria	Proteobacteria	Alphaproteobacteria	Caulobacterales	Caulobacteraceae	NA	NA
B2803	1	0	0.250052	-0.831279	0	1	Peripheral	Bacteria	Proteobacteria	Alphaproteobacteria	Rhizobiales	Rhizobiaceae	Allorhizobium-Neorhizobium-Pararhizobium-Rhizobium	NA
B1020	1	0	0.216289	-0.431067	0	4	Peripheral	Bacteria	Proteobacteria	Alphaproteobacteria	Rhizobiales	Rhodomicrobiaceae	Rhodomicrobium	uncultured_Rhodomicrobium
B629	2	0	0.24303	-0.779557	0	1	Peripheral	Bacteria	Proteobacteria	Alphaproteobacteria	Rhizobiales	Beijerinckiaceae	Roseiarcus	NA
B778	2	0	0.250312	-0.782823	0	3	Peripheral	Bacteria	Proteobacteria	Alphaproteobacteria	Rhizobiales	Beijerinckiaceae	Roseiarcus	NA
B1396	2	0	0.236718	-0.779557	0	1	Peripheral	Bacteria	Proteobacteria	Alphaproteobacteria	Rhizobiales	Beijerinckiaceae	NA	NA
B2051	1	0	0.216952	-0.675214	0	8	Peripheral	Bacteria	Proteobacteria	Alphaproteobacteria	Rhizobiales	Xanthobacteraceae	NA	NA
B307	2	0	0.268048	-0.782823	0	3	Peripheral	Bacteria	Proteobacteria	Alphaproteobacteria	Rhizobiales	Xanthobacteraceae	NA	NA
B2453	2	0	0.236951	-0.418565	0	5	Peripheral	Bacteria	Proteobacteria	Alphaproteobacteria	Rhizobiales	Xanthobacteraceae	uncultured	NA
B1355	1	0	0.211721	-0.57735	0	15	Peripheral	Bacteria	Proteobacteria	Alphaproteobacteria	Rhizobiales	Xanthobacteraceae	Rhodoplanes	NA
B1282	2	0	0.266327	-0.779557	0	1	Peripheral	Bacteria	Proteobacteria	Alphaproteobacteria	Rhizobiales	Xanthobacteraceae	Rhodoplanes	NA
B249	1	0	0.210241	-0.827433	0	3	Peripheral	Bacteria	Proteobacteria	Alphaproteobacteria	Rhizobiales	Xanthobacteraceae	NA	NA
B165	2	0.000892126	0.273037	-0.431067	0.5	4	Peripheral	Bacteria	Proteobacteria	Alphaproteobacteria	Rhizobiales	Xanthobacteraceae	NA	NA
B3335	1	0	0.215669	-0.569888	0	6	Peripheral	Bacteria	Proteobacteria	Alphaproteobacteria	Rhizobiales	Xanthobacteraceae	NA	NA
B768	3	0	0.284196	-0.727835	0	1	Peripheral	Bacteria	Proteobacteria	Alphaproteobacteria	Rhizobiales	Xanthobacteraceae	uncultured	NA
B812	1	0	0.248502	-0.827433	0	3	Peripheral	Bacteria	Proteobacteria	Alphaproteobacteria	Rhizobiales	Xanthobacteraceae	NA	NA
F59	69	0.0131766	0.370953	2.07224	0.084016	3	Peripheral	Fungi	Ascomycota	Eurotiomycetes	Eurotiales	Trichocomaceae	Sagenomella	Sagenomella_diversispora
F385	24	0.00111495	0.310131	0.153994	0.0798611	3	Peripheral	Fungi	Ascomycota	Leotiomycetes	Helotiales	Myxotrichaceae	Oidiodendron	NA
F698	18	0.000551171	0.308224	-0.113668	0.104938	3	Peripheral	Fungi	Ascomycota	Leotiomycetes	Helotiales	Myxotrichaceae	Oidiodendron	Oidiodendron_sp
F228	21	0.00280516	0.313526	-0.113668	0.321995	3	Peripheral	Fungi	Ascomycota	Leotiomycetes	Helotiales	Myxotrichaceae	Oidiodendron	Oidiodendron_myxotrichoides
F32	59	0.0222487	0.344403	0.332435	0.576271	3	Peripheral	Fungi	Ascomycota	Leotiomycetes	Helotiales	Myxotrichaceae	Oidiodendron	Oidiodendron_maius
F38	102	0.0230282	0.376055	1.26925	0.571319	3	Peripheral	Fungi	Ascomycota	Leotiomycetes	Helotiales	Helotiales_fam_Incertae_sedis	Humicolopsis	Humicolopsis_cephalosporioides
F36	53	0.0140393	0.350831	0.95698	0.382342	3	Peripheral	Fungi	Ascomycota	Leotiomycetes	Helotiales	NA	NA	NA
F809	14	0.000305611	0.304943	-0.247499	1.11022e-16	3	Peripheral	Fungi	Ascomycota	Leotiomycetes	Thelebolales	Pseudeurotiaceae	Pseudogymnoascus	Pseudogymnoascus_sp
F50	93	0.0182172	0.384222	0.867759	0.55544	3	Peripheral	Fungi	Mucoromycota	Umbelopsidomycetes	Umbelopsidales	Umbelopsidaceae	Umbelopsis	Umbelopsis_dimorpha
F506	11	0.000321539	0.252307	1.1173	0.297521	5	Peripheral	Fungi	Ascomycota	Leotiomycetes	Helotiales	Mollisiaceae	Phialocephala	Phialocephala_fortinii
F229	16	0.00428814	0.288075	1.15243	0.460938	2	Peripheral	Fungi	Ascomycota	Leotiomycetes	Helotiales	Mollisiaceae	Phialocephala	Phialocephala_fortinii
F201	23	0.00986748	0.303481	2.25645	0.415879	2	Peripheral	Fungi	Basidiomycota	Agaricomycetes	Agaricales	Omphalotaceae	Mycetinis	Mycetinis_scorodonius
F176	22	0.00178296	0.324959	0.0997108	0.243802	1	Peripheral	Fungi	Ascomycota	Leotiomycetes	Helotiales	Mollisiaceae	Phialocephala	Phialocephala_fortinii
F407	18	0.00243501	0.299328	-0.107176	0.277778	1	Peripheral	Fungi	NA	NA	NA	NA	NA	NA
F215	46	0.0228422	0.333333	1.23759	0.200378	1	Peripheral	Fungi	Mortierellomycota	Mortierellomycetes	Mortierellales	Mortierellaceae	Gryganskiella	Gryganskiella_cystojenkinii
F35	55	0.0330624	0.355391	0.978979	0.511736	1	Peripheral	Fungi	Basidiomycota	Agaricomycetes	Agaricales	Omphalotaceae	Mycetinis	Mycetinis_scorodonius
F268	30	0.0134315	0.307988	0.0479891	0.48	1	Peripheral	Fungi	Basidiomycota	Agaricomycetes	Cantharellales	Botryobasidiaceae	Botryobasidium	Botryobasidium_sp
F111	50	0.00450512	0.346986	1.39275	0.2112	1	Peripheral	Fungi	Ascomycota	Sordariomycetes	Hypocreales	Cordycipitaceae	Lecanicillium	Lecanicillium_psalliotae
F129	58	0.0050668	0.355602	1.54792	0.307372	1	Peripheral	Fungi	Ascomycota	Leotiomycetes	Helotiales	Myxotrichaceae	Oidiodendron	Oidiodendron_maius
F197	68	0.00425841	0.364988	1.39275	0.456747	1	Peripheral	Fungi	Ascomycota	Leotiomycetes	NA	NA	NA	NA
F474	28	0.00111315	0.32824	0.358319	0.244898	1	Peripheral	Fungi	Ascomycota	Leotiomycetes	NA	NA	NA	NA
F41	100	0.011874	0.384222	2.07224	0.4488	3	Peripheral	Fungi	Ascomycota	Leotiomycetes	Helotiales	NA	NA	NA
F97	125	0.0193133	0.403285	1.75997	0.506752	3	Peripheral	Fungi	Ascomycota	Leotiomycetes	NA	NA	NA	NA
F117	33	0.00362928	0.348696	0.151432	0.585859	1	Peripheral	Fungi	Basidiomycota	Agaricomycetes	Thelephorales	Thelephoraceae	Tomentellopsis	Tomentellopsis_zygodesmoides
F22	67	0.00253997	0.355917	2.2203	0.187124	1	Peripheral	Fungi	Basidiomycota	Agaricomycetes	Sebacinales	Sebacinaceae	Sebacina	Sebacina_sp
F73	39	0.00452179	0.353097	0.306597	0.562788	1	Peripheral	Fungi	Basidiomycota	Agaricomycetes	Agaricales	Amanitaceae	Amanita	Amanita_velatipes
F104	44	0.00717862	0.353097	0.565206	0.512397	1	Peripheral	Fungi	Basidiomycota	Agaricomycetes	Agaricales	Amanitaceae	Amanita	Amanita_velatipes
F350	44	0.000638804	0.343616	1.0307	0.267562	1	Peripheral	Fungi	Basidiomycota	Agaricomycetes	Hymenochaetales	Hymenochaetaceae	Coltricia	Coltricia_cinnamomea
F381	2	0.00160069	0.187881	0.866025	0	12	Peripheral	Fungi	Ascomycota	Dothideomycetes	Tubeufiales	Tubeufiaceae	Helicoon	Helicoon_sp
F520	11	0.00169937	0.237044	1.00118	0.165289	8	Peripheral	Fungi	Ascomycota	Eurotiomycetes	Eurotiales	Eurotiales_fam_Incertae_sedis	Eurotiales_gen_Incertae_sedis	Eurotiales_sp
F49	24	0.0069215	0.307515	0.306597	0.0798611	1	Peripheral	Fungi	Basidiomycota	Agaricomycetes	Agaricales	Tricholomataceae	Tricholoma	NA
F147	46	0.00824637	0.353097	1.34103	0.121928	1	Peripheral	Fungi	Basidiomycota	Agaricomycetes	Thelephorales	Thelephoraceae	Tomentellopsis	Tomentellopsis_zygodesmoides
F844	3	0	0.276425	-0.727835	0	1	Peripheral	Fungi	Basidiomycota	Agaricomycetes	Thelephorales	Thelephoraceae	Thelephoraceae_gen_Incertae_sedis	Thelephoraceae_sp
F64	6	0.00117109	0.29263	-0.624392	0.277778	1	Peripheral	Fungi	Rozellomycota	Rozellomycota_cls_Incertae_sedis	Rozellomycota_ord_Incertae_sedis	Rozellomycota_fam_Incertae_sedis	Rozellomycota_gen_Incertae_sedis	Rozellomycota_sp
F33	64	0.0197287	0.364325	2.06513	0.197754	1	Peripheral	Fungi	Basidiomycota	Agaricomycetes	Agaricales	Amanitaceae	Amanita	Amanita_rubescens
F464	15	0.00379169	0.285206	-0.158897	0.124444	1	Peripheral	Fungi	Rozellomycota	Rozellomycota_cls_Incertae_sedis	Rozellomycota_ord_Incertae_sedis	Rozellomycota_fam_Incertae_sedis	Rozellomycota_gen_Incertae_sedis	Rozellomycota_sp
F270	16	0.00216787	0.319607	-0.0554541	0	1	Peripheral	Fungi	Ascomycota	Sordariomycetes	Coniochaetales	Coniochaetaceae	Coniochaeta	Coniochaeta_sp
F29	22	0.00340688	0.326282	-0.38133	0.57438	3	Peripheral	Fungi	Basidiomycota	Agaricomycetes	Russulales	Russulaceae	Russula	NA
F28	50	0.00495478	0.355286	1.44447	0.1832	1	Peripheral	Fungi	Basidiomycota	Agaricomycetes	NA	NA	NA	NA
F439	29	0.00208174	0.324609	0.513484	0.128419	1	Peripheral	Fungi	NA	NA	NA	NA	NA	NA
F20	60	0.00805074	0.354136	1.85825	0.206111	1	Peripheral	Fungi	Ascomycota	Dothideomycetes	Mytilinidales	Gloniaceae	Cenococcum	Cenococcum_geophilum
F188	42	0.00506183	0.339064	1.0307	0.217687	1	Peripheral	Fungi	Ascomycota	Leotiomycetes	Helotiales	Mollisiaceae	Phialocephala	Phialocephala_fortinii
F106	27	0.00636335	0.32304	0.306597	0.266118	1	Peripheral	Fungi	Basidiomycota	Agaricomycetes	Atheliales	Atheliaceae	Athelia	Athelia_sp
F320	10	0.000360731	0.304788	-0.520949	0.46	1	Peripheral	Fungi	Ascomycota	Leotiomycetes	Helotiales	Helotiaceae	Scytalidium	Scytalidium_lignicola
F557	27	0.00360613	0.328599	2.07244	0.565158	2	Peripheral	Fungi	Basidiomycota	Agaricomycetes	Cantharellales	Hydnaceae	NA	NA
F27	56	0.021962	0.352889	0.778538	0.501276	3	Peripheral	Fungi	Basidiomycota	Agaricomycetes	Boletales	Boletaceae	Boletus	Boletus_reticulatus
F161	59	0.0113743	0.358569	1.70308	0.263143	1	Peripheral	Fungi	Ascomycota	Sordariomycetes	Hypocreales	Clavicipitaceae	Metapochonia	Metapochonia_bulbillosa
F1	70	0.0104736	0.370724	1.23759	0.537143	1	Peripheral	Fungi	Ascomycota	Leotiomycetes	Helotiales	Myxotrichaceae	Oidiodendron	Oidiodendron_sp
F86	117	0.0123072	0.399005	1.62613	0.499087	3	Peripheral	Fungi	Ascomycota	Leotiomycetes	NA	NA	NA	NA
F110	81	0.0277779	0.36688	2.27202	0.40634	1	Peripheral	Fungi	Ascomycota	Leotiomycetes	Helotiales	Hyaloscyphaceae	Lachnum	Lachnum_sp
F25	59	0.0155626	0.36137	1.08242	0.499856	1	Peripheral	Fungi	Ascomycota	Leotiomycetes	Helotiales	Mollisiaceae	Phialocephala	Phialocephala_fortinii
F14	45	0.00239487	0.349608	1.23759	0.166914	1	Peripheral	Fungi	Ascomycota	Pezizomycetes	Pezizales	Pyronemataceae	Trichophaea	Trichophaea_sp
F488	30	0.0023427	0.340986	0.410041	0.277778	1	Peripheral	Fungi	Basidiomycota	Agaricomycetes	Agaricales	Tricholomataceae	Tricholoma	Tricholoma_matsutake
F227	30	0.0230182	0.33688	0.306597	0.371111	1	Peripheral	Fungi	Basidiomycota	Agaricomycetes	Agaricales	Omphalotaceae	Collybiopsis	Collybiopsis_ramealis
F74	78	0.0318941	0.376173	1.26925	0.526298	3	Peripheral	Fungi	Ascomycota	Dothideomycetes	Mytilinidales	Gloniaceae	Gloniaceae_gen_Incertae_sedis	Gloniaceae_sp
F26	82	0.0331175	0.379735	1.35847	0.537478	3	Peripheral	Fungi	Ascomycota	Sordariomycetes	Hypocreales	Ophiocordycipitaceae	Albophoma	Albophoma_yamanashiensis
F136	22	0.00168094	0.338301	-0.202889	0.479339	3	Peripheral	Fungi	Ascomycota	Leotiomycetes	Helotiales	Myxotrichaceae	Oidiodendron	Oidiodendron_maius
F76	72	0.011119	0.371411	1.26925	0.461806	3	Peripheral	Fungi	Ascomycota	Eurotiomycetes	Chaetothyriales	Herpotrichiellaceae	Cladophialophora	Cladophialophora_cabanerensis
F24	44	0.00347534	0.350627	1.28931	0.0867769	1	Peripheral	Fungi	Basidiomycota	Agaricomycetes	NA	NA	NA	NA
F40	69	0.0165214	0.381662	1.80458	0.232724	3	Peripheral	Fungi	Rozellomycota	Rozellomycotina_cls_Incertae_sedis	GS11	GS11_fam_Incertae_sedis	GS11_gen_Incertae_sedis	GS11_sp
F92	92	0.00694592	0.387689	2.25068	0.368856	3	Peripheral	Fungi	Ascomycota	Eurotiomycetes	Eurotiales	Aspergillaceae	Penicillium	NA
F130	43	0.00376616	0.352373	0.927257	0.302866	1	Peripheral	Fungi	Ascomycota	Leotiomycetes	Helotiales	Myxotrichaceae	Oidiodendron	Oidiodendron_maius
F126	35	0.00575454	0.344502	0.153994	0.509388	3	Peripheral	Fungi	Ascomycota	Eurotiomycetes	Eurotiales	Penicillaginaceae	Penicillago	Penicillago_nodositata
F96	66	0.00354809	0.354972	1.13542	0.443067	3	Peripheral	Fungi	Ascomycota	Leotiomycetes	Helotiales	Mollisiaceae	Phialocephala	Phialocephala_fortinii
F330	17	0.00426213	0.308858	0.968432	0.553633	2	Peripheral	Fungi	Basidiomycota	Agaricomycetes	Agaricales	Inocybaceae	Inocybe	NA
F139	50	0.00463403	0.360936	0.616927	0.5032	1	Peripheral	Fungi	Ascomycota	Leotiomycetes	Helotiales	Myxotrichaceae	Oidiodendron	Oidiodendron_sp
F15	58	0.0118898	0.360503	1.80652	0.190844	1	Peripheral	Fungi	Mortierellomycota	Mortierellomycetes	Mortierellales	Mortierellaceae	Mortierella	Mortierella_globalpina
F448	24	0.00190767	0.322088	0.254876	0.152778	1	Peripheral	Fungi	NA	NA	NA	NA	NA	NA
F145	35	0.0103866	0.326547	0.616927	0.292245	1	Peripheral	Fungi	Basidiomycota	Agaricomycetes	Atheliales	Tylosporaceae	Amphinema	Amphinema_sp
F151	29	0.00774198	0.306185	0.513484	0.130797	1	Peripheral	Fungi	Basidiomycota	Agaricomycetes	Stereopsidales	Stereopsidaceae	Stereopsis	Stereopsis_hiscens
F149	31	0.00492542	0.319014	0.461762	0.283039	1	Peripheral	Fungi	Basidiomycota	Agaricomycetes	Thelephorales	Thelephoraceae	NA	NA
F120	37	0.00912136	0.341373	0.668649	0.324324	1	Peripheral	Fungi	Basidiomycota	Agaricomycetes	Thelephorales	Thelephoraceae	NA	NA
F291	33	0.0140168	0.318844	0.510876	0.115702	3	Peripheral	Fungi	Basidiomycota	Agaricomycetes	Russulales	Russulaceae	Russula	NA
F295	21	0.00473525	0.301655	-0.00373249	0.331066	1	Peripheral	Fungi	Basidiomycota	Agaricomycetes	Agaricales	Omphalotaceae	Rhodocollybia	Rhodocollybia_sp
F313	22	0.00955739	0.309493	0.0479891	0.297521	1	Peripheral	Fungi	Basidiomycota	Agaricomycetes	Agaricales	Omphalotaceae	Rhodocollybia	Rhodocollybia_sp
F327	10	0.000330948	0.265798	0.897889	0.34	5	Peripheral	Fungi	Ascomycota	Eurotiomycetes	Eurotiales	Aspergillaceae	Penicillium	Penicillium_vulpinum
F419	23	0.00372585	0.323561	1.77553	0.604915	5	Peripheral	Fungi	Ascomycota	Leotiomycetes	Helotiales	Dermateaceae	Pezicula	NA
F402	17	0.00168922	0.312224	-0.515161	0.602076	3	Peripheral	Fungi	Ascomycota	Leotiomycetes	Helotiales	Dermateaceae	Belonopsis	Belonopsis_sp
F376	11	0.000466863	0.273347	0.897889	0.429752	5	Peripheral	Fungi	Ascomycota	NA	NA	NA	NA	NA
F8	18	0.00638746	0.318002	1.55612	0.512346	5	Peripheral	Fungi	Basidiomycota	Agaricomycetes	Sebacinales	Sebacinaceae	Sebacina	Sebacina_sp
F287	27	0.00483544	0.349202	-0.158278	0.565158	3	Peripheral	Fungi	Mucoromycota	Umbelopsidomycetes	Umbelopsidales	Umbelopsidaceae	Umbelopsis	Umbelopsis_sp
F62	26	0.0061673	0.324959	-0.202889	0.600592	3	Peripheral	Fungi	Basidiomycota	Agaricomycetes	Agaricales	Entolomataceae	Entoloma	Entoloma_rhodopolium
F413	6	0.00111867	0.257712	-0.676114	0.5	1	Peripheral	Fungi	Ascomycota	Eurotiomycetes	Chaetothyriales	Herpotrichiellaceae	Cladophialophora	Cladophialophora_chaetospira
F9	51	0.00752672	0.362677	0.153994	0.589773	3	Peripheral	Fungi	Basidiomycota	Agaricomycetes	Russulales	Russulaceae	NA	NA
F30	65	0.0140316	0.373602	0.95698	0.487101	3	Peripheral	Fungi	Basidiomycota	Agaricomycetes	Russulales	Russulaceae	NA	NA
F247	9	0.00214793	0.269429	-0.469227	0.197531	1	Peripheral	Fungi	Basidiomycota	Agaricomycetes	Agaricales	Entolomataceae	Entoloma	Entoloma_rhodopolium
F307	31	0.00317999	0.342637	0.306597	0.382934	1	Peripheral	Fungi	Mucoromycota	Mucoromycotina_cls_Incertae_sedis	Mucoromycotina_ord_Incertae_sedis	Mucoromycotina_fam_Incertae_sedis	Bifiguratus	Bifiguratus_sp
F91	87	0.0148283	0.377589	1.4923	0.493328	3	Peripheral	Fungi	Basidiomycota	Tremellomycetes	Tremellales	Trimorphomycetaceae	Saitozyma	Saitozyma_podzolica
F587	13	0.000347736	0.274344	-0.38133	0.260355	3	Peripheral	Fungi	Ascomycota	NA	NA	NA	NA	NA
F332	5	8.33845e-05	0.285545	-0.648992	0	3	Peripheral	Fungi	Ascomycota	Eurotiomycetes	Chaetothyriales	Herpotrichiellaceae	Capronia	Capronia_sp
F95	48	0.0105783	0.32833	1.18003	0.0807292	3	Peripheral	Fungi	Basidiomycota	Agaricomycetes	Agaricales	Hygrophoraceae	Hygrophorus	Hygrophorus_hypothejus
F191	15	0.00546097	0.287455	1.52044	0.231111	2	Peripheral	Fungi	Ascomycota	Eurotiomycetes	Eurotiales	Aspergillaceae	Penicillium	Penicillium_rotoruae
F93	20	0.0082789	0.314345	1.52044	0.485	2	Peripheral	Fungi	Basidiomycota	Agaricomycetes	Cantharellales	Hydnaceae	Hydnum	NA
F326	15	0.0191454	0.262951	1.88844	0	2	Peripheral	Fungi	Basidiomycota	Agaricomycetes	Boletales	Boletaceae	Boletaceae_gen_Incertae_sedis	Boletaceae_sp
F301	24	0.000790023	0.32824	-0.292109	0.496528	3	Peripheral	Fungi	Ascomycota	Dothideomycetes	Pleosporales	Melanommataceae	Pleotrichocladium	Pleotrichocladium_opacum
F103	22	0.000663626	0.330949	0.151432	0.169421	1	Peripheral	Fungi	Basidiomycota	Agaricomycetes	Thelephorales	Thelephoraceae	Thelephoraceae_gen_Incertae_sedis	Thelephoraceae_sp
F323	8	0.0115167	0.234594	1.52467	0	7	Peripheral	Fungi	Basidiomycota	Geminibasidiomycetes	Geminibasidiales	Geminibasidiaceae	Geminibasidium	Geminibasidium_sp
F231	53	0.00725023	0.335378	1.44769	0.0370239	3	Peripheral	Fungi	NA	NA	NA	NA	NA	NA
F132	19	0.0027375	0.320544	-0.00373249	0.193906	1	Peripheral	Fungi	Ascomycota	Dothideomycetes	Mytilinidales	Gloniaceae	Cenococcum	Cenococcum_geophilum
F44	53	0.0112281	0.347186	1.26925	0.177287	3	Peripheral	Fungi	Ascomycota	Leotiomycetes	Helotiales	Myxotrichaceae	Oidiodendron	NA
F79	23	0.00507994	0.323735	-0.107176	0.517958	1	Peripheral	Fungi	Basidiomycota	Geminibasidiomycetes	Geminibasidiales	Geminibasidiaceae	Geminibasidium	Geminibasidium_sp
F124	63	0.00680209	0.369926	1.18003	0.415218	3	Peripheral	Fungi	Ascomycota	Dothideomycetes	Mytilinidales	Gloniaceae	Cenococcum	NA
F221	31	0.000318752	0.348292	0.243214	0.312175	3	Peripheral	Fungi	Ascomycota	Eurotiomycetes	Eurotiales	Aspergillaceae	Penicillium	Penicillium_vulpinum
F119	43	0.00266038	0.352166	0.867759	0.173067	3	Peripheral	Fungi	Ascomycota	Sordariomycetes	Hypocreales	Cordycipitaceae	Leptobacillium	Leptobacillium_leptobactrum
F534	23	0.000644841	0.316746	1.70444	0.476371	2	Peripheral	Fungi	Ascomycota	Eurotiomycetes	Chaetothyriales	NA	NA	NA
F427	24	0.00119793	0.32833	-0.158278	0.46875	3	Peripheral	Fungi	Ascomycota	Eurotiomycetes	Chaetothyriales	NA	NA	NA
F331	27	0.000473287	0.339735	0.109384	0.301783	3	Peripheral	Fungi	Ascomycota	Dothideomycetes	Capnodiales	NA	NA	NA
F84	38	0.00450715	0.348292	0.689318	0.148199	3	Peripheral	Fungi	Basidiomycota	Agaricomycetes	Cantharellales	Hydnaceae	Hydnum	NA
F13	83	0.0140308	0.378778	2.20607	0.294673	3	Peripheral	Fungi	Basidiomycota	Agaricomycetes	Cantharellales	Hydnaceae	Hydnum	Hydnum_sp
F7	58	0.0139514	0.36621	1.09081	0.39893	3	Peripheral	Fungi	Basidiomycota	Agaricomycetes	Agaricales	Tricholomataceae	Tricholoma	Tricholoma_sp
F298	40	0.0015447	0.346686	0.823149	0.09625	3	Peripheral	Fungi	Basidiomycota	Agaricomycetes	Sebacinales	Serendipitaceae	Serendipitaceae_gen_Incertae_sedis	Serendipitaceae_sp
F516	29	0.00123333	0.333888	0.287825	0.19025	3	Peripheral	Fungi	Mucoromycota	Umbelopsidomycetes	Umbelopsidales	Umbelopsidaceae	Umbelopsis	Umbelopsis_ramanniana
F371	16	0.00058229	0.308699	-0.158278	0	3	Peripheral	Fungi	Rozellomycota	Rozellomycota_cls_Incertae_sedis	Rozellomycota_ord_Incertae_sedis	Rozellomycota_fam_Incertae_sedis	Rozellomycota_gen_Incertae_sedis	Rozellomycota_sp
F223	12	0.000141875	0.311013	-0.38133	0.152778	3	Peripheral	Fungi	NA	NA	NA	NA	NA	NA
F179	63	0.0106382	0.357291	1.31386	0.357773	3	Peripheral	Fungi	Basidiomycota	Agaricomycetes	Atheliales	Tylosporaceae	Amphinema	Amphinema_sp
F192	76	0.00507269	0.366099	2.20607	0.169321	3	Peripheral	Fungi	Basidiomycota	Tremellomycetes	Tremellales	NA	NA	NA
F401	36	0.0104651	0.344108	0.0479891	0.569444	1	Peripheral	Fungi	Ascomycota	Sordariomycetes	Hypocreales	NA	NA	NA
F782	12	2.43089e-05	0.29079	0.968432	0.291667	2	Peripheral	Fungi	Ascomycota	Eurotiomycetes	Eurotiales	Eurotiales_fam_Incertae_sedis	Eurotiales_gen_Incertae_sedis	Eurotiales_sp
F502	22	0.00093444	0.310372	2.44045	0.31405	2	Peripheral	Fungi	Basidiomycota	Agaricomycetes	Cantharellales	Hydnaceae	Hydnum	Hydnum_sp
F348	11	5.55739e-05	0.28967	0.78443	0.31405	2	Peripheral	Fungi	Ascomycota	Leotiomycetes	Helotiales	Myxotrichaceae	Oidiodendron	Oidiodendron_sp
F648	1	0	1	0	0	30	Peripheral	Fungi	Basidiomycota	Agaricomycetes	Cantharellales	Hydnaceae	NA	NA
F128	46	0.00535398	0.339064	1.09081	0.084121	3	Peripheral	Fungi	Ascomycota	Sordariomycetes	Hypocreales	Amplistromataceae	Amplistromataceae_gen_Incertae_sedis	Amplistromataceae_sp
F4	55	0.00879476	0.370953	0.72037	0.593058	1	Peripheral	Fungi	Basidiomycota	Geminibasidiomycetes	Geminibasidiales	Geminibasidiaceae	Geminibasidium	Geminibasidium_sp
F43	44	0.00490634	0.33594	0.823149	0.244835	3	Peripheral	Fungi	Basidiomycota	Agaricomycetes	Boletales	Boletaceae	Tylopilus	Tylopilus_felleus
F63	62	0.0146903	0.360828	1.4923	0.262747	3	Peripheral	Fungi	NA	NA	NA	NA	NA	NA
F190	16	0.000901467	0.318675	-0.262341	0.398438	1	Peripheral	Fungi	Ascomycota	Sordariomycetes	Hypocreales	Cordycipitaceae	Beauveria	Beauveria_bassiana
F354	18	0.00242939	0.306341	0.0479891	0	1	Peripheral	Fungi	Ascomycota	Leotiomycetes	Helotiales	Helotiaceae	Infundichalara	Infundichalara_microchona
F366	14	0.000587949	0.319014	-0.210619	0.132653	1	Peripheral	Fungi	Mortierellomycota	Mortierellomycetes	Mortierellales	Mortierellaceae	Mortierella	Mortierella_macrocystis
F297	7	5.71982e-05	0.295287	-0.572671	0.244898	1	Peripheral	Fungi	Ascomycota	Leotiomycetes	Helotiales	Pleuroascaceae	Pleuroascaceae_gen_Incertae_sedis	Pleuroascaceae_sp
F214	4	2.24014e-05	0.287455	-0.738213	0.375	3	Peripheral	Fungi	Ascomycota	Dothideomycetes	Tubeufiales	Tubeufiaceae	Helicoon	Helicoon_sp
F372	29	0.00117862	0.324959	2.25645	0.549346	2	Peripheral	Fungi	Basidiomycota	Geminibasidiomycetes	Geminibasidiales	Geminibasidiaceae	Geminibasidium	Geminibasidium_sp
F260	37	0.00168783	0.34342	-0.0690578	0.601899	3	Peripheral	Fungi	Rozellomycota	Rozellomycota_cls_Incertae_sedis	Rozellomycota_ord_Incertae_sedis	Rozellomycota_fam_Incertae_sedis	Rozellomycota_gen_Incertae_sedis	Rozellomycota_sp
F219	32	0.0105382	0.340986	0.198604	0.404297	3	Peripheral	Fungi	Ascomycota	Sordariomycetes	Hypocreales	Amplistromataceae	Amplistromataceae_gen_Incertae_sedis	Amplistromataceae_sp
F16	76	0.0137659	0.356973	2.38451	0.0765235	3	Peripheral	Fungi	Basidiomycota	Agaricomycetes	Russulales	Russulaceae	Russula	Russula_burlinghamiae
F241	54	0.00638036	0.343322	1.53691	1.11022e-16	3	Peripheral	Fungi	NA	NA	NA	NA	NA	NA
F532	29	0.00185774	0.33426	0.332435	0.130797	3	Peripheral	Fungi	Basidiomycota	Agaricomycetes	Cantharellales	Hydnaceae	Sistotrema	Sistotrema_sp
F42	35	0.00306148	0.321572	0.644707	0.0555102	3	Peripheral	Fungi	Basidiomycota	Agaricomycetes	Thelephorales	Thelephoraceae	Thelephoraceae_gen_Incertae_sedis	Thelephoraceae_sp
F254	50	0.00658081	0.343813	1.31386	0.0392	3	Peripheral	Fungi	Basidiomycota	Microbotryomycetes	Sporidiobolales	Sporidiobolales_fam_Incertae_sedis	Sporidiobolales_gen_Incertae_sedis	Sporidiobolales_sp
F555	10	0.000214571	0.255577	0.968432	0	2	Peripheral	Fungi	Basidiomycota	Agaricomycetes	Sebacinales	Serendipitaceae	Serendipita	Serendipita_sp
F762	3	0.00160069	0.250416	-0.738213	0	3	Peripheral	Fungi	Basidiomycota	Agaricomycetes	Russulales	Russulaceae	Russula	Russula_katarinae
F67	4	0	0.283259	-0.693602	0	3	Peripheral	Fungi	Ascomycota	Eurotiomycetes	Chaetothyriales	Herpotrichiellaceae	Cladophialophora	Cladophialophora_sp
F194	43	0.00145577	0.351138	0.95698	0.0886966	3	Peripheral	Fungi	Ascomycota	Eurotiomycetes	Eurotiales	Aspergillaceae	Penicillium	Penicillium_marthae-christenseniae
F61	53	0.00648712	0.3491	1.18003	0.240655	3	Peripheral	Fungi	NA	NA	NA	NA	NA	NA
F94	43	0.0104616	0.330585	0.912369	0.133045	3	Peripheral	Fungi	Basidiomycota	Agaricomycetes	Russulales	Russulaceae	Russula	Russula_cascadensis
F408	22	0.000670299	0.307594	0.109384	0	3	Peripheral	Fungi	Basidiomycota	Agaricomycetes	Agaricales	Physalacriaceae	Armillaria	Armillaria_borealis
F797	1	0	0.203107	-0.687586	0	2	Peripheral	Fungi	NA	NA	NA	NA	NA	NA
F466	2	4.38449e-05	0.205676	-0.503584	0	2	Peripheral	Fungi	Basidiomycota	Tremellomycetes	Filobasidiales	Piskurozymaceae	Solicoccozyma	Solicoccozyma_terricola
F19	45	0.0119483	0.316496	1.13542	0	3	Peripheral	Fungi	Basidiomycota	Agaricomycetes	Russulales	Russulaceae	Russula	Russula_burlinghamiae
F121	15	0.00280628	0.286224	0.968432	0.497778	2	Peripheral	Fungi	Basidiomycota	Agaricomycetes	Atheliales	Tylosporaceae	Amphinema	Amphinema_sp
F72	25	0.0107459	0.322693	-0.113668	0.496	3	Peripheral	Fungi	Mucoromycota	Mucoromycotina_cls_Incertae_sedis	Mucoromycotina_ord_Incertae_sedis	Mucoromycotina_fam_Incertae_sedis	Bifiguratus	Bifiguratus_sp
F426	7	0.000189132	0.253103	0.885293	0.244898	7	Peripheral	Fungi	Ascomycota	Eurotiomycetes	Chaetothyriales	Herpotrichiellaceae	NA	NA
F791	5	0.000363776	0.235651	0.245915	0.32	7	Peripheral	Fungi	Ascomycota	Eurotiomycetes	Chaetothyriales	NA	NA	NA
F203	18	0.00462747	0.277317	2.48374	0.537037	7	Peripheral	Fungi	Basidiomycota	Agaricomycetes	Thelephorales	Thelephoraceae	Thelephoraceae_gen_Incertae_sedis	Thelephoraceae_sp
F420	22	0.000401504	0.301731	0.109384	0	3	Peripheral	Fungi	Basidiomycota	Agaricomycetes	Agaricales	Physalacriaceae	Armillaria	Armillaria_borealis
F533	25	0.000699228	0.320971	-0.0690578	0.4512	3	Peripheral	Fungi	Ascomycota	Sordariomycetes	Hypocreales	Hypocreaceae	Hypomyces	Hypomyces_sp
F578	25	0.00326232	0.331771	-0.158278	0.4864	3	Peripheral	Fungi	Ascomycota	Eurotiomycetes	Chaetothyriales	Chaetothyriales_fam_Incertae_sedis	Chaetothyriales_gen_Incertae_sedis	Chaetothyriales_sp
F303	30	0.000548647	0.339831	0.421656	0.0644444	3	Peripheral	Fungi	Ascomycota	Eurotiomycetes	Chaetothyriales	Chaetothyriales_fam_Incertae_sedis	Chaetothyriales_gen_Incertae_sedis	Chaetothyriales_sp
F581	41	0.000264299	0.346187	0.600097	0.314099	3	Peripheral	Fungi	Ascomycota	Eurotiomycetes	Sclerococcales	Dactylosporaceae	Dactylospora	Dactylospora_sp
F423	4	7.19076e-05	0.265563	-0.319582	0.375	2	Peripheral	Fungi	Rozellomycota	Rozellomycota_cls_Incertae_sedis	Rozellomycota_ord_Incertae_sedis	Rozellomycota_fam_Incertae_sedis	Rozellomycota_gen_Incertae_sedis	Rozellomycota_sp
F465	4	0.00160136	0.190168	0.245915	0	7	Peripheral	Fungi	Ascomycota	Sordariomycetes	Hypocreales	Clavicipitaceae	Neobarya	Neobarya_agaricicola
F487	4	0.00680608	0.245661	-0.0737745	0.375	7	Peripheral	Fungi	Ascomycota	Leotiomycetes	Helotiales	Myxotrichaceae	Oidiodendron	NA
F634	8	0.00103896	0.291778	0.189249	0.59375	4	Peripheral	Fungi	Ascomycota	Leotiomycetes	Helotiales	NA	NA	NA
F359	30	0.00502946	0.317834	2.44045	0.48	2	Peripheral	Fungi	Basidiomycota	Agaricomycetes	Sebacinales	Serendipitaceae	Serendipita	Serendipita_sp
F468	11	0.0128498	0.25369	-0.365784	0.165289	1	Peripheral	Fungi	Ascomycota	Leotiomycetes	Helotiales	Myxotrichaceae	Oidiodendron	Oidiodendron_maius
F264	11	0.00400369	0.292487	0.600428	0.429752	2	Peripheral	Fungi	Ascomycota	Dothideomycetes	Mytilinidales	Gloniaceae	Cenococcum	NA
F10	24	0.00597152	0.303558	0.109384	0.15625	3	Peripheral	Fungi	Basidiomycota	Agaricomycetes	Agaricales	Tricholomataceae	Tricholoma	Tricholoma_sp
F198	17	0.000336688	0.310452	-0.158897	0.290657	1	Peripheral	Fungi	Basidiomycota	Agaricomycetes	Sebacinales	Serendipitaceae	Serendipitaceae_gen_Incertae_sedis	Serendipitaceae_sp
F475	2	0.00160069	0.266092	0	0.5	19	Peripheral	Fungi	Ascomycota	Leotiomycetes	Helotiales	Mollisiaceae	Phialocephala	Phialocephala_sp
F440	7	0.00837299	0.223606	1.65431	0.244898	10	Peripheral	Fungi	Ascomycota	Dothideomycetes	Mytilinidales	Gloniaceae	Cenococcum	NA
F443	7	0.000322676	0.240696	-0.727835	0.489796	1	Peripheral	Fungi	Basidiomycota	Agaricomycetes	Agaricales	Entolomataceae	Entoloma	Entoloma_sp
F799	2	0	0.235283	-0.779557	0	1	Peripheral	Fungi	Basidiomycota	Agaricomycetes	Agaricales	Amanitaceae	Amanita	Amanita_rubescens
F207	30	0.00329838	0.331954	0.243214	0.295556	3	Peripheral	Fungi	Ascomycota	Sordariomycetes	Hypocreales	Nectriaceae	Penicillifer	Penicillifer_diparietisporus
F300	18	0.00414625	0.322953	-0.470551	0.549383	3	Peripheral	Fungi	Basidiomycota	Tremellomycetes	Tremellales	Cryptococcaceae	Cryptococcus	Cryptococcus_musci
F75	20	0.00357684	0.319522	-0.158278	0.345	3	Peripheral	Fungi	Ascomycota	Leotiomycetes	Helotiales	Myxotrichaceae	Oidiodendron	Oidiodendron_sp
F276	10	0.000338631	0.310612	-0.515161	0.32	3	Peripheral	Fungi	Ascomycota	Eurotiomycetes	Chaetothyriales	Herpotrichiellaceae	Cladophialophora	Cladophialophora_cabanerensis
F398	8	0.00657244	0.251306	1.93218	0.21875	14	Peripheral	Fungi	Ascomycota	Dothideomycetes	Capnodiales	NA	NA	NA
F529	1	0	1	0	0	28	Peripheral	Fungi	Ascomycota	Leotiomycetes	Helotiales	Hyaloscyphaceae	Lachnum	Lachnum_impudicum
F446	7	0.000568107	0.242638	1.22474	0.612245	11	Peripheral	Fungi	Ascomycota	Leotiomycetes	Helotiales	Mollisiaceae	Phialocephala	Phialocephala_fortinii
F462	2	0	0.208818	-0.486562	0	10	Peripheral	Fungi	Ascomycota	Sordariomycetes	Hypocreales	Cordycipitaceae	Samsoniella	Samsoniella_hepiali
F365	8	0.00356735	0.275854	0.809565	0.21875	4	Peripheral	Fungi	Mucoromycota	Mucoromycotina_cls_Incertae_sedis	Mucoromycotina_ord_Incertae_sedis	Mucoromycotina_fam_Incertae_sedis	Bifiguratus	Bifiguratus_sp
F108	10	0.000128726	0.236998	0.814914	0.18	8	Peripheral	Fungi	Basidiomycota	Agaricomycetes	Sebacinales	Sebacinaceae	Sebacina	Sebacina_sp
F403	21	0.00341012	0.274783	1.98321	0.45805	6	Peripheral	Fungi	Ascomycota	Archaeorhizomycetes	Archaeorhizomycetales	Archaeorhizomycetaceae	Archaeorhizomyces	Archaeorhizomyces_sp
F133	4	0.00167042	0.26615	-0.693602	0	3	Peripheral	Fungi	Basidiomycota	Agaricomycetes	Agaricales	Entolomataceae	Entoloma	Entoloma_rhodopolium
F491	11	0.000443761	0.257381	-0.365784	0.165289	1	Peripheral	Fungi	NA	NA	NA	NA	NA	NA
F296	19	0.00411292	0.269067	2.11878	0.265928	8	Peripheral	Fungi	Basidiomycota	Agaricomycetes	Agaricales	Omphalotaceae	Collybiopsis	Collybiopsis_ramealis
F463	8	1.33169e-06	0.236904	0.442382	0.21875	8	Peripheral	Fungi	Basidiomycota	Agaricomycetes	Agaricales	Entolomataceae	Entoloma	Entoloma_sp
F504	10	0.000701066	0.286497	0.600428	0.32	2	Peripheral	Fungi	NA	NA	NA	NA	NA	NA
F23	32	0.01095	0.342833	0.0647732	0.53125	3	Peripheral	Fungi	Basidiomycota	Geminibasidiomycetes	Geminibasidiales	Geminibasidiaceae	Geminibasidium	Geminibasidium_sp
F561	25	0.00366679	0.315086	2.07244	0.4608	2	Peripheral	Fungi	Basidiomycota	Tremellomycetes	Tremellales	Trimorphomycetaceae	Saitozyma	Saitozyma_podzolica
F537	7	0.000245685	0.287799	-0.387524	0.571429	6	Peripheral	Fungi	Ascomycota	Eurotiomycetes	Eurotiales	Eurotiales_fam_Incertae_sedis	Eurotiales_gen_Incertae_sedis	Eurotiales_sp
F131	7	0.000468818	0.281799	-0.648992	0.408163	3	Peripheral	Fungi	Ascomycota	Leotiomycetes	NA	NA	NA	NA
F396	15	6.49835e-05	0.313608	-0.247499	0.124444	3	Peripheral	Fungi	Ascomycota	Leotiomycetes	Helotiales	Hyaloscyphaceae	Hyaloscypha	NA
F172	35	0.00824515	0.304711	0.332435	0.352653	3	Peripheral	Fungi	Basidiomycota	Agaricomycetes	Atheliales	Tylosporaceae	Tylospora	Tylospora_sp
F302	12	0.00291868	0.313526	-0.515161	0.486111	3	Peripheral	Fungi	Ascomycota	Eurotiomycetes	Eurotiales	Aspergillaceae	Penicillium	NA
F382	10	0.00204877	0.287387	0.809565	0.42	4	Peripheral	Fungi	Basidiomycota	Microbotryomycetes	NA	NA	NA	NA
F449	2	0	0.264686	-0.782823	0	3	Peripheral	Fungi	NA	NA	NA	NA	NA	NA
F390	16	0.00177627	0.291142	-0.42594	0.554688	3	Peripheral	Fungi	Ascomycota	Eurotiomycetes	Eurotiales	Aspergillaceae	Penicillium	Penicillium_rotoruae
F539	16	0.000304217	0.291072	-0.202889	0.117188	3	Peripheral	Fungi	Ascomycota	Archaeorhizomycetes	Archaeorhizomycetales	Archaeorhizomycetaceae	Archaeorhizomyces	Archaeorhizomyces_borealis
F373	26	0.00493871	0.291849	1.43612	0.571006	6	Peripheral	Fungi	Ascomycota	Archaeorhizomycetes	Archaeorhizomycetales	Archaeorhizomycetaceae	Archaeorhizomyces	Archaeorhizomyces_sp
F100	33	0.00776178	0.302034	0.0647732	0.501377	3	Peripheral	Fungi	Basidiomycota	Agaricomycetes	Atheliales	Tylosporaceae	Tylospora	Tylospora_sp
F395	29	0.00445946	0.304018	0.153994	0.340071	3	Peripheral	Fungi	Basidiomycota	Agaricomycetes	Thelephorales	Thelephoraceae	NA	NA
F988	6	0	0.236718	-0.648992	0.277778	3	Peripheral	Fungi	Glomeromycota	Glomeromycetes	Glomerales	Glomeraceae	Glomeraceae_gen_Incertae_sedis	Glomeraceae_sp
F209	44	0.00615984	0.355812	0.733928	0.313017	3	Peripheral	Fungi	Ascomycota	Eurotiomycetes	Eurotiales	Aspergillaceae	Talaromyces	NA
F213	39	0.00272984	0.348494	0.600097	0.274819	3	Peripheral	Fungi	Ascomycota	Leotiomycetes	Helotiales	NA	NA	NA
F338	22	0.000740973	0.320886	-0.0244475	0.243802	3	Peripheral	Fungi	Mucoromycota	Umbelopsidomycetes	GS23	GS23_fam_Incertae_sedis	GS23_gen_Incertae_sedis	GS23_sp
F628	18	0.00297965	0.311739	-0.33672	0.5	3	Peripheral	Fungi	NA	NA	NA	NA	NA	NA
F195	35	0.00352394	0.333426	0.565206	0.342857	1	Peripheral	Fungi	NA	NA	NA	NA	NA	NA
F112	2	7.3117e-05	0.260559	-0.687586	0.5	2	Peripheral	Fungi	Ascomycota	Eurotiomycetes	Eurotiales	Aspergillaceae	NA	NA
F607	18	0.00131548	0.296451	0.968432	0.537037	2	Peripheral	Fungi	Ascomycota	Dothideomycetes	Capnodiales	Capnodiales_fam_Incertae_sedis	Capnodiales_gen_Incertae_sedis	Capnodiales_sp
F374	19	0.000738069	0.309812	1.15243	0.487535	2	Peripheral	Fungi	Basidiomycota	Agaricomycetes	Cantharellales	Cantharellales_fam_Incertae_sedis	Cantharellales_gen_Incertae_sedis	Cantharellales_sp
F57	20	0.006325	0.322088	1.52044	0.505	2	Peripheral	Fungi	Basidiomycota	Geminibasidiomycetes	Geminibasidiales	Geminibasidiaceae	Geminibasidium	Geminibasidium_sp
F430	20	0.000630911	0.309414	1.33644	0.48	2	Peripheral	Fungi	Ascomycota	Sordariomycetes	Hypocreales	Cordycipitaceae	Lecanicillium	Lecanicillium_psalliotae
F165	9	0.00143804	0.28602	-0.515161	0.197531	3	Peripheral	Fungi	Ascomycota	Leotiomycetes	Helotiales	Hyaloscyphaceae	NA	NA
F243	12	0.000265297	0.283927	-0.262341	0	1	Peripheral	Fungi	Rozellomycota	Rozellomycota_cls_Incertae_sedis	Rozellomycota_ord_Incertae_sedis	Rozellomycota_fam_Incertae_sedis	Rozellomycota_gen_Incertae_sedis	Rozellomycota_sp
F525	7	0.00043688	0.261408	-0.604382	0.244898	3	Peripheral	Fungi	Ascomycota	Eurotiomycetes	Eurotiales	Eurotiales_fam_Incertae_sedis	Eurotiales_gen_Incertae_sedis	Eurotiales_sp
F711	5	0	0.276806	-0.319582	0.48	2	Peripheral	Fungi	Ascomycota	Leotiomycetes	Helotiales	NA	NA	NA
F286	14	0.00563096	0.283459	1.15243	0.357143	2	Peripheral	Fungi	Ascomycota	Leotiomycetes	Helotiales	NA	NA	NA
F369	3	0.00166453	0.22486	-0.319582	0	2	Peripheral	Fungi	Ascomycota	Leotiomycetes	Helotiales	Leotiaceae	Leotia	Leotia_lubrica
F606	18	0.00202143	0.30502	1.22311	0.58642	4	Peripheral	Fungi	Basidiomycota	Microbotryomycetes	NA	NA	NA	NA
F200	21	0.0043113	0.29792	0.0479891	0.258503	1	Peripheral	Fungi	Ascomycota	Leotiomycetes	Helotiales	Mollisiaceae	Phialocephala	Phialocephala_fortinii
F519	22	0.0022509	0.323997	0.203154	0.0867769	1	Peripheral	Fungi	Ascomycota	Sordariomycetes	Xylariales	Xylariaceae	Nodulisporium	Nodulisporium_sp
F167	31	0.0040172	0.333149	-0.0554541	0.611863	1	Peripheral	Fungi	Basidiomycota	Agaricomycetes	Agaricales	Tricholomataceae	Tricholoma	Tricholoma_matsutake
F175	27	0.00429817	0.326636	-0.107176	0.60631	1	Peripheral	Fungi	Basidiomycota	Agaricomycetes	Agaricales	Tricholomataceae	Tricholoma	Tricholoma_matsutake
F259	8	0.000195069	0.296671	-0.559771	0.21875	3	Peripheral	Fungi	Ascomycota	Leotiomycetes	Helotiales	Dermateaceae	Pezicula	NA
F384	25	0.00941533	0.31708	0.0479891	0.4352	1	Peripheral	Fungi	Basidiomycota	Agaricomycetes	Agaricales	Entolomataceae	Entoloma	NA
F786	1	0	0.241906	-0.827433	0	3	Peripheral	Fungi	Ascomycota	Leotiomycetes	Helotiales	NA	NA	NA
F476	7	2.41896e-05	0.284532	-0.693602	0.489796	3	Peripheral	Fungi	Ascomycota	Sordariomycetes	Boliniales	Boliniaceae	Boliniaceae_gen_Incertae_sedis	Boliniaceae_sp
F550	18	0.000535184	0.328599	0.232424	0.611111	2	Peripheral	Fungi	Basidiomycota	Agaricomycetes	Cantharellales	Hydnaceae	Hydnum	Hydnum_sp
F337	13	0.000443617	0.309334	-0.13558	0.591716	2	Peripheral	Fungi	NA	NA	NA	NA	NA	NA
F547	5	0.00161486	0.288213	-0.676114	0.32	1	Peripheral	Fungi	Ascomycota	Eurotiomycetes	Chaetothyriales	Herpotrichiellaceae	Cladophialophora	Cladophialophora_minutissima
F218	7	0.000165177	0.261692	0.0202531	0.571429	5	Peripheral	Fungi	Basidiomycota	Agaricomycetes	Thelephorales	Thelephoraceae	Thelephoraceae_gen_Incertae_sedis	Thelephoraceae_sp
F690	9	3.85282e-06	0.271374	-0.470551	0	3	Peripheral	Fungi	Ascomycota	Leotiomycetes	Helotiales	Hyaloscyphaceae	Lachnum	Lachnum_impudicum
F273	10	4.73481e-05	0.266033	-0.470551	0.18	3	Peripheral	Fungi	Rozellomycota	Rozellomycota_cls_Incertae_sedis	Rozellomycota_ord_Incertae_sedis	Rozellomycota_fam_Incertae_sedis	Rozellomycota_gen_Incertae_sedis	Rozellomycota_sp
F562	3	0.000122873	0.275665	-0.418565	0.444444	5	Peripheral	Fungi	Ascomycota	Eurotiomycetes	Chaetothyriales	NA	NA	NA
F630	7	0.000958116	0.280812	-0.604382	0.244898	3	Peripheral	Fungi	Basidiomycota	Agaricomycetes	Russulales	Russulaceae	Russula	Russula_cascadensis
F512	3	1.1094e-05	0.275917	-0.782823	0.444444	3	Peripheral	Fungi	Ascomycota	Leotiomycetes	Helotiales	NA	NA	NA
F157	9	2.99307e-05	0.292061	0.232424	0.444444	2	Peripheral	Fungi	Glomeromycota	NA	NA	NA	NA	NA
F868	3	0	0.276361	-0.687586	0.444444	2	Peripheral	Fungi	Basidiomycota	Agaricomycetes	Atheliales	Tylosporaceae	Amphinema	Amphinema_sp
F267	4	3.75863e-06	0.285004	-0.738213	0.375	3	Peripheral	Fungi	Basidiomycota	NA	NA	NA	NA	NA
F185	6	0.00102283	0.284128	-0.20516	0.611111	6	Peripheral	Fungi	Ascomycota	Leotiomycetes	Helotiales	Hyaloscyphaceae	NA	NA
F601	2	0.00160069	0.256339	0	0.5	24	Peripheral	Fungi	Ascomycota	Leotiomycetes	Helotiales	Myxotrichaceae	Oidiodendron	Oidiodendron_maius
F292	1	0	0.243325	-0.831279	0	1	Peripheral	Fungi	Ascomycota	Leotiomycetes	Helotiales	Leotiaceae	Pezoloma	Pezoloma_ericae
F85	8	0.000592433	0.30448	-0.648992	0.53125	3	Peripheral	Fungi	Ascomycota	Leotiomycetes	Helotiales	Hyaloscyphaceae	NA	NA
F425	19	0.00323367	0.269128	1.98321	0.360111	6	Peripheral	Fungi	Ascomycota	Archaeorhizomycetes	Archaeorhizomycetales	Archaeorhizomycetaceae	Archaeorhizomyces	Archaeorhizomyces_sp
F336	6	0.00356498	0.262721	-0.13558	0.444444	2	Peripheral	Fungi	Ascomycota	Leotiomycetes	Helotiales	Mollisiaceae	Phialocephala	Phialocephala_fortinii
F478	1	0	0.237465	-0.637974	0	5	Peripheral	Fungi	Ascomycota	Sordariomycetes	Coniochaetales	Coniochaetaceae	Coniochaeta	Coniochaeta_sp
F275	14	0.00184099	0.324872	-0.470551	0.5	3	Peripheral	Fungi	Ascomycota	Leotiomycetes	Helotiales	Rutstroemiaceae	Rutstroemia	Rutstroemia_sp
F312	14	0.00232007	0.305796	-0.292109	0.132653	3	Peripheral	Fungi	Basidiomycota	Agaricomycetes	Agaricales	Lyophyllaceae	Lyophyllum	NA
F590	19	0.001377	0.318591	1.33644	0.531856	2	Peripheral	Fungi	Ascomycota	Sordariomycetes	Hypocreales	NA	NA	NA
F204	14	0.00176425	0.312386	-0.520949	0.561224	1	Peripheral	Fungi	Ascomycota	Sordariomycetes	Hypocreales	Cordycipitaceae	Lecanicillium	Lecanicillium_psalliotae
F253	25	0.00272769	0.315417	0.151432	0.3456	1	Peripheral	Fungi	NA	NA	NA	NA	NA	NA
F1152	1	0	0.242199	-0.831279	0	1	Peripheral	Fungi	Ascomycota	Leotiomycetes	Helotiales	Hamatocanthoscyphaceae	Xenopolyscytalum	Xenopolyscytalum_pinea
F494	1	0	0.242199	-0.831279	0	1	Peripheral	Fungi	Ascomycota	Leotiomycetes	Helotiales	Hyaloscyphaceae	NA	NA
F633	12	0.000434578	0.301504	-0.314062	0.152778	1	Peripheral	Fungi	Basidiomycota	Agaricomycetes	Boletales	Boletaceae	Strobilomyces	Strobilomyces_strobilaceus
F122	5	0	0.248348	-0.624392	0	1	Peripheral	Fungi	Ascomycota	Eurotiomycetes	Chaetothyriales	Herpotrichiellaceae	Cladophialophora	Cladophialophora_sp
F817	9	2.99203e-05	0.256887	-0.417506	0	1	Peripheral	Fungi	Basidiomycota	Agaricomycetes	Agaricales	NA	NA	NA
F328	8	0.000288654	0.272851	-0.469227	0	1	Peripheral	Fungi	NA	NA	NA	NA	NA	NA
F415	13	0.00248503	0.268707	1.00118	0.35503	8	Peripheral	Fungi	Basidiomycota	Agaricomycetes	Cantharellales	Botryobasidiaceae	Botryobasidium	Botryobasidium_sp
F81	3	4.08517e-06	0.23332	0	0.444444	11	Peripheral	Fungi	Basidiomycota	Tritirachiomycetes	Tritirachiales	Tritirachiaceae	Paratritirachium	Paratritirachium_sp
F624	5	0.00181019	0.272851	-0.418565	0.48	5	Peripheral	Fungi	Ascomycota	Dothideomycetes	Mytilinidales	Gloniaceae	Cenococcum	Cenococcum_geophilum
F367	18	0.000666755	0.320458	-0.00373249	0.104938	1	Peripheral	Fungi	Ascomycota	Leotiomycetes	Helotiales	Dermateaceae	Pezicula	NA
F556	9	0.000112435	0.285748	-0.469227	0.197531	1	Peripheral	Fungi	Ascomycota	Leotiomycetes	Helotiales	Hyaloscyphaceae	Hyaloscypha	Hyaloscypha_variabilis
F480	2	3.92781e-05	0.240696	-0.831279	0.5	1	Peripheral	Fungi	NA	NA	NA	NA	NA	NA
F904	3	0	0.236811	-0.199156	0	5	Peripheral	Fungi	Ascomycota	Dothideomycetes	Mytilinidiales	Mytilinidiaceae	Mytilinidiaceae_gen_Incertae_sedis	Mytilinidiaceae_sp
F156	15	0.000630657	0.320032	-0.470551	0.56	3	Peripheral	Fungi	Mortierellomycota	Mortierellomycetes	Mortierellales	Mortierellaceae	Podila	Podila_humilis
F280	4	5.32065e-06	0.274909	-0.676114	0	1	Peripheral	Fungi	NA	NA	NA	NA	NA	NA
F497	6	0.00160977	0.270216	-0.572671	0	1	Peripheral	Fungi	Rozellomycota	Rozellomycota_cls_Incertae_sedis	Rozellomycota_ord_Incertae_sedis	Rozellomycota_fam_Incertae_sedis	Rozellomycota_gen_Incertae_sedis	Rozellomycota_sp
F583	8	5.12871e-06	0.241034	0.341933	0.40625	6	Peripheral	Fungi	Basidiomycota	Agaricomycetes	Cantharellales	Ceratobasidiaceae	Ceratobasidiaceae_gen_Incertae_sedis	Ceratobasidiaceae_sp
F333	13	0.00194619	0.271803	0.814914	0.426036	8	Peripheral	Fungi	Basidiomycota	Agaricomycetes	Agaricales	Omphalotaceae	Mycetinis	Mycetinis_scorodonius
F6	33	0.0187771	0.341956	2.25645	0.609734	2	Peripheral	Fungi	Basidiomycota	Geminibasidiomycetes	Geminibasidiales	Geminibasidiaceae	Geminibasidium	Geminibasidium_sp
F527	1	0	1	0	0	34	Peripheral	Fungi	Ascomycota	Leotiomycetes	Helotiales	Hyaloscyphaceae	Lachnum	Lachnum_impudicum
F498	4	1.21063e-07	0.280289	-0.676114	0	1	Peripheral	Fungi	Ascomycota	Leotiomycetes	Helotiales	Mollisiaceae	Phialocephala	Phialocephala_fortinii
F722	2	1.63168e-06	0.243967	-0.831279	0.5	1	Peripheral	Fungi	Ascomycota	Eurotiomycetes	Chaetothyriales	Herpotrichiellaceae	Cladophialophora	Cladophialophora_tortuosa
F269	7	0.000244918	0.302185	-0.624392	0.408163	1	Peripheral	Fungi	Ascomycota	Sordariomycetes	Hypocreales	Hypocreaceae	Trichoderma	Trichoderma_pubescens
F572	5	1.18284e-05	0.278279	-0.648992	0	3	Peripheral	Fungi	Ascomycota	Sordariomycetes	Hypocreales	Hypocreaceae	Trichoderma	Trichoderma_aggressivum
F563	3	6.79023e-05	0.248759	0	0.444444	11	Peripheral	Fungi	Rozellomycota	Rozellomycota_cls_Incertae_sedis	Rozellomycota_ord_Incertae_sedis	Rozellomycota_fam_Incertae_sedis	Rozellomycota_gen_Incertae_sedis	Rozellomycota_sp
F352	9	0	0.272049	-0.470551	0	3	Peripheral	Fungi	Basidiomycota	Agaricomycetes	Agaricales	Hygrophoraceae	Hygrocybe	Hygrocybe_cantharellus
F623	1	0	0.213487	-0.831279	0	1	Peripheral	Fungi	Ascomycota	Sordariomycetes	Hypocreales	Clavicipitaceae	Neobarya	Neobarya_agaricicola
F646	6	0.00167297	0.280158	-0.13558	0.444444	2	Peripheral	Fungi	Mucoromycota	Mucoromycotina_cls_Incertae_sedis	Mucoromycotina_ord_Incertae_sedis	Mucoromycotina_fam_Incertae_sedis	Bifiguratus	Bifiguratus_sp
F346	4	3.67193e-05	0.281535	-0.727835	0.375	1	Peripheral	Fungi	Ascomycota	Sordariomycetes	Magnaporthales	Magnaporthaceae	Mycoleptodiscus	Mycoleptodiscus_sphaericus
F232	2	0	0.182799	-0.486562	0	10	Peripheral	Fungi	NA	NA	NA	NA	NA	NA
F652	5	3.84339e-05	0.250625	0.245915	0.32	7	Peripheral	Fungi	Ascomycota	Eurotiomycetes	Chaetothyriales	NA	NA	NA
F341	8	0.000206555	0.289252	-0.604382	0.40625	3	Peripheral	Fungi	Ascomycota	Leotiomycetes	Helotiales	Myxotrichaceae	Oidiodendron	Oidiodendron_sp
F544	6	0.00165722	0.27372	-0.572671	0	1	Peripheral	Fungi	Basidiomycota	Agaricomycetes	Agaricales	Omphalotaceae	NA	NA
F873	4	7.37608e-06	0.265622	-0.676114	0	1	Peripheral	Fungi	Basidiomycota	Agaricomycetes	Boletales	Rhizopogonaceae	Rhizopogon	Rhizopogon_flavidus
F272	2	7.83892e-06	0.248195	-0.831279	0.5	1	Peripheral	Fungi	Ascomycota	Leotiomycetes	Helotiales	Myxotrichaceae	Oidiodendron	Oidiodendron_maius
F613	1	0	0.18562	-0.569888	0	6	Peripheral	Fungi	Basidiomycota	Malasseziomycetes	Malasseziales	Malasseziaceae	Malassezia	Malassezia_sp
F541	1	0	0.182632	-0.687586	0	2	Peripheral	Fungi	Ascomycota	Sordariomycetes	Hypocreales	Hypocreaceae	Trichoderma	NA
F579	3	3.8451e-05	0.257326	0	0.444444	13	Peripheral	Fungi	Ascomycota	Leotiomycetes	Helotiales	Dermateaceae	Rhizodermea	Rhizodermea_veluwensis
F742	4	8.75022e-05	0.26232	0	0.5	13	Peripheral	Fungi	Ascomycota	Pezizomycetes	Pezizales	Pyronemataceae	Sphaerosporella	Sphaerosporella_sp
F774	6	7.04815e-05	0.272913	-0.13558	0.444444	2	Peripheral	Fungi	Basidiomycota	Agaricomycetes	Thelephorales	Thelephoraceae	Tomentellopsis	Tomentellopsis_sp
F472	6	0.00138668	0.262836	-0.604382	0	3	Peripheral	Fungi	Basidiomycota	Agaricomycetes	Sebacinales	Sebacinaceae	Sebacina	Sebacina_sp
F54	7	0.0002392	0.309812	-0.604382	0.244898	3	Peripheral	Fungi	Ascomycota	Leotiomycetes	Helotiales	Hyaloscyphaceae	NA	NA
F810	1	0	1	0	0	33	Peripheral	Fungi	Basidiomycota	Agaricomycetes	Agaricales	Tricholomataceae	Tricholoma	Tricholoma_matsutake
F248	6	3.35426e-05	0.306419	-0.624392	0.277778	1	Peripheral	Fungi	Basidiomycota	Agaricomycetes	Agaricales	Entolomataceae	Entoloma	Entoloma_rhodocylix
F755	3	0.000280099	0.253103	0	0.444444	9	Peripheral	Fungi	Ascomycota	Eurotiomycetes	Chaetothyriales	Herpotrichiellaceae	Cladophialophora	Cladophialophora_lanosa
F310	4	0.00324553	0.227153	-0.676114	0	1	Peripheral	Fungi	Ascomycota	Eurotiomycetes	Eurotiales	Aspergillaceae	Penicillium	Penicillium_paxilli
F495	4	0.000251486	0.230372	-0.727835	0.375	1	Peripheral	Fungi	Mortierellomycota	Mortierellomycetes	Mortierellales	Mortierellaceae	Gryganskiella	Gryganskiella_cystojenkinii
F757	5	0.00160269	0.202559	-0.624392	0	1	Peripheral	Fungi	Basidiomycota	Agaricomycetes	Thelephorales	Thelephoraceae	Thelephoraceae_gen_Incertae_sedis	Thelephoraceae_sp
F183	3	3.55667e-06	0.286224	-0.738213	0	3	Peripheral	Fungi	NA	NA	NA	NA	NA	NA
F617	1	0	0.666667	-0.57735	0	18	Peripheral	Fungi	Ascomycota	Eurotiomycetes	Chaetothyriales	Herpotrichiellaceae	Cladophialophora	Cladophialophora_chaetospira
F388	2	0.00160069	0.185191	-0.779557	0	1	Peripheral	Fungi	Rozellomycota	Rozellomycota_cls_Incertae_sedis	Rozellomycota_ord_Incertae_sedis	Rozellomycota_fam_Incertae_sedis	Rozellomycota_gen_Incertae_sedis	Rozellomycota_sp
F450	12	0.00464421	0.275917	1.63665	0.152778	4	Peripheral	Fungi	Basidiomycota	Agaricomycetes	Russulales	Russulaceae	Russula	Russula_katarinae
F146	4	0.00165079	0.235467	0.189249	0	4	Peripheral	Fungi	Basidiomycota	Agaricomycetes	Sebacinales	Sebacinaceae	Sebacina	Sebacina_sp
F677	7	1.80199e-05	0.278279	0.602793	0.244898	4	Peripheral	Fungi	Ascomycota	Leotiomycetes	Helotiales	Myxotrichaceae	Oidiodendron	Oidiodendron_myxotrichoides
F318	10	0.00173516	0.286975	1.01634	0.34	4	Peripheral	Fungi	Basidiomycota	Agaricomycetes	Agaricales	Cortinariaceae	Cortinarius	Cortinarius_ectypus
F486	8	0.000822739	0.282593	0.416426	0.21875	2	Peripheral	Fungi	Basidiomycota	Agaricomycetes	Agaricales	Cortinariaceae	Cortinarius	NA
F758	2	0	0.22836	-0.503584	0	2	Peripheral	Fungi	Basidiomycota	Agaricomycetes	Agaricales	Cortinariaceae	Cortinarius	NA
F577	5	2.78842e-06	0.282328	-0.13558	0.32	2	Peripheral	Fungi	Basidiomycota	Tremellomycetes	Trichosporonales	Trichosporonaceae	Apiotrichum	Apiotrichum_dehoogii
F160	2	0.00160069	0.182827	-0.486562	0	10	Peripheral	Fungi	Ascomycota	Leotiomycetes	Helotiales	Hyaloscyphaceae	Glutinomyces	NA
F421	4	0.000899811	0.256777	-0.676114	0	1	Peripheral	Fungi	NA	NA	NA	NA	NA	NA
F880	7	0	0.267452	-0.559771	1.11022e-16	3	Peripheral	Fungi	Basidiomycota	Agaricomycetes	Boletales	Boletaceae	Tylopilus	Tylopilus_felleus
F840	3	0	0.264279	-0.738213	0	3	Peripheral	Fungi	Basidiomycota	Agaricomycetes	Thelephorales	Thelephoraceae	Thelephora	Thelephora_scissilis
F618	13	1.60077e-05	0.287937	-0.292109	0	3	Peripheral	Fungi	Ascomycota	Orbiliomycetes	Orbiliales	Orbiliaceae	Orbiliaceae_gen_Incertae_sedis	Orbiliaceae_sp
F261	2	0.00160069	0.205185	1.1547	0	16	Peripheral	Fungi	Basidiomycota	Geminibasidiomycetes	Geminibasidiales	Geminibasidiaceae	Geminibasidium	Geminibasidium_sp
F1121	2	0	0.202423	-0.779557	0	1	Peripheral	Fungi	Ascomycota	Sordariomycetes	Chaetosphaeriales	Chaetosphaeriaceae	Chaetosphaeria	Chaetosphaeria_sp
F743	2	0	0.190107	-0.393464	0	7	Peripheral	Fungi	Ascomycota	Sordariomycetes	Hypocreales	Cordycipitaceae	Lecanicillium	Lecanicillium_fungicola
F515	2	0	0.190107	-0.393464	0	7	Peripheral	Fungi	Rozellomycota	Rozellomycota_cls_Incertae_sedis	Rozellomycota_ord_Incertae_sedis	Rozellomycota_fam_Incertae_sedis	Rozellomycota_gen_Incertae_sedis	Rozellomycota_sp
F582	11	0.00140799	0.280289	1.01634	0.446281	4	Peripheral	Fungi	Ascomycota	Leotiomycetes	Helotiales	Leotiaceae	Pezoloma	Pezoloma_ericae
F780	2	0	0.236951	-0.418565	0	5	Peripheral	Fungi	Ascomycota	Leotiomycetes	Helotiales	Myxotrichaceae	Oidiodendron	NA
F772	2	0	0.236951	-0.418565	0	5	Peripheral	Fungi	Ascomycota	Leotiomycetes	Helotiales	Mollisiaceae	Phialocephala	Phialocephala_sp
F849	4	0	0.273969	-0.0175231	0.375	4	Peripheral	Fungi	Basidiomycota	Agaricomycetes	Cantharellales	Cantharellaceae	Craterellus	Craterellus_lutescens
F1108	2	0	0.271251	-0.782823	0	3	Peripheral	Fungi	Ascomycota	Dothideomycetes	Pleosporales	Pleosporaceae	Alternaria	Alternaria_sp
F1239	1	0	0.25623	-0.827433	0	3	Peripheral	Fungi	Mucoromycota	Umbelopsidomycetes	Umbelopsidales	Umbelopsidaceae	Umbelopsis	NA
F946	2	0	0.202457	-0.779557	0	1	Peripheral	Fungi	Ascomycota	Eurotiomycetes	Chaetothyriales	Herpotrichiellaceae	Cladophialophora	Cladophialophora_chaetospira
F1141	1	0	0.202389	-0.831279	0	1	Peripheral	Fungi	NA	NA	NA	NA	NA	NA
F1052	8	8.27892e-07	0.279833	-0.515161	0	3	Peripheral	Fungi	Basidiomycota	Agaricomycetes	Russulales	Russulaceae	Russula	Russula_caerulea
F650	1	0	0.221058	-0.687586	0	2	Peripheral	Fungi	Ascomycota	Dothideomycetes	Capnodiales	Capnodiales_fam_Incertae_sedis	Capnodiales_gen_Incertae_sedis	Capnodiales_sp
F262	1	0	0.221058	-0.687586	0	2	Peripheral	Fungi	Rozellomycota	Rozellomycota_cls_Incertae_sedis	Rozellomycota_ord_Incertae_sedis	Rozellomycota_fam_Incertae_sedis	Rozellomycota_gen_Incertae_sedis	Rozellomycota_sp
F428	4	0	0.247888	-0.738213	0.375	3	Peripheral	Fungi	NA	NA	NA	NA	NA	NA
F654	1	0	0.154588	-1.02178	0	10	Peripheral	Fungi	NA	NA	NA	NA	NA	NA
F625	2	0.00010097	0.239308	-0.831279	0.5	1	Peripheral	Fungi	Ascomycota	Leotiomycetes	Helotiales	Helotiaceae	Meliniomyces	Meliniomyces_sp
F418	2	0	0.234594	-0.393464	0	7	Peripheral	Fungi	Basidiomycota	Agaricomycetes	Russulales	Russulaceae	Russula	NA
F1456	1	0	0.201778	-0.637974	0	5	Peripheral	Fungi	Basidiomycota	Agaricomycetes	Cantharellales	Ceratobasidiaceae	Ceratobasidiaceae_gen_Incertae_sedis	Ceratobasidiaceae_sp
F649	2	9.07542e-06	0.261465	-0.779557	0	1	Peripheral	Fungi	Basidiomycota	Tremellomycetes	Trichosporonales	Trichosporonaceae	Cutaneotrichosporon	Cutaneotrichosporon_sp
F859	3	0	0.273907	-0.224295	0.444444	4	Peripheral	Fungi	Ascomycota	Dothideomycetes	Capnodiales	NA	NA	NA
F909	3	0	0.229668	-0.0175231	0	4	Peripheral	Fungi	Ascomycota	Dothideomycetes	Capnodiales	NA	NA	NA
F510	2	0	0.267571	-0.782823	0	3	Peripheral	Fungi	NA	NA	NA	NA	NA	NA
F543	4	0	0.217148	-0.0227955	0	6	Peripheral	Fungi	Ascomycota	Dothideomycetes	Mycosphaerellales	Mycosphaerellaceae	Microcyclosporella	Microcyclosporella_mali
F926	3	0	0.217109	-0.20516	0	6	Peripheral	Fungi	Rozellomycota	Rozellomycota_cls_Incertae_sedis	Rozellomycota_ord_Incertae_sedis	Rozellomycota_fam_Incertae_sedis	Rozellomycota_gen_Incertae_sedis	Rozellomycota_sp
F1228	3	0	0.217109	-0.20516	0	6	Peripheral	Fungi	NA	NA	NA	NA	NA	NA
F68	3	0	0.229756	-0.20516	0	6	Peripheral	Fungi	Basidiomycota	Agaricomycetes	Thelephorales	Thelephoraceae	Thelephoraceae_gen_Incertae_sedis	Thelephoraceae_sp
F834	3	0	0.217109	-0.20516	0	6	Peripheral	Fungi	Basidiomycota	Agaricomycetes	Cantharellales	Ceratobasidiaceae	Ceratobasidiaceae_gen_Incertae_sedis	Ceratobasidiaceae_sp
F489	4	4.43897e-07	0.214477	0.483046	0	14	Peripheral	Fungi	Ascomycota	Dothideomycetes	Capnodiales	NA	NA	NA
F21	7	0.00405032	0.258321	0.483046	0.489796	14	Peripheral	Fungi	Basidiomycota	Agaricomycetes	Cantharellales	Hydnaceae	Hydnaceae_gen_Incertae_sedis	Hydnaceae_sp
F424	3	0	0.214439	0	0	14	Peripheral	Fungi	NA	NA	NA	NA	NA	NA
F638	1	0	0.200868	-0.966092	0	14	Peripheral	Fungi	Rozellomycota	Rozellomycota_cls_Incertae_sedis	Rozellomycota_ord_Incertae_sedis	Rozellomycota_fam_Incertae_sedis	Rozellomycota_gen_Incertae_sedis	Rozellomycota_sp
F1346	3	0	0.224818	-0.0175231	0	4	Peripheral	Fungi	Ascomycota	Dothideomycetes	Mycosphaerellales	Teratosphaeriaceae	NA	NA
F509	7	0	0.217619	0.442382	1.11022e-16	8	Peripheral	Fungi	Basidiomycota	Agaricomycetes	Sebacinales	Sebacinaceae	Sebacina	Sebacina_sp
F552	1	0	0.240456	-0.827433	0	3	Peripheral	Fungi	Basidiomycota	Agaricomycetes	Agaricales	Amanitaceae	Amanita	NA
F1122	3	0	0.224818	-0.0175231	0	4	Peripheral	Fungi	Basidiomycota	Agaricomycetes	Russulales	Russulaceae	Russula	NA
F1342	2	0	0.224692	-0.224295	0	4	Peripheral	Fungi	Basidiomycota	Agaricomycetes	Agaricales	Tricholomataceae	Tricholoma	Tricholoma_matsutake
F668	1	0	0.22465	-0.431067	0	4	Peripheral	Fungi	Basidiomycota	Microbotryomycetes	Sporidiobolales	Sporidiobolales_fam_Incertae_sedis	Sporidiobolales_gen_Incertae_sedis	Sporidiobolales_sp
F454	3	2.79811e-05	0.266622	-0.727835	0	1	Peripheral	Fungi	Basidiomycota	Microbotryomycetes	Sporidiobolales	Sporidiobolales_fam_Incertae_sedis	Sporidiobolales_gen_Incertae_sedis	Sporidiobolales_sp
F78	3	0	0.234915	-0.738213	0	3	Peripheral	Fungi	NA	NA	NA	NA	NA	NA
F878	1	0	0.212282	-0.831279	0	1	Peripheral	Fungi	Mucoromycota	Umbelopsidomycetes	Umbelopsidales	Umbelopsidaceae	Umbelopsis	Umbelopsis_isabellina
F619	1	0	0.244214	-0.831279	0	1	Peripheral	Fungi	Rozellomycota	Rozellomycota_cls_Incertae_sedis	Rozellomycota_ord_Incertae_sedis	Rozellomycota_fam_Incertae_sedis	Rozellomycota_gen_Incertae_sedis	Rozellomycota_sp
F135	1	0	0.225788	-0.687586	0	2	Peripheral	Fungi	Basidiomycota	Agaricomycetes	Cantharellales	Cantharellales_fam_Incertae_sedis	Cantharellales_gen_Incertae_sedis	Cantharellales_sp
F522	1	0	0.216952	-0.569888	0	6	Peripheral	Fungi	NA	NA	NA	NA	NA	NA
F405	1	0	0.232914	-0.827433	0	3	Peripheral	Fungi	NA	NA	NA	NA	NA	NA
F1101	1	0	0.19062	-0.431067	0	4	Peripheral	Fungi	Chytridiomycota	Spizellomycetes	Spizellomycetales	Spizellomycetales_fam_Incertae_sedis	Spizellomycetales_gen_Incertae_sedis	Spizellomycetales_sp
F695	1	0	0.21277	-0.831279	0	1	Peripheral	Fungi	Rozellomycota	Rozellomycota_cls_Incertae_sedis	Rozellomycota_ord_Incertae_sedis	Rozellomycota_fam_Incertae_sedis	Rozellomycota_gen_Incertae_sedis	Rozellomycota_sp
F1027	1	0	0.20824	-0.687586	0	2	Peripheral	Fungi	Ascomycota	Dothideomycetes	Mytilinidales	Gloniaceae	Cenococcum	Cenococcum_geophilum
F806	1	0	0.20824	-0.687586	0	2	Peripheral	Fungi	Ascomycota	Dothideomycetes	Mytilinidales	Gloniaceae	Cenococcum	Cenococcum_geophilum
F972	5	0	0.27886	-0.13558	0.32	2	Peripheral	Fungi	Ascomycota	Eurotiomycetes	Eurotiales	Aspergillaceae	Penicillium	Penicillium_herquei
F884	3	0	0.24113	-0.319582	0	2	Peripheral	Fungi	Ascomycota	Eurotiomycetes	Eurotiales	Aspergillaceae	Talaromyces	NA
F240	1	0	0.200868	-0.966092	0	14	Peripheral	Fungi	Ascomycota	Sordariomycetes	Hypocreales	Amplistromataceae	Amplistromataceae_gen_Incertae_sedis	Amplistromataceae_sp
F461	2	0.00319872	0.257988	-0.57735	0.5	16	Peripheral	Fungi	Ascomycota	Sordariomycetes	Hypocreales	Amplistromataceae	Amplistromataceae_gen_Incertae_sedis	Amplistromataceae_sp
F1126	1	0	0.25623	-0.827433	0	3	Peripheral	Fungi	Ascomycota	Sordariomycetes	Coniochaetales	Coniochaetaceae	Coniochaeta	Coniochaeta_sp
F651	3	1.33169e-06	0.202491	-0.727835	0	1	Peripheral	Fungi	Ascomycota	Sordariomycetes	Chaetosphaeriales	Chaetosphaeriaceae	Chaetosphaeria	Chaetosphaeria_sp
F499	2	0	0.249017	-0.431067	0.5	4	Peripheral	Fungi	Ascomycota	Eurotiomycetes	Eurotiales	Aspergillaceae	Paecilomyces	Paecilomyces_sp
F773	3	0	0.25199	-0.319582	0	2	Peripheral	Fungi	Ascomycota	Sordariomycetes	Hypocreales	NA	NA	NA
F564	1	0	0.210204	0	0	19	Peripheral	Fungi	Ascomycota	Sordariomycetes	Hypocreales	Clavicipitaceae	Neobarya	Neobarya_agaricicola
F882	2	0	0.236951	-0.418565	0	5	Peripheral	Fungi	Ascomycota	Sordariomycetes	Hypocreales	Hypocreaceae	Trichoderma	NA
F1169	1	0	0.190047	-0.713153	0	7	Peripheral	Fungi	Ascomycota	Sordariomycetes	Hypocreales	Hypocreaceae	Hypomyces	NA
F429	1	0	0.202389	-0.831279	0	1	Peripheral	Fungi	Ascomycota	Sordariomycetes	Hypocreales	Hypocreaceae	Trichoderma	NA
F899	2	0	0.229012	-0.224295	0	4	Peripheral	Fungi	Ascomycota	Sordariomycetes	Hypocreales	Hypocreaceae	Trichoderma	Trichoderma_hypoxylon
F558	3	0.0015579	0.252731	-0.727835	0	1	Peripheral	Fungi	Ascomycota	Sordariomycetes	Hypocreales	Hypocreaceae	Trichoderma	Trichoderma_koningii
F1020	1	0	0.228968	-0.431067	0	4	Peripheral	Fungi	Ascomycota	Sordariomycetes	Hypocreales	Cordycipitaceae	NA	NA
F807	6	3.12461e-05	0.277125	0.189249	0.5	4	Peripheral	Fungi	Ascomycota	Sordariomycetes	Hypocreales	Cordycipitaceae	Beauveria	NA
F768	4	7.1945e-05	0.280028	-0.503584	0.5	2	Peripheral	Fungi	Ascomycota	Leotiomycetes	Helotiales	Myxotrichaceae	Oidiodendron	Oidiodendron_myxotrichoides
F824	3	0	0.251201	-0.637974	0.444444	5	Peripheral	Fungi	Ascomycota	Dothideomycetes	Mytilinidiales	Mytilinidiaceae	Mytilinidiaceae_gen_Incertae_sedis	Mytilinidiaceae_sp
F846	2	0	0.241179	-0.431067	0.5	4	Peripheral	Fungi	Ascomycota	Leotiomycetes	Helotiales	Hyaloscyphaceae	Lachnellula	Lachnellula_fuscosanguinea
F1069	1	0	0.216952	-0.569888	0	6	Peripheral	Fungi	Ascomycota	Leotiomycetes	Helotiales	Hyaloscyphaceae	Lachnum	Lachnum_impudicum
F1511	1	0	0.216289	-0.431067	0	4	Peripheral	Fungi	Ascomycota	Leotiomycetes	Phacidiales	Phacidiaceae	Phacidiaceae_gen_Incertae_sedis	Phacidiaceae_sp
F653	1	0	0.225788	-0.687586	0	2	Peripheral	Fungi	Ascomycota	Leotiomycetes	Helotiales	Tympanidaceae	Tympanidaceae_gen_Incertae_sedis	Tympanidaceae_sp
F948	1	0	0.228968	-0.431067	0	4	Peripheral	Fungi	Ascomycota	Leotiomycetes	Helotiales	Leotiaceae	Flagellospora	Flagellospora_saccata
F908	4	0	0.229799	-0.0227955	0	6	Peripheral	Fungi	Ascomycota	Leotiomycetes	Helotiales	Mollisiaceae	Phialocephala	Phialocephala_fortinii
F792	1	0	0.216952	-0.569888	0	6	Peripheral	Fungi	Ascomycota	Dothideomycetes	Pleosporales	Cucurbitariaceae	Neocucurbitaria	Neocucurbitaria_cava
F1035	1	0	0.215669	-0.569888	0	6	Peripheral	Fungi	Ascomycota	NA	NA	NA	NA	NA
F535	1	0	0.25536	-0.827433	0	3	Peripheral	Fungi	Ascomycota	Eurotiomycetes	Chaetothyriales	NA	NA	NA
F460	3	0.000432127	0.279248	-0.431067	0.444444	4	Peripheral	Fungi	Ascomycota	Eurotiomycetes	Chaetothyriales	Herpotrichiellaceae	Cladophialophora	Cladophialophora_chaetospira
F1159	1	0	0.225788	-0.687586	0	2	Peripheral	Fungi	Ascomycota	Eurotiomycetes	Chaetothyriales	Herpotrichiellaceae	Cladophialophora	Cladophialophora_chaetospira
F237	1	0	0.225788	-0.687586	0	2	Peripheral	Fungi	Ascomycota	Eurotiomycetes	Chaetothyriales	Herpotrichiellaceae	Capronia	Capronia_sp
F576	1	0	0.240456	-0.827433	0	3	Peripheral	Fungi	Ascomycota	Archaeorhizomycetes	Archaeorhizomycetales	Archaeorhizomycetaceae	Archaeorhizomyces	Archaeorhizomyces_borealis
F709	3	0	0.214439	0	0	14	Peripheral	Fungi	Ascomycota	Dothideomycetes	Capnodiales	NA	NA	NA
F163	5	1.99518e-05	0.234457	0.396021	0	4	Peripheral	Fungi	NA	NA	NA	NA	NA	NA
F438	2	0	0.257602	-0.782823	0	3	Peripheral	Fungi	Ascomycota	Dothideomycetes	Mycosphaerellales	NA	NA	NA
F482	1	0	0.258376	-0.827433	0	3	Peripheral	Fungi	Ascomycota	Eurotiomycetes	Eurotiales	Eurotiales_fam_Incertae_sedis	Eurotiales_gen_Incertae_sedis	Eurotiales_sp
F958	1	0	0.170276	-0.57735	0	16	Peripheral	Fungi	Basidiomycota	Agaricomycetes	Cantharellales	Hydnaceae	NA	NA
F970	2	0	0.225873	-0.503584	0	2	Peripheral	Fungi	NA	NA	NA	NA	NA	NA
F784	1	0	0.20824	-0.687586	0	2	Peripheral	Fungi	Basidiomycota	Microbotryomycetes	Sporidiobolales	Sporidiobolales_fam_Incertae_sedis	Sporidiobolales_gen_Incertae_sedis	Sporidiobolales_sp
F417	1	0	0.20824	-0.687586	0	2	Peripheral	Fungi	NA	NA	NA	NA	NA	NA

## Sheet: Tm-minor
	Degree	Betweenness	Closeness	Z	P	Module	Role	kingdom	Phylum	Class	Order	Family	Genus	Species
B212	7	0.00291903	0.257634	1.56525	0.693878	11	Connector	Bacteria	Acidobacteriota	Acidobacteriae	Bryobacterales	Bryobacteraceae	Bryobacter	uncultured_Holophaga
B111	4	8.79126e-05	0.279147	-0.373449	0.625	6	Connector	Bacteria	Verrucomicrobiota	Verrucomicrobiae	Chthoniobacterales	Xiphinematobacteraceae	Candidatus_Xiphinematobacter	uncultured_soil
B165	15	0.0023856	0.311225	-0.390662	0.702222	3	Connector	Bacteria	Proteobacteria	Alphaproteobacteria	Rhizobiales	Xanthobacteraceae	NA	NA
B16	18	0.0050653	0.292354	0.533278	0.685185	6	Connector	Bacteria	Actinobacteriota	Thermoleophilia	Solirubrobacterales	Solirubrobacteraceae	uncultured	NA
B52	9	0.00215783	0.287705	0.0799149	0.691358	6	Connector	Bacteria	Acidobacteriota	Vicinamibacteria	Vicinamibacterales	uncultured	uncultured	uncultured_Acidobacteria
B1247	3	4.09392e-05	0.249431	-0.373449	0.666667	6	Connector	Bacteria	Acidobacteriota	Acidobacteriae	Subgroup_2	Subgroup_2	Subgroup_2	uncultured_soil
B411	4	5.30947e-05	0.265386	-0.598537	0.625	3	Connector	Bacteria	Acidobacteriota	Vicinamibacteria	Vicinamibacterales	uncultured	uncultured	NA
B205	10	0.000902321	0.295305	-0.408209	0.66	1	Connector	Bacteria	Acidobacteriota	Acidobacteriae	Subgroup_2	Subgroup_2	Subgroup_2	bacterium_Ellin7509
B531	6	0.00127062	0.261122	0.866025	0.722222	14	Connector	Bacteria	Chloroflexi	AD3	AD3	AD3	AD3	NA
B148	8	0.000510149	0.276247	-0.222327	0.71875	6	Connector	Bacteria	Acidobacteriota	Acidobacteriae	Acidobacteriales	uncultured	uncultured	NA
B415	9	0.00066617	0.268801	0.0367494	0.641975	5	Connector	Bacteria	WPS-2	WPS-2	WPS-2	WPS-2	WPS-2	uncultured_bacterium
B55	7	0.000874738	0.279637	0.0367494	0.693878	5	Connector	Bacteria	Proteobacteria	Alphaproteobacteria	Rhizobiales	Xanthobacteraceae	uncultured	NA
B4	12	0.000349073	0.302221	1.13923	0.652778	5	Connector	Bacteria	Verrucomicrobiota	Verrucomicrobiae	Chthoniobacterales	Xiphinematobacteraceae	Candidatus_Xiphinematobacter	NA
B146	7	0.000277208	0.268267	-0.514492	0.653061	5	Connector	Bacteria	RCP2-54	RCP2-54	RCP2-54	RCP2-54	RCP2-54	uncultured_bacterium
B104	5	0.00011241	0.28143	-0.222327	0.64	6	Connector	Bacteria	Actinobacteriota	Actinobacteria	Corynebacteriales	Mycobacteriaceae	Mycobacterium	NA
B266	5	0.000380896	0.262725	-0.514492	0.64	5	Connector	Bacteria	Proteobacteria	Alphaproteobacteria	Rhizobiales	Xanthobacteraceae	uncultured	NA
B241	9	0.000840145	0.278748	0.0367494	0.716049	5	Connector	Bacteria	Acidobacteriota	Vicinamibacteria	Vicinamibacterales	uncultured	uncultured	NA
B332	3	8.08629e-05	0.223027	-1.06573	0.666667	5	Connector	Bacteria	Proteobacteria	Alphaproteobacteria	Elsterales	uncultured	uncultured	uncultured_Rhodospirillaceae
B206	3	9.90979e-05	0.25752	-1.06573	0.666667	5	Connector	Bacteria	Verrucomicrobiota	Verrucomicrobiae	Chthoniobacterales	Xiphinematobacteraceae	Candidatus_Xiphinematobacter	uncultured_Spartobacteria
B10	10	7.80707e-05	0.289174	0.587991	0.66	5	Connector	Bacteria	Verrucomicrobiota	Verrucomicrobiae	Chthoniobacterales	Xiphinematobacteraceae	Candidatus_Xiphinematobacter	uncultured_soil
B1	18	0.000874557	0.309524	1.69047	0.697531	5	Connector	Bacteria	Verrucomicrobiota	Verrucomicrobiae	Chthoniobacterales	Xiphinematobacteraceae	Candidatus_Xiphinematobacter	NA
B127	5	0.000397267	0.277778	-0.222327	0.64	6	Connector	Bacteria	Planctomycetota	Planctomycetes	Isosphaerales	Isosphaeraceae	Aquisphaera	NA
B35	4	0.000114649	0.251469	-0.374824	0.625	4	Connector	Bacteria	Chloroflexi	Ktedonobacteria	Ktedonobacterales	Ktedonobacteraceae	JG30a-KF-32	uncultured_bacterium
B237	3	0.00112449	0.23982	0	0.666667	23	Connector	Bacteria	Chloroflexi	AD3	AD3	AD3	AD3	uncultured_forest
B260	4	0.00224198	0.259846	0	0.625	22	Connector	Bacteria	Chloroflexi	AD3	AD3	AD3	AD3	uncultured_bacterium
B397	10	0.00446182	0.296753	-0.390662	0.66	3	Connector	Bacteria	Actinobacteriota	Thermoleophilia	Solirubrobacterales	Solirubrobacteraceae	uncultured	NA
B496	10	0.0026879	0.261122	-0.529245	0.7	3	Connector	Bacteria	Acidobacteriota	Holophagae	Subgroup_7	Subgroup_7	Subgroup_7	uncultured_proteobacterium
B808	5	0.000135327	0.239394	-0.29905	0.64	8	Connector	Bacteria	Chloroflexi	AD3	AD3	AD3	AD3	uncultured_Chloroflexi
B571	4	0.000163486	0.253796	-0.373449	0.625	6	Connector	Bacteria	Acidobacteriota	Holophagae	Subgroup_7	Subgroup_7	Subgroup_7	uncultured_proteobacterium
B32	23	0.00298597	0.327915	-0.182787	0.722117	3	Connector	Bacteria	Proteobacteria	Gammaproteobacteria	Burkholderiales	Burkholderiaceae	Burkholderia-Caballeronia-Paraburkholderia	NA
B20	12	0.00111208	0.289652	-0.328977	0.666667	1	Connector	Bacteria	Proteobacteria	Gammaproteobacteria	Gammaproteobacteria_Incertae_Sedis	Unknown_Family	Acidibacter	NA
B887	5	0.000231358	0.244565	0.866025	0.64	14	Connector	Bacteria	Proteobacteria	Gammaproteobacteria	Gammaproteobacteria_Incertae_Sedis	Unknown_Family	Acidibacter	NA
B282	7	0.000743023	0.270374	-0.514492	0.653061	5	Connector	Bacteria	Acidobacteriota	Acidobacteriae	Subgroup_2	Subgroup_2	Subgroup_2	uncultured_forest
B34	8	0.000970279	0.2808	-0.222327	0.75	6	Connector	Bacteria	Acidobacteriota	Acidobacteriae	Acidobacteriales	Acidobacteriaceae_(Subgroup_1)	Granulicella	NA
B101	9	0.00246674	0.29397	-0.487441	0.691358	1	Connector	Bacteria	Acidobacteriota	Acidobacteriae	Acidobacteriales	Acidobacteriaceae_(Subgroup_1)	Granulicella	uncultured_Acidobacteria
B837	3	3.64413e-05	0.250607	-0.373449	0.666667	6	Connector	Bacteria	Acidobacteriota	Acidobacteriae	Acidobacteriales	uncultured	uncultured	uncultured_Candidatus
B83	7	0.000687251	0.279949	-0.222327	0.653061	6	Connector	Bacteria	Acidobacteriota	Acidobacteriae	Acidobacteriales	uncultured	uncultured	NA
B703	3	0.000146811	0.279459	-0.373449	0.666667	6	Connector	Bacteria	Acidobacteriota	Acidobacteriae	Acidobacteriales	uncultured	uncultured	uncultured_Acidobacteria
B208	4	0.000694415	0.24375	-1.06573	0.625	5	Connector	Bacteria	Verrucomicrobiota	Verrucomicrobiae	Chthoniobacterales	Chthoniobacteraceae	Candidatus_Udaeobacter	NA
B657	3	0.00112266	0.278748	0	0.666667	24	Connector	Bacteria	Verrucomicrobiota	Verrucomicrobiae	Chthoniobacterales	Xiphinematobacteraceae	Candidatus_Xiphinematobacter	uncultured_bacterium
B473	8	0.000573255	0.26692	-0.487441	0.65625	1	Connector	Bacteria	Verrucomicrobiota	Verrucomicrobiae	Chthoniobacterales	Xiphinematobacteraceae	Candidatus_Xiphinematobacter	uncultured_bacterium
B502	3	3.36553e-05	0.262961	-1.06573	0.666667	5	Connector	Bacteria	Chloroflexi	Ktedonobacteria	Ktedonobacterales	Ktedonobacteraceae	1921-03-01	NA
B554	5	0.00109356	0.258735	-0.222327	0.72	6	Connector	Bacteria	Chloroflexi	AD3	AD3	AD3	AD3	uncultured_Chloroflexi
B1483	3	0.000129545	0.254237	-0.373449	0.666667	6	Connector	Bacteria	Chloroflexi	AD3	AD3	AD3	AD3	uncultured_bacterium
B1552	4	6.55419e-06	0.242069	-0.222327	0.625	6	Connector	Bacteria	Actinobacteriota	Acidimicrobiia	IMCC26256	IMCC26256	IMCC26256	bacterium_enrichment
B1110	4	2.06065e-05	0.268103	-0.598537	0.625	3	Connector	Bacteria	Proteobacteria	Alphaproteobacteria	Rhizobiales	Beijerinckiaceae	Roseiarcus	NA
F380	19	0.00960271	0.277822	1.13776	0.620499	6	Connector	Fungi	Ascomycota	Orbiliomycetes	Orbiliales	Orbiliaceae	Orbiliaceae_gen_Incertae_sedis	Orbiliaceae_sp
F332	4	0.000166974	0.265909	-0.373449	0.75	6	Connector	Fungi	Ascomycota	Eurotiomycetes	Chaetothyriales	Herpotrichiellaceae	Capronia	Capronia_sp
F114	53	0.016166	0.341108	2.34673	0.724101	6	Connector	Fungi	Ascomycota	Eurotiomycetes	Eurotiales	Aspergillaceae	Penicillium	Penicillium_rotoruae
F18	40	0.0092198	0.328099	0.51013	0.67	3	Connector	Fungi	Basidiomycota	Agaricomycetes	Thelephorales	Thelephoraceae	NA	NA
F25	30	0.00860564	0.312389	1.59113	0.642222	6	Connector	Fungi	Ascomycota	Leotiomycetes	Helotiales	Mollisiaceae	Phialocephala	Phialocephala_fortinii
F69	40	0.0105877	0.3219	0.542572	0.6625	1	Connector	Fungi	Basidiomycota	Agaricomycetes	Cantharellales	Hydnaceae	Hydnum	Hydnum_subolympicum
F140	44	0.0070983	0.333587	0.449503	0.640496	2	Connector	Fungi	Basidiomycota	Agaricomycetes	Sebacinales	Serendipitaceae	Serendipitaceae_gen_Incertae_sedis	Serendipitaceae_sp
F239	18	0.00241447	0.300668	-0.0120505	0.641975	1	Connector	Fungi	Unidentified	Unidentified	NA	NA	NA	NA
F54	16	0.00295962	0.299386	-0.67082	0.648438	11	Connector	Fungi	Ascomycota	Leotiomycetes	Helotiales	Hyaloscyphaceae	NA	NA
F53	22	0.0051011	0.296603	-0.232533	0.727273	2	Connector	Fungi	Ascomycota	Leotiomycetes	Helotiales	Hyaloscyphaceae	NA	NA
F443	7	0.00102024	0.262921	-0.566672	0.693878	1	Connector	Fungi	Basidiomycota	Agaricomycetes	Agaricales	Entolomataceae	Entoloma	Entoloma_sp
F91	70	0.0360242	0.359116	1.47256	0.625714	2	Connector	Fungi	Basidiomycota	Tremellomycetes	Tremellales	Trimorphomycetaceae	Saitozyma	Saitozyma_podzolica
F620	6	0.00161202	0.26753	-0.17721	0.722222	7	Connector	Fungi	Basidiomycota	Agaricomycetes	Thelephorales	Bankeraceae	Hydnellum	Hydnellum_sulcatum
F223	59	0.0148498	0.342372	0.787297	0.684286	3	Connector	Fungi	Unidentified	Unidentified	NA	NA	NA	NA
F427	9	0.000299369	0.281656	-0.529245	0.716049	3	Connector	Fungi	Ascomycota	Eurotiomycetes	Chaetothyriales	NA	NA	NA
F185	15	0.00842478	0.271756	-0.368941	0.648889	2	Connector	Fungi	Ascomycota	Leotiomycetes	Helotiales	Hyaloscyphaceae	NA	NA
F273	23	0.00226904	0.315364	0.146413	0.654064	1	Connector	Fungi	Rozellomycota	Rozellomycota_cls_Incertae_sedis	Rozellomycota_ord_Incertae_sedis	Rozellomycota_fam_Incertae_sedis	Rozellomycota_gen_Incertae_sedis	Rozellomycota_sp
F39	36	0.0054353	0.317705	1.74225	0.675926	6	Connector	Fungi	Basidiomycota	Agaricomycetes	Russulales	Russulaceae	Lactifluus	Lactifluus_glaucescens
F45	39	0.00466597	0.314573	-0.170514	0.656147	1	Connector	Fungi	Basidiomycota	Agaricomycetes	Russulales	Russulaceae	Lactifluus	Lactifluus_glaucescens
F496	13	0.00104169	0.293626	-0.437144	0.627219	2	Connector	Fungi	Unidentified	Unidentified	NA	NA	NA	NA
F299	37	0.00748251	0.330384	0.313096	0.673484	2	Connector	Fungi	Basidiomycota	Agaricomycetes	Gomphales	Gomphaceae	Ramaria	Ramaria_sp
F105	33	0.00543522	0.319381	0.244892	0.624426	2	Connector	Fungi	Basidiomycota	Agaricomycetes	Atheliales	Pilodermataceae	Piloderma	Piloderma_sp
F213	31	0.0125317	0.324339	0.244892	0.630593	2	Connector	Fungi	Ascomycota	Leotiomycetes	Helotiales	NA	NA	NA
F226	7	0.000312342	0.25927	0.0367494	0.734694	5	Connector	Fungi	Ascomycota	Eurotiomycetes	Chaetothyriales	NA	NA	NA
F491	3	0.000121077	0.233813	-1.06573	0.666667	5	Connector	Fungi	Unidentified	Unidentified	NA	NA	NA	NA
F104	17	0.00338317	0.296153	0.6844	0.636678	6	Connector	Fungi	Basidiomycota	Agaricomycetes	Agaricales	Amanitaceae	Amanita	Amanita_velatipes
F55	25	0.00342007	0.309742	0.146413	0.6496	1	Connector	Fungi	Basidiomycota	Agaricomycetes	Agaricales	Cortinariaceae	Cortinarius	Cortinarius_perlaetissimus
F110	13	0.00129066	0.312667	-0.437144	0.650888	2	Connector	Fungi	Ascomycota	Leotiomycetes	Helotiales	Hyaloscyphaceae	Lachnum	Lachnum_sp
F575	18	0.00254244	0.301288	0.6844	0.623457	6	Connector	Fungi	Unidentified	Unidentified	NA	NA	NA	NA
F405	12	0.00107882	0.298774	-0.505348	0.652778	2	Connector	Fungi	Unidentified	Unidentified	NA	NA	NA	NA
F494	4	0.000191283	0.236205	-0.222327	0.625	6	Connector	Fungi	Ascomycota	Leotiomycetes	Helotiales	Hyaloscyphaceae	NA	NA
F598	10	0.000662945	0.25201	-0.487441	0.66	1	Connector	Fungi	Ascomycota	Eurotiomycetes	Chaetothyriales	Herpotrichiellaceae	Capronia	Capronia_sp
F642	4	0.000429956	0.251217	1.1547	0.625	18	Connector	Fungi	Ascomycota	Dothideomycetes	Dothideomycetes_ord_Incertae_sedis	Dothideomycetes_fam_Incertae_sedis	Dothideomycetes_gen_Incertae_sedis	Dothideomycetes_sp
F411	9	0.00446764	0.285831	0.0799149	0.641975	6	Connector	Fungi	Ascomycota	Sordariomycetes	Sordariales	Cephalothecaceae	Cephalotheca	Cephalotheca_sp
F240	6	0.00143119	0.265869	0.866025	0.722222	13	Connector	Fungi	Ascomycota	Sordariomycetes	Hypocreales	Amplistromataceae	Amplistromataceae_gen_Incertae_sedis	Amplistromataceae_sp
F413	4	0.000151775	0.247741	-0.514492	0.625	5	Connector	Fungi	Ascomycota	Eurotiomycetes	Chaetothyriales	Herpotrichiellaceae	Cladophialophora	Cladophialophora_chaetospira
F151	12	0.00126974	0.297306	0.231036	0.722222	6	Connector	Fungi	Basidiomycota	Agaricomycetes	Stereopsidales	Stereopsidaceae	Stereopsis	Stereopsis_hiscens
F352	19	0.0124179	0.303633	0.533278	0.731302	6	Connector	Fungi	Basidiomycota	Agaricomycetes	Agaricales	Hygrophoraceae	Hygrocybe	Hygrocybe_cantharellus
F484	10	0.00281823	0.271588	0.231036	0.62	6	Connector	Fungi	Basidiomycota	Agaricomycetes	Boletales	Boletaceae	Boletaceae_gen_Incertae_sedis	Boletaceae_sp
F276	13	0.00172659	0.28229	-0.390662	0.698225	3	Connector	Fungi	Ascomycota	Eurotiomycetes	Chaetothyriales	Herpotrichiellaceae	Cladophialophora	Cladophialophora_cabanerensis
F578	3	9.49793e-05	0.253283	-0.501454	0.666667	4	Connector	Fungi	Ascomycota	Eurotiomycetes	Chaetothyriales	Chaetothyriales_fam_Incertae_sedis	Chaetothyriales_gen_Incertae_sedis	Chaetothyriales_sp
F232	5	0.000307778	0.267205	-1.06573	0.64	5	Connector	Fungi	Unidentified	Unidentified	NA	NA	NA	NA
F194	40	0.00283476	0.342439	0.3813	0.62875	2	Connector	Fungi	Ascomycota	Eurotiomycetes	Eurotiales	Aspergillaceae	Penicillium	Penicillium_marthae-christenseniae
F785	3	0.000277806	0.254017	-0.933333	0.666667	9	Connector	Fungi	Ascomycota	Sordariomycetes	Sordariales	NA	NA	NA
F275	5	0.000351603	0.26085	-0.933333	0.72	9	Connector	Fungi	Ascomycota	Leotiomycetes	Helotiales	Rutstroemiaceae	Rutstroemia	Rutstroemia_sp
F169	5	0.000420211	0.270042	0.866025	0.64	13	Connector	Fungi	Basidiomycota	Agaricomycetes	Atheliales	Pilodermataceae	Piloderma	Piloderma_sp
F495	4	4.37866e-05	0.275553	-0.778163	0.625	2	Connector	Fungi	Mortierellomycota	Mortierellomycetes	Mortierellales	Mortierellaceae	Gryganskiella	Gryganskiella_cystojenkinii
F522	5	0.00169904	0.276421	-0.598537	0.64	3	Connector	Fungi	Unidentified	Unidentified	NA	NA	NA	NA
B9	76	0.0512502	0.307679	9.29831	0.256579	6	Module hub	Bacteria	Verrucomicrobiota	Verrucomicrobiae	Chthoniobacterales	Xiphinematobacteraceae	Candidatus_Xiphinematobacter	uncultured_soil
B152	52	0.00664213	0.332261	2.68183	0.26997	1	Module hub	Bacteria	Chloroflexi	AD3	AD3	AD3	AD3	uncultured_bacterium
B21	52	0.021656	0.280083	4.81699	0.301036	4	Module hub	Bacteria	Proteobacteria	Alphaproteobacteria	Rhizobiales	Xanthobacteraceae	Bradyrhizobium	NA
B25	65	0.0140903	0.328467	2.76843	0.293964	2	Module hub	Bacteria	Proteobacteria	Alphaproteobacteria	Rhizobiales	Xanthobacteraceae	Bradyrhizobium	NA
B107	62	0.00807034	0.341373	3.31568	0.288762	1	Module hub	Bacteria	Chloroflexi	AD3	AD3	AD3	AD3	uncultured_bacterium
B65	44	0.017453	0.301236	2.6026	0.0444215	1	Module hub	Bacteria	Chloroflexi	AD3	AD3	AD3	AD3	uncultured_Chloroflexi
B298	51	0.00504923	0.333841	2.52336	0.304498	1	Module hub	Bacteria	Acidobacteriota	Acidobacteriae	Subgroup_2	Subgroup_2	Subgroup_2	uncultured_eubacterium
B188	53	0.00481439	0.336529	2.52336	0.341759	1	Module hub	Bacteria	Chloroflexi	AD3	AD3	AD3	AD3	uncultured_bacterium
F88	67	0.0130261	0.322373	3.07392	0.294052	3	Module hub	Fungi	Basidiomycota	Agaricomycetes	Cantharellales	Hydnaceae	NA	NA
F99	31	0.00480616	0.2925	3.25346	0.335068	6	Module hub	Fungi	Unidentified	Unidentified	NA	NA	NA	NA
F164	35	0.02218	0.253137	4.16019	0.207347	6	Module hub	Fungi	Basidiomycota	Agaricomycetes	Russulales	Russulaceae	Russula	NA
F165	54	0.0279031	0.311945	4.46243	0.532922	6	Module hub	Fungi	Ascomycota	Leotiomycetes	Helotiales	Hyaloscyphaceae	NA	NA
F12	72	0.017548	0.331445	4.26646	0.197531	1	Module hub	Fungi	Basidiomycota	Agaricomycetes	Russulales	Russulaceae	Russula	NA
F31	64	0.0124977	0.341307	2.76106	0.467773	1	Module hub	Fungi	Basidiomycota	Agaricomycetes	Russulales	Russulaceae	Russula	Russula_burlinghamiae
F77	91	0.0160615	0.355263	2.56382	0.535926	2	Module hub	Fungi	Basidiomycota	Agaricomycetes	Russulales	Russulaceae	Russula	NA
F42	74	0.0208691	0.345609	3.8703	0.34076	1	Module hub	Fungi	Basidiomycota	Agaricomycetes	Thelephorales	Thelephoraceae	Thelephoraceae_gen_Incertae_sedis	Thelephoraceae_sp
F56	52	0.00746668	0.32008	2.99875	0.144231	1	Module hub	Fungi	Basidiomycota	Agaricomycetes	Sebacinales	Sebacinaceae	Sebacina	Sebacina_sp
F81	91	0.02253	0.36893	2.56382	0.580365	2	Module hub	Fungi	Basidiomycota	Tritirachiomycetes	Tritirachiales	Tritirachiaceae	Paratritirachium	Paratritirachium_sp
F209	66	0.00701624	0.34038	3.31568	0.359504	1	Module hub	Fungi	Ascomycota	Eurotiomycetes	Eurotiales	Aspergillaceae	Talaromyces	NA
F1	84	0.0198666	0.36	4.108	0.412415	1	Module hub	Fungi	Ascomycota	Leotiomycetes	Helotiales	Myxotrichaceae	Oidiodendron	Oidiodendron_sp
F141	69	0.00934542	0.329207	3.21251	0.287335	3	Module hub	Fungi	Basidiomycota	Agaricomycetes	Boletales	Boletaceae	Pulveroboletus	Pulveroboletus_subrufus
F166	67	0.00681725	0.333397	2.72746	0.392515	3	Module hub	Fungi	Basidiomycota	Agaricomycetes	Sebacinales	Serendipitaceae	Serendipita	Serendipita_sp
F211	71	0.00972658	0.338999	2.72746	0.438802	3	Module hub	Fungi	Basidiomycota	Agaricomycetes	Sebacinales	Serendipitaceae	Serendipita	Serendipita_sp
F121	55	0.0071653	0.304318	2.58888	0.222149	3	Module hub	Fungi	Basidiomycota	Agaricomycetes	Atheliales	Tylosporaceae	Amphinema	Amphinema_sp
F100	80	0.0121259	0.333523	3.55896	0.354063	3	Module hub	Fungi	Basidiomycota	Agaricomycetes	Atheliales	Tylosporaceae	Tylospora	Tylospora_sp
F172	67	0.00527249	0.31401	3.21251	0.253954	3	Module hub	Fungi	Basidiomycota	Agaricomycetes	Atheliales	Tylosporaceae	Tylospora	Tylospora_sp
F68	85	0.0145237	0.33737	3.76684	0.365121	3	Module hub	Fungi	Basidiomycota	Agaricomycetes	Thelephorales	Thelephoraceae	Thelephoraceae_gen_Incertae_sedis	Thelephoraceae_sp
F146	78	0.00869794	0.325905	3.62826	0.310651	3	Module hub	Fungi	Basidiomycota	Agaricomycetes	Sebacinales	Sebacinaceae	Sebacina	Sebacina_sp
F143	70	0.0158235	0.317532	3.00463	0.358776	3	Module hub	Fungi	Basidiomycota	Agaricomycetes	Agaricales	Clavariaceae	Clavaria	Clavaria_argillacea
F260	64	0.00285722	0.330384	2.65817	0.358887	3	Module hub	Fungi	Rozellomycota	Rozellomycota_cls_Incertae_sedis	Rozellomycota_ord_Incertae_sedis	Rozellomycota_fam_Incertae_sedis	Rozellomycota_gen_Incertae_sedis	Rozellomycota_sp
F386	62	0.0021946	0.329763	2.51959	0.374089	3	Module hub	Fungi	Rozellomycota	Rozellomycotina_cls_Incertae_sedis	GS11	GS11_fam_Incertae_sedis	GS11_gen_Incertae_sedis	GS11_sp
F198	45	0.00495981	0.299029	2.6026	0.0859259	1	Module hub	Fungi	Basidiomycota	Agaricomycetes	Sebacinales	Serendipitaceae	Serendipitaceae_gen_Incertae_sedis	Serendipitaceae_sp
F208	36	0.00833687	0.2822	3.29744	0.251543	4	Module hub	Fungi	Ascomycota	Archaeorhizomycetes	Archaeorhizomycetales	Archaeorhizomycetaceae	Archaeorhizomyces	Archaeorhizomyces_sp
F256	38	0.0111927	0.284995	3.42407	0.277008	4	Module hub	Fungi	Basidiomycota	Agaricomycetes	Sebacinales	NA	NA	NA
F221	85	0.017591	0.352551	3.71184	0.4991	1	Module hub	Fungi	Ascomycota	Eurotiomycetes	Eurotiales	Aspergillaceae	Penicillium	Penicillium_vulpinum
F418	53	0.00486021	0.336594	2.99875	0.175863	1	Module hub	Fungi	Basidiomycota	Agaricomycetes	Russulales	Russulaceae	Russula	NA
F399	53	0.00559158	0.333777	3.07799	0.143111	1	Module hub	Fungi	Basidiomycota	Agaricomycetes	Russulales	Russulaceae	Russula	NA
F49	67	0.0218788	0.336917	4.18723	0.114502	1	Module hub	Fungi	Basidiomycota	Agaricomycetes	Agaricales	Tricholomataceae	Tricholoma	NA
F72	87	0.0300622	0.359705	4.66262	0.35434	1	Module hub	Fungi	Mucoromycota	Mucoromycotina_cls_Incertae_sedis	Mucoromycotina_ord_Incertae_sedis	Mucoromycotina_fam_Incertae_sedis	Bifiguratus	Bifiguratus_sp
F11	68	0.0115626	0.353617	2.97304	0.288062	2	Module hub	Fungi	Mortierellomycota	Mortierellomycetes	Mortierellales	Mortierellaceae	Podila	Podila_minutissima
F182	83	0.0153456	0.349462	4.0643	0.216577	2	Module hub	Fungi	Basidiomycota	Agaricomycetes	Boletales	Boletaceae	Boletaceae_gen_Incertae_sedis	Boletaceae_sp
F5	73	0.0145626	0.347594	3.31406	0.259711	2	Module hub	Fungi	Basidiomycota	Geminibasidiomycetes	Geminibasidiales	Geminibasidiaceae	Geminibasidium	Geminibasidium_sp
F78	90	0.0266049	0.355407	3.94954	0.496049	1	Module hub	Fungi	Unidentified	Unidentified	NA	NA	NA	NA
F36	69	0.0139401	0.345609	3.15722	0.426381	1	Module hub	Fungi	Ascomycota	Leotiomycetes	Helotiales	NA	NA	NA
F87	64	0.0161829	0.331132	3.71184	0.200195	1	Module hub	Fungi	Basidiomycota	Agaricomycetes	Agaricales	Amanitaceae	Amanita	Amanita_caesareoides
F67	63	0.0135733	0.352551	2.90484	0.203578	2	Module hub	Fungi	Ascomycota	Eurotiomycetes	Chaetothyriales	Herpotrichiellaceae	Cladophialophora	Cladophialophora_sp
F33	45	0.00706335	0.308382	2.52336	0.127407	1	Module hub	Fungi	Basidiomycota	Agaricomycetes	Agaricales	Amanitaceae	Amanita	Amanita_rubescens
F92	84	0.059714	0.310565	9.14718	0.385204	6	Module hub	Fungi	Ascomycota	Eurotiomycetes	Eurotiales	Aspergillaceae	Penicillium	NA
F428	56	0.00505727	0.352197	2.56382	0.167092	2	Module hub	Fungi	Unidentified	Unidentified	NA	NA	NA	NA
F407	48	0.000984021	0.323324	2.84029	0.0798611	1	Module hub	Fungi	Unidentified	Unidentified	NA	NA	NA	NA
F123	44	0.0146772	0.294513	2.6026	0.0444215	1	Module hub	Fungi	Basidiomycota	Agaricomycetes	Agaricales	Cortinariaceae	NA	NA
F163	77	0.0105543	0.35941	2.76843	0.439197	2	Module hub	Fungi	Unidentified	Unidentified	NA	NA	NA	NA
F315	23	0.00739184	0.272346	2.59	0.468809	7	Module hub	Fungi	Basidiomycota	Agaricomycetes	Agaricales	Hydnangiaceae	Laccaria	NA
F224	31	0.0140899	0.269172	4.36891	0.328824	7	Module hub	Fungi	Rozellomycota	Rozellomycota_cls_Incertae_sedis	Rozellomycota_ord_Incertae_sedis	Rozellomycota_fam_Incertae_sedis	Rozellomycota_gen_Incertae_sedis	Rozellomycota_sp
F258	61	0.00590848	0.341373	3.04124	0.0935232	2	Module hub	Fungi	Ascomycota	Dothideomycetes	Mytilinidales	Gloniaceae	Cenococcum	Cenococcum_geophilum
F48	92	0.0188817	0.351703	5.08735	0.0838847	2	Module hub	Fungi	Basidiomycota	Agaricomycetes	Russulales	Russulaceae	Lactifluus	Lactifluus_leae
F66	80	0.011726	0.362678	4.20071	0.119063	2	Module hub	Fungi	Basidiomycota	Agaricomycetes	Agaricales	Inocybaceae	Inocybe	Inocybe_sp
F205	39	0.0136469	0.285505	3.5507	0.274819	4	Module hub	Fungi	Ascomycota	Archaeorhizomycetes	Archaeorhizomycetales	Archaeorhizomycetaceae	Archaeorhizomyces	Archaeorhizomyces_sp
F255	19	0.017091	0.241569	4.48575	0.188366	8	Module hub	Fungi	Basidiomycota	Agaricomycetes	Sebacinales	Sebacinaceae	Sebacina	Sebacina_sp
F435	63	0.00404019	0.340314	3.04124	0.146133	2	Module hub	Fungi	Rozellomycota	Rozellomycota_cls_Incertae_sedis	Rozellomycota_ord_Incertae_sedis	Rozellomycota_fam_Incertae_sedis	Rozellomycota_gen_Incertae_sedis	Rozellomycota_sp
F136	64	0.00677077	0.355263	2.76843	0.276855	2	Module hub	Fungi	Ascomycota	Leotiomycetes	Helotiales	Myxotrichaceae	Oidiodendron	Oidiodendron_maius
F15	71	0.0151855	0.365549	2.70022	0.407062	2	Module hub	Fungi	Mortierellomycota	Mortierellomycetes	Mortierellales	Mortierellaceae	Mortierella	Mortierella_globalpina
B2	25	0.0034384	0.311005	2.79296	0.704	5	Network hub	Bacteria	Verrucomicrobiota	Verrucomicrobiae	Chthoniobacterales	Xiphinematobacteraceae	Candidatus_Xiphinematobacter	uncultured_soil
B6	20	0.00104004	0.297558	2.79296	0.685	5	Network hub	Bacteria	Verrucomicrobiota	Verrucomicrobiae	Chthoniobacterales	Xiphinematobacteraceae	Candidatus_Xiphinematobacter	uncultured_soil
F32	85	0.0302418	0.363128	2.76106	0.622561	1	Network hub	Fungi	Ascomycota	Leotiomycetes	Helotiales	Myxotrichaceae	Oidiodendron	Oidiodendron_maius
B86	7	0.00058281	0.253686	0.587991	0.571429	5	Peripheral	Bacteria	Verrucomicrobiota	Verrucomicrobiae	Chthoniobacterales	Chthoniobacteraceae	Candidatus_Udaeobacter	NA
B841	9	0.000743064	0.276378	-0.368941	0.197531	2	Peripheral	Bacteria	Chloroflexi	TK10	TK10	TK10	TK10	bacterium_Ellin6543
B573	7	0.0025509	0.265547	0.231036	0.408163	6	Peripheral	Bacteria	Actinobacteriota	Thermoleophilia	Solirubrobacterales	Solirubrobacteraceae	Conexibacter	uncultured_Conexibacteraceae
B135	19	0.000892011	0.318859	0.108485	0.34903	2	Peripheral	Bacteria	Verrucomicrobiota	Verrucomicrobiae	Chthoniobacterales	Chthoniobacteraceae	Candidatus_Udaeobacter	uncultured_soil
B33	19	0.00202443	0.30165	0.244892	0.188366	2	Peripheral	Bacteria	Acidobacteriota	Acidobacteriae	Subgroup_2	Subgroup_2	Subgroup_2	bacterium_Ellin7509
B670	3	1.4942e-06	0.242303	-0.709959	0	2	Peripheral	Bacteria	Planctomycetota	Planctomycetes	Gemmatales	Gemmataceae	uncultured	NA
B17	12	0.00175345	0.28071	-0.300737	0.416667	2	Peripheral	Bacteria	Actinobacteriota	Actinobacteria	Corynebacteriales	Mycobacteriaceae	Mycobacterium	NA
B236	32	0.00223464	0.327425	0.780267	0.554688	1	Peripheral	Bacteria	Proteobacteria	Gammaproteobacteria	Gammaproteobacteria_Incertae_Sedis	Unknown_Family	Acidibacter	NA
B100	17	0.00226049	0.297508	0.146413	0.442907	1	Peripheral	Bacteria	Acidobacteriota	Acidobacteriae	Subgroup_2	Subgroup_2	Subgroup_2	NA
B69	14	0.000510707	0.284856	-0.0912822	0.459184	1	Peripheral	Bacteria	Planctomycetota	Planctomycetes	Gemmatales	Gemmataceae	uncultured	NA
B226	15	0.000367645	0.296253	0.146413	0.337778	1	Peripheral	Bacteria	Planctomycetota	Planctomycetes	Gemmatales	Gemmataceae	uncultured	uncultured_bacterium
B78	25	0.00371017	0.318108	0.108485	0.592	2	Peripheral	Bacteria	Acidobacteriota	Acidobacteriae	Subgroup_2	Subgroup_2	Subgroup_2	uncultured_eubacterium
B299	13	0.000237324	0.298216	-0.0912822	0.473373	1	Peripheral	Bacteria	Acidobacteriota	Acidobacteriae	Subgroup_2	Subgroup_2	Subgroup_2	uncultured_eubacterium
B213	10	0.000398513	0.29397	-0.459953	0.48	3	Peripheral	Bacteria	Verrucomicrobiota	Verrucomicrobiae	Chthoniobacterales	Xiphinematobacteraceae	Candidatus_Xiphinematobacter	NA
B159	27	0.00335058	0.312111	0.780267	0.414266	1	Peripheral	Bacteria	Chloroflexi	AD3	AD3	AD3	AD3	uncultured_Chloroflexi
B64	34	0.00495731	0.316616	1.17643	0.423875	1	Peripheral	Bacteria	Chloroflexi	AD3	AD3	AD3	AD3	uncultured_Thermoflavimicrobium
B96	7	0.000104445	0.283568	-0.459953	0.571429	3	Peripheral	Bacteria	WPS-2	WPS-2	WPS-2	WPS-2	WPS-2	uncultured_bacterium
B1754	1	0	0.192118	-0.373449	0	6	Peripheral	Bacteria	Chloroflexi	Anaerolineae	SBR1031	SBR1031	SBR1031	uncultured_Gemmatimonadetes
B516	4	0.00037462	0.219842	-0.0712062	0.375	6	Peripheral	Bacteria	WPS-2	WPS-2	WPS-2	WPS-2	WPS-2	uncultured_bacterium
B79	38	0.00446655	0.325603	1.25566	0.480609	1	Peripheral	Bacteria	Chloroflexi	AD3	AD3	AD3	AD3	uncultured_bacterium
B118	43	0.0165884	0.313561	2.28567	0.174148	1	Peripheral	Bacteria	Chloroflexi	AD3	AD3	AD3	AD3	uncultured_Chloroflexi
B98	33	0.00581131	0.321723	1.41412	0.257117	1	Peripheral	Bacteria	Chloroflexi	AD3	AD3	AD3	AD3	uncultured_Thermoflavimicrobium
B756	2	3.94798e-05	0.217742	-0.67082	0.5	11	Peripheral	Bacteria	Verrucomicrobiota	Verrucomicrobiae	Chthoniobacterales	Xiphinematobacteraceae	Candidatus_Xiphinematobacter	uncultured_soil
B517	3	0.00112815	0.20329	-0.566672	0	1	Peripheral	Bacteria	Proteobacteria	Alphaproteobacteria	Rhizobiales	Xanthobacteraceae	uncultured	NA
B149	23	0.0055539	0.290611	0.449503	0.226843	2	Peripheral	Bacteria	Verrucomicrobiota	Verrucomicrobiae	Chthoniobacterales	Chthoniobacteraceae	Candidatus_Udaeobacter	NA
B166	6	0.00142327	0.253101	-0.505348	0	2	Peripheral	Bacteria	Verrucomicrobiota	Verrucomicrobiae	Chthoniobacterales	Chthoniobacteraceae	Candidatus_Udaeobacter	NA
B444	24	0.00181363	0.302586	0.93873	0.152778	1	Peripheral	Bacteria	RCP2-54	RCP2-54	RCP2-54	RCP2-54	RCP2-54	uncultured_bacterium
B192	14	0.000137681	0.310565	-0.249746	0.602041	1	Peripheral	Bacteria	Acidobacteriota	Acidobacteriae	Subgroup_2	Subgroup_2	Subgroup_2	uncultured_eubacterium
B88	14	0.0017668	0.296053	-0.249746	0.602041	1	Peripheral	Bacteria	Acidobacteriota	Acidobacteriae	Subgroup_2	Subgroup_2	Subgroup_2	uncultured_eubacterium
B273	13	0.000847545	0.298064	-0.0120505	0.378698	1	Peripheral	Bacteria	Acidobacteriota	Acidobacteriae	Subgroup_2	Subgroup_2	Subgroup_2	uncultured_Acidobacteria
B435	8	0.000322291	0.282154	-0.408209	0.53125	1	Peripheral	Bacteria	Acidobacteriota	Acidobacteriae	Acidobacteriales	uncultured	uncultured	NA
B48	34	0.00445488	0.332575	0.517707	0.472318	2	Peripheral	Bacteria	Chloroflexi	TK10	TK10	TK10	TK10	NA
B488	14	0.00101028	0.306229	-0.249746	0.561224	1	Peripheral	Bacteria	Chloroflexi	Anaerolineae	RBG-13-54-9	RBG-13-54-9	RBG-13-54-9	uncultured_bacterium
B394	26	0.0019887	0.309742	0.585911	0.269231	2	Peripheral	Bacteria	Proteobacteria	Alphaproteobacteria	Elsterales	uncultured	uncultured	uncultured_proteobacterium
B11	25	0.000489087	0.316616	0.859498	0.2848	1	Peripheral	Bacteria	Proteobacteria	Alphaproteobacteria	Rhizobiales	Xanthobacteraceae	NA	NA
B12	25	0.00123449	0.315761	0.46334	0.4864	1	Peripheral	Bacteria	Proteobacteria	Alphaproteobacteria	Rhizobiales	Xanthobacteraceae	NA	NA
B31	22	0.00136512	0.295554	0.244892	0.367769	2	Peripheral	Bacteria	Proteobacteria	Gammaproteobacteria	Gammaproteobacteria_Incertae_Sedis	Unknown_Family	Acidibacter	NA
B42	15	0.00145684	0.289318	0.225645	0.231111	1	Peripheral	Bacteria	Verrucomicrobiota	Verrucomicrobiae	Chthoniobacterales	Chthoniobacteraceae	Candidatus_Udaeobacter	NA
B878	4	1.50812e-05	0.266758	-0.487441	0	1	Peripheral	Bacteria	RCP2-54	RCP2-54	RCP2-54	RCP2-54	RCP2-54	uncultured_delta
B346	3	0	0.264626	-0.709959	0	2	Peripheral	Bacteria	Verrucomicrobiota	Verrucomicrobiae	Chthoniobacterales	Chthoniobacteraceae	Candidatus_Udaeobacter	NA
B371	13	0.000345444	0.294661	-0.0279223	0	2	Peripheral	Bacteria	Verrucomicrobiota	Verrucomicrobiae	Chthoniobacterales	Xiphinematobacteraceae	Candidatus_Xiphinematobacter	uncultured_Verrucomicrobia
B54	12	0.00137461	0.29397	-0.170514	0.486111	1	Peripheral	Bacteria	Planctomycetota	Planctomycetes	Planctomycetales	uncultured	uncultured	uncultured_Planctomyces
B239	12	0.00162686	0.285459	-0.096126	0	2	Peripheral	Bacteria	Actinobacteriota	Thermoleophilia	Solirubrobacterales	Solirubrobacteraceae	Conexibacter	uncultured_Conexibacteraceae
B116	23	0.00192685	0.304054	0.449503	0.226843	2	Peripheral	Bacteria	Acidobacteriota	Acidobacteriae	Acidobacteriales	uncultured	uncultured	NA
B813	4	8.42622e-06	0.268103	-0.709959	0.375	2	Peripheral	Bacteria	Chloroflexi	Ktedonobacteria	Ktedonobacterales	Ktedonobacteraceae	1921-02-01	uncultured_bacterium
B494	7	9.0492e-05	0.273876	-0.641755	0.612245	2	Peripheral	Bacteria	Chloroflexi	AD3	AD3	AD3	AD3	uncultured_Chloroflexi
B175	20	0.00261241	0.313281	0.176689	0.345	2	Peripheral	Bacteria	Chloroflexi	AD3	AD3	AD3	AD3	uncultured_Chloroflexi
B380	7	3.95149e-05	0.273876	-0.437144	1.11022e-16	2	Peripheral	Bacteria	WPS-2	WPS-2	WPS-2	WPS-2	WPS-2	uncultured_bacterium
B530	20	0.000426869	0.290707	0.449503	0	2	Peripheral	Bacteria	Actinobacteriota	Actinobacteria	Frankiales	Acidothermaceae	Acidothermus	uncultured_soil
B23	17	0.00147799	0.297963	-0.170514	0.602076	1	Peripheral	Bacteria	Actinobacteriota	Actinobacteria	Corynebacteriales	Mycobacteriaceae	Mycobacterium	NA
B238	3	5.20926e-05	0.245798	-0.645904	0.444444	1	Peripheral	Bacteria	Chloroflexi	TK10	TK10	TK10	TK10	NA
B396	10	0.0016761	0.309142	-0.328977	0.54	1	Peripheral	Bacteria	Acidobacteriota	Acidobacteriae	Subgroup_2	Subgroup_2	Subgroup_2	uncultured_eubacterium
B910	6	9.95274e-05	0.260734	-0.566672	0.611111	1	Peripheral	Bacteria	Acidobacteriota	Acidobacteriae	Subgroup_2	Subgroup_2	Subgroup_2	uncultured_eubacterium
B180	26	0.00586558	0.316787	0.621803	0.482249	1	Peripheral	Bacteria	Proteobacteria	Alphaproteobacteria	Rhizobiales	Xanthobacteraceae	uncultured	NA
B1348	1	0	0.185459	-0.725136	0	1	Peripheral	Bacteria	Planctomycetota	Planctomycetes	Isosphaerales	Isosphaeraceae	NA	NA
B216	6	0.00158817	0.230769	2.0226	0.5	10	Peripheral	Bacteria	Chloroflexi	AD3	AD3	AD3	AD3	NA
B14	18	0.00283942	0.279459	-0.0279223	0.450617	2	Peripheral	Bacteria	Proteobacteria	Alphaproteobacteria	Elsterales	uncultured	uncultured	NA
B156	14	0.00102907	0.2909	0.0402814	1.11022e-16	2	Peripheral	Bacteria	Verrucomicrobiota	Verrucomicrobiae	Chthoniobacterales	Chthoniobacteraceae	Candidatus_Udaeobacter	NA
B485	16	0.00147495	0.290852	0.108485	0.117188	2	Peripheral	Bacteria	Verrucomicrobiota	Verrucomicrobiae	Chthoniobacterales	Chthoniobacteraceae	Candidatus_Udaeobacter	NA
B264	22	0.00149673	0.306497	0.108485	0.433884	2	Peripheral	Bacteria	Verrucomicrobiota	Verrucomicrobiae	Chthoniobacterales	Chthoniobacteraceae	Candidatus_Udaeobacter	uncultured_soil
B474	15	0.00110652	0.306604	0.0671813	0.426667	1	Peripheral	Bacteria	Verrucomicrobiota	Verrucomicrobiae	Chthoniobacterales	Chthoniobacteraceae	Candidatus_Udaeobacter	NA
B139	6	0.00114023	0.258088	-0.505348	0	2	Peripheral	Bacteria	Verrucomicrobiota	Verrucomicrobiae	Chthoniobacterales	Chthoniobacteraceae	Candidatus_Udaeobacter	NA
B648	4	5.23309e-05	0.245386	-0.709959	0.375	2	Peripheral	Bacteria	Gemmatimonadota	Gemmatimonadetes	Gemmatimonadales	Gemmatimonadaceae	uncultured	NA
B592	5	2.64988e-05	0.258012	-0.641755	0.32	2	Peripheral	Bacteria	Gemmatimonadota	Gemmatimonadetes	Gemmatimonadales	Gemmatimonadaceae	uncultured	NA
B13	16	0.00130962	0.272009	-0.096126	0.398438	2	Peripheral	Bacteria	Proteobacteria	Alphaproteobacteria	Elsterales	uncultured	uncultured	uncultured_Rhodospirillaceae
B395	13	0.000473654	0.292111	-0.300737	0.426036	2	Peripheral	Bacteria	Verrucomicrobiota	Verrucomicrobiae	Chthoniobacterales	Chthoniobacteraceae	Candidatus_Udaeobacter	NA
B89	14	0.00128835	0.30165	0.0671813	0.357143	1	Peripheral	Bacteria	Verrucomicrobiota	Verrucomicrobiae	Chthoniobacterales	Xiphinematobacteraceae	Candidatus_Xiphinematobacter	uncultured_soil
B290	3	0.00112163	0.262371	-0.566672	0	1	Peripheral	Bacteria	Acidobacteriota	Acidobacteriae	Subgroup_2	Subgroup_2	Subgroup_2	NA
B605	3	3.25711e-06	0.249751	-0.645904	0.444444	1	Peripheral	Bacteria	Proteobacteria	Gammaproteobacteria	WD260	WD260	WD260	uncultured_bacterium
B355	7	7.1355e-05	0.27482	-0.249746	1.11022e-16	1	Peripheral	Bacteria	Verrucomicrobiota	Verrucomicrobiae	Chthoniobacterales	Xiphinematobacteraceae	Candidatus_Xiphinematobacter	NA
B349	31	0.000818834	0.327425	1.57258	0.062435	1	Peripheral	Bacteria	Planctomycetota	Phycisphaerae	Tepidisphaerales	WD2101_soil_group	WD2101_soil_group	NA
B187	7	0.00294688	0.25531	1.58114	0.571429	16	Peripheral	Bacteria	WPS-2	WPS-2	WPS-2	WPS-2	WPS-2	uncultured_bacterium
B561	4	0.000209613	0.21664	0.790569	0.375	16	Peripheral	Bacteria	RCP2-54	RCP2-54	RCP2-54	RCP2-54	RCP2-54	uncultured_bacterium
B94	13	0.000769874	0.299488	-0.368941	0.556213	2	Peripheral	Bacteria	Planctomycetota	Planctomycetes	Gemmatales	Gemmataceae	uncultured	uncultured_bacterium
B81	8	0.000777588	0.281656	-0.573552	0.53125	2	Peripheral	Bacteria	Chloroflexi	AD3	AD3	AD3	AD3	NA
B352	10	0.000877803	0.280351	-0.505348	0.54	2	Peripheral	Bacteria	Proteobacteria	Alphaproteobacteria	Rhizobiales	Xanthobacteraceae	uncultured	NA
B40	15	0.00169772	0.303004	-0.232533	0.48	2	Peripheral	Bacteria	Proteobacteria	Alphaproteobacteria	Elsterales	uncultured	uncultured	uncultured_Rhodospirillaceae
B168	5	0.000110919	0.256654	0.0367494	0.48	5	Peripheral	Bacteria	Acidobacteriota	Acidobacteriae	Acidobacteriales	uncultured	uncultured	uncultured_Candidatus
B75	10	0.000500042	0.265949	1.13923	0.58	5	Peripheral	Bacteria	Verrucomicrobiota	Verrucomicrobiae	Chthoniobacterales	Chthoniobacteraceae	Candidatus_Udaeobacter	NA
B348	7	0.00119242	0.269048	0.587991	0.571429	5	Peripheral	Bacteria	Verrucomicrobiota	Verrucomicrobiae	Chthoniobacterales	Xiphinematobacteraceae	Candidatus_Xiphinematobacter	NA
B519	3	2.83295e-05	0.23758	-0.514492	0.444444	5	Peripheral	Bacteria	Planctomycetota	Planctomycetes	Gemmatales	Gemmataceae	uncultured	NA
B257	13	0.00074633	0.287563	-0.0912822	0.461538	1	Peripheral	Bacteria	Planctomycetota	Planctomycetes	Gemmatales	Gemmataceae	uncultured	uncultured_planctomycete
B249	4	0.000340552	0.244089	0.0367494	0.375	5	Peripheral	Bacteria	Proteobacteria	Alphaproteobacteria	Rhizobiales	Xanthobacteraceae	NA	NA
B244	11	0.000690576	0.284441	-0.300737	0.297521	2	Peripheral	Bacteria	Actinobacteriota	Thermoleophilia	Solirubrobacterales	Solirubrobacteraceae	uncultured	NA
B274	6	0.00155887	0.264826	1.22474	0.5	19	Peripheral	Bacteria	Acidobacteriota	Acidobacteriae	Solibacterales	Solibacteraceae	Candidatus_Solibacter	NA
B222	25	0.00204033	0.313281	0.93873	0.2176	1	Peripheral	Bacteria	Acidobacteriota	Acidobacteriae	Solibacterales	Solibacteraceae	Candidatus_Solibacter	NA
B388	9	8.67327e-05	0.281928	-0.0912822	0	1	Peripheral	Bacteria	Proteobacteria	Alphaproteobacteria	Elsterales	uncultured	uncultured	uncultured_Stella
B283	12	0.00143547	0.285552	-0.0912822	0.402778	1	Peripheral	Bacteria	Acidobacteriota	Acidobacteriae	Subgroup_2	Subgroup_2	Subgroup_2	uncultured_soil
B385	4	0.000118132	0.25025	-0.0712062	0.375	6	Peripheral	Bacteria	Verrucomicrobiota	Verrucomicrobiae	Chthoniobacterales	Chthoniobacteraceae	Candidatus_Udaeobacter	NA
B339	14	0.00129286	0.289413	-0.182787	0.581633	3	Peripheral	Bacteria	Chloroflexi	TK10	TK10	TK10	TK10	NA
B322	26	0.000694597	0.310895	1.09719	0.142012	1	Peripheral	Bacteria	Acidobacteriota	Acidobacteriae	Subgroup_2	Subgroup_2	Subgroup_2	NA
B564	2	0	0.252554	-0.667829	0.5	3	Peripheral	Bacteria	Acidobacteriota	Acidobacteriae	Subgroup_2	Subgroup_2	Subgroup_2	bacterium_Ellin7509
B47	20	0.000917148	0.311723	0.3813	0.095	2	Peripheral	Bacteria	Acidobacteriota	Acidobacteriae	Acidobacteriales	uncultured	uncultured	uncultured_Candidatus
B552	10	0.00017697	0.293527	-0.232533	0	2	Peripheral	Bacteria	WPS-2	WPS-2	WPS-2	WPS-2	WPS-2	uncultured_bacterium
B312	6	0.00012593	0.287941	-0.641755	0.444444	2	Peripheral	Bacteria	WPS-2	WPS-2	WPS-2	WPS-2	WPS-2	uncultured_bacterium
B18	18	0.000936837	0.312667	0.0402814	0.364198	2	Peripheral	Bacteria	Proteobacteria	Alphaproteobacteria	Elsterales	uncultured	uncultured	uncultured_proteobacterium
B24	19	0.00113625	0.315307	-0.096126	0.498615	2	Peripheral	Bacteria	Proteobacteria	Alphaproteobacteria	Elsterales	uncultured	uncultured	uncultured_proteobacterium
B366	27	0.000392933	0.31446	0.780267	0.41701	1	Peripheral	Bacteria	Acidobacteriota	Acidobacteriae	Subgroup_2	Subgroup_2	Subgroup_2	uncultured_Acidobacteria
B102	12	0.000486712	0.289843	-0.170514	0.444444	1	Peripheral	Bacteria	Acidobacteriota	Acidobacteriae	Subgroup_2	Subgroup_2	Subgroup_2	uncultured_Holophaga
B690	2	7.55916e-07	0.250428	-0.725136	0.5	1	Peripheral	Bacteria	Chloroflexi	AD3	AD3	AD3	AD3	uncultured_bacterium
B155	11	0.000524525	0.28597	-0.505348	0.495868	2	Peripheral	Bacteria	Actinobacteriota	Actinobacteria	Corynebacteriales	Mycobacteriaceae	Mycobacterium	NA
B210	12	0.000207536	0.304635	-0.368941	0.486111	2	Peripheral	Bacteria	Actinobacteriota	Actinobacteria	Corynebacteriales	Mycobacteriaceae	Mycobacterium	NA
B482	8	0.000345298	0.284257	-0.505348	0.375	2	Peripheral	Bacteria	Proteobacteria	Alphaproteobacteria	Rhizobiales	Xanthobacteraceae	uncultured	NA
B190	5	0.000300169	0.252773	-0.529245	0.56	3	Peripheral	Bacteria	Proteobacteria	Alphaproteobacteria	Rhizobiales	Xanthobacteraceae	uncultured	NA
B234	11	0.00229078	0.286204	-0.252078	0.512397	3	Peripheral	Bacteria	Proteobacteria	Alphaproteobacteria	Rhizobiales	Xanthobacteraceae	uncultured	NA
B71	17	0.00196332	0.29471	-0.096126	0.470588	2	Peripheral	Bacteria	Methylomirabilota	Methylomirabilia	Rokubacteriales	Rokubacteriales	Rokubacteriales	NA
B353	12	0.00047403	0.287234	-0.300737	0.416667	2	Peripheral	Bacteria	Verrucomicrobiota	Verrucomicrobiae	Chthoniobacterales	Chthoniobacteraceae	Candidatus_Udaeobacter	uncultured_soil
B685	8	0.000132121	0.28481	-0.505348	0.375	2	Peripheral	Bacteria	Gemmatimonadota	Gemmatimonadetes	Gemmatimonadales	Gemmatimonadaceae	uncultured	NA
B467	1	0	0.227597	-0.846366	0	2	Peripheral	Bacteria	Planctomycetota	Planctomycetes	Gemmatales	Gemmataceae	uncultured	uncultured_bacterium
B167	12	0.000234832	0.2822	-0.096126	0	2	Peripheral	Bacteria	Chloroflexi	AD3	AD3	AD3	AD3	uncultured_Chloroflexi
B857	3	2.44942e-05	0.236205	-0.709959	0	2	Peripheral	Bacteria	Proteobacteria	Alphaproteobacteria	Elsterales	uncultured	uncultured	uncultured_Rhodospirillaceae
B51	10	0.0023767	0.288367	-0.437144	0.48	2	Peripheral	Bacteria	Proteobacteria	Alphaproteobacteria	Rhizobiales	Xanthobacteraceae	uncultured	NA
B425	10	4.02611e-05	0.279459	-0.0912822	0.18	1	Peripheral	Bacteria	Acidobacteriota	Acidobacteriae	Subgroup_2	Subgroup_2	Subgroup_2	uncultured_eubacterium
B82	26	0.000880937	0.316501	0.859498	0.331361	1	Peripheral	Bacteria	Proteobacteria	Alphaproteobacteria	Elsterales	uncultured	uncultured	uncultured_proteobacterium
B310	4	4.39643e-05	0.258544	-0.645904	0.5	1	Peripheral	Bacteria	Acidobacteriota	Acidobacteriae	Subgroup_2	Subgroup_2	Subgroup_2	uncultured_Acidobacteria
B199	9	0.000860239	0.277295	1.13923	0.592593	5	Peripheral	Bacteria	Acidobacteriota	Acidobacteriae	Acidobacteriales	uncultured	uncultured	uncultured_Candidatus
B418	9	9.3035e-05	0.295654	-0.368941	0.197531	2	Peripheral	Bacteria	Acidobacteriota	Acidobacteriae	Acidobacteriales	uncultured	uncultured	uncultured_Candidatus
B196	12	0.000727714	0.288367	-0.170514	0.5	1	Peripheral	Bacteria	Actinobacteriota	Actinobacteria	Corynebacteriales	Mycobacteriaceae	Mycobacterium	NA
B90	7	0.000588262	0.263158	0.587991	0.571429	5	Peripheral	Bacteria	Actinobacteriota	Thermoleophilia	Solirubrobacterales	Solirubrobacteraceae	Conexibacter	uncultured_Conexibacteraceae
B347	5	0.00230122	0.254458	-0.408209	0	1	Peripheral	Bacteria	Acidobacteriota	Acidobacteriae	Acidobacteriales	uncultured	uncultured	uncultured_Candidatus
B628	5	0.000101213	0.266515	-0.566672	0.48	1	Peripheral	Bacteria	Proteobacteria	Alphaproteobacteria	Acetobacterales	Acetobacteraceae	Rhodovastum	uncultured_bacterium
B275	2	0	0.262332	-0.645904	0	1	Peripheral	Bacteria	Acidobacteriota	Acidobacteriae	Bryobacterales	Bryobacteraceae	Bryobacter	uncultured_Holophaga
B194	12	0.00150993	0.296804	-0.249746	0.541667	1	Peripheral	Bacteria	Acidobacteriota	Acidobacteriae	Subgroup_2	Subgroup_2	Subgroup_2	uncultured_eubacterium
B630	15	0.00037917	0.287422	-0.0912822	0.48	1	Peripheral	Bacteria	Chloroflexi	Anaerolineae	Anaerolineales	Anaerolineaceae	uncultured	uncultured_Bellilinea
B400	37	0.00115838	0.331257	1.65182	0.283419	1	Peripheral	Bacteria	Planctomycetota	Planctomycetes	Gemmatales	Gemmataceae	uncultured	NA
B278	8	0.000286582	0.273706	-0.328977	0.40625	1	Peripheral	Bacteria	RCP2-54	RCP2-54	RCP2-54	RCP2-54	RCP2-54	uncultured_bacterium
B119	4	0.000188804	0.250107	-0.645904	0.5	1	Peripheral	Bacteria	Planctomycetota	Planctomycetes	Isosphaerales	Isosphaeraceae	Aquisphaera	NA
B362	8	0.000164884	0.285505	-0.249746	0.21875	1	Peripheral	Bacteria	Proteobacteria	Alphaproteobacteria	Elsterales	uncultured	uncultured	uncultured_Hyphomicrobiaceae
B451	10	0.00326571	0.272473	-0.170514	0.34	1	Peripheral	Bacteria	Acidobacteriota	Acidobacteriae	Subgroup_2	Subgroup_2	Subgroup_2	uncultured_eubacterium
B91	3	1.88666e-05	0.221116	-0.222327	0.444444	6	Peripheral	Bacteria	Planctomycetota	Planctomycetes	Isosphaerales	Isosphaeraceae	uncultured	uncultured_Planctomycetaceae
B145	7	0.000202366	0.258621	-0.573552	0.408163	2	Peripheral	Bacteria	Acidobacteriota	Acidobacteriae	Subgroup_2	Subgroup_2	Subgroup_2	uncultured_eubacterium
B66	30	0.0021898	0.31673	1.06334	0.0644444	2	Peripheral	Bacteria	Actinobacteriota	Actinobacteria	Corynebacteriales	Mycobacteriaceae	Mycobacterium	NA
B57	29	0.00168423	0.327303	0.780267	0.428062	1	Peripheral	Bacteria	Verrucomicrobiota	Verrucomicrobiae	Chthoniobacterales	Chthoniobacteraceae	Candidatus_Udaeobacter	NA
B80	12	0.000661481	0.286484	-0.232533	0.277778	2	Peripheral	Bacteria	Verrucomicrobiota	Verrucomicrobiae	Chthoniobacterales	Xiphinematobacteraceae	Candidatus_Xiphinematobacter	uncultured_Verrucomicrobia
B558	4	2.38639e-05	0.246835	-0.645904	0.5	1	Peripheral	Bacteria	Acidobacteriota	Acidobacteriae	Subgroup_2	Subgroup_2	Subgroup_2	NA
B316	15	0.000664215	0.290227	-0.16433	0.417778	2	Peripheral	Bacteria	Planctomycetota	Planctomycetes	Planctomycetales	uncultured	uncultured	uncultured_Planctomyces
B583	2	0	0.224798	-0.645904	0	1	Peripheral	Bacteria	Planctomycetota	Planctomycetes	Isosphaerales	Isosphaeraceae	Tundrisphaera	NA
B200	8	0.000795447	0.289556	-0.573552	0.5625	2	Peripheral	Bacteria	WPS-2	WPS-2	WPS-2	WPS-2	WPS-2	uncultured_bacterium
B287	7	0.00243254	0.25409	-0.408209	0.408163	1	Peripheral	Bacteria	Actinobacteriota	Thermoleophilia	Solirubrobacterales	Solirubrobacteraceae	uncultured	NA
B338	2	2.41992e-06	0.243513	-0.645904	0	1	Peripheral	Bacteria	Verrucomicrobiota	Verrucomicrobiae	Chthoniobacterales	Xiphinematobacteraceae	Candidatus_Xiphinematobacter	NA
B375	10	0.000194906	0.280531	-0.0912822	0.18	1	Peripheral	Bacteria	RCP2-54	RCP2-54	RCP2-54	RCP2-54	RCP2-54	uncultured_bacterium
B490	7	0.000270174	0.257256	0.382157	0.244898	6	Peripheral	Bacteria	Acidobacteriota	Vicinamibacteria	Vicinamibacterales	uncultured	uncultured	NA
B390	3	2.32501e-05	0.255831	-0.566672	0	1	Peripheral	Bacteria	Proteobacteria	Alphaproteobacteria	Rhizobiales	Xanthobacteraceae	NA	NA
B138	1	0	0.228903	-0.725136	0	1	Peripheral	Bacteria	Planctomycetota	Planctomycetes	Isosphaerales	Isosphaeraceae	Aquisphaera	NA
B527	7	4.18438e-05	0.269296	-0.249746	1.11022e-16	1	Peripheral	Bacteria	Acidobacteriota	Acidobacteriae	Subgroup_2	Subgroup_2	Subgroup_2	NA
B537	24	0.00183779	0.312111	1.01796	0.0798611	1	Peripheral	Bacteria	Acidobacteriota	Acidobacteriae	Acidobacteriales	uncultured	uncultured	uncultured_Candidatus
B203	27	0.00118061	0.31633	0.859498	0.37037	1	Peripheral	Bacteria	Verrucomicrobiota	Verrucomicrobiae	Chthoniobacterales	Xiphinematobacteraceae	Candidatus_Xiphinematobacter	NA
B743	21	0.000141741	0.305217	0.621803	0.253968	1	Peripheral	Bacteria	Planctomycetota	Planctomycetes	Pirellulales	Pirellulaceae	uncultured	uncultured_forest
B1063	4	8.04514e-06	0.260656	-0.487441	0	1	Peripheral	Bacteria	Planctomycetota	Planctomycetes	Gemmatales	Gemmataceae	uncultured	uncultured_bacterium
B215	27	0.00112479	0.325181	0.701035	0.458162	1	Peripheral	Bacteria	Actinobacteriota	Actinobacteria	Corynebacteriales	Mycobacteriaceae	Mycobacterium	NA
B884	1	0	0.250321	-0.725136	0	1	Peripheral	Bacteria	Acidobacteriota	Acidobacteriae	NA	NA	NA	NA
B387	10	0.000454644	0.280665	-0.249746	0.46	1	Peripheral	Bacteria	Proteobacteria	Alphaproteobacteria	Rhizobiales	Xanthobacteraceae	uncultured	NA
B56	20	0.000948941	0.309306	0.0671813	0.57	1	Peripheral	Bacteria	Verrucomicrobiota	Verrucomicrobiae	Chthoniobacterales	Chthoniobacteraceae	Candidatus_Udaeobacter	NA
B694	3	0.000392445	0.261433	-0.598537	0.444444	3	Peripheral	Bacteria	Chloroflexi	AD3	AD3	AD3	AD3	uncultured_bacterium
B323	2	0.00224198	0.227008	-0.57735	0.5	21	Peripheral	Bacteria	Proteobacteria	Alphaproteobacteria	Rhizobiales	Xanthobacteraceae	NA	NA
B272	1	0	0.229322	-0.725136	0	1	Peripheral	Bacteria	Verrucomicrobiota	Verrucomicrobiae	Chthoniobacterales	Xiphinematobacteraceae	Candidatus_Xiphinematobacter	uncultured_Spartobacteria
B163	8	0.00037421	0.285412	-0.408209	0.46875	1	Peripheral	Bacteria	Verrucomicrobiota	Verrucomicrobiae	Chthoniobacterales	Xiphinematobacteraceae	Candidatus_Xiphinematobacter	uncultured_soil
B495	8	0.000538701	0.27937	-0.408209	0.46875	1	Peripheral	Bacteria	Planctomycetota	Planctomycetes	Gemmatales	Gemmataceae	uncultured	uncultured_bacterium
B350	9	0.000448572	0.295604	-0.249746	0.345679	1	Peripheral	Bacteria	Acidobacteriota	Acidobacteriae	Bryobacterales	Bryobacteraceae	Bryobacter	uncultured_Holophaga
B259	8	0.00243297	0.286905	-0.505348	0.40625	2	Peripheral	Bacteria	Acidobacteriota	Acidobacteriae	Acidobacteriales	uncultured	uncultured	NA
B365	3	3.98736e-05	0.242739	-0.645904	0.444444	1	Peripheral	Bacteria	Acidobacteriota	Acidobacteriae	Acidobacteriales	uncultured	uncultured	uncultured_Acidobacteria
B553	3	0.000301089	0.247811	-0.0712062	0	6	Peripheral	Bacteria	Acidobacteriota	Acidobacteriae	Subgroup_2	Subgroup_2	Subgroup_2	uncultured_soil
B568	8	1.73668e-05	0.279414	-0.170514	0	1	Peripheral	Bacteria	Verrucomicrobiota	Verrucomicrobiae	Chthoniobacterales	Xiphinematobacteraceae	Candidatus_Xiphinematobacter	NA
B2166	4	4.79602e-07	0.178808	0.0799149	0	6	Peripheral	Bacteria	Acidobacteriota	Acidobacteriae	Acidobacteriales	uncultured	uncultured	uncultured_forest
B923	7	0.000360707	0.217634	0.533278	1.11022e-16	6	Peripheral	Bacteria	Acidobacteriota	Vicinamibacteria	Vicinamibacterales	uncultured	uncultured	uncultured_Acidobacteriales
B1066	5	4.79602e-07	0.21758	0.231036	0	6	Peripheral	Bacteria	WPS-2	WPS-2	WPS-2	WPS-2	WPS-2	uncultured_bacterium
B292	2	0	0.241769	-0.645904	0	1	Peripheral	Bacteria	Planctomycetota	Planctomycetes	Isosphaerales	Isosphaeraceae	Aquisphaera	NA
B540	1	0	0.222152	-0.725136	0	1	Peripheral	Bacteria	Actinobacteriota	Actinobacteria	Corynebacteriales	Mycobacteriaceae	Mycobacterium	NA
B439	5	3.30792e-06	0.277998	-0.487441	0.32	1	Peripheral	Bacteria	Actinobacteriota	Actinobacteria	Corynebacteriales	Mycobacteriaceae	Mycobacterium	NA
B26	1	0	1	0	0	31	Peripheral	Bacteria	Planctomycetota	Planctomycetes	Isosphaerales	Isosphaeraceae	uncultured	uncultured_Planctomycetaceae
B818	5	0.000333086	0.246212	-0.529245	0.48	3	Peripheral	Bacteria	Planctomycetota	Planctomycetes	Gemmatales	Gemmataceae	uncultured	uncultured_planctomycete
B1013	3	1.61009e-06	0.199841	-0.529245	0	3	Peripheral	Bacteria	Planctomycetota	Planctomycetes	Gemmatales	Gemmataceae	uncultured	uncultured_planctomycete
B28	5	0.000351577	0.247706	0.0367494	0.48	5	Peripheral	Bacteria	Planctomycetota	Planctomycetes	Isosphaerales	Isosphaeraceae	uncultured	uncultured_Planctomycetaceae
B184	5	0.000433945	0.266677	-0.709959	0.48	2	Peripheral	Bacteria	Gemmatimonadota	Gemmatimonadetes	Gemmatimonadales	Gemmatimonadaceae	uncultured	NA
B522	2	0	0.249077	-0.778163	0	2	Peripheral	Bacteria	Acidobacteriota	Acidobacteriae	Bryobacterales	Bryobacteraceae	Bryobacter	NA
B129	3	0.00113283	0.248408	-0.514492	0.444444	5	Peripheral	Bacteria	Proteobacteria	Alphaproteobacteria	Elsterales	uncultured	uncultured	uncultured_proteobacterium
B1262	1	0	0.170091	-0.67082	0	11	Peripheral	Bacteria	Chloroflexi	Ktedonobacteria	Ktedonobacterales	Ktedonobacteraceae	1921-02-01	NA
B60	30	0.00489605	0.304582	0.790522	0.291111	2	Peripheral	Bacteria	Verrucomicrobiota	Verrucomicrobiae	Chthoniobacterales	Chthoniobacteraceae	Candidatus_Udaeobacter	NA
B798	13	0.000179002	0.274992	0.146413	0.142012	1	Peripheral	Bacteria	Acidobacteriota	Acidobacteriae	Acidobacteriales	uncultured	uncultured	uncultured_forest
B115	13	0.00222526	0.298571	-0.368941	0.544379	2	Peripheral	Bacteria	Verrucomicrobiota	Verrucomicrobiae	Chthoniobacterales	Xiphinematobacteraceae	Candidatus_Xiphinematobacter	NA
B1071	6	0.00137042	0.221787	0.29905	0.611111	8	Peripheral	Bacteria	Proteobacteria	Alphaproteobacteria	Elsterales	uncultured	uncultured	uncultured_proteobacterium
B949	8	0.000228321	0.265547	0.0799149	0.59375	6	Peripheral	Bacteria	RCP2-54	RCP2-54	RCP2-54	RCP2-54	RCP2-54	NA
B654	2	0.00112163	0.202914	-0.645904	0	1	Peripheral	Bacteria	Actinobacteriota	Actinobacteria	Frankiales	Acidothermaceae	Acidothermus	uncultured_actinobacterium
B341	11	0.000122565	0.281295	-0.232533	0.165289	2	Peripheral	Bacteria	Verrucomicrobiota	Verrucomicrobiae	Chthoniobacterales	Chthoniobacteraceae	Candidatus_Udaeobacter	NA
B358	7	0.000338572	0.290467	-0.408209	0.44898	1	Peripheral	Bacteria	Acidobacteriota	Acidobacteriae	Acidobacteriales	uncultured	uncultured	uncultured_forest
B373	8	0.000795299	0.280396	-0.249746	0.21875	1	Peripheral	Bacteria	Acidobacteriota	Acidobacteriae	Acidobacteriales	uncultured	uncultured	NA
B515	5	7.62266e-06	0.270125	-0.408209	0	1	Peripheral	Bacteria	Acidobacteriota	Acidobacteriae	Bryobacterales	Bryobacteraceae	Bryobacter	NA
B70	9	0.000590057	0.281701	-0.437144	0.37037	2	Peripheral	Bacteria	Methylomirabilota	Methylomirabilia	Rokubacteriales	Rokubacteriales	Rokubacteriales	NA
B223	4	7.26344e-05	0.252119	-0.222327	0.5	6	Peripheral	Bacteria	Planctomycetota	Planctomycetes	Pirellulales	Pirellulaceae	uncultured	NA
B97	2	0.000443039	0.257407	-0.866025	0.5	17	Peripheral	Bacteria	Planctomycetota	Planctomycetes	Isosphaerales	Isosphaeraceae	Aquisphaera	NA
B776	2	0.00112163	0.191448	0.866025	0	17	Peripheral	Bacteria	RCP2-54	RCP2-54	RCP2-54	RCP2-54	RCP2-54	uncultured_bacterium
B59	12	0.00182407	0.287846	-0.368941	0.513889	2	Peripheral	Bacteria	Proteobacteria	Alphaproteobacteria	Rhizobiales	Xanthobacteraceae	uncultured	NA
B441	12	0.0025883	0.277207	-0.0120505	0.277778	1	Peripheral	Bacteria	Verrucomicrobiota	Verrucomicrobiae	Chthoniobacterales	Chthoniobacteraceae	Candidatus_Udaeobacter	NA
B817	5	0.000331469	0.243075	-0.566672	0.48	1	Peripheral	Bacteria	Verrucomicrobiota	Verrucomicrobiae	Chthoniobacterales	Xiphinematobacteraceae	Candidatus_Xiphinematobacter	uncultured_bacterium
B542	1	0	0.1791	-0.725136	0	1	Peripheral	Bacteria	Proteobacteria	Alphaproteobacteria	Rhizobiales	Xanthobacteraceae	uncultured	NA
B73	25	0.0014039	0.320139	0.722318	0.0768	2	Peripheral	Bacteria	Verrucomicrobiota	Verrucomicrobiae	Chthoniobacterales	Xiphinematobacteraceae	Candidatus_Xiphinematobacter	NA
B593	11	0.00131934	0.265507	-0.437144	0.528926	2	Peripheral	Bacteria	Chloroflexi	Ktedonobacteria	Ktedonobacterales	Ktedonobacteraceae	1921-03-01	NA
B577	3	5.84628e-05	0.24321	-0.778163	0.444444	2	Peripheral	Bacteria	Acidobacteriota	Holophagae	Subgroup_7	Subgroup_7	Subgroup_7	NA
B555	7	0.000137806	0.277822	-0.437144	1.11022e-16	2	Peripheral	Bacteria	Gemmatimonadota	Gemmatimonadetes	Gemmatimonadales	Gemmatimonadaceae	uncultured	uncultured_Gemmatimonadales
B150	6	0.00120309	0.272135	-0.328977	0	1	Peripheral	Bacteria	Proteobacteria	Alphaproteobacteria	Rhizobiales	Beijerinckiaceae	Roseiarcus	NA
B707	5	2.04783e-07	0.270125	-0.408209	0	1	Peripheral	Bacteria	Actinobacteriota	Acidimicrobiia	uncultured	uncultured	uncultured	NA
B455	1	0	1	0	0	32	Peripheral	Bacteria	WPS-2	WPS-2	WPS-2	WPS-2	WPS-2	uncultured_bacterium
B1096	2	0	0.238808	-0.645904	0	1	Peripheral	Bacteria	Planctomycetota	Planctomycetes	Gemmatales	Gemmataceae	uncultured	uncultured_planctomycete
B1316	4	0	0.261433	-0.487441	0	1	Peripheral	Bacteria	Acidobacteriota	Vicinamibacteria	Vicinamibacterales	uncultured	uncultured	NA
B50	10	0.000264045	0.281701	-0.0120505	0	1	Peripheral	Bacteria	Chloroflexi	AD3	AD3	AD3	AD3	uncultured_Chloroflexi
B1521	4	0.000253588	0.217553	0.0799149	0	6	Peripheral	Bacteria	Chloroflexi	TK10	TK10	TK10	TK10	NA
B714	8	8.37172e-05	0.278351	-0.368941	0	2	Peripheral	Bacteria	Chloroflexi	AD3	AD3	AD3	AD3	uncultured_Chloroflexi
B110	4	3.86196e-05	0.269627	-0.641755	0	2	Peripheral	Bacteria	Verrucomicrobiota	Verrucomicrobiae	Chthoniobacterales	Chthoniobacteraceae	Candidatus_Udaeobacter	NA
B117	3	5.30172e-05	0.244838	-1.06573	0.444444	5	Peripheral	Bacteria	Planctomycetota	Planctomycetes	Gemmatales	Gemmataceae	uncultured	uncultured_bacterium
B891	8	0.000444691	0.279059	-0.437144	0.21875	2	Peripheral	Bacteria	Actinobacteriota	Actinobacteria	Pseudonocardiales	Pseudonocardiaceae	NA	NA
B63	7	0.000438614	0.282745	-0.573552	0.408163	2	Peripheral	Bacteria	Acidobacteriota	Vicinamibacteria	Vicinamibacterales	uncultured	uncultured	NA
B434	16	0.000197782	0.294118	0.384108	0.117188	1	Peripheral	Bacteria	Planctomycetota	Planctomycetes	Gemmatales	Gemmataceae	uncultured	Planctomycetia_bacterium
B893	2	0	0.229023	-0.645904	0	1	Peripheral	Bacteria	Acidobacteriota	Acidobacteriae	Solibacterales	Solibacteraceae	Candidatus_Solibacter	uncultured_bacterium
B452	12	0.000759242	0.279147	0.0671813	0.152778	1	Peripheral	Bacteria	Proteobacteria	Alphaproteobacteria	Elsterales	uncultured	uncultured	uncultured_proteobacterium
B459	2	6.03447e-05	0.207741	-0.514492	0	5	Peripheral	Bacteria	Planctomycetota	Planctomycetes	Pirellulales	Pirellulaceae	uncultured	NA
B598	3	9.06309e-06	0.270875	-0.709959	0	2	Peripheral	Bacteria	Planctomycetota	Planctomycetes	Gemmatales	Gemmataceae	uncultured	NA
B1341	7	6.46693e-06	0.277646	-0.437144	1.11022e-16	2	Peripheral	Bacteria	Planctomycetota	Planctomycetes	Gemmatales	Gemmataceae	uncultured	uncultured_planctomycete
B1035	6	4.14758e-05	0.266515	-0.641755	0.5	2	Peripheral	Bacteria	Planctomycetota	Planctomycetes	Gemmatales	Gemmataceae	uncultured	NA
B638	8	1.33461e-05	0.27577	-0.368941	0	2	Peripheral	Bacteria	Planctomycetota	Planctomycetes	Gemmatales	Gemmataceae	uncultured	uncultured_bacterium
B333	6	0.000691716	0.272473	0.0799149	0.5	6	Peripheral	Bacteria	Chloroflexi	TK10	TK10	TK10	TK10	NA
B1503	4	0	0.249325	-0.641755	0	2	Peripheral	Bacteria	Chloroflexi	Anaerolineae	SBR1031	SBR1031	SBR1031	uncultured_Gemmatimonadetes
B1058	5	2.11143e-06	0.267653	-0.573552	0	2	Peripheral	Bacteria	Chloroflexi	AD3	AD3	AD3	AD3	uncultured_bacterium
B124	12	0.000229689	0.296353	-0.16433	0.152778	2	Peripheral	Bacteria	RCP2-54	RCP2-54	RCP2-54	RCP2-54	RCP2-54	NA
B1167	2	0	0.230164	-0.645904	0	1	Peripheral	Bacteria	Verrucomicrobiota	Verrucomicrobiae	Chthoniobacterales	Xiphinematobacteraceae	Candidatus_Xiphinematobacter	NA
B677	2	1.91806e-05	0.260347	-0.373449	0.5	6	Peripheral	Bacteria	Chloroflexi	Ktedonobacteria	Ktedonobacterales	Ktedonobacteraceae	1921-02-01	NA
B325	5	5.89022e-05	0.268595	-0.709959	0.56	2	Peripheral	Bacteria	Chloroflexi	AD3	AD3	AD3	AD3	uncultured_bacterium
B699	5	0.00119563	0.237805	0.231036	0	6	Peripheral	Bacteria	Chloroflexi	TK10	TK10	TK10	TK10	NA
B479	3	4.40783e-05	0.234751	0	0.444444	19	Peripheral	Bacteria	RCP2-54	RCP2-54	RCP2-54	RCP2-54	RCP2-54	NA
B998	3	7.33985e-05	0.238322	-0.0712062	0	6	Peripheral	Bacteria	Chloroflexi	AD3	AD3	AD3	AD3	uncultured_Chloroflexi
B301	1	0	0.183943	-0.373449	0	6	Peripheral	Bacteria	Actinobacteriota	Thermoleophilia	Solirubrobacterales	Solirubrobacteraceae	Conexibacter	uncultured_Conexibacteraceae
B269	28	0.000981683	0.312	0.926929	0.0688776	2	Peripheral	Bacteria	Planctomycetota	Planctomycetes	Gemmatales	Gemmataceae	uncultured	uncultured_planctomycete
B682	3	3.91936e-05	0.230557	0	0.444444	8	Peripheral	Bacteria	Chloroflexi	TK10	TK10	TK10	TK10	NA
B1188	4	1.36155e-05	0.249325	-0.641755	0	2	Peripheral	Bacteria	Myxococcota	Myxococcia	Myxococcales	Anaeromyxobacteraceae	Anaeromyxobacter	uncultured_proteobacterium
B154	13	0.000525317	0.301598	-0.232533	0.35503	2	Peripheral	Bacteria	Verrucomicrobiota	Verrucomicrobiae	Chthoniobacterales	Chthoniobacteraceae	Candidatus_Udaeobacter	NA
B133	12	0.00136132	0.291335	-0.437144	0.597222	2	Peripheral	Bacteria	Verrucomicrobiota	Verrucomicrobiae	Chthoniobacterales	Xiphinematobacteraceae	Candidatus_Xiphinematobacter	uncultured_soil
B665	4	4.89257e-05	0.242974	-0.514492	0.5	5	Peripheral	Bacteria	Proteobacteria	Alphaproteobacteria	Elsterales	uncultured	uncultured	NA
B770	5	1.17236e-06	0.230648	-0.390662	0	3	Peripheral	Bacteria	WPS-2	WPS-2	WPS-2	WPS-2	WPS-2	uncultured_bacterium
B329	4	2.13157e-07	0.230618	-0.459953	0	3	Peripheral	Bacteria	Proteobacteria	Alphaproteobacteria	Rhizobiales	Xanthobacteraceae	uncultured	NA
B126	8	0.000739007	0.28116	-0.505348	0.40625	2	Peripheral	Bacteria	Proteobacteria	Alphaproteobacteria	Rhizobiales	Beijerinckiaceae	uncultured	uncultured_forest
B816	1	0	0.202003	-0.846366	0	2	Peripheral	Bacteria	Planctomycetota	Planctomycetes	Isosphaerales	Isosphaeraceae	uncultured	NA
B748	9	0.000318269	0.27439	-0.0912822	0	1	Peripheral	Bacteria	Planctomycetota	Planctomycetes	Gemmatales	Gemmataceae	uncultured	NA
B888	5	1.67759e-05	0.247113	-0.573552	0	2	Peripheral	Bacteria	Planctomycetota	Planctomycetes	Gemmatales	Gemmataceae	uncultured	uncultured_planctomycete
B1566	3	2.46196e-06	0.225636	-0.709959	0	2	Peripheral	Bacteria	Planctomycetota	Planctomycetes	Gemmatales	Gemmataceae	uncultured	NA
B1362	2	0	0.225231	-0.778163	0	2	Peripheral	Bacteria	WPS-2	WPS-2	WPS-2	WPS-2	WPS-2	uncultured_bacterium
B1465	3	1.43542e-05	0.250036	-0.709959	0	2	Peripheral	Bacteria	Proteobacteria	Alphaproteobacteria	Elsterales	uncultured	uncultured	uncultured_Hyphomicrobiaceae
B140	8	8.18958e-05	0.282381	-0.368941	0	2	Peripheral	Bacteria	Verrucomicrobiota	Verrucomicrobiae	Chthoniobacterales	Xiphinematobacteraceae	Candidatus_Xiphinematobacter	uncultured_Verrucomicrobia
B3	8	9.26784e-05	0.267857	1.13923	0.53125	5	Peripheral	Bacteria	Verrucomicrobiota	Verrucomicrobiae	Chthoniobacterales	Xiphinematobacteraceae	Candidatus_Xiphinematobacter	NA
B8	3	3.63843e-05	0.232051	-0.514492	0.444444	5	Peripheral	Bacteria	Verrucomicrobiota	Verrucomicrobiae	Chthoniobacterales	Xiphinematobacteraceae	Candidatus_Xiphinematobacter	NA
B1537	3	0	0.240774	-0.0712062	0	6	Peripheral	Bacteria	Verrucomicrobiota	Verrucomicrobiae	Chthoniobacterales	Xiphinematobacteraceae	Candidatus_Xiphinematobacter	uncultured_bacterium
B856	3	2.92716e-05	0.255087	-0.222327	0.444444	6	Peripheral	Bacteria	Planctomycetota	Planctomycetes	Planctomycetales	uncultured	uncultured	uncultured_Planctomyces
B1784	1	0	0.235318	-0.373449	0	6	Peripheral	Bacteria	Planctomycetota	Planctomycetes	Gemmatales	Gemmataceae	uncultured	NA
B930	1	0	0.235318	-0.373449	0	6	Peripheral	Bacteria	Planctomycetota	Planctomycetes	Gemmatales	Gemmataceae	uncultured	NA
B2284	1	0	0.235318	-0.373449	0	6	Peripheral	Bacteria	Planctomycetota	Planctomycetes	Gemmatales	Gemmataceae	uncultured	NA
B1944	1	0	0.235318	-0.373449	0	6	Peripheral	Bacteria	Planctomycetota	Planctomycetes	Gemmatales	Gemmataceae	uncultured	Planctomycetia_bacterium
B1709	1	0	0.235318	-0.373449	0	6	Peripheral	Bacteria	Planctomycetota	Planctomycetes	Gemmatales	Gemmataceae	uncultured	uncultured_planctomycete
B1593	1	0	0.235318	-0.373449	0	6	Peripheral	Bacteria	Planctomycetota	Planctomycetes	Gemmatales	Gemmataceae	uncultured	uncultured_planctomycete
B424	1	0	0.235318	-0.373449	0	6	Peripheral	Bacteria	Planctomycetota	Planctomycetes	Isosphaerales	Isosphaeraceae	Aquisphaera	NA
B1443	2	0	0.235349	-0.222327	0	6	Peripheral	Bacteria	Acidobacteriota	Vicinamibacteria	Vicinamibacterales	uncultured	uncultured	NA
B1852	1	0	0.235318	-0.373449	0	6	Peripheral	Bacteria	Chloroflexi	TK10	TK10	TK10	TK10	NA
B2609	1	0	0.235318	-0.373449	0	6	Peripheral	Bacteria	Chloroflexi	Ktedonobacteria	Ktedonobacterales	Ktedonobacteraceae	FCPS473	uncultured_bacterium
B2143	1	0	0.235318	-0.373449	0	6	Peripheral	Bacteria	Chloroflexi	AD3	AD3	AD3	AD3	uncultured_Chloroflexi
B1220	1	0	0.235318	-0.373449	0	6	Peripheral	Bacteria	Chloroflexi	AD3	AD3	AD3	AD3	uncultured_bacterium
B2137	1	0	0.235318	-0.373449	0	6	Peripheral	Bacteria	Chloroflexi	AD3	AD3	AD3	AD3	uncultured_Thermoflavimicrobium
B1710	2	0	0.235349	-0.222327	0	6	Peripheral	Bacteria	WPS-2	WPS-2	WPS-2	WPS-2	WPS-2	uncultured_bacterium
B717	4	0.000670491	0.262214	-0.709959	0.375	2	Peripheral	Bacteria	Actinobacteriota	Actinobacteria	Frankiales	Acidothermaceae	Acidothermus	NA
B2258	2	0	0.235349	-0.222327	0	6	Peripheral	Bacteria	Actinobacteriota	Actinobacteria	Pseudonocardiales	Pseudonocardiaceae	NA	NA
B2763	1	0	0.235318	-0.373449	0	6	Peripheral	Bacteria	Actinobacteriota	Thermoleophilia	Solirubrobacterales	67-14	67-14	bacterium_enrichment
B1751	2	0	0.238257	-0.222327	0	6	Peripheral	Bacteria	Actinobacteriota	Thermoleophilia	Gaiellales	Gaiellaceae	Gaiella	NA
B2613	1	0	0.235318	-0.373449	0	6	Peripheral	Bacteria	Acidobacteriota	Blastocatellia	Pyrinomonadales	Pyrinomonadaceae	RB41	NA
B2275	1	0	0.235318	-0.373449	0	6	Peripheral	Bacteria	Acidobacteriota	Blastocatellia	Pyrinomonadales	Pyrinomonadaceae	RB41	NA
B1432	1	0	0.235318	-0.373449	0	6	Peripheral	Bacteria	Acidobacteriota	Blastocatellia	Pyrinomonadales	Pyrinomonadaceae	RB41	NA
B2624	1	0	0.235318	-0.373449	0	6	Peripheral	Bacteria	Acidobacteriota	Acidobacteriae	Bryobacterales	Bryobacteraceae	Bryobacter	NA
B1325	1	0	0.235318	-0.373449	0	6	Peripheral	Bacteria	Acidobacteriota	Thermoanaerobaculia	Thermoanaerobaculales	Thermoanaerobaculaceae	Subgroup_10	NA
B1527	2	0	0.235349	-0.222327	0	6	Peripheral	Bacteria	Acidobacteriota	Holophagae	Subgroup_7	Subgroup_7	Subgroup_7	uncultured_soil
B975	2	0	0.235349	-0.222327	0	6	Peripheral	Bacteria	RCP2-54	RCP2-54	RCP2-54	RCP2-54	RCP2-54	uncultured_bacterium
B2359	1	0	0.235318	-0.373449	0	6	Peripheral	Bacteria	Proteobacteria	Alphaproteobacteria	Rhizobiales	Beijerinckiaceae	Roseiarcus	NA
B1979	2	0	0.235349	-0.222327	0	6	Peripheral	Bacteria	Proteobacteria	Alphaproteobacteria	Rhizobiales	Xanthobacteraceae	uncultured	NA
B426	16	0.000811553	0.283339	1.13776	0.476562	6	Peripheral	Bacteria	Proteobacteria	Alphaproteobacteria	Rhizobiales	Xanthobacteraceae	uncultured	NA
B1502	1	0	0.235318	-0.373449	0	6	Peripheral	Bacteria	Proteobacteria	Alphaproteobacteria	Rhizobiales	Xanthobacteraceae	uncultured	NA
B7	6	6.71155e-07	0.269089	0.587991	0.444444	5	Peripheral	Bacteria	Verrucomicrobiota	Verrucomicrobiae	Chthoniobacterales	Xiphinematobacteraceae	Candidatus_Xiphinematobacter	uncultured_soil
B493	11	0.000329483	0.287611	0.382157	0.61157	6	Peripheral	Bacteria	Chloroflexi	AD3	AD3	AD3	AD3	uncultured_bacterium
B1010	5	2.05798e-05	0.269792	-0.408209	0	1	Peripheral	Bacteria	RCP2-54	RCP2-54	RCP2-54	RCP2-54	RCP2-54	uncultured_bacterium
B351	2	4.68465e-05	0.252264	-0.725136	0.5	1	Peripheral	Bacteria	Actinobacteriota	Actinobacteria	Corynebacteriales	Mycobacteriaceae	Mycobacterium	NA
B498	1	0	0.218012	0	0	24	Peripheral	Bacteria	Acidobacteriota	Acidobacteriae	Solibacterales	Solibacteraceae	Candidatus_Solibacter	NA
B807	4	0.000125935	0.256767	-0.487441	0	1	Peripheral	Bacteria	WPS-2	WPS-2	WPS-2	WPS-2	WPS-2	uncultured_Firmicutes
B526	1	0	1	0	0	30	Peripheral	Bacteria	Planctomycetota	Planctomycetes	Gemmatales	Gemmataceae	uncultured	uncultured_bacterium
B393	1	0	0.211548	-0.725136	0	1	Peripheral	Bacteria	Planctomycetota	Planctomycetes	Planctomycetales	uncultured	uncultured	uncultured_Planctomyces
B885	5	1.4938e-05	0.276074	-0.408209	0	1	Peripheral	Bacteria	RCP2-54	RCP2-54	RCP2-54	RCP2-54	RCP2-54	NA
B131	5	1.92571e-05	0.265708	-0.408209	0	1	Peripheral	Bacteria	Actinobacteriota	Actinobacteria	Streptosporangiales	Thermomonosporaceae	NA	NA
B337	8	0.00121529	0.287281	-0.368941	0	2	Peripheral	Bacteria	Chloroflexi	AD3	AD3	AD3	AD3	uncultured_bacterium
B618	1	0	0.229953	-0.846366	0	2	Peripheral	Bacteria	Acidobacteriota	Acidobacteriae	Bryobacterales	Bryobacteraceae	Bryobacter	NA
B814	6	0.00135504	0.253796	-0.459953	0.5	3	Peripheral	Bacteria	Chloroflexi	AD3	AD3	AD3	AD3	uncultured_Chloroflexi
B854	9	5.06732e-05	0.262214	-0.182787	0.197531	3	Peripheral	Bacteria	Chloroflexi	AD3	AD3	AD3	AD3	NA
B984	12	0.0020482	0.27769	-0.16433	0.152778	2	Peripheral	Bacteria	Planctomycetota	Planctomycetes	Gemmatales	Gemmataceae	uncultured	uncultured_bacterium
B950	9	7.74805e-06	0.267612	-0.300737	0	2	Peripheral	Bacteria	Chloroflexi	Ktedonobacteria	Ktedonobacterales	Ktedonobacteraceae	FCPS473	uncultured_bacterium
B869	11	1.56917e-05	0.272473	-0.16433	0	2	Peripheral	Bacteria	Chloroflexi	AD3	AD3	AD3	AD3	uncultured_Chloroflexi
B1094	3	2.25093e-05	0.255794	-0.222327	0.444444	6	Peripheral	Bacteria	Proteobacteria	Alphaproteobacteria	Elsterales	uncultured	uncultured	uncultured_bacterium
B231	5	0.000549462	0.25387	0.231036	0	6	Peripheral	Bacteria	Acidobacteriota	Vicinamibacteria	Vicinamibacterales	uncultured	uncultured	NA
B584	5	0.000311036	0.248232	0.0799149	0.32	6	Peripheral	Bacteria	Chloroflexi	TK10	TK10	TK10	TK10	NA
B1093	8	6.51801e-07	0.267205	-0.368941	0	2	Peripheral	Bacteria	Acidobacteriota	Blastocatellia	Pyrinomonadales	Pyrinomonadaceae	RB41	NA
B136	9	5.58895e-05	0.271714	-0.300737	0	2	Peripheral	Bacteria	Proteobacteria	Alphaproteobacteria	Elsterales	uncultured	uncultured	NA
B1036	3	0.00132895	0.233626	-0.222327	0.444444	6	Peripheral	Bacteria	Planctomycetota	Planctomycetes	Gemmatales	Gemmataceae	uncultured	uncultured_planctomycete
B232	8	0.00273077	0.235476	0.231036	0.5625	6	Peripheral	Bacteria	Acidobacteriota	Vicinamibacteria	Vicinamibacterales	uncultured	uncultured	NA
B1031	6	6.12943e-05	0.264387	-0.390662	0.277778	3	Peripheral	Bacteria	Actinobacteriota	Thermoleophilia	Gaiellales	uncultured	uncultured	NA
B815	19	3.20137e-05	0.263197	0.579422	0	3	Peripheral	Bacteria	Chloroflexi	AD3	AD3	AD3	AD3	NA
B788	2	0	0.178517	0	0	20	Peripheral	Bacteria	Planctomycetota	Planctomycetes	Isosphaerales	Isosphaeraceae	NA	NA
B2287	1	0	0.181941	-0.373449	0	6	Peripheral	Bacteria	Actinobacteriota	Thermoleophilia	Gaiellales	uncultured	uncultured	NA
B1103	2	0.00112163	0.238841	-0.645904	0	1	Peripheral	Bacteria	Chloroflexi	AD3	AD3	AD3	AD3	uncultured_Chloroflexi
B795	3	0.000156392	0.243615	-0.566672	0	1	Peripheral	Bacteria	Proteobacteria	Alphaproteobacteria	Rhizobiales	Beijerinckiaceae	uncultured	uncultured_forest
B252	3	8.32824e-05	0.236459	-0.566672	0	1	Peripheral	Bacteria	Chloroflexi	AD3	AD3	AD3	AD3	uncultured_Chloroflexi
B1234	1	0	1	0	0	29	Peripheral	Bacteria	Proteobacteria	Alphaproteobacteria	Elsterales	uncultured	uncultured	uncultured_Rhodospirillaceae
B700	4	6.04806e-06	0.208755	-0.487441	0	1	Peripheral	Bacteria	Proteobacteria	Alphaproteobacteria	Rhizobiales	Beijerinckiaceae	Roseiarcus	NA
B744	1	0	1	0	0	28	Peripheral	Bacteria	Chloroflexi	AD3	AD3	AD3	AD3	uncultured_Chloroflexi
B504	8	0.00100436	0.24876	0.231036	0.53125	6	Peripheral	Bacteria	Acidobacteriota	Vicinamibacteria	Vicinamibacterales	uncultured	uncultured	NA
B247	5	0.000212704	0.242705	-0.709959	0.48	2	Peripheral	Bacteria	Chloroflexi	AD3	AD3	AD3	AD3	uncultured_Chloroflexi
B1413	1	0	0.190616	-0.373449	0	6	Peripheral	Bacteria	RCP2-54	RCP2-54	RCP2-54	RCP2-54	RCP2-54	NA
B1533	2	0.0010403	0.224338	-0.710903	0.5	12	Peripheral	Bacteria	Chloroflexi	Ktedonobacteria	Ktedonobacterales	Ktedonobacteraceae	HSB_OF53-F07	uncultured_Chloroflexales
B765	2	6.21828e-05	0.244191	-0.373449	0.5	6	Peripheral	Bacteria	WPS-2	WPS-2	WPS-2	WPS-2	WPS-2	uncultured_bacterium
B781	6	0.000253616	0.272051	-0.222327	0.611111	6	Peripheral	Bacteria	Acidobacteriota	Holophagae	Subgroup_7	Subgroup_7	Subgroup_7	NA
B725	8	2.16629e-06	0.234877	0.384954	0	4	Peripheral	Bacteria	Chloroflexi	AD3	AD3	AD3	AD3	NA
B1349	5	0	0.233626	0.00506519	0	4	Peripheral	Bacteria	WPS-2	WPS-2	WPS-2	WPS-2	WPS-2	uncultured_bacterium
B449	3	0.000255843	0.269668	-0.778163	0.444444	2	Peripheral	Bacteria	Chloroflexi	AD3	AD3	AD3	AD3	uncultured_Chloroflexi
B379	2	5.52493e-05	0.233161	-0.373449	0.5	6	Peripheral	Bacteria	Acidobacteriota	Acidobacteriae	Solibacterales	Solibacteraceae	Candidatus_Solibacter	NA
B2075	3	0	0.261511	-0.645904	0.444444	1	Peripheral	Bacteria	Chloroflexi	Ktedonobacteria	Ktedonobacterales	Ktedonobacteraceae	uncultured	uncultured_Ktedobacteria
B68	9	0.000732273	0.284625	-0.437144	0.37037	2	Peripheral	Bacteria	Chloroflexi	Ktedonobacteria	Ktedonobacterales	Ktedonobacteraceae	JG30a-KF-32	uncultured_bacterium
B85	6	0.00141752	0.256055	0.266667	0.611111	9	Peripheral	Bacteria	Actinobacteriota	Actinobacteria	Corynebacteriales	Mycobacteriaceae	Mycobacterium	NA
B276	13	0.00153337	0.299641	-0.0120505	0.378698	1	Peripheral	Bacteria	WPS-2	WPS-2	WPS-2	WPS-2	WPS-2	uncultured_bacterium
B291	3	5.16339e-05	0.26607	-0.778163	0.444444	2	Peripheral	Bacteria	Chloroflexi	AD3	AD3	AD3	AD3	uncultured_forest
B1607	2	0	0.242571	-0.645904	0	1	Peripheral	Bacteria	Actinobacteriota	Thermoleophilia	Gaiellales	NA	NA	NA
B658	2	4.32521e-05	0.247392	-0.725136	0.5	1	Peripheral	Bacteria	RCP2-54	RCP2-54	RCP2-54	RCP2-54	RCP2-54	NA
B438	2	0	0.242571	-0.645904	0	1	Peripheral	Bacteria	Proteobacteria	Alphaproteobacteria	Elsterales	uncultured	uncultured	uncultured_Stella
B660	1	0	0.238743	-0.725136	0	1	Peripheral	Bacteria	Proteobacteria	Alphaproteobacteria	Rhizobiales	Beijerinckiaceae	Methylovirgula	NA
B956	3	3.17585e-06	0.255794	-0.566672	0	1	Peripheral	Bacteria	Proteobacteria	Alphaproteobacteria	Elsterales	uncultured	uncultured	NA
B557	5	0.00126179	0.243716	-0.0712062	0.48	6	Peripheral	Bacteria	Chloroflexi	AD3	AD3	AD3	AD3	uncultured_Thermoflavimicrobium
B164	5	0.000218748	0.252191	-0.566672	0.48	1	Peripheral	Bacteria	Chloroflexi	AD3	AD3	AD3	AD3	uncultured_bacterium
B1147	4	3.06725e-07	0.24883	-0.459953	0	3	Peripheral	Bacteria	Chloroflexi	Anaerolineae	NA	NA	NA	NA
B271	1	0	0.15618	-0.57735	0	21	Peripheral	Bacteria	RCP2-54	RCP2-54	RCP2-54	RCP2-54	RCP2-54	NA
B833	2	2.26003e-06	0.209803	-0.222327	0	6	Peripheral	Bacteria	Actinobacteriota	Actinobacteria	Pseudonocardiales	Pseudonocardiaceae	NA	NA
B113	4	0.000138549	0.266555	-0.645904	0.5	1	Peripheral	Bacteria	Actinobacteriota	Actinobacteria	Corynebacteriales	Mycobacteriaceae	Mycobacterium	NA
B706	3	0.000606103	0.266474	-0.222327	0.444444	6	Peripheral	Bacteria	Acidobacteriota	Blastocatellia	2023-11-24	2023-11-24	2023-11-24	NA
B739	7	0.00119411	0.255459	-0.459953	0.571429	3	Peripheral	Bacteria	Acidobacteriota	Acidobacteriae	Solibacterales	Solibacteraceae	Candidatus_Solibacter	NA
B2469	5	0	0.233626	0.00506519	0	4	Peripheral	Bacteria	Acidobacteriota	Blastocatellia	Pyrinomonadales	Pyrinomonadaceae	RB41	NA
B1726	2	0	0.240181	-0.778163	0	2	Peripheral	Bacteria	Proteobacteria	Alphaproteobacteria	Elsterales	uncultured	uncultured	uncultured_Rhodospirillaceae
B1531	1	0	0.209028	-0.846366	0	2	Peripheral	Bacteria	Actinobacteriota	Acidimicrobiia	IMCC26256	IMCC26256	IMCC26256	NA
B566	3	0	0.247881	-0.529245	0	3	Peripheral	Bacteria	Proteobacteria	Alphaproteobacteria	Rhizobiales	Beijerinckiaceae	NA	NA
B640	5	4.31583e-05	0.25885	-0.641755	0.32	2	Peripheral	Bacteria	Actinobacteriota	Actinobacteria	Frankiales	Acidothermaceae	Acidothermus	NA
B1677	8	0	0.260928	-0.182787	0	3	Peripheral	Bacteria	Proteobacteria	Alphaproteobacteria	Elsterales	uncultured	uncultured	uncultured_Hyphomicrobiaceae
B881	9	2.88507e-06	0.267612	-0.113495	0	3	Peripheral	Bacteria	Proteobacteria	Alphaproteobacteria	Elsterales	uncultured	uncultured	uncultured_bacterium
B2091	1	0	0.20708	-0.866025	0	14	Peripheral	Bacteria	Actinobacteriota	Thermoleophilia	Gaiellales	Gaiellaceae	Gaiella	uncultured_Rubrobacteria
B144	3	1.83384e-05	0.251866	-0.222327	0.444444	6	Peripheral	Bacteria	Proteobacteria	Alphaproteobacteria	Elsterales	uncultured	uncultured	NA
B929	9	7.10522e-08	0.257105	-0.113495	0	3	Peripheral	Bacteria	Proteobacteria	Alphaproteobacteria	Caulobacterales	Caulobacteraceae	NA	NA
B708	2	0	0.230557	-0.598537	0	3	Peripheral	Bacteria	RCP2-54	RCP2-54	RCP2-54	RCP2-54	RCP2-54	uncultured_Syntrophobacterales
B1670	3	0	0.230587	-0.529245	0	3	Peripheral	Bacteria	Proteobacteria	Alphaproteobacteria	Elsterales	uncultured	uncultured	uncultured_Rhodospirillaceae
B924	1	0	0.18928	-0.667829	0	3	Peripheral	Bacteria	Acidobacteriota	Acidobacteriae	Solibacterales	Solibacteraceae	Candidatus_Solibacter	NA
B132	2	6.48623e-05	0.231622	-0.790569	0.5	16	Peripheral	Bacteria	Actinobacteriota	Actinobacteria	Corynebacteriales	Mycobacteriaceae	Mycobacterium	NA
B952	3	0	0.244021	-0.529245	0	3	Peripheral	Bacteria	Proteobacteria	Alphaproteobacteria	Elsterales	uncultured	uncultured	uncultured_Rhodospirillaceae
B576	10	0.000222652	0.290323	-0.232533	0	2	Peripheral	Bacteria	Proteobacteria	Alphaproteobacteria	Elsterales	uncultured	uncultured	NA
B927	2	2.21306e-05	0.215602	0.266667	0	9	Peripheral	Bacteria	Actinobacteriota	Thermoleophilia	Gaiellales	Gaiellaceae	Gaiella	NA
B1223	2	3.13107e-06	0.237451	-0.667829	0.5	3	Peripheral	Bacteria	Actinobacteriota	Thermoleophilia	Gaiellales	uncultured	uncultured	NA
B855	4	0.00112163	0.239427	-0.641755	0	2	Peripheral	Bacteria	Acidobacteriota	Acidobacteriae	Solibacterales	Solibacteraceae	Candidatus_Solibacter	uncultured_bacterium
B768	1	0	0.222096	-0.846366	0	2	Peripheral	Bacteria	Proteobacteria	Alphaproteobacteria	Rhizobiales	Xanthobacteraceae	uncultured	NA
B1028	4	0.000133213	0.260386	-0.0712062	0.375	6	Peripheral	Bacteria	Acidobacteriota	Acidobacteriae	Bryobacterales	Bryobacteraceae	Bryobacter	NA
B745	3	6.56786e-05	0.247986	-0.529245	0	3	Peripheral	Bacteria	Acidobacteriota	Holophagae	Subgroup_7	Subgroup_7	Subgroup_7	NA
B1076	2	0	0.230134	-0.222327	0	6	Peripheral	Bacteria	Myxococcota	Myxococcia	Myxococcales	Anaeromyxobacteraceae	Anaeromyxobacter	uncultured_delta
B629	2	0	0.243412	-0.645904	0	1	Peripheral	Bacteria	Proteobacteria	Alphaproteobacteria	Rhizobiales	Beijerinckiaceae	Roseiarcus	NA
B198	2	4.00865e-06	0.239427	-0.667829	0.5	3	Peripheral	Bacteria	Proteobacteria	Alphaproteobacteria	Rhizobiales	Xanthobacteraceae	uncultured	NA
B792	13	0.000447444	0.285877	0.225645	0	1	Peripheral	Bacteria	Proteobacteria	Alphaproteobacteria	Elsterales	uncultured	uncultured	NA
B1300	1	0	0.1607	-0.866025	0	17	Peripheral	Bacteria	Proteobacteria	Alphaproteobacteria	Rhizobiales	Xanthobacteraceae	uncultured	uncultured_Blastochloris
B230	4	2.26432e-05	0.240906	-0.709959	0.375	2	Peripheral	Bacteria	Proteobacteria	Alphaproteobacteria	Rhizobiales	Xanthobacteraceae	uncultured	NA
B2791	1	0	0.200205	-0.725136	0	1	Peripheral	Bacteria	Bacteroidota	Bacteroidia	Flavobacteriales	Weeksellaceae	Chryseobacterium	NA
B72	3	0.000105093	0.247079	-0.645904	0.444444	1	Peripheral	Bacteria	Bacteroidota	Bacteroidia	Chitinophagales	Chitinophagaceae	Puia	metagenome
B309	1	0	0.22526	-0.725136	0	1	Peripheral	Bacteria	Bacteroidota	Bacteroidia	Chitinophagales	Chitinophagaceae	Puia	metagenome
B410	3	0	0.255087	-0.778163	0.444444	2	Peripheral	Bacteria	Bacteroidota	Bacteroidia	Chitinophagales	Chitinophagaceae	Puia	metagenome
B221	1	0	0.217445	-0.373449	0	6	Peripheral	Bacteria	Bacteroidota	Bacteroidia	Chitinophagales	Chitinophagaceae	Puia	metagenome
B1962	1	0	0.243818	-0.667829	0	3	Peripheral	Bacteria	Proteobacteria	Gammaproteobacteria	Burkholderiales	Nitrosomonadaceae	MND1	NA
B1803	1	0	0.230527	-0.667829	0	3	Peripheral	Bacteria	Proteobacteria	Gammaproteobacteria	Burkholderiales	Nitrosomonadaceae	MND1	NA
B1466	1	0	0.215788	-0.846366	0	2	Peripheral	Bacteria	Proteobacteria	Gammaproteobacteria	Burkholderiales	Nitrosomonadaceae	MND1	NA
B1940	3	0	0.240807	-0.0712062	0	6	Peripheral	Bacteria	Proteobacteria	Gammaproteobacteria	Burkholderiales	Nitrosomonadaceae	mle1-7	uncultured_Rhodocyclaceae
B1662	1	0	0.209853	-0.373449	0	6	Peripheral	Bacteria	Proteobacteria	Gammaproteobacteria	Burkholderiales	Nitrosomonadaceae	mle1-7	NA
B1272	1	0	0.182908	-0.667829	0	3	Peripheral	Bacteria	Proteobacteria	Gammaproteobacteria	Burkholderiales	A21b	A21b	NA
B822	2	0	0.251001	-0.645904	0	1	Peripheral	Bacteria	Proteobacteria	Gammaproteobacteria	Burkholderiales	A21b	A21b	uncultured_Rhodocyclaceae
B2857	1	0	0.202026	-0.373449	0	6	Peripheral	Bacteria	Proteobacteria	Gammaproteobacteria	Burkholderiales	A21b	A21b	uncultured_Rhodocyclaceae
B1967	2	0	0.236682	-0.778163	0	2	Peripheral	Bacteria	Proteobacteria	Gammaproteobacteria	Burkholderiales	A21b	A21b	NA
B2165	1	0	0.237805	-0.373449	0	6	Peripheral	Bacteria	Proteobacteria	Gammaproteobacteria	Burkholderiales	A21b	A21b	NA
B92	25	0.00138318	0.312667	0.621803	0.4224	1	Peripheral	Bacteria	Proteobacteria	Gammaproteobacteria	Burkholderiales	Burkholderiaceae	Burkholderia-Caballeronia-Paraburkholderia	NA
B342	7	0.000373214	0.258926	-0.573552	0.44898	2	Peripheral	Bacteria	Proteobacteria	Gammaproteobacteria	Burkholderiales	Burkholderiaceae	Burkholderia-Caballeronia-Paraburkholderia	NA
B37	12	0.000167567	0.288083	0.0671813	0.152778	1	Peripheral	Bacteria	Proteobacteria	Gammaproteobacteria	Burkholderiales	Burkholderiaceae	Burkholderia-Caballeronia-Paraburkholderia	NA
B456	27	0.00012745	0.296854	0.856589	0.252401	3	Peripheral	Bacteria	Proteobacteria	Gammaproteobacteria	Burkholderiales	Burkholderiaceae	Burkholderia-Caballeronia-Paraburkholderia	NA
B487	3	0.0013363	0.237773	-0.222327	0.444444	6	Peripheral	Bacteria	Proteobacteria	Gammaproteobacteria	Burkholderiales	Burkholderiaceae	Burkholderia-Caballeronia-Paraburkholderia	NA
B297	1	0	0.226247	-0.373449	0	6	Peripheral	Bacteria	Proteobacteria	Gammaproteobacteria	Burkholderiales	Burkholderiaceae	Burkholderia-Caballeronia-Paraburkholderia	NA
B477	5	7.26978e-05	0.26304	-0.408209	0	1	Peripheral	Bacteria	Proteobacteria	Gammaproteobacteria	Burkholderiales	Burkholderiaceae	Burkholderia-Caballeronia-Paraburkholderia	NA
B416	8	0.00239215	0.254976	-0.249746	0.21875	1	Peripheral	Bacteria	Proteobacteria	Gammaproteobacteria	Burkholderiales	Burkholderiaceae	Burkholderia-Caballeronia-Paraburkholderia	NA
B2385	4	0	0.231775	-0.121565	0	4	Peripheral	Bacteria	Proteobacteria	Gammaproteobacteria	Burkholderiales	Burkholderiaceae	Burkholderia-Caballeronia-Paraburkholderia	NA
B505	2	9.72386e-06	0.239329	-0.778163	0	2	Peripheral	Bacteria	Proteobacteria	Gammaproteobacteria	Burkholderiales	Burkholderiaceae	Burkholderia-Caballeronia-Paraburkholderia	NA
B158	6	0.000102641	0.285784	-0.328977	0	1	Peripheral	Bacteria	Proteobacteria	Gammaproteobacteria	Burkholderiales	Burkholderiaceae	Burkholderia-Caballeronia-Paraburkholderia	NA
B76	1	0	0.223709	-0.667829	0	3	Peripheral	Bacteria	Proteobacteria	Gammaproteobacteria	Burkholderiales	Burkholderiaceae	Burkholderia-Caballeronia-Paraburkholderia	NA
B1408	2	0	0.200342	-0.645904	0	1	Peripheral	Bacteria	Proteobacteria	Gammaproteobacteria	Burkholderiales	Comamonadaceae	Delftia	NA
B971	6	0.000265839	0.290467	-0.566672	0.611111	1	Peripheral	Bacteria	Proteobacteria	Gammaproteobacteria	Burkholderiales	Sutterellaceae	uncultured	uncultured_bacterium
B2352	1	0	0.225289	-0.373449	0	6	Peripheral	Bacteria	Proteobacteria	Gammaproteobacteria	Burkholderiales	Sutterellaceae	uncultured	uncultured_bacterium
B1009	2	0.000105954	0.237419	-0.846366	0.5	2	Peripheral	Bacteria	Proteobacteria	Gammaproteobacteria	Burkholderiales	Sutterellaceae	uncultured	uncultured_bacterium
B112	17	0.000660775	0.305058	0.108485	0.207612	2	Peripheral	Bacteria	Proteobacteria	Gammaproteobacteria	Gammaproteobacteria_Incertae_Sedis	Unknown_Family	Acidibacter	NA
B886	5	3.35718e-05	0.242069	-0.408209	0	1	Peripheral	Bacteria	Proteobacteria	Gammaproteobacteria	Gammaproteobacteria_Incertae_Sedis	Unknown_Family	Acidibacter	NA
B369	3	0.000112506	0.259846	-0.778163	0.444444	2	Peripheral	Bacteria	Proteobacteria	Gammaproteobacteria	Gammaproteobacteria_Incertae_Sedis	Unknown_Family	Acidibacter	NA
B294	9	0.00094982	0.283293	-0.328977	0.493827	1	Peripheral	Bacteria	Proteobacteria	Gammaproteobacteria	Gammaproteobacteria_Incertae_Sedis	Unknown_Family	Acidibacter	NA
B666	3	0.00112754	0.227656	-0.566672	0	1	Peripheral	Bacteria	Proteobacteria	Gammaproteobacteria	Gammaproteobacteria_Incertae_Sedis	Unknown_Family	Acidibacter	NA
B534	1	0	0.18752	-0.758475	0	10	Peripheral	Bacteria	Proteobacteria	Gammaproteobacteria	Gammaproteobacteria_Incertae_Sedis	Unknown_Family	Acidibacter	NA
B1936	2	0	0.235349	-0.222327	0	6	Peripheral	Bacteria	Proteobacteria	Gammaproteobacteria	Gammaproteobacteria_Incertae_Sedis	Unknown_Family	Acidibacter	NA
B340	5	8.01117e-05	0.275987	-0.641755	0.32	2	Peripheral	Bacteria	Proteobacteria	Gammaproteobacteria	Gammaproteobacteria_Incertae_Sedis	Unknown_Family	Acidibacter	NA
B389	11	0.000591229	0.282427	-0.232533	0.165289	2	Peripheral	Bacteria	Proteobacteria	Gammaproteobacteria	Gammaproteobacteria_Incertae_Sedis	Unknown_Family	Acidibacter	NA
B179	16	0.00295248	0.30936	-0.0120505	0.507812	1	Peripheral	Bacteria	Proteobacteria	Gammaproteobacteria	Gammaproteobacteria_Incertae_Sedis	Unknown_Family	Acidibacter	NA
B300	3	0.000475265	0.250464	-0.758475	0.444444	10	Peripheral	Bacteria	Proteobacteria	Gammaproteobacteria	Gammaproteobacteria_Incertae_Sedis	Unknown_Family	Acidibacter	NA
B789	1	0	0.207865	-0.725136	0	1	Peripheral	Bacteria	Proteobacteria	Gammaproteobacteria	Gammaproteobacteria_Incertae_Sedis	Unknown_Family	Acidibacter	NA
B376	17	0.000957129	0.294216	0.46334	0.110727	1	Peripheral	Bacteria	Proteobacteria	Gammaproteobacteria	Gammaproteobacteria_Incertae_Sedis	Unknown_Family	Acidibacter	uncultured_bacterium
B464	11	6.1238e-06	0.293724	0.0671813	0	1	Peripheral	Bacteria	Proteobacteria	Gammaproteobacteria	Gammaproteobacteria_Incertae_Sedis	Unknown_Family	Acidibacter	NA
B804	1	0	0.21109	-0.374868	0	7	Peripheral	Bacteria	Proteobacteria	Gammaproteobacteria	Gammaproteobacteria_Incertae_Sedis	Unknown_Family	Acidibacter	uncultured_bacterium
B724	2	0	0.204379	0	0	16	Peripheral	Bacteria	Proteobacteria	Gammaproteobacteria	WD260	WD260	WD260	NA
B407	2	0	0.230982	-0.222327	0	6	Peripheral	Bacteria	Proteobacteria	Gammaproteobacteria	WD260	WD260	WD260	NA
B67	13	0.000962363	0.286531	-0.16433	0.272189	2	Peripheral	Bacteria	Proteobacteria	Gammaproteobacteria	WD260	WD260	WD260	uncultured_bacterium
B3074	1	0	0.235318	-0.373449	0	6	Peripheral	Bacteria	Proteobacteria	Gammaproteobacteria	WD260	WD260	WD260	uncultured_bacterium
B109	11	0.00192637	0.290419	1.69047	0.61157	5	Peripheral	Bacteria	Proteobacteria	Gammaproteobacteria	WD260	WD260	WD260	uncultured_bacterium
B377	4	0.000118128	0.263791	-0.709959	0.375	2	Peripheral	Bacteria	Proteobacteria	Gammaproteobacteria	WD260	WD260	WD260	uncultured_bacterium
B752	1	0	0.251145	-0.725136	0	1	Peripheral	Bacteria	Proteobacteria	Gammaproteobacteria	WD260	WD260	WD260	uncultured_bacterium
B1931	1	0	0.200205	-0.725136	0	1	Peripheral	Bacteria	Proteobacteria	Gammaproteobacteria	Xanthomonadales	Xanthomonadaceae	Stenotrophomonas	NA
B243	13	0.00138891	0.296203	0.225645	0	1	Peripheral	Bacteria	Acidobacteriota	Acidobacteriae	Subgroup_2	Subgroup_2	Subgroup_2	bacterium_Ellin7509
B679	4	0	0.269958	-0.487441	0	1	Peripheral	Bacteria	Acidobacteriota	Acidobacteriae	Subgroup_2	Subgroup_2	Subgroup_2	bacterium_Ellin7509
B2158	1	0	0.193987	-0.501454	0	4	Peripheral	Bacteria	Acidobacteriota	Acidobacteriae	Subgroup_2	Subgroup_2	Subgroup_2	bacterium_Ellin7509
B478	6	0.000955044	0.285505	-0.566672	0.611111	1	Peripheral	Bacteria	Acidobacteriota	Acidobacteriae	Subgroup_2	Subgroup_2	Subgroup_2	bacterium_Ellin7509
B2090	1	0	0.237002	-0.373449	0	6	Peripheral	Bacteria	Acidobacteriota	Acidobacteriae	Subgroup_2	Subgroup_2	Subgroup_2	bacterium_Ellin7509
B172	22	0.00125083	0.315818	0.0402814	0.46281	2	Peripheral	Bacteria	Acidobacteriota	Acidobacteriae	Subgroup_2	Subgroup_2	Subgroup_2	NA
B541	6	0.000310335	0.284764	-0.529245	0.611111	3	Peripheral	Bacteria	Acidobacteriota	Acidobacteriae	Subgroup_2	Subgroup_2	Subgroup_2	NA
B197	5	5.01962e-05	0.274476	-0.408209	0	1	Peripheral	Bacteria	Acidobacteriota	Acidobacteriae	Subgroup_2	Subgroup_2	Subgroup_2	NA
B58	11	0.000362391	0.28116	-0.408209	0.578512	1	Peripheral	Bacteria	Acidobacteriota	Acidobacteriae	Subgroup_2	Subgroup_2	Subgroup_2	bacterium_Ellin7509
B53	15	0.00303234	0.294611	0.108485	0	2	Peripheral	Bacteria	Acidobacteriota	Acidobacteriae	Subgroup_2	Subgroup_2	Subgroup_2	bacterium_Ellin7509
B235	15	0.000321564	0.296203	0.0671813	0.391111	1	Peripheral	Bacteria	Acidobacteriota	Acidobacteriae	Subgroup_2	Subgroup_2	Subgroup_2	bacterium_Ellin7509
B253	6	1.33757e-05	0.285227	-0.505348	0	2	Peripheral	Bacteria	Acidobacteriota	Acidobacteriae	Subgroup_2	Subgroup_2	Subgroup_2	bacterium_Ellin7509
B191	11	0.000561904	0.286531	-0.437144	0.545455	2	Peripheral	Bacteria	Acidobacteriota	Acidobacteriae	Subgroup_2	Subgroup_2	Subgroup_2	bacterium_Ellin7509
B227	9	0.0023867	0.294661	-0.408209	0.567901	1	Peripheral	Bacteria	Acidobacteriota	Acidobacteriae	Subgroup_2	Subgroup_2	Subgroup_2	NA
B556	1	0	0.252047	-0.725136	0	1	Peripheral	Bacteria	Acidobacteriota	Acidobacteriae	Subgroup_2	Subgroup_2	Subgroup_2	NA
B121	5	0.000113974	0.258506	0.0367494	0.48	5	Peripheral	Bacteria	Acidobacteriota	Acidobacteriae	Subgroup_2	Subgroup_2	Subgroup_2	uncultured_eubacterium
B256	11	0.000365467	0.300823	-0.328977	0.561983	1	Peripheral	Bacteria	Acidobacteriota	Acidobacteriae	Subgroup_2	Subgroup_2	Subgroup_2	NA
B43	18	0.00179956	0.293135	0.304876	0.364198	1	Peripheral	Bacteria	Acidobacteriota	Acidobacteriae	Subgroup_2	Subgroup_2	Subgroup_2	uncultured_eubacterium
B995	4	8.7392e-05	0.24084	-0.566672	0.375	1	Peripheral	Bacteria	Acidobacteriota	Acidobacteriae	Subgroup_2	Subgroup_2	Subgroup_2	uncultured_Acidobacteria
B2379	1	0	0.237002	-0.373449	0	6	Peripheral	Bacteria	Acidobacteriota	Acidobacteriae	Subgroup_2	Subgroup_2	Subgroup_2	uncultured_eubacterium
B772	6	7.5538e-05	0.265829	-0.408209	0.277778	1	Peripheral	Bacteria	Acidobacteriota	Acidobacteriae	Subgroup_2	Subgroup_2	Subgroup_2	uncultured_eubacterium
B1704	1	0	0.237805	-0.373449	0	6	Peripheral	Bacteria	Acidobacteriota	Acidobacteriae	Subgroup_2	Subgroup_2	Subgroup_2	uncultured_eubacterium
B2601	1	0	0.237805	-0.373449	0	6	Peripheral	Bacteria	Acidobacteriota	Acidobacteriae	Subgroup_2	Subgroup_2	Subgroup_2	uncultured_Acidobacteria
B701	11	0.000116359	0.266272	0.0671813	0	1	Peripheral	Bacteria	Acidobacteriota	Acidobacteriae	Subgroup_2	Subgroup_2	Subgroup_2	uncultured_Acidobacteria
B403	10	0.000988864	0.289843	0.382157	0.58	6	Peripheral	Bacteria	Acidobacteriota	Acidobacteriae	Subgroup_2	Subgroup_2	Subgroup_2	NA
B728	2	0.00112163	0.202679	-0.645904	0	1	Peripheral	Bacteria	Acidobacteriota	Acidobacteriae	Subgroup_2	Subgroup_2	Subgroup_2	NA
B2317	1	0	0.235318	-0.373449	0	6	Peripheral	Bacteria	Acidobacteriota	Acidobacteriae	Subgroup_2	Subgroup_2	Subgroup_2	NA
B280	4	9.15153e-05	0.26942	-0.487441	0	1	Peripheral	Bacteria	Acidobacteriota	Acidobacteriae	Subgroup_2	Subgroup_2	Subgroup_2	uncultured_Acidobacteria
B317	4	0.000182477	0.261355	-0.566672	0.375	1	Peripheral	Bacteria	Acidobacteriota	Acidobacteriae	Subgroup_2	Subgroup_2	Subgroup_2	uncultured_eubacterium
B1651	1	0	0.237002	-0.373449	0	6	Peripheral	Bacteria	Acidobacteriota	Acidobacteriae	Subgroup_2	Subgroup_2	Subgroup_2	uncultured_eubacterium
B636	2	1.63734e-05	0.228248	-0.667829	0.5	3	Peripheral	Bacteria	Acidobacteriota	Acidobacteriae	Subgroup_2	Subgroup_2	Subgroup_2	uncultured_eubacterium
B399	8	0.00350406	0.293429	-0.328977	0.40625	1	Peripheral	Bacteria	Acidobacteriota	Acidobacteriae	Subgroup_2	Subgroup_2	Subgroup_2	uncultured_eubacterium
B866	7	0	0.279904	-0.249746	1.11022e-16	1	Peripheral	Bacteria	Acidobacteriota	Acidobacteriae	Subgroup_2	Subgroup_2	Subgroup_2	uncultured_eubacterium
B315	2	0.000123492	0.220118	-0.790569	0.5	16	Peripheral	Bacteria	Acidobacteriota	Acidobacteriae	Subgroup_2	Subgroup_2	Subgroup_2	uncultured_eubacterium
B246	5	0.000199925	0.259002	-0.641755	0.32	2	Peripheral	Bacteria	Acidobacteriota	Acidobacteriae	Subgroup_2	Subgroup_2	Subgroup_2	NA
B147	4	0.000185812	0.252663	-0.0712062	0.375	6	Peripheral	Bacteria	Acidobacteriota	Acidobacteriae	Subgroup_2	Subgroup_2	Subgroup_2	NA
B1084	4	0.000253588	0.217553	0.0799149	0	6	Peripheral	Bacteria	Acidobacteriota	Acidobacteriae	Subgroup_2	Subgroup_2	Subgroup_2	uncultured_soil
B1446	2	0	0.221061	-0.222327	0	6	Peripheral	Bacteria	Acidobacteriota	Acidobacteriae	Subgroup_2	Subgroup_2	Subgroup_2	uncultured_soil
B1204	1	0	1	0	0	31	Peripheral	Bacteria	Acidobacteriota	Acidobacteriae	Subgroup_2	Subgroup_2	Subgroup_2	uncultured_soil
B1196	4	0.000331476	0.245695	-0.598537	0.5	3	Peripheral	Bacteria	Acidobacteriota	Acidobacteriae	Subgroup_2	Subgroup_2	Subgroup_2	uncultured_soil
B1320	1	0	0.260695	-0.846366	0	2	Peripheral	Bacteria	Acidobacteriota	Acidobacteriae	Subgroup_2	Subgroup_2	Subgroup_2	uncultured_forest
B1155	3	0	0.247846	-0.17721	0.444444	7	Peripheral	Bacteria	Acidobacteriota	Acidobacteriae	Subgroup_2	Subgroup_2	Subgroup_2	uncultured_forest
B1291	4	0	0.261044	-0.641755	0	2	Peripheral	Bacteria	Acidobacteriota	Acidobacteriae	Subgroup_2	Subgroup_2	Subgroup_2	NA
B635	1	0	0.237002	-0.373449	0	6	Peripheral	Bacteria	Acidobacteriota	Acidobacteriae	Subgroup_2	Subgroup_2	Subgroup_2	uncultured_Holophaga
B414	13	0.000414732	0.296353	-0.0279223	0	2	Peripheral	Bacteria	Acidobacteriota	Acidobacteriae	Subgroup_2	Subgroup_2	Subgroup_2	uncultured_Holophaga
B1244	1	0	0.157555	-0.710903	0	12	Peripheral	Bacteria	Acidobacteriota	Acidobacteriae	Subgroup_2	Subgroup_2	Subgroup_2	uncultured_Holophaga
B1776	5	0	0.233657	0.00506519	0	4	Peripheral	Bacteria	Acidobacteriota	Acidobacteriae	Subgroup_2	Subgroup_2	Subgroup_2	uncultured_Holophaga
B947	3	1.51844e-05	0.25201	-0.645904	0.444444	1	Peripheral	Bacteria	Acidobacteriota	Acidobacteriae	Subgroup_2	Subgroup_2	Subgroup_2	uncultured_Holophaga
B909	1	0	0.199002	-1.06573	0	5	Peripheral	Bacteria	Acidobacteriota	Acidobacteriae	Subgroup_2	Subgroup_2	Subgroup_2	uncultured_Holophaga
B245	2	0.00112163	0.204928	0.447214	0	11	Peripheral	Bacteria	Acidobacteriota	Acidobacteriae	Subgroup_2	Subgroup_2	Subgroup_2	uncultured_Holophaga
B433	3	0	0.253028	-0.566672	0	1	Peripheral	Bacteria	Acidobacteriota	Acidobacteriae	Acidobacteriales	Acidobacteriaceae_(Subgroup_1)	Granulicella	NA
B543	6	3.46723e-05	0.27345	-0.505348	0	2	Peripheral	Bacteria	Acidobacteriota	Acidobacteriae	Acidobacteriales	Acidobacteriaceae_(Subgroup_1)	Granulicella	uncultured_Acidobacteria
B835	20	8.07173e-05	0.300514	0.701035	0.095	1	Peripheral	Bacteria	Acidobacteriota	Acidobacteriae	Acidobacteriales	Acidobacteriaceae_(Subgroup_1)	Granulicella	uncultured_Acidobacteria
B462	1	0	0.249573	-0.846366	0	2	Peripheral	Bacteria	Acidobacteriota	Acidobacteriae	Acidobacteriales	Acidobacteriaceae_(Subgroup_1)	Granulicella	uncultured_Acidobacteria
B2561	1	0	0.194589	-0.29905	0	8	Peripheral	Bacteria	Acidobacteriota	Acidobacteriae	Acidobacteriales	Acidobacteriaceae_(Subgroup_1)	uncultured	NA
B268	21	0.000350586	0.309578	0.621803	0.244898	1	Peripheral	Bacteria	Acidobacteriota	Acidobacteriae	Acidobacteriales	Acidobacteriaceae_(Subgroup_1)	uncultured	NA
B1422	1	0	0.229202	-0.846366	0	2	Peripheral	Bacteria	Acidobacteriota	Acidobacteriae	Acidobacteriales	Acidobacteriaceae_(Subgroup_1)	uncultured	NA
B2745	1	0	0.218828	-0.501454	0	4	Peripheral	Bacteria	Acidobacteriota	Acidobacteriae	Acidobacteriales	NA	NA	NA
B545	1	0	0.234751	-0.846366	0	2	Peripheral	Bacteria	Acidobacteriota	Acidobacteriae	Acidobacteriales	uncultured	uncultured	NA
B2123	1	0	0.233037	-0.846366	0	2	Peripheral	Bacteria	Acidobacteriota	Acidobacteriae	Acidobacteriales	uncultured	uncultured	NA
B746	1	0	0.255087	-0.667829	0	3	Peripheral	Bacteria	Acidobacteriota	Acidobacteriae	Acidobacteriales	uncultured	uncultured	uncultured_Acidobacteriales
B1397	1	0	0.181545	-0.29905	0	8	Peripheral	Bacteria	Acidobacteriota	Acidobacteriae	Acidobacteriales	uncultured	uncultured	uncultured_Acidobacteriales
B1534	1	0	0.237002	-0.373449	0	6	Peripheral	Bacteria	Acidobacteriota	Acidobacteriae	Acidobacteriales	uncultured	uncultured	uncultured_Candidatus
B1277	1	0	0.23153	-0.725136	0	1	Peripheral	Bacteria	Acidobacteriota	Acidobacteriae	Acidobacteriales	uncultured	uncultured	uncultured_forest
B2539	1	0	0.235318	-0.373449	0	6	Peripheral	Bacteria	Acidobacteriota	Acidobacteriae	Acidobacteriales	uncultured	uncultured	NA
B417	3	0.00225761	0.236682	0.866025	0.444444	17	Peripheral	Bacteria	Acidobacteriota	Acidobacteriae	Acidobacteriales	uncultured	uncultured	NA
B642	3	0.00112163	0.218148	-0.566672	0	1	Peripheral	Bacteria	Acidobacteriota	Acidobacteriae	Acidobacteriales	uncultured	uncultured	NA
B597	1	0	0.225289	-0.373449	0	6	Peripheral	Bacteria	Acidobacteriota	Acidobacteriae	Acidobacteriales	uncultured	uncultured	uncultured_Acidobacteria
B204	11	0.000277029	0.288225	0.0671813	0	1	Peripheral	Bacteria	Acidobacteriota	Acidobacteriae	Acidobacteriales	uncultured	uncultured	NA
B363	7	4.33606e-05	0.289222	-0.249746	1.11022e-16	1	Peripheral	Bacteria	Acidobacteriota	Acidobacteriae	Acidobacteriales	uncultured	uncultured	uncultured_Acidobacteria
B1055	1	0	0.191657	-0.373449	0	6	Peripheral	Bacteria	Acidobacteriota	Acidobacteriae	Acidobacteriales	uncultured	uncultured	uncultured_Acidobacteria
B977	1	0	1	0	0	32	Peripheral	Bacteria	Acidobacteriota	Acidobacteriae	Acidobacteriales	uncultured	uncultured	uncultured_forest
B1227	1	0	0.252047	-0.725136	0	1	Peripheral	Bacteria	Acidobacteriota	Acidobacteriae	Acidobacteriales	uncultured	uncultured	uncultured_forest
B773	4	0	0.259846	-0.487441	0	1	Peripheral	Bacteria	Acidobacteriota	Acidobacteriae	Acidobacteriales	uncultured	uncultured	uncultured_forest
B1839	2	0	0.200342	-0.645904	0	1	Peripheral	Bacteria	Methylomirabilota	Methylomirabilia	Rokubacteriales	Rokubacteriales	Rokubacteriales	metagenome
B901	2	0	0.247741	-0.778163	0	2	Peripheral	Bacteria	Methylomirabilota	Methylomirabilia	Rokubacteriales	Rokubacteriales	Rokubacteriales	metagenome
B2112	1	0	0.248795	-0.725136	0	1	Peripheral	Bacteria	Methylomirabilota	Methylomirabilia	Rokubacteriales	Rokubacteriales	Rokubacteriales	metagenome
B2365	1	0	0.235318	-0.373449	0	6	Peripheral	Bacteria	Methylomirabilota	Methylomirabilia	Rokubacteriales	Rokubacteriales	Rokubacteriales	metagenome
B1461	2	0	0.226393	-0.222327	0	6	Peripheral	Bacteria	Verrucomicrobiota	Verrucomicrobiae	Pedosphaerales	Pedosphaeraceae	ADurb.Bin063-1	NA
B2945	1	0	0.237002	-0.373449	0	6	Peripheral	Bacteria	Verrucomicrobiota	Verrucomicrobiae	Pedosphaerales	Pedosphaeraceae	ADurb.Bin063-1	NA
B849	3	0	0.24247	-0.529245	0	3	Peripheral	Bacteria	Verrucomicrobiota	Verrucomicrobiae	Chthoniobacterales	Chthoniobacteraceae	Chthoniobacter	NA
B723	2	0	0.252228	-0.373449	0.5	6	Peripheral	Bacteria	Verrucomicrobiota	Verrucomicrobiae	Chthoniobacterales	Chthoniobacteraceae	Chthoniobacter	NA
B1042	7	3.66406e-05	0.266393	-0.32137	0.244898	3	Peripheral	Bacteria	Verrucomicrobiota	Verrucomicrobiae	Chthoniobacterales	Chthoniobacteraceae	Candidatus_Udaeobacter	NA
B1913	1	0	0.235318	-0.373449	0	6	Peripheral	Bacteria	Verrucomicrobiota	Verrucomicrobiae	Chthoniobacterales	Chthoniobacteraceae	Candidatus_Udaeobacter	NA
B384	19	0.00194888	0.292695	0.542572	0.193906	1	Peripheral	Bacteria	Verrucomicrobiota	Verrucomicrobiae	Chthoniobacterales	Chthoniobacteraceae	Candidatus_Udaeobacter	NA
B2533	1	0	0.235318	-0.373449	0	6	Peripheral	Bacteria	Verrucomicrobiota	Verrucomicrobiae	Chthoniobacterales	Chthoniobacteraceae	Candidatus_Udaeobacter	uncultured_Prosthecobacter
B182	23	0.000643666	0.319556	0.3813	0.287335	2	Peripheral	Bacteria	Verrucomicrobiota	Verrucomicrobiae	Chthoniobacterales	Chthoniobacteraceae	Candidatus_Udaeobacter	NA
B2328	5	0	0.233657	0.00506519	0	4	Peripheral	Bacteria	Verrucomicrobiota	Verrucomicrobiae	Chthoniobacterales	Chthoniobacteraceae	Candidatus_Udaeobacter	NA
B250	8	0.000445744	0.283568	-0.408209	0.46875	1	Peripheral	Bacteria	Verrucomicrobiota	Verrucomicrobiae	Chthoniobacterales	Chthoniobacteraceae	Candidatus_Udaeobacter	NA
B787	6	0	0.28343	-0.328977	0	1	Peripheral	Bacteria	Verrucomicrobiota	Verrucomicrobiae	Chthoniobacterales	Chthoniobacteraceae	Candidatus_Udaeobacter	NA
B693	3	0	0.249751	-0.709959	0	2	Peripheral	Bacteria	Verrucomicrobiota	Verrucomicrobiae	Chthoniobacterales	Chthoniobacteraceae	Candidatus_Udaeobacter	NA
B771	2	0.000897455	0.177848	0.16855	0	10	Peripheral	Bacteria	Verrucomicrobiota	Verrucomicrobiae	Chthoniobacterales	Chthoniobacteraceae	Candidatus_Udaeobacter	NA
B1657	1	0	0.192139	-0.373449	0	6	Peripheral	Bacteria	Verrucomicrobiota	Verrucomicrobiae	Chthoniobacterales	Chthoniobacteraceae	Candidatus_Udaeobacter	NA
B472	4	0.000336931	0.244055	0	0.5	19	Peripheral	Bacteria	Verrucomicrobiota	Verrucomicrobiae	Chthoniobacterales	Chthoniobacteraceae	Candidatus_Udaeobacter	NA
B1801	2	0	0.242571	-0.645904	0	1	Peripheral	Bacteria	Verrucomicrobiota	Verrucomicrobiae	Chthoniobacterales	Chthoniobacteraceae	Candidatus_Udaeobacter	NA
B2579	1	0	0.237002	-0.373449	0	6	Peripheral	Bacteria	Verrucomicrobiota	Verrucomicrobiae	Chthoniobacterales	Chthoniobacteraceae	Candidatus_Udaeobacter	NA
B830	1	0	0.237805	-0.373449	0	6	Peripheral	Bacteria	Verrucomicrobiota	Verrucomicrobiae	Chthoniobacterales	Chthoniobacteraceae	Candidatus_Udaeobacter	uncultured_soil
B791	3	0.00112163	0.225376	-0.0712062	0	6	Peripheral	Bacteria	Verrucomicrobiota	Verrucomicrobiae	Chthoniobacterales	Chthoniobacteraceae	Candidatus_Udaeobacter	NA
B1072	1	0	0.220671	-0.373449	0	6	Peripheral	Bacteria	Verrucomicrobiota	Verrucomicrobiae	Chthoniobacterales	Chthoniobacteraceae	Candidatus_Udaeobacter	NA
B1598	1	0	0.235318	-0.373449	0	6	Peripheral	Bacteria	Verrucomicrobiota	Verrucomicrobiae	Chthoniobacterales	Chthoniobacteraceae	Candidatus_Udaeobacter	NA
B1823	1	0	0.237002	-0.373449	0	6	Peripheral	Bacteria	Verrucomicrobiota	Verrucomicrobiae	Chthoniobacterales	Chthoniobacteraceae	Candidatus_Udaeobacter	NA
B1870	2	0	0.244123	-0.373449	0.5	6	Peripheral	Bacteria	Verrucomicrobiota	Verrucomicrobiae	Chthoniobacterales	Chthoniobacteraceae	Candidatus_Udaeobacter	uncultured_Verrucomicrobia
B254	23	0.00173216	0.312278	-0.096126	0.567108	2	Peripheral	Bacteria	Verrucomicrobiota	Verrucomicrobiae	Chthoniobacterales	Chthoniobacteraceae	Candidatus_Udaeobacter	uncultured_soil
B431	3	0.000424678	0.250214	-0.598537	0.444444	3	Peripheral	Bacteria	Verrucomicrobiota	Verrucomicrobiae	Chthoniobacterales	Chthoniobacteraceae	Candidatus_Udaeobacter	NA
B357	8	7.67568e-05	0.273237	-0.408209	0.53125	1	Peripheral	Bacteria	Verrucomicrobiota	Verrucomicrobiae	Chthoniobacterales	Chthoniobacteraceae	Candidatus_Udaeobacter	NA
B595	3	0	0.230587	-0.529245	0	3	Peripheral	Bacteria	Verrucomicrobiota	Verrucomicrobiae	Chthoniobacterales	Chthoniobacteraceae	Candidatus_Udaeobacter	NA
B345	1	0	0.251109	-0.725136	0	1	Peripheral	Bacteria	Verrucomicrobiota	Verrucomicrobiae	Chthoniobacterales	Chthoniobacteraceae	Candidatus_Udaeobacter	NA
B46	5	3.01786e-05	0.280441	-0.641755	0.32	2	Peripheral	Bacteria	Verrucomicrobiota	Verrucomicrobiae	Chthoniobacterales	Chthoniobacteraceae	Candidatus_Udaeobacter	NA
B45	2	6.91492e-06	0.240675	-0.933333	0.5	9	Peripheral	Bacteria	Verrucomicrobiota	Verrucomicrobiae	Chthoniobacterales	Chthoniobacteraceae	Candidatus_Udaeobacter	NA
B1319	3	0	0.25	-0.222327	0.444444	6	Peripheral	Bacteria	Verrucomicrobiota	Verrucomicrobiae	Chthoniobacterales	Chthoniobacteraceae	Candidatus_Udaeobacter	NA
B639	2	9.72983e-05	0.234281	-0.645904	0	1	Peripheral	Bacteria	Verrucomicrobiota	Verrucomicrobiae	Chthoniobacterales	Xiphinematobacteraceae	Candidatus_Xiphinematobacter	uncultured_Verrucomicrobia
B934	4	0.000238723	0.260231	-0.0712062	0.375	6	Peripheral	Bacteria	Verrucomicrobiota	Verrucomicrobiae	Chthoniobacterales	Xiphinematobacteraceae	Candidatus_Xiphinematobacter	uncultured_Spartobacteria
B890	1	0	0.176702	-0.725136	0	1	Peripheral	Bacteria	Verrucomicrobiota	Verrucomicrobiae	Chthoniobacterales	Xiphinematobacteraceae	Candidatus_Xiphinematobacter	uncultured_Spartobacteria
B5	4	0.000121159	0.242907	0.587991	0	5	Peripheral	Bacteria	Verrucomicrobiota	Verrucomicrobiae	Chthoniobacterales	Xiphinematobacteraceae	Candidatus_Xiphinematobacter	NA
B870	4	1.27894e-07	0.253064	-0.487441	0	1	Peripheral	Bacteria	Verrucomicrobiota	Verrucomicrobiae	Chthoniobacterales	Xiphinematobacteraceae	Candidatus_Xiphinematobacter	NA
B2231	2	0	0.235919	-0.667829	0.5	3	Peripheral	Bacteria	Verrucomicrobiota	Verrucomicrobiae	Chthoniobacterales	Xiphinematobacteraceae	Candidatus_Xiphinematobacter	uncultured_soil
B710	1	0	0.252047	-0.725136	0	1	Peripheral	Bacteria	Verrucomicrobiota	Verrucomicrobiae	Chthoniobacterales	Xiphinematobacteraceae	Candidatus_Xiphinematobacter	NA
B255	5	0	0.281701	-0.408209	0	1	Peripheral	Bacteria	Verrucomicrobiota	Verrucomicrobiae	Chthoniobacterales	Xiphinematobacteraceae	Candidatus_Xiphinematobacter	NA
B1500	1	0	0.215153	-0.846366	0	2	Peripheral	Bacteria	Verrucomicrobiota	Verrucomicrobiae	Chthoniobacterales	Xiphinematobacteraceae	Candidatus_Xiphinematobacter	uncultured_bacterium
B883	3	0	0.227715	-0.566672	0	1	Peripheral	Bacteria	Verrucomicrobiota	Verrucomicrobiae	Chthoniobacterales	Xiphinematobacteraceae	Candidatus_Xiphinematobacter	uncultured_bacterium
B510	3	0	0.275035	-0.645904	0.444444	1	Peripheral	Bacteria	Verrucomicrobiota	Verrucomicrobiae	Chthoniobacterales	Xiphinematobacteraceae	Candidatus_Xiphinematobacter	NA
B514	4	1.5542e-06	0.256842	-0.487441	0	1	Peripheral	Bacteria	Verrucomicrobiota	Verrucomicrobiae	Chthoniobacterales	Xiphinematobacteraceae	Candidatus_Xiphinematobacter	NA
B809	1	0	1	0	0	30	Peripheral	Bacteria	Verrucomicrobiota	Verrucomicrobiae	Chthoniobacterales	Xiphinematobacteraceae	Candidatus_Xiphinematobacter	NA
B162	7	0.00117294	0.268267	-0.328977	0.244898	1	Peripheral	Bacteria	Verrucomicrobiota	Verrucomicrobiae	Chthoniobacterales	Xiphinematobacteraceae	Candidatus_Xiphinematobacter	uncultured_bacterium
B361	4	0.000173918	0.237902	-0.0712062	0.375	6	Peripheral	Bacteria	Planctomycetota	Planctomycetes	Planctomycetales	uncultured	uncultured	uncultured_Planctomyces
B1692	1	0	0.212341	-0.667829	0	3	Peripheral	Bacteria	Planctomycetota	Planctomycetes	Planctomycetales	uncultured	uncultured	uncultured_Planctomyces
B1430	1	0	0.248795	-0.725136	0	1	Peripheral	Bacteria	Planctomycetota	Planctomycetes	Planctomycetales	uncultured	uncultured	uncultured_Planctomyces
B1865	1	0	0.237002	-0.373449	0	6	Peripheral	Bacteria	Planctomycetota	Planctomycetes	Planctomycetales	uncultured	uncultured	uncultured_Planctomyces
B1274	1	0	0.200205	-0.725136	0	1	Peripheral	Bacteria	Planctomycetota	Planctomycetes	Planctomycetales	uncultured	uncultured	uncultured_Planctomyces
B1068	1	0	0.264586	-0.725136	0	1	Peripheral	Bacteria	Planctomycetota	Planctomycetes	Planctomycetales	uncultured	uncultured	uncultured_Planctomyces
B122	2	5.58389e-05	0.262528	-0.645904	0	1	Peripheral	Bacteria	Planctomycetota	Planctomycetes	Planctomycetales	uncultured	uncultured	uncultured_Planctomyces
B551	5	1.47623e-05	0.261472	-0.459953	0.32	3	Peripheral	Bacteria	Planctomycetota	Planctomycetes	Planctomycetales	uncultured	uncultured	uncultured_Planctomyces
B2318	1	0	0.23153	-0.725136	0	1	Peripheral	Bacteria	Planctomycetota	Planctomycetes	Planctomycetales	Gimesiaceae	uncultured	uncultured_bacterium
B1254	1	0	0.237002	-0.373449	0	6	Peripheral	Bacteria	Planctomycetota	Planctomycetes	Planctomycetales	Gimesiaceae	uncultured	uncultured_bacterium
B1610	2	0	0.243311	-0.373449	0.5	6	Peripheral	Bacteria	Planctomycetota	Planctomycetes	Planctomycetales	Gimesiaceae	uncultured	uncultured_bacterium
B2523	2	0	0.216106	-0.17721	0	7	Peripheral	Bacteria	Planctomycetota	Planctomycetes	Planctomycetales	Gimesiaceae	uncultured	uncultured_bacterium
B2483	1	0	0.21296	-0.667829	0	3	Peripheral	Bacteria	Planctomycetota	Planctomycetes	Gemmatales	Gemmataceae	uncultured	NA
B1486	1	0	0.220671	-0.373449	0	6	Peripheral	Bacteria	Planctomycetota	Planctomycetes	Gemmatales	Gemmataceae	uncultured	uncultured_Zavarzinella
B3001	2	0	0.226744	-0.374824	0	4	Peripheral	Bacteria	Planctomycetota	Planctomycetes	Gemmatales	Gemmataceae	uncultured	uncultured_Zavarzinella
B1455	1	0	0.229202	-0.846366	0	2	Peripheral	Bacteria	Planctomycetota	Planctomycetes	Gemmatales	Gemmataceae	uncultured	uncultured_Zavarzinella
B961	3	5.9745e-06	0.227863	-0.0712062	0	6	Peripheral	Bacteria	Planctomycetota	Planctomycetes	Gemmatales	Gemmataceae	uncultured	uncultured_Zavarzinella
B370	2	1.74429e-05	0.283522	-0.725136	0.5	1	Peripheral	Bacteria	Planctomycetota	Planctomycetes	Gemmatales	Gemmataceae	uncultured	uncultured_bacterium
B1434	1	0	0.220671	-0.373449	0	6	Peripheral	Bacteria	Planctomycetota	Planctomycetes	Gemmatales	Gemmataceae	uncultured	uncultured_bacterium
B1241	2	0	0.206301	0	0	22	Peripheral	Bacteria	Planctomycetota	Planctomycetes	Gemmatales	Gemmataceae	uncultured	uncultured_bacterium
B819	1	0	0.255496	-0.846366	0	2	Peripheral	Bacteria	Planctomycetota	Planctomycetes	Gemmatales	Gemmataceae	uncultured	NA
B2855	4	0	0.233595	-0.121565	0	4	Peripheral	Bacteria	Planctomycetota	Planctomycetes	Gemmatales	Gemmataceae	uncultured	uncultured_planctomycete
B1134	2	0	0.202352	-0.222327	0	6	Peripheral	Bacteria	Planctomycetota	Planctomycetes	Gemmatales	Gemmataceae	uncultured	uncultured_planctomycete
B1304	7	0	0.25703	-0.252078	1.11022e-16	3	Peripheral	Bacteria	Planctomycetota	Planctomycetes	Gemmatales	Gemmataceae	uncultured	NA
B1006	2	0	0.229532	-0.645904	0	1	Peripheral	Bacteria	Planctomycetota	Planctomycetes	Gemmatales	Gemmataceae	uncultured	NA
B1485	1	0	0.237805	-0.373449	0	6	Peripheral	Bacteria	Planctomycetota	Planctomycetes	Gemmatales	Gemmataceae	uncultured	NA
B3539	1	0	0.240543	-0.846366	0	2	Peripheral	Bacteria	Planctomycetota	Planctomycetes	Gemmatales	Gemmataceae	uncultured	uncultured_bacterium
B580	1	0	0.199183	-0.725136	0	1	Peripheral	Bacteria	Planctomycetota	Planctomycetes	Gemmatales	Gemmataceae	uncultured	uncultured_bacterium
B1416	2	0	0.248478	-0.377964	0.5	15	Peripheral	Bacteria	Planctomycetota	Planctomycetes	Gemmatales	Gemmataceae	uncultured	uncultured_bacterium
B3314	1	0	0.218828	-0.501454	0	4	Peripheral	Bacteria	Planctomycetota	Planctomycetes	Gemmatales	Gemmataceae	uncultured	NA
B1611	1	0	0.194589	-0.29905	0	8	Peripheral	Bacteria	Planctomycetota	Planctomycetes	Gemmatales	Gemmataceae	uncultured	uncultured_bacterium
B1135	3	0	0.253539	-0.778163	0.444444	2	Peripheral	Bacteria	Planctomycetota	Planctomycetes	Gemmatales	Gemmataceae	uncultured	uncultured_bacterium
B2420	1	0	0.212341	-0.667829	0	3	Peripheral	Bacteria	Planctomycetota	Planctomycetes	Gemmatales	Gemmataceae	uncultured	NA
B1222	1	0	0.200205	-0.725136	0	1	Peripheral	Bacteria	Planctomycetota	Planctomycetes	Gemmatales	Gemmataceae	uncultured	uncultured_bacterium
B1248	9	8.34507e-07	0.267245	-0.300737	0	2	Peripheral	Bacteria	Planctomycetota	Planctomycetes	Gemmatales	Gemmataceae	uncultured	uncultured_bacterium
B446	3	0	0.254865	-0.222327	0.444444	6	Peripheral	Bacteria	Planctomycetota	Planctomycetes	Gemmatales	Gemmataceae	uncultured	NA
B228	1	0	0.185342	-0.725136	0	1	Peripheral	Bacteria	Planctomycetota	Planctomycetes	Gemmatales	Gemmataceae	uncultured	NA
B2264	1	0	0.189402	-0.373449	0	6	Peripheral	Bacteria	Planctomycetota	Planctomycetes	Gemmatales	Gemmataceae	uncultured	NA
B1825	1	0	0.237805	-0.373449	0	6	Peripheral	Bacteria	Planctomycetota	Planctomycetes	Gemmatales	Gemmataceae	uncultured	uncultured_bacterium
B1015	2	0	0.226481	-0.374824	0	4	Peripheral	Bacteria	Planctomycetota	Planctomycetes	Gemmatales	Gemmataceae	uncultured	uncultured_planctomycete
B1415	1	0	0.237805	-0.373449	0	6	Peripheral	Bacteria	Planctomycetota	Planctomycetes	Gemmatales	Gemmataceae	uncultured	uncultured_planctomycete
B1721	1	0	0.194589	-0.29905	0	8	Peripheral	Bacteria	Planctomycetota	Planctomycetes	Gemmatales	Gemmataceae	uncultured	uncultured_planctomycete
B1882	1	0	0.238743	-0.725136	0	1	Peripheral	Bacteria	Planctomycetota	Planctomycetes	Gemmatales	Gemmataceae	uncultured	uncultured_planctomycete
B1057	3	0	0.221088	-0.0712062	0	6	Peripheral	Bacteria	Planctomycetota	Planctomycetes	Gemmatales	Gemmataceae	uncultured	uncultured_planctomycete
B1508	1	0	0.21296	-0.667829	0	3	Peripheral	Bacteria	Planctomycetota	Planctomycetes	Gemmatales	Gemmataceae	uncultured	uncultured_planctomycete
B2759	1	0	0.202026	-0.373449	0	6	Peripheral	Bacteria	Planctomycetota	Planctomycetes	Gemmatales	Gemmataceae	uncultured	NA
B2663	1	0	0.212341	-0.667829	0	3	Peripheral	Bacteria	Planctomycetota	Planctomycetes	Gemmatales	Gemmataceae	uncultured	uncultured_bacterium
B1494	1	0	0.254385	-0.373449	0	6	Peripheral	Bacteria	Planctomycetota	Planctomycetes	Gemmatales	Gemmataceae	uncultured	NA
B1363	3	0	0.236491	-0.566672	0	1	Peripheral	Bacteria	Planctomycetota	Planctomycetes	Gemmatales	Gemmataceae	uncultured	NA
B2146	1	0	0.203313	-0.29905	0	8	Peripheral	Bacteria	Planctomycetota	Planctomycetes	Gemmatales	Gemmataceae	uncultured	uncultured_soil
B1356	3	0	0.239068	-0.566672	0	1	Peripheral	Bacteria	Planctomycetota	Planctomycetes	Gemmatales	Gemmataceae	uncultured	uncultured_soil
B319	6	7.42923e-06	0.287328	-0.487441	0.5	1	Peripheral	Bacteria	Planctomycetota	Planctomycetes	Gemmatales	Gemmataceae	uncultured	uncultured_soil
B1673	1	0	0.190616	-0.373449	0	6	Peripheral	Bacteria	Planctomycetota	Planctomycetes	Gemmatales	Gemmataceae	uncultured	uncultured_soil
B903	1	0	0.236523	-0.725136	0	1	Peripheral	Bacteria	Planctomycetota	Planctomycetes	Gemmatales	Gemmataceae	uncultured	uncultured_soil
B968	13	0.000153755	0.284903	-0.0279223	0	2	Peripheral	Bacteria	Planctomycetota	Planctomycetes	Gemmatales	Gemmataceae	uncultured	uncultured_soil
B862	2	0	0.217526	-0.57735	0.5	18	Peripheral	Bacteria	Planctomycetota	Planctomycetes	Gemmatales	Gemmataceae	uncultured	NA
B1922	1	0	0.237805	-0.373449	0	6	Peripheral	Bacteria	Planctomycetota	Planctomycetes	Gemmatales	Gemmataceae	uncultured	NA
B2541	1	0	0.185342	-0.725136	0	1	Peripheral	Bacteria	Planctomycetota	Planctomycetes	Gemmatales	Gemmataceae	uncultured	NA
B1218	2	2.06775e-05	0.217418	-0.373449	0.5	6	Peripheral	Bacteria	Planctomycetota	Planctomycetes	Gemmatales	Gemmataceae	uncultured	NA
B1718	3	0	0.242504	-0.529245	0	3	Peripheral	Bacteria	Planctomycetota	Planctomycetes	Gemmatales	Gemmataceae	uncultured	NA
B828	2	0.000131586	0.24642	-0.598537	0	3	Peripheral	Bacteria	Planctomycetota	Planctomycetes	Gemmatales	Gemmataceae	uncultured	NA
B2139	1	0	0.194589	-0.29905	0	8	Peripheral	Bacteria	Planctomycetota	Planctomycetes	Gemmatales	Gemmataceae	uncultured	NA
B2034	1	0	0.20784	-0.725136	0	1	Peripheral	Bacteria	Planctomycetota	Planctomycetes	Gemmatales	Gemmataceae	uncultured	uncultured_bacterium
B2094	1	0	0.202026	-0.373449	0	6	Peripheral	Bacteria	Planctomycetota	Planctomycetes	Gemmatales	Gemmataceae	uncultured	NA
B1562	2	0	0.251397	-0.778163	0	2	Peripheral	Bacteria	Planctomycetota	Planctomycetes	Gemmatales	Gemmataceae	uncultured	uncultured_Planctomycetaceae
B1334	3	0.000265315	0.254164	-0.0712062	0	6	Peripheral	Bacteria	Planctomycetota	Planctomycetes	Gemmatales	Gemmataceae	uncultured	Planctomycetia_bacterium
B1157	2	2.90152e-05	0.251866	-0.778163	0	2	Peripheral	Bacteria	Planctomycetota	Planctomycetes	Gemmatales	Gemmataceae	uncultured	Planctomycetia_bacterium
B922	3	2.11967e-05	0.256317	-0.778163	0.444444	2	Peripheral	Bacteria	Planctomycetota	Planctomycetes	Gemmatales	Gemmataceae	uncultured	Planctomycetia_bacterium
B1216	1	0	0.237002	-0.373449	0	6	Peripheral	Bacteria	Planctomycetota	Planctomycetes	Gemmatales	Gemmataceae	uncultured	Planctomycetia_bacterium
B1696	2	0	0.242571	-0.645904	0	1	Peripheral	Bacteria	Planctomycetota	Planctomycetes	Gemmatales	Gemmataceae	uncultured	Planctomycetia_bacterium
B1658	1	0	0.194589	-0.29905	0	8	Peripheral	Bacteria	Planctomycetota	Planctomycetes	Gemmatales	Gemmataceae	uncultured	NA
B3237	1	0	0.185342	-0.725136	0	1	Peripheral	Bacteria	Planctomycetota	Planctomycetes	Gemmatales	Gemmataceae	uncultured	NA
B2450	1	0	0.21296	-0.667829	0	3	Peripheral	Bacteria	Planctomycetota	Planctomycetes	Gemmatales	Gemmataceae	uncultured	NA
B2441	1	0	0.200205	-0.725136	0	1	Peripheral	Bacteria	Planctomycetota	Planctomycetes	Gemmatales	Gemmataceae	uncultured	NA
B1230	5	1.76773e-06	0.245009	-0.408209	0	1	Peripheral	Bacteria	Planctomycetota	Planctomycetes	Gemmatales	Gemmataceae	uncultured	NA
B1514	1	0	0.16382	-0.710903	0	12	Peripheral	Bacteria	Planctomycetota	Planctomycetes	Gemmatales	Gemmataceae	uncultured	NA
B911	1	0	0.220671	-0.373449	0	6	Peripheral	Bacteria	Planctomycetota	Planctomycetes	Gemmatales	Gemmataceae	uncultured	NA
B2017	2	0	0.224482	-0.374824	0	4	Peripheral	Bacteria	Planctomycetota	Planctomycetes	Gemmatales	Gemmataceae	uncultured	NA
B719	8	0.000576358	0.264427	-0.182787	0	3	Peripheral	Bacteria	Planctomycetota	Planctomycetes	Gemmatales	Gemmataceae	uncultured	NA
B1871	1	0	0.237805	-0.373449	0	6	Peripheral	Bacteria	Planctomycetota	Planctomycetes	Gemmatales	Gemmataceae	uncultured	NA
B1708	2	0	0.194073	-0.374824	0	4	Peripheral	Bacteria	Planctomycetota	Planctomycetes	Gemmatales	Gemmataceae	uncultured	uncultured_planctomycete
B3147	2	0	0.221088	-0.374824	0	4	Peripheral	Bacteria	Planctomycetota	Planctomycetes	Gemmatales	Gemmataceae	uncultured	NA
B2677	2	0	0.249964	-0.373449	0.5	6	Peripheral	Bacteria	Planctomycetota	Planctomycetes	Gemmatales	Gemmataceae	uncultured	NA
B1278	8	0	0.259577	-0.182787	0	3	Peripheral	Bacteria	Planctomycetota	Planctomycetes	Gemmatales	Gemmataceae	uncultured	NA
B1589	1	0	0.248795	-0.725136	0	1	Peripheral	Bacteria	Planctomycetota	Planctomycetes	Gemmatales	Gemmataceae	uncultured	NA
B1497	3	0	0.239068	-0.566672	0	1	Peripheral	Bacteria	Planctomycetota	Planctomycetes	Gemmatales	Gemmataceae	uncultured	NA
B675	2	0.00034814	0.2315	-0.758475	0.5	10	Peripheral	Bacteria	Planctomycetota	Planctomycetes	Gemmatales	Gemmataceae	uncultured	uncultured_planctomycete
B1374	1	0	0.248795	-0.725136	0	1	Peripheral	Bacteria	Planctomycetota	Planctomycetes	Gemmatales	Gemmataceae	uncultured	uncultured_planctomycete
B2489	1	0	0.214077	-0.374868	0	7	Peripheral	Bacteria	Planctomycetota	Planctomycetes	Gemmatales	Gemmataceae	Gemmata	uncultured_bacterium
B141	7	0.000233131	0.279281	-0.641755	0.489796	2	Peripheral	Bacteria	Planctomycetota	Planctomycetes	Gemmatales	Gemmataceae	uncultured	uncultured_planctomycete
B686	2	0	0.242571	-0.645904	0	1	Peripheral	Bacteria	Planctomycetota	Planctomycetes	Gemmatales	Gemmataceae	uncultured	uncultured_planctomycete
B1022	2	0	0.178517	0	0	20	Peripheral	Bacteria	Planctomycetota	Planctomycetes	Gemmatales	Gemmataceae	uncultured	uncultured_planctomycete
B1033	2	0.00112163	0.222377	-0.222327	0	6	Peripheral	Bacteria	Planctomycetota	Planctomycetes	Gemmatales	Gemmataceae	uncultured	uncultured_planctomycete
B1691	1	0	0.215153	-0.846366	0	2	Peripheral	Bacteria	Planctomycetota	Planctomycetes	Gemmatales	Gemmataceae	uncultured	uncultured_planctomycete
B649	1	0	0.21891	-0.725136	0	1	Peripheral	Bacteria	Planctomycetota	Planctomycetes	Gemmatales	Gemmataceae	uncultured	uncultured_planctomycete
B529	3	3.63495e-05	0.222433	-0.514492	0.444444	5	Peripheral	Bacteria	Planctomycetota	Planctomycetes	Gemmatales	Gemmataceae	uncultured	uncultured_planctomycete
B209	1	0	0.210054	-0.866025	0	13	Peripheral	Bacteria	Planctomycetota	Planctomycetes	Gemmatales	Gemmataceae	uncultured	NA
B378	2	0	0.213868	-0.758475	0.5	10	Peripheral	Bacteria	Planctomycetota	Planctomycetes	Gemmatales	Gemmataceae	uncultured	NA
B3835	1	0	0.218828	-0.501454	0	4	Peripheral	Bacteria	Planctomycetota	Planctomycetes	Gemmatales	Gemmataceae	uncultured	uncultured_soil
B2362	1	0	0.193987	-0.501454	0	4	Peripheral	Bacteria	Planctomycetota	Planctomycetes	Gemmatales	Gemmataceae	uncultured	uncultured_planctomycete
B1339	1	0	0.23153	-0.725136	0	1	Peripheral	Bacteria	Planctomycetota	Planctomycetes	Gemmatales	Gemmataceae	uncultured	uncultured_bacterium
B3363	1	0	0.237002	-0.373449	0	6	Peripheral	Bacteria	Planctomycetota	Planctomycetes	Gemmatales	Gemmataceae	uncultured	uncultured_bacterium
B1861	2	0	0.216106	-0.17721	0	7	Peripheral	Bacteria	Planctomycetota	Planctomycetes	Gemmatales	Gemmataceae	uncultured	uncultured_bacterium
B1329	1	0	0.192815	-0.725136	0	1	Peripheral	Bacteria	Planctomycetota	Planctomycetes	Gemmatales	Gemmataceae	uncultured	uncultured_bacterium
B1454	1	0	0.227538	-0.725136	0	1	Peripheral	Bacteria	Planctomycetota	Planctomycetes	Gemmatales	Gemmataceae	uncultured	uncultured_bacterium
B944	2	4.12661e-05	0.239133	-0.725136	0.5	1	Peripheral	Bacteria	Planctomycetota	Planctomycetes	Gemmatales	Gemmataceae	uncultured	uncultured_bacterium
B3609	2	0	0.226481	-0.374824	0	4	Peripheral	Bacteria	Planctomycetota	Planctomycetes	Gemmatales	Gemmataceae	uncultured	uncultured_bacterium
B481	14	0.000499873	0.307194	0.0250884	0.357143	3	Peripheral	Bacteria	Planctomycetota	Planctomycetes	Gemmatales	Gemmataceae	uncultured	NA
B579	1	0	0.225058	-0.846366	0	2	Peripheral	Bacteria	Planctomycetota	Planctomycetes	Gemmatales	Gemmataceae	uncultured	NA
B1394	1	0	1	0	0	29	Peripheral	Bacteria	Planctomycetota	Planctomycetes	Gemmatales	Gemmataceae	uncultured	NA
B3115	1	0	0.218828	-0.501454	0	4	Peripheral	Bacteria	Planctomycetota	Planctomycetes	Gemmatales	Gemmataceae	uncultured	NA
B1484	1	0	0.237805	-0.373449	0	6	Peripheral	Bacteria	Planctomycetota	Planctomycetes	Gemmatales	Gemmataceae	uncultured	NA
B2232	1	0	0.20184	-0.933333	0	9	Peripheral	Bacteria	Planctomycetota	Planctomycetes	Isosphaerales	Isosphaeraceae	uncultured	uncultured_bacterium
B1606	1	0	0.21211	-0.374868	0	7	Peripheral	Bacteria	Planctomycetota	Planctomycetes	Isosphaerales	Isosphaeraceae	uncultured	NA
B84	3	0	0.261433	-0.566672	0	1	Peripheral	Bacteria	Planctomycetota	Planctomycetes	Isosphaerales	Isosphaeraceae	uncultured	metagenome
B134	2	1.34856e-05	0.205793	-0.846366	0.5	2	Peripheral	Bacteria	Planctomycetota	Planctomycetes	Isosphaerales	Isosphaeraceae	Aquisphaera	NA
B422	4	6.87426e-05	0.251541	-0.529245	0.375	3	Peripheral	Bacteria	Planctomycetota	Planctomycetes	Isosphaerales	Isosphaeraceae	Aquisphaera	NA
B1873	1	0	0.237002	-0.373449	0	6	Peripheral	Bacteria	Planctomycetota	Planctomycetes	Isosphaerales	Isosphaeraceae	Aquisphaera	NA
B1029	2	0	0.207865	-0.645904	0	1	Peripheral	Bacteria	Planctomycetota	Planctomycetes	Isosphaerales	Isosphaeraceae	Candidatus_Nostocoida	uncultured_bacterium
B1002	2	0	0.260773	-0.645904	0	1	Peripheral	Bacteria	Planctomycetota	Planctomycetes	Isosphaerales	Isosphaeraceae	Candidatus_Nostocoida	uncultured_bacterium
B130	1	0	0.191552	-0.501454	0	4	Peripheral	Bacteria	Planctomycetota	Planctomycetes	Isosphaerales	Isosphaeraceae	uncultured	NA
B1052	1	0	0.211957	-0.725136	0	1	Peripheral	Bacteria	Planctomycetota	Planctomycetes	Isosphaerales	Isosphaeraceae	NA	NA
B1773	1	0	0.23153	-0.725136	0	1	Peripheral	Bacteria	Planctomycetota	Planctomycetes	Isosphaerales	Isosphaeraceae	Singulisphaera	Isosphaera_sp.
B2612	1	0	0.194589	-0.29905	0	8	Peripheral	Bacteria	Planctomycetota	Planctomycetes	Isosphaerales	Isosphaeraceae	Singulisphaera	NA
B1235	2	0	0.216106	-0.17721	0	7	Peripheral	Bacteria	Planctomycetota	Planctomycetes	Isosphaerales	Isosphaeraceae	Singulisphaera	NA
B1032	1	0	0.211957	-0.725136	0	1	Peripheral	Bacteria	Planctomycetota	Planctomycetes	Isosphaerales	Isosphaeraceae	Singulisphaera	NA
B1963	1	0	0.212341	-0.667829	0	3	Peripheral	Bacteria	Planctomycetota	Planctomycetes	Isosphaerales	Isosphaeraceae	Singulisphaera	NA
B867	2	0.000330129	0.242403	-0.374868	0.5	7	Peripheral	Bacteria	Planctomycetota	Planctomycetes	Isosphaerales	Isosphaeraceae	Tundrisphaera	uncultured_Singulisphaera
B1201	1	0	0.23153	-0.725136	0	1	Peripheral	Bacteria	Planctomycetota	Planctomycetes	Isosphaerales	Isosphaeraceae	Tundrisphaera	uncultured_Singulisphaera
B1378	1	0	0.237002	-0.373449	0	6	Peripheral	Bacteria	Planctomycetota	Planctomycetes	Isosphaerales	Isosphaeraceae	Tundrisphaera	NA
B1106	2	0	0.247532	-0.725136	0.5	1	Peripheral	Bacteria	Planctomycetota	Planctomycetes	Isosphaerales	Isosphaeraceae	Tundrisphaera	NA
B471	4	4.13563e-05	0.215285	-0.487441	0	1	Peripheral	Bacteria	Planctomycetota	Planctomycetes	Isosphaerales	Isosphaeraceae	NA	NA
B1353	3	1.80751e-05	0.270333	-0.778163	0.444444	2	Peripheral	Bacteria	Planctomycetota	Planctomycetes	Isosphaerales	Isosphaeraceae	NA	NA
B3211	1	0	0.194589	-0.29905	0	8	Peripheral	Bacteria	Planctomycetota	Planctomycetes	Isosphaerales	Isosphaeraceae	NA	NA
B978	5	4.85134e-05	0.258697	-0.573552	0	2	Peripheral	Bacteria	Planctomycetota	Planctomycetes	Isosphaerales	Isosphaeraceae	NA	NA
B620	6	2.3843e-06	0.286671	-0.641755	0.444444	2	Peripheral	Bacteria	Planctomycetota	Planctomycetes	Isosphaerales	Isosphaeraceae	Tundrisphaera	NA
B2294	1	0	0.237002	-0.373449	0	6	Peripheral	Bacteria	Planctomycetota	Planctomycetes	Isosphaerales	Isosphaeraceae	Tundrisphaera	NA
B1340	1	0	0.252047	-0.725136	0	1	Peripheral	Bacteria	Planctomycetota	Phycisphaerae	Tepidisphaerales	WD2101_soil_group	WD2101_soil_group	uncultured_eubacterium
B2199	1	0	0.21426	-0.501454	0	4	Peripheral	Bacteria	Planctomycetota	Phycisphaerae	Tepidisphaerales	WD2101_soil_group	WD2101_soil_group	NA
B758	1	0	1	0	0	28	Peripheral	Bacteria	Planctomycetota	Phycisphaerae	Tepidisphaerales	WD2101_soil_group	WD2101_soil_group	NA
B1525	1	0	0.239329	-0.846366	0	2	Peripheral	Bacteria	Acidobacteriota	Vicinamibacteria	Vicinamibacterales	uncultured	uncultured	uncultured_Acidobacteriales
B876	1	0	1	0	0	27	Peripheral	Bacteria	Acidobacteriota	Vicinamibacteria	Vicinamibacterales	uncultured	uncultured	NA
B1162	1	0	0.21211	-0.374868	0	7	Peripheral	Bacteria	Acidobacteriota	Vicinamibacteria	Vicinamibacterales	uncultured	uncultured	uncultured_Acidobacteria
B1481	1	0	0.193987	-0.501454	0	4	Peripheral	Bacteria	Acidobacteriota	Vicinamibacteria	Vicinamibacterales	uncultured	uncultured	NA
B916	5	4.7903e-05	0.267083	-0.709959	0.48	2	Peripheral	Bacteria	Acidobacteriota	Vicinamibacteria	Vicinamibacterales	uncultured	uncultured	uncultured_Acidobacteria
B1583	8	2.16629e-06	0.234877	0.384954	0	4	Peripheral	Bacteria	Acidobacteriota	Vicinamibacteria	Vicinamibacterales	uncultured	uncultured	NA
B1307	1	0	0.194589	-0.29905	0	8	Peripheral	Bacteria	Acidobacteriota	Vicinamibacteria	Vicinamibacterales	uncultured	uncultured	NA
B1641	2	0	0.248478	-0.377964	0.5	15	Peripheral	Bacteria	Acidobacteriota	Vicinamibacteria	Vicinamibacterales	uncultured	uncultured	NA
B1634	1	0	0.244941	-0.846366	0	2	Peripheral	Bacteria	GAL15	GAL15	GAL15	GAL15	GAL15	uncultured_Firmicutes
B2566	1	0	0.229532	-0.373449	0	6	Peripheral	Bacteria	GAL15	GAL15	GAL15	GAL15	GAL15	uncultured_Firmicutes
B1542	3	0	0.233161	-0.222327	0.444444	6	Peripheral	Bacteria	GAL15	GAL15	GAL15	GAL15	GAL15	uncultured_Firmicutes
B940	8	0.000345919	0.278616	-0.573552	0.53125	2	Peripheral	Bacteria	Chloroflexi	Ktedonobacteria	B12-WMSP1	B12-WMSP1	B12-WMSP1	uncultured_bacterium
B1438	4	0	0.255794	-0.709959	0.375	2	Peripheral	Bacteria	Chloroflexi	JG30-KF-CM66	JG30-KF-CM66	JG30-KF-CM66	JG30-KF-CM66	uncultured_Caldilinea
B2098	1	0	0.215575	-0.373449	0	6	Peripheral	Bacteria	Chloroflexi	TK10	TK10	TK10	TK10	bacterium_Ellin6543
B1367	2	0	0.221507	-0.645904	0	1	Peripheral	Bacteria	Chloroflexi	TK10	TK10	TK10	TK10	bacterium_Ellin6543
B2468	1	0	0.194589	-0.29905	0	8	Peripheral	Bacteria	Chloroflexi	TK10	TK10	TK10	TK10	NA
B1808	1	0	0.237805	-0.373449	0	6	Peripheral	Bacteria	Chloroflexi	TK10	TK10	TK10	TK10	NA
B1732	2	3.42963e-05	0.234156	-0.501454	0.5	4	Peripheral	Bacteria	Chloroflexi	Anaerolineae	SBR1031	SBR1031	SBR1031	uncultured_Gemmatimonadetes
B1519	2	0	0.231134	-0.778163	0	2	Peripheral	Bacteria	Chloroflexi	Anaerolineae	Anaerolineales	Anaerolineaceae	uncultured	uncultured_Bellilinea
B2879	1	0	0.237002	-0.373449	0	6	Peripheral	Bacteria	Chloroflexi	Anaerolineae	Anaerolineales	Anaerolineaceae	uncultured	uncultured_Bellilinea
B2071	2	0	0.248478	-0.377964	0.5	15	Peripheral	Bacteria	Chloroflexi	Anaerolineae	Anaerolineales	Anaerolineaceae	uncultured	uncultured_Bellilinea
B39	7	7.17225e-05	0.271042	-0.573552	0.408163	2	Peripheral	Bacteria	Chloroflexi	Ktedonobacteria	Ktedonobacterales	Ktedonobacteraceae	JG30a-KF-32	uncultured_bacterium
B36	7	0.000181834	0.287752	-0.249746	1.11022e-16	1	Peripheral	Bacteria	Chloroflexi	Ktedonobacteria	Ktedonobacterales	Ktedonobacteraceae	JG30a-KF-32	uncultured_bacterium
B44	1	0	0.260695	-0.725136	0	1	Peripheral	Bacteria	Chloroflexi	Ktedonobacteria	Ktedonobacterales	Ktedonobacteraceae	JG30a-KF-32	uncultured_bacterium
B2073	1	0	0.213712	-0.846366	0	2	Peripheral	Bacteria	Chloroflexi	Ktedonobacteria	Ktedonobacterales	Ktedonobacteraceae	1921-02-01	uncultured_bacterium
B2592	1	0	0.229202	-0.846366	0	2	Peripheral	Bacteria	Chloroflexi	Ktedonobacteria	Ktedonobacterales	Ktedonobacteraceae	1921-02-01	NA
B489	1	0	0.221061	-0.725136	0	1	Peripheral	Bacteria	Chloroflexi	Ktedonobacteria	Ktedonobacterales	Ktedonobacteraceae	1921-02-01	uncultured_bacterium
B1128	1	0	0.233037	-0.846366	0	2	Peripheral	Bacteria	Chloroflexi	Ktedonobacteria	Ktedonobacterales	Ktedonobacteraceae	1921-02-01	uncultured_bacterium
B2886	1	0	0.222124	-0.501454	0	4	Peripheral	Bacteria	Chloroflexi	Ktedonobacteria	Ktedonobacterales	Ktedonobacteraceae	FCPS473	uncultured_bacterium
B1973	1	0	0.223852	-0.846366	0	2	Peripheral	Bacteria	Chloroflexi	Ktedonobacteria	Ktedonobacterales	Ktedonobacteraceae	HSB_OF53-F07	uncultured_Chloroflexales
B3113	1	0	0.220671	-0.373449	0	6	Peripheral	Bacteria	Chloroflexi	Ktedonobacteria	Ktedonobacterales	Ktedonobacteraceae	NA	NA
B1757	1	0	0.207668	-0.725136	0	1	Peripheral	Bacteria	Chloroflexi	Ktedonobacteria	Ktedonobacterales	Ktedonobacteraceae	NA	NA
B1184	3	1.17451e-05	0.258926	-0.598537	0.444444	3	Peripheral	Bacteria	Chloroflexi	Ktedonobacteria	Ktedonobacterales	Ktedonobacteraceae	Thermosporothrix	uncultured_bacterium
B1249	1	0	0.225869	-0.725136	0	1	Peripheral	Bacteria	Chloroflexi	Ktedonobacteria	Ktedonobacterales	Ktedonobacteraceae	Thermosporothrix	uncultured_bacterium
B15	1	0	0.209402	-1.22474	0	19	Peripheral	Bacteria	Chloroflexi	Ktedonobacteria	Ktedonobacterales	Ktedonobacteraceae	uncultured	uncultured_Clostridiales
B29	2	3.94903e-05	0.268267	-0.667829	0.5	3	Peripheral	Bacteria	Chloroflexi	Ktedonobacteria	Ktedonobacterales	Ktedonobacteraceae	uncultured	uncultured_Clostridiales
B1132	8	3.61873e-06	0.27184	-0.368941	0	2	Peripheral	Bacteria	Chloroflexi	Ktedonobacteria	Ktedonobacterales	Ktedonobacteraceae	NA	NA
B2285	4	0	0.233595	-0.121565	0	4	Peripheral	Bacteria	Chloroflexi	AD3	AD3	AD3	AD3	uncultured_Chloroflexi
B688	1	0	0.19598	-0.373449	0	6	Peripheral	Bacteria	Chloroflexi	AD3	AD3	AD3	AD3	uncultured_Chloroflexi
B2334	1	0	0.22552	-0.373449	0	6	Peripheral	Bacteria	Chloroflexi	AD3	AD3	AD3	AD3	uncultured_Chloroflexi
B386	2	6.75014e-05	0.250143	-0.57735	0.5	18	Peripheral	Bacteria	Chloroflexi	AD3	AD3	AD3	AD3	NA
B1604	1	0	0.215496	-0.667829	0	3	Peripheral	Bacteria	Chloroflexi	AD3	AD3	AD3	AD3	uncultured_Chloroflexi
B957	1	0	0.237805	-0.373449	0	6	Peripheral	Bacteria	Chloroflexi	AD3	AD3	AD3	AD3	NA
B889	1	0	0.168701	-0.725136	0	1	Peripheral	Bacteria	Chloroflexi	AD3	AD3	AD3	AD3	uncultured_Chloroflexi
B1144	1	0	0.231714	-0.725136	0	1	Peripheral	Bacteria	Chloroflexi	AD3	AD3	AD3	AD3	uncultured_Chloroflexi
B1717	1	0	0.2523	-0.667829	0	3	Peripheral	Bacteria	Chloroflexi	AD3	AD3	AD3	AD3	uncultured_Chloroflexi
B1158	2	8.07052e-05	0.249467	-0.667829	0.5	3	Peripheral	Bacteria	Chloroflexi	AD3	AD3	AD3	AD3	NA
B1059	10	6.2673e-05	0.274176	-0.113495	0.18	3	Peripheral	Bacteria	Chloroflexi	AD3	AD3	AD3	AD3	NA
B755	1	0	0.212341	-0.667829	0	3	Peripheral	Bacteria	Chloroflexi	AD3	AD3	AD3	AD3	uncultured_Chloroflexi
B360	6	0.00101037	0.266758	-0.390662	0.277778	3	Peripheral	Bacteria	Chloroflexi	AD3	AD3	AD3	AD3	uncultured_Chloroflexi
B1302	1	0	0.22552	-0.373449	0	6	Peripheral	Bacteria	Chloroflexi	AD3	AD3	AD3	AD3	uncultured_Chloroflexi
B586	2	0.00112163	0.185068	1.1547	0	21	Peripheral	Bacteria	Chloroflexi	AD3	AD3	AD3	AD3	uncultured_Chloroflexi
B730	1	0	0.13647	-0.758475	0	10	Peripheral	Bacteria	Chloroflexi	AD3	AD3	AD3	AD3	uncultured_Chloroflexi
B731	4	0	0.244907	0.0799149	0	6	Peripheral	Bacteria	Chloroflexi	AD3	AD3	AD3	AD3	uncultured_Chloroflexi
B1834	1	0	0.202026	-0.373449	0	6	Peripheral	Bacteria	Chloroflexi	AD3	AD3	AD3	AD3	uncultured_Chloroflexi
B1491	1	0	0.237805	-0.373449	0	6	Peripheral	Bacteria	Chloroflexi	AD3	AD3	AD3	AD3	uncultured_Chloroflexi
B1405	5	0.000109368	0.257937	-0.566672	0.56	1	Peripheral	Bacteria	Chloroflexi	Anaerolineae	RBG-13-54-9	RBG-13-54-9	RBG-13-54-9	uncultured_bacterium
B1822	1	0	0.194589	-0.29905	0	8	Peripheral	Bacteria	Chloroflexi	AD3	AD3	AD3	AD3	uncultured_Chloroflexi
B1860	1	0	0.248795	-0.725136	0	1	Peripheral	Bacteria	Chloroflexi	AD3	AD3	AD3	AD3	uncultured_bacterium
B2738	1	0	0.200205	-0.725136	0	1	Peripheral	Bacteria	Chloroflexi	AD3	AD3	AD3	AD3	uncultured_Thermoflavimicrobium
B963	11	6.82147e-05	0.26387	0.0250884	0	3	Peripheral	Bacteria	Chloroflexi	AD3	AD3	AD3	AD3	uncultured_forest
B306	1	0	0.23982	-0.846366	0	2	Peripheral	Bacteria	Chloroflexi	AD3	AD3	AD3	AD3	uncultured_forest
B811	1	0	0.213089	-0.725136	0	1	Peripheral	Bacteria	Chloroflexi	AD3	AD3	AD3	AD3	uncultured_forest
B512	1	0	0.168961	-0.725136	0	1	Peripheral	Bacteria	Chloroflexi	AD3	AD3	AD3	AD3	NA
B484	4	0.000589992	0.264148	-0.459953	0	3	Peripheral	Bacteria	Chloroflexi	AD3	AD3	AD3	AD3	NA
B875	2	0	0.194073	-0.374824	0	4	Peripheral	Bacteria	Chloroflexi	AD3	AD3	AD3	AD3	NA
B509	6	0.00194907	0.252809	-0.641755	0.5	2	Peripheral	Bacteria	Chloroflexi	AD3	AD3	AD3	AD3	NA
B656	5	0.00112273	0.264228	-0.573552	0	2	Peripheral	Bacteria	Chloroflexi	AD3	AD3	AD3	AD3	NA
B1747	1	0	0.233037	-0.846366	0	2	Peripheral	Bacteria	Chloroflexi	AD3	AD3	AD3	AD3	uncultured_bacterium
B1678	2	0	0.237034	-0.222327	0	6	Peripheral	Bacteria	Chloroflexi	AD3	AD3	AD3	AD3	uncultured_bacterium
B2249	1	0	0.21296	-0.667829	0	3	Peripheral	Bacteria	Chloroflexi	AD3	AD3	AD3	AD3	uncultured_bacterium
B1504	1	0	0.193987	-0.501454	0	4	Peripheral	Bacteria	Chloroflexi	AD3	AD3	AD3	AD3	NA
B779	2	0.00120843	0.246385	-0.373449	0.5	6	Peripheral	Bacteria	Chloroflexi	AD3	AD3	AD3	AD3	NA
B982	3	0	0.254385	-0.709959	0	2	Peripheral	Bacteria	Chloroflexi	AD3	AD3	AD3	AD3	NA
B1273	3	0	0.227715	-0.566672	0	1	Peripheral	Bacteria	Chloroflexi	AD3	AD3	AD3	AD3	NA
B1124	3	7.61072e-06	0.259117	-0.222327	0.444444	6	Peripheral	Bacteria	Chloroflexi	AD3	AD3	AD3	AD3	NA
B1034	3	0	0.253064	-0.778163	0.444444	2	Peripheral	Bacteria	WPS-2	WPS-2	WPS-2	WPS-2	WPS-2	uncultured_bacterium
B1140	9	7.10522e-08	0.257105	-0.113495	0	3	Peripheral	Bacteria	WPS-2	WPS-2	WPS-2	WPS-2	WPS-2	uncultured_bacterium
B955	2	0	0.236682	-0.778163	0	2	Peripheral	Bacteria	WPS-2	WPS-2	WPS-2	WPS-2	WPS-2	uncultured_bacterium
B1138	6	0.000214368	0.261784	-0.487441	0.444444	1	Peripheral	Bacteria	WPS-2	WPS-2	WPS-2	WPS-2	WPS-2	uncultured_bacterium
B786	1	0	0.216988	-0.373449	0	6	Peripheral	Bacteria	WPS-2	WPS-2	WPS-2	WPS-2	WPS-2	uncultured_bacterium
B914	3	1.03187e-05	0.272558	-0.778163	0.444444	2	Peripheral	Bacteria	WPS-2	WPS-2	WPS-2	WPS-2	WPS-2	uncultured_bacterium
B1270	1	0	0.202026	-0.373449	0	6	Peripheral	Bacteria	WPS-2	WPS-2	WPS-2	WPS-2	WPS-2	uncultured_bacterium
B983	2	1.07349e-05	0.249538	-0.667829	0.5	3	Peripheral	Bacteria	WPS-2	WPS-2	WPS-2	WPS-2	WPS-2	uncultured_bacterium
B2103	1	0	0.241337	-0.846366	0	2	Peripheral	Bacteria	WPS-2	WPS-2	WPS-2	WPS-2	WPS-2	uncultured_bacterium
B1209	7	6.51801e-07	0.267164	-0.437144	1.11022e-16	2	Peripheral	Bacteria	WPS-2	WPS-2	WPS-2	WPS-2	WPS-2	uncultured_Firmicutes
B143	3	0.00112163	0.23344	-0.529245	0	3	Peripheral	Bacteria	WPS-2	WPS-2	WPS-2	WPS-2	WPS-2	uncultured_bacterium
B3789	1	0	0.218828	-0.501454	0	4	Peripheral	Bacteria	WPS-2	WPS-2	WPS-2	WPS-2	WPS-2	uncultured_bacterium
B3107	1	0	0.222124	-0.501454	0	4	Peripheral	Bacteria	WPS-2	WPS-2	WPS-2	WPS-2	WPS-2	uncultured_bacterium
B1654	5	1.27894e-07	0.248162	-0.529245	0.48	3	Peripheral	Bacteria	Actinobacteriota	Actinobacteria	Frankiales	Acidothermaceae	Acidothermus	NA
B1501	1	0	0.21296	-0.667829	0	3	Peripheral	Bacteria	Actinobacteriota	Actinobacteria	Frankiales	Acidothermaceae	Acidothermus	uncultured_actinobacterium
B2704	2	0	0.218855	-0.374824	0	4	Peripheral	Bacteria	Actinobacteriota	Actinobacteria	Frankiales	Acidothermaceae	Acidothermus	uncultured_actinobacterium
B2234	1	0	0.194589	-0.29905	0	8	Peripheral	Bacteria	Actinobacteriota	Actinobacteria	Frankiales	Acidothermaceae	Acidothermus	uncultured_actinobacterium
B2688	1	0	0.202026	-0.373449	0	6	Peripheral	Bacteria	Actinobacteriota	Actinobacteria	Frankiales	Acidothermaceae	Acidothermus	uncultured_actinobacterium
B2007	1	0	0.215153	-0.846366	0	2	Peripheral	Bacteria	Actinobacteriota	Actinobacteria	Frankiales	Acidothermaceae	Acidothermus	uncultured_actinobacterium
B1770	1	0	0.200205	-0.725136	0	1	Peripheral	Bacteria	Actinobacteriota	Actinobacteria	Frankiales	Acidothermaceae	Acidothermus	uncultured_soil
B1037	5	0.00112359	0.246074	-0.390662	0	3	Peripheral	Bacteria	Actinobacteriota	Actinobacteria	Frankiales	Acidothermaceae	Acidothermus	uncultured_soil
B544	1	0	0.238776	-0.846366	0	2	Peripheral	Bacteria	Actinobacteriota	Actinobacteria	Frankiales	Acidothermaceae	Acidothermus	uncultured_soil
B105	1	0	0.248795	-0.725136	0	1	Peripheral	Bacteria	Actinobacteriota	Actinobacteria	Streptosporangiales	Thermomonosporaceae	NA	NA
B899	1	0	0.221815	-0.667829	0	3	Peripheral	Bacteria	Actinobacteriota	Actinobacteria	Streptosporangiales	Thermomonosporaceae	NA	NA
B1154	1	0	0.237002	-0.373449	0	6	Peripheral	Bacteria	Actinobacteriota	Actinobacteria	Catenulisporales	Actinospicaceae	Actinospica	NA
B1427	1	0	0.237002	-0.373449	0	6	Peripheral	Bacteria	Actinobacteriota	Actinobacteria	Micrococcales	Micrococcaceae	Arthrobacter	NA
B1400	3	0	0.252373	-0.222327	0.444444	6	Peripheral	Bacteria	Actinobacteriota	Actinobacteria	Micrococcales	Micrococcaceae	Arthrobacter	NA
B2547	1	0	0.21296	-0.667829	0	3	Peripheral	Bacteria	Actinobacteriota	Actinobacteria	Corynebacteriales	Mycobacteriaceae	Mycobacterium	NA
B305	5	3.07965e-05	0.286999	-0.641755	0.32	2	Peripheral	Bacteria	Actinobacteriota	Actinobacteria	Corynebacteriales	Mycobacteriaceae	Mycobacterium	NA
B372	3	0	0.250357	-0.529245	0	3	Peripheral	Bacteria	Actinobacteriota	Actinobacteria	Corynebacteriales	Mycobacteriaceae	Mycobacterium	NA
B1459	3	0	0.245971	-0.529245	0	3	Peripheral	Bacteria	Actinobacteriota	Actinobacteria	Corynebacteriales	Mycobacteriaceae	Mycobacterium	NA
B704	3	0	0.26391	-0.709959	0	2	Peripheral	Bacteria	Actinobacteriota	Actinobacteria	Corynebacteriales	Mycobacteriaceae	Mycobacterium	NA
B864	2	0	0.252083	-0.645904	0	1	Peripheral	Bacteria	Actinobacteriota	Actinobacteria	Pseudonocardiales	Pseudonocardiaceae	Pseudonocardia	NA
B680	3	0	0.239068	-0.566672	0	1	Peripheral	Bacteria	Actinobacteriota	Actinobacteria	Streptomycetales	Streptomycetaceae	Streptomyces	NA
B2465	1	0	0.202026	-0.373449	0	6	Peripheral	Bacteria	Actinobacteriota	Actinobacteria	Streptomycetales	Streptomycetaceae	Kitasatospora	NA
B1354	4	0	0.241969	-0.487441	0	1	Peripheral	Bacteria	Actinobacteriota	Acidimicrobiia	IMCC26256	IMCC26256	IMCC26256	NA
B1980	1	0	0.193197	-0.846366	0	2	Peripheral	Bacteria	Actinobacteriota	Acidimicrobiia	IMCC26256	IMCC26256	IMCC26256	NA
B2895	1	0	0.237002	-0.373449	0	6	Peripheral	Bacteria	Actinobacteriota	Acidimicrobiia	IMCC26256	IMCC26256	IMCC26256	uncultured_Ferrimicrobium
B1777	6	0	0.25332	-0.32137	0	3	Peripheral	Bacteria	Actinobacteriota	Acidimicrobiia	IMCC26256	IMCC26256	IMCC26256	NA
B1126	1	0	0.218828	-0.501454	0	4	Peripheral	Bacteria	Actinobacteriota	Acidimicrobiia	NA	NA	NA	NA
B1091	3	0	0.255273	-0.566672	0	1	Peripheral	Bacteria	Actinobacteriota	Acidimicrobiia	IMCC26256	IMCC26256	IMCC26256	actinobacterium_BGR
B836	1	0	0.213946	-0.725136	0	1	Peripheral	Bacteria	Actinobacteriota	Acidimicrobiia	uncultured	uncultured	uncultured	NA
B647	4	0	0.254939	-0.487441	0	1	Peripheral	Bacteria	Actinobacteriota	Acidimicrobiia	uncultured	uncultured	uncultured	NA
B736	1	0	0.21211	-0.374868	0	7	Peripheral	Bacteria	Actinobacteriota	Acidimicrobiia	uncultured	uncultured	uncultured	uncultured_forest
B2536	2	0	0.231164	-0.645904	0	1	Peripheral	Bacteria	Actinobacteriota	Acidimicrobiia	uncultured	uncultured	uncultured	uncultured_forest
B3605	1	0	0.237002	-0.373449	0	6	Peripheral	Bacteria	Actinobacteriota	Acidimicrobiia	IMCC26256	IMCC26256	IMCC26256	NA
B2787	4	0	0.233595	-0.121565	0	4	Peripheral	Bacteria	Actinobacteriota	Acidimicrobiia	IMCC26256	IMCC26256	IMCC26256	bacterium_enrichment
B1149	2	0	0.222546	-0.598537	0	3	Peripheral	Bacteria	Actinobacteriota	Thermoleophilia	Solirubrobacterales	Solirubrobacteraceae	Conexibacter	uncultured_bacterium
B1945	1	0	0.214942	-0.377964	0	15	Peripheral	Bacteria	Actinobacteriota	Thermoleophilia	Solirubrobacterales	Solirubrobacteraceae	Conexibacter	uncultured_Conexibacteraceae
B2329	3	0	0.233533	-0.248194	0	4	Peripheral	Bacteria	Actinobacteriota	Thermoleophilia	Solirubrobacterales	Solirubrobacteraceae	Conexibacter	uncultured_Conexibacteraceae
B1439	1	0	0.185342	-0.725136	0	1	Peripheral	Bacteria	Actinobacteriota	Thermoleophilia	Solirubrobacterales	Solirubrobacteraceae	Conexibacter	uncultured_Conexibacteraceae
B539	1	0	0.186901	-0.710903	0	12	Peripheral	Bacteria	Actinobacteriota	Thermoleophilia	Solirubrobacterales	Solirubrobacteraceae	Conexibacter	uncultured_Conexibacteraceae
B652	6	0.000412031	0.260967	-0.32137	0	3	Peripheral	Bacteria	Actinobacteriota	Thermoleophilia	Solirubrobacterales	Solirubrobacteraceae	Conexibacter	uncultured_Conexibacteraceae
B1206	1	0	0.200778	-0.725136	0	1	Peripheral	Bacteria	Actinobacteriota	Thermoleophilia	Solirubrobacterales	Solirubrobacteraceae	Conexibacter	uncultured_Conexibacteraceae
B207	1	0	0.237002	-0.373449	0	6	Peripheral	Bacteria	Actinobacteriota	Thermoleophilia	Solirubrobacterales	67-14	67-14	NA
B1288	3	7.58239e-06	0.237612	-0.529245	0	3	Peripheral	Bacteria	Actinobacteriota	Thermoleophilia	Gaiellales	uncultured	uncultured	NA
B1269	3	1.73833e-06	0.25025	-0.222327	0.444444	6	Peripheral	Bacteria	Actinobacteriota	Thermoleophilia	Gaiellales	uncultured	uncultured	NA
B1855	5	3.14046e-06	0.239296	-0.573552	0	2	Peripheral	Bacteria	Actinobacteriota	Thermoleophilia	Gaiellales	uncultured	uncultured	NA
B1238	10	4.30754e-07	0.257218	-0.0442033	0	3	Peripheral	Bacteria	Actinobacteriota	Thermoleophilia	Gaiellales	uncultured	uncultured	NA
B2825	1	0	0.237002	-0.373449	0	6	Peripheral	Bacteria	Acidobacteriota	Blastocatellia	Blastocatellales	Blastocatellaceae	Stenotrophobacter	metagenome
B3430	1	0	0.237805	-0.373449	0	6	Peripheral	Bacteria	Acidobacteriota	Blastocatellia	Pyrinomonadales	Pyrinomonadaceae	RB41	NA
B1195	6	0	0.233688	0.131695	0	4	Peripheral	Bacteria	Acidobacteriota	Blastocatellia	Pyrinomonadales	Pyrinomonadaceae	RB41	NA
B2486	1	0	0.240807	-0.846366	0	2	Peripheral	Bacteria	Acidobacteriota	Blastocatellia	Elev-16S-573	Elev-16S-573	Elev-16S-573	uncultured_proteobacterium
B1898	1	0	0.198957	-0.373449	0	6	Peripheral	Bacteria	Acidobacteriota	Blastocatellia	2023-11-24	2023-11-24	2023-11-24	NA
B1142	4	0.000498925	0.249042	-0.566672	0.375	1	Peripheral	Bacteria	Acidobacteriota	Blastocatellia	2023-11-24	2023-11-24	2023-11-24	NA
B2187	1	0	0.218828	-0.501454	0	4	Peripheral	Bacteria	Acidobacteriota	Acidobacteriae	NA	NA	NA	NA
B2831	1	0	0.233037	-0.846366	0	2	Peripheral	Bacteria	Acidobacteriota	Acidobacteriae	NA	NA	NA	NA
B2215	1	0	0.202026	-0.373449	0	6	Peripheral	Bacteria	Acidobacteriota	Acidobacteriae	Bryobacterales	Bryobacteraceae	Bryobacter	NA
B735	9	0.000187077	0.274777	-0.170514	0.197531	1	Peripheral	Bacteria	Acidobacteriota	Acidobacteriae	Bryobacterales	Bryobacteraceae	Bryobacter	NA
B1433	1	0	0.237805	-0.373449	0	6	Peripheral	Bacteria	Acidobacteriota	Acidobacteriae	Bryobacterales	Bryobacteraceae	Bryobacter	uncultured_Holophaga
B767	1	0	0.237002	-0.373449	0	6	Peripheral	Bacteria	Acidobacteriota	Acidobacteriae	Bryobacterales	Bryobacteraceae	Bryobacter	uncultured_Holophaga
B3360	1	0	0.202026	-0.373449	0	6	Peripheral	Bacteria	Acidobacteriota	Acidobacteriae	Bryobacterales	Bryobacteraceae	Bryobacter	NA
B2589	1	0	0.248372	-0.846366	0	2	Peripheral	Bacteria	Acidobacteriota	Acidobacteriae	Bryobacterales	Bryobacteraceae	Bryobacter	NA
B1214	1	0	0.194589	-0.29905	0	8	Peripheral	Bacteria	Acidobacteriota	Acidobacteriae	Bryobacterales	Bryobacteraceae	Bryobacter	NA
B4015	1	0	0.222124	-0.501454	0	4	Peripheral	Bacteria	Acidobacteriota	Acidobacteriae	Bryobacterales	Bryobacteraceae	Bryobacter	NA
B1388	2	0	0.260773	-0.645904	0	1	Peripheral	Bacteria	Acidobacteriota	Acidobacteriae	Bryobacterales	Bryobacteraceae	Bryobacter	uncultured_Acidobacteriales
B1131	1	0	0.248795	-0.725136	0	1	Peripheral	Bacteria	Acidobacteriota	Acidobacteriae	Solibacterales	Solibacteraceae	Candidatus_Solibacter	NA
B1881	1	0	0.194589	-0.29905	0	8	Peripheral	Bacteria	Acidobacteriota	Acidobacteriae	Solibacterales	Solibacteraceae	Candidatus_Solibacter	NA
B2671	2	0	0.230134	-0.374824	0	4	Peripheral	Bacteria	Acidobacteriota	Acidobacteriae	Solibacterales	Solibacteraceae	Candidatus_Solibacter	uncultured_bacterium
B2032	1	0	0.237002	-0.373449	0	6	Peripheral	Bacteria	Acidobacteriota	Acidobacteriae	Solibacterales	Solibacteraceae	Candidatus_Solibacter	NA
B440	1	0	0.217904	-0.725136	0	1	Peripheral	Bacteria	Acidobacteriota	Acidobacteriae	Solibacterales	Solibacteraceae	Candidatus_Solibacter	NA
B2549	1	0	0.200205	-0.725136	0	1	Peripheral	Bacteria	Acidobacteriota	Acidobacteriae	Solibacterales	Solibacteraceae	Candidatus_Solibacter	NA
B2577	1	0	0.237002	-0.373449	0	6	Peripheral	Bacteria	Acidobacteriota	Acidobacteriae	Solibacterales	Solibacteraceae	Candidatus_Solibacter	NA
B1961	2	0	0.234406	-0.645904	0	1	Peripheral	Bacteria	Acidobacteriota	Acidobacteriae	Solibacterales	Solibacteraceae	Candidatus_Solibacter	NA
B1656	2	0	0.202049	-0.222327	0	6	Peripheral	Bacteria	Acidobacteriota	Acidobacteriae	Solibacterales	Solibacteraceae	Candidatus_Solibacter	NA
B1078	1	0	0.229202	-0.846366	0	2	Peripheral	Bacteria	Acidobacteriota	Acidobacteriae	Solibacterales	Solibacteraceae	Candidatus_Solibacter	NA
B900	3	0	0.221088	-0.0712062	0	6	Peripheral	Bacteria	Acidobacteriota	Thermoanaerobaculia	Thermoanaerobaculales	Thermoanaerobaculaceae	Subgroup_10	NA
B2066	1	0	0.21211	-0.374868	0	7	Peripheral	Bacteria	Acidobacteriota	Thermoanaerobaculia	Thermoanaerobaculales	Thermoanaerobaculaceae	Subgroup_10	NA
B1327	1	0	0.179871	-0.501454	0	4	Peripheral	Bacteria	Acidobacteriota	Holophagae	Subgroup_7	Subgroup_7	Subgroup_7	uncultured_proteobacterium
B295	3	8.59191e-05	0.259194	-0.645904	0.444444	1	Peripheral	Bacteria	Acidobacteriota	Holophagae	Subgroup_7	Subgroup_7	Subgroup_7	NA
B1507	1	0	0.199183	-0.725136	0	1	Peripheral	Bacteria	Acidobacteriota	Holophagae	Subgroup_7	Subgroup_7	Subgroup_7	NA
B1359	1	0	0.200205	-0.725136	0	1	Peripheral	Bacteria	Acidobacteriota	Holophagae	Subgroup_7	Subgroup_7	Subgroup_7	NA
B848	3	0.000197949	0.242504	-0.222327	0.444444	6	Peripheral	Bacteria	Acidobacteriota	Holophagae	Subgroup_7	Subgroup_7	Subgroup_7	NA
B2312	2	0	0.205841	-0.645904	0	1	Peripheral	Bacteria	Acidobacteriota	Holophagae	Subgroup_7	Subgroup_7	Subgroup_7	NA
B2111	1	0	0.237805	-0.373449	0	6	Peripheral	Bacteria	Acidobacteriota	Holophagae	Subgroup_7	Subgroup_7	Subgroup_7	NA
B2467	1	0	0.237805	-0.373449	0	6	Peripheral	Bacteria	Acidobacteriota	Holophagae	Subgroup_7	Subgroup_7	Subgroup_7	NA
B1637	3	0	0.260734	-0.709959	0	2	Peripheral	Bacteria	Gemmatimonadota	Gemmatimonadetes	Gemmatimonadales	Gemmatimonadaceae	uncultured	NA
B920	1	0	0.234187	-0.846366	0	2	Peripheral	Bacteria	Gemmatimonadota	Gemmatimonadetes	Gemmatimonadales	Gemmatimonadaceae	uncultured	NA
B1668	2	0	0.248936	-0.778163	0	2	Peripheral	Bacteria	Gemmatimonadota	Gemmatimonadetes	Gemmatimonadales	Gemmatimonadaceae	uncultured	uncultured_bacterium
B2291	1	0	0.202026	-0.373449	0	6	Peripheral	Bacteria	Myxococcota	Polyangia	Polyangiales	Polyangiaceae	Pajaroellobacter	NA
B2230	1	0	0.237805	-0.373449	0	6	Peripheral	Bacteria	Myxococcota	Polyangia	Polyangiales	Polyangiaceae	Pajaroellobacter	uncultured_Polyangiaceae
B1960	3	0	0.239068	-0.566672	0	1	Peripheral	Bacteria	Myxococcota	Polyangia	Haliangiales	Haliangiaceae	Haliangium	uncultured_Kofleriaceae
B1290	1	0	0.185734	-0.373449	0	6	Peripheral	Bacteria	Myxococcota	Myxococcia	Myxococcales	Anaeromyxobacteraceae	Anaeromyxobacter	uncultured_delta
B775	1	0	0.231714	-0.725136	0	1	Peripheral	Bacteria	RCP2-54	RCP2-54	RCP2-54	RCP2-54	RCP2-54	NA
B668	3	5.31393e-05	0.245317	-1.06573	0.444444	5	Peripheral	Bacteria	RCP2-54	RCP2-54	RCP2-54	RCP2-54	RCP2-54	NA
B623	2	0	0.206592	-0.598537	0	3	Peripheral	Bacteria	RCP2-54	RCP2-54	RCP2-54	RCP2-54	RCP2-54	uncultured_delta
B1506	1	0	0.218937	-0.725136	0	1	Peripheral	Bacteria	RCP2-54	RCP2-54	RCP2-54	RCP2-54	RCP2-54	uncultured_delta
B214	7	0.000450903	0.281701	-0.459953	0.489796	3	Peripheral	Bacteria	RCP2-54	RCP2-54	RCP2-54	RCP2-54	RCP2-54	NA
B453	3	0	0.227804	-0.248194	0	4	Peripheral	Bacteria	RCP2-54	RCP2-54	RCP2-54	RCP2-54	RCP2-54	NA
B662	5	0.000154001	0.269461	-0.641755	0.32	2	Peripheral	Bacteria	RCP2-54	RCP2-54	RCP2-54	RCP2-54	RCP2-54	NA
B1021	2	9.38073e-06	0.250571	-0.598537	0	3	Peripheral	Bacteria	RCP2-54	RCP2-54	RCP2-54	RCP2-54	RCP2-54	uncultured_Syntrophobacterales
B1189	2	0	0.213218	-0.645904	0	1	Peripheral	Bacteria	RCP2-54	RCP2-54	RCP2-54	RCP2-54	RCP2-54	uncultured_Syntrophobacterales
B408	3	0	0.252991	-0.222327	0.444444	6	Peripheral	Bacteria	RCP2-54	RCP2-54	RCP2-54	RCP2-54	RCP2-54	NA
B1294	1	0	0.234751	-0.846366	0	2	Peripheral	Bacteria	RCP2-54	RCP2-54	RCP2-54	RCP2-54	RCP2-54	uncultured_bacterium
B1883	1	0	0.21296	-0.667829	0	3	Peripheral	Bacteria	RCP2-54	RCP2-54	RCP2-54	RCP2-54	RCP2-54	uncultured_bacterium
B655	5	2.42378e-05	0.251037	-0.408209	0	1	Peripheral	Bacteria	RCP2-54	RCP2-54	RCP2-54	RCP2-54	RCP2-54	NA
B2256	1	0	0.215153	-0.846366	0	2	Peripheral	Bacteria	RCP2-54	RCP2-54	RCP2-54	RCP2-54	RCP2-54	NA
B1442	1	0	0.244941	-0.846366	0	2	Peripheral	Bacteria	RCP2-54	RCP2-54	RCP2-54	RCP2-54	RCP2-54	NA
B1456	2	0	0.252083	-0.645904	0	1	Peripheral	Bacteria	RCP2-54	RCP2-54	RCP2-54	RCP2-54	RCP2-54	uncultured_bacterium
B1403	1	0	0.224712	-0.846366	0	2	Peripheral	Bacteria	Proteobacteria	Alphaproteobacteria	Elsterales	uncultured	uncultured	NA
B1554	2	0	0.207865	-0.645904	0	1	Peripheral	Bacteria	Proteobacteria	Alphaproteobacteria	Elsterales	URHD0088	URHD0088	NA
B1345	1	0	0.252047	-0.725136	0	1	Peripheral	Bacteria	Proteobacteria	Alphaproteobacteria	Elsterales	URHD0088	URHD0088	NA
B1467	1	0	0.218828	-0.501454	0	4	Peripheral	Bacteria	Proteobacteria	Alphaproteobacteria	Elsterales	URHD0088	URHD0088	uncultured_bacterium
B2430	1	0	0.225434	-0.846366	0	2	Peripheral	Bacteria	Proteobacteria	Alphaproteobacteria	Elsterales	uncultured	uncultured	uncultured_Hyphomicrobiaceae
B242	6	0.000503601	0.272558	-0.641755	0.5	2	Peripheral	Bacteria	Proteobacteria	Alphaproteobacteria	Elsterales	uncultured	uncultured	uncultured_bacterium
B528	3	0	0.261433	-0.566672	0	1	Peripheral	Bacteria	Proteobacteria	Alphaproteobacteria	Elsterales	uncultured	uncultured	NA
B2355	1	0	0.245833	-0.667829	0	3	Peripheral	Bacteria	Proteobacteria	Alphaproteobacteria	Elsterales	uncultured	uncultured	uncultured_proteobacterium
B1024	1	0	0.178499	-1.22474	0	20	Peripheral	Bacteria	Proteobacteria	Alphaproteobacteria	Elsterales	uncultured	uncultured	uncultured_Rhodospirillaceae
B248	3	3.78244e-05	0.27897	-0.778163	0.444444	2	Peripheral	Bacteria	Proteobacteria	Alphaproteobacteria	Elsterales	uncultured	uncultured	uncultured_Rhodospirillaceae
B2749	1	0	0.237002	-0.373449	0	6	Peripheral	Bacteria	Proteobacteria	Alphaproteobacteria	Elsterales	uncultured	uncultured	NA
B142	3	0	0.24247	-0.529245	0	3	Peripheral	Bacteria	Proteobacteria	Alphaproteobacteria	Elsterales	uncultured	uncultured	uncultured_Stella
B1166	3	0	0.253028	-0.566672	0	1	Peripheral	Bacteria	Proteobacteria	Alphaproteobacteria	Azospirillales	Inquilinaceae	Inquilinus	NA
B624	2	0	0.239656	-0.645904	0	1	Peripheral	Bacteria	Proteobacteria	Alphaproteobacteria	Rhizobiales	uncultured	uncultured	uncultured_Hyphomicrobiaceae
B1173	1	0	0.185479	-0.725136	0	1	Peripheral	Bacteria	Proteobacteria	Alphaproteobacteria	Rhizobiales	uncultured	uncultured	uncultured_Hyphomicrobiaceae
B1449	1	0	0.228278	-0.846366	0	2	Peripheral	Bacteria	Proteobacteria	Alphaproteobacteria	Rhizobiales	uncultured	uncultured	uncultured_Hyphomicrobiaceae
B1177	4	0	0.25531	-0.459953	0	3	Peripheral	Bacteria	Proteobacteria	Alphaproteobacteria	Acetobacterales	Acetobacteraceae	uncultured	NA
B1317	3	0	0.253028	-0.566672	0	1	Peripheral	Bacteria	Proteobacteria	Alphaproteobacteria	Micropepsales	Micropepsaceae	NA	NA
B1228	3	0	0.237098	-0.709959	0	2	Peripheral	Bacteria	Proteobacteria	Alphaproteobacteria	Rhizobiales	Xanthobacteraceae	Xanthobacteraceae	Rhizobiales_bacterium
B95	5	2.77138e-06	0.286344	-0.487441	0.32	1	Peripheral	Bacteria	Proteobacteria	Alphaproteobacteria	Rhizobiales	Rhodomicrobiaceae	Rhodomicrobium	NA
B475	1	0	0.237002	-0.373449	0	6	Peripheral	Bacteria	Proteobacteria	Alphaproteobacteria	Rhizobiales	Rhodomicrobiaceae	Rhodomicrobium	NA
B1564	1	0	0.249573	-0.846366	0	2	Peripheral	Bacteria	Proteobacteria	Alphaproteobacteria	Rhizobiales	Beijerinckiaceae	Roseiarcus	NA
B778	1	0	0.200205	-0.725136	0	1	Peripheral	Bacteria	Proteobacteria	Alphaproteobacteria	Rhizobiales	Beijerinckiaceae	Roseiarcus	NA
B497	1	0	0.245661	-0.667829	0	3	Peripheral	Bacteria	Proteobacteria	Alphaproteobacteria	Rhizobiales	Beijerinckiaceae	uncultured	uncultured_forest
B201	3	3.04686e-05	0.244633	-0.645904	0.444444	1	Peripheral	Bacteria	Proteobacteria	Alphaproteobacteria	Rhizobiales	Beijerinckiaceae	uncultured	uncultured_forest
B1690	1	0	0.248372	-0.846366	0	2	Peripheral	Bacteria	Proteobacteria	Alphaproteobacteria	Rhizobiales	Beijerinckiaceae	Methylovirgula	NA
B1712	1	0	0.215153	-0.846366	0	2	Peripheral	Bacteria	Proteobacteria	Alphaproteobacteria	Rhizobiales	Beijerinckiaceae	Methylovirgula	uncultured_Alphaproteobacteria
B1477	1	0	0.248795	-0.725136	0	1	Peripheral	Bacteria	Proteobacteria	Alphaproteobacteria	Rhizobiales	Beijerinckiaceae	Methylovirgula	uncultured_Alphaproteobacteria
B1095	2	0	0.227656	-0.645904	0	1	Peripheral	Bacteria	Proteobacteria	Alphaproteobacteria	Rhizobiales	Beijerinckiaceae	Methylovirgula	uncultured_Alphaproteobacteria
B2316	6	0	0.233688	0.131695	0	4	Peripheral	Bacteria	Proteobacteria	Alphaproteobacteria	Rhizobiales	Xanthobacteraceae	uncultured	NA
B1380	1	0	0.191552	-0.501454	0	4	Peripheral	Bacteria	Proteobacteria	Alphaproteobacteria	Rhizobiales	Xanthobacteraceae	NA	NA
B1424	1	0	0.185538	-0.725136	0	1	Peripheral	Bacteria	Proteobacteria	Alphaproteobacteria	Rhizobiales	Xanthobacteraceae	NA	NA
B1798	1	0	0.237002	-0.373449	0	6	Peripheral	Bacteria	Proteobacteria	Alphaproteobacteria	Rhizobiales	Xanthobacteraceae	NA	NA
B1436	1	0	0.212341	-0.667829	0	3	Peripheral	Bacteria	Proteobacteria	Alphaproteobacteria	Rhizobiales	Xanthobacteraceae	NA	NA
B712	6	1.68718e-06	0.244157	-0.390662	0.277778	3	Peripheral	Bacteria	Proteobacteria	Alphaproteobacteria	Rhizobiales	Xanthobacteraceae	uncultured	NA
B1532	1	0	0.199183	-0.725136	0	1	Peripheral	Bacteria	Proteobacteria	Alphaproteobacteria	Rhizobiales	Xanthobacteraceae	NA	NA
B2938	1	0	0.237002	-0.373449	0	6	Peripheral	Bacteria	Proteobacteria	Alphaproteobacteria	Rhizobiales	Xanthobacteraceae	NA	NA
B2022	1	0	0.237002	-0.373449	0	6	Peripheral	Bacteria	Proteobacteria	Alphaproteobacteria	Rhizobiales	Xanthobacteraceae	uncultured	NA
B2936	1	0	0.212341	-0.667829	0	3	Peripheral	Bacteria	Proteobacteria	Alphaproteobacteria	Rhizobiales	Xanthobacteraceae	NA	NA
B738	3	0	0.253028	-0.566672	0	1	Peripheral	Bacteria	Proteobacteria	Alphaproteobacteria	Rhizobiales	Xanthobacteraceae	NA	NA
B1308	1	0	0.243818	-0.667829	0	3	Peripheral	Bacteria	Proteobacteria	Alphaproteobacteria	Rhizobiales	Xanthobacteraceae	uncultured	uncultured_Blastochloris
B468	3	0.000247332	0.242705	-0.222327	0.444444	6	Peripheral	Bacteria	Proteobacteria	Alphaproteobacteria	Rhizobiales	Xanthobacteraceae	uncultured	NA
B1426	1	0	0.200205	-0.725136	0	1	Peripheral	Bacteria	Proteobacteria	Alphaproteobacteria	Rhizobiales	Xanthobacteraceae	uncultured	uncultured_Blastochloris
B1056	1	0	0.231806	-0.725136	0	1	Peripheral	Bacteria	Proteobacteria	Alphaproteobacteria	Rhizobiales	Xanthobacteraceae	uncultured	NA
B1197	4	0	0.221144	0.0799149	0	6	Peripheral	Bacteria	Proteobacteria	Alphaproteobacteria	Rhizobiales	Xanthobacteraceae	uncultured	NA
B1082	2	0	0.216827	-0.778163	0	2	Peripheral	Bacteria	Proteobacteria	Alphaproteobacteria	Rhizobiales	Xanthobacteraceae	uncultured	NA
B1324	1	0	0.227538	-0.725136	0	1	Peripheral	Bacteria	Proteobacteria	Alphaproteobacteria	Rhizobiales	Xanthobacteraceae	uncultured	uncultured_Blastochloris
B1181	1	0	0.237805	-0.373449	0	6	Peripheral	Bacteria	Proteobacteria	Alphaproteobacteria	Rhizobiales	Xanthobacteraceae	uncultured	uncultured_Blastochloris
F138	28	0.0223729	0.250285	1.41412	1.11022e-16	1	Peripheral	Fungi	Basidiomycota	Agaricomycetes	Agaricales	Cortinariaceae	Cortinarius	Cortinarius_vibratilis
F252	27	0.00163943	0.294562	1.09719	0.203018	1	Peripheral	Fungi	Rozellomycota	Rozellomycota_cls_Incertae_sedis	Rozellomycota_ord_Incertae_sedis	Rozellomycota_fam_Incertae_sedis	Rozellomycota_gen_Incertae_sedis	Rozellomycota_sp
F245	27	0.00488034	0.310455	0.384108	0.55144	1	Peripheral	Fungi	Rozellomycota	Rozellomycota_cls_Incertae_sedis	Rozellomycota_ord_Incertae_sedis	Rozellomycota_fam_Incertae_sedis	Rozellomycota_gen_Incertae_sedis	Rozellomycota_sp
F436	14	0.00178156	0.290707	0.146413	0.255102	1	Peripheral	Fungi	Basidiomycota	Agaricomycetes	Agaricales	Omphalotaceae	Mycetinis	Mycetinis_scorodonius
F161	38	0.011753	0.325905	0.926929	0.463989	2	Peripheral	Fungi	Ascomycota	Sordariomycetes	Hypocreales	Clavicipitaceae	Metapochonia	Metapochonia_bulbillosa
F62	41	0.0113278	0.299539	1.75738	0.214158	3	Peripheral	Fungi	Basidiomycota	Agaricomycetes	Agaricales	Entolomataceae	Entoloma	Entoloma_rhodopolium
F445	13	0.00190859	0.275121	-0.16433	0.272189	2	Peripheral	Fungi	Basidiomycota	Agaricomycetes	Tremellodendropsidales	Tremellodendropsidales_fam_Incertae_sedis	Tremellodendropsidales_gen_Incertae_sedis	Tremellodendropsidales_sp
F217	20	0.00133358	0.278704	2.04449	0.265	6	Peripheral	Fungi	Basidiomycota	Agaricomycetes	Thelephorales	Thelephoraceae	NA	NA
F241	3	0.00112517	0.223823	-0.529245	0	3	Peripheral	Fungi	Unidentified	Unidentified	NA	NA	NA	NA
F28	32	0.00511519	0.3219	1.17643	0.363281	1	Peripheral	Fungi	Basidiomycota	Agaricomycetes	NA	NA	NA	NA
F24	41	0.00937211	0.330446	1.49335	0.439024	1	Peripheral	Fungi	Basidiomycota	Agaricomycetes	NA	NA	NA	NA
F216	19	0.00431412	0.290371	0.244892	0.193906	2	Peripheral	Fungi	Basidiomycota	Agaricomycetes	Thelephorales	Thelephoraceae	NA	NA
F65	33	0.010981	0.303791	0.995133	0.273646	2	Peripheral	Fungi	Basidiomycota	Agaricomycetes	Sebacinales	Sebacinaceae	Sebacina	Sebacina_sp
F111	30	0.000365934	0.297407	1.41412	0.124444	1	Peripheral	Fungi	Ascomycota	Sordariomycetes	Hypocreales	Cordycipitaceae	Lecanicillium	Lecanicillium_psalliotae
F259	13	0.001505	0.285645	-0.0120505	0.378698	1	Peripheral	Fungi	Ascomycota	Leotiomycetes	Helotiales	Dermateaceae	Pezicula	NA
F412	34	0.00134316	0.296854	1.73105	0.110727	1	Peripheral	Fungi	Unidentified	Unidentified	NA	NA	NA	NA
F214	39	0.00570094	0.328406	0.648714	0.610125	3	Peripheral	Fungi	Ascomycota	Dothideomycetes	Tubeufiales	Tubeufiaceae	Helicoon	Helicoon_sp
F19	47	0.0103431	0.319964	2.04797	0.382073	1	Peripheral	Fungi	Basidiomycota	Agaricomycetes	Russulales	Russulaceae	Russula	Russula_burlinghamiae
F16	41	0.003571	0.323801	1.73105	0.370018	1	Peripheral	Fungi	Basidiomycota	Agaricomycetes	Russulales	Russulaceae	Russula	Russula_burlinghamiae
F107	63	0.0287817	0.344658	1.74537	0.568909	2	Peripheral	Fungi	Basidiomycota	GS25	GS25_ord_Incertae_sedis	GS25_ord_Incertae_sedis_fam_Incertae_sedis	GS25_ord_Incertae_sedis_gen_Incertae_sedis	GS25_ord_Incertae_sedis_sp
F103	30	0.00453101	0.325362	0.542572	0.582222	1	Peripheral	Fungi	Basidiomycota	Agaricomycetes	Thelephorales	Thelephoraceae	Thelephoraceae_gen_Incertae_sedis	Thelephoraceae_sp
F203	47	0.00401606	0.313225	1.88951	0.4201	1	Peripheral	Fungi	Basidiomycota	Agaricomycetes	Thelephorales	Thelephoraceae	Thelephoraceae_gen_Incertae_sedis	Thelephoraceae_sp
F117	48	0.00677872	0.318223	2.3649	0.283854	1	Peripheral	Fungi	Basidiomycota	Agaricomycetes	Thelephorales	Thelephoraceae	Tomentellopsis	Tomentellopsis_zygodesmoides
F8	54	0.0130937	0.342707	2.3649	0.414266	1	Peripheral	Fungi	Basidiomycota	Agaricomycetes	Sebacinales	Sebacinaceae	Sebacina	Sebacina_sp
F585	33	0.000739813	0.296003	1.73105	0.0587695	1	Peripheral	Fungi	Kickxellomycota	Ramicandelaberomycetes	Ramicandelaberales	Ramicandelaberales_fam_Incertae_sedis	Ramicandelaberales_gen_Incertae_sedis	Ramicandelaberales_sp
F530	37	0.000976637	0.298774	1.81028	0.192841	1	Peripheral	Fungi	Kickxellomycota	Ramicandelaberomycetes	Ramicandelaberales	Ramicandelaberales_fam_Incertae_sedis	Ramicandelaberales_gen_Incertae_sedis	Ramicandelaberales_sp
F389	38	0.00112578	0.295953	2.20644	0	1	Peripheral	Fungi	Rozellomycota	Rozellomycota_cls_Incertae_sedis	Rozellomycota_ord_Incertae_sedis	Rozellomycota_fam_Incertae_sedis	Rozellomycota_gen_Incertae_sedis	Rozellomycota_sp
F470	13	0.000448979	0.278174	0.0671813	0.260355	1	Peripheral	Fungi	Rozellomycota	Rozellomycota_cls_Incertae_sedis	Rozellomycota_ord_Incertae_sedis	Rozellomycota_fam_Incertae_sedis	Rozellomycota_gen_Incertae_sedis	Rozellomycota_sp
F262	32	0.00069625	0.295554	1.57258	0.117188	1	Peripheral	Fungi	Rozellomycota	Rozellomycota_cls_Incertae_sedis	Rozellomycota_ord_Incertae_sedis	Rozellomycota_fam_Incertae_sedis	Rozellomycota_gen_Incertae_sedis	Rozellomycota_sp
F342	55	0.00314787	0.339524	1.60897	0.45157	2	Peripheral	Fungi	Basidiomycota	Tritirachiomycetes	Tritirachiales	Tritirachiaceae	Paratritirachium	Paratritirachium_sp
F589	36	0.00373476	0.322848	0.0402814	0.507716	2	Peripheral	Fungi	Basidiomycota	Malasseziomycetes	Malasseziales	Malasseziaceae	Malassezia	Malassezia_sp
F351	32	0.0158353	0.309306	0.926929	0.277344	2	Peripheral	Fungi	Basidiomycota	Agaricomycetes	Russulales	Russulaceae	Russula	Russula_burlinghamiae
F46	21	0.00329676	0.301029	0.3813	0.172336	2	Peripheral	Fungi	Basidiomycota	Agaricomycetes	Sebacinales	Sebacinaceae	Sebacina	Sebacina_sp
F310	30	0.0025745	0.306283	1.25566	0.242222	1	Peripheral	Fungi	Ascomycota	Eurotiomycetes	Eurotiales	Aspergillaceae	Penicillium	Penicillium_paxilli
F97	16	0.00217093	0.2827	0.146413	0.414062	1	Peripheral	Fungi	Ascomycota	Leotiomycetes	NA	NA	NA	NA
F277	13	0.000966038	0.300565	-0.170514	0.52071	1	Peripheral	Fungi	Ascomycota	Eurotiomycetes	Chaetothyriales	Herpotrichiellaceae	Cladophialophora	Cladophialophora_cabanerensis
F157	24	0.00168835	0.316787	0.46334	0.444444	1	Peripheral	Fungi	Glomeromycota	Unidentified	NA	NA	NA	NA
F64	47	0.00427399	0.329268	0.858725	0.529651	2	Peripheral	Fungi	Rozellomycota	Rozellomycota_cls_Incertae_sedis	Rozellomycota_ord_Incertae_sedis	Rozellomycota_fam_Incertae_sedis	Rozellomycota_gen_Incertae_sedis	Rozellomycota_sp
F207	56	0.0162235	0.322551	1.82667	0.508929	3	Peripheral	Fungi	Ascomycota	Sordariomycetes	Hypocreales	Nectriaceae	Penicillifer	Penicillifer_diparietisporus
F171	62	0.0110135	0.345065	2.42741	0.348075	2	Peripheral	Fungi	Ascomycota	Sordariomycetes	Hypocreales	Ophiocordycipitaceae	NA	NA
F301	56	0.0108746	0.334604	0.654114	0.558036	2	Peripheral	Fungi	Ascomycota	Dothideomycetes	Pleosporales	Melanommataceae	Pleotrichocladium	Pleotrichocladium_opacum
F248	11	0.00249953	0.289652	0.533278	0.545455	6	Peripheral	Fungi	Basidiomycota	Agaricomycetes	Agaricales	Entolomataceae	Entoloma	Entoloma_rhodocylix
F90	41	0.00713836	0.33763	0.449503	0.604402	2	Peripheral	Fungi	Basidiomycota	Agaricomycetes	Sebacinales	Sebacinaceae	Sebacina	Sebacina_incrustans
F318	46	0.00924157	0.348629	0.232963	0.594518	3	Peripheral	Fungi	Basidiomycota	Agaricomycetes	Agaricales	Cortinariaceae	Cortinarius	Cortinarius_ectypus
F309	40	0.00496915	0.332135	1.33489	0.47625	1	Peripheral	Fungi	Unidentified	Unidentified	NA	NA	NA	NA
F422	36	0.00283898	0.326998	0.926929	0.405864	2	Peripheral	Fungi	Basidiomycota	Tremellomycetes	Tremellales	Tremellaceae	Tremella	Tremella_sp
F461	35	0.0012659	0.305643	1.13376	0.364082	3	Peripheral	Fungi	Ascomycota	Sordariomycetes	Hypocreales	Amplistromataceae	Amplistromataceae_gen_Incertae_sedis	Amplistromataceae_sp
F396	28	0.00013311	0.292598	0.995172	0.191327	3	Peripheral	Fungi	Ascomycota	Leotiomycetes	Helotiales	Hyaloscyphaceae	Hyaloscypha	NA
F158	61	0.00527113	0.322788	2.24242	0.416017	3	Peripheral	Fungi	Basidiomycota	Agaricomycetes	Thelephorales	Thelephoraceae	Thelephoraceae_gen_Incertae_sedis	Thelephoraceae_sp
F10	69	0.00933545	0.339327	2.03455	0.57761	3	Peripheral	Fungi	Basidiomycota	Agaricomycetes	Agaricales	Tricholomataceae	Tricholoma	Tricholoma_sp
F7	63	0.00811663	0.337176	1.68809	0.60519	3	Peripheral	Fungi	Basidiomycota	Agaricomycetes	Agaricales	Tricholomataceae	Tricholoma	Tricholoma_sp
F170	15	0.00216206	0.28813	0.0250884	0.391111	3	Peripheral	Fungi	Basidiomycota	Agaricomycetes	Agaricales	Hygrophoraceae	Hygrophorus	Hygrophorus_hypothejus
F511	47	0.000749984	0.318396	1.68809	0.380263	3	Peripheral	Fungi	Kickxellomycota	Ramicandelaberomycetes	Ramicandelaberales	Ramicandelaberales_fam_Incertae_sedis	Ramicandelaberales_gen_Incertae_sedis	Ramicandelaberales_sp
F183	59	0.00285421	0.332135	2.10384	0.442402	3	Peripheral	Fungi	Unidentified	Unidentified	NA	NA	NA	NA
F449	54	0.00110152	0.323801	2.17313	0.345679	3	Peripheral	Fungi	Unidentified	Unidentified	NA	NA	NA	NA
F749	23	1.72907e-05	0.289747	0.648714	0.226843	3	Peripheral	Fungi	Unidentified	Unidentified	NA	NA	NA	NA
F40	84	0.0125713	0.362304	2.291	0.503118	2	Peripheral	Fungi	Rozellomycota	Rozellomycotina_cls_Incertae_sedis	GS11	GS11_fam_Incertae_sedis	GS11_gen_Incertae_sedis	GS11_sp
F271	17	0.00397262	0.307733	0.0402814	0.311419	2	Peripheral	Fungi	Ascomycota	Eurotiomycetes	Chaetothyriales	Herpotrichiellaceae	Cladophialophora	Cladophialophora_sp
F186	34	0.005749	0.321546	1.01796	0.455017	1	Peripheral	Fungi	Ascomycota	Leotiomycetes	Helotiales	NA	NA	NA
F2	13	0.00120211	0.259117	0.225645	0	1	Peripheral	Fungi	Basidiomycota	Agaricomycetes	Agaricales	Tricholomataceae	Tricholoma	Tricholoma_matsutake
F197	13	0.00180901	0.296553	0.0671813	0.272189	1	Peripheral	Fungi	Ascomycota	Leotiomycetes	NA	NA	NA	NA
F122	18	0.00439993	0.307949	-0.0120505	0.537037	1	Peripheral	Fungi	Ascomycota	Eurotiomycetes	Chaetothyriales	Herpotrichiellaceae	Cladophialophora	Cladophialophora_sp
F178	33	0.00436372	0.299744	1.73105	0.0587695	1	Peripheral	Fungi	Basidiomycota	Agaricomycetes	Agaricales	Omphalotaceae	Mycetinis	Mycetinis_scorodonius
F159	40	0.00760151	0.300565	2.28567	0.04875	1	Peripheral	Fungi	Basidiomycota	Agaricomycetes	Agaricales	Omphalotaceae	Mycetinis	Mycetinis_scorodonius
F343	25	0.00172437	0.261083	2.03114	0.2848	4	Peripheral	Fungi	Basidiomycota	Agaricomycetes	Sebacinales	NA	NA	NA
F472	4	1.33367e-05	0.25321	-0.487441	0	1	Peripheral	Fungi	Basidiomycota	Agaricomycetes	Sebacinales	Sebacinaceae	Sebacina	Sebacina_sp
F206	18	0.00740266	0.227479	0.621803	0	1	Peripheral	Fungi	Basidiomycota	Agaricomycetes	Agaricales	Cortinariaceae	Cortinarius	Cortinarius_vibratilis
F106	30	0.0144066	0.274777	2.34673	0.486667	6	Peripheral	Fungi	Basidiomycota	Agaricomycetes	Atheliales	Atheliaceae	Athelia	Athelia_sp
F621	17	0.00129489	0.30072	0.146413	0.442907	1	Peripheral	Fungi	Rozellomycota	Rozellomycota_cls_Incertae_sedis	Rozellomycota_ord_Incertae_sedis	Rozellomycota_fam_Incertae_sedis	Rozellomycota_gen_Incertae_sedis	Rozellomycota_sp
F283	24	0.00685401	0.290755	1.89337	0.510417	6	Peripheral	Fungi	Basidiomycota	Agaricomycetes	Russulales	Russulaceae	Lactifluus	NA
F59	42	0.00426914	0.324459	1.96874	0.277778	1	Peripheral	Fungi	Ascomycota	Eurotiomycetes	Eurotiales	Trichocomaceae	Sagenomella	Sagenomella_diversispora
F289	13	0.00303932	0.283751	0.0671813	0.260355	1	Peripheral	Fungi	Ascomycota	Sordariomycetes	Hypocreales	Clavicipitaceae	Metarhizium	Metarhizium_gaoligongense
F44	48	0.015714	0.335308	1.57258	0.497396	1	Peripheral	Fungi	Ascomycota	Leotiomycetes	Helotiales	Myxotrichaceae	Oidiodendron	NA
F41	26	0.00509875	0.313281	-0.182787	0.606509	3	Peripheral	Fungi	Ascomycota	Leotiomycetes	Helotiales	NA	NA	NA
F366	36	0.00187345	0.318917	0.585911	0.475309	2	Peripheral	Fungi	Mortierellomycota	Mortierellomycetes	Mortierellales	Mortierellaceae	Mortierella	Mortierella_macrocystis
F60	56	0.01547	0.335244	1.73105	0.580995	1	Peripheral	Fungi	Rozellomycota	Rozellomycotina_cls_Incertae_sedis	GS11	GS11_fam_Incertae_sedis	GS11_gen_Incertae_sedis	GS11_sp
F26	43	0.0087012	0.331382	1.17643	0.581936	1	Peripheral	Fungi	Ascomycota	Sordariomycetes	Hypocreales	Ophiocordycipitaceae	Albophoma	Albophoma_yamanashiensis
F335	47	0.00325948	0.332638	2.01819	0.158443	2	Peripheral	Fungi	Ascomycota	Dothideomycetes	Mytilinidales	Gloniaceae	Cenococcum	NA
F320	48	0.00320181	0.326087	2.2228	0.0798611	2	Peripheral	Fungi	Ascomycota	Leotiomycetes	Helotiales	Helotiaceae	Scytalidium	Scytalidium_lignicola
F131	61	0.0163799	0.350649	2.49561	0.308519	2	Peripheral	Fungi	Ascomycota	Leotiomycetes	NA	NA	NA	NA
F400	12	0.000949464	0.287799	-0.300737	0.375	2	Peripheral	Fungi	Basidiomycota	Agaricomycetes	Russulales	Russulaceae	Russula	NA
F80	30	0.00789631	0.313617	0.654114	0.395556	2	Peripheral	Fungi	Basidiomycota	Agaricomycetes	Russulales	Russulaceae	Russula	NA
F118	34	0.00631815	0.316673	0.654114	0.49827	2	Peripheral	Fungi	Basidiomycota	Agaricomycetes	Russulales	Russulaceae	Russula	NA
F391	23	0.00216489	0.316844	0.3813	0.298677	2	Peripheral	Fungi	Basidiomycota	Agaricomycetes	Gomphales	Gomphaceae	Ramaria	Ramaria_sp
F267	36	0.00431981	0.314573	1.54076	0	2	Peripheral	Fungi	Basidiomycota	Unidentified	NA	NA	NA	NA
F74	45	0.00641215	0.328283	1.94998	0.12642	2	Peripheral	Fungi	Ascomycota	Dothideomycetes	Mytilinidales	Gloniaceae	Gloniaceae_gen_Incertae_sedis	Gloniaceae_sp
F429	19	0.00191177	0.305749	-0.232533	0.498615	2	Peripheral	Fungi	Ascomycota	Sordariomycetes	Hypocreales	Hypocreaceae	Trichoderma	NA
F518	20	0.00139904	0.293871	0.244892	0.255	2	Peripheral	Fungi	Ascomycota	Leotiomycetes	Helotiales	Leotiaceae	Pezoloma	Pezoloma_ericae
F453	34	0.00192782	0.306979	1.33615	0.0570934	2	Peripheral	Fungi	Ascomycota	Eurotiomycetes	Chaetothyriales	Herpotrichiellaceae	Herpotrichiellaceae_gen_Incertae_sedis	Herpotrichiellaceae_sp
F89	44	0.00726184	0.345881	0.517707	0.543388	2	Peripheral	Fungi	Basidiomycota	Agaricomycetes	Sebacinales	Sebacinaceae	Sebacina	Sebacina_incrustans
F319	39	0.00188182	0.314235	1.60897	0.0973044	2	Peripheral	Fungi	Basidiomycota	Agaricomycetes	Sebacinales	Sebacinaceae	Sebacina	Sebacina_incrustans
F306	29	0.00275733	0.294513	0.858725	0.192628	2	Peripheral	Fungi	Unidentified	Unidentified	NA	NA	NA	NA
F776	6	0.0001552	0.251541	-0.248194	0.611111	4	Peripheral	Fungi	Unidentified	Unidentified	NA	NA	NA	NA
F383	22	0.00215132	0.297963	0.859498	0.0867769	1	Peripheral	Fungi	Rozellomycota	Rozellomycota_cls_Incertae_sedis	Rozellomycota_ord_Incertae_sedis	Rozellomycota_fam_Incertae_sedis	Rozellomycota_gen_Incertae_sedis	Rozellomycota_sp
F285	18	0.000927767	0.293184	0.0671813	0.512346	1	Peripheral	Fungi	Rozellomycota	Rozellomycota_cls_Incertae_sedis	Rozellomycota_ord_Incertae_sedis	Rozellomycota_fam_Incertae_sedis	Rozellomycota_gen_Incertae_sedis	Rozellomycota_sp
F346	25	0.00149678	0.317992	0.449503	0.32	2	Peripheral	Fungi	Ascomycota	Sordariomycetes	Magnaporthales	Magnaporthaceae	Mycoleptodiscus	Mycoleptodiscus_sphaericus
F288	19	0.00356154	0.297306	0.176689	0.265928	2	Peripheral	Fungi	Ascomycota	Dothideomycetes	Tubeufiales	Tubeufiaceae	Helicoon	Helicoon_sp
F592	15	0.00271044	0.304793	-0.368941	0.595556	2	Peripheral	Fungi	Ascomycota	Unidentified	NA	NA	NA	NA
F212	19	0.00309833	0.312055	-0.16433	0.487535	2	Peripheral	Fungi	Kickxellomycota	Ramicandelaberomycetes	Ramicandelaberales	Ramicandelaberales_fam_Incertae_sedis	Ramicandelaberales_gen_Incertae_sedis	Ramicandelaberales_sp
F353	9	0.0010514	0.263989	-0.249746	0.37037	1	Peripheral	Fungi	Unidentified	Unidentified	NA	NA	NA	NA
F717	2	0	0.219019	-0.866025	0.5	14	Peripheral	Fungi	Ascomycota	Leotiomycetes	Helotiales	Hyaloscyphaceae	NA	NA
F282	23	0.00349965	0.279548	2.49785	0.234405	6	Peripheral	Fungi	Basidiomycota	Agaricomycetes	Cantharellales	Cantharellaceae	Craterellus	Craterellus_tubaeformis
F637	10	0.000111207	0.270416	-0.232533	0	2	Peripheral	Fungi	Ascomycota	Leotiomycetes	NA	NA	NA	NA
F674	13	0.00155499	0.290371	-0.16433	0.260355	2	Peripheral	Fungi	Basidiomycota	Agaricomycetes	Russulales	Russulaceae	Russula	Russula_glutinosoides
F21	51	0.00949769	0.342506	1.73105	0.527489	1	Peripheral	Fungi	Basidiomycota	Agaricomycetes	Cantharellales	Hydnaceae	Hydnaceae_gen_Incertae_sedis	Hydnaceae_sp
F58	52	0.0114665	0.33132	2.2228	0.212278	2	Peripheral	Fungi	Basidiomycota	Agaricomycetes	Cantharellales	Hydnaceae	Clavulina	NA
F280	42	0.00482985	0.333777	1.33615	0.345805	2	Peripheral	Fungi	Unidentified	Unidentified	NA	NA	NA	NA
F193	15	0.00320406	0.288367	-0.232533	0.524444	2	Peripheral	Fungi	Basidiomycota	Agaricomycetes	Stereopsidales	Stereopsidaceae	Stereopsis	Stereopsis_hiscens
F369	13	0.000298681	0.28639	-0.0120505	0.378698	1	Peripheral	Fungi	Ascomycota	Leotiomycetes	Helotiales	Leotiaceae	Leotia	Leotia_lubrica
F237	33	0.00366577	0.318859	0.995133	0.268136	2	Peripheral	Fungi	Ascomycota	Eurotiomycetes	Chaetothyriales	Herpotrichiellaceae	Capronia	Capronia_sp
F14	41	0.0153516	0.327792	0.858725	0.544914	2	Peripheral	Fungi	Ascomycota	Pezizomycetes	Pezizales	Pyronemataceae	Trichophaea	Trichophaea_sp
F174	25	0.0163644	0.301546	0.859498	0.2784	1	Peripheral	Fungi	Basidiomycota	Agaricomycetes	Russulales	Russulaceae	Russula	Russula_wielangtae
F355	26	0.00432787	0.303581	0.542572	0.494083	1	Peripheral	Fungi	Rozellomycota	Rozellomycota_cls_Incertae_sedis	Rozellomycota_ord_Incertae_sedis	Rozellomycota_fam_Incertae_sedis	Rozellomycota_gen_Incertae_sedis	Rozellomycota_sp
F404	21	0.00123698	0.316558	0.313096	0.253968	2	Peripheral	Fungi	Basidiomycota	Tremellomycetes	Tremellales	Tremellaceae	Tremella	Tremella_sp
F108	48	0.01358	0.313617	1.81028	0.462674	1	Peripheral	Fungi	Basidiomycota	Agaricomycetes	Sebacinales	Sebacinaceae	Sebacina	Sebacina_sp
F329	39	0.00178895	0.32267	2.04797	0.144642	1	Peripheral	Fungi	Basidiomycota	Geminibasidiomycetes	Geminibasidiales	Geminibasidiaceae	Geminibasidium	Geminibasidium_sp
F431	28	0.00187082	0.308057	1.25566	0.135204	1	Peripheral	Fungi	Unidentified	Unidentified	NA	NA	NA	NA
F243	53	0.00496287	0.33486	2.04797	0.501246	1	Peripheral	Fungi	Rozellomycota	Rozellomycota_cls_Incertae_sedis	Rozellomycota_ord_Incertae_sedis	Rozellomycota_fam_Incertae_sedis	Rozellomycota_gen_Incertae_sedis	Rozellomycota_sp
F139	14	0.00626768	0.28311	1.28888	0.244898	6	Peripheral	Fungi	Ascomycota	Leotiomycetes	Helotiales	Myxotrichaceae	Oidiodendron	Oidiodendron_sp
F127	23	0.00662959	0.291141	1.59113	0.506616	6	Peripheral	Fungi	Basidiomycota	Agaricomycetes	Atheliales	Pilodermataceae	Piloderma	Piloderma_sp
F228	12	0.000748397	0.254717	-0.182787	0.444444	3	Peripheral	Fungi	Ascomycota	Leotiomycetes	Helotiales	Myxotrichaceae	Oidiodendron	Oidiodendron_myxotrichoides
F38	16	0.00428393	0.311557	-0.16433	0.492188	2	Peripheral	Fungi	Ascomycota	Leotiomycetes	Helotiales	Helotiales_fam_Incertae_sedis	Humicolopsis	Humicolopsis_cephalosporioides
F303	30	0.00283207	0.322848	0.926929	0.184444	2	Peripheral	Fungi	Ascomycota	Eurotiomycetes	Chaetothyriales	Chaetothyriales_fam_Incertae_sedis	Chaetothyriales_gen_Incertae_sedis	Chaetothyriales_sp
F581	3	6.47776e-06	0.261745	-0.709959	0	2	Peripheral	Fungi	Ascomycota	Eurotiomycetes	Sclerococcales	Dactylosporaceae	Dactylospora	Dactylospora_sp
F4	19	0.00239914	0.309742	-0.0279223	0.481994	2	Peripheral	Fungi	Basidiomycota	Geminibasidiomycetes	Geminibasidiales	Geminibasidiaceae	Geminibasidium	Geminibasidium_sp
F6	56	0.0115482	0.341108	1.88178	0.43176	2	Peripheral	Fungi	Basidiomycota	Geminibasidiomycetes	Geminibasidiales	Geminibasidiaceae	Geminibasidium	Geminibasidium_sp
F125	31	0.0187317	0.305909	1.33489	0.233091	1	Peripheral	Fungi	Basidiomycota	Agaricomycetes	Agaricales	Tricholomataceae	Tricholoma	Tricholoma_ligusticum
F173	27	0.00520183	0.301702	1.17643	0.137174	1	Peripheral	Fungi	Basidiomycota	Agaricomycetes	Agaricales	Cortinariaceae	Cortinarius	Cortinarius_perlaetissimus
F177	56	0.0128968	0.340182	1.67717	0.436224	2	Peripheral	Fungi	Basidiomycota	Agaricomycetes	Cantharellales	Ceratobasidiaceae	Ceratobasidiaceae_gen_Incertae_sedis	Ceratobasidiaceae_sp
F236	13	0.00833458	0.240642	0.764844	0.260355	4	Peripheral	Fungi	Basidiomycota	Agaricomycetes	Russulales	Russulaceae	Lactifluus	Lactifluus_pilosus
F298	22	0.00290968	0.306818	0.449503	0.169421	2	Peripheral	Fungi	Basidiomycota	Agaricomycetes	Sebacinales	Serendipitaceae	Serendipitaceae_gen_Incertae_sedis	Serendipitaceae_sp
F187	44	0.0064112	0.334095	0.858725	0.558884	2	Peripheral	Fungi	Unidentified	Unidentified	NA	NA	NA	NA
F116	57	0.00882394	0.349184	1.88178	0.429055	2	Peripheral	Fungi	Basidiomycota	Agaricomycetes	Cantharellales	Cantharellales_fam_Incertae_sedis	Cantharellales_gen_Incertae_sedis	Cantharellales_sp
F57	43	0.0122435	0.32512	1.74537	0.16874	2	Peripheral	Fungi	Basidiomycota	Geminibasidiomycetes	Geminibasidiales	Geminibasidiaceae	Geminibasidium	Geminibasidium_sp
F730	8	2.61268e-05	0.289365	-0.368941	0	2	Peripheral	Fungi	Unidentified	Unidentified	NA	NA	NA	NA
F126	54	0.00687832	0.343109	1.94998	0.365569	2	Peripheral	Fungi	Ascomycota	Eurotiomycetes	Eurotiales	Penicillaginaceae	Penicillago	Penicillago_nodositata
F112	52	0.00868616	0.34629	0.995133	0.545118	2	Peripheral	Fungi	Ascomycota	Eurotiomycetes	Eurotiales	Aspergillaceae	NA	NA
F414	7	0.000771256	0.275857	-0.573552	0.44898	2	Peripheral	Fungi	Ascomycota	Leotiomycetes	Leotiomycetes_ord_Incertae_sedis	Leotiomycetes_fam_Incertae_sedis	Leotiomycetes_gen_Incertae_sedis	Leotiomycetes_sp
F338	57	0.00591858	0.341905	2.1546	0.339181	2	Peripheral	Fungi	Mucoromycota	Umbelopsidomycetes	GS23	GS23_fam_Incertae_sedis	GS23_gen_Incertae_sedis	GS23_sp
F144	19	0.00334637	0.305217	0.108485	0.360111	2	Peripheral	Fungi	Basidiomycota	Agaricomycetes	Cantharellales	NA	NA	NA
F660	12	0.000244126	0.295554	-0.300737	0.375	2	Peripheral	Fungi	Mortierellomycota	Mortierellomycetes	Mortierellales	Mortierellaceae	Linnemannia	Linnemannia_amoeboidea
F603	5	4.58504e-05	0.271294	-0.709959	0.48	2	Peripheral	Fungi	Ascomycota	Eurotiomycetes	Eurotiales	Aspergillaceae	Penicillium	Penicillium_thomii
F302	9	0.000301341	0.27897	-0.170514	0.197531	1	Peripheral	Fungi	Ascomycota	Eurotiomycetes	Eurotiales	Aspergillaceae	Penicillium	NA
F499	14	0.000779458	0.304899	-0.0912822	0.459184	1	Peripheral	Fungi	Ascomycota	Eurotiomycetes	Eurotiales	Aspergillaceae	Paecilomyces	Paecilomyces_sp
F269	19	0.00206754	0.292208	0.304876	0.409972	1	Peripheral	Fungi	Ascomycota	Sordariomycetes	Hypocreales	Hypocreaceae	Trichoderma	Trichoderma_pubescens
F130	17	0.00296804	0.301391	0.108485	0.207612	2	Peripheral	Fungi	Ascomycota	Leotiomycetes	Helotiales	Myxotrichaceae	Oidiodendron	Oidiodendron_maius
F135	27	0.00252707	0.315421	0.585911	0.312757	2	Peripheral	Fungi	Basidiomycota	Agaricomycetes	Cantharellales	Cantharellales_fam_Incertae_sedis	Cantharellales_gen_Incertae_sedis	Cantharellales_sp
F770	1	0	0.227597	-0.846366	0	2	Peripheral	Fungi	Unidentified	Unidentified	NA	NA	NA	NA
F327	14	0.00144708	0.289413	-0.368941	0.571429	2	Peripheral	Fungi	Ascomycota	Eurotiomycetes	Eurotiales	Aspergillaceae	Penicillium	Penicillium_vulpinum
F246	50	0.002803	0.334924	2.42741	0.0392	2	Peripheral	Fungi	Ascomycota	Leotiomycetes	Helotiales	Helotiales_fam_Incertae_sedis	Leohumicola	Leohumicola_minima
F22	74	0.00930288	0.34284	2.1546	0.496348	2	Peripheral	Fungi	Basidiomycota	Agaricomycetes	Sebacinales	Sebacinaceae	Sebacina	Sebacina_sp
F661	19	0.000560038	0.304688	0.176689	0.277008	2	Peripheral	Fungi	Basidiomycota	Agaricomycetes	Gomphales	Gomphaceae	Ramaria	Ramaria_conjunctipes
F801	5	8.47839e-05	0.253101	-0.529245	0.48	3	Peripheral	Fungi	Ascomycota	Dothideomycetes	Pleosporales	Didymosphaeriaceae	Paraconiothyrium	Paraconiothyrium_sp
F129	41	0.00201946	0.33789	1.74537	0.0928019	2	Peripheral	Fungi	Ascomycota	Leotiomycetes	Helotiales	Myxotrichaceae	Oidiodendron	Oidiodendron_maius
F331	6	2.84777e-05	0.267449	-0.459953	0.444444	3	Peripheral	Fungi	Ascomycota	Dothideomycetes	Capnodiales	NA	NA	NA
F293	27	0.00620863	0.314798	0.313096	0.499314	2	Peripheral	Fungi	Basidiomycota	Agaricomycetes	Atheliales	Pilodermataceae	Piloderma	Piloderma_sp
F341	23	0.00222174	0.310729	0.542572	0.385633	1	Peripheral	Fungi	Ascomycota	Leotiomycetes	Helotiales	Myxotrichaceae	Oidiodendron	Oidiodendron_sp
F596	2	0.00112163	0.227686	-0.645904	0	1	Peripheral	Fungi	Rozellomycota	Rozellomycota_cls_Incertae_sedis	Rozellomycota_ord_Incertae_sedis	Rozellomycota_fam_Incertae_sedis	Rozellomycota_gen_Incertae_sedis	Rozellomycota_sp
F148	32	0.00430947	0.316216	0.859498	0.521484	1	Peripheral	Fungi	Basidiomycota	Agaricomycetes	Agaricales	Cortinariaceae	NA	NA
F225	5	0.000100676	0.272854	-0.709959	0.48	2	Peripheral	Fungi	Ascomycota	Sordariomycetes	Hypocreales	Cordycipitaceae	Leptobacillium	Leptobacillium_leptobactrum
F153	38	0.00300258	0.313953	0.93873	0.592798	1	Peripheral	Fungi	Mortierellomycota	Mortierellomycetes	Mortierellales	Mortierellaceae	Mortierella	Mortierella_basiparvispora
F20	32	0.00695381	0.323085	0.440839	0.603516	3	Peripheral	Fungi	Ascomycota	Dothideomycetes	Mytilinidales	Gloniaceae	Cenococcum	Cenococcum_geophilum
F181	31	0.00146415	0.316216	1.01796	0.424558	1	Peripheral	Fungi	Ascomycota	Sordariomycetes	Chaetosphaeriales	Chaetosphaeriaceae	Dictyochaeta	Dictyochaeta_stratosa
F23	28	0.003638	0.325	0.449503	0.42602	2	Peripheral	Fungi	Basidiomycota	Geminibasidiomycetes	Geminibasidiales	Geminibasidiaceae	Geminibasidium	Geminibasidium_sp
F50	50	0.00945839	0.332512	1.40435	0.4576	2	Peripheral	Fungi	Mucoromycota	Umbelopsidomycetes	Umbelopsidales	Umbelopsidaceae	Umbelopsis	Umbelopsis_dimorpha
F37	13	0.00136878	0.28107	0.0671813	0.260355	1	Peripheral	Fungi	Ascomycota	Dothideomycetes	Mytilinidales	Gloniaceae	Cenococcum	Cenococcum_geophilum
F441	22	0.00191143	0.306818	0.621803	0.297521	1	Peripheral	Fungi	Ascomycota	Sordariomycetes	Hypocreales	Clavicipitaceae	Keithomyces	Keithomyces_acicularis
F196	16	0.00244236	0.298876	0.108485	0.117188	2	Peripheral	Fungi	Basidiomycota	Agaricomycetes	Cantharellales	Hydnaceae	Hydnaceae_gen_Incertae_sedis	Hydnaceae_sp
F218	17	0.00495324	0.280217	0.304876	0.304498	1	Peripheral	Fungi	Basidiomycota	Agaricomycetes	Thelephorales	Thelephoraceae	Thelephoraceae_gen_Incertae_sedis	Thelephoraceae_sp
F536	14	0.00308995	0.285366	0.146413	0.255102	1	Peripheral	Fungi	Chytridiomycota	Chytridiomycetes	Chytridiales	Chytridiaceae	Dendrochytridium	Dendrochytridium_sp
F514	23	0.00241915	0.298266	0.225645	0.555766	1	Peripheral	Fungi	Mortierellomycota	Mortierellomycetes	Mortierellales	Mortierellaceae	Podila	Podila_minutissima
F266	21	0.00563295	0.297659	0.701035	0.172336	1	Peripheral	Fungi	Rozellomycota	Rozellomycota_cls_Incertae_sedis	Rozellomycota_ord_Incertae_sedis	Rozellomycota_fam_Incertae_sedis	Rozellomycota_gen_Incertae_sedis	Rozellomycota_sp
F375	13	0.001269	0.279192	0.146413	0.142012	1	Peripheral	Fungi	Rozellomycota	Rozellomycota_cls_Incertae_sedis	Rozellomycota_ord_Incertae_sedis	Rozellomycota_fam_Incertae_sedis	Rozellomycota_gen_Incertae_sedis	Rozellomycota_sp
F623	34	0.00038441	0.318281	1.88951	0	1	Peripheral	Fungi	Ascomycota	Sordariomycetes	Hypocreales	Clavicipitaceae	Neobarya	Neobarya_agaricicola
F84	30	0.00203315	0.315534	0.163672	0.526667	3	Peripheral	Fungi	Basidiomycota	Agaricomycetes	Cantharellales	Hydnaceae	Hydnum	NA
F305	14	0.00290462	0.280262	0.0671813	0.357143	1	Peripheral	Fungi	Ascomycota	Eurotiomycetes	Chaetothyriales	Herpotrichiellaceae	NA	NA
F365	25	0.00395273	0.304159	1.01796	0.1472	1	Peripheral	Fungi	Mucoromycota	Mucoromycotina_cls_Incertae_sedis	Mucoromycotina_ord_Incertae_sedis	Mucoromycotina_fam_Incertae_sedis	Bifiguratus	Bifiguratus_sp
F548	15	0.000193656	0.276901	0.304876	0.124444	1	Peripheral	Fungi	Ascomycota	Sordariomycetes	Hypocreales	Ophiocordycipitaceae	Hirsutella	Hirsutella_minnesotensis
F334	14	0.00170774	0.294463	-0.232533	0.459184	2	Peripheral	Fungi	Ascomycota	Eurotiomycetes	Chaetothyriales	Herpotrichiellaceae	Capronia	Capronia_sp
F168	17	0.00312649	0.300874	-0.0279223	0.394464	2	Peripheral	Fungi	Basidiomycota	Agaricomycetes	Agaricales	Cortinariaceae	NA	NA
F437	6	0.0013378	0.277076	-0.0712062	0.611111	6	Peripheral	Fungi	Basidiomycota	Microbotryomycetes	Microbotryales	Microbotryales_fam_Incertae_sedis	Microbotryales_gen_Incertae_sedis	Microbotryales_sp
F142	37	0.0103787	0.325422	0.654114	0.550767	2	Peripheral	Fungi	Basidiomycota	Unidentified	NA	NA	NA	NA
F402	2	1.75742e-05	0.238289	-0.778163	0	2	Peripheral	Fungi	Ascomycota	Leotiomycetes	Helotiales	Dermateaceae	Belonopsis	Belonopsis_sp
F573	8	0.000323923	0.278881	-0.566672	0.59375	1	Peripheral	Fungi	Ascomycota	Leotiomycetes	NA	NA	NA	NA
F562	11	5.4122e-06	0.268677	0.0671813	0	1	Peripheral	Fungi	Ascomycota	Eurotiomycetes	Chaetothyriales	NA	NA	NA
F321	19	0.00984865	0.284949	0.621803	0.099723	1	Peripheral	Fungi	Basidiomycota	Agaricomycetes	Trechisporales	Hydnodontaceae	Trechispora	Trechispora_sp
F323	11	0.00611476	0.27075	0.0671813	0	1	Peripheral	Fungi	Basidiomycota	Geminibasidiomycetes	Geminibasidiales	Geminibasidiaceae	Geminibasidium	Geminibasidium_sp
F513	10	0.000424708	0.281476	-0.170514	0.34	1	Peripheral	Fungi	Basidiomycota	Agaricomycetes	Trechisporales	Hydnodontaceae	Trechispora	Trechispora_verruculosa
F549	8	0.000281624	0.269834	0.231036	0.53125	6	Peripheral	Fungi	Unidentified	Unidentified	NA	NA	NA	NA
F638	1	0	0.168539	-0.725136	0	1	Peripheral	Fungi	Rozellomycota	Rozellomycota_cls_Incertae_sedis	Rozellomycota_ord_Incertae_sedis	Rozellomycota_fam_Incertae_sedis	Rozellomycota_gen_Incertae_sedis	Rozellomycota_sp
F251	27	0.003398	0.313841	0.585911	0.320988	2	Peripheral	Fungi	Ascomycota	Eurotiomycetes	Chaetothyriales	NA	NA	NA
F47	61	0.0119418	0.353048	1.67717	0.52029	2	Peripheral	Fungi	Basidiomycota	Agaricomycetes	Atheliales	Pilodermataceae	Piloderma	Piloderma_sp
F339	15	0.000916921	0.283797	0.304876	0.124444	1	Peripheral	Fungi	Ascomycota	Eurotiomycetes	Chaetothyriales	Herpotrichiellaceae	Capronia	Capronia_sp
F486	5	3.66631e-06	0.269213	-0.408209	0	1	Peripheral	Fungi	Basidiomycota	Agaricomycetes	Agaricales	Cortinariaceae	Cortinarius	NA
F362	13	0.00112645	0.270083	0.835521	0.426036	6	Peripheral	Fungi	Ascomycota	Leotiomycetes	Helotiales	Hyaloscyphaceae	NA	NA
F316	11	0.000590202	0.275857	0.0671813	0	1	Peripheral	Fungi	Ascomycota	Leotiomycetes	Helotiales	Myxotrichaceae	Oidiodendron	Oidiodendron_sp
F75	34	0.00417181	0.327425	1.01796	0.468858	1	Peripheral	Fungi	Ascomycota	Leotiomycetes	Helotiales	Myxotrichaceae	Oidiodendron	Oidiodendron_sp
F70	18	0.00281263	0.298013	0.108485	0.296296	2	Peripheral	Fungi	Ascomycota	Unidentified	NA	NA	NA	NA
F201	15	0.00322258	0.298013	0.146413	0.337778	1	Peripheral	Fungi	Basidiomycota	Agaricomycetes	Agaricales	Omphalotaceae	Mycetinis	Mycetinis_scorodonius
F128	6	0.000269341	0.267042	-0.573552	0.277778	2	Peripheral	Fungi	Ascomycota	Sordariomycetes	Hypocreales	Amplistromataceae	Amplistromataceae_gen_Incertae_sedis	Amplistromataceae_sp
F286	36	0.0029289	0.322314	0.926929	0.387346	2	Peripheral	Fungi	Ascomycota	Leotiomycetes	Helotiales	NA	NA	NA
F188	7	0.0010884	0.262293	0.533278	1.11022e-16	6	Peripheral	Fungi	Ascomycota	Leotiomycetes	Helotiales	Mollisiaceae	Phialocephala	Phialocephala_fortinii
F109	31	0.00529633	0.31401	0.790522	0.330905	2	Peripheral	Fungi	Basidiomycota	Agaricomycetes	Atheliales	Pilodermataceae	Piloderma	Piloderma_sp
F340	26	0.00188439	0.312444	0.176689	0.54142	2	Peripheral	Fungi	Chytridiomycota	Unidentified	NA	NA	NA	NA
F82	51	0.00859898	0.342172	1.67717	0.389081	2	Peripheral	Fungi	Basidiomycota	Agaricomycetes	Russulales	Russulaceae	Russula	NA
F102	46	0.00448936	0.335885	2.01819	0.121928	2	Peripheral	Fungi	Basidiomycota	Agaricomycetes	Russulales	Russulaceae	Russula	NA
F265	19	0.00317787	0.299437	0.244892	0.193906	2	Peripheral	Fungi	Basidiomycota	Agaricomycetes	Agaricales	Cortinariaceae	NA	NA
F432	11	0.000998912	0.28071	-0.232533	0.165289	2	Peripheral	Fungi	Basidiomycota	Agaricomycetes	Agaricales	Clavariaceae	Clavaria	NA
F247	14	0.00314691	0.281611	-0.0120505	0.44898	1	Peripheral	Fungi	Basidiomycota	Agaricomycetes	Agaricales	Entolomataceae	Entoloma	Entoloma_rhodopolium
F442	47	0.00265718	0.3219	2.1546	0.0814848	2	Peripheral	Fungi	Unidentified	Unidentified	NA	NA	NA	NA
F76	35	0.00541465	0.325603	0.858725	0.406531	2	Peripheral	Fungi	Ascomycota	Eurotiomycetes	Chaetothyriales	Herpotrichiellaceae	Cladophialophora	Cladophialophora_cabanerensis
F17	54	0.0121182	0.339656	2.42741	0.172154	2	Peripheral	Fungi	Basidiomycota	Agaricomycetes	Russulales	Russulaceae	NA	NA
F337	27	0.000786584	0.325663	0.585911	0.312757	2	Peripheral	Fungi	Unidentified	Unidentified	NA	NA	NA	NA
F357	32	0.00413526	0.322551	0.926929	0.275391	2	Peripheral	Fungi	Rozellomycota	Rozellomycota_cls_Incertae_sedis	Rozellomycota_ord_Incertae_sedis	Rozellomycota_fam_Incertae_sedis	Rozellomycota_gen_Incertae_sedis	Rozellomycota_sp
F541	4	0.00112227	0.187001	1.0937	0	12	Peripheral	Fungi	Ascomycota	Sordariomycetes	Hypocreales	Hypocreaceae	Trichoderma	NA
F676	8	0.000181402	0.273834	-0.249746	0.21875	1	Peripheral	Fungi	Ascomycota	Eurotiomycetes	Chaetothyriales	NA	NA	NA
F83	33	0.00597764	0.323026	2.19561	0.598714	6	Peripheral	Fungi	Basidiomycota	Agaricomycetes	Russulales	Russulaceae	Lactifluus	Lactifluus_glaucescens
F73	27	0.00785354	0.325543	0.0402814	0.61454	2	Peripheral	Fungi	Basidiomycota	Agaricomycetes	Agaricales	Amanitaceae	Amanita	Amanita_velatipes
F665	16	0.00056593	0.296804	0.46334	0	1	Peripheral	Fungi	Basidiomycota	Agaricomycetes	Thelephorales	Bankeraceae	NA	NA
F325	12	0.00826114	0.277251	-0.0912822	0.416667	1	Peripheral	Fungi	Basidiomycota	Agaricomycetes	Trechisporales	Hydnodontaceae	Trechispora	Trechispora_sp
F759	15	6.8283e-05	0.27747	0.384108	0	1	Peripheral	Fungi	Mortierellomycota	Mortierellomycetes	Mortierellales	Mortierellaceae	Mortierella	Mortierella_fluviae
F119	56	0.0174022	0.330384	2.49561	0.194515	2	Peripheral	Fungi	Ascomycota	Sordariomycetes	Hypocreales	Cordycipitaceae	Leptobacillium	Leptobacillium_leptobactrum
F79	10	0.00144173	0.2909	-0.437144	0.46	2	Peripheral	Fungi	Basidiomycota	Geminibasidiomycetes	Geminibasidiales	Geminibasidiaceae	Geminibasidium	Geminibasidium_sp
F156	21	0.00720388	0.306711	-0.0279223	0.553288	2	Peripheral	Fungi	Mortierellomycota	Mortierellomycetes	Mortierellales	Mortierellaceae	Podila	Podila_humilis
F458	17	0.000532269	0.298266	0.225645	0.359862	1	Peripheral	Fungi	Ascomycota	Leotiomycetes	Thelebolales	Pseudeurotiaceae	Pseudogymnoascus	NA
F152	18	0.000950467	0.300257	0.304876	0.37037	1	Peripheral	Fungi	Mucoromycota	Mucoromycotina_cls_Incertae_sedis	Mucoromycotina_ord_Incertae_sedis	Mucoromycotina_fam_Incertae_sedis	Bifiguratus	Bifiguratus_sp
F643	5	0.000415091	0.253833	-0.408209	0	1	Peripheral	Fungi	Rozellomycota	Rozellomycota_cls_Incertae_sedis	Rozellomycota_ord_Incertae_sedis	Rozellomycota_fam_Incertae_sedis	Rozellomycota_gen_Incertae_sedis	Rozellomycota_sp
F192	62	0.0059671	0.34005	0.858725	0.613424	2	Peripheral	Fungi	Basidiomycota	Tremellomycetes	Tremellales	NA	NA	NA
F113	28	0.00436948	0.334222	0.585911	0.364796	2	Peripheral	Fungi	Basidiomycota	Agaricomycetes	Cantharellales	NA	NA	NA
F294	8	0.000567343	0.258735	0.231036	0.5625	6	Peripheral	Fungi	Rozellomycota	Rozellomycota_cls_Incertae_sedis	Rozellomycota_ord_Incertae_sedis	Rozellomycota_fam_Incertae_sedis	Rozellomycota_gen_Incertae_sedis	Rozellomycota_sp
F393	4	5.2263e-05	0.257899	-0.566672	0.375	1	Peripheral	Fungi	Rozellomycota	Rozellomycota_cls_Incertae_sedis	Rozellomycota_ord_Incertae_sedis	Rozellomycota_fam_Incertae_sedis	Rozellomycota_gen_Incertae_sedis	Rozellomycota_sp
F371	2	0.00112163	0.223027	0	0.5	25	Peripheral	Fungi	Rozellomycota	Rozellomycota_cls_Incertae_sedis	Rozellomycota_ord_Incertae_sedis	Rozellomycota_fam_Incertae_sedis	Rozellomycota_gen_Incertae_sedis	Rozellomycota_sp
F348	52	0.00488336	0.329516	0.858725	0.536243	2	Peripheral	Fungi	Ascomycota	Leotiomycetes	Helotiales	Myxotrichaceae	Oidiodendron	Oidiodendron_sp
F9	58	0.00918524	0.341706	1.74537	0.484542	2	Peripheral	Fungi	Basidiomycota	Agaricomycetes	Russulales	Russulaceae	NA	NA
F505	11	0.000129639	0.280396	-0.300737	0.297521	2	Peripheral	Fungi	Unidentified	Unidentified	NA	NA	NA	NA
F501	18	0.000502619	0.274863	0.371547	0.203704	3	Peripheral	Fungi	Basidiomycota	Agaricomycetes	NA	NA	NA	NA
F515	2	0.00112163	0.237066	-0.222327	0	6	Peripheral	Fungi	Rozellomycota	Rozellomycota_cls_Incertae_sedis	Rozellomycota_ord_Incertae_sedis	Rozellomycota_fam_Incertae_sedis	Rozellomycota_gen_Incertae_sedis	Rozellomycota_sp
F540	20	0.00116813	0.300154	0.701035	0.095	1	Peripheral	Fungi	Basidiomycota	Agaricomycetes	Agaricales	Cortinariaceae	Cortinarius	Cortinarius_olivaceolamellatus
F617	4	0.000253588	0.217553	0.0799149	0	6	Peripheral	Fungi	Ascomycota	Eurotiomycetes	Chaetothyriales	Herpotrichiellaceae	Cladophialophora	Cladophialophora_chaetospira
F190	45	0.00606138	0.325966	0.722318	0.551111	2	Peripheral	Fungi	Ascomycota	Sordariomycetes	Hypocreales	Cordycipitaceae	Beauveria	Beauveria_bassiana
F347	46	0.00452841	0.33815	1.94998	0.15879	2	Peripheral	Fungi	Ascomycota	Eurotiomycetes	Eurotiales	Aspergillaceae	Penicillium	Penicillium_janczewskii
F274	10	0.000605125	0.291335	-0.328977	0.48	1	Peripheral	Fungi	Basidiomycota	Agaricomycetes	Agaricales	Mycenaceae	Mycenaceae_gen_Incertae_sedis	Mycenaceae_sp
F95	49	0.00919332	0.315194	1.68809	0.408163	3	Peripheral	Fungi	Basidiomycota	Agaricomycetes	Agaricales	Hygrophoraceae	Hygrophorus	Hygrophorus_hypothejus
F504	11	0.000907763	0.270959	-0.390662	0.578512	3	Peripheral	Fungi	Unidentified	Unidentified	NA	NA	NA	NA
F180	24	0.00475938	0.274648	0.787297	0.15625	3	Peripheral	Fungi	Basidiomycota	Agaricomycetes	Trechisporales	Hydnodontaceae	Luellia	Luellia_cystidiata
F885	3	0	0.262961	-0.598537	0.444444	3	Peripheral	Fungi	Ascomycota	Pezizomycetes	Pezizales	Sarcosomataceae	Plectania	Plectania_melastoma
F133	24	0.0116835	0.270541	0.856589	0.0798611	3	Peripheral	Fungi	Basidiomycota	Agaricomycetes	Agaricales	Entolomataceae	Entoloma	Entoloma_rhodopolium
F584	29	0.000275793	0.286905	1.13376	0.128419	3	Peripheral	Fungi	Kickxellomycota	Ramicandelaberomycetes	Ramicandelaberales	Ramicandelaberales_fam_Incertae_sedis	Ramicandelaberales_gen_Incertae_sedis	Ramicandelaberales_sp
F524	7	0.000203819	0.265186	-0.328977	0.244898	1	Peripheral	Fungi	Ascomycota	Eurotiomycetes	Chaetothyriales	NA	NA	NA
F938	2	0	0.245936	-0.645904	0	1	Peripheral	Fungi	Rozellomycota	Rozellomycota_cls_Incertae_sedis	Rozellomycota_ord_Incertae_sedis	Rozellomycota_fam_Incertae_sedis	Rozellomycota_gen_Incertae_sedis	Rozellomycota_sp
F160	28	0.00368786	0.295903	0.93873	0.367347	1	Peripheral	Fungi	Ascomycota	Leotiomycetes	Helotiales	Hyaloscyphaceae	Glutinomyces	NA
F361	17	0.00292246	0.294562	0.0671813	0.519031	1	Peripheral	Fungi	Ascomycota	Eurotiomycetes	Chaetothyriales	NA	NA	NA
F249	16	0.00569804	0.262332	0.384108	0.117188	1	Peripheral	Fungi	Basidiomycota	Agaricomycetes	Agaricales	Tricholomataceae	Tricholoma	Tricholoma_roseoacerbum
F397	35	0.00198196	0.29776	1.88951	0.0555102	1	Peripheral	Fungi	Basidiomycota	Agaricomycetes	Thelephorales	Bankeraceae	Phellodon	NA
F364	37	0.00280723	0.333587	0.108485	0.591673	2	Peripheral	Fungi	Kickxellomycota	Ramicandelaberomycetes	Ramicandelaberales	Ramicandelaberales_fam_Incertae_sedis	Ramicandelaberales_gen_Incertae_sedis	Ramicandelaberales_sp
F602	15	0.000227357	0.294266	-0.0279223	0.231111	2	Peripheral	Fungi	Unidentified	Unidentified	NA	NA	NA	NA
F314	34	0.00236266	0.326937	1.19974	0.16609	2	Peripheral	Fungi	Ascomycota	Leotiomycetes	Helotiales	Hyaloscyphaceae	Clathrosphaerina	Clathrosphaerina_zalewskii
F189	17	0.00228533	0.295405	0.0671813	0.456747	1	Peripheral	Fungi	Basidiomycota	Agaricomycetes	Agaricales	Cortinariaceae	Hygronarius	Hygronarius_renidens
F287	51	0.00427438	0.342773	1.94998	0.304498	2	Peripheral	Fungi	Mucoromycota	Umbelopsidomycetes	Umbelopsidales	Umbelopsidaceae	Umbelopsis	Umbelopsis_sp
F115	45	0.00435775	0.331132	1.81358	0.201481	2	Peripheral	Fungi	Basidiomycota	Agaricomycetes	Sebacinales	Sebacinaceae	Tremellodendron	Tremellodendron_schweinitzii
F567	16	0.00159231	0.290997	0.176689	0	2	Peripheral	Fungi	Ascomycota	Leotiomycetes	Helotiales	NA	NA	NA
F627	21	0.000261629	0.298013	0.517707	0	2	Peripheral	Fungi	Unidentified	Unidentified	NA	NA	NA	NA
F728	7	0.000103924	0.273407	-0.505348	0.244898	2	Peripheral	Fungi	Basidiomycota	Agaricomycetes	Boletales	Rhizopogonaceae	Rhizopogon	Rhizopogon_yakushimensis
F270	45	0.00278063	0.343377	1.60897	0.292346	2	Peripheral	Fungi	Ascomycota	Sordariomycetes	Coniochaetales	Coniochaetaceae	Coniochaeta	Coniochaeta_sp
F593	8	0.000235793	0.283659	-0.368941	0	2	Peripheral	Fungi	Ascomycota	Leotiomycetes	NA	NA	NA	NA
F830	6	1.71031e-05	0.270625	-0.505348	0	2	Peripheral	Fungi	Ascomycota	Eurotiomycetes	Chaetothyriales	Chaetothyriales_fam_Incertae_sedis	Chaetothyriales_gen_Incertae_sedis	Chaetothyriales_sp
F416	30	0.0140474	0.311557	0.858725	0.237778	2	Peripheral	Fungi	Ascomycota	Unidentified	NA	NA	NA	NA
F374	14	0.00112536	0.293331	-0.096126	0.255102	2	Peripheral	Fungi	Basidiomycota	Agaricomycetes	Cantharellales	Cantharellales_fam_Incertae_sedis	Cantharellales_gen_Incertae_sedis	Cantharellales_sp
F387	7	0.000505127	0.24968	-0.328977	0.244898	1	Peripheral	Fungi	Basidiomycota	Agaricomycetes	Thelephorales	Bankeraceae	Phellodon	Phellodon_tomentosus
F613	18	0.000164472	0.295654	0.46334	0.197531	1	Peripheral	Fungi	Basidiomycota	Malasseziomycetes	Malasseziales	Malasseziaceae	Malassezia	Malassezia_sp
F508	4	0.00201198	0.21592	1.09557	0.375	10	Peripheral	Fungi	Ascomycota	Leotiomycetes	Leotiomycetes_ord_Incertae_sedis	Leotiomycetes_fam_Incertae_sedis	Leotiomycetes_gen_Incertae_sedis	Leotiomycetes_sp
F469	3	0.00114376	0.158023	1.09557	0	10	Peripheral	Fungi	Ascomycota	Eurotiomycetes	Chaetothyriales	NA	NA	NA
F569	20	0.000356243	0.285412	0.449503	0	2	Peripheral	Fungi	Ascomycota	Sordariomycetes	Sordariales	Cephalothecaceae	Cephalotheca	Cephalotheca_sp
F229	9	0.000478372	0.287516	-0.300737	0	2	Peripheral	Fungi	Ascomycota	Leotiomycetes	Helotiales	Mollisiaceae	Phialocephala	Phialocephala_fortinii
F349	32	0.00353441	0.326269	1.13154	0.119141	2	Peripheral	Fungi	Ascomycota	Eurotiomycetes	Chaetothyriales	NA	NA	NA
F29	35	0.00523902	0.327486	1.17643	0.45551	1	Peripheral	Fungi	Basidiomycota	Agaricomycetes	Russulales	Russulaceae	Russula	NA
F471	17	0.00043193	0.30437	-0.368941	0.49827	2	Peripheral	Fungi	Ascomycota	Saccharomycetes	Saccharomycetales	Saccharomycetales_fam_Incertae_sedis	Saccharomycetales_gen_Incertae_sedis	Saccharomycetales_sp
F683	19	0.000101059	0.292062	0.46334	0.265928	1	Peripheral	Fungi	Unidentified	Unidentified	NA	NA	NA	NA
F124	40	0.0016418	0.30191	1.75738	0.18	3	Peripheral	Fungi	Ascomycota	Dothideomycetes	Mytilinidales	Gloniaceae	Cenococcum	NA
F52	56	0.0118086	0.325603	1.89596	0.466199	3	Peripheral	Fungi	Basidiomycota	Agaricomycetes	Sebacinales	Sebacinaceae	Sebacina	NA
F219	9	0.00217446	0.298876	-0.408209	0.617284	1	Peripheral	Fungi	Ascomycota	Sordariomycetes	Hypocreales	Amplistromataceae	Amplistromataceae_gen_Incertae_sedis	Amplistromataceae_sp
F543	17	0.000354139	0.302795	0.0402814	0.290657	2	Peripheral	Fungi	Ascomycota	Dothideomycetes	Mycosphaerellales	Mycosphaerellaceae	Microcyclosporella	Microcyclosporella_mali
F34	13	0.000564939	0.291868	-0.170514	0.556213	1	Peripheral	Fungi	Basidiomycota	Agaricomycetes	Agaricales	Cortinariaceae	Cortinarius	Cortinarius_perlaetissimus
F292	12	0.00135932	0.295753	-0.232533	0.277778	2	Peripheral	Fungi	Ascomycota	Leotiomycetes	Helotiales	Leotiaceae	Pezoloma	Pezoloma_ericae
F454	10	0.000502975	0.292159	-0.368941	0.32	2	Peripheral	Fungi	Basidiomycota	Microbotryomycetes	Sporidiobolales	Sporidiobolales_fam_Incertae_sedis	Sporidiobolales_gen_Incertae_sedis	Sporidiobolales_sp
F51	7	0.00111678	0.27362	1.46667	0.612245	9	Peripheral	Fungi	Ascomycota	Eurotiomycetes	Eurotiales	Trichocomaceae	Sagenomella	Sagenomella_verticillata
F363	30	0.0155507	0.297306	0.722318	0.34	2	Peripheral	Fungi	Ascomycota	Leotiomycetes	Helotiales	Myxotrichaceae	Oidiodendron	NA
F308	7	1.08083e-05	0.266961	-0.437144	1.11022e-16	2	Peripheral	Fungi	Ascomycota	Leotiomycetes	Helotiales	Helotiaceae	Meliniomyces	Meliniomyces_sp
F304	36	0.00648818	0.305164	0.449503	0.516975	2	Peripheral	Fungi	Ascomycota	Eurotiomycetes	Chaetothyriales	Herpotrichiellaceae	Cladophialophora	NA
F101	30	0.0112997	0.31805	0.790522	0.293333	2	Peripheral	Fungi	Basidiomycota	Agaricomycetes	Agaricales	Inocybaceae	Inocybe	Inocybe_sp
F635	5	0.000362571	0.250822	-0.573552	0	2	Peripheral	Fungi	Mortierellomycota	Mortierellomycetes	Mortierellales	Mortierellaceae	Mortierellaceae_gen_Incertae_sedis	Mortierellaceae_sp
F615	9	0.000587133	0.281611	-0.368941	0.197531	2	Peripheral	Fungi	Rozellomycota	Rozellomycota_cls_Incertae_sedis	Rozellomycota_ord_Incertae_sedis	Rozellomycota_fam_Incertae_sedis	Rozellomycota_gen_Incertae_sedis	Rozellomycota_sp
F808	4	2.13157e-07	0.250036	-0.0712062	0.375	6	Peripheral	Fungi	Basidiomycota	Agaricomycetes	Agaricales	Cortinariaceae	NA	NA
F372	1	0	0.205167	-0.846366	0	2	Peripheral	Fungi	Basidiomycota	Geminibasidiomycetes	Geminibasidiales	Geminibasidiaceae	Geminibasidium	Geminibasidium_sp
F862	2	0.00112163	0.2146	-0.645904	0	1	Peripheral	Fungi	Unidentified	Unidentified	NA	NA	NA	NA
F551	4	1.98534e-06	0.24137	0.0799149	0	6	Peripheral	Fungi	Ascomycota	Leotiomycetes	Helotiales	NA	NA	NA
F890	3	0	0.240774	-0.0712062	0	6	Peripheral	Fungi	Basidiomycota	Agaricomycetes	Russulales	Russulaceae	NA	NA
F1013	1	0	0.235318	-0.373449	0	6	Peripheral	Fungi	Basidiomycota	Agaricomycetes	Russulales	Russulaceae	NA	NA
F230	18	0.0105158	0.297862	1.13776	0.54321	6	Peripheral	Fungi	Basidiomycota	Agaricomycetes	Russulales	Russulaceae	Lactifluus	Lactifluus_pinguis
F231	3	0.00141796	0.257407	-0.222327	0.444444	6	Peripheral	Fungi	Unidentified	Unidentified	NA	NA	NA	NA
F1003	2	0	0.235349	-0.222327	0	6	Peripheral	Fungi	Basidiomycota	Agaricomycetes	Agaricales	Entolomataceae	Entoloma	Entoloma_bicolor
F455	9	0.00290291	0.248337	0.533278	0.345679	6	Peripheral	Fungi	Basidiomycota	Agaricomycetes	Boletales	Boletaceae	Boletaceae_gen_Incertae_sedis	Boletaceae_sp
F727	9	0.000210792	0.271546	0.6844	0.197531	6	Peripheral	Fungi	Basidiomycota	Agaricomycetes	Sebacinales	Sebacinaceae	Sebacina	Sebacina_incrustans
F767	3	0	0.240774	-0.0712062	0	6	Peripheral	Fungi	Basidiomycota	Agaricomycetes	Agaricales	Cortinariaceae	Cortinarius	Cortinarius_perlaetissimus
F666	3	2.25855e-06	0.241536	-0.0712062	0	6	Peripheral	Fungi	Basidiomycota	Agaricomycetes	Agaricales	Cortinariaceae	NA	NA
F718	6	0.00133957	0.274304	0.231036	0.277778	6	Peripheral	Fungi	Unidentified	Unidentified	NA	NA	NA	NA
F492	16	0.00150441	0.28089	0.835521	0.585938	6	Peripheral	Fungi	Unidentified	Unidentified	NA	NA	NA	NA
F804	1	0	0.235318	-0.373449	0	6	Peripheral	Fungi	Unidentified	Unidentified	NA	NA	NA	NA
F1172	1	0	0.235318	-0.373449	0	6	Peripheral	Fungi	Unidentified	Unidentified	NA	NA	NA	NA
F134	53	0.00938583	0.335821	1.47256	0.507654	2	Peripheral	Fungi	Basidiomycota	Agaricomycetes	Sebacinales	Sebacinaceae	Sebacina	Sebacina_sp
F284	39	0.00774707	0.284995	1.27234	0.412886	3	Peripheral	Fungi	Basidiomycota	Agaricomycetes	NA	NA	NA	NA
F721	4	1.53271e-05	0.252409	-0.566672	0.375	1	Peripheral	Fungi	Unidentified	Unidentified	NA	NA	NA	NA
F344	6	0.000187954	0.272093	-0.641755	0.5	2	Peripheral	Fungi	Basidiomycota	Microbotryomycetes	Microbotryales	Microbotryales_fam_Incertae_sedis	Microbotryales_gen_Incertae_sedis	Microbotryales_sp
F553	37	0.00114083	0.307625	1.96874	0.102264	1	Peripheral	Fungi	Ascomycota	Sordariomycetes	Hypocreales	NA	NA	NA
F547	9	0.000396305	0.290371	-0.170514	0.197531	1	Peripheral	Fungi	Ascomycota	Eurotiomycetes	Chaetothyriales	Herpotrichiellaceae	Cladophialophora	Cladophialophora_minutissima
F421	6	0.000443401	0.279949	-0.566672	0.611111	1	Peripheral	Fungi	Unidentified	Unidentified	NA	NA	NA	NA
F238	16	0.00783839	0.27409	0.176689	0	2	Peripheral	Fungi	Ascomycota	Sordariomycetes	Hypocreales	Cordycipitaceae	Beauveria	NA
F406	17	0.00378408	0.248689	0.542572	0	1	Peripheral	Fungi	Basidiomycota	Agaricomycetes	Russulales	Russulaceae	Russula	Russula_burlinghamiae
F370	16	0.00172324	0.251181	0.46334	0	1	Peripheral	Fungi	Basidiomycota	Agaricomycetes	Agaricales	Cortinariaceae	NA	NA
F568	6	0.000154477	0.272304	-0.390662	0.277778	3	Peripheral	Fungi	Ascomycota	Eurotiomycetes	Chaetothyriales	Herpotrichiellaceae	Cladophialophora	Cladophialophora_chaetospira
F678	25	0.000194536	0.306176	0.790522	0	2	Peripheral	Fungi	Unidentified	Unidentified	NA	NA	NA	NA
F879	2	3.02816e-06	0.216693	-0.514492	0	5	Peripheral	Fungi	Ascomycota	Sordariomycetes	Chaetosphaeriales	Chaetosphaeriaceae	Chaetosphaeria	Chaetosphaeria_pygmaea
F86	7	0.000353568	0.280128	-0.566672	0.612245	1	Peripheral	Fungi	Ascomycota	Leotiomycetes	NA	NA	NA	NA
F448	4	0.00085931	0.241636	0.0367494	0.375	5	Peripheral	Fungi	Unidentified	Unidentified	NA	NA	NA	NA
F227	9	0.00154949	0.273407	0.231036	0.567901	6	Peripheral	Fungi	Basidiomycota	Agaricomycetes	Agaricales	Omphalotaceae	Collybiopsis	Collybiopsis_ramealis
F184	32	0.0149864	0.269544	1.48021	0	3	Peripheral	Fungi	Basidiomycota	Agaricomycetes	Trechisporales	Hydnodontaceae	Luellia	Luellia_cystidiata
F409	4	2.81868e-05	0.248654	-0.487441	0	1	Peripheral	Fungi	Ascomycota	Leotiomycetes	Thelebolales	Pseudeurotiaceae	Pseudogymnoascus	NA
F162	45	0.00400196	0.305164	1.96526	0.231111	3	Peripheral	Fungi	Basidiomycota	Agaricomycetes	Boletales	Boletaceae	Pulveroboletus	Pulveroboletus_subrufus
F475	15	0.00046214	0.28639	0.0402814	0.124444	2	Peripheral	Fungi	Ascomycota	Leotiomycetes	Helotiales	Mollisiaceae	Phialocephala	Phialocephala_sp
F485	10	0.00137985	0.271588	-0.505348	0.54	2	Peripheral	Fungi	Basidiomycota	Agaricomycetes	Russulales	Russulaceae	Russula	Russula_glutinosoides
F815	2	0	0.206301	0	0	22	Peripheral	Fungi	Ascomycota	Leotiomycetes	Helotiales	NA	NA	NA
F510	17	0.000105056	0.260154	0.440839	0	3	Peripheral	Fungi	Unidentified	Unidentified	NA	NA	NA	NA
F645	8	0.000116905	0.264467	-0.170514	0	1	Peripheral	Fungi	Ascomycota	Dothideomycetes	Dothideomycetes_ord_Incertae_sedis	Dothideomycetes_fam_Incertae_sedis	Dothideomycetes_gen_Incertae_sedis	Dothideomycetes_sp
F368	9	0.00245186	0.273748	2.26779	0.444444	15	Peripheral	Fungi	Basidiomycota	Agaricomycetes	Agaricales	Cortinariaceae	Cortinarius	Cortinarius_perlaetissimus
F263	18	0.00222722	0.305749	0.0402814	0.345679	2	Peripheral	Fungi	Mortierellomycota	Mortierellomycetes	Mortierellales	Mortierellaceae	Mortierellaceae_gen_Incertae_sedis	Mortierellaceae_sp
F456	10	0.00011385	0.221311	0.986642	0	6	Peripheral	Fungi	Basidiomycota	Agaricomycetes	Boletales	Boletaceae	Boletaceae_gen_Incertae_sedis	Boletaceae_sp
F434	5	0.00170293	0.255161	0.29905	0.48	8	Peripheral	Fungi	Ascomycota	Eurotiomycetes	Chaetothyriales	Herpotrichiellaceae	Cladophialophora	Cladophialophora_sp
F647	13	0.000629254	0.293037	-0.0279223	0	2	Peripheral	Fungi	Ascomycota	Eurotiomycetes	Chaetothyriales	NA	NA	NA
F798	4	2.53201e-06	0.244191	-0.641755	0	2	Peripheral	Fungi	Basidiomycota	Agaricomycetes	Thelephorales	Thelephoraceae	Pseudotomentella	Pseudotomentella_sp
F147	36	0.00493722	0.31713	1.54076	0	2	Peripheral	Fungi	Basidiomycota	Agaricomycetes	Thelephorales	Thelephoraceae	Tomentellopsis	Tomentellopsis_zygodesmoides
F493	6	0.000965351	0.269751	-0.641755	0.444444	2	Peripheral	Fungi	Ascomycota	Leotiomycetes	Helotiales	NA	NA	NA
F535	8	0.00208047	0.27277	-0.437144	0.21875	2	Peripheral	Fungi	Ascomycota	Eurotiomycetes	Chaetothyriales	NA	NA	NA
F682	3	1.95951e-05	0.217015	-0.529245	0	3	Peripheral	Fungi	Ascomycota	Pezizomycetes	Pezizales	Pezizaceae	Terfezia	NA
F195	22	0.00158818	0.290659	0.93873	0	1	Peripheral	Fungi	Unidentified	Unidentified	NA	NA	NA	NA
F322	27	0.00338382	0.285459	1.33489	1.11022e-16	1	Peripheral	Fungi	Basidiomycota	Agaricomycetes	Thelephorales	Thelephoraceae	Polyozellus	Polyozellus_atrofuscus
F464	7	1.92868e-05	0.245523	-0.249746	1.11022e-16	1	Peripheral	Fungi	Rozellomycota	Rozellomycota_cls_Incertae_sedis	Rozellomycota_ord_Incertae_sedis	Rozellomycota_fam_Incertae_sedis	Rozellomycota_gen_Incertae_sedis	Rozellomycota_sp
F145	3	0.00114876	0.195892	0.492163	0	12	Peripheral	Fungi	Basidiomycota	Agaricomycetes	Atheliales	Tylosporaceae	Amphinema	Amphinema_sp
F390	13	0.00120711	0.266474	0.163672	0	3	Peripheral	Fungi	Ascomycota	Eurotiomycetes	Eurotiales	Aspergillaceae	Penicillium	Penicillium_rotoruae
F719	2	4.79602e-07	0.213686	-0.598537	0	3	Peripheral	Fungi	Ascomycota	Leotiomycetes	Helotiales	NA	NA	NA
F912	3	0	0.243987	-0.529245	0	3	Peripheral	Fungi	Basidiomycota	Unidentified	NA	NA	NA	NA
F220	9	0.00490532	0.236906	0.258325	0.345679	4	Peripheral	Fungi	Basidiomycota	Agaricomycetes	Russulales	Russulaceae	Lactifluus	Lactifluus_pilosus
F748	16	5.50862e-05	0.263474	0.371547	0	3	Peripheral	Fungi	Ascomycota	Eurotiomycetes	Chaetothyriales	NA	NA	NA
F542	26	0.000543262	0.273834	1.06446	0	3	Peripheral	Fungi	Basidiomycota	Agaricomycetes	Sebacinales	Serendipitaceae	Serendipita	Serendipita_sp
F599	6	0.000797542	0.249609	-0.459953	0.444444	3	Peripheral	Fungi	Basidiomycota	Agaricomycetes	Sebacinales	Serendipitaceae	Serendipita	Serendipita_sp
F523	23	0.000544718	0.314685	0.654114	0	2	Peripheral	Fungi	Ascomycota	Leotiomycetes	Helotiales	NA	NA	NA
F805	10	4.62197e-05	0.283384	-0.232533	0	2	Peripheral	Fungi	Ascomycota	Leotiomycetes	Helotiales	Leotiaceae	Pezoloma	Pezoloma_ericae
F538	17	0.00375769	0.297306	0.225645	0.394464	1	Peripheral	Fungi	Mortierellomycota	Mortierellomycetes	Mortierellales	Mortierellaceae	NA	NA
F641	4	0.00336233	0.217257	1.22474	0.375	20	Peripheral	Fungi	Ascomycota	Eurotiomycetes	Chaetothyriales	NA	NA	NA
F521	2	8.63778e-05	0.231378	-1.06573	0.5	5	Peripheral	Fungi	Ascomycota	Unidentified	NA	NA	NA	NA
F222	27	0.0145282	0.284441	1.09719	0.203018	1	Peripheral	Fungi	Basidiomycota	Agaricomycetes	Agaricales	Cortinariaceae	Thaxterogaster	Thaxterogaster_oregonensis
F307	20	0.00193442	0.298571	0.621803	0.18	1	Peripheral	Fungi	Mucoromycota	Mucoromycotina_cls_Incertae_sedis	Mucoromycotina_ord_Incertae_sedis	Mucoromycotina_fam_Incertae_sedis	Bifiguratus	Bifiguratus_sp
F580	8	0.00227908	0.273109	-0.249746	0.21875	1	Peripheral	Fungi	Rozellomycota	Rozellomycota_cls_Incertae_sedis	Rozellomycota_ord_Incertae_sedis	Rozellomycota_fam_Incertae_sedis	Rozellomycota_gen_Incertae_sedis	Rozellomycota_sp
F257	57	0.004625	0.321193	2.24242	0.370576	3	Peripheral	Fungi	Basidiomycota	Agaricomycetes	Thelephorales	Thelephoraceae	Pseudotomentella	Pseudotomentella_sp
F671	3	0.00164145	0.252845	0.266667	0.444444	9	Peripheral	Fungi	Basidiomycota	Agaricomycetes	Trechisporales	Trechisporales_fam_Incertae_sedis	Trechisporales_gen_Incertae_sedis	Trechisporales_sp
F713	6	0.000805416	0.249822	-0.408209	0.277778	1	Peripheral	Fungi	Ascomycota	Sareomycetes	Sareales	Sareaceae	Sarea	NA
F462	3	0.000344009	0.23697	-0.709959	0	2	Peripheral	Fungi	Ascomycota	Sordariomycetes	Hypocreales	Cordycipitaceae	Samsoniella	Samsoniella_hepiali
F132	32	0.0037574	0.300359	1.13376	0.271484	3	Peripheral	Fungi	Ascomycota	Dothideomycetes	Mytilinidales	Gloniaceae	Cenococcum	Cenococcum_geophilum
F899	2	0	0.231043	-0.598537	0	3	Peripheral	Fungi	Ascomycota	Sordariomycetes	Hypocreales	Hypocreaceae	Trichoderma	Trichoderma_hypoxylon
F261	24	0.00125568	0.299182	-0.096126	0.5	2	Peripheral	Fungi	Basidiomycota	Geminibasidiomycetes	Geminibasidiales	Geminibasidiaceae	Geminibasidium	Geminibasidium_sp
F382	7	0.000288609	0.270374	-0.641755	0.571429	2	Peripheral	Fungi	Basidiomycota	Microbotryomycetes	NA	NA	NA	NA
F235	11	0.00672019	0.268924	0.0671813	0	1	Peripheral	Fungi	Basidiomycota	Agaricomycetes	Agaricales	Cortinariaceae	NA	NA
F377	6	0.000269157	0.233161	-0.408209	0.277778	1	Peripheral	Fungi	Ascomycota	Eurotiomycetes	Chaetothyriales	NA	NA	NA
F30	6	0.000637595	0.256842	-0.328977	0	1	Peripheral	Fungi	Basidiomycota	Agaricomycetes	Russulales	Russulaceae	NA	NA
F96	22	0.00281914	0.303371	0.585911	0	2	Peripheral	Fungi	Ascomycota	Leotiomycetes	Helotiales	Mollisiaceae	Phialocephala	Phialocephala_fortinii
F433	13	0.00231004	0.272643	0.764844	0.260355	4	Peripheral	Fungi	Basidiomycota	Agaricomycetes	Agaricales	NA	NA	NA
F612	6	0.000444549	0.26155	0.0799149	0.5	6	Peripheral	Fungi	Rozellomycota	Rozellomycota_cls_Incertae_sedis	Rozellomycota_ord_Incertae_sedis	Rozellomycota_fam_Incertae_sedis	Rozellomycota_gen_Incertae_sedis	Rozellomycota_sp
F559	1	0	1	0	0	27	Peripheral	Fungi	Unidentified	Unidentified	NA	NA	NA	NA
F460	2	0	0.210785	-0.373449	0.5	6	Peripheral	Fungi	Ascomycota	Eurotiomycetes	Chaetothyriales	Herpotrichiellaceae	Cladophialophora	Cladophialophora_chaetospira
F686	3	0	0.215947	-0.222327	0.444444	6	Peripheral	Fungi	Ascomycota	Eurotiomycetes	Chaetothyriales	Herpotrichiellaceae	Herpotrichiellaceae_gen_Incertae_sedis	Herpotrichiellaceae_sp
F345	42	0.00764423	0.328652	1.81358	0.0918367	2	Peripheral	Fungi	Ascomycota	Leotiomycetes	Helotiales	Tympanidaceae	Tympanidaceae_gen_Incertae_sedis	Tympanidaceae_sp
F565	25	0.0013103	0.306497	0.790522	0	2	Peripheral	Fungi	Basidiomycota	Agaricomycetes	Agaricales	Agaricaceae	Agaricus	Agaricus_sylvaticus
F714	2	0	0.221507	-0.645904	0	1	Peripheral	Fungi	Unidentified	Unidentified	NA	NA	NA	NA
F574	23	0.000910667	0.314122	0.517707	0.15879	2	Peripheral	Fungi	Ascomycota	Eurotiomycetes	Chaetothyriales	NA	NA	NA
F517	4	0.000316063	0.224195	0.29905	0.375	8	Peripheral	Fungi	Ascomycota	Leotiomycetes	Helotiales	NA	NA	NA
F459	9	0.00125106	0.283705	-0.487441	0.592593	1	Peripheral	Fungi	Basidiomycota	Agaricomycetes	Sebacinales	Sebacinaceae	Sebacina	Sebacina_sp
F356	30	0.00480267	0.289795	0.449503	0.508889	2	Peripheral	Fungi	Ascomycota	Leotiomycetes	Helotiales	Mollisiaceae	Phialocephala	Phialocephala_fortinii
F639	10	0.000152279	0.26155	-0.437144	0.42	2	Peripheral	Fungi	Basidiomycota	Agaricomycetes	Cantharellales	NA	NA	NA
F467	4	0.000388837	0.250893	-0.374824	0.5	4	Peripheral	Fungi	Ascomycota	Eurotiomycetes	Chaetothyriales	Herpotrichiellaceae	Capronia	Capronia_sp
F423	8	0.00297061	0.262058	-0.249746	0.21875	1	Peripheral	Fungi	Rozellomycota	Rozellomycota_cls_Incertae_sedis	Rozellomycota_ord_Incertae_sedis	Rozellomycota_fam_Incertae_sedis	Rozellomycota_gen_Incertae_sedis	Rozellomycota_sp
F358	14	0.00526024	0.291722	-0.0912822	0.459184	1	Peripheral	Fungi	Mortierellomycota	Mortierellomycetes	Mortierellales	Mortierellaceae	NA	NA
F438	11	0.000441836	0.278793	-0.300737	0.297521	2	Peripheral	Fungi	Ascomycota	Dothideomycetes	Mycosphaerellales	NA	NA	NA
F594	18	0.00071264	0.284073	-0.16433	0.475309	2	Peripheral	Fungi	Unidentified	Unidentified	NA	NA	NA	NA
F478	2	0	0.25332	-0.645904	0	1	Peripheral	Fungi	Ascomycota	Sordariomycetes	Coniochaetales	Coniochaetaceae	Coniochaeta	Coniochaeta_sp
F591	1	0	0.254532	-0.725136	0	1	Peripheral	Fungi	Ascomycota	Sordariomycetes	Hypocreales	Clavicipitaceae	Keithomyces	Keithomyces_acicularis
F466	16	0.00054264	0.298064	0.304876	0.226562	1	Peripheral	Fungi	Basidiomycota	Tremellomycetes	Filobasidiales	Piskurozymaceae	Solicoccozyma	Solicoccozyma_terricola
F379	8	0.000255502	0.244668	-0.328977	0.40625	1	Peripheral	Fungi	Ascomycota	Sordariomycetes	Hypocreales	Hypocreaceae	Trichoderma	Trichoderma_aggressivum
F745	2	0	0.242571	-0.645904	0	1	Peripheral	Fungi	Ascomycota	Leotiomycetes	Helotiales	Discinellaceae	NA	NA
F857	2	0	0.242571	-0.645904	0	1	Peripheral	Fungi	Ascomycota	Leotiomycetes	Helotiales	NA	NA	NA
F669	6	0	0.253283	-0.328977	0	1	Peripheral	Fungi	Unidentified	Unidentified	NA	NA	NA	NA
F381	7	0.000101212	0.279949	-0.249746	1.11022e-16	1	Peripheral	Fungi	Ascomycota	Dothideomycetes	Tubeufiales	Tubeufiaceae	Helicoon	Helicoon_sp
F779	2	0	0.242571	-0.645904	0	1	Peripheral	Fungi	Basidiomycota	Agaricomycetes	Agaricales	Tricholomataceae	Delicatula	Delicatula_integrella
F3	6	0.000131265	0.261511	-0.328977	0	1	Peripheral	Fungi	Basidiomycota	Agaricomycetes	Agaricales	Tricholomataceae	Tricholoma	Tricholoma_matsutake
F814	2	0	0.242571	-0.645904	0	1	Peripheral	Fungi	Basidiomycota	Agaricomycetes	Agaricales	Omphalotaceae	Mycetinis	Mycetinis_scorodonius
F563	4	0	0.243041	-0.487441	0	1	Peripheral	Fungi	Rozellomycota	Rozellomycota_cls_Incertae_sedis	Rozellomycota_ord_Incertae_sedis	Rozellomycota_fam_Incertae_sedis	Rozellomycota_gen_Incertae_sedis	Rozellomycota_sp
F1049	1	0	0.23153	-0.725136	0	1	Peripheral	Fungi	Ascomycota	Sordariomycetes	Hypocreales	Hypocreaceae	Trichoderma	NA
F952	4	0	0.247148	-0.487441	0	1	Peripheral	Fungi	Basidiomycota	Agaricomycetes	Agaricales	Cortinariaceae	Thaxterogaster	Thaxterogaster_oregonensis
F311	10	0.00021335	0.292988	-0.300737	0.18	2	Peripheral	Fungi	Ascomycota	Dothideomycetes	Mytilinidales	Gloniaceae	Cenococcum	Cenococcum_geophilum
F324	7	8.09908e-06	0.264108	-0.252078	1.11022e-16	3	Peripheral	Fungi	Basidiomycota	Agaricomycetes	Thelephorales	Thelephoraceae	NA	NA
F512	18	0.000521723	0.311723	0.244892	0.104938	2	Peripheral	Fungi	Ascomycota	Leotiomycetes	Helotiales	NA	NA	NA
F43	37	0.00414238	0.327731	1.13154	0.321402	2	Peripheral	Fungi	Basidiomycota	Agaricomycetes	Boletales	Boletaceae	Tylopilus	Tylopilus_felleus
F463	8	0.000372814	0.26692	-0.249746	0.21875	1	Peripheral	Fungi	Basidiomycota	Agaricomycetes	Agaricales	Entolomataceae	Entoloma	Entoloma_sp
F85	17	0.00240231	0.314122	-0.0279223	0.394464	2	Peripheral	Fungi	Ascomycota	Leotiomycetes	Helotiales	Hyaloscyphaceae	NA	NA
F35	8	0.00110007	0.292451	-0.573552	0.53125	2	Peripheral	Fungi	Basidiomycota	Agaricomycetes	Agaricales	Omphalotaceae	Mycetinis	Mycetinis_scorodonius
F853	6	0	0.25468	-0.32137	0	3	Peripheral	Fungi	Ascomycota	Leotiomycetes	Helotiales	Tympanidaceae	Tympanidaceae_gen_Incertae_sedis	Tympanidaceae_sp
F424	20	0.00371963	0.275597	0.51013	0.185	3	Peripheral	Fungi	Unidentified	Unidentified	NA	NA	NA	NA
F628	1	0	0.193452	0	0	23	Peripheral	Fungi	Unidentified	Unidentified	NA	NA	NA	NA
F528	17	0.0048934	0.288367	0.176689	0.110727	2	Peripheral	Fungi	Basidiomycota	Agaricomycetes	Tremellodendropsidales	Tremellodendropsidales_fam_Incertae_sedis	Tremellodendropsidales_gen_Incertae_sedis	Tremellodendropsidales_sp
F444	30	0.000146523	0.294809	0.995172	0.277778	3	Peripheral	Fungi	Unidentified	Unidentified	NA	NA	NA	NA
F317	12	0.000219855	0.255496	1.13776	0.152778	6	Peripheral	Fungi	Basidiomycota	Agaricomycetes	Agaricales	Clavariaceae	Clavaria	NA
F653	1	0	0.223197	-0.846366	0	2	Peripheral	Fungi	Ascomycota	Leotiomycetes	Helotiales	Tympanidaceae	Tympanidaceae_gen_Incertae_sedis	Tympanidaceae_sp
F571	25	4.52688e-05	0.283797	0.92588	0.0768	3	Peripheral	Fungi	Ascomycota	Eurotiomycetes	Eurotiales	Aspergillaceae	Penicillium	Penicillium_paxilli
F608	25	4.99828e-05	0.289556	0.856589	0.1472	3	Peripheral	Fungi	Ascomycota	Leotiomycetes	Phacidiales	Phacidiaceae	Phacidiaceae_gen_Incertae_sedis	Phacidiaceae_sp
F420	19	4.28349e-05	0.278571	0.51013	0.099723	3	Peripheral	Fungi	Basidiomycota	Agaricomycetes	Agaricales	Physalacriaceae	Armillaria	Armillaria_borealis
F652	1	0	0.203408	-0.790569	0	16	Peripheral	Fungi	Ascomycota	Eurotiomycetes	Chaetothyriales	NA	NA	NA
F736	6	9.35035e-06	0.260309	-0.390662	0.277778	3	Peripheral	Fungi	Ascomycota	Dothideomycetes	Mycosphaerellales	NA	NA	NA
F503	9	9.68181e-05	0.234908	0.511584	0	4	Peripheral	Fungi	Basidiomycota	Agaricomycetes	Sebacinales	Sebacinaceae	Sebacina	Sebacina_sp
F328	8	0.000344867	0.286204	-0.505348	0.40625	2	Peripheral	Fungi	Unidentified	Unidentified	NA	NA	NA	NA
F202	18	0.00144687	0.311391	0.244892	0.104938	2	Peripheral	Fungi	Basidiobolomycota	Basidiobolomycetes	Basidiobolales	Basidiobolaceae	Basidiobolus	NA
F564	1	0	0.197502	-0.667829	0	3	Peripheral	Fungi	Ascomycota	Sordariomycetes	Hypocreales	Clavicipitaceae	Neobarya	Neobarya_agaricicola
F176	13	0.000260866	0.263	0.163672	0	3	Peripheral	Fungi	Ascomycota	Leotiomycetes	Helotiales	Mollisiaceae	Phialocephala	Phialocephala_fortinii
F629	16	0.0006746	0.279059	0.232963	0.21875	3	Peripheral	Fungi	Unidentified	Unidentified	NA	NA	NA	NA
F679	1	0	0.219211	-0.846366	0	2	Peripheral	Fungi	Ascomycota	Leotiomycetes	Helotiales	Tympanidaceae	Aotearoamyces	Aotearoamyces_nothofagi
F155	11	0.000876862	0.296203	-0.300737	0.31405	2	Peripheral	Fungi	Ascomycota	Archaeorhizomycetes	Archaeorhizomycetales	Archaeorhizomycetaceae	Archaeorhizomyces	Archaeorhizomyces_sp
F820	2	2.86805e-05	0.25	-0.667829	0.5	3	Peripheral	Fungi	Unidentified	Unidentified	NA	NA	NA	NA
F777	4	0.000447217	0.246905	-0.0712062	0.375	6	Peripheral	Fungi	Rozellomycota	Rozellomycota_cls_Incertae_sedis	Rozellomycota_ord_Incertae_sedis	Rozellomycota_fam_Incertae_sedis	Rozellomycota_gen_Incertae_sedis	Rozellomycota_sp
F703	3	2.3264e-05	0.27362	-1.06573	0.444444	5	Peripheral	Fungi	Unidentified	Unidentified	NA	NA	NA	NA
F604	7	0.00904568	0.229832	2.29676	0.244898	12	Peripheral	Fungi	Basidiomycota	Agaricomycetes	Agaricales	NA	NA	NA
F668	12	2.76007e-05	0.272643	0.0250884	0.152778	3	Peripheral	Fungi	Basidiomycota	Microbotryomycetes	Sporidiobolales	Sporidiobolales_fam_Incertae_sedis	Sporidiobolales_gen_Incertae_sedis	Sporidiobolales_sp
F376	10	0.00174845	0.271924	0.384954	0.34	4	Peripheral	Fungi	Ascomycota	Unidentified	NA	NA	NA	NA
F933	2	0	0.251397	-0.778163	0	2	Peripheral	Fungi	Ascomycota	Sordariomycetes	Hypocreales	Hypocreaceae	Trichoderma	Trichoderma_piluliferum
F253	8	0.000212348	0.23242	-0.170514	0	1	Peripheral	Fungi	Unidentified	Unidentified	NA	NA	NA	NA
F600	8	1.71198e-06	0.234877	0.384954	0	4	Peripheral	Fungi	Basidiomycota	Agaricomycetes	Agaricales	Lycoperdaceae	Lycoperdon	Lycoperdon_subcretaceum
F650	1	0	0.203502	-0.667829	0	3	Peripheral	Fungi	Ascomycota	Dothideomycetes	Capnodiales	Capnodiales_fam_Incertae_sedis	Capnodiales_gen_Incertae_sedis	Capnodiales_sp
F531	6	0.000138925	0.262843	-0.505348	0	2	Peripheral	Fungi	Basidiobolomycota	Basidiobolomycetes	Basidiobolales	Basidiobolaceae	Basidiobolus	NA
F281	12	0.00135126	0.296203	-0.16433	0.152778	2	Peripheral	Fungi	Basidiobolomycota	Basidiobolomycetes	Basidiobolales	Basidiobolaceae	Basidiobolus	NA
F457	9	0.00121036	0.278571	-0.170514	0.197531	1	Peripheral	Fungi	Ascomycota	Sordariomycetes	Sordariomycetidae_ord_Incertae_sedis	Rhamphoriaceae	Xylolentia	NA
F710	3	0.00147293	0.219293	-0.374824	0.444444	4	Peripheral	Fungi	Basidiomycota	Agaricomycetes	Atheliales	Atheliaceae	Athelia	Athelia_sp
F500	9	0.00119296	0.22807	0.835521	0	6	Peripheral	Fungi	Basidiomycota	Agaricomycetes	Sebacinales	Sebacinaceae	Sebacina	Sebacina_sp
F663	5	0.000519233	0.248267	-0.390662	0	3	Peripheral	Fungi	Ascomycota	Archaeorhizomycetes	Archaeorhizomycetales	Archaeorhizomycetaceae	Archaeorhizomyces	Archaeorhizomyces_sp
F795	3	0	0.240675	-0.222327	0.444444	6	Peripheral	Fungi	Rozellomycota	Rozellomycota_cls_Incertae_sedis	Rozellomycota_ord_Incertae_sedis	Rozellomycota_fam_Incertae_sedis	Rozellomycota_gen_Incertae_sedis	Rozellomycota_sp
F394	6	0.000323214	0.278881	-0.408209	0.277778	1	Peripheral	Fungi	Ascomycota	Eurotiomycetes	Chaetothyriales	NA	NA	NA
F821	5	1.462e-05	0.269048	-0.641755	0.32	2	Peripheral	Fungi	Basidiomycota	Agaricomycetes	Agaricales	Cortinariaceae	Cortinarius	NA
F693	9	0.000155981	0.264586	-0.368941	0.197531	2	Peripheral	Fungi	Basidiomycota	Agaricomycetes	Sebacinales	Sebacinaceae	Sebacina	Sebacina_sp
F483	20	0.000588692	0.284995	0.701035	0.095	1	Peripheral	Fungi	Ascomycota	Leotiomycetes	Helotiales	NA	NA	NA
[truncated: 227 more rows]

## Sheet: Potential partners_TmM
Tm-minor soil						Taxonomic information
[truncated: 19 more rows]

## Sheet: Potential partners_TmD
Tm-dominant soil						Taxonomic information
[truncated: 189 more rows]
