# Supplementary material for: Multi-meta-omics reveal unique symbiotic synchronization between ectomycorrhizal fungus and soil microbiome in Tricholoma matsutake habitat
Source: Microbiome. 2025 Dec 11;14:23. doi: 10.1186/s40168-025-02292-7 (PMC12801662; doi:10.1186/s40168-025-02292-7)
Supplement: Supplementary file 3 — Additional file 2. [file 40168_2025_2292_MOESM2_ESM.zip › Additional file 17_Table S16.xlsx]

## Sheet: Content
Table S16. Expression of amino acid transport-related genes and peptidases
Sheet	Contents
M36peptidase	Expression of the enzymes belonging to the M36 peptidase family
POT	Expression of the enzymes belonging to the POT family
MFS	Expression of the enzymes belonging to the MFS family
AAtransport	Expression of the proteins involved in the amino acid transport
AApermease	Expression of the proteins belonging to the amino acid permeases

## Sheet: M36peptidase
Description	Phylum	Class	Order	Family	Genus	Species	Y23TmM5	Y23TmM4	Y23TmM1	Y23TmD1	Y23TmD4	Y23TmD5
Belongs to the peptidase M36 family	Ascomycota	Dothideomycetes	Mytilinidiales	Mytilinidiaceae	Mytilinidiaceae_unknown	Mytilinidiaceae_unknown	0.017347	0.016724	0	0	0	0
Belongs to the peptidase M36 family	Ascomycota	Leotiomycetes	Leotiomycetes_unknown	Pseudeurotiaceae	Pseudogymnoascus	Pseudogymnoascus_unknown	0.03493	0	0.018091	0.003635	0	0.027161
Belongs to the peptidase M36 family	Basidiomycota	Agaricomycetes	Agaricales	Tricholomataceae	Tricholoma	Tricholoma matsutake	0.099086	0.013371	6.31337	5.32617	0	0.04302
Belongs to the peptidase M36 family	Basidiomycota	Agaricomycetes	Agaricomycetes_unknown	Agaricomycetes_unknown	Agaricomycetes_unknown	Agaricomycetes_unknown	0.243367	0.286064	0.007416	1.12327	0.073094	0.044498
Belongs to the peptidase M36 family	Chytridiomycota	Chytridiomycetes	Chytridiomycetes_unknown	Chytridiomycetes_unknown	Chytridiomycetes_unknown	Chytridiomycetes_unknown	0.019345	0	0.020036	0	0	0.030097
Fungalysin metallopeptidase (M36)	Basidiomycota	Agaricomycetes	Agaricales	Agaricales_unknown	Agaricales_unknown	Agaricales_unknown	0.054012	0	0	0.304129	0	0.168727
Fungalysin metallopeptidase (M36)	Basidiomycota	Agaricomycetes	Agaricales	Lyophyllaceae	Lyophyllaceae_unknown	Lyophyllaceae_unknown	0	0	0	0.22742	0	0
Fungalysin metallopeptidase (M36)	Basidiomycota	Agaricomycetes	Agaricales	Tricholomataceae	Tricholoma	Tricholoma matsutake	0.018243	0	4.53389	0.528229	0	0.05675
Fungalysin metallopeptidase (M36)	Basidiomycota	Agaricomycetes	Agaricomycetes_unknown	Agaricomycetes_unknown	Agaricomycetes_unknown	Agaricomycetes_unknown	0	0	0	1.57174	0	0

## Sheet: POT
Description	Phylum	Class	Order	Family	Genus	Species	Y23TmM5	Y23TmM4	Y23TmM1	Y23TmD1	Y23TmD4	Y23TmD5
)transporter	Ascomycota	Ascomycota_unknown	Ascomycota_unknown	Ascomycota_unknown	Ascomycota_unknown	Ascomycota_unknown	0.504531	0	0	0	0.100252	0.701217
)transporter	Ascomycota	Leotiomycetes	Helotiales	Helotiales_unknown	Helotiales_unknown	Helotiales_unknown	0.057283	0.058994	0	0.013028	0.536625	0
)transporter	Ascomycota	Leotiomycetes	Helotiales	Mollisiaceae	Mollisiaceae_unknown	Mollisiaceae_unknown	0	0	0	0.005771	0	0
)transporter	Ascomycota	Leotiomycetes	Leotiomycetes_unknown	Pseudeurotiaceae	Pseudogymnoascus	Pseudogymnoascus_unknown	0.017115	0	0	0	0	0
amino acid peptide transporter	Ascomycota	Dothideomycetes	Dothideales	Saccotheciaceae	Aureobasidium	Aureobasidium melanogenum	0.334681	0.086325	0.080949	0.00919	0.49883	0.277774
amino acid peptide transporter	Ascomycota	Dothideomycetes	Mycosphaerellales	Teratosphaeriaceae	Friedmanniomyces	Friedmanniomyces endolithicus	0.184577	0.025513	0	0.010977	0.090469	0.164333
amino acid peptide transporter	Ascomycota	Saccharomycetes	Saccharomycetales	Metschnikowiaceae	Metschnikowia	Metschnikowia pulcherrima	0	0	0	0	2.26767	0
MFS peptide transporter	Ascomycota	Ascomycota_unknown	Ascomycota_unknown	Ascomycota_unknown	Ascomycota_unknown	Ascomycota_unknown	0	0.109112	0	0	0.190224	0.174615
MFS peptide transporter Ptr2	Ascomycota	Dothideomycetes	Mytilinidiales	Mytilinidiaceae	Mytilinidion	Mytilinidion resinicola	0.034906	0	0.018055	0.007266	0	0
MFS peptide transporter Ptr2	Ascomycota	Eurotiomycetes	Eurotiales	Eurotiales_unknown	Eurotiales_unknown	Eurotiales_unknown	0.039588	0	0	0	0.03381	0
oligopeptide transporter	Ascomycota	Ascomycota_unknown	Ascomycota_unknown	Ascomycota_unknown	Ascomycota_unknown	Ascomycota_unknown	0.034552	0	0	0	0	0
peptide transporter	Ascomycota	Leotiomycetes	Leotiomycetes_unknown	Pseudeurotiaceae	Pseudogymnoascus	Pseudogymnoascus_unknown	0.102187	0	0	0.010687	0.175087	0.079767
peptide transporter	Eukaryota_unknown	Eukaryota_unknown	Eukaryota_unknown	Eukaryota_unknown	Eukaryota_unknown	Eukaryota_unknown	0.052913	0.025787	0	0.011075	0	0.082628
Peptide transporter	Ascomycota	Ascomycota_unknown	Ascomycota_unknown	Ascomycota_unknown	Ascomycota_unknown	Ascomycota_unknown	0.021543	0	0	0.004484	0	0
Peptide transporter	Ascomycota	Dothideomycetes	Mytilinidiales	Mytilinidiaceae	Mytilinidiaceae_unknown	Mytilinidiaceae_unknown	0	0.039882	0	0	0	0
Peptide transporter	Ascomycota	Sordariomycetes	Glomerellales	Glomerellaceae	Colletotrichum	Colletotrichum_unknown	0.273003	0	0.144125	0.029248	0	0
Peptide transporter PTR2-A	Ascomycota	Leotiomycetes	Leotiomycetes_unknown	Myxotrichaceae	Oidiodendron	Oidiodendron maius	0	0	0	0.078116	0	0
Peptide transporter PTR2A	Ascomycota	Leotiomycetes	Leotiomycetes_unknown	Pseudeurotiaceae	Pseudogymnoascus	Pseudogymnoascus_unknown	0	0	0	0.007835	0	0
POT family	Ascomycota	Ascomycota_unknown	Ascomycota_unknown	Ascomycota_unknown	Ascomycota_unknown	Ascomycota_unknown	0.421416	0.091375	0.119732	0.005724	0.03074	0
POT family	Ascomycota	Dothideomycetes	Dothideomycetes_unknown	Dothideomycetes_unknown	Dothideomycetes_unknown	Dothideomycetes_unknown	0.175421	0.020136	0.009584	0.011555	0	0.033602
POT family	Ascomycota	Dothideomycetes	Mytilinidiales	Mytilinidiaceae	Mytilinidiaceae_unknown	Mytilinidiaceae_unknown	0.263934	0	0	0	0	0
POT family	Ascomycota	Dothideomycetes	Mytilinidiales	Mytilinidiales_unknown	Mytilinidiales_unknown	Mytilinidiales_unknown	0.087512	0	0.022701	0	0	0
POT family	Ascomycota	Leotiomycetes	Helotiales	Helotiales_unknown	Helotiales_unknown	Helotiales_unknown	0.018882	0.009107	0	0	0	0
POT family	Ascomycota	Leotiomycetes	Helotiales	Mollisiaceae	Mollisiaceae_unknown	Mollisiaceae_unknown	0	0	0	0	0	0.05864
POT family	Ascomycota	Leotiomycetes	Leotiomycetes_unknown	Leotiomycetes_unknown	Leotiomycetes_unknown	Leotiomycetes_unknown	0.367535	0	0	0	0	0
POT family	Ascomycota	Leotiomycetes	Leotiomycetes_unknown	Myxotrichaceae	Oidiodendron	Oidiodendron maius	0.067832	0	0	0	0	0
POT family	Ascomycota	Leotiomycetes	Leotiomycetes_unknown	Pseudeurotiaceae	Pseudogymnoascus	Pseudogymnoascus_unknown	0.166777	1.44257	0.935263	0.011172	0.166527	0.059907
POT family	Ascomycota	Sordariomycetes	Hypocreales	Hypocreaceae	Trichoderma	Trichoderma_unknown	0	0	0.064247	0	0	0
POT family	Basidiomycota	Agaricomycetes	Agaricales	Agaricales_unknown	Agaricales_unknown	Agaricales_unknown	0	0	0	0.05327	0	0
POT family	Basidiomycota	Agaricomycetes	Agaricales	Tricholomataceae	Tricholoma	Tricholoma matsutake	0.64566	0	6.69777	1.95464	0	0
POT family	Basidiomycota	Agaricomycetes	Agaricomycetes_unknown	Agaricomycetes_unknown	Agaricomycetes_unknown	Agaricomycetes_unknown	0.206522	0	0	0.088074	0.187218	0.030269
POT family	Eukaryota_unknown	Eukaryota_unknown	Eukaryota_unknown	Eukaryota_unknown	Eukaryota_unknown	Eukaryota_unknown	0	0.018125	0.019339	0.007779	0	0
POT family	Mucoromycota	Endogonomycetes	Endogonales	Endogonales_unknown	Bifiguratus	Bifiguratus adelaidae	0	0.008991	0	0	0.063633	0.057995
POT family	Mucoromycota	Umbelopsidomycetes	Umbelopsidales	Umbelopsidaceae	Umbelopsis	Umbelopsis_unknown	0.079203	0.122301	0.041725	0.008385	0	0
PTR family peptide transporter	Ascomycota	Dothideomycetes	Mytilinidiales	Mytilinidiaceae	Mytilinidiaceae_unknown	Mytilinidiaceae_unknown	0.341235	0	0	0	0	0.53854
transporter	Mucoromycota	Umbelopsidomycetes	Umbelopsidales	Umbelopsidaceae	Umbelopsis	Umbelopsis_unknown	0.099741	0.009626	0	0.004152	0	0
Transporter	Ascomycota	Ascomycota_unknown	Ascomycota_unknown	Ascomycota_unknown	Ascomycota_unknown	Ascomycota_unknown	0.038729	0.009262	0	0.037406	0	0
Transporter	Ascomycota	Eurotiomycetes	Eurotiomycetes_unknown	Eurotiomycetes_unknown	Eurotiomycetes_unknown	Eurotiomycetes_unknown	0	0.009176	0.009851	0	0	0
Transporter	Ascomycota	Leotiomycetes	Leotiomycetes_unknown	Pseudeurotiaceae	Pseudogymnoascus	Pseudogymnoascus_unknown	0.035474	0	0	0	0	0
Transporter	Ascomycota	Sordariomycetes	Xylariales	Xylariales_unknown	Xylariales_unknown	Xylariales_unknown	0	0.010424	0	0	0.036918	0

## Sheet: MFS
Description	Phylum	Class	Order	Family	Genus	Species	Y23TmM5	Y23TmM4	Y23TmM1	Y23TmD1	Y23TmD4	Y23TmD5
Major Facilitator Superfamily	Ascomycota	Ascomycota_unknown	Ascomycota_unknown	Ascomycota_unknown	Ascomycota_unknown	Ascomycota_unknown	24.488	3.47497	3.29212	2.0146	12.4368	7.90212
Major Facilitator Superfamily	Ascomycota	Coniocybomycetes	Coniocybales	Coniocybaceae	Chaenotheca	Chaenotheca gracillima	0	0	0.083945	0	0	0.125726
Major Facilitator Superfamily	Ascomycota	Dothideomycetes	Dothideales	Saccotheciaceae	Aureobasidium	Aureobasidium melanogenum	3.33703	1.27563	0.781245	0.678234	9.77766	2.15022
Major Facilitator Superfamily	Ascomycota	Dothideomycetes	Dothideomycetes_unknown	Dothideomycetes_unknown	Dothideomycetes_unknown	Dothideomycetes_unknown	2.77372	0.270629	0.1195	0.12466	1.6004	1.13828
Major Facilitator Superfamily	Ascomycota	Dothideomycetes	Dothideomycetes_unknown	Gloniaceae	Cenococcum	Cenococcum geophilum	0.616229	0.230743	0	0.024265	0.623469	0.07012
Major Facilitator Superfamily	Ascomycota	Dothideomycetes	Dothideomycetes_unknown	Gloniaceae	Gloniaceae_unknown	Gloniaceae_unknown	1.43966	0.293672	0.069589	0.350453	0.638946	0.31756
Major Facilitator Superfamily	Ascomycota	Dothideomycetes	Dothideomycetes_unknown	Gloniaceae	Glonium	Glonium stellatum	0.184156	0.213183	0.025635	0	0.87716	0.265504
Major Facilitator Superfamily	Ascomycota	Dothideomycetes	Mycosphaerellales	Teratosphaeriaceae	Friedmanniomyces	Friedmanniomyces endolithicus	0.674241	0.013606	0.698099	0.0234	5.77907	4.8769
Major Facilitator Superfamily	Ascomycota	Dothideomycetes	Mytilinidiales	Argynnaceae	Lepidopterella	Lepidopterella palustris	0	0	0	0	0	1.80699
Major Facilitator Superfamily	Ascomycota	Dothideomycetes	Mytilinidiales	Mytilinidiaceae	Mytilinidiaceae_unknown	Mytilinidiaceae_unknown	1.89661	0.667265	0.303827	0.284749	0.869949	0.560624
Major Facilitator Superfamily	Ascomycota	Dothideomycetes	Mytilinidiales	Mytilinidiaceae	Mytilinidion	Mytilinidion resinicola	0.176577	0.384854	0.021573	0.008671	0.209082	1.07025
Major Facilitator Superfamily	Ascomycota	Dothideomycetes	Mytilinidiales	Mytilinidiales_unknown	Mytilinidiales_unknown	Mytilinidiales_unknown	0.103548	0.509492	0	0	0	0
Major Facilitator Superfamily	Ascomycota	Dothideomycetes	Pleosporales	Pleosporaceae	Pleosporaceae_unknown	Pleosporaceae_unknown	0	0	0	0	0	0.061792
Major Facilitator Superfamily	Ascomycota	Dothideomycetes	Pleosporales	Pleosporales_unknown	Pleosporales_unknown	Pleosporales_unknown	0.116823	0.0205	0.064849	0	0.036297	0.074604
Major Facilitator Superfamily	Ascomycota	Eurotiomycetes	Chaetothyriales	Chaetothyriales_unknown	Chaetothyriales_unknown	Chaetothyriales_unknown	0.496783	0	0	0.05327	0	0.37714
Major Facilitator Superfamily	Ascomycota	Eurotiomycetes	Chaetothyriales	Herpotrichiellaceae	Fonsecaea	Fonsecaea multimorphosa	0.100703	0	0	0	0	0
Major Facilitator Superfamily	Ascomycota	Eurotiomycetes	Chaetothyriales	Herpotrichiellaceae	Herpotrichiellaceae_unknown	Herpotrichiellaceae_unknown	0.113497	0.08114	0.020439	0.006281	0	0.132561
Major Facilitator Superfamily	Ascomycota	Eurotiomycetes	Chaetothyriales	Herpotrichiellaceae	Rhinocladiella	Rhinocladiella mackenziei	0.084342	0	0	0	0.57665	0
Major Facilitator Superfamily	Ascomycota	Eurotiomycetes	Eurotiales	Aspergillaceae	Aspergillaceae_unknown	Aspergillaceae_unknown	0.665874	0.501534	0.050018	0.105031	0.03555	0.275685
Major Facilitator Superfamily	Ascomycota	Eurotiomycetes	Eurotiales	Aspergillaceae	Penicilliopsis	Penicilliopsis zonata	0.038988	0	0	0.008131	0	0
Major Facilitator Superfamily	Ascomycota	Eurotiomycetes	Eurotiales	Aspergillaceae	Penicillium	Penicillium riverlandense	0.035025	0	0	0	0	0
Major Facilitator Superfamily	Ascomycota	Eurotiomycetes	Eurotiales	Aspergillaceae	Penicillium	Penicillium sp. IBT 16267x	0.627047	0.011034	0	0.018538	0	0
Major Facilitator Superfamily	Ascomycota	Eurotiomycetes	Eurotiales	Aspergillaceae	Penicillium	Penicillium_unknown	0.024536	0.010936	0.106244	0.130692	0.03874	0
Major Facilitator Superfamily	Ascomycota	Eurotiomycetes	Eurotiales	Eurotiales_unknown	Eurotiales_unknown	Eurotiales_unknown	1.42416	0.345919	0.32315	0.107949	1.05511	0.959992
Major Facilitator Superfamily	Ascomycota	Eurotiomycetes	Eurotiales	Thermoascaceae	Paecilomyces	Paecilomyces variotii	0.026573	0	0	0	0	0
Major Facilitator Superfamily	Ascomycota	Eurotiomycetes	Eurotiales	Trichocomaceae	Rasamsonia	Rasamsonia emersonii	0	0	0	0.022382	0	0
Major Facilitator Superfamily	Ascomycota	Eurotiomycetes	Eurotiales	Trichocomaceae	Talaromyces	Talaromyces pinophilus	0.024774	0.059888	0.038472	0	0	0
Major Facilitator Superfamily	Ascomycota	Eurotiomycetes	Eurotiales	Trichocomaceae	Talaromyces	Talaromyces proteolyticus	0	0	0	0	0.596137	0.182471
Major Facilitator Superfamily	Ascomycota	Eurotiomycetes	Eurotiales	Trichocomaceae	Talaromyces	Talaromyces_unknown	0.657618	0.038029	0	0.021005	0	0
Major Facilitator Superfamily	Ascomycota	Eurotiomycetes	Eurotiales	Trichocomaceae	Trichocomaceae_unknown	Trichocomaceae_unknown	0.357514	0.066096	0.014912	0.015409	0.248825	0.093855
Major Facilitator Superfamily	Ascomycota	Eurotiomycetes	Eurotiomycetes_unknown	Eurotiomycetes_unknown	Eurotiomycetes_unknown	Eurotiomycetes_unknown	0.767224	0.141832	0.012205	0.025846	0.295951	0.598759
Major Facilitator Superfamily	Ascomycota	Eurotiomycetes	Onygenales	Onygenaceae	Chrysosporium	Chrysosporium merdarium	0.02374	0	0	0.005502	0	0.036968
Major Facilitator Superfamily	Ascomycota	Geoglossomycetes	Geoglossales	Geoglossaceae	Geoglossum	Geoglossum_unknown	0.069292	0	0.011958	0	0.039538	0
Major Facilitator Superfamily	Ascomycota	Lecanoromycetes	Lecanoromycetes_unknown	Lecanoromycetes_unknown	Lecanoromycetes_unknown	Lecanoromycetes_unknown	0	0.023504	0.025031	0	0.165451	0
Major Facilitator Superfamily	Ascomycota	Leotiomycetes	Helotiales	Amorphothecaceae	Amorphotheca	Amorphotheca resinae	0	0.018186	0	0.007807	0	0.121009
Major Facilitator Superfamily	Ascomycota	Leotiomycetes	Helotiales	Dermateaceae	Coleophoma	Coleophoma_unknown	0.305564	0.115525	0	0	0	0
Major Facilitator Superfamily	Ascomycota	Leotiomycetes	Helotiales	Hamatocanthoscyphaceae	Stipitochalara	Stipitochalara longipes	0.032783	0	0	0	0	0
Major Facilitator Superfamily	Ascomycota	Leotiomycetes	Helotiales	Helotiaceae	Bisporella	Bisporella sp. PMI_857	0.025514	0	0.013207	0	0	0
Major Facilitator Superfamily	Ascomycota	Leotiomycetes	Helotiales	Helotiales_unknown	Helotiales_unknown	Helotiales sp. DMI_Dod_QoI	0	0	0	0.006356	0.052527	0
Major Facilitator Superfamily	Ascomycota	Leotiomycetes	Helotiales	Helotiales_unknown	Helotiales_unknown	Helotiales_unknown	2.32503	0.811979	0.901167	0.172997	1.01795	0.304451
Major Facilitator Superfamily	Ascomycota	Leotiomycetes	Helotiales	Hyaloscyphaceae	Hyaloscypha	Hyaloscypha variabilis	0	0.057034	0.109942	0	0	0
Major Facilitator Superfamily	Ascomycota	Leotiomycetes	Helotiales	Hyaloscyphaceae	Hyaloscypha	Hyaloscypha_unknown	0.164284	0.023281	0.024807	0.015935	0	0
Major Facilitator Superfamily	Ascomycota	Leotiomycetes	Helotiales	Hyphodiscaceae	Hyphodiscus	Hyphodiscus hymeniophilus	0.083405	0.032045	0	0	0.035404	0
Major Facilitator Superfamily	Ascomycota	Leotiomycetes	Helotiales	Lachnaceae	Lachnellula	Lachnellula cervina	0.058367	0.009386	0	0	0	0.030269
Major Facilitator Superfamily	Ascomycota	Leotiomycetes	Helotiales	Lachnaceae	Lachnellula	Lachnellula suecica	0.238679	0	0.076198	0.030939	0.038481	0.035011
Major Facilitator Superfamily	Ascomycota	Leotiomycetes	Helotiales	Mollisiaceae	Acephala	Acephala macrosclerotiorum	0.035634	0	0	0	0	0
Major Facilitator Superfamily	Ascomycota	Leotiomycetes	Helotiales	Mollisiaceae	Mollisiaceae_unknown	Mollisiaceae_unknown	1.04563	0.180963	0.052202	0.094686	0.769242	0
Major Facilitator Superfamily	Ascomycota	Leotiomycetes	Helotiales	Mollisiaceae	Phialocephala	Phialocephala subalpina	0.93297	0.135123	37.6612	2.47022	0.429156	2.63239
Major Facilitator Superfamily	Ascomycota	Leotiomycetes	Helotiales	Tricladiaceae	Cudoniella	Cudoniella acicularis	0.042326	0	0	0	0	0
Major Facilitator Superfamily	Ascomycota	Leotiomycetes	Helotiales	Tricladiaceae	Halenospora	Halenospora varia	0	0.047368	0	0	0	0
Major Facilitator Superfamily	Ascomycota	Leotiomycetes	Leotiales	Tympanidaceae	Claussenomyces	Claussenomyces sp. TS43310	0.106114	0.018589	0	0	0.231596	0.211896
Major Facilitator Superfamily	Ascomycota	Leotiomycetes	Leotiomycetes_unknown	Leotiomycetes_unknown	Leotiomycetes_unknown	Leotiomycetes_unknown	7.11202	2.55062	1.18852	1.47322	4.59487	2.2964
Major Facilitator Superfamily	Ascomycota	Leotiomycetes	Leotiomycetes_unknown	Leotiomycetes_unknown	Scytalidium	Scytalidium lignicola	0.070111	0.026954	0.048929	0	0.04442	0
Major Facilitator Superfamily	Ascomycota	Leotiomycetes	Leotiomycetes_unknown	Leotiomycetes_unknown	Xylogone	Xylogone sp. PMI_703	0.54751	0.08585	0	0.062736	0.046327	0
Major Facilitator Superfamily	Ascomycota	Leotiomycetes	Leotiomycetes_unknown	Myxotrichaceae	Oidiodendron	Oidiodendron maius	4.51891	0.864745	1.09773	0.618664	3.05588	2.20166
Major Facilitator Superfamily	Ascomycota	Leotiomycetes	Leotiomycetes_unknown	Pseudeurotiaceae	Pseudogymnoascus	Pseudogymnoascus sp. 03VT05	0.039128	0	0	0	0	0
Major Facilitator Superfamily	Ascomycota	Leotiomycetes	Leotiomycetes_unknown	Pseudeurotiaceae	Pseudogymnoascus	Pseudogymnoascus sp. 05NY08	0	0	0	0.004964	0	0.037141
Major Facilitator Superfamily	Ascomycota	Leotiomycetes	Leotiomycetes_unknown	Pseudeurotiaceae	Pseudogymnoascus	Pseudogymnoascus sp. VKM F-4246	0.031865	0.01545	0	0	0	0
Major Facilitator Superfamily	Ascomycota	Leotiomycetes	Leotiomycetes_unknown	Pseudeurotiaceae	Pseudogymnoascus	Pseudogymnoascus sp. VKM F-4517 (FW-2822)	0.028914	0.013922	0	0	0.049215	0.022469
Major Facilitator Superfamily	Ascomycota	Leotiomycetes	Leotiomycetes_unknown	Pseudeurotiaceae	Pseudogymnoascus	Pseudogymnoascus sp. VKM F-4518 (FW-2643)	0.05035	0	0	0	0	0
Major Facilitator Superfamily	Ascomycota	Leotiomycetes	Leotiomycetes_unknown	Pseudeurotiaceae	Pseudogymnoascus	Pseudogymnoascus sp. VKM F-4519 (FW-2642)	0	0	0	0	0.022289	0
Major Facilitator Superfamily	Ascomycota	Leotiomycetes	Leotiomycetes_unknown	Pseudeurotiaceae	Pseudogymnoascus	Pseudogymnoascus sp. WSF 3629	0.078263	0	0.011084	0	0.036605	0
Major Facilitator Superfamily	Ascomycota	Leotiomycetes	Leotiomycetes_unknown	Pseudeurotiaceae	Pseudogymnoascus	Pseudogymnoascus_unknown	3.02909	1.16278	0.513101	0.210209	2.37012	1.58969
Major Facilitator Superfamily	Ascomycota	Saccharomycetes	Saccharomycetales	Lipomycetaceae	Lipomyces	Lipomyces tetrasporus	0.048263	0	0.012492	0	0	0
Major Facilitator Superfamily	Ascomycota	Saccharomycetes	Saccharomycetales	Lipomycetaceae	Lipomyces	Lipomyces_unknown	0.146125	0	0	0	0	0
Major Facilitator Superfamily	Ascomycota	Saccharomycetes	Saccharomycetales	Metschnikowiaceae	Metschnikowia	Metschnikowia pulcherrima	0.568161	0.248004	0.079717	0.122755	2.94341	1.66371
Major Facilitator Superfamily	Ascomycota	Sordariomycetes	Hypocreales	Clavicipitaceae	Clavicipitaceae_unknown	Clavicipitaceae_unknown	0.027501	0	0	0	0	0
Major Facilitator Superfamily	Ascomycota	Sordariomycetes	Hypocreales	Hypocreaceae	Hypocreaceae_unknown	Hypocreaceae_unknown	0.088682	0	0	0	0	0
Major Facilitator Superfamily	Ascomycota	Sordariomycetes	Hypocreales	Hypocreaceae	Trichoderma	Trichoderma lentiforme	0.257354	0.080598	0	0	0	0
Major Facilitator Superfamily	Ascomycota	Sordariomycetes	Hypocreales	Hypocreaceae	Trichoderma	Trichoderma_unknown	2.4462	0.156948	0.522383	0.017359	1.30217	1.23371
Major Facilitator Superfamily	Ascomycota	Sordariomycetes	Hypocreales	Hypocreales_unknown	Hypocreales_unknown	Hypocreales_unknown	0.142169	0.233605	0.086042	0.014938	0	0
Major Facilitator Superfamily	Ascomycota	Sordariomycetes	Hypocreales	Nectriaceae	Fusarium	Fusarium_unknown	0	0	0	0	0	0.360413
Major Facilitator Superfamily	Ascomycota	Sordariomycetes	Hypocreales	Nectriaceae	Nectriaceae_unknown	Nectriaceae_unknown	0.253036	0.011582	0	0	0	0
Major Facilitator Superfamily	Ascomycota	Sordariomycetes	Sordariomycetes_unknown	Sordariomycetes_unknown	Sordariomycetes_unknown	Sordariomycetes_unknown	0.241985	0.010536	0.098687	0.026027	0.442324	0.030679
Major Facilitator Superfamily	Ascomycota	Sordariomycetes	Xylariales	Hypoxylaceae	Hypoxylaceae_unknown	Hypoxylaceae_unknown	0.136502	0	0	0	0	0
Major Facilitator Superfamily	Ascomycota	Sordariomycetes	Xylariales	Hypoxylaceae	Hypoxylon	Hypoxylon_unknown	0.088682	0	0	0.018726	0	0.138733
Major Facilitator Superfamily	Ascomycota	Sordariomycetes	Xylariales	Xylariales_unknown	Xylariales_unknown	Xylariales_unknown	0	0.010582	0	0	0	0
Major Facilitator Superfamily	Ascomycota	Xylobotryomycetes	Xylobotryales	Cirrosporiaceae	Cirrosporium	Cirrosporium novae-zelandiae	0.224294	0	0	0	0	0
Major Facilitator Superfamily	Basidiomycota	Agaricomycetes	Agaricales	Agaricales_unknown	Agaricales_unknown	Agaricales_unknown	0.143878	0.239101	21.5587	11.1046	0.806539	0.188643
Major Facilitator Superfamily	Basidiomycota	Agaricomycetes	Agaricales	Amanitaceae	Amanita	Amanita muscaria	0	0.078117	0	0	0	0
Major Facilitator Superfamily	Basidiomycota	Agaricomycetes	Agaricales	Lyophyllaceae	Termitomyces	Termitomyces sp. T112	0	0	0.504189	0.421926	25.4457	0
Major Facilitator Superfamily	Basidiomycota	Agaricomycetes	Agaricales	Tricholomataceae	Tricholoma	Tricholoma matsutake	0.227425	0.175331	200.979	100.633	0.178311	0.145947
Major Facilitator Superfamily	Basidiomycota	Agaricomycetes	Agaricomycetes_unknown	Agaricomycetes_unknown	Agaricomycetes_unknown	Agaricomycetes_unknown	1.41717	0	3.11143	2.00274	0	0
Major Facilitator Superfamily	Basidiomycota	Agaricomycetes	Sebacinales	Serendipitaceae	Serendipitaceae_unknown	Serendipitaceae_unknown	0.150878	0	0.023918	0	0	0
Major Facilitator Superfamily	Basidiomycota	Tremellomycetes	Filobasidiales	Filobasidiaceae	Naganishia	Naganishia friedmannii	0	0	0	0	0.290591	0
Major Facilitator Superfamily	Basidiomycota	Tremellomycetes	Tremellales	Trimorphomycetaceae	Saitozyma	Saitozyma podzolica	0.450984	0	0.02929	0.035419	0	0.26421
Major Facilitator Superfamily	Eukaryota_unknown	Eukaryota_unknown	Eukaryota_unknown	Eukaryota_unknown	Eukaryota_unknown	Eukaryota_unknown	1.67406	0.127182	0.076558	0.042961	1.34786	0.678864
Major Facilitator Superfamily	Mucoromycota	Endogonomycetes	Endogonales	Endogonaceae	Endogone	Endogone sp. FLAS-F59071	0.156299	0	0.05702	0.086199	0.060431	0
Major Facilitator Superfamily	Mucoromycota	Endogonomycetes	Endogonales	Endogonales_unknown	Bifiguratus	Bifiguratus adelaidae	0.59696	0.180921	0.012376	0.005678	0.881367	0.214129
Major Facilitator Superfamily	Mucoromycota	Endogonomycetes	Endogonales	Endogonales_unknown	Endogonales_unknown	Endogonales_unknown	0.019567	0	0	0	0.085485	0
Major Facilitator Superfamily	Mucoromycota	Mortierellomycetes	Mortierellales	Mortierellaceae	Linnemannia	Linnemannia gamsii	0.03081	0	0.015942	0	0	0.048049
Major Facilitator Superfamily	Mucoromycota	Mucoromycetes	Mucorales	Mucoraceae	Parasitella	Parasitella parasitica	0	0	0.046192	0	0	0
Major Facilitator Superfamily	Mucoromycota	Mucoromycetes	Mucorales	Rhizopodaceae	Rhizopus	Rhizopus arrhizus	0.124952	0	0	0	0.213086	2.34775
Major Facilitator Superfamily	Mucoromycota	Mucoromycota_unknown	Mucoromycota_unknown	Mucoromycota_unknown	Mucoromycota_unknown	Mucoromycota_unknown	0	0.037838	0.02015	0	0.035116	0
Major Facilitator Superfamily	Mucoromycota	Umbelopsidomycetes	Umbelopsidales	Umbelopsidaceae	Umbelopsis	Umbelopsis isabellina	0.075115	0.025249	0	0.020981	0	0
Major Facilitator Superfamily	Mucoromycota	Umbelopsidomycetes	Umbelopsidales	Umbelopsidaceae	Umbelopsis	Umbelopsis sp. PMI_123	0	0.016163	0.218176	0.009987	0	0.051984
Major Facilitator Superfamily	Mucoromycota	Umbelopsidomycetes	Umbelopsidales	Umbelopsidaceae	Umbelopsis	Umbelopsis_unknown	0.34918	0.214988	0.491039	0.099757	0	0
Major Facilitator Superfamily	Zoopagomycota	Zoopagomycetes	Zoopagales	Piptocephalidaceae	Syncephalis	Syncephalis pseudoplumigaleata	0.317247	0.06966	0.014788	0.023893	0.198925	0.313324
PFAM Major Facilitator Superfamily	Ascomycota	Dothideomycetes	Dothideales	Saccotheciaceae	Aureobasidium	Aureobasidium melanogenum	0.059821	0.014491	0	0.006226	0.051432	0
PFAM Major Facilitator Superfamily	Ascomycota	Dothideomycetes	Mycosphaerellales	Teratosphaeriaceae	Friedmanniomyces	Friedmanniomyces endolithicus	0.087433	0	0	0	0.050089	0.136306
PFAM Major Facilitator Superfamily	Mucoromycota	Endogonomycetes	Endogonales	Endogonales_unknown	Bifiguratus	Bifiguratus adelaidae	0	0.027365	0	0	0	0
Pfam Major Facilitator Superfamily	Ascomycota	Dothideomycetes	Dothideales	Saccotheciaceae	Aureobasidium	Aureobasidium melanogenum	0.32849	0.095291	0.144418	0.015426	0.168694	0.10228

## Sheet: AAtransport
Description	Phylum	Class	Order	Family	Genus	Species	Y23TmM5	Y23TmM4	Y23TmM1	Y23TmD1	Y23TmD4	Y23TmD5
Belongs to the peptidase M36 family	Ascomycota	Dothideomycetes	Mytilinidiales	Mytilinidiaceae	Mytilinidiaceae_unknown	Mytilinidiaceae_unknown	0.017347	0.016724	0	0	0	0
Belongs to the peptidase M36 family	Ascomycota	Leotiomycetes	Leotiomycetes_unknown	Pseudeurotiaceae	Pseudogymnoascus	Pseudogymnoascus_unknown	0.03493	0	0.018091	0.003635	0	0.027161
Belongs to the peptidase M36 family	Basidiomycota	Agaricomycetes	Agaricales	Tricholomataceae	Tricholoma	Tricholoma matsutake	0.099086	0.013371	6.31337	5.32617	0	0.04302
Belongs to the peptidase M36 family	Basidiomycota	Agaricomycetes	Agaricomycetes_unknown	Agaricomycetes_unknown	Agaricomycetes_unknown	Agaricomycetes_unknown	0.243367	0.286064	0.007416	1.12327	0.073094	0.044498
Belongs to the peptidase M36 family	Chytridiomycota	Chytridiomycetes	Chytridiomycetes_unknown	Chytridiomycetes_unknown	Chytridiomycetes_unknown	Chytridiomycetes_unknown	0.019345	0	0.020036	0	0	0.030097
Fungalysin metallopeptidase (M36)	Basidiomycota	Agaricomycetes	Agaricales	Agaricales_unknown	Agaricales_unknown	Agaricales_unknown	0.054012	0	0	0.304129	0	0.168727
Fungalysin metallopeptidase (M36)	Basidiomycota	Agaricomycetes	Agaricales	Lyophyllaceae	Lyophyllaceae_unknown	Lyophyllaceae_unknown	0	0	0	0.22742	0	0
Fungalysin metallopeptidase (M36)	Basidiomycota	Agaricomycetes	Agaricales	Tricholomataceae	Tricholoma	Tricholoma matsutake	0.018243	0	4.53389	0.528229	0	0.05675
Fungalysin metallopeptidase (M36)	Basidiomycota	Agaricomycetes	Agaricomycetes_unknown	Agaricomycetes_unknown	Agaricomycetes_unknown	Agaricomycetes_unknown	0	0	0	1.57174	0	0

## Sheet: AApermease
Description2	Phylum	Class	Order	Family	Genus	Species	Y23TmM5	Y23TmM4	Y23TmM1	Y23TmD1	Y23TmD4	Y23TmD5
AAT family amino acid transporter	Ascomycota	Ascomycota_unknown	Ascomycota_unknown	Ascomycota_unknown	Ascomycota_unknown	Ascomycota_unknown	0	0.019328	0	0.029176	0.034212	0
AAT family amino acid transporter	Ascomycota	Dothideomycetes	Dothideomycetes_unknown	Dothideomycetes_unknown	Dothideomycetes_unknown	Dothideomycetes_unknown	0.3943	0.0186	0.010152	0	0.103847	0.065036
AAT family amino acid transporter	Ascomycota	Dothideomycetes	Microthyriales	Microthyriaceae	Microthyrium	Microthyrium microscopicum	0	0.120891	0.065031	0	0	0.386696
AAT family amino acid transporter	Ascomycota	Eurotiomycetes	Eurotiales	Aspergillaceae	Aspergillaceae_unknown	Aspergillaceae_unknown	0	0.010358	0	0	0	0
AAT family amino acid transporter	Ascomycota	Eurotiomycetes	Eurotiomycetes_unknown	Eurotiomycetes_unknown	Eurotiomycetes_unknown	Eurotiomycetes_unknown	0	0.009958	0	0	0	0
AAT family amino acid transporter	Ascomycota	Leotiomycetes	Leotiomycetes_unknown	Myxotrichaceae	Oidiodendron	Oidiodendron maius	0.039896	0.009626	0	0.009892	0	0.031039
AAT family amino acid transporter	Ascomycota	Sordariomycetes	Hypocreales	Nectriaceae	Stylonectria	Stylonectria norvegica	0.022994	0	0	0	0	0
APC amino acid permease	Basidiomycota	Agaricomycetes	Agaricales	Tricholomataceae	Tricholoma	Tricholoma matsutake	0.019794	0.019102	25.3177	5.51415	0	0
APC amino acid permease	Basidiomycota	Agaricomycetes	Agaricomycetes_unknown	Agaricomycetes_unknown	Agaricomycetes_unknown	Agaricomycetes_unknown	0	0.016057	0.017124	0	0	0
APC amino acid permease	Mucoromycota	Endogonomycetes	Endogonales	Endogonales_unknown	Bifiguratus	Bifiguratus adelaidae	0	0	0.064613	0	0	0
Amino acid permease	Ascomycota	Ascomycota_unknown	Ascomycota_unknown	Ascomycota_unknown	Ascomycota_unknown	Ascomycota_unknown	7.33513	1.45626	0.883639	0.376532	3.82201	4.01937
Amino acid permease	Ascomycota	Dothideomycetes	Dothideales	Saccotheciaceae	Aureobasidium	Aureobasidium melanogenum	0.741612	0.097537	0.076342	0.025521	1.83028	1.32527
Amino acid permease	Ascomycota	Dothideomycetes	Dothideomycetes_unknown	Dothideomycetes_unknown	Coniosporium	Coniosporium apollinis	0.048037	0	0	0	0	0
Amino acid permease	Ascomycota	Dothideomycetes	Dothideomycetes_unknown	Dothideomycetes_unknown	Dothideomycetes_unknown	Dothideomycetes_unknown	2.34396	0.867061	0.273934	0.176649	1.65563	0.405027
Amino acid permease	Ascomycota	Dothideomycetes	Dothideomycetes_unknown	Gloniaceae	Cenococcum	Cenococcum geophilum	0.171618	0.038041	0.037737	0.074702	0.108495	0.076391
Amino acid permease	Ascomycota	Dothideomycetes	Dothideomycetes_unknown	Gloniaceae	Gloniaceae_unknown	Gloniaceae_unknown	0.541475	0.212565	0.298716	0.060473	1.00356	0.906075
Amino acid permease	Ascomycota	Dothideomycetes	Dothideomycetes_unknown	Gloniaceae	Glonium	Glonium stellatum	0.017676	0	0	0	0	0
Amino acid permease	Ascomycota	Dothideomycetes	Dothideomycetes_unknown	Zopfiaceae	Zopfia	Zopfia rhizophila	0.04737	0	0	0	0	0
Amino acid permease	Ascomycota	Dothideomycetes	Microthyriales	Microthyriaceae	Microthyrium	Microthyrium microscopicum	0	0	0	0.007097	0	0
Amino acid permease	Ascomycota	Dothideomycetes	Mytilinidiales	Mytilinidiaceae	Lophium	Lophium mytilinum	0.031091	0	0	0	0	0
Amino acid permease	Ascomycota	Dothideomycetes	Mytilinidiales	Mytilinidiaceae	Mytilinidiaceae_unknown	Mytilinidiaceae_unknown	0.488255	0.071231	0.132803	0.033044	0.839266	0.447108
Amino acid permease	Ascomycota	Dothideomycetes	Mytilinidiales	Mytilinidiaceae	Mytilinidion	Mytilinidion resinicola	0.172236	0	0	0	0.066678	0
Amino acid permease	Ascomycota	Dothideomycetes	Mytilinidiales	Mytilinidiales_unknown	Mytilinidiales_unknown	Mytilinidiales_unknown	0.019718	0.009514	0	0.008208	0	0
Amino acid permease	Ascomycota	Dothideomycetes	Pleosporales	Didymellaceae	Ascochyta	Ascochyta rabiei	0.121229	0.01172	0.012551	0.010093	0.996847	0.113279
Amino acid permease	Ascomycota	Dothideomycetes	Pleosporales	Periconiaceae	Periconia	Periconia macrospinosa	0.072737	0.01172	0	0	0	0
Amino acid permease	Ascomycota	Dothideomycetes	Pleosporales	Pleosporales_unknown	Pleosporales_unknown	Pleosporales_unknown	0.126489	0	0	0	0.215727	0
Amino acid permease	Ascomycota	Eurotiomycetes	Chaetothyriales	Chaetothyriales_unknown	Chaetothyriales_unknown	Chaetothyriales_unknown	0.310974	0	0	0	0	0
Amino acid permease	Ascomycota	Eurotiomycetes	Chaetothyriales	Herpotrichiellaceae	Cladophialophora	Cladophialophora chaetospira	0.166832	0	0	0	0	0
Amino acid permease	Ascomycota	Eurotiomycetes	Chaetothyriales	Herpotrichiellaceae	Exophiala	Exophiala mesophila	0.025836	0	0	0	0.044306	0.080499
Amino acid permease	Ascomycota	Eurotiomycetes	Chaetothyriales	Herpotrichiellaceae	Exophiala	Exophiala_unknown	0.061436	0	0	0	0.105697	0.047904
Amino acid permease	Ascomycota	Eurotiomycetes	Chaetothyriales	Herpotrichiellaceae	Herpotrichiellaceae_unknown	Herpotrichiellaceae_unknown	0.287936	0	0	0	0	0
Amino acid permease	Ascomycota	Eurotiomycetes	Chaetothyriales	Trichomeriaceae	Knufia	Knufia sp. JES_112	0.696824	0.642052	0.121132	0.0326	4.49611	3.50926
Amino acid permease	Ascomycota	Eurotiomycetes	Eurotiales	Aspergillaceae	Aspergillaceae_unknown	Aspergillaceae_unknown	0.196973	0	0.013578	0.014903	0.085088	0.140987
Amino acid permease	Ascomycota	Eurotiomycetes	Eurotiales	Aspergillaceae	Aspergillus	Aspergillus_unknown	0.022293	0.021583	0	0.00465	0	0
Amino acid permease	Ascomycota	Eurotiomycetes	Eurotiales	Aspergillaceae	Penicillium	Penicillium_unknown	0	0.2001	0	0	0	0
Amino acid permease	Ascomycota	Eurotiomycetes	Eurotiales	Eurotiales_unknown	Eurotiales_unknown	Eurotiales_unknown	1.96781	0.13302	0.045674	0.038593	0.351266	0.343456
Amino acid permease	Ascomycota	Eurotiomycetes	Eurotiales	Trichocomaceae	Talaromyces	Talaromyces atroroseus	0.027137	0	0	0.005648	0	0
Amino acid permease	Ascomycota	Eurotiomycetes	Eurotiales	Trichocomaceae	Trichocomaceae_unknown	Trichocomaceae_unknown	0.072943	0.012247	0	0	0	0
Amino acid permease	Ascomycota	Eurotiomycetes	Eurotiomycetes_unknown	Eurotiomycetes_unknown	Eurotiomycetes_unknown	Eurotiomycetes_unknown	0.762282	0.022046	0.054349	0.076608	0.334179	0.070701
Amino acid permease	Ascomycota	Lecanoromycetes	Lecanorales	Ramalinaceae	Bacidia	Bacidia gigantensis	0.549865	0.14356	0.228995	0	0	0
Amino acid permease	Ascomycota	Lecanoromycetes	Lecanoromycetes_unknown	Lecanoromycetes_unknown	Lecanoromycetes_unknown	Lecanoromycetes_unknown	0.174969	0	0.028971	0	0	0
Amino acid permease	Ascomycota	Leotiomycetes	Helotiales	Dermateaceae	Coleophoma	Coleophoma_unknown	0	0	0	0	0.098559	0
Amino acid permease	Ascomycota	Leotiomycetes	Helotiales	Helotiales_unknown	Helotiales_unknown	Helotiales sp. DMI_Dod_QoI	0.034518	0	0.008939	0.003592	0	0
Amino acid permease	Ascomycota	Leotiomycetes	Helotiales	Helotiales_unknown	Helotiales_unknown	Helotiales_unknown	1.16724	0.041387	0.18894	0.064035	0.181871	0.097405
Amino acid permease	Ascomycota	Leotiomycetes	Helotiales	Mollisiaceae	Mollisiaceae_unknown	Mollisiaceae_unknown	1.1644	0.084546	0.010152	0.010713	0.565335	0.514204
Amino acid permease	Ascomycota	Leotiomycetes	Helotiales	Mollisiaceae	Phialocephala	Phialocephala subalpina	0.27083	0	0.259962	0	0.361202	0
Amino acid permease	Ascomycota	Leotiomycetes	Leotiales	Tympanidaceae	Claussenomyces	Claussenomyces sp. TS43310	0.047138	0	0	0.00985	0	0
Amino acid permease	Ascomycota	Leotiomycetes	Leotiomycetes_unknown	Leotiomycetes_unknown	Leotiomycetes_unknown	Leotiomycetes_unknown	2.53694	0.45182	0.242556	0.153234	1.97177	1.20745
Amino acid permease	Ascomycota	Leotiomycetes	Leotiomycetes_unknown	Leotiomycetes_unknown	Scytalidium	Scytalidium lignicola	0	0	0	0	0.100252	0
Amino acid permease	Ascomycota	Leotiomycetes	Leotiomycetes_unknown	Myxotrichaceae	Oidiodendron	Oidiodendron maius	3.07591	0.159672	0.143198	0.143574	1.03914	1.72876
Amino acid permease	Ascomycota	Leotiomycetes	Leotiomycetes_unknown	Pseudeurotiaceae	Pseudogymnoascus	Pseudogymnoascus_unknown	1.59518	0.281541	0.203389	0.0575	1.2526	0.729093
Amino acid permease	Ascomycota	Saccharomycetes	Saccharomycetales	Lipomycetaceae	Lipomyces	Lipomyces tetrasporus	0	0	0	0	0	0.090052
Amino acid permease	Ascomycota	Saccharomycetes	Saccharomycetales	Metschnikowiaceae	Metschnikowia	Metschnikowia pulcherrima	0.13481	0.092255	0.236177	0.014051	0.89995	0.399933
Amino acid permease	Ascomycota	Sordariomycetes	Hypocreales	Hypocreaceae	Trichoderma	Trichoderma_unknown	0.541769	0.276046	0	0.024381	0.198984	0
Amino acid permease	Ascomycota	Sordariomycetes	Hypocreales	Hypocreales_unknown	Hypocreales_unknown	Hypocreales_unknown	0	0	0	0	0.095897	0
Amino acid permease	Basidiomycota	Agaricomycetes	Agaricales	Agaricales_unknown	Agaricales_unknown	Agaricales_unknown	0.047818	0.112127	2.28376	0.951198	0	0.340698
Amino acid permease	Basidiomycota	Agaricomycetes	Agaricales	Tricholomataceae	Tricholoma	Tricholoma matsutake	0.257249	0.151114	31.1748	10.5099	0.043524	0.077972
Amino acid permease	Basidiomycota	Agaricomycetes	Agaricomycetes_unknown	Agaricomycetes_unknown	Agaricomycetes_unknown	Agaricomycetes_unknown	0.91089	0.381709	0.226008	1.00407	0.513457	0.53854
Amino acid permease	Basidiomycota	Agaricomycetes	Boletales	Astraeaceae	Astraeus	Astraeus odoratus	0.210972	0.040859	0.012855	0.038361	0.771767	0.116325
Amino acid permease	Basidiomycota	Agaricomycetes	Boletales	Suillaceae	Suillus	Suillus luteus	0	0.033057	0	0.028485	0.115798	0
Amino acid permease	Basidiomycota	Agaricomycetes	Polyporales	Polyporaceae	Daedaleopsis	Daedaleopsis nitida	0	0	0	0.006716	0.05557	0
Amino acid permease	Basidiomycota	Agaricomycetes	Sebacinales	Serendipitaceae	Serendipita	Serendipita_unknown	0.210695	0	0	0.020736	0.491491	0
Amino acid permease	Basidiomycota	Agaricomycetes	Sebacinales	Serendipitaceae	Serendipitaceae_unknown	Serendipitaceae_unknown	1.12938	0.019381	0.009851	0.003959	0	0.029592
Amino acid permease	Basidiomycota	Basidiomycota_unknown	Basidiomycota_unknown	Basidiomycota_unknown	Basidiomycota_unknown	Basidiomycota_unknown	0.101961	0	0.03276	0	0.093912	0
Amino acid permease	Chytridiomycota	Monoblepharidomycetes	Monoblepharidales	Monoblepharidales_unknown	Hyaloraphidium	Hyaloraphidium curvatum	0.138237	0.044866	0	0.009628	0.237156	0.143911
Amino acid permease	Eukaryota_unknown	Eukaryota_unknown	Eukaryota_unknown	Eukaryota_unknown	Eukaryota_unknown	Eukaryota_unknown	0.698046	0.223153	0.070355	0.051601	0.399121	0.0465
Amino acid permease	Mucoromycota	Endogonomycetes	Endogonales	Endogonales_unknown	Bifiguratus	Bifiguratus adelaidae	0.115667	0.033057	0.105871	0.034636	0.034623	0
Amino acid permease	Mucoromycota	Endogonomycetes	Endogonales	Endogonales_unknown	Endogonales_unknown	Endogonales_unknown	0.201406	0	0	0	0	0.157706
Amino acid permease	Mucoromycota	Mucoromycota_unknown	Mucoromycota_unknown	Mucoromycota_unknown	Mucoromycota_unknown	Mucoromycota_unknown	0.119675	0.774239	0.072923	0.008783	0.03607	0
Amino acid permease	Mucoromycota	Umbelopsidomycetes	Umbelopsidales	Umbelopsidaceae	Umbelopsis	Umbelopsis isabellina	0.021911	0.010582	0	0	0	0
Amino acid permease	Mucoromycota	Umbelopsidomycetes	Umbelopsidales	Umbelopsidaceae	Umbelopsis	Umbelopsis vinacea	0	0	0.012671	0	0	0.076245
Amino acid permease	Mucoromycota	Umbelopsidomycetes	Umbelopsidales	Umbelopsidaceae	Umbelopsis	Umbelopsis_unknown	0.241419	0.160707	0.050678	0.028761	0	0.130819
Amino acid permease (Gap1)	Ascomycota	Ascomycota_unknown	Ascomycota_unknown	Ascomycota_unknown	Ascomycota_unknown	Ascomycota_unknown	0.187416	0	0	0	0	0.21329
Amino acid permease family protein	Ascomycota	Ascomycota_unknown	Ascomycota_unknown	Ascomycota_unknown	Ascomycota_unknown	Ascomycota_unknown	0.078382	0.010228	0	0.00441	0.036221	0.032974
Amino acid permease family protein	Ascomycota	Eurotiomycetes	Eurotiales	Eurotiales_unknown	Eurotiales_unknown	Eurotiales_unknown	0.064089	0.020629	0	0.008893	0.073055	0.03325
Amino acid permease family protein	Ascomycota	Leotiomycetes	Leotiomycetes_unknown	Pseudeurotiaceae	Pseudogymnoascus	Pseudogymnoascus_unknown	0.064965	0.021163	0.011345	0.009121	0.110689	0.03332
Amino acid permease-associated region	Ascomycota	Dothideomycetes	Dothideales	Saccotheciaceae	Aureobasidium	Aureobasidium melanogenum	0.023906	0	0	0.004976	0	0.037228
Amino acid transporter	Ascomycota	Ascomycota_unknown	Ascomycota_unknown	Ascomycota_unknown	Ascomycota_unknown	Ascomycota_unknown	0.213816	0	0	0	0	0
Amino acid transporter	Ascomycota	Dothideomycetes	Dothideomycetes_unknown	Gloniaceae	Cenococcum	Cenococcum geophilum	0	0	0	0	0	0.065675
Amino acid transporter	Ascomycota	Eurotiomycetes	Eurotiales	Eurotiales_unknown	Eurotiales_unknown	Eurotiales_unknown	0.039651	0	0	0	0	0
Amino acid transporter	Ascomycota	Leotiomycetes	Helotiales	Helotiales_unknown	Helotiales_unknown	Helotiales_unknown	0.031091	0.01507	0	0.006472	0	0
Amino acid transporter	Ascomycota	Leotiomycetes	Helotiales	Mollisiaceae	Phialocephala	Phialocephala subalpina	0.066966	0	0	0	0	0
Amino acid transporter	Ascomycota	Leotiomycetes	Leotiomycetes_unknown	Leotiomycetes_unknown	Leotiomycetes_unknown	Leotiomycetes_unknown	0.052066	0.012593	0	0	0.04465	0
Amino acid transporter	Basidiomycota	Agaricomycetes	Agaricales	Tricholomataceae	Tricholoma	Tricholoma matsutake	0	0	1.39356	0.189823	0	0.034629
Amino acid transporter	Basidiomycota	Agaricomycetes	Agaricomycetes_unknown	Agaricomycetes_unknown	Agaricomycetes_unknown	Agaricomycetes_unknown	0.021818	0	1.66696	1.17982	0.782591	0
Amino-acid permease	Ascomycota	Eurotiomycetes	Eurotiales	Aspergillaceae	Aspergillaceae_unknown	Aspergillaceae_unknown	0.022342	0	0	0	0	0
Amino-acid permease inda1	Ascomycota	Leotiomycetes	Helotiales	Helotiales_unknown	Helotiales_unknown	Helotiales_unknown	0.073872	0	0	0	0	0.057585
Amino-acid permease inda1	Basidiomycota	Agaricomycetes	Agaricales	Agaricales_unknown	Agaricales_unknown	Agaricales_unknown	0.047138	0.063802	0	0.338166	0.223856	0.130844
Amino-acid permease inda1	Basidiomycota	Agaricomycetes	Agaricales	Tricholomataceae	Tricholoma	Tricholoma matsutake	0.060236	0	34.7606	15.0324	0	0
Amino-acid permease inda1	Basidiomycota	Basidiomycota_unknown	Basidiomycota_unknown	Basidiomycota_unknown	Basidiomycota_unknown	Basidiomycota_unknown	0	0	0	0.00467	0	0
Cation chloride cotransporter	Ascomycota	Eurotiomycetes	Eurotiales	Trichocomaceae	Trichocomaceae_unknown	Trichocomaceae_unknown	0.196051	0	0	0	0	0
Dicarboxylic amino acid permease	Ascomycota	Ascomycota_unknown	Ascomycota_unknown	Ascomycota_unknown	Ascomycota_unknown	Ascomycota_unknown	0.05035	0	0.026132	0	0	0
Dicarboxylic amino acid permease	Ascomycota	Dothideomycetes	Mytilinidiales	Mytilinidiaceae	Mytilinidiaceae_unknown	Mytilinidiaceae_unknown	0.039588	0.009551	0.0205	0	0	0
Dicarboxylic amino acid permease	Basidiomycota	Agaricomycetes	Agaricales	Tricholomataceae	Tricholoma	Tricholoma matsutake	0	0	1.27917	0.334581	0	0
Dicarboxylic amino acid permease	Basidiomycota	Agaricomycetes	Agaricomycetes_unknown	Agaricomycetes_unknown	Agaricomycetes_unknown	Agaricomycetes_unknown	0.019832	0.00957	0.647007	0.37149	0	0
GABA permease	Ascomycota	Ascomycota_unknown	Ascomycota_unknown	Ascomycota_unknown	Ascomycota_unknown	Ascomycota_unknown	0.035511	0	0.018367	0	0	0
GABA permease	Ascomycota	Dothideomycetes	Mytilinidiales	Mytilinidiaceae	Mytilinidiaceae_unknown	Mytilinidiaceae_unknown	0.320531	0.156892	0	0	0	0
GABA permease	Ascomycota	Eurotiomycetes	Eurotiales	Eurotiales_unknown	Eurotiales_unknown	Eurotiales_unknown	0.024131	0	0	0	0	0.208157
GABA permease	Ascomycota	Eurotiomycetes	Eurotiales	Trichocomaceae	Trichocomaceae_unknown	Trichocomaceae_unknown	0.115487	0.01116	0	0.004807	0.553535	0
General amino acid permease	Ascomycota	Ascomycota_unknown	Ascomycota_unknown	Ascomycota_unknown	Ascomycota_unknown	Ascomycota_unknown	0.193989	0	0	0	0	0
General amino acid permease	Basidiomycota	Agaricomycetes	Agaricales	Tricholomataceae	Tricholoma	Tricholoma matsutake	0	0	1.08719	0.323348	0.036374	0
General amino acid permease (Agp2)	Ascomycota	Eurotiomycetes	Eurotiales	Eurotiales_unknown	Eurotiales_unknown	Eurotiales_unknown	0.035145	0.017063	0	0	0.060643	0
General amino acid permease (Agp2)	Ascomycota	Leotiomycetes	Helotiales	Mollisiaceae	Mollisiaceae_unknown	Mollisiaceae_unknown	0.056681	0	0	0	0	0
General amino-acid permease gap1	Ascomycota	Leotiomycetes	Leotiomycetes_unknown	Leotiomycetes_unknown	Leotiomycetes_unknown	Leotiomycetes_unknown	0.018341	0.008797	0.009448	0	0.031128	0.028375
Involved in the transport across the cytoplasmic membrane of D-alanine, D-serine and glycine	Ascomycota	Eurotiomycetes	Chaetothyriales	Trichomeriaceae	Knufia	Knufia peltigerae	0.174683	0.024132	0.012917	0	0.04277	0
L-alpha-amino acid transmembrane transport	Ascomycota	Dothideomycetes	Dothideomycetes_unknown	Gloniaceae	Cenococcum	Cenococcum geophilum	0.043128	0.006922	0.014895	0.008976	0.024468	0.044686
L-amino acid transmembrane transporter activity	Ascomycota	Ascomycota_unknown	Ascomycota_unknown	Ascomycota_unknown	Ascomycota_unknown	Ascomycota_unknown	0.022101	0.010674	0	0.0046	0	0
L-amino acid transmembrane transporter activity	Ascomycota	Dothideomycetes	Dothideomycetes_unknown	Dothideomycetes_unknown	Dothideomycetes_unknown	Dothideomycetes_unknown	0.09431	0.120891	0	0	0.210515	0
L-amino acid transmembrane transporter activity	Ascomycota	Dothideomycetes	Dothideomycetes_unknown	Gloniaceae	Gloniaceae_unknown	Gloniaceae_unknown	0.042548	0	0	0	0	0
L-amino acid transmembrane transporter activity	Ascomycota	Leotiomycetes	Helotiales	Tricladiaceae	Cudoniella	Cudoniella acicularis	0	0.058321	0	0	0	0
L-amino acid transmembrane transporter activity	Ascomycota	Leotiomycetes	Leotiomycetes_unknown	Leotiomycetes_unknown	Leotiomycetes_unknown	Leotiomycetes_unknown	0.01953	0	0	0.004065	0.033353	0
Large neutral amino acids transporter small subunit 1	Ascomycota	Leotiomycetes	Helotiales	Mollisiaceae	Mollisiaceae_unknown	Mollisiaceae_unknown	0.219538	0	0	0	0	0
Methionine permease	Ascomycota	Dothideomycetes	Mytilinidiales	Argynnaceae	Lepidopterella	Lepidopterella palustris	0.030444	0	0	0	0	0
Methionine permease	Ascomycota	Dothideomycetes	Mytilinidiales	Mytilinidiaceae	Mytilinidiaceae_unknown	Mytilinidiaceae_unknown	0.072824	0	0	0	0	0
Methionine permease	Ascomycota	Eurotiomycetes	Eurotiales	Eurotiales_unknown	Eurotiales_unknown	Eurotiales_unknown	0.0224	0	0	0	0	0
Methionine permease	Ascomycota	Leotiomycetes	Leotiomycetes_unknown	Leotiomycetes_unknown	Leotiomycetes_unknown	Leotiomycetes_unknown	0.082336	0	0	0	0	0
Methionine permease	Eukaryota_unknown	Eukaryota_unknown	Eukaryota_unknown	Eukaryota_unknown	Eukaryota_unknown	Eukaryota_unknown	0.037719	0	0	0.018892	0.129435	0.139919
Methionine permease	Mucoromycota	Umbelopsidomycetes	Umbelopsidales	Umbelopsidaceae	Umbelopsis	Umbelopsis_unknown	0.047261	0	0	0	0	0
Mortierella verticillata NRRL 6337	Mucoromycota	Mucoromycota_unknown	Mucoromycota_unknown	Mucoromycota_unknown	Mucoromycota_unknown	Mucoromycota_unknown	0.044781	0	0	0	0	0
Mortierella verticillata NRRL 6337	Mucoromycota	Umbelopsidomycetes	Umbelopsidales	Umbelopsidaceae	Umbelopsis	Umbelopsis_unknown	0.189244	0.173041	0.030262	0.019649	0	0
PFAM amino acid permease-associated region	Ascomycota	Dothideomycetes	Dothideales	Saccotheciaceae	Aureobasidium	Aureobasidium melanogenum	0.106251	0.043815	0	0.006868	0.05685	0.089509
Proline-specific permease	Ascomycota	Ascomycota_unknown	Ascomycota_unknown	Ascomycota_unknown	Ascomycota_unknown	Ascomycota_unknown	0.152782	0	0	0	0	0
Proline-specific permease	Ascomycota	Leotiomycetes	Leotiomycetes_unknown	Leotiomycetes_unknown	Leotiomycetes_unknown	Leotiomycetes_unknown	0.080082	0	0.011492	0	0	0
Proline-specific permease	Ascomycota	Leotiomycetes	Leotiomycetes_unknown	Myxotrichaceae	Oidiodendron	Oidiodendron maius	0	0.059279	0	0.007435	0	0
Solute carrier family 12	Ascomycota	Ascomycota_unknown	Ascomycota_unknown	Ascomycota_unknown	Ascomycota_unknown	Ascomycota_unknown	0.238416	0	0	0.115097	0	0
Solute carrier family 12	Ascomycota	Dothideomycetes	Dothideomycetes_unknown	Gloniaceae	Gloniaceae_unknown	Gloniaceae_unknown	0.016376	0.007891	0	0	0.027908	0.512604
Solute carrier family 12	Ascomycota	Dothideomycetes	Mytilinidiales	Mytilinidiaceae	Mytilinidiaceae_unknown	Mytilinidiaceae_unknown	0	0	0	0	0	0.01809
Solute carrier family 12	Ascomycota	Leotiomycetes	Helotiales	Helotiales_unknown	Helotiales_unknown	Helotiales_unknown	0.03081	0	0	0.015366	0	0
Solute carrier family 12	Ascomycota	Leotiomycetes	Helotiales	Mollisiaceae	Mollisiaceae_unknown	Mollisiaceae_unknown	0	0.008007	0	0	0	0
Solute carrier family 12	Ascomycota	Leotiomycetes	Leotiomycetes_unknown	Leotiomycetes_unknown	Leotiomycetes_unknown	Leotiomycetes_unknown	0.029311	0.060445	0.020164	0	0.044275	0
Solute carrier family 12	Ascomycota	Leotiomycetes	Leotiomycetes_unknown	Myxotrichaceae	Oidiodendron	Oidiodendron maius	0	0.167139	0	0	0	0
Solute carrier family 12	Ascomycota	Leotiomycetes	Leotiomycetes_unknown	Pseudeurotiaceae	Pseudogymnoascus	Pseudogymnoascus_unknown	0.011593	0	0	0	0	0
Solute carrier family 12	Mucoromycota	Endogonomycetes	Endogonales	Endogonales_unknown	Bifiguratus	Bifiguratus adelaidae	0.026033	0	0	0	0.04465	0
Solute carrier family 12	Mucoromycota	Umbelopsidomycetes	Umbelopsidales	Umbelopsidaceae	Umbelopsis	Umbelopsis_unknown	0.097122	0	0.018145	0	0	0
Solute carrier family 7 (amino acid transporter light chain, L system), member 8	Mucoromycota	Umbelopsidomycetes	Umbelopsidales	Umbelopsidaceae	Umbelopsis	Umbelopsis_unknown	0.047602	0.011692	0	0	0	0
ethanolamine	Ascomycota	Dothideomycetes	Dothideales	Saccotheciaceae	Aureobasidium	Aureobasidium melanogenum	1.38254	0.160356	0.012732	0.029661	1.59539	0.55235
