# Supplementary material for: Multi-meta-omics reveal unique symbiotic synchronization between ectomycorrhizal fungus and soil microbiome in Tricholoma matsutake habitat
Source: Microbiome. 2025 Dec 11;14:23. doi: 10.1186/s40168-025-02292-7 (PMC12801662; doi:10.1186/s40168-025-02292-7)
Supplement: Supplementary file 3 — Additional file 2. [file 40168_2025_2292_MOESM2_ESM.zip › Additional file 18_Table S17.xlsx]

## Sheet: Content
Table S17. Taxonomic affiliation and host prediction information of the phage community
Sheet	Content
DNAphages	The taxonomy and quality information of representative phage genomes
Abundance_RPKM	The RPKM-normalized abundance of phages in each sample
Host prediction	Host prediction result
Phage lifestyle	The prediction result of phage lifestyles
Relative abundance_host level	Relative abundance of phages indexed by host taxonomy
Linear regression	Abundance correlation between phages and bacterial hosts using linear regression analyses
AMGs_consensus	Manually curated descriptions of AMGs
Heat map_KO level	The expression levels of AMGs at the KO and COG levels
Chosen gene cluster	Gene clusters identified from the heat map and hierachical clustering analyses

## Sheet: DNAphages
Genome_id	organism	realm	kingdom	phylum	class	order	family	genus	species	Genome length	provirus	proviral_length	gene_count	viral_genes	host_genes	checkv_quality	miuvig_quality	completeness	completeness_method	contamination	kmer_freq	warnings
TmD1IndAssemContig0131278||full	Viruses	Duplodnaviria	Heunggongvirae	Uroviricota	Caudoviricetes	Unclassified	Unclassified	Unclassified	Unclassified	6790	No		12	0	0	Low-quality	Genome-fragment	12.75	AAI-based (medium-confidence)	0	1	no viral genes detected
TmD1IndAssemContig0155640||full	Viruses	Duplodnaviria	Heunggongvirae	Uroviricota	Caudoviricetes	Unclassified	Drexlerviridae	Unclassified	Unclassified	5132	No		4	1	0	Low-quality	Genome-fragment	9.37	AAI-based (medium-confidence)	0	1
TmD1IndAssemContig0174642||full	Viruses	Duplodnaviria	Heunggongvirae	Uroviricota	Caudoviricetes	Unclassified	Unclassified	Unclassified	Unclassified	8428	No		11	2	0	Low-quality	Genome-fragment	13.69	AAI-based (medium-confidence)	0	1
TmD1IndAssemContig0246647||0_partial	Viruses	Duplodnaviria	Heunggongvirae	Uroviricota	Caudoviricetes	Unclassified	Unclassified	Unclassified	Unclassified	16141	No		29	1	0	Low-quality	Genome-fragment	25.16	HMM-based (lower-bound)	0	1
TmD1IndAssemContig0264014||full	Viruses	Duplodnaviria	Heunggongvirae	Uroviricota	Caudoviricetes	Unclassified	Unclassified	Unclassified	Unclassified	8690	No		3	0	2	Low-quality	Genome-fragment	2.74	AAI-based (medium-confidence)	0	1	no viral genes detected
TmD1IndAssemContig0352498||full	Viruses	Duplodnaviria	Heunggongvirae	Uroviricota	Caudoviricetes	Unclassified	Unclassified	Unclassified	Unclassified	31841	No		45	6	0	Medium-quality	Genome-fragment	73.34	AAI-based (high-confidence)	0	1.01
TmD1IndAssemContig0431667||full	Viruses	Duplodnaviria	Heunggongvirae	Uroviricota	Caudoviricetes	Unclassified	Unclassified	Unclassified	Unclassified	23701	Yes	19785	27	5	2	Low-quality	Genome-fragment	29.5	AAI-based (medium-confidence)	16.52	1
TmD1IndAssemContig0463810||full	Viruses	Duplodnaviria	Heunggongvirae	Uroviricota	Caudoviricetes	Unclassified	Unclassified	Unclassified	Unclassified	63439	Yes	60028	102	19	4	Medium-quality	Genome-fragment	69.26	HMM-based (lower-bound)	5.38	1
TmD1IndAssemContig0491946||full	Viruses	Duplodnaviria	Heunggongvirae	Uroviricota	Caudoviricetes	Unclassified	Unclassified	Unclassified	Unclassified	6799	No		7	0	3	Not-determined	Genome-fragment			0	1	no viral genes detected
TmD1IndAssemContig0510921||full	Viruses	Duplodnaviria	Heunggongvirae	Uroviricota	Caudoviricetes	Unclassified	Unclassified	Unclassified	Unclassified	5665	No		4	1	0	Low-quality	Genome-fragment	13.48	HMM-based (lower-bound)	0	1
TmD1IndAssemContig0568181||full|provirus_1_33291	Viruses	Duplodnaviria	Heunggongvirae	Uroviricota	Caudoviricetes	Unclassified	Unclassified	Unclassified	Unclassified	33291	No		47	10	2	Medium-quality	Genome-fragment	75.97	AAI-based (high-confidence)	0	1
TmD1IndAssemContig0578003||full	Viruses	Duplodnaviria	Heunggongvirae	Uroviricota	Caudoviricetes	Unclassified	Unclassified	Unclassified	Unclassified	6818	No		4	0	0	Low-quality	Genome-fragment	2.06	AAI-based (medium-confidence)	0	1	no viral genes detected
TmD1IndAssemContig0579249||full|provirus_3_30904	Viruses	Duplodnaviria	Heunggongvirae	Uroviricota	Caudoviricetes	Unclassified	Unclassified	Unclassified	Unclassified	30902	Yes	23706	37	22	2	Medium-quality	Genome-fragment	54.85	AAI-based (medium-confidence)	23.29	1
TmD1IndAssemContig0775328||full	Viruses	Duplodnaviria	Heunggongvirae	Uroviricota	Caudoviricetes	Unclassified	Unclassified	Unclassified	Unclassified	26546	No		28	4	1	Low-quality	Genome-fragment	18.03	HMM-based (lower-bound)	0	1
TmD1IndAssemContig0776694||full	Viruses	Duplodnaviria	Heunggongvirae	Uroviricota	Caudoviricetes	Unclassified	Unclassified	Unclassified	Unclassified	91022	No		147	23	2	Complete	High-quality	100	DTR (high-confidence)	0	1
TmD1IndAssemContig0781106||full	Viruses	Duplodnaviria	Heunggongvirae	Uroviricota	Caudoviricetes	Unclassified	Unclassified	Unclassified	Unclassified	35835	No		42	8	1	Medium-quality	Genome-fragment	64.59	AAI-based (high-confidence)	0	1
TmD1IndAssemContig0792756||full	Viruses	Duplodnaviria	Heunggongvirae	Uroviricota	Caudoviricetes	Unclassified	Unclassified	Unclassified	Unclassified	7642	No		17	2	0	Low-quality	Genome-fragment	5.92	HMM-based (lower-bound)	0	1
TmD2IndAssemContig0000727||full	Viruses	Duplodnaviria	Heunggongvirae	Uroviricota	Caudoviricetes	Unclassified	Unclassified	Unclassified	Unclassified	14193	No		22	6	1	Low-quality	Genome-fragment	15.51	AAI-based (high-confidence)	0	1
TmD2IndAssemContig0018057||full	Viruses	Duplodnaviria	Heunggongvirae	Uroviricota	Caudoviricetes	Unclassified	Unclassified	Unclassified	Unclassified	17502	Yes	13465	22	2	3	Low-quality	Genome-fragment	14.48	AAI-based (medium-confidence)	23.07	1
TmD2IndAssemContig0080118||full|provirus_2_13448	Viruses	Duplodnaviria	Heunggongvirae	Uroviricota	Caudoviricetes	Unclassified	Unclassified	Unclassified	Unclassified	13447	No		14	1	0	Low-quality	Genome-fragment	26.35	AAI-based (medium-confidence)	0	1
TmD2IndAssemContig0086231||full	Viruses	Duplodnaviria	Heunggongvirae	Uroviricota	Caudoviricetes	Unclassified	Unclassified	Unclassified	Unclassified	5081	No		7	5	0	Low-quality	Genome-fragment	10.56	AAI-based (medium-confidence)	0	1
TmD2IndAssemContig0103116||full	Viruses	Duplodnaviria	Heunggongvirae	Uroviricota	Caudoviricetes	Unclassified	Unclassified	Unclassified	Unclassified	7787	No		17	2	0	Low-quality	Genome-fragment	12.65	AAI-based (medium-confidence)	0	1
TmD2IndAssemContig0125530||full	Viruses	Duplodnaviria	Heunggongvirae	Uroviricota	Caudoviricetes	Unclassified	Unclassified	Unclassified	Unclassified	12725	No		23	1	1	Low-quality	Genome-fragment	19.04	HMM-based (lower-bound)	0	1.01
TmD2IndAssemContig0158690||full	Viruses	Duplodnaviria	Heunggongvirae	Uroviricota	Caudoviricetes	Unclassified	Unclassified	Unclassified	Unclassified	5217	No		5	0	2	Not-determined	Genome-fragment			0	1	no viral genes detected
TmD2IndAssemContig0168946||full	Viruses	Duplodnaviria	Heunggongvirae	Uroviricota	Caudoviricetes	Unclassified	Unclassified	Unclassified	Unclassified	13215	No		28	4	0	Low-quality	Genome-fragment	13.53	HMM-based (lower-bound)	0	1
TmD2IndAssemContig0230901||full	Viruses	Duplodnaviria	Heunggongvirae	Uroviricota	Caudoviricetes	Unclassified	Unclassified	Unclassified	Unclassified	5418	No		6	2	0	Low-quality	Genome-fragment	12.02	AAI-based (medium-confidence)	0	1
TmD2IndAssemContig0248784||full	Viruses	Duplodnaviria	Heunggongvirae	Uroviricota	Caudoviricetes	Unclassified	Unclassified	Unclassified	Unclassified	24980	No		35	25	0	Medium-quality	Genome-fragment	71.52	AAI-based (medium-confidence)	0	1
TmD2IndAssemContig0288542||full	Viruses	Duplodnaviria	Heunggongvirae	Uroviricota	Caudoviricetes	Unclassified	Unclassified	Unclassified	Unclassified	24902	No		46	6	0	Low-quality	Genome-fragment	26.81	AAI-based (high-confidence)	0	1
TmD2IndAssemContig0302303||full	Viruses	Duplodnaviria	Heunggongvirae	Uroviricota	Caudoviricetes	Unclassified	Unclassified	Unclassified	Unclassified	41591	No		72	21	0	Low-quality	Genome-fragment	49.21	AAI-based (medium-confidence)	0	1
TmD2IndAssemContig0306113||full|provirus_14746_23483	Viruses	Duplodnaviria	Heunggongvirae	Uroviricota	Caudoviricetes	Unclassified	Unclassified	Unclassified	Unclassified	8738	No		10	3	0	Low-quality	Genome-fragment	6.97	AAI-based (high-confidence)	0	1
TmD2IndAssemContig0368320||full	Viruses	Duplodnaviria	Heunggongvirae	Uroviricota	Caudoviricetes	Unclassified	Unclassified	Unclassified	Unclassified	66323	No		88	18	0	Complete	High-quality	100	DTR (high-confidence)	0	1
TmD2IndAssemContig0421014||full	Viruses	Duplodnaviria	Heunggongvirae	Uroviricota	Caudoviricetes	Unclassified	Unclassified	Unclassified	Unclassified	5520	No		4	0	3	Not-determined	Genome-fragment			0	1	no viral genes detected
TmD2IndAssemContig0452331||full	Viruses	Duplodnaviria	Heunggongvirae	Uroviricota	Caudoviricetes	Unclassified	Unclassified	Unclassified	Unclassified	34380	No		53	7	0	Medium-quality	Genome-fragment	60.59	AAI-based (high-confidence)	0	1
TmD2IndAssemContig0476727||full	Viruses	Duplodnaviria	Heunggongvirae	Uroviricota	Caudoviricetes	Unclassified	Unclassified	Unclassified	Unclassified	9874	No		8	1	0	Low-quality	Genome-fragment	20.53	AAI-based (medium-confidence)	0	1
TmD2IndAssemContig0503529||full	Viruses	Duplodnaviria	Heunggongvirae	Uroviricota	Caudoviricetes	Unclassified	Unclassified	Unclassified	Unclassified	5726	No		14	1	0	Low-quality	Genome-fragment	3.66	HMM-based (lower-bound)	0	1
TmD2IndAssemContig0529262||full	Viruses	Duplodnaviria	Heunggongvirae	Uroviricota	Caudoviricetes	Unclassified	Unclassified	Unclassified	Unclassified	29490	No		59	6	0	Low-quality	Genome-fragment	28.57	HMM-based (lower-bound)	0	1
TmD2IndAssemContig0531545||full	Viruses	Duplodnaviria	Heunggongvirae	Uroviricota	Caudoviricetes	Unclassified	Straboviridae	Unclassified	Unclassified	5307	No		13	1	0	Low-quality	Genome-fragment	5.82	AAI-based (medium-confidence)	0	1
TmD2IndAssemContig0599825||full	Viruses	Duplodnaviria	Heunggongvirae	Uroviricota	Caudoviricetes	Unclassified	Unclassified	Unclassified	Unclassified	8291	No		23	2	0	Low-quality	Genome-fragment	16.52	AAI-based (medium-confidence)	0	1
TmD2IndAssemContig0605617||full	Viruses	Duplodnaviria	Heunggongvirae	Uroviricota	Caudoviricetes	Unclassified	Unclassified	Unclassified	Unclassified	7278	No		6	1	0	Low-quality	Genome-fragment	8.02	AAI-based (medium-confidence)	0	1
TmD2IndAssemContig0608058||full	Viruses	Duplodnaviria	Heunggongvirae	Uroviricota	Caudoviricetes	Unclassified	Unclassified	Unclassified	Unclassified	8490	No		11	1	0	Low-quality	Genome-fragment	5.98	HMM-based (lower-bound)	0	1
TmD2IndAssemContig0652520||full	Viruses	Duplodnaviria	Heunggongvirae	Uroviricota	Caudoviricetes	Unclassified	Unclassified	Unclassified	Unclassified	35222	No		58	7	2	Low-quality	Genome-fragment	27.62	HMM-based (lower-bound)	0	1
TmD2IndAssemContig0661604||full	Viruses	Duplodnaviria	Heunggongvirae	Uroviricota	Caudoviricetes	Unclassified	Unclassified	Unclassified	Unclassified	27964	No		51	9	1	Low-quality	Genome-fragment	44.32	AAI-based (medium-confidence)	0	1
TmD2IndAssemContig0679135||full	Viruses	Duplodnaviria	Heunggongvirae	Uroviricota	Caudoviricetes	Unclassified	Unclassified	Unclassified	Unclassified	17858	No		26	9	0	Low-quality	Genome-fragment	39.6	AAI-based (medium-confidence)	0	1
TmD2IndAssemContig0760619||full	Viruses	Duplodnaviria	Heunggongvirae	Uroviricota	Caudoviricetes	Unclassified	Mesyanzhinovviridae	Unclassified	Unclassified	25590	No		36	1	5	Low-quality	Genome-fragment	16.05	HMM-based (lower-bound)	0	1
TmD2IndAssemContig0769771||full	Viruses	Duplodnaviria	Heunggongvirae	Uroviricota	Caudoviricetes	Unclassified	Unclassified	Unclassified	Unclassified	6298	No		8	0	0	Not-determined	Genome-fragment			0	1	no viral genes detected
TmD2IndAssemContig0779149||full	Viruses	Duplodnaviria	Heunggongvirae	Uroviricota	Caudoviricetes	Unclassified	Unclassified	Unclassified	Unclassified	7919	No		14	0	1	Low-quality	Genome-fragment	8.52	AAI-based (high-confidence)	0	1	no viral genes detected
TmD2IndAssemContig0829871||full	Viruses	Duplodnaviria	Heunggongvirae	Uroviricota	Caudoviricetes	Unclassified	Zobellviridae	Unclassified	Unclassified	10575	No		15	7	0	Low-quality	Genome-fragment	22.73	AAI-based (high-confidence)	0	1
TmD2IndAssemContig0872608||full	Viruses	Duplodnaviria	Heunggongvirae	Uroviricota	Caudoviricetes	Unclassified	Unclassified	Unclassified	Unclassified	7455	No		15	1	0	Low-quality	Genome-fragment	3.73	HMM-based (lower-bound)	0	1
TmD3IndAssemContig0001171||full	Viruses	Duplodnaviria	Heunggongvirae	Uroviricota	Caudoviricetes	Unclassified	Unclassified	Unclassified	Unclassified	21367	No		28	5	0	Low-quality	Genome-fragment	13.77	AAI-based (medium-confidence)	0	1
TmD3IndAssemContig0001509||full	Viruses	Duplodnaviria	Heunggongvirae	Uroviricota	Caudoviricetes	Unclassified	Unclassified	Unclassified	Unclassified	5902	No		11	1	0	Low-quality	Genome-fragment	3.97	HMM-based (lower-bound)	0	1
TmD3IndAssemContig0001510||full	Viruses	Duplodnaviria	Heunggongvirae	Uroviricota	Caudoviricetes	Unclassified	Unclassified	Unclassified	Unclassified	10412	No		18	1	0	Low-quality	Genome-fragment	11.79	HMM-based (lower-bound)	0	1
TmD3IndAssemContig0009089||full	Viruses	Duplodnaviria	Heunggongvirae	Uroviricota	Caudoviricetes	Unclassified	Unclassified	Unclassified	Unclassified	8509	No		9	0	0	Not-determined	Genome-fragment			0	1	no viral genes detected
TmD3IndAssemContig0018838||full	Viruses	Duplodnaviria	Heunggongvirae	Uroviricota	Caudoviricetes	Unclassified	Unclassified	Unclassified	Unclassified	8520	No		20	1	0	Low-quality	Genome-fragment	3.96	HMM-based (lower-bound)	0	1
TmD3IndAssemContig0020589||full	Viruses	Duplodnaviria	Heunggongvirae	Uroviricota	Caudoviricetes	Unclassified	Unclassified	Unclassified	Unclassified	16679	No		20	3	0	Low-quality	Genome-fragment	25.12	HMM-based (lower-bound)	0	1
TmD3IndAssemContig0029929||full	Viruses	Duplodnaviria	Heunggongvirae	Uroviricota	Caudoviricetes	Unclassified	Unclassified	Unclassified	Unclassified	5576	No		9	4	0	Low-quality	Genome-fragment	7.35	AAI-based (medium-confidence)	0	1
TmD3IndAssemContig0037890||full	Viruses	Duplodnaviria	Heunggongvirae	Uroviricota	Caudoviricetes	Unclassified	Unclassified	Unclassified	Unclassified	36473	No		71	9	0	Medium-quality	Genome-fragment	59.44	AAI-based (medium-confidence)	0	1
TmD3IndAssemContig0042541||full	Viruses	Duplodnaviria	Heunggongvirae	Uroviricota	Caudoviricetes	Unclassified	Unclassified	Unclassified	Unclassified	5071	No		7	0	1	Low-quality	Genome-fragment	8.01	AAI-based (medium-confidence)	0	1	no viral genes detected
TmD3IndAssemContig0045226||full	Viruses	Duplodnaviria	Heunggongvirae	Peploviricota	Herviviricetes	Herpesvirales	Herpesviridae	Unclassified	Unclassified	32568	No		2	0	1	Not-determined	Genome-fragment			0	1	no viral genes detected
TmD3IndAssemContig0046159||full	Viruses	Duplodnaviria	Heunggongvirae	Uroviricota	Caudoviricetes	Unclassified	Unclassified	Unclassified	Unclassified	6897	No		16	2	0	Low-quality	Genome-fragment	11.77	AAI-based (medium-confidence)	0	1
TmD3IndAssemContig0055694||full	Viruses	Duplodnaviria	Heunggongvirae	Uroviricota	Caudoviricetes	Unclassified	Unclassified	Unclassified	Unclassified	5240	No		8	1	0	Low-quality	Genome-fragment	3.26	AAI-based (medium-confidence)	0	1
TmD3IndAssemContig0057128||full	Viruses	Duplodnaviria	Heunggongvirae	Uroviricota	Caudoviricetes	Unclassified	Unclassified	Unclassified	Unclassified	6248	No		13	3	0	Low-quality	Genome-fragment	11.09	HMM-based (lower-bound)	0	1
TmD3IndAssemContig0059962||full	Viruses	Duplodnaviria	Heunggongvirae	Uroviricota	Caudoviricetes	Unclassified	Unclassified	Unclassified	Unclassified	5444	No		10	2	0	Low-quality	Genome-fragment	9.47	AAI-based (medium-confidence)	0	1
TmD3IndAssemContig0062312||full	Viruses	Duplodnaviria	Heunggongvirae	Uroviricota	Caudoviricetes	Unclassified	Unclassified	Unclassified	Unclassified	5853	No		10	1	0	Low-quality	Genome-fragment	4.29	HMM-based (lower-bound)	0	1
TmD3IndAssemContig0074178||full	Viruses	Duplodnaviria	Heunggongvirae	Uroviricota	Caudoviricetes	Unclassified	Unclassified	Unclassified	Unclassified	6220	No		7	0	0	Low-quality	Genome-fragment	12.63	AAI-based (medium-confidence)	0	1	no viral genes detected
TmD3IndAssemContig0079882||full	Viruses	Duplodnaviria	Heunggongvirae	Uroviricota	Caudoviricetes	Unclassified	Unclassified	Unclassified	Unclassified	8365	No		14	2	0	Low-quality	Genome-fragment	8.1	AAI-based (medium-confidence)	0	1
TmD3IndAssemContig0080902||full	Viruses	Duplodnaviria	Heunggongvirae	Uroviricota	Caudoviricetes	Unclassified	Unclassified	Unclassified	Unclassified	6935	No		18	1	0	Low-quality	Genome-fragment	3.75	HMM-based (lower-bound)	0	1
TmD3IndAssemContig0095413||full	Viruses	Duplodnaviria	Heunggongvirae	Uroviricota	Caudoviricetes	Unclassified	Schitoviridae	Unclassified	Unclassified	5967	No		10	0	0	Not-determined	Genome-fragment			0	1	no viral genes detected
TmD3IndAssemContig0102051||full	Viruses	Duplodnaviria	Heunggongvirae	Uroviricota	Caudoviricetes	Unclassified	Unclassified	Unclassified	Unclassified	7533	No		13	2	1	Low-quality	Genome-fragment	11.22	AAI-based (medium-confidence)	0	1
TmD3IndAssemContig0110034||full	Viruses	Duplodnaviria	Heunggongvirae	Uroviricota	Caudoviricetes	Unclassified	Unclassified	Unclassified	Unclassified	8325	No		14	6	0	Low-quality	Genome-fragment	11	HMM-based (lower-bound)	0	1
TmD3IndAssemContig0110100||full	Unclassified	Unclassified	Unclassified	Unclassified	Unclassified	Unclassified	Unclassified	Unclassified	Unclassified	9407	No		5	0	1	Not-determined	Genome-fragment			0	1	no viral genes detected
TmD3IndAssemContig0115875||full	Viruses	Duplodnaviria	Heunggongvirae	Uroviricota	Caudoviricetes	Unclassified	Unclassified	Unclassified	Unclassified	5012	No		5	2	0	Low-quality	Genome-fragment	3.72	HMM-based (lower-bound)	0	1
TmD3IndAssemContig0124896||full	Viruses	Duplodnaviria	Heunggongvirae	Uroviricota	Caudoviricetes	Unclassified	Unclassified	Unclassified	Unclassified	5787	No		17	3	0	Low-quality	Genome-fragment	7.92	HMM-based (lower-bound)	0	1
TmD3IndAssemContig0167400||full	Viruses	Duplodnaviria	Heunggongvirae	Uroviricota	Caudoviricetes	Unclassified	Unclassified	Unclassified	Unclassified	9120	No		16	0	0	Low-quality	Genome-fragment	20.63	AAI-based (medium-confidence)	0	1	no viral genes detected
TmD3IndAssemContig0167407||full	Viruses	Duplodnaviria	Heunggongvirae	Uroviricota	Caudoviricetes	Unclassified	Unclassified	Unclassified	Unclassified	5641	No		10	0	0	Low-quality	Genome-fragment	11.96	AAI-based (medium-confidence)	0	1	no viral genes detected
TmD3IndAssemContig0168520||full	Viruses	Duplodnaviria	Heunggongvirae	Uroviricota	Caudoviricetes	Unclassified	Unclassified	Unclassified	Unclassified	5384	No		14	1	0	Low-quality	Genome-fragment	3.44	HMM-based (lower-bound)	0	1
TmD3IndAssemContig0168559||full	Viruses	Duplodnaviria	Heunggongvirae	Uroviricota	Caudoviricetes	Unclassified	Unclassified	Unclassified	Unclassified	5015	No		10	1	0	Low-quality	Genome-fragment	2.15	HMM-based (lower-bound)	0	1
TmD3IndAssemContig0170064||full	Viruses	Duplodnaviria	Heunggongvirae	Uroviricota	Caudoviricetes	Unclassified	Unclassified	Unclassified	Unclassified	21311	No		29	6	0	Low-quality	Genome-fragment	31.49	AAI-based (high-confidence)	0	1
TmD3IndAssemContig0174077||full	Viruses	Duplodnaviria	Heunggongvirae	Uroviricota	Caudoviricetes	Unclassified	Unclassified	Unclassified	Unclassified	7731	No		8	1	0	Low-quality	Genome-fragment	9.66	AAI-based (medium-confidence)	0	1
TmD3IndAssemContig0177574||full	Viruses	Duplodnaviria	Heunggongvirae	Uroviricota	Caudoviricetes	Unclassified	Unclassified	Unclassified	Unclassified	25681	No		42	2	0	Low-quality	Genome-fragment	24.71	HMM-based (lower-bound)	0	1
TmD3IndAssemContig0177728||full	Viruses	Duplodnaviria	Heunggongvirae	Uroviricota	Caudoviricetes	Unclassified	Zobellviridae	Unclassified	Unclassified	11073	No		21	6	0	Low-quality	Genome-fragment	23.62	AAI-based (high-confidence)	0	1
TmD3IndAssemContig0178173||full	Viruses	Duplodnaviria	Heunggongvirae	Uroviricota	Caudoviricetes	Unclassified	Unclassified	Unclassified	Unclassified	5123	No		11	3	0	Low-quality	Genome-fragment	5.35	AAI-based (high-confidence)	0	1
TmD3IndAssemContig0186231||full	Viruses	Duplodnaviria	Heunggongvirae	Uroviricota	Caudoviricetes	Unclassified	Unclassified	Unclassified	Unclassified	8651	No		21	1	0	Low-quality	Genome-fragment	13.16	HMM-based (lower-bound)	0	1
TmD3IndAssemContig0187473||full	Viruses	Duplodnaviria	Heunggongvirae	Uroviricota	Caudoviricetes	Unclassified	Unclassified	Unclassified	Unclassified	7125	No		12	4	0	Low-quality	Genome-fragment	10.94	AAI-based (medium-confidence)	0	1
TmD3IndAssemContig0187756||full	Viruses	Duplodnaviria	Heunggongvirae	Uroviricota	Caudoviricetes	Unclassified	Unclassified	Unclassified	Unclassified	5794	No		6	3	0	Low-quality	Genome-fragment	5.42	AAI-based (medium-confidence)	0	1
TmD3IndAssemContig0199629||full	Viruses	Duplodnaviria	Heunggongvirae	Uroviricota	Caudoviricetes	Unclassified	Unclassified	Unclassified	Unclassified	5388	No		8	2	0	Low-quality	Genome-fragment	9.31	AAI-based (medium-confidence)	0	1
TmD3IndAssemContig0211280||full	Viruses	Duplodnaviria	Heunggongvirae	Uroviricota	Caudoviricetes	Unclassified	Unclassified	Unclassified	Unclassified	10085	No		23	6	0	Low-quality	Genome-fragment	24.61	AAI-based (medium-confidence)	0	1
TmD3IndAssemContig0217577||full	Viruses	Duplodnaviria	Heunggongvirae	Uroviricota	Caudoviricetes	Unclassified	Unclassified	Unclassified	Unclassified	7120	No		11	4	0	Low-quality	Genome-fragment	9.1	HMM-based (lower-bound)	0	1
TmD3IndAssemContig0218678||full	Viruses	Duplodnaviria	Heunggongvirae	Uroviricota	Caudoviricetes	Unclassified	Unclassified	Unclassified	Unclassified	16527	No		19	2	1	Low-quality	Genome-fragment	15.07	AAI-based (medium-confidence)	0	1
TmD3IndAssemContig0225861||0_partial|provirus_1_56512	Viruses	Duplodnaviria	Heunggongvirae	Uroviricota	Caudoviricetes	Unclassified	Unclassified	Unclassified	Unclassified	56512	No		74	18	3	Medium-quality	Genome-fragment	75.3	HMM-based (lower-bound)	0	1
TmD3IndAssemContig0229877||full	Viruses	Duplodnaviria	Heunggongvirae	Uroviricota	Caudoviricetes	Unclassified	Unclassified	Unclassified	Unclassified	5151	No		13	1	0	Low-quality	Genome-fragment	6.23	AAI-based (medium-confidence)	0	1
TmD3IndAssemContig0230770||full	Viruses	Duplodnaviria	Heunggongvirae	Uroviricota	Caudoviricetes	Unclassified	Unclassified	Unclassified	Unclassified	7938	No		19	3	0	Low-quality	Genome-fragment	4.13	HMM-based (lower-bound)	0	1
TmD3IndAssemContig0238982||full	Viruses	Duplodnaviria	Heunggongvirae	Uroviricota	Caudoviricetes	Unclassified	Unclassified	Unclassified	Unclassified	9228	No		10	0	1	Not-determined	Genome-fragment			0	1	no viral genes detected
TmD3IndAssemContig0245570||full	Viruses	Duplodnaviria	Heunggongvirae	Uroviricota	Caudoviricetes	Unclassified	Unclassified	Unclassified	Unclassified	5248	No		10	1	0	Low-quality	Genome-fragment	8.49	HMM-based (lower-bound)	0	1
TmD3IndAssemContig0247414||full	Viruses	Duplodnaviria	Heunggongvirae	Uroviricota	Caudoviricetes	Unclassified	Unclassified	Unclassified	Unclassified	6946	No		12	3	0	Low-quality	Genome-fragment	14.18	AAI-based (medium-confidence)	0	1
TmD3IndAssemContig0271566||full	Viruses	Duplodnaviria	Heunggongvirae	Uroviricota	Caudoviricetes	Unclassified	Unclassified	Unclassified	Unclassified	6453	No		10	0	0	Not-determined	Genome-fragment			0	1	no viral genes detected
TmD3IndAssemContig0286891||full	Viruses	Duplodnaviria	Heunggongvirae	Uroviricota	Caudoviricetes	Unclassified	Unclassified	Unclassified	Unclassified	9098	No		16	5	0	Low-quality	Genome-fragment	9.16	AAI-based (medium-confidence)	0	1
TmD3IndAssemContig0299805||full	Viruses	Duplodnaviria	Heunggongvirae	Uroviricota	Caudoviricetes	Unclassified	Unclassified	Unclassified	Unclassified	12898	No		15	1	1	Low-quality	Genome-fragment	7.2	HMM-based (lower-bound)	0	1
TmD3IndAssemContig0305891||full	Viruses	Duplodnaviria	Heunggongvirae	Uroviricota	Caudoviricetes	Unclassified	Unclassified	Unclassified	Unclassified	5683	No		7	0	0	Not-determined	Genome-fragment			0	1	no viral genes detected
TmD3IndAssemContig0340306||full	Viruses	Duplodnaviria	Heunggongvirae	Uroviricota	Caudoviricetes	Unclassified	Unclassified	Unclassified	Unclassified	8709	No		9	1	0	Low-quality	Genome-fragment	6.02	HMM-based (lower-bound)	0	1
TmD3IndAssemContig0349703||full	Viruses	Duplodnaviria	Heunggongvirae	Uroviricota	Caudoviricetes	Unclassified	Unclassified	Unclassified	Unclassified	25335	No		34	2	1	Low-quality	Genome-fragment	24.28	HMM-based (lower-bound)	0	1
TmD3IndAssemContig0349902||full	Viruses	Duplodnaviria	Heunggongvirae	Uroviricota	Caudoviricetes	Unclassified	Unclassified	Unclassified	Unclassified	5175	No		6	1	0	Low-quality	Genome-fragment	5.73	HMM-based (lower-bound)	0	1
TmD3IndAssemContig0350953||full	Viruses	Duplodnaviria	Heunggongvirae	Uroviricota	Caudoviricetes	Unclassified	Unclassified	Unclassified	Unclassified	6937	No		10	8	0	Low-quality	Genome-fragment	9.42	AAI-based (medium-confidence)	0	1
TmD3IndAssemContig0361902||full	Viruses	Duplodnaviria	Heunggongvirae	Uroviricota	Caudoviricetes	Unclassified	Unclassified	Unclassified	Unclassified	7290	No		14	1	0	Low-quality	Genome-fragment	6.31	AAI-based (high-confidence)	0	1
TmD3IndAssemContig0362585||full	Viruses	Duplodnaviria	Heunggongvirae	Uroviricota	Caudoviricetes	Unclassified	Unclassified	Unclassified	Unclassified	14570	No		33	0	0	Not-determined	Genome-fragment			0	1	no viral genes detected
TmD3IndAssemContig0364575||full	Viruses	Duplodnaviria	Heunggongvirae	Uroviricota	Caudoviricetes	Unclassified	Unclassified	Unclassified	Unclassified	9165	No		9	0	0	Low-quality	Genome-fragment	8.19	AAI-based (medium-confidence)	0	1	no viral genes detected
TmD3IndAssemContig0376934||full	Viruses	Duplodnaviria	Heunggongvirae	Uroviricota	Caudoviricetes	Unclassified	Unclassified	Unclassified	Unclassified	6708	No		10	4	0	Low-quality	Genome-fragment	15.76	AAI-based (medium-confidence)	0	1
TmD3IndAssemContig0382940||full	Viruses	Duplodnaviria	Heunggongvirae	Uroviricota	Caudoviricetes	Unclassified	Unclassified	Unclassified	Unclassified	5056	No		12	3	0	Low-quality	Genome-fragment	2.63	HMM-based (lower-bound)	0	1
TmD3IndAssemContig0387014||full	Viruses	Duplodnaviria	Heunggongvirae	Uroviricota	Caudoviricetes	Unclassified	Unclassified	Unclassified	Unclassified	20843	No		41	2	1	Low-quality	Genome-fragment	27.74	HMM-based (lower-bound)	0	1
TmD3IndAssemContig0398802||full	Viruses	Duplodnaviria	Heunggongvirae	Uroviricota	Caudoviricetes	Unclassified	Unclassified	Unclassified	Unclassified	5077	No		10	4	0	Low-quality	Genome-fragment	9.07	HMM-based (lower-bound)	0	1
TmD3IndAssemContig0401003||full	Viruses	Duplodnaviria	Heunggongvirae	Uroviricota	Caudoviricetes	Unclassified	Unclassified	Unclassified	Unclassified	7365	No		17	4	0	Low-quality	Genome-fragment	13.23	AAI-based (high-confidence)	0	1
TmD3IndAssemContig0401685||full	Viruses	Duplodnaviria	Heunggongvirae	Uroviricota	Caudoviricetes	Unclassified	Unclassified	Unclassified	Unclassified	5615	No		13	4	0	Low-quality	Genome-fragment	7.55	HMM-based (lower-bound)	0	1
TmD3IndAssemContig0406580||full	Viruses	Duplodnaviria	Heunggongvirae	Uroviricota	Caudoviricetes	Unclassified	Unclassified	Unclassified	Unclassified	11467	No		28	5	0	Low-quality	Genome-fragment	17.97	AAI-based (medium-confidence)	0	1
TmD3IndAssemContig0410780||full	Viruses	Duplodnaviria	Heunggongvirae	Uroviricota	Caudoviricetes	Unclassified	Unclassified	Unclassified	Unclassified	5269	No		4	1	0	Low-quality	Genome-fragment	11.96	AAI-based (medium-confidence)	0	1
TmD3IndAssemContig0415337||full	Viruses	Duplodnaviria	Heunggongvirae	Uroviricota	Caudoviricetes	Unclassified	Unclassified	Unclassified	Unclassified	8774	No		10	1	0	Low-quality	Genome-fragment	7.69	AAI-based (medium-confidence)	0	1
TmD3IndAssemContig0430322||0_partial|provirus_1_15243	Viruses	Duplodnaviria	Heunggongvirae	Uroviricota	Caudoviricetes	Unclassified	Unclassified	Unclassified	Unclassified	15243	No		14	2	2	Low-quality	Genome-fragment	6.27	HMM-based (lower-bound)	0	1
TmD3IndAssemContig0432338||full	Viruses	Duplodnaviria	Heunggongvirae	Uroviricota	Caudoviricetes	Unclassified	Unclassified	Unclassified	Unclassified	13766	No		10	2	0	Low-quality	Genome-fragment	31.75	AAI-based (medium-confidence)	0	1
TmD3IndAssemContig0439962||full	Viruses	Duplodnaviria	Heunggongvirae	Uroviricota	Caudoviricetes	Unclassified	Unclassified	Unclassified	Unclassified	6017	No		12	1	0	Low-quality	Genome-fragment	12.33	AAI-based (medium-confidence)	0	1
TmD3IndAssemContig0447648||full	Viruses	Duplodnaviria	Heunggongvirae	Uroviricota	Caudoviricetes	Unclassified	Unclassified	Unclassified	Unclassified	12194	No		23	0	0	Not-determined	Genome-fragment			0	1	no viral genes detected
TmD3IndAssemContig0449422||full	Viruses	Duplodnaviria	Heunggongvirae	Uroviricota	Caudoviricetes	Unclassified	Unclassified	Unclassified	Unclassified	22121	No		53	7	0	Low-quality	Genome-fragment	14.98	AAI-based (medium-confidence)	0	1
TmD3IndAssemContig0452603||full	Viruses	Duplodnaviria	Heunggongvirae	Uroviricota	Caudoviricetes	Unclassified	Unclassified	Unclassified	Unclassified	7227	No		10	4	0	Low-quality	Genome-fragment	14.93	AAI-based (medium-confidence)	0	1
TmD3IndAssemContig0463607||full	Viruses	Duplodnaviria	Heunggongvirae	Uroviricota	Caudoviricetes	Unclassified	Unclassified	Unclassified	Unclassified	7496	No		6	2	0	Low-quality	Genome-fragment	8.66	AAI-based (medium-confidence)	0	1
TmD3IndAssemContig0485695||full	Viruses	Duplodnaviria	Heunggongvirae	Uroviricota	Caudoviricetes	Unclassified	Unclassified	Unclassified	Unclassified	5308	No		11	2	0	Low-quality	Genome-fragment	8.75	AAI-based (high-confidence)	0	1
TmD3IndAssemContig0486118||full	Viruses	Duplodnaviria	Heunggongvirae	Uroviricota	Caudoviricetes	Unclassified	Unclassified	Unclassified	Unclassified	5076	No		16	2	0	Low-quality	Genome-fragment	3.81	HMM-based (lower-bound)	0	1
TmD3IndAssemContig0487642||full	Viruses	Duplodnaviria	Heunggongvirae	Uroviricota	Caudoviricetes	Unclassified	Unclassified	Unclassified	Unclassified	5268	No		15	1	0	Low-quality	Genome-fragment	3.54	HMM-based (lower-bound)	0	1
TmD3IndAssemContig0496900||full	Viruses	Duplodnaviria	Heunggongvirae	Uroviricota	Caudoviricetes	Unclassified	Unclassified	Unclassified	Unclassified	6489	No		9	1	0	Low-quality	Genome-fragment	4.04	HMM-based (lower-bound)	0	1
TmD3IndAssemContig0500600||full	Viruses	Duplodnaviria	Heunggongvirae	Uroviricota	Caudoviricetes	Unclassified	Unclassified	Unclassified	Unclassified	5278	No		13	1	0	Low-quality	Genome-fragment	4.69	HMM-based (lower-bound)	0	1
TmD3IndAssemContig0503869||full	Viruses	Duplodnaviria	Heunggongvirae	Uroviricota	Caudoviricetes	Unclassified	Unclassified	Unclassified	Unclassified	11803	No		23	4	0	Low-quality	Genome-fragment	11.44	HMM-based (lower-bound)	0	1
TmD3IndAssemContig0531413||full	Viruses	Duplodnaviria	Heunggongvirae	Uroviricota	Caudoviricetes	Unclassified	Unclassified	Unclassified	Unclassified	8371	No		14	1	1	Low-quality	Genome-fragment	5.01	HMM-based (lower-bound)	0	1
TmD3IndAssemContig0533012||full	Viruses	Duplodnaviria	Heunggongvirae	Uroviricota	Caudoviricetes	Unclassified	Unclassified	Unclassified	Unclassified	6310	No		10	6	0	Low-quality	Genome-fragment	16.05	AAI-based (medium-confidence)	0	1
TmD3IndAssemContig0540601||full	Viruses	Duplodnaviria	Heunggongvirae	Uroviricota	Caudoviricetes	Unclassified	Unclassified	Unclassified	Unclassified	7406	No		20	1	0	Low-quality	Genome-fragment	12.19	HMM-based (lower-bound)	0	1
TmD3IndAssemContig0543313||full	Viruses	Duplodnaviria	Heunggongvirae	Uroviricota	Caudoviricetes	Unclassified	Unclassified	Unclassified	Unclassified	10106	No		20	6	0	Low-quality	Genome-fragment	13.84	AAI-based (medium-confidence)	0	1
TmD3IndAssemContig0548829||full	Viruses	Duplodnaviria	Heunggongvirae	Uroviricota	Caudoviricetes	Unclassified	Unclassified	Unclassified	Unclassified	17721	No		23	5	0	Low-quality	Genome-fragment	39.65	AAI-based (high-confidence)	0	1
TmD3IndAssemContig0549500||full	Viruses	Duplodnaviria	Heunggongvirae	Uroviricota	Caudoviricetes	Unclassified	Unclassified	Unclassified	Unclassified	6217	No		13	2	0	Low-quality	Genome-fragment	8.05	HMM-based (lower-bound)	0	1
TmD3IndAssemContig0550279||full	Viruses	Duplodnaviria	Heunggongvirae	Uroviricota	Caudoviricetes	Unclassified	Unclassified	Unclassified	Unclassified	8115	No		12	5	0	Low-quality	Genome-fragment	17.18	AAI-based (medium-confidence)	0	1
TmD3IndAssemContig0555785||full	Viruses	Duplodnaviria	Heunggongvirae	Uroviricota	Caudoviricetes	Unclassified	Unclassified	Unclassified	Unclassified	5480	No		12	2	0	Low-quality	Genome-fragment	5.63	HMM-based (lower-bound)	0	1
TmD3IndAssemContig0558148||full	Viruses	Duplodnaviria	Heunggongvirae	Uroviricota	Caudoviricetes	Unclassified	Unclassified	Unclassified	Unclassified	9134	No		9	2	0	Low-quality	Genome-fragment	9.66	AAI-based (medium-confidence)	0	1
TmD3IndAssemContig0579663||full	Viruses	Duplodnaviria	Heunggongvirae	Uroviricota	Caudoviricetes	Unclassified	Unclassified	Unclassified	Unclassified	5243	No		10	0	0	Not-determined	Genome-fragment			0	1	no viral genes detected
TmD3IndAssemContig0596431||full	Viruses	Duplodnaviria	Heunggongvirae	Uroviricota	Caudoviricetes	Unclassified	Unclassified	Unclassified	Unclassified	6524	No		14	2	0	Low-quality	Genome-fragment	3.95	HMM-based (lower-bound)	0	1
TmD3IndAssemContig0597062||full	Viruses	Duplodnaviria	Heunggongvirae	Uroviricota	Caudoviricetes	Unclassified	Unclassified	Unclassified	Unclassified	5746	No		12	1	0	Low-quality	Genome-fragment	4.05	HMM-based (lower-bound)	0	1
TmD3IndAssemContig0597550||full	Viruses	Duplodnaviria	Heunggongvirae	Uroviricota	Caudoviricetes	Unclassified	Unclassified	Unclassified	Unclassified	6240	No		5	1	0	Low-quality	Genome-fragment	13.51	AAI-based (high-confidence)	0	1
TmD3IndAssemContig0606142||full	Viruses	Duplodnaviria	Heunggongvirae	Uroviricota	Caudoviricetes	Unclassified	Unclassified	Unclassified	Unclassified	6024	No		12	4	1	Low-quality	Genome-fragment	5.16	HMM-based (lower-bound)	0	1
TmD3IndAssemContig0627216||full	Viruses	Duplodnaviria	Heunggongvirae	Uroviricota	Caudoviricetes	Unclassified	Unclassified	Unclassified	Unclassified	14136	No		26	4	0	Low-quality	Genome-fragment	15	AAI-based (medium-confidence)	0	1
TmD3IndAssemContig0629686||full	Viruses	Duplodnaviria	Heunggongvirae	Uroviricota	Caudoviricetes	Unclassified	Unclassified	Unclassified	Unclassified	6926	No		12	0	0	Low-quality	Genome-fragment	8.42	AAI-based (medium-confidence)	0	1	no viral genes detected
TmD3IndAssemContig0641134||full	Viruses	Duplodnaviria	Heunggongvirae	Uroviricota	Caudoviricetes	Unclassified	Unclassified	Unclassified	Unclassified	5259	No		4	0	2	Not-determined	Genome-fragment			0	1	no viral genes detected
TmD3IndAssemContig0641864||full	Viruses	Duplodnaviria	Heunggongvirae	Uroviricota	Caudoviricetes	Unclassified	Unclassified	Unclassified	Unclassified	6596	No		14	3	0	Low-quality	Genome-fragment	8.39	HMM-based (lower-bound)	0	1
TmD3IndAssemContig0646449||full	Viruses	Duplodnaviria	Heunggongvirae	Uroviricota	Caudoviricetes	Unclassified	Unclassified	Unclassified	Unclassified	14634	No		31	1	0	Low-quality	Genome-fragment	9.17	HMM-based (lower-bound)	0	1
TmD3IndAssemContig0647428||full	Viruses	Duplodnaviria	Heunggongvirae	Uroviricota	Caudoviricetes	Unclassified	Unclassified	Unclassified	Unclassified	8690	No		22	4	0	Low-quality	Genome-fragment	11	HMM-based (lower-bound)	0	1
TmD3IndAssemContig0655679||full	Viruses	Duplodnaviria	Heunggongvirae	Uroviricota	Caudoviricetes	Unclassified	Unclassified	Unclassified	Unclassified	11664	No		15	5	0	Low-quality	Genome-fragment	26.97	AAI-based (medium-confidence)	0	1
TmD3IndAssemContig0665562||full	Unclassified	Unclassified	Unclassified	Unclassified	Unclassified	Unclassified	Unclassified	Unclassified	Unclassified	6777	No		15	0	0	Not-determined	Genome-fragment			0	1	no viral genes detected
TmD3IndAssemContig0666903||full	Viruses	Duplodnaviria	Heunggongvirae	Uroviricota	Caudoviricetes	Unclassified	Unclassified	Unclassified	Unclassified	23377	No		29	5	1	Low-quality	Genome-fragment	24.38	AAI-based (medium-confidence)	0	1
TmD3IndAssemContig0669047||full	Viruses	Duplodnaviria	Heunggongvirae	Uroviricota	Caudoviricetes	Unclassified	Unclassified	Unclassified	Unclassified	6103	No		8	1	0	Low-quality	Genome-fragment	12.11	AAI-based (medium-confidence)	0	1
TmD3IndAssemContig0675202||full	Viruses	Duplodnaviria	Heunggongvirae	Uroviricota	Caudoviricetes	Unclassified	Unclassified	Unclassified	Unclassified	6722	No		11	0	1	Not-determined	Genome-fragment			0	1	no viral genes detected
TmD3IndAssemContig0683200||full	Viruses	Duplodnaviria	Heunggongvirae	Uroviricota	Caudoviricetes	Unclassified	Unclassified	Unclassified	Unclassified	14579	No		17	4	0	Low-quality	Genome-fragment	15.69	AAI-based (medium-confidence)	0	1
TmD3IndAssemContig0695778||full	Viruses	Duplodnaviria	Heunggongvirae	Uroviricota	Caudoviricetes	Unclassified	Unclassified	Unclassified	Unclassified	5632	No		11	1	0	Low-quality	Genome-fragment	8.43	HMM-based (lower-bound)	0	1
TmD3IndAssemContig0697065||full	Viruses	Duplodnaviria	Heunggongvirae	Uroviricota	Caudoviricetes	Unclassified	Unclassified	Unclassified	Unclassified	118250	No		109	19	2	Medium-quality	Genome-fragment	73.64	AAI-based (medium-confidence)	0	1
TmD3IndAssemContig0700091||full	Viruses	Duplodnaviria	Heunggongvirae	Uroviricota	Caudoviricetes	Unclassified	Unclassified	Unclassified	Unclassified	11278	No		21	7	0	Low-quality	Genome-fragment	20.12	AAI-based (medium-confidence)	0	1
TmD3IndAssemContig0703669||full	Viruses	Duplodnaviria	Heunggongvirae	Uroviricota	Caudoviricetes	Unclassified	Unclassified	Unclassified	Unclassified	5963	No		11	4	0	Low-quality	Genome-fragment	5.47	HMM-based (lower-bound)	0	1
TmD3IndAssemContig0704036||full	Viruses	Duplodnaviria	Heunggongvirae	Uroviricota	Caudoviricetes	Unclassified	Unclassified	Unclassified	Unclassified	6004	No		17	1	0	Low-quality	Genome-fragment	8.38	HMM-based (lower-bound)	0	1
TmD3IndAssemContig0713120||full	Viruses	Duplodnaviria	Heunggongvirae	Uroviricota	Caudoviricetes	Unclassified	Unclassified	Unclassified	Unclassified	8580	No		15	2	0	Low-quality	Genome-fragment	12.75	AAI-based (medium-confidence)	0	1
TmD3IndAssemContig0726133||full	Viruses	Duplodnaviria	Heunggongvirae	Uroviricota	Caudoviricetes	Unclassified	Unclassified	Unclassified	Unclassified	10816	No		17	4	0	Low-quality	Genome-fragment	22.73	AAI-based (medium-confidence)	0	1
TmD3IndAssemContig0729677||full	Viruses	Duplodnaviria	Heunggongvirae	Uroviricota	Caudoviricetes	Unclassified	Unclassified	Unclassified	Unclassified	5236	No		6	0	0	Not-determined	Genome-fragment			0	1	no viral genes detected
TmD3IndAssemContig0731042||full	Viruses	Duplodnaviria	Heunggongvirae	Uroviricota	Caudoviricetes	Unclassified	Unclassified	Unclassified	Unclassified	5757	No		8	1	0	Low-quality	Genome-fragment	12.8	AAI-based (medium-confidence)	0	1
TmD3IndAssemContig0737172||full	Viruses	Duplodnaviria	Heunggongvirae	Uroviricota	Caudoviricetes	Unclassified	Unclassified	Unclassified	Unclassified	5638	No		10	1	1	Low-quality	Genome-fragment	3.37	HMM-based (lower-bound)	0	1
TmD3IndAssemContig0739303||full	Viruses	Duplodnaviria	Heunggongvirae	Uroviricota	Caudoviricetes	Unclassified	Unclassified	Unclassified	Unclassified	5846	No		3	1	0	Low-quality	Genome-fragment	7.72	HMM-based (lower-bound)	0	1
TmD3IndAssemContig0741904||full	Viruses	Duplodnaviria	Heunggongvirae	Uroviricota	Caudoviricetes	Unclassified	Unclassified	Unclassified	Unclassified	5325	No		11	3	0	Low-quality	Genome-fragment	10.59	AAI-based (medium-confidence)	0	1
TmD3IndAssemContig0749245||full	Viruses	Duplodnaviria	Heunggongvirae	Uroviricota	Caudoviricetes	Unclassified	Unclassified	Unclassified	Unclassified	7667	No		10	4	0	Low-quality	Genome-fragment	16.38	AAI-based (medium-confidence)	0	1
TmD3IndAssemContig0749488||full	Viruses	Duplodnaviria	Heunggongvirae	Uroviricota	Caudoviricetes	Unclassified	Unclassified	Unclassified	Unclassified	19139	No		41	0	0	Not-determined	Genome-fragment			0	1	no viral genes detected
TmD3IndAssemContig0774080||full	Viruses	Duplodnaviria	Heunggongvirae	Uroviricota	Caudoviricetes	Unclassified	Unclassified	Unclassified	Unclassified	16435	No		32	2	2	Low-quality	Genome-fragment	27.81	AAI-based (medium-confidence)	0	1
TmD3IndAssemContig0774309||full	Viruses	Duplodnaviria	Heunggongvirae	Uroviricota	Caudoviricetes	Unclassified	Unclassified	Unclassified	Unclassified	72387	No		106	26	6	Complete	High-quality	100	DTR (high-confidence)	0	1
TmD3IndAssemContig0789575||full	Viruses	Duplodnaviria	Heunggongvirae	Uroviricota	Caudoviricetes	Unclassified	Unclassified	Unclassified	Unclassified	5655	No		7	1	0	Low-quality	Genome-fragment	12.82	AAI-based (medium-confidence)	0	1
TmD3IndAssemContig0806118||full	Viruses	Duplodnaviria	Heunggongvirae	Uroviricota	Caudoviricetes	Unclassified	Unclassified	Unclassified	Unclassified	7308	Yes	5532	10	1	1	Low-quality	Genome-fragment	4.11	HMM-based (lower-bound)	24.3	1
TmD3IndAssemContig0811917||full	Viruses	Duplodnaviria	Heunggongvirae	Uroviricota	Caudoviricetes	Unclassified	Unclassified	Unclassified	Unclassified	19015	No		35	3	1	Low-quality	Genome-fragment	29.57	HMM-based (lower-bound)	0	1
TmD3IndAssemContig0819501||full	Viruses	Duplodnaviria	Heunggongvirae	Uroviricota	Caudoviricetes	Unclassified	Unclassified	Unclassified	Unclassified	65384	No		95	14	1	Medium-quality	Genome-fragment	66.49	HMM-based (lower-bound)	0	1	low-confidence DTR
TmD3IndAssemContig0827592||full	Viruses	Duplodnaviria	Heunggongvirae	Uroviricota	Caudoviricetes	Unclassified	Unclassified	Unclassified	Unclassified	5050	No		4	0	0	Low-quality	Genome-fragment	5.06	AAI-based (medium-confidence)	0	1	no viral genes detected
TmD3IndAssemContig0830252||full	Viruses	Duplodnaviria	Heunggongvirae	Uroviricota	Caudoviricetes	Unclassified	Unclassified	Unclassified	Unclassified	22804	No		19	1	4	Low-quality	Genome-fragment	11.87	HMM-based (lower-bound)	0	1
TmD3IndAssemContig0832042||full	Viruses	Duplodnaviria	Heunggongvirae	Uroviricota	Caudoviricetes	Unclassified	Unclassified	Unclassified	Unclassified	16136	No		20	1	1	Low-quality	Genome-fragment	13.95	AAI-based (medium-confidence)	0	1
TmD3IndAssemContig0836162||full	Viruses	Duplodnaviria	Heunggongvirae	Uroviricota	Caudoviricetes	Unclassified	Unclassified	Unclassified	Unclassified	5279	No		7	3	0	Low-quality	Genome-fragment	8.02	AAI-based (high-confidence)	0	1
TmD3IndAssemContig0840987||full	Viruses	Duplodnaviria	Heunggongvirae	Uroviricota	Caudoviricetes	Unclassified	Zobellviridae	Unclassified	Unclassified	7412	No		4	2	0	Low-quality	Genome-fragment	14.79	AAI-based (medium-confidence)	0	1
TmD3IndAssemContig0851805||full	Viruses	Duplodnaviria	Heunggongvirae	Uroviricota	Caudoviricetes	Unclassified	Unclassified	Unclassified	Unclassified	8279	No		11	2	0	Low-quality	Genome-fragment	8.29	AAI-based (high-confidence)	0	1
TmD3IndAssemContig0854406||full	Viruses	Duplodnaviria	Heunggongvirae	Uroviricota	Caudoviricetes	Unclassified	Unclassified	Unclassified	Unclassified	5844	No		7	3	0	Low-quality	Genome-fragment	13.64	AAI-based (medium-confidence)	0	1
TmD3IndAssemContig0866797||full	Viruses	Duplodnaviria	Heunggongvirae	Uroviricota	Caudoviricetes	Unclassified	Unclassified	Unclassified	Unclassified	7415	No		13	1	1	Low-quality	Genome-fragment	2.96	HMM-based (lower-bound)	0	1
TmD3IndAssemContig0868128||full	Viruses	Duplodnaviria	Heunggongvirae	Uroviricota	Caudoviricetes	Unclassified	Unclassified	Unclassified	Unclassified	8924	No		15	1	0	Low-quality	Genome-fragment	14.89	AAI-based (medium-confidence)	0	1
TmD3IndAssemContig0879516||full	Viruses	Duplodnaviria	Heunggongvirae	Uroviricota	Caudoviricetes	Unclassified	Unclassified	Unclassified	Unclassified	5356	No		11	3	0	Low-quality	Genome-fragment	4.39	HMM-based (lower-bound)	0	1
TmD3IndAssemContig0889510||full	Viruses	Duplodnaviria	Heunggongvirae	Uroviricota	Caudoviricetes	Unclassified	Unclassified	Unclassified	Unclassified	8895	No		9	0	1	Not-determined	Genome-fragment			0	1	no viral genes detected
TmD3IndAssemContig0892655||full	Viruses	Duplodnaviria	Heunggongvirae	Uroviricota	Caudoviricetes	Unclassified	Unclassified	Unclassified	Unclassified	27014	No		39	3	0	Medium-quality	Genome-fragment	66.95	AAI-based (medium-confidence)	0	1
TmD3IndAssemContig0899635||full	Viruses	Duplodnaviria	Heunggongvirae	Uroviricota	Caudoviricetes	Unclassified	Unclassified	Unclassified	Unclassified	7078	No		9	3	0	Low-quality	Genome-fragment	5.94	HMM-based (lower-bound)	0	1
TmD3IndAssemContig0904557||full	Viruses	Duplodnaviria	Heunggongvirae	Uroviricota	Caudoviricetes	Unclassified	Unclassified	Unclassified	Unclassified	11711	No		12	5	0	Low-quality	Genome-fragment	14.22	HMM-based (lower-bound)	0	1
TmD4IndAssemContig0024134||full	Viruses	Duplodnaviria	Heunggongvirae	Uroviricota	Caudoviricetes	Unclassified	Unclassified	Unclassified	Unclassified	11747	No		25	0	1	Low-quality	Genome-fragment	15.54	AAI-based (medium-confidence)	0	1	no viral genes detected
TmD4IndAssemContig0029300||full	Viruses	Duplodnaviria	Heunggongvirae	Uroviricota	Caudoviricetes	Unclassified	Unclassified	Unclassified	Unclassified	5558	No		9	3	0	Low-quality	Genome-fragment	8.43	HMM-based (lower-bound)	0	1
TmD4IndAssemContig0030997||full	Viruses	Duplodnaviria	Heunggongvirae	Uroviricota	Caudoviricetes	Unclassified	Unclassified	Unclassified	Unclassified	38122	No		52	11	1	Low-quality	Genome-fragment	45.09	HMM-based (lower-bound)	0	1
TmD4IndAssemContig0031752||full	Viruses	Duplodnaviria	Heunggongvirae	Uroviricota	Caudoviricetes	Unclassified	Unclassified	Unclassified	Unclassified	21399	No		32	2	0	Low-quality	Genome-fragment	25.93	AAI-based (medium-confidence)	0	1
TmD4IndAssemContig0037268||full	Viruses	Duplodnaviria	Heunggongvirae	Uroviricota	Caudoviricetes	Unclassified	Unclassified	Unclassified	Unclassified	10594	No		23	1	0	Low-quality	Genome-fragment	4.96	HMM-based (lower-bound)	0	1
TmD4IndAssemContig0060336||full	Viruses	Duplodnaviria	Heunggongvirae	Uroviricota	Caudoviricetes	Unclassified	Unclassified	Unclassified	Unclassified	9001	No		23	1	0	Low-quality	Genome-fragment	4.97	HMM-based (lower-bound)	0	1
TmD4IndAssemContig0060688||full	Viruses	Duplodnaviria	Heunggongvirae	Uroviricota	Caudoviricetes	Unclassified	Unclassified	Unclassified	Unclassified	18553	No		18	1	0	Low-quality	Genome-fragment	32.92	HMM-based (lower-bound)	0	1
TmD4IndAssemContig0072394||full	Viruses	Duplodnaviria	Heunggongvirae	Uroviricota	Caudoviricetes	Unclassified	Unclassified	Unclassified	Unclassified	5028	No		8	0	0	Low-quality	Genome-fragment	7.06	AAI-based (high-confidence)	0	1	no viral genes detected
TmD4IndAssemContig0080301||full	Viruses	Duplodnaviria	Heunggongvirae	Uroviricota	Caudoviricetes	Unclassified	Unclassified	Unclassified	Unclassified	6156	No		13	0	0	Low-quality	Genome-fragment	14.2	AAI-based (medium-confidence)	0	1	no viral genes detected
TmD4IndAssemContig0085351||full	Viruses	Duplodnaviria	Heunggongvirae	Uroviricota	Caudoviricetes	Unclassified	Unclassified	Unclassified	Unclassified	5041	No		7	2	0	Low-quality	Genome-fragment	8.36	AAI-based (medium-confidence)	0	1
TmD4IndAssemContig0090365||full	Viruses	Duplodnaviria	Heunggongvirae	Uroviricota	Caudoviricetes	Unclassified	Unclassified	Unclassified	Unclassified	6449	No		16	0	1	Not-determined	Genome-fragment			0	1	no viral genes detected
TmD4IndAssemContig0091528||full	Viruses	Duplodnaviria	Heunggongvirae	Uroviricota	Caudoviricetes	Unclassified	Unclassified	Unclassified	Unclassified	6124	No		5	4	0	Low-quality	Genome-fragment	7.19	AAI-based (high-confidence)	0	1
TmD4IndAssemContig0095475||full	Viruses	Duplodnaviria	Heunggongvirae	Uroviricota	Caudoviricetes	Unclassified	Unclassified	Unclassified	Unclassified	5620	No		15	1	0	Low-quality	Genome-fragment	7.84	HMM-based (lower-bound)	0	1
TmD4IndAssemContig0103580||full	Viruses	Duplodnaviria	Heunggongvirae	Uroviricota	Caudoviricetes	Unclassified	Unclassified	Unclassified	Unclassified	7388	No		10	4	0	Low-quality	Genome-fragment	14.36	AAI-based (medium-confidence)	0	1
TmD4IndAssemContig0110610||full	Viruses	Duplodnaviria	Heunggongvirae	Uroviricota	Caudoviricetes	Unclassified	Unclassified	Unclassified	Unclassified	11298	No		19	0	2	Low-quality	Genome-fragment	25.29	AAI-based (medium-confidence)	0	1	no viral genes detected
TmD4IndAssemContig0113822||full	Viruses	Duplodnaviria	Heunggongvirae	Uroviricota	Caudoviricetes	Unclassified	Unclassified	Unclassified	Unclassified	5384	No		5	1	0	Low-quality	Genome-fragment	11.2	AAI-based (medium-confidence)	0	1
TmD4IndAssemContig0117801||full	Viruses	Duplodnaviria	Heunggongvirae	Uroviricota	Caudoviricetes	Unclassified	Unclassified	Unclassified	Unclassified	9813	No		7	0	1	Not-determined	Genome-fragment			0	1	no viral genes detected
TmD4IndAssemContig0122333||full	Viruses	Duplodnaviria	Heunggongvirae	Uroviricota	Caudoviricetes	Unclassified	Unclassified	Unclassified	Unclassified	6566	No		9	0	0	Not-determined	Genome-fragment			0	1	no viral genes detected
TmD4IndAssemContig0135609||full	Viruses	Duplodnaviria	Heunggongvirae	Uroviricota	Caudoviricetes	Unclassified	Unclassified	Unclassified	Unclassified	12091	No		16	5	0	Low-quality	Genome-fragment	12.78	AAI-based (high-confidence)	0	1
TmD4IndAssemContig0137154||full|provirus_189_8406	Viruses	Duplodnaviria	Heunggongvirae	Uroviricota	Caudoviricetes	Unclassified	Unclassified	Unclassified	Unclassified	8218	No		11	0	3	Low-quality	Genome-fragment	4.84	AAI-based (medium-confidence)	0	1	no viral genes detected
TmD4IndAssemContig0146218||full	Viruses	Duplodnaviria	Heunggongvirae	Uroviricota	Caudoviricetes	Unclassified	Unclassified	Unclassified	Unclassified	5579	No		7	0	0	Not-determined	Genome-fragment			0	1	no viral genes detected
TmD4IndAssemContig0180106||full	Viruses	Duplodnaviria	Heunggongvirae	Uroviricota	Caudoviricetes	Unclassified	Unclassified	Unclassified	Unclassified	10417	No		17	0	0	Not-determined	Genome-fragment			0	1	no viral genes detected
TmD4IndAssemContig0183723||full	Viruses	Duplodnaviria	Heunggongvirae	Uroviricota	Caudoviricetes	Unclassified	Unclassified	Unclassified	Unclassified	5840	No		16	1	0	Low-quality	Genome-fragment	4.38	HMM-based (lower-bound)	0	1
TmD4IndAssemContig0184409||full	Viruses	Duplodnaviria	Heunggongvirae	Uroviricota	Caudoviricetes	Unclassified	Unclassified	Unclassified	Unclassified	5572	No		5	3	0	Low-quality	Genome-fragment	14.06	AAI-based (medium-confidence)	0	1
TmD4IndAssemContig0185223||full	Viruses	Duplodnaviria	Heunggongvirae	Uroviricota	Caudoviricetes	Unclassified	Unclassified	Unclassified	Unclassified	9720	No		18	0	0	Low-quality	Genome-fragment	18.28	AAI-based (medium-confidence)	0	1	no viral genes detected
TmD4IndAssemContig0197778||full	Viruses	Duplodnaviria	Heunggongvirae	Uroviricota	Caudoviricetes	Unclassified	Unclassified	Unclassified	Unclassified	6652	No		19	2	0	Low-quality	Genome-fragment	9.76	HMM-based (lower-bound)	0	1
TmD4IndAssemContig0204448||full	Viruses	Duplodnaviria	Heunggongvirae	Uroviricota	Caudoviricetes	Unclassified	Unclassified	Unclassified	Unclassified	5973	No		11	0	0	Not-determined	Genome-fragment			0	1	no viral genes detected
TmD4IndAssemContig0210550||full	Viruses	Duplodnaviria	Heunggongvirae	Uroviricota	Caudoviricetes	Unclassified	Unclassified	Unclassified	Unclassified	12191	No		19	4	0	Low-quality	Genome-fragment	28.12	AAI-based (medium-confidence)	0	1.02
TmD4IndAssemContig0216290||full	Viruses	Duplodnaviria	Heunggongvirae	Uroviricota	Caudoviricetes	Unclassified	Unclassified	Unclassified	Unclassified	9628	No		18	1	0	Low-quality	Genome-fragment	10	HMM-based (lower-bound)	0	1
TmD4IndAssemContig0217301||full	Viruses	Duplodnaviria	Heunggongvirae	Uroviricota	Caudoviricetes	Unclassified	Unclassified	Unclassified	Unclassified	7115	No		13	1	0	Low-quality	Genome-fragment	11.24	AAI-based (medium-confidence)	0	1
TmD4IndAssemContig0222847||full	Viruses	Duplodnaviria	Heunggongvirae	Uroviricota	Caudoviricetes	Unclassified	Unclassified	Unclassified	Unclassified	7503	No		18	3	0	Low-quality	Genome-fragment	8.53	AAI-based (medium-confidence)	0	1
TmD4IndAssemContig0231860||full	Viruses	Duplodnaviria	Heunggongvirae	Uroviricota	Caudoviricetes	Unclassified	Unclassified	Unclassified	Unclassified	6924	No		7	3	0	Low-quality	Genome-fragment	9.57	HMM-based (lower-bound)	0	1
TmD4IndAssemContig0247061||full	Viruses	Duplodnaviria	Heunggongvirae	Uroviricota	Caudoviricetes	Unclassified	Unclassified	Unclassified	Unclassified	7003	No		9	2	0	Low-quality	Genome-fragment	10.52	HMM-based (lower-bound)	0	1
TmD4IndAssemContig0247667||full	Viruses	Duplodnaviria	Heunggongvirae	Uroviricota	Caudoviricetes	Unclassified	Unclassified	Unclassified	Unclassified	6257	No		7	2	0	Low-quality	Genome-fragment	5.87	HMM-based (lower-bound)	0	1
TmD4IndAssemContig0257349||full	Viruses	Duplodnaviria	Heunggongvirae	Uroviricota	Caudoviricetes	Unclassified	Unclassified	Unclassified	Unclassified	10727	Yes	10422	10	1	1	Low-quality	Genome-fragment	16.47	AAI-based (high-confidence)	2.84	1
TmD4IndAssemContig0258513||full	Viruses	Duplodnaviria	Heunggongvirae	Uroviricota	Caudoviricetes	Unclassified	Unclassified	Unclassified	Unclassified	5738	No		8	0	0	Low-quality	Genome-fragment	11.15	AAI-based (high-confidence)	0	1	no viral genes detected
TmD4IndAssemContig0259605||full	Viruses	Duplodnaviria	Heunggongvirae	Uroviricota	Caudoviricetes	Unclassified	Unclassified	Unclassified	Unclassified	12745	Yes	7345	13	7	4	Low-quality	Genome-fragment	11.95	HMM-based (lower-bound)	42.37	1
TmD4IndAssemContig0272793||full	Viruses	Duplodnaviria	Heunggongvirae	Uroviricota	Caudoviricetes	Unclassified	Unclassified	Unclassified	Unclassified	6633	No		12	2	0	Low-quality	Genome-fragment	10.48	AAI-based (high-confidence)	0	1
TmD4IndAssemContig0275144||full	Viruses	Duplodnaviria	Heunggongvirae	Uroviricota	Caudoviricetes	Unclassified	Unclassified	Unclassified	Unclassified	10846	No		17	0	2	Low-quality	Genome-fragment	25.56	AAI-based (medium-confidence)	0	1	no viral genes detected
TmD4IndAssemContig0283295||full	Viruses	Duplodnaviria	Heunggongvirae	Uroviricota	Caudoviricetes	Unclassified	Unclassified	Unclassified	Unclassified	5269	No		6	0	0	Low-quality	Genome-fragment	8.33	AAI-based (high-confidence)	0	1	no viral genes detected
TmD4IndAssemContig0290525||full	Viruses	Duplodnaviria	Heunggongvirae	Uroviricota	Caudoviricetes	Unclassified	Unclassified	Unclassified	Unclassified	9476	No		8	5	0	Low-quality	Genome-fragment	12.72	HMM-based (lower-bound)	0	1
TmD4IndAssemContig0299210||full	Viruses	Duplodnaviria	Heunggongvirae	Uroviricota	Caudoviricetes	Unclassified	Unclassified	Unclassified	Unclassified	49080	No		81	8	0	Complete	High-quality	100	DTR (high-confidence)	0	1
TmD4IndAssemContig0343313||full	Viruses	Duplodnaviria	Heunggongvirae	Uroviricota	Caudoviricetes	Unclassified	Unclassified	Unclassified	Unclassified	5517	No		10	3	0	Low-quality	Genome-fragment	9.79	HMM-based (lower-bound)	0	1
TmD4IndAssemContig0348201||full	Viruses	Duplodnaviria	Heunggongvirae	Uroviricota	Caudoviricetes	Unclassified	Unclassified	Unclassified	Unclassified	9590	No		4	0	2	Not-determined	Genome-fragment			0	1.04	no viral genes detected
TmD4IndAssemContig0353278||full	Viruses	Duplodnaviria	Heunggongvirae	Uroviricota	Caudoviricetes	Unclassified	Unclassified	Unclassified	Unclassified	5322	No		8	0	0	Not-determined	Genome-fragment			0	1	no viral genes detected
TmD4IndAssemContig0360347||full	Viruses	Duplodnaviria	Heunggongvirae	Uroviricota	Caudoviricetes	Unclassified	Unclassified	Unclassified	Unclassified	5130	No		12	0	0	Not-determined	Genome-fragment			0	1	no viral genes detected
TmD4IndAssemContig0370190||full	Viruses	Duplodnaviria	Heunggongvirae	Uroviricota	Caudoviricetes	Unclassified	Unclassified	Unclassified	Unclassified	5293	No		11	1	0	Low-quality	Genome-fragment	2.95	HMM-based (lower-bound)	0	1
TmD4IndAssemContig0371307||full	Viruses	Duplodnaviria	Heunggongvirae	Uroviricota	Caudoviricetes	Unclassified	Unclassified	Unclassified	Unclassified	12296	No		28	1	0	Low-quality	Genome-fragment	6.79	HMM-based (lower-bound)	0	1
TmD4IndAssemContig0374463||full	Viruses	Duplodnaviria	Heunggongvirae	Uroviricota	Caudoviricetes	Unclassified	Unclassified	Unclassified	Unclassified	33208	No		37	3	0	Low-quality	Genome-fragment	29.16	AAI-based (medium-confidence)	0	1
TmD4IndAssemContig0381162||full	Viruses	Duplodnaviria	Heunggongvirae	Uroviricota	Caudoviricetes	Unclassified	Unclassified	Unclassified	Unclassified	27714	No		38	5	0	Low-quality	Genome-fragment	17.26	AAI-based (medium-confidence)	0	1
TmD4IndAssemContig0388557||full	Viruses	Duplodnaviria	Heunggongvirae	Uroviricota	Caudoviricetes	Unclassified	Unclassified	Unclassified	Unclassified	5444	No		7	0	1	Not-determined	Genome-fragment			0	1	no viral genes detected
TmD4IndAssemContig0393632||full	Viruses	Duplodnaviria	Heunggongvirae	Uroviricota	Caudoviricetes	Unclassified	Unclassified	Unclassified	Unclassified	5161	No		4	0	0	Not-determined	Genome-fragment			0	1	no viral genes detected
TmD4IndAssemContig0410129||full	Viruses	Duplodnaviria	Heunggongvirae	Uroviricota	Caudoviricetes	Unclassified	Unclassified	Unclassified	Unclassified	6106	No		9	1	0	Low-quality	Genome-fragment	4.1	HMM-based (lower-bound)	0	1
TmD4IndAssemContig0411081||full	Viruses	Duplodnaviria	Heunggongvirae	Uroviricota	Caudoviricetes	Unclassified	Unclassified	Unclassified	Unclassified	5161	No		6	4	0	Low-quality	Genome-fragment	8.45	HMM-based (lower-bound)	0	1
TmD4IndAssemContig0413481||full	Viruses	Duplodnaviria	Heunggongvirae	Uroviricota	Caudoviricetes	Unclassified	Unclassified	Unclassified	Unclassified	5567	No		6	3	0	Low-quality	Genome-fragment	7.73	HMM-based (lower-bound)	0	1
TmD4IndAssemContig0417535||full	Viruses	Duplodnaviria	Heunggongvirae	Uroviricota	Caudoviricetes	Unclassified	Unclassified	Unclassified	Unclassified	14098	No		25	4	0	Low-quality	Genome-fragment	9.94	HMM-based (lower-bound)	0	1
TmD4IndAssemContig0421687||full	Viruses	Duplodnaviria	Heunggongvirae	Uroviricota	Caudoviricetes	Unclassified	Unclassified	Unclassified	Unclassified	13914	No		29	2	0	Low-quality	Genome-fragment	29.56	HMM-based (lower-bound)	0	1
TmD4IndAssemContig0444226||full	Viruses	Duplodnaviria	Heunggongvirae	Uroviricota	Caudoviricetes	Unclassified	Unclassified	Unclassified	Unclassified	15711	No		14	2	0	Low-quality	Genome-fragment	36.11	AAI-based (high-confidence)	0	1
TmD4IndAssemContig0446657||full	Viruses	Duplodnaviria	Heunggongvirae	Uroviricota	Caudoviricetes	Unclassified	Unclassified	Unclassified	Unclassified	6661	No		16	4	0	Low-quality	Genome-fragment	6.73	HMM-based (lower-bound)	0	1
TmD4IndAssemContig0448090||full	Viruses	Duplodnaviria	Heunggongvirae	Uroviricota	Caudoviricetes	Unclassified	Unclassified	Unclassified	Unclassified	5308	No		6	1	0	Low-quality	Genome-fragment	9.42	HMM-based (lower-bound)	0	1
TmD4IndAssemContig0451840||full	Viruses	Duplodnaviria	Heunggongvirae	Uroviricota	Caudoviricetes	Unclassified	Unclassified	Unclassified	Unclassified	5181	No		8	1	0	Low-quality	Genome-fragment	4.64	HMM-based (lower-bound)	0	1
TmD4IndAssemContig0457912||full	Viruses	Duplodnaviria	Heunggongvirae	Uroviricota	Caudoviricetes	Unclassified	Unclassified	Unclassified	Unclassified	23378	No		46	3	1	Low-quality	Genome-fragment	36.94	AAI-based (medium-confidence)	0	1
TmD4IndAssemContig0461496||full	Viruses	Duplodnaviria	Heunggongvirae	Uroviricota	Caudoviricetes	Unclassified	Unclassified	Unclassified	Unclassified	136546	No		235	22	9	High-quality	High-quality	95.41	HMM-based (lower-bound)	0	1
TmD4IndAssemContig0462682||full	Viruses	Duplodnaviria	Heunggongvirae	Uroviricota	Caudoviricetes	Unclassified	Unclassified	Unclassified	Unclassified	5636	No		14	0	0	Not-determined	Genome-fragment			0	1	no viral genes detected
TmD4IndAssemContig0470374||full	Viruses	Duplodnaviria	Heunggongvirae	Uroviricota	Caudoviricetes	Unclassified	Unclassified	Unclassified	Unclassified	12484	No		36	3	0	Low-quality	Genome-fragment	8.22	HMM-based (lower-bound)	0	1
TmD4IndAssemContig0470480||full	Viruses	Duplodnaviria	Heunggongvirae	Uroviricota	Caudoviricetes	Unclassified	Unclassified	Unclassified	Unclassified	5191	Yes	4000	9	1	1	Low-quality	Genome-fragment	6.32	AAI-based (high-confidence)	22.94	1
TmD4IndAssemContig0472942||full	Viruses	Duplodnaviria	Heunggongvirae	Uroviricota	Caudoviricetes	Unclassified	Unclassified	Unclassified	Unclassified	6503	No		4	0	1	Low-quality	Genome-fragment	9.3	AAI-based (medium-confidence)	0	1	no viral genes detected
TmD4IndAssemContig0483833||full	Viruses	Duplodnaviria	Heunggongvirae	Uroviricota	Caudoviricetes	Unclassified	Unclassified	Unclassified	Unclassified	5185	No		5	0	1	Not-determined	Genome-fragment			0	1	no viral genes detected
TmD4IndAssemContig0513529||full	Viruses	Duplodnaviria	Heunggongvirae	Uroviricota	Caudoviricetes	Unclassified	Unclassified	Unclassified	Unclassified	5206	No		6	1	0	Low-quality	Genome-fragment	6.04	AAI-based (high-confidence)	0	1
TmD4IndAssemContig0519819||full	Viruses	Duplodnaviria	Heunggongvirae	Uroviricota	Caudoviricetes	Unclassified	Unclassified	Unclassified	Unclassified	86722	No		149	29	4	High-quality	High-quality	93.45	HMM-based (lower-bound)	0	1
TmD4IndAssemContig0526747||full	Viruses	Duplodnaviria	Heunggongvirae	Uroviricota	Caudoviricetes	Unclassified	Unclassified	Unclassified	Unclassified	9407	No		13	2	0	Low-quality	Genome-fragment	21.74	AAI-based (medium-confidence)	0	1
TmD4IndAssemContig0552184||full	Viruses	Duplodnaviria	Heunggongvirae	Uroviricota	Caudoviricetes	Unclassified	Schitoviridae	Unclassified	Unclassified	24712	No		50	0	0	Not-determined	Genome-fragment			0	1	no viral genes detected
TmD4IndAssemContig0556765||full	Viruses	Duplodnaviria	Heunggongvirae	Uroviricota	Caudoviricetes	Unclassified	Unclassified	Unclassified	Unclassified	8816	No		16	3	0	Low-quality	Genome-fragment	7.99	HMM-based (lower-bound)	0	1
TmD4IndAssemContig0560243||full	Viruses	Duplodnaviria	Heunggongvirae	Uroviricota	Caudoviricetes	Unclassified	Unclassified	Unclassified	Unclassified	5225	No		9	1	0	Low-quality	Genome-fragment	2.34	HMM-based (lower-bound)	0	1
TmD4IndAssemContig0563021||full	Viruses	Duplodnaviria	Heunggongvirae	Uroviricota	Caudoviricetes	Unclassified	Unclassified	Unclassified	Unclassified	5071	No		12	0	0	Not-determined	Genome-fragment			0	1	no viral genes detected
TmD4IndAssemContig0572505||full	Viruses	Duplodnaviria	Heunggongvirae	Uroviricota	Caudoviricetes	Unclassified	Unclassified	Unclassified	Unclassified	13188	No		22	1	0	Low-quality	Genome-fragment	3.51	HMM-based (lower-bound)	0	1
TmD4IndAssemContig0572893||full	Viruses	Duplodnaviria	Heunggongvirae	Uroviricota	Caudoviricetes	Unclassified	Unclassified	Unclassified	Unclassified	6331	Yes	4982	10	1	1	Low-quality	Genome-fragment	9.15	AAI-based (medium-confidence)	21.31	1
TmD4IndAssemContig0576515||full	Viruses	Duplodnaviria	Heunggongvirae	Uroviricota	Caudoviricetes	Unclassified	Unclassified	Unclassified	Unclassified	11269	No		25	0	1	Not-determined	Genome-fragment			0	1	no viral genes detected
TmD4IndAssemContig0582842||full	Viruses	Duplodnaviria	Heunggongvirae	Uroviricota	Caudoviricetes	Unclassified	Unclassified	Unclassified	Unclassified	6349	No		5	1	0	Low-quality	Genome-fragment	2.58	HMM-based (lower-bound)	0	1
TmD4IndAssemContig0589636||full	Viruses	Duplodnaviria	Heunggongvirae	Uroviricota	Caudoviricetes	Unclassified	Unclassified	Unclassified	Unclassified	5365	No		6	0	0	Low-quality	Genome-fragment	12.26	AAI-based (medium-confidence)	0	1	no viral genes detected
TmD4IndAssemContig0600301||full	Viruses	Duplodnaviria	Heunggongvirae	Uroviricota	Caudoviricetes	Unclassified	Unclassified	Unclassified	Unclassified	8492	No		17	2	0	Low-quality	Genome-fragment	6.36	HMM-based (lower-bound)	0	1
TmD4IndAssemContig0603371||full	Viruses	Duplodnaviria	Heunggongvirae	Uroviricota	Caudoviricetes	Unclassified	Unclassified	Unclassified	Unclassified	10769	No		22	4	0	Low-quality	Genome-fragment	12.1	AAI-based (medium-confidence)	0	1
TmD4IndAssemContig0614283||full	Viruses	Duplodnaviria	Heunggongvirae	Uroviricota	Caudoviricetes	Unclassified	Unclassified	Unclassified	Unclassified	10771	No		26	2	0	Low-quality	Genome-fragment	10.47	AAI-based (medium-confidence)	0	1
TmD4IndAssemContig0623490||full	Unclassified	Unclassified	Unclassified	Unclassified	Unclassified	Unclassified	Unclassified	Unclassified	Unclassified	5765	No		11	0	0	Not-determined	Genome-fragment			0	1	no viral genes detected
TmD4IndAssemContig0628870||full	Viruses	Duplodnaviria	Heunggongvirae	Uroviricota	Caudoviricetes	Unclassified	Unclassified	Unclassified	Unclassified	41562	No		60	18	0	Complete	High-quality	100	DTR (medium-confidence)	0	1
TmD4IndAssemContig0634925||full	Viruses	Duplodnaviria	Heunggongvirae	Uroviricota	Caudoviricetes	Unclassified	Unclassified	Unclassified	Unclassified	10096	No		17	0	0	Low-quality	Genome-fragment	15.95	AAI-based (medium-confidence)	0	1	no viral genes detected
TmD4IndAssemContig0639691||full	Viruses	Duplodnaviria	Heunggongvirae	Uroviricota	Caudoviricetes	Unclassified	Unclassified	Unclassified	Unclassified	5195	No		8	1	0	Low-quality	Genome-fragment	10.92	AAI-based (medium-confidence)	0	1
TmD4IndAssemContig0657180||full	Viruses	Duplodnaviria	Heunggongvirae	Uroviricota	Caudoviricetes	Unclassified	Unclassified	Unclassified	Unclassified	5048	No		8	0	0	Low-quality	Genome-fragment	6.31	AAI-based (medium-confidence)	0	1	no viral genes detected
TmD4IndAssemContig0657360||full	Viruses	Duplodnaviria	Heunggongvirae	Uroviricota	Caudoviricetes	Unclassified	Unclassified	Unclassified	Unclassified	5403	No		14	2	0	Low-quality	Genome-fragment	6.27	HMM-based (lower-bound)	0	1
TmD4IndAssemContig0663104||full	Viruses	Duplodnaviria	Heunggongvirae	Uroviricota	Caudoviricetes	Unclassified	Unclassified	Unclassified	Unclassified	6139	No		7	1	0	Low-quality	Genome-fragment	5.44	AAI-based (high-confidence)	0	1
TmD4IndAssemContig0674630||full	Viruses	Duplodnaviria	Heunggongvirae	Uroviricota	Caudoviricetes	Unclassified	Unclassified	Unclassified	Unclassified	22580	No		28	3	3	Low-quality	Genome-fragment	29.37	HMM-based (lower-bound)	0	1
TmD4IndAssemContig0676027||full	Viruses	Duplodnaviria	Heunggongvirae	Uroviricota	Caudoviricetes	Unclassified	Unclassified	Unclassified	Unclassified	8472	No		14	2	0	Low-quality	Genome-fragment	9.51	AAI-based (medium-confidence)	0	1
TmD4IndAssemContig0683612||full	Viruses	Duplodnaviria	Heunggongvirae	Uroviricota	Caudoviricetes	Unclassified	Unclassified	Unclassified	Unclassified	5193	No		10	1	0	Low-quality	Genome-fragment	4.18	AAI-based (medium-confidence)	0	1
TmD4IndAssemContig0698870||full	Viruses	Duplodnaviria	Heunggongvirae	Uroviricota	Caudoviricetes	Unclassified	Unclassified	Unclassified	Unclassified	5255	No		12	3	0	Low-quality	Genome-fragment	6.17	AAI-based (medium-confidence)	0	1
TmD4IndAssemContig0701847||full	Viruses	Duplodnaviria	Heunggongvirae	Uroviricota	Caudoviricetes	Unclassified	Unclassified	Unclassified	Unclassified	8043	No		17	4	0	Low-quality	Genome-fragment	8.37	HMM-based (lower-bound)	0	1
TmD4IndAssemContig0715430||full	Viruses	Duplodnaviria	Heunggongvirae	Uroviricota	Caudoviricetes	Unclassified	Unclassified	Unclassified	Unclassified	7677	No		22	1	0	Low-quality	Genome-fragment	4.76	HMM-based (lower-bound)	0	1
TmD4IndAssemContig0734286||full	Viruses	Duplodnaviria	Heunggongvirae	Uroviricota	Caudoviricetes	Unclassified	Unclassified	Unclassified	Unclassified	7020	No		18	1	0	Low-quality	Genome-fragment	4.48	HMM-based (lower-bound)	0	1
TmD4IndAssemContig0744403||full	Viruses	Duplodnaviria	Heunggongvirae	Uroviricota	Caudoviricetes	Unclassified	Unclassified	Unclassified	Unclassified	10977	No		22	1	0	Low-quality	Genome-fragment	14.88	HMM-based (lower-bound)	0	1
TmD4IndAssemContig0758225||full	Viruses	Duplodnaviria	Heunggongvirae	Uroviricota	Caudoviricetes	Unclassified	Unclassified	Unclassified	Unclassified	59763	No		132	12	2	Medium-quality	Genome-fragment	80.39	HMM-based (lower-bound)	0	1
TmD4IndAssemContig0767612||full|provirus_8522_42924	Viruses	Duplodnaviria	Heunggongvirae	Uroviricota	Caudoviricetes	Unclassified	Unclassified	Unclassified	Unclassified	34403	No		33	2	0	Low-quality	Genome-fragment	48.23	AAI-based (medium-confidence)	0	1
TmD4IndAssemContig0768480||full	Viruses	Duplodnaviria	Heunggongvirae	Uroviricota	Caudoviricetes	Unclassified	Unclassified	Unclassified	Unclassified	46432	No		68	7	0	Complete	High-quality	100	DTR (high-confidence)	0	1
TmD4IndAssemContig0784755||full	Viruses	Duplodnaviria	Heunggongvirae	Uroviricota	Caudoviricetes	Unclassified	Unclassified	Unclassified	Unclassified	6206	No		5	1	0	Low-quality	Genome-fragment	5.09	HMM-based (lower-bound)	0	1
TmD4IndAssemContig0793462||full	Viruses	Duplodnaviria	Heunggongvirae	Uroviricota	Caudoviricetes	Unclassified	Unclassified	Unclassified	Unclassified	31691	No		53	4	0	Medium-quality	Genome-fragment	71.16	AAI-based (medium-confidence)	0	1
TmD4IndAssemContig0795700||full	Viruses	Duplodnaviria	Heunggongvirae	Uroviricota	Caudoviricetes	Unclassified	Unclassified	Unclassified	Unclassified	12447	No		25	4	0	Low-quality	Genome-fragment	18.44	HMM-based (lower-bound)	0	1
TmD4IndAssemContig0801404||full	Viruses	Duplodnaviria	Heunggongvirae	Uroviricota	Caudoviricetes	Unclassified	Unclassified	Unclassified	Unclassified	56957	No		91	1	4	Low-quality	Genome-fragment	40.8	AAI-based (high-confidence)	0	1
TmD4IndAssemContig0810787||full	Viruses	Duplodnaviria	Heunggongvirae	Uroviricota	Caudoviricetes	Unclassified	Unclassified	Unclassified	Unclassified	5849	No		10	0	0	Low-quality	Genome-fragment	11.98	AAI-based (medium-confidence)	0	1	no viral genes detected
TmD4IndAssemContig0816479||full	Viruses	Duplodnaviria	Heunggongvirae	Uroviricota	Caudoviricetes	Unclassified	Unclassified	Unclassified	Unclassified	9067	No		13	3	0	Low-quality	Genome-fragment	14.91	AAI-based (medium-confidence)	0	1
TmD4IndAssemContig0839506||full	Unclassified	Unclassified	Unclassified	Unclassified	Unclassified	Unclassified	Unclassified	Unclassified	Unclassified	7480	No		13	0	0	Not-determined	Genome-fragment			0	1	no viral genes detected
TmD4IndAssemContig0843031||lt2gene	Viruses	Duplodnaviria	Heunggongvirae	Uroviricota	Caudoviricetes	Unclassified	Unclassified	Unclassified	Unclassified	6288	No		2	1	0	Low-quality	Genome-fragment	10.4	AAI-based (medium-confidence)	0	1
TmD4IndAssemContig0851385||full	Viruses	Duplodnaviria	Heunggongvirae	Uroviricota	Caudoviricetes	Unclassified	Unclassified	Unclassified	Unclassified	6787	No		12	5	0	Low-quality	Genome-fragment	9.02	HMM-based (lower-bound)	0	1
TmD4IndAssemContig0877877||full	Viruses	Duplodnaviria	Heunggongvirae	Uroviricota	Caudoviricetes	Unclassified	Unclassified	Unclassified	Unclassified	9136	No		18	2	1	Low-quality	Genome-fragment	19.38	AAI-based (medium-confidence)	0	1
TmD5IndAssemContig0002425||full	Viruses	Duplodnaviria	Heunggongvirae	Uroviricota	Caudoviricetes	Unclassified	Unclassified	Unclassified	Unclassified	7379	No		11	2	0	Low-quality	Genome-fragment	5.9	AAI-based (high-confidence)	0	1
TmD5IndAssemContig0014130||full	Viruses	Duplodnaviria	Heunggongvirae	Uroviricota	Caudoviricetes	Unclassified	Unclassified	Unclassified	Unclassified	6378	No		12	0	1	Low-quality	Genome-fragment	8.77	AAI-based (high-confidence)	0	1	no viral genes detected
TmD5IndAssemContig0019671||full	Viruses	Duplodnaviria	Heunggongvirae	Uroviricota	Caudoviricetes	Unclassified	Unclassified	Unclassified	Unclassified	5178	No		8	3	0	Low-quality	Genome-fragment	6.95	AAI-based (medium-confidence)	0	1
TmD5IndAssemContig0027252||full	Viruses	Duplodnaviria	Heunggongvirae	Uroviricota	Caudoviricetes	Unclassified	Unclassified	Unclassified	Unclassified	9827	No		12	5	0	Low-quality	Genome-fragment	19.17	AAI-based (high-confidence)	0	1
TmD5IndAssemContig0027960||full	Viruses	Duplodnaviria	Heunggongvirae	Uroviricota	Caudoviricetes	Unclassified	Unclassified	Unclassified	Unclassified	6838	No		10	0	0	Not-determined	Genome-fragment			0	1	no viral genes detected
TmD5IndAssemContig0033431||full	Viruses	Duplodnaviria	Heunggongvirae	Uroviricota	Caudoviricetes	Unclassified	Unclassified	Unclassified	Unclassified	8572	No		15	2	0	Low-quality	Genome-fragment	22.06	AAI-based (medium-confidence)	0	1
TmD5IndAssemContig0036366||full	Viruses	Duplodnaviria	Heunggongvirae	Uroviricota	Caudoviricetes	Unclassified	Unclassified	Unclassified	Unclassified	5027	No		7	0	0	Low-quality	Genome-fragment	5.58	AAI-based (medium-confidence)	0	1	no viral genes detected
TmD5IndAssemContig0036383||full	Viruses	Duplodnaviria	Heunggongvirae	Uroviricota	Caudoviricetes	Unclassified	Unclassified	Unclassified	Unclassified	46547	No		69	9	0	High-quality	High-quality	100	AAI-based (high-confidence)	0	1
TmD5IndAssemContig0039494||full	Viruses	Duplodnaviria	Heunggongvirae	Uroviricota	Caudoviricetes	Unclassified	Unclassified	Unclassified	Unclassified	7835	No		11	2	0	Low-quality	Genome-fragment	12.04	HMM-based (lower-bound)	0	1
TmD5IndAssemContig0039573||full	Viruses	Duplodnaviria	Heunggongvirae	Uroviricota	Caudoviricetes	Unclassified	Unclassified	Unclassified	Unclassified	21151	No		28	3	0	Low-quality	Genome-fragment	36.27	AAI-based (medium-confidence)	0	1
TmD5IndAssemContig0041406||full	Viruses	Duplodnaviria	Heunggongvirae	Uroviricota	Caudoviricetes	Unclassified	Unclassified	Unclassified	Unclassified	5039	No		15	2	0	Low-quality	Genome-fragment	6.14	HMM-based (lower-bound)	0	1
TmD5IndAssemContig0062211||full	Viruses	Duplodnaviria	Heunggongvirae	Uroviricota	Caudoviricetes	Unclassified	Unclassified	Unclassified	Unclassified	6544	No		10	1	0	Low-quality	Genome-fragment	4.5	AAI-based (high-confidence)	0	1
TmD5IndAssemContig0077855||full	Unclassified	Unclassified	Unclassified	Unclassified	Unclassified	Unclassified	Unclassified	Unclassified	Unclassified	9858	No		18	0	0	Not-determined	Genome-fragment			0	1	no viral genes detected
TmD5IndAssemContig0088258||full	Viruses	Duplodnaviria	Heunggongvirae	Uroviricota	Caudoviricetes	Unclassified	Unclassified	Unclassified	Unclassified	6423	No		15	0	0	Not-determined	Genome-fragment			0	1	no viral genes detected
TmD5IndAssemContig0097004||full|provirus_2042_11223	Viruses	Duplodnaviria	Heunggongvirae	Uroviricota	Caudoviricetes	Unclassified	Unclassified	Unclassified	Unclassified	9182	No		21	0	0	Not-determined	Genome-fragment			0	1	no viral genes detected
TmD5IndAssemContig0118629||full	Viruses	Duplodnaviria	Heunggongvirae	Uroviricota	Caudoviricetes	Unclassified	Unclassified	Unclassified	Unclassified	5431	No		5	2	0	Low-quality	Genome-fragment	9.91	AAI-based (high-confidence)	0	1
TmD5IndAssemContig0124419||full	Viruses	Duplodnaviria	Heunggongvirae	Uroviricota	Caudoviricetes	Unclassified	Zobellviridae	Unclassified	Unclassified	5045	No		6	2	0	Low-quality	Genome-fragment	10	AAI-based (high-confidence)	0	1
TmD5IndAssemContig0130484||full	Viruses	Duplodnaviria	Heunggongvirae	Uroviricota	Caudoviricetes	Unclassified	Unclassified	Unclassified	Unclassified	22369	No		37	7	0	Low-quality	Genome-fragment	45.81	AAI-based (medium-confidence)	0	1
TmD5IndAssemContig0132512||full	Viruses	Duplodnaviria	Heunggongvirae	Uroviricota	Caudoviricetes	Unclassified	Unclassified	Unclassified	Unclassified	5291	No		9	2	0	Low-quality	Genome-fragment	7.6	HMM-based (lower-bound)	0	1
TmD5IndAssemContig0144847||full	Viruses	Duplodnaviria	Heunggongvirae	Uroviricota	Caudoviricetes	Unclassified	Unclassified	Unclassified	Unclassified	5311	No		7	5	0	Low-quality	Genome-fragment	10.02	AAI-based (high-confidence)	0	1
TmD5IndAssemContig0169356||full	Viruses	Duplodnaviria	Heunggongvirae	Uroviricota	Caudoviricetes	Unclassified	Unclassified	Unclassified	Unclassified	48669	No		61	8	1	Low-quality	Genome-fragment	30.9	AAI-based (medium-confidence)	0	1
TmD5IndAssemContig0173826||full	Viruses	Duplodnaviria	Heunggongvirae	Uroviricota	Caudoviricetes	Unclassified	Unclassified	Unclassified	Unclassified	5602	No		8	1	0	Low-quality	Genome-fragment	8.91	AAI-based (medium-confidence)	0	1
TmD5IndAssemContig0188966||full	Unclassified	Unclassified	Unclassified	Unclassified	Unclassified	Unclassified	Unclassified	Unclassified	Unclassified	7838	No		20	0	1	Not-determined	Genome-fragment			0	1	no viral genes detected
TmD5IndAssemContig0193708||full	Unclassified	Unclassified	Unclassified	Unclassified	Unclassified	Unclassified	Unclassified	Unclassified	Unclassified	5806	No		10	0	0	Low-quality	Genome-fragment	8.24	AAI-based (medium-confidence)	0	1	no viral genes detected
TmD5IndAssemContig0200179||full	Viruses	Duplodnaviria	Heunggongvirae	Uroviricota	Caudoviricetes	Unclassified	Unclassified	Unclassified	Unclassified	139236	No		216	22	4	Complete	High-quality	100	DTR (medium-confidence)	0	1
TmD5IndAssemContig0234548||full	Viruses	Duplodnaviria	Heunggongvirae	Uroviricota	Caudoviricetes	Unclassified	Unclassified	Unclassified	Unclassified	7419	No		13	0	1	Not-determined	Genome-fragment			0	1	no viral genes detected
TmD5IndAssemContig0236540||full	Viruses	Duplodnaviria	Heunggongvirae	Uroviricota	Caudoviricetes	Unclassified	Unclassified	Unclassified	Unclassified	7430	No		7	0	0	Low-quality	Genome-fragment	5.83	AAI-based (medium-confidence)	0	1	no viral genes detected
TmD5IndAssemContig0242741||full	Viruses	Duplodnaviria	Heunggongvirae	Uroviricota	Caudoviricetes	Unclassified	Unclassified	Unclassified	Unclassified	12994	No		17	3	1	Low-quality	Genome-fragment	24.26	AAI-based (high-confidence)	0	1
TmD5IndAssemContig0244961||full	Viruses	Duplodnaviria	Heunggongvirae	Uroviricota	Caudoviricetes	Unclassified	Unclassified	Unclassified	Unclassified	7314	No		6	1	0	Low-quality	Genome-fragment	11.52	AAI-based (high-confidence)	0	1
TmD5IndAssemContig0253664||full	Viruses	Duplodnaviria	Heunggongvirae	Uroviricota	Caudoviricetes	Unclassified	Unclassified	Unclassified	Unclassified	5772	No		6	0	0	Not-determined	Genome-fragment			0	1	no viral genes detected
TmD5IndAssemContig0259599||full	Viruses	Duplodnaviria	Heunggongvirae	Uroviricota	Caudoviricetes	Unclassified	Unclassified	Unclassified	Unclassified	5719	No		9	5	0	Low-quality	Genome-fragment	8.71	HMM-based (lower-bound)	0	1
TmD5IndAssemContig0264537||full	Viruses	Duplodnaviria	Heunggongvirae	Uroviricota	Caudoviricetes	Unclassified	Unclassified	Unclassified	Unclassified	40005	No		48	5	0	Low-quality	Genome-fragment	39.88	AAI-based (medium-confidence)	0	1
TmD5IndAssemContig0283350||full	Viruses	Duplodnaviria	Heunggongvirae	Uroviricota	Caudoviricetes	Unclassified	Unclassified	Unclassified	Unclassified	5957	No		11	0	0	Low-quality	Genome-fragment	8.89	AAI-based (medium-confidence)	0	1	no viral genes detected
TmD5IndAssemContig0284212||full	Viruses	Duplodnaviria	Heunggongvirae	Uroviricota	Caudoviricetes	Unclassified	Unclassified	Unclassified	Unclassified	5617	No		2	1	0	Low-quality	Genome-fragment	8.04	HMM-based (lower-bound)	0	1
TmD5IndAssemContig0314240||full	Viruses	Duplodnaviria	Heunggongvirae	Uroviricota	Caudoviricetes	Unclassified	Unclassified	Unclassified	Unclassified	8736	No		5	1	0	Low-quality	Genome-fragment	15.09	AAI-based (medium-confidence)	0	1
TmD5IndAssemContig0348844||full	Viruses	Duplodnaviria	Heunggongvirae	Uroviricota	Caudoviricetes	Unclassified	Unclassified	Unclassified	Unclassified	5902	No		9	1	0	Low-quality	Genome-fragment	3.9	AAI-based (high-confidence)	0	1
TmD5IndAssemContig0353710||full	Viruses	Duplodnaviria	Heunggongvirae	Uroviricota	Caudoviricetes	Unclassified	Unclassified	Unclassified	Unclassified	5097	No		9	2	0	Low-quality	Genome-fragment	4.12	AAI-based (medium-confidence)	0	1
TmD5IndAssemContig0366330||full	Viruses	Duplodnaviria	Heunggongvirae	Uroviricota	Caudoviricetes	Unclassified	Unclassified	Unclassified	Unclassified	14206	No		15	2	0	Low-quality	Genome-fragment	13.79	HMM-based (lower-bound)	0	1
TmD5IndAssemContig0378065||full	Viruses	Duplodnaviria	Heunggongvirae	Uroviricota	Caudoviricetes	Unclassified	Unclassified	Unclassified	Unclassified	9391	No		19	2	0	Low-quality	Genome-fragment	16.82	AAI-based (medium-confidence)	0	1
TmD5IndAssemContig0407934||full	Unclassified	Unclassified	Unclassified	Unclassified	Unclassified	Unclassified	Unclassified	Unclassified	Unclassified	7141	No		7	0	0	Not-determined	Genome-fragment			0	1	no viral genes detected
TmD5IndAssemContig0413824||full	Viruses	Duplodnaviria	Heunggongvirae	Uroviricota	Caudoviricetes	Unclassified	Unclassified	Unclassified	Unclassified	15832	No		24	10	0	Low-quality	Genome-fragment	29.97	AAI-based (medium-confidence)	0	1
TmD5IndAssemContig0421156||full	Viruses	Duplodnaviria	Heunggongvirae	Uroviricota	Caudoviricetes	Unclassified	Unclassified	Unclassified	Unclassified	5408	No		8	3	0	Low-quality	Genome-fragment	10.82	AAI-based (medium-confidence)	0	1
TmD5IndAssemContig0457998||full	Viruses	Duplodnaviria	Heunggongvirae	Uroviricota	Caudoviricetes	Unclassified	Unclassified	Unclassified	Unclassified	7727	No		13	1	0	Low-quality	Genome-fragment	5.36	AAI-based (high-confidence)	0	1
TmD5IndAssemContig0458187||full	Viruses	Duplodnaviria	Heunggongvirae	Uroviricota	Caudoviricetes	Unclassified	Unclassified	Unclassified	Unclassified	5207	No		7	1	0	Low-quality	Genome-fragment	10.09	AAI-based (medium-confidence)	0	1
TmD5IndAssemContig0458912||full	Viruses	Duplodnaviria	Heunggongvirae	Uroviricota	Caudoviricetes	Unclassified	Unclassified	Unclassified	Unclassified	6082	No		7	0	0	Low-quality	Genome-fragment	14.14	AAI-based (medium-confidence)	0	1	no viral genes detected
TmD5IndAssemContig0459486||full	Viruses	Duplodnaviria	Heunggongvirae	Uroviricota	Caudoviricetes	Unclassified	Unclassified	Unclassified	Unclassified	5371	No		7	2	0	Low-quality	Genome-fragment	9.37	AAI-based (high-confidence)	0	1
TmD5IndAssemContig0461086||full	Viruses	Duplodnaviria	Heunggongvirae	Uroviricota	Caudoviricetes	Unclassified	Unclassified	Unclassified	Unclassified	5681	No		6	1	0	Low-quality	Genome-fragment	10.2	AAI-based (high-confidence)	0	1
TmD5IndAssemContig0467378||full	Viruses	Duplodnaviria	Heunggongvirae	Uroviricota	Caudoviricetes	Unclassified	Unclassified	Unclassified	Unclassified	7502	No		11	2	1	Low-quality	Genome-fragment	4.96	AAI-based (high-confidence)	0	1
TmD5IndAssemContig0488477||full	Viruses	Duplodnaviria	Heunggongvirae	Uroviricota	Caudoviricetes	Unclassified	Unclassified	Unclassified	Unclassified	5384	No		13	2	0	Low-quality	Genome-fragment	7.82	HMM-based (lower-bound)	0	1
TmD5IndAssemContig0503807||full	Viruses	Duplodnaviria	Heunggongvirae	Uroviricota	Caudoviricetes	Crassvirales	Unclassified	Unclassified	Unclassified	6816	No		5	3	0	Low-quality	Genome-fragment	9.72	AAI-based (high-confidence)	0	1
TmD5IndAssemContig0504806||full	Viruses	Duplodnaviria	Heunggongvirae	Uroviricota	Caudoviricetes	Unclassified	Unclassified	Unclassified	Unclassified	5437	No		7	1	0	Low-quality	Genome-fragment	5.74	AAI-based (high-confidence)	0	1
TmD5IndAssemContig0543774||full	Viruses	Duplodnaviria	Heunggongvirae	Uroviricota	Caudoviricetes	Unclassified	Unclassified	Unclassified	Unclassified	5284	No		3	1	0	Low-quality	Genome-fragment	3.65	HMM-based (lower-bound)	0	1
TmD5IndAssemContig0582147||full	Viruses	Duplodnaviria	Heunggongvirae	Uroviricota	Caudoviricetes	Unclassified	Unclassified	Unclassified	Unclassified	5922	No		9	3	0	Low-quality	Genome-fragment	8.84	AAI-based (medium-confidence)	0	1
TmD5IndAssemContig0593152||full	Viruses	Duplodnaviria	Heunggongvirae	Uroviricota	Caudoviricetes	Unclassified	Unclassified	Unclassified	Unclassified	5843	No		7	1	0	Low-quality	Genome-fragment	11.63	AAI-based (medium-confidence)	0	1
TmD5IndAssemContig0606731||full	Viruses	Duplodnaviria	Heunggongvirae	Uroviricota	Caudoviricetes	Unclassified	Unclassified	Unclassified	Unclassified	14943	No		17	1	0	Low-quality	Genome-fragment	26.52	HMM-based (lower-bound)	0	1
TmD5IndAssemContig0609503||full	Viruses	Duplodnaviria	Heunggongvirae	Uroviricota	Caudoviricetes	Unclassified	Unclassified	Unclassified	Unclassified	7606	No		20	3	0	Low-quality	Genome-fragment	6.24	HMM-based (lower-bound)	0	1
TmD5IndAssemContig0611709||full	Viruses	Duplodnaviria	Heunggongvirae	Uroviricota	Caudoviricetes	Unclassified	Unclassified	Unclassified	Unclassified	5083	No		10	1	0	Low-quality	Genome-fragment	4.94	AAI-based (high-confidence)	0	1
TmD5IndAssemContig0629290||full	Viruses	Duplodnaviria	Heunggongvirae	Uroviricota	Caudoviricetes	Unclassified	Unclassified	Unclassified	Unclassified	8588	No		12	2	0	Low-quality	Genome-fragment	9.55	AAI-based (medium-confidence)	0	1
TmD5IndAssemContig0634679||full	Viruses	Duplodnaviria	Heunggongvirae	Uroviricota	Caudoviricetes	Unclassified	Unclassified	Unclassified	Unclassified	5747	No		9	1	0	Low-quality	Genome-fragment	5.45	AAI-based (medium-confidence)	0	1
TmD5IndAssemContig0651152||full	Viruses	Duplodnaviria	Heunggongvirae	Uroviricota	Caudoviricetes	Unclassified	Unclassified	Unclassified	Unclassified	123236	No		212	17	6	Medium-quality	Genome-fragment	76.61	AAI-based (high-confidence)	0	1.01
TmD5IndAssemContig0667101||full	Viruses	Duplodnaviria	Heunggongvirae	Uroviricota	Caudoviricetes	Unclassified	Unclassified	Unclassified	Unclassified	61957	Yes	59860	107	16	5	Complete	High-quality	100	DTR (high-confidence)	3.38	1
TmD5IndAssemContig0684595||full	Viruses	Duplodnaviria	Heunggongvirae	Uroviricota	Caudoviricetes	Unclassified	Unclassified	Unclassified	Unclassified	5664	No		6	0	2	Not-determined	Genome-fragment			0	1	no viral genes detected
TmD5IndAssemContig0687691||full	Viruses	Duplodnaviria	Heunggongvirae	Uroviricota	Caudoviricetes	Unclassified	Unclassified	Unclassified	Unclassified	17348	No		30	1	1	Low-quality	Genome-fragment	8.41	HMM-based (lower-bound)	0	1
TmD5IndAssemContig0692663||full	Viruses	Duplodnaviria	Heunggongvirae	Uroviricota	Caudoviricetes	Unclassified	Unclassified	Unclassified	Unclassified	11033	No		12	1	0	Low-quality	Genome-fragment	6.73	AAI-based (medium-confidence)	0	1
TmD5IndAssemContig0698932||full	Viruses	Duplodnaviria	Heunggongvirae	Uroviricota	Caudoviricetes	Unclassified	Unclassified	Unclassified	Unclassified	10997	No		18	0	1	Low-quality	Genome-fragment	10.73	AAI-based (medium-confidence)	0	1	no viral genes detected
TmD5IndAssemContig0702370||full	Viruses	Duplodnaviria	Heunggongvirae	Uroviricota	Caudoviricetes	Unclassified	Unclassified	Unclassified	Unclassified	5431	No		5	0	0	Not-determined	Genome-fragment			0	1	no viral genes detected
TmD5IndAssemContig0704043||full	Viruses	Duplodnaviria	Heunggongvirae	Uroviricota	Caudoviricetes	Unclassified	Unclassified	Unclassified	Unclassified	5479	No		9	1	0	Low-quality	Genome-fragment	3.78	AAI-based (medium-confidence)	0	1
TmD5IndAssemContig0727142||full	Viruses	Duplodnaviria	Heunggongvirae	Uroviricota	Caudoviricetes	Unclassified	Unclassified	Unclassified	Unclassified	5964	No		12	0	0	Low-quality	Genome-fragment	8	AAI-based (medium-confidence)	0	1	no viral genes detected
TmD5IndAssemContig0750016||full	Viruses	Duplodnaviria	Heunggongvirae	Uroviricota	Caudoviricetes	Unclassified	Unclassified	Unclassified	Unclassified	6049	No		6	2	0	Low-quality	Genome-fragment	15.68	AAI-based (medium-confidence)	0	1
TmD5IndAssemContig0775453||full	Viruses	Duplodnaviria	Heunggongvirae	Uroviricota	Caudoviricetes	Unclassified	Unclassified	Unclassified	Unclassified	9001	No		19	0	0	Not-determined	Genome-fragment			0	1	no viral genes detected
TmD5IndAssemContig0777086||full	Viruses	Duplodnaviria	Heunggongvirae	Uroviricota	Caudoviricetes	Unclassified	Unclassified	Unclassified	Unclassified	7017	No		18	3	0	Low-quality	Genome-fragment	4.08	HMM-based (lower-bound)	0	1
TmD5IndAssemContig0808325||full	Viruses	Duplodnaviria	Heunggongvirae	Uroviricota	Caudoviricetes	Unclassified	Unclassified	Unclassified	Unclassified	35259	No		67	14	1	Complete	High-quality	100	DTR (high-confidence)	0	1
TmD5IndAssemContig0810519||full	Viruses	Duplodnaviria	Heunggongvirae	Uroviricota	Caudoviricetes	Unclassified	Unclassified	Unclassified	Unclassified	5068	No		4	1	0	Low-quality	Genome-fragment	9.68	AAI-based (medium-confidence)	0	1
TmD5IndAssemContig0822662||full	Viruses	Duplodnaviria	Heunggongvirae	Uroviricota	Caudoviricetes	Unclassified	Unclassified	Unclassified	Unclassified	5163	No		6	1	0	Low-quality	Genome-fragment	3.7	AAI-based (high-confidence)	0	1
TmD5IndAssemContig0857638||full	Viruses	Duplodnaviria	Heunggongvirae	Uroviricota	Caudoviricetes	Unclassified	Unclassified	Unclassified	Unclassified	17937	No		31	0	1	Not-determined	Genome-fragment			0	1.01	no viral genes detected; low-confidence DTR
TmD5IndAssemContig0879598||full	Viruses	Duplodnaviria	Heunggongvirae	Uroviricota	Caudoviricetes	Unclassified	Unclassified	Unclassified	Unclassified	17383	No		35	2	1	Low-quality	Genome-fragment	22.92	HMM-based (lower-bound)	0	1.01	low-confidence DTR
TmD5IndAssemContig0884110||full	Viruses	Duplodnaviria	Heunggongvirae	Uroviricota	Caudoviricetes	Unclassified	Unclassified	Unclassified	Unclassified	5620	No		10	1	0	Low-quality	Genome-fragment	4.16	AAI-based (high-confidence)	0	1
TmD5IndAssemContig0894260||full	Viruses	Duplodnaviria	Heunggongvirae	Uroviricota	Caudoviricetes	Unclassified	Unclassified	Unclassified	Unclassified	35163	No		55	5	1	Medium-quality	Genome-fragment	64.94	AAI-based (medium-confidence)	0	1
TmD5IndAssemContig0915373||full	Viruses	Duplodnaviria	Heunggongvirae	Uroviricota	Caudoviricetes	Unclassified	Unclassified	Unclassified	Unclassified	23786	Yes	17643	41	6	4	Low-quality	Genome-fragment	16.37	HMM-based (lower-bound)	25.83	1
TmD5IndAssemContig0920086||full	Viruses	Duplodnaviria	Heunggongvirae	Uroviricota	Caudoviricetes	Unclassified	Unclassified	Unclassified	Unclassified	15406	No		22	2	0	Low-quality	Genome-fragment	32.45	AAI-based (medium-confidence)	0	1.01	low-confidence DTR
TmD5IndAssemContig0934082||full	Viruses	Duplodnaviria	Heunggongvirae	Uroviricota	Caudoviricetes	Unclassified	Unclassified	Unclassified	Unclassified	5670	No		11	1	0	Low-quality	Genome-fragment	3.67	HMM-based (lower-bound)	0	1
TmDContig00000347||full	Viruses	Duplodnaviria	Heunggongvirae	Uroviricota	Caudoviricetes	Unclassified	Unclassified	Unclassified	Unclassified	8232	No		12	1	0	Low-quality	Genome-fragment	5.53	HMM-based (lower-bound)	0	1
TmDContig00000480||full	Viruses	Duplodnaviria	Heunggongvirae	Uroviricota	Caudoviricetes	Unclassified	Unclassified	Unclassified	Unclassified	10271	Yes	7121	10	1	1	Low-quality	Genome-fragment	12.89	AAI-based (medium-confidence)	30.67	1
TmDContig00002237||full	Viruses	Duplodnaviria	Heunggongvirae	Uroviricota	Caudoviricetes	Unclassified	Unclassified	Unclassified	Unclassified	5074	No		11	1	0	Low-quality	Genome-fragment	7.8	AAI-based (high-confidence)	0	1
TmDContig00003719||full	Viruses	Duplodnaviria	Heunggongvirae	Uroviricota	Caudoviricetes	Unclassified	Unclassified	Unclassified	Unclassified	8468	No		16	3	0	Low-quality	Genome-fragment	16.28	AAI-based (medium-confidence)	0	1
TmDContig00004230||full	Viruses	Duplodnaviria	Heunggongvirae	Uroviricota	Caudoviricetes	Unclassified	Unclassified	Unclassified	Unclassified	6959	No		12	0	0	Not-determined	Genome-fragment			0	1	no viral genes detected
TmDContig00006500||full	Viruses	Duplodnaviria	Heunggongvirae	Uroviricota	Caudoviricetes	Unclassified	Unclassified	Unclassified	Unclassified	5674	No		6	2	0	Low-quality	Genome-fragment	12.22	AAI-based (medium-confidence)	0	1
TmDContig00008533||full	Viruses	Duplodnaviria	Heunggongvirae	Uroviricota	Caudoviricetes	Unclassified	Unclassified	Unclassified	Unclassified	58087	No		90	5	3	Low-quality	Genome-fragment	38.37	AAI-based (medium-confidence)	0	1
TmDContig00009144||full	Viruses	Duplodnaviria	Heunggongvirae	Uroviricota	Caudoviricetes	Unclassified	Unclassified	Unclassified	Unclassified	6866	No		13	3	0	Low-quality	Genome-fragment	3.84	HMM-based (lower-bound)	0	1
TmDContig00010373||full	Viruses	Duplodnaviria	Heunggongvirae	Uroviricota	Caudoviricetes	Unclassified	Unclassified	Unclassified	Unclassified	7453	No		9	2	0	Low-quality	Genome-fragment	8.23	AAI-based (medium-confidence)	0	1
TmDContig00012360||full	Viruses	Duplodnaviria	Heunggongvirae	Uroviricota	Caudoviricetes	Unclassified	Unclassified	Unclassified	Unclassified	5863	No		10	2	0	Low-quality	Genome-fragment	8.83	HMM-based (lower-bound)	0	1
TmDContig00012511||full	Viruses	Duplodnaviria	Heunggongvirae	Uroviricota	Caudoviricetes	Unclassified	Schitoviridae	Unclassified	Unclassified	12543	No		18	0	1	Low-quality	Genome-fragment	8.29	AAI-based (high-confidence)	0	1	no viral genes detected
TmDContig00012941||full	Viruses	Duplodnaviria	Heunggongvirae	Uroviricota	Caudoviricetes	Unclassified	Unclassified	Unclassified	Unclassified	11337	No		29	2	1	Low-quality	Genome-fragment	4.03	HMM-based (lower-bound)	0	1
TmDContig00013549||full	Viruses	Duplodnaviria	Heunggongvirae	Uroviricota	Caudoviricetes	Unclassified	Unclassified	Unclassified	Unclassified	16677	No		23	1	1	Low-quality	Genome-fragment	4.57	HMM-based (lower-bound)	0	1
TmDContig00015855||full	Viruses	Duplodnaviria	Heunggongvirae	Uroviricota	Caudoviricetes	Unclassified	Unclassified	Unclassified	Unclassified	12819	No		25	5	0	Low-quality	Genome-fragment	16.78	HMM-based (lower-bound)	0	1
TmDContig00018578||full	Viruses	Duplodnaviria	Heunggongvirae	Uroviricota	Caudoviricetes	Unclassified	Unclassified	Unclassified	Unclassified	11258	No		41	0	0	Not-determined	Genome-fragment			0	1	no viral genes detected
TmDContig00018598||full	Viruses	Duplodnaviria	Heunggongvirae	Uroviricota	Caudoviricetes	Unclassified	Unclassified	Unclassified	Unclassified	5176	No		9	1	0	Low-quality	Genome-fragment	6.72	AAI-based (high-confidence)	0	1
TmDContig00019253||full	Viruses	Duplodnaviria	Heunggongvirae	Uroviricota	Caudoviricetes	Unclassified	Unclassified	Unclassified	Unclassified	9389	No		14	3	0	Low-quality	Genome-fragment	8.4	AAI-based (medium-confidence)	0	1
TmDContig00019399||full	Viruses	Duplodnaviria	Heunggongvirae	Uroviricota	Caudoviricetes	Unclassified	Unclassified	Unclassified	Unclassified	23271	No		27	3	0	Low-quality	Genome-fragment	19.11	AAI-based (medium-confidence)	0	1
TmDContig00020017||full	Viruses	Duplodnaviria	Heunggongvirae	Uroviricota	Caudoviricetes	Unclassified	Unclassified	Unclassified	Unclassified	7377	No		10	1	0	Low-quality	Genome-fragment	5.1	HMM-based (lower-bound)	0	1
TmDContig00022147||full	Viruses	Duplodnaviria	Heunggongvirae	Uroviricota	Caudoviricetes	Unclassified	Unclassified	Unclassified	Unclassified	5749	No		9	0	0	Low-quality	Genome-fragment	8.85	AAI-based (medium-confidence)	0	1	no viral genes detected
TmDContig00023396||full	Viruses	Duplodnaviria	Heunggongvirae	Uroviricota	Caudoviricetes	Unclassified	Unclassified	Unclassified	Unclassified	6121	No		10	2	0	Low-quality	Genome-fragment	12.4	AAI-based (medium-confidence)	0	1
TmDContig00025591||full	Viruses	Duplodnaviria	Heunggongvirae	Uroviricota	Caudoviricetes	Unclassified	Unclassified	Unclassified	Unclassified	7318	No		10	5	0	Low-quality	Genome-fragment	8.17	AAI-based (medium-confidence)	0	1
TmDContig00027243||full	Viruses	Duplodnaviria	Heunggongvirae	Uroviricota	Caudoviricetes	Unclassified	Unclassified	Unclassified	Unclassified	6657	No		13	2	0	Low-quality	Genome-fragment	4.14	AAI-based (medium-confidence)	0	1
TmDContig00030517||full	Viruses	Duplodnaviria	Heunggongvirae	Uroviricota	Caudoviricetes	Unclassified	Unclassified	Unclassified	Unclassified	5667	No		10	3	0	Low-quality	Genome-fragment	10.38	AAI-based (high-confidence)	0	1
TmDContig00033906||full	Viruses	Duplodnaviria	Heunggongvirae	Uroviricota	Caudoviricetes	Unclassified	Unclassified	Unclassified	Unclassified	5400	No		6	0	0	Not-determined	Genome-fragment			0	1	no viral genes detected
TmDContig00037318||full	Viruses	Duplodnaviria	Heunggongvirae	Uroviricota	Caudoviricetes	Unclassified	Unclassified	Unclassified	Unclassified	20693	No		23	3	0	Low-quality	Genome-fragment	15.77	HMM-based (lower-bound)	0	1
TmDContig00038038||full	Viruses	Duplodnaviria	Heunggongvirae	Uroviricota	Caudoviricetes	Unclassified	Unclassified	Unclassified	Unclassified	5467	No		8	2	0	Low-quality	Genome-fragment	10.38	AAI-based (medium-confidence)	0	1
TmDContig00039665||full	Viruses	Varidnaviria	Bamfordvirae	Preplasmiviricota	Tectiliviricetes	Unclassified	Autolykiviridae	Unclassified	Unclassified	10376	No		5	2	0	Low-quality	Genome-fragment	17.32	HMM-based (lower-bound)	0	1
TmDContig00039841||full	Viruses	Duplodnaviria	Heunggongvirae	Uroviricota	Caudoviricetes	Unclassified	Unclassified	Unclassified	Unclassified	10804	No		18	1	0	Medium-quality	Genome-fragment	62.62	AAI-based (medium-confidence)	0	1
TmDContig00041404||full	Viruses	Duplodnaviria	Heunggongvirae	Uroviricota	Caudoviricetes	Unclassified	Unclassified	Unclassified	Unclassified	6503	No		10	4	0	Low-quality	Genome-fragment	8.87	AAI-based (medium-confidence)	0	1
TmDContig00042774||full	Viruses	Duplodnaviria	Heunggongvirae	Uroviricota	Caudoviricetes	Unclassified	Unclassified	Unclassified	Unclassified	5431	No		10	2	0	Low-quality	Genome-fragment	3.36	HMM-based (lower-bound)	0	1
TmDContig00044212||full	Viruses	Duplodnaviria	Heunggongvirae	Uroviricota	Caudoviricetes	Unclassified	Unclassified	Unclassified	Unclassified	13570	No		20	1	0	Low-quality	Genome-fragment	21.76	HMM-based (lower-bound)	0	1.01
TmDContig00045360||full	Viruses	Duplodnaviria	Heunggongvirae	Uroviricota	Caudoviricetes	Unclassified	Unclassified	Unclassified	Unclassified	7159	No		12	1	0	Low-quality	Genome-fragment	3.51	HMM-based (lower-bound)	0	1
TmDContig00046017||full	Viruses	Duplodnaviria	Heunggongvirae	Uroviricota	Caudoviricetes	Unclassified	Unclassified	Unclassified	Unclassified	9491	No		11	8	0	Low-quality	Genome-fragment	16.09	AAI-based (medium-confidence)	0	1
TmDContig00046281||full	Viruses	Duplodnaviria	Heunggongvirae	Uroviricota	Caudoviricetes	Unclassified	Unclassified	Unclassified	Unclassified	27494	No		42	8	0	Low-quality	Genome-fragment	45.42	AAI-based (medium-confidence)	0	1
TmDContig00047902||full	Viruses	Duplodnaviria	Heunggongvirae	Uroviricota	Caudoviricetes	Unclassified	Unclassified	Unclassified	Unclassified	5201	No		14	1	0	Low-quality	Genome-fragment	2.71	HMM-based (lower-bound)	0	1
TmDContig00049294||full	Viruses	Duplodnaviria	Heunggongvirae	Uroviricota	Caudoviricetes	Unclassified	Unclassified	Unclassified	Unclassified	12733	No		16	5	0	Low-quality	Genome-fragment	22.14	AAI-based (medium-confidence)	0	1
TmDContig00050611||full	Viruses	Duplodnaviria	Heunggongvirae	Uroviricota	Caudoviricetes	Unclassified	Unclassified	Unclassified	Unclassified	7966	No		13	0	0	Not-determined	Genome-fragment			0	1	no viral genes detected
TmDContig00052052||full	Viruses	Duplodnaviria	Heunggongvirae	Uroviricota	Caudoviricetes	Unclassified	Unclassified	Unclassified	Unclassified	8104	No		20	2	0	Low-quality	Genome-fragment	5.8	HMM-based (lower-bound)	0	1
TmDContig00052167||full	Viruses	Duplodnaviria	Heunggongvirae	Uroviricota	Caudoviricetes	Unclassified	Unclassified	Unclassified	Unclassified	7776	No		13	0	0	Low-quality	Genome-fragment	6.35	AAI-based (high-confidence)	0	1	no viral genes detected
TmDContig00052375||full	Viruses	Duplodnaviria	Heunggongvirae	Uroviricota	Caudoviricetes	Unclassified	Unclassified	Unclassified	Unclassified	8559	No		25	1	0	Low-quality	Genome-fragment	6.4	HMM-based (lower-bound)	0	1
TmDContig00052770||full	Viruses	Duplodnaviria	Heunggongvirae	Uroviricota	Caudoviricetes	Unclassified	Unclassified	Unclassified	Unclassified	19348	No		38	1	0	Low-quality	Genome-fragment	10.69	HMM-based (lower-bound)	0	1
TmDContig00052895||full	Viruses	Duplodnaviria	Heunggongvirae	Uroviricota	Caudoviricetes	Unclassified	Unclassified	Unclassified	Unclassified	5354	No		6	0	0	Not-determined	Genome-fragment			0	1	no viral genes detected
TmDContig00055228||full	Viruses	Duplodnaviria	Heunggongvirae	Uroviricota	Caudoviricetes	Unclassified	Unclassified	Unclassified	Unclassified	12095	No		17	2	1	Low-quality	Genome-fragment	7.85	HMM-based (lower-bound)	0	1
TmDContig00055860||full	Viruses	Duplodnaviria	Heunggongvirae	Uroviricota	Caudoviricetes	Unclassified	Unclassified	Unclassified	Unclassified	6103	Yes	3257	10	2	1	Low-quality	Genome-fragment	6.11	AAI-based (high-confidence)	46.63	1
TmDContig00057026||full	Viruses	Duplodnaviria	Heunggongvirae	Uroviricota	Caudoviricetes	Unclassified	Unclassified	Unclassified	Unclassified	8066	No		10	0	0	Low-quality	Genome-fragment	9.47	AAI-based (medium-confidence)	0	1	no viral genes detected
TmDContig00057169||full	Viruses	Duplodnaviria	Heunggongvirae	Uroviricota	Caudoviricetes	Unclassified	Unclassified	Unclassified	Unclassified	10765	No		22	2	0	Low-quality	Genome-fragment	13.92	AAI-based (high-confidence)	0	1
TmDContig00057198||full	Viruses	Duplodnaviria	Heunggongvirae	Uroviricota	Caudoviricetes	Unclassified	Unclassified	Unclassified	Unclassified	9630	No		11	1	0	Low-quality	Genome-fragment	8.7	HMM-based (lower-bound)	0	1
TmDContig00057456||full|provirus_3134_50550	Viruses	Duplodnaviria	Heunggongvirae	Uroviricota	Caudoviricetes	Unclassified	Unclassified	Unclassified	Unclassified	47417	No		68	28	1	High-quality	High-quality	100	AAI-based (medium-confidence)	0	1
TmDContig00057572||full	Viruses	Varidnaviria	Bamfordvirae	Nucleocytoviricota	Megaviricetes	Imitervirales	Mimiviridae	Unclassified	Unclassified	8932	No		11	0	0	Not-determined	Genome-fragment			0	1	no viral genes detected
TmDContig00058498||full	Viruses	Duplodnaviria	Heunggongvirae	Uroviricota	Caudoviricetes	Unclassified	Unclassified	Unclassified	Unclassified	15514	No		21	15	0	Low-quality	Genome-fragment	33.36	AAI-based (medium-confidence)	0	1
TmDContig00059629||full	Viruses	Duplodnaviria	Heunggongvirae	Uroviricota	Caudoviricetes	Unclassified	Unclassified	Unclassified	Unclassified	5377	No		13	1	0	Low-quality	Genome-fragment	7.93	HMM-based (lower-bound)	0	1
TmDContig00060532||full	Viruses	Duplodnaviria	Heunggongvirae	Uroviricota	Caudoviricetes	Unclassified	Unclassified	Unclassified	Unclassified	5744	No		8	0	2	Not-determined	Genome-fragment			0	1	no viral genes detected
TmDContig00062109||full	Viruses	Duplodnaviria	Heunggongvirae	Uroviricota	Caudoviricetes	Unclassified	Unclassified	Unclassified	Unclassified	23838	No		49	2	1	Low-quality	Genome-fragment	15.75	AAI-based (medium-confidence)	0	1
TmDContig00065626||full	Viruses	Duplodnaviria	Heunggongvirae	Uroviricota	Caudoviricetes	Unclassified	Unclassified	Unclassified	Unclassified	11249	No		22	3	1	Low-quality	Genome-fragment	5.79	HMM-based (lower-bound)	0	1
TmDContig00067361||full	Viruses	Duplodnaviria	Heunggongvirae	Uroviricota	Caudoviricetes	Unclassified	Unclassified	Unclassified	Unclassified	17612	No		26	1	0	Low-quality	Genome-fragment	16.01	HMM-based (lower-bound)	0	1
TmDContig00068069||full	Viruses	Duplodnaviria	Heunggongvirae	Uroviricota	Caudoviricetes	Unclassified	Unclassified	Unclassified	Unclassified	8369	No		12	0	1	Low-quality	Genome-fragment	6	AAI-based (high-confidence)	0	1	no viral genes detected
TmDContig00068295||full	Viruses	Duplodnaviria	Heunggongvirae	Uroviricota	Caudoviricetes	Unclassified	Unclassified	Unclassified	Unclassified	5036	No		4	1	0	Low-quality	Genome-fragment	7.91	AAI-based (medium-confidence)	0	1
TmDContig00069779||full	Viruses	Duplodnaviria	Heunggongvirae	Uroviricota	Caudoviricetes	Unclassified	Unclassified	Unclassified	Unclassified	9915	No		16	1	0	Low-quality	Genome-fragment	5.53	HMM-based (lower-bound)	0	1
TmDContig00069790||full	Viruses	Duplodnaviria	Heunggongvirae	Uroviricota	Caudoviricetes	Unclassified	Unclassified	Unclassified	Unclassified	6190	No		8	3	0	Low-quality	Genome-fragment	6.94	HMM-based (lower-bound)	0	1
TmDContig00070167||full	Viruses	Duplodnaviria	Heunggongvirae	Uroviricota	Caudoviricetes	Unclassified	Unclassified	Unclassified	Unclassified	5180	No		5	0	0	Not-determined	Genome-fragment			0	1	no viral genes detected
TmDContig00070455||full	Viruses	Duplodnaviria	Heunggongvirae	Uroviricota	Caudoviricetes	Unclassified	Unclassified	Unclassified	Unclassified	5700	No		7	2	0	Low-quality	Genome-fragment	4.7	AAI-based (high-confidence)	0	1
TmDContig00070499||full	Viruses	Duplodnaviria	Heunggongvirae	Uroviricota	Caudoviricetes	Unclassified	Unclassified	Unclassified	Unclassified	6453	No		9	2	0	Low-quality	Genome-fragment	14.91	AAI-based (medium-confidence)	0	1
TmDContig00070531||full	Viruses	Duplodnaviria	Heunggongvirae	Uroviricota	Caudoviricetes	Unclassified	Unclassified	Unclassified	Unclassified	15196	No		16	0	0	Low-quality	Genome-fragment	8.36	AAI-based (medium-confidence)	0	1	no viral genes detected
TmDContig00072031||full	Viruses	Duplodnaviria	Heunggongvirae	Uroviricota	Caudoviricetes	Unclassified	Unclassified	Unclassified	Unclassified	5462	No		10	1	0	Low-quality	Genome-fragment	2.46	HMM-based (lower-bound)	0	1.01
TmDContig00072555||full	Viruses	Duplodnaviria	Heunggongvirae	Uroviricota	Caudoviricetes	Unclassified	Unclassified	Unclassified	Unclassified	17712	No		17	7	0	Low-quality	Genome-fragment	26.65	AAI-based (medium-confidence)	0	1
TmDContig00075474||full	Unclassified	Unclassified	Unclassified	Unclassified	Unclassified	Unclassified	Unclassified	Unclassified	Unclassified	10571	No		21	0	1	Not-determined	Genome-fragment			0	1	no viral genes detected
TmDContig00076087||full	Viruses	Duplodnaviria	Heunggongvirae	Uroviricota	Caudoviricetes	Unclassified	Unclassified	Unclassified	Unclassified	11599	No		31	1	0	Low-quality	Genome-fragment	6.41	HMM-based (lower-bound)	0	1
TmDContig00078902||full	Viruses	Duplodnaviria	Heunggongvirae	Uroviricota	Caudoviricetes	Unclassified	Unclassified	Unclassified	Unclassified	5614	Yes	4418	9	5	2	Low-quality	Genome-fragment	8.86	AAI-based (high-confidence)	21.3	1
TmDContig00079615||full	Viruses	Duplodnaviria	Heunggongvirae	Uroviricota	Caudoviricetes	Unclassified	Unclassified	Unclassified	Unclassified	5809	No		7	4	0	Low-quality	Genome-fragment	6.15	AAI-based (medium-confidence)	0	1
TmDContig00080266||full	Viruses	Duplodnaviria	Heunggongvirae	Uroviricota	Caudoviricetes	Unclassified	Unclassified	Unclassified	Unclassified	13289	No		30	3	0	Low-quality	Genome-fragment	8.92	HMM-based (lower-bound)	0	1
TmDContig00080280||full	Viruses	Duplodnaviria	Heunggongvirae	Uroviricota	Caudoviricetes	Unclassified	Unclassified	Unclassified	Unclassified	21190	No		48	0	1	Not-determined	Genome-fragment			0	1	no viral genes detected
TmDContig00080634||full	Viruses	Duplodnaviria	Heunggongvirae	Uroviricota	Caudoviricetes	Unclassified	Unclassified	Unclassified	Unclassified	7432	No		15	1	0	Low-quality	Genome-fragment	4.44	HMM-based (lower-bound)	0	1
TmDContig00082024||full	Viruses	Duplodnaviria	Heunggongvirae	Uroviricota	Caudoviricetes	Unclassified	Unclassified	Unclassified	Unclassified	14785	No		23	0	0	Not-determined	Genome-fragment			0	1	no viral genes detected
TmDContig00085803||full	Viruses	Duplodnaviria	Heunggongvirae	Uroviricota	Caudoviricetes	Unclassified	Unclassified	Unclassified	Unclassified	8388	No		14	1	0	Low-quality	Genome-fragment	8.5	AAI-based (medium-confidence)	0	1
TmDContig00086074||full	Viruses	Duplodnaviria	Heunggongvirae	Uroviricota	Caudoviricetes	Unclassified	Unclassified	Unclassified	Unclassified	10268	No		12	5	0	Low-quality	Genome-fragment	15.27	AAI-based (high-confidence)	0	1
TmDContig00087838||full	Viruses	Duplodnaviria	Heunggongvirae	Uroviricota	Caudoviricetes	Unclassified	Unclassified	Unclassified	Unclassified	5547	No		15	2	0	Low-quality	Genome-fragment	4.91	HMM-based (lower-bound)	0	1
TmDContig00088638||full	Viruses	Duplodnaviria	Heunggongvirae	Uroviricota	Caudoviricetes	Unclassified	Unclassified	Unclassified	Unclassified	17794	No		32	0	1	Not-determined	Genome-fragment			0	1	no viral genes detected
TmDContig00089033||full	Viruses	Duplodnaviria	Heunggongvirae	Uroviricota	Caudoviricetes	Unclassified	Unclassified	Unclassified	Unclassified	10734	No		14	5	0	Low-quality	Genome-fragment	19.03	AAI-based (medium-confidence)	0	1
TmDContig00090701||full	Viruses	Duplodnaviria	Heunggongvirae	Uroviricota	Caudoviricetes	Unclassified	Unclassified	Unclassified	Unclassified	6642	No		9	0	0	Low-quality	Genome-fragment	8.17	AAI-based (medium-confidence)	0	1	no viral genes detected
TmDContig00092306||full	Viruses	Duplodnaviria	Heunggongvirae	Uroviricota	Caudoviricetes	Unclassified	Unclassified	Unclassified	Unclassified	9599	No		11	2	0	Low-quality	Genome-fragment	22.25	HMM-based (lower-bound)	0	1
TmDContig00094963||full	Viruses	Duplodnaviria	Heunggongvirae	Uroviricota	Caudoviricetes	Unclassified	Unclassified	Unclassified	Unclassified	12685	No		15	1	0	Low-quality	Genome-fragment	8.92	HMM-based (lower-bound)	0	1
TmDContig00095307||full	Viruses	Duplodnaviria	Heunggongvirae	Uroviricota	Caudoviricetes	Unclassified	Unclassified	Unclassified	Unclassified	5515	No		7	1	0	Low-quality	Genome-fragment	11.12	AAI-based (medium-confidence)	0	1
TmDContig00096345||full	Viruses	Duplodnaviria	Heunggongvirae	Uroviricota	Caudoviricetes	Unclassified	Unclassified	Unclassified	Unclassified	16147	No		30	0	1	Not-determined	Genome-fragment			0	1	no viral genes detected
TmDContig00098156||full	Viruses	Duplodnaviria	Heunggongvirae	Uroviricota	Caudoviricetes	Unclassified	Unclassified	Unclassified	Unclassified	5417	No		2	0	0	Low-quality	Genome-fragment	10.73	AAI-based (medium-confidence)	0	1	no viral genes detected
TmDContig00099528||full	Viruses	Duplodnaviria	Heunggongvirae	Uroviricota	Caudoviricetes	Unclassified	Unclassified	Unclassified	Unclassified	6871	No		3	2	0	Low-quality	Genome-fragment	5.87	AAI-based (medium-confidence)	0	1
TmDContig00100539||full	Viruses	Duplodnaviria	Heunggongvirae	Uroviricota	Caudoviricetes	Unclassified	Unclassified	Unclassified	Unclassified	5934	No		10	1	0	Low-quality	Genome-fragment	5.47	AAI-based (medium-confidence)	0	1
TmDContig00102964||full	Viruses	Duplodnaviria	Heunggongvirae	Uroviricota	Caudoviricetes	Unclassified	Unclassified	Unclassified	Unclassified	8063	No		8	1	0	Low-quality	Genome-fragment	3.28	HMM-based (lower-bound)	0	1
TmDContig00103144||full	Viruses	Duplodnaviria	Heunggongvirae	Uroviricota	Caudoviricetes	Unclassified	Unclassified	Unclassified	Unclassified	11377	No		20	2	1	Low-quality	Genome-fragment	5.4	HMM-based (lower-bound)	0	1
TmDContig00104711||full	Viruses	Duplodnaviria	Heunggongvirae	Uroviricota	Caudoviricetes	Unclassified	Unclassified	Unclassified	Unclassified	5183	No		5	1	0	Low-quality	Genome-fragment	12.33	HMM-based (lower-bound)	0	1
TmDContig00104990||full	Viruses	Duplodnaviria	Heunggongvirae	Uroviricota	Caudoviricetes	Unclassified	Unclassified	Unclassified	Unclassified	6455	No		11	1	0	Low-quality	Genome-fragment	2.36	HMM-based (lower-bound)	0	1
TmDContig00105466||full	Viruses	Duplodnaviria	Heunggongvirae	Uroviricota	Caudoviricetes	Unclassified	Unclassified	Unclassified	Unclassified	16429	No		47	1	0	Low-quality	Genome-fragment	10.44	HMM-based (lower-bound)	0	1
TmDContig00107926||full	Viruses	Duplodnaviria	Heunggongvirae	Uroviricota	Caudoviricetes	Unclassified	Unclassified	Unclassified	Unclassified	8330	No		9	0	0	Not-determined	Genome-fragment			0	1	no viral genes detected
TmDContig00112104||full	Viruses	Duplodnaviria	Heunggongvirae	Uroviricota	Caudoviricetes	Unclassified	Unclassified	Unclassified	Unclassified	9646	No		21	1	1	Low-quality	Genome-fragment	5.22	HMM-based (lower-bound)	0	1
TmDContig00113951||full	Viruses	Duplodnaviria	Heunggongvirae	Uroviricota	Caudoviricetes	Unclassified	Unclassified	Unclassified	Unclassified	28746	No		63	11	0	Low-quality	Genome-fragment	33.35	HMM-based (lower-bound)	0	1
TmDContig00115195||full	Viruses	Duplodnaviria	Heunggongvirae	Uroviricota	Caudoviricetes	Unclassified	Unclassified	Unclassified	Unclassified	9794	No		18	3	0	Low-quality	Genome-fragment	13.83	HMM-based (lower-bound)	0	1
TmDContig00115847||full	Viruses	Duplodnaviria	Heunggongvirae	Uroviricota	Caudoviricetes	Unclassified	Unclassified	Unclassified	Unclassified	16678	No		24	2	0	Low-quality	Genome-fragment	41.3	AAI-based (high-confidence)	0	1
TmDContig00116398||full	Viruses	Duplodnaviria	Heunggongvirae	Uroviricota	Caudoviricetes	Unclassified	Unclassified	Unclassified	Unclassified	30349	Yes	24945	36	23	2	Low-quality	Genome-fragment	28.21	AAI-based (high-confidence)	17.81	1
TmDContig00116798||full	Viruses	Duplodnaviria	Heunggongvirae	Uroviricota	Caudoviricetes	Unclassified	Unclassified	Unclassified	Unclassified	5392	No		5	1	0	Low-quality	Genome-fragment	3.35	AAI-based (high-confidence)	0	1
TmDContig00118260||full	Viruses	Duplodnaviria	Heunggongvirae	Uroviricota	Caudoviricetes	Unclassified	Unclassified	Unclassified	Unclassified	9026	No		17	2	0	Low-quality	Genome-fragment	12.88	HMM-based (lower-bound)	0	1
TmDContig00118919||full	Viruses	Duplodnaviria	Heunggongvirae	Uroviricota	Caudoviricetes	Unclassified	Unclassified	Unclassified	Unclassified	8259	No		13	2	0	Low-quality	Genome-fragment	19.66	AAI-based (medium-confidence)	0	1
TmDContig00118943||full	Viruses	Duplodnaviria	Heunggongvirae	Uroviricota	Caudoviricetes	Unclassified	Unclassified	Unclassified	Unclassified	5324	No		9	1	0	Low-quality	Genome-fragment	7.23	AAI-based (medium-confidence)	0	1
TmDContig00119227||full	Viruses	Duplodnaviria	Heunggongvirae	Uroviricota	Caudoviricetes	Unclassified	Unclassified	Unclassified	Unclassified	7048	No		17	1	0	Low-quality	Genome-fragment	3.21	HMM-based (lower-bound)	0	1
TmDContig00119275||full	Viruses	Duplodnaviria	Heunggongvirae	Uroviricota	Caudoviricetes	Unclassified	Unclassified	Unclassified	Unclassified	5597	No		4	3	0	Low-quality	Genome-fragment	6.94	HMM-based (lower-bound)	0	1
TmDContig00119735||full	Unclassified	Unclassified	Unclassified	Unclassified	Unclassified	Unclassified	Unclassified	Unclassified	Unclassified	8575	No		5	0	2	Not-determined	Genome-fragment			0	1	no viral genes detected
TmDContig00120667||full	Viruses	Duplodnaviria	Heunggongvirae	Uroviricota	Caudoviricetes	Unclassified	Unclassified	Unclassified	Unclassified	6166	No		8	0	0	Not-determined	Genome-fragment			0	1	no viral genes detected
TmDContig00120810||full	Viruses	Duplodnaviria	Heunggongvirae	Uroviricota	Caudoviricetes	Unclassified	Unclassified	Unclassified	Unclassified	14607	No		9	1	0	Low-quality	Genome-fragment	8.47	AAI-based (medium-confidence)	0	1
TmDContig00121218||full	Viruses	Duplodnaviria	Heunggongvirae	Uroviricota	Caudoviricetes	Unclassified	Unclassified	Unclassified	Unclassified	5693	No		7	1	0	Low-quality	Genome-fragment	8.79	HMM-based (lower-bound)	0	1
TmDContig00122537||full	Viruses	Duplodnaviria	Heunggongvirae	Uroviricota	Caudoviricetes	Unclassified	Unclassified	Unclassified	Unclassified	5444	No		10	2	0	Low-quality	Genome-fragment	4.9	HMM-based (lower-bound)	0	1
TmDContig00122886||full	Viruses	Duplodnaviria	Heunggongvirae	Uroviricota	Caudoviricetes	Unclassified	Unclassified	Unclassified	Unclassified	9036	No		16	2	0	Low-quality	Genome-fragment	10.51	HMM-based (lower-bound)	0	1
TmDContig00123082||full	Viruses	Duplodnaviria	Heunggongvirae	Uroviricota	Caudoviricetes	Unclassified	Unclassified	Unclassified	Unclassified	5809	No		7	0	0	Not-determined	Genome-fragment			0	1	no viral genes detected
TmDContig00125190||full	Viruses	Duplodnaviria	Heunggongvirae	Uroviricota	Caudoviricetes	Unclassified	Unclassified	Unclassified	Unclassified	15770	No		14	1	3	Low-quality	Genome-fragment	12.62	HMM-based (lower-bound)	0	1
TmDContig00125608||full	Viruses	Duplodnaviria	Heunggongvirae	Uroviricota	Caudoviricetes	Unclassified	Unclassified	Unclassified	Unclassified	7743	No		21	4	0	Low-quality	Genome-fragment	3.53	HMM-based (lower-bound)	0	1
TmDContig00126001||full	Viruses	Duplodnaviria	Heunggongvirae	Uroviricota	Caudoviricetes	Unclassified	Unclassified	Unclassified	Unclassified	7615	No		25	1	0	Low-quality	Genome-fragment	10.85	HMM-based (lower-bound)	0	1
TmDContig00126956||full	Viruses	Duplodnaviria	Heunggongvirae	Uroviricota	Caudoviricetes	Unclassified	Unclassified	Unclassified	Unclassified	6808	No		11	3	0	Low-quality	Genome-fragment	11.01	HMM-based (lower-bound)	0	1
TmDContig00127395||full	Viruses	Duplodnaviria	Heunggongvirae	Uroviricota	Caudoviricetes	Unclassified	Unclassified	Unclassified	Unclassified	5945	No		9	0	1	Not-determined	Genome-fragment			0	1	no viral genes detected
TmDContig00127939||full	Viruses	Duplodnaviria	Heunggongvirae	Uroviricota	Caudoviricetes	Unclassified	Unclassified	Unclassified	Unclassified	5706	No		10	2	0	Low-quality	Genome-fragment	8.53	HMM-based (lower-bound)	0	1
TmDContig00128606||full	Viruses	Duplodnaviria	Heunggongvirae	Uroviricota	Caudoviricetes	Unclassified	Unclassified	Unclassified	Unclassified	7158	Yes	4351	7	3	1	Low-quality	Genome-fragment	10.05	AAI-based (medium-confidence)	39.21	1
TmDContig00129589||full	Viruses	Duplodnaviria	Heunggongvirae	Uroviricota	Caudoviricetes	Unclassified	Unclassified	Unclassified	Unclassified	5996	No		10	0	0	Low-quality	Genome-fragment	10.55	AAI-based (medium-confidence)	0	1	no viral genes detected
TmDContig00130211||full	Viruses	Duplodnaviria	Heunggongvirae	Uroviricota	Caudoviricetes	Unclassified	Unclassified	Unclassified	Unclassified	10203	No		19	1	1	Low-quality	Genome-fragment	12.71	HMM-based (lower-bound)	0	1
TmDContig00130813||full	Viruses	Duplodnaviria	Heunggongvirae	Uroviricota	Caudoviricetes	Unclassified	Unclassified	Unclassified	Unclassified	5896	No		13	2	0	Low-quality	Genome-fragment	7.14	HMM-based (lower-bound)	0	1
TmDContig00131523||full	Viruses	Duplodnaviria	Heunggongvirae	Uroviricota	Caudoviricetes	Unclassified	Unclassified	Unclassified	Unclassified	10284	No		25	1	0	Low-quality	Genome-fragment	7.38	AAI-based (medium-confidence)	0	1
TmDContig00132061||full	Viruses	Duplodnaviria	Heunggongvirae	Uroviricota	Caudoviricetes	Unclassified	Unclassified	Unclassified	Unclassified	24967	No		31	7	0	Low-quality	Genome-fragment	32.72	AAI-based (high-confidence)	0	1
TmDContig00133016||full	Viruses	Duplodnaviria	Heunggongvirae	Uroviricota	Caudoviricetes	Unclassified	Straboviridae	Unclassified	Unclassified	6466	No		18	2	0	Low-quality	Genome-fragment	4.96	HMM-based (lower-bound)	0	1
TmDContig00133672||full	Unclassified	Unclassified	Unclassified	Unclassified	Unclassified	Unclassified	Unclassified	Unclassified	Unclassified	5476	No		9	0	0	Not-determined	Genome-fragment			0	1	no viral genes detected
TmDContig00134317||full	Viruses	Duplodnaviria	Heunggongvirae	Uroviricota	Caudoviricetes	Unclassified	Unclassified	Unclassified	Unclassified	5626	No		9	3	0	Low-quality	Genome-fragment	4.64	AAI-based (high-confidence)	0	1
TmDContig00134665||full	Viruses	Duplodnaviria	Heunggongvirae	Uroviricota	Caudoviricetes	Unclassified	Unclassified	Unclassified	Unclassified	5604	No		7	1	0	Low-quality	Genome-fragment	4.19	HMM-based (lower-bound)	0	1
TmDContig00134914||full	Viruses	Duplodnaviria	Heunggongvirae	Uroviricota	Caudoviricetes	Unclassified	Unclassified	Unclassified	Unclassified	6788	No		11	3	0	Low-quality	Genome-fragment	13.2	AAI-based (high-confidence)	0	1
TmDContig00136833||full	Viruses	Duplodnaviria	Heunggongvirae	Uroviricota	Caudoviricetes	Unclassified	Unclassified	Unclassified	Unclassified	6242	No		21	5	0	Low-quality	Genome-fragment	6.93	HMM-based (lower-bound)	0	1
TmDContig00141742||full	Viruses	Duplodnaviria	Heunggongvirae	Uroviricota	Caudoviricetes	Unclassified	Unclassified	Unclassified	Unclassified	5274	No		8	0	0	Not-determined	Genome-fragment			0	1	no viral genes detected
TmDContig00141817||full	Viruses	Duplodnaviria	Heunggongvirae	Uroviricota	Caudoviricetes	Unclassified	Unclassified	Unclassified	Unclassified	7095	No		12	1	0	Low-quality	Genome-fragment	15.98	AAI-based (medium-confidence)	0	1
TmDContig00141977||full	Viruses	Duplodnaviria	Heunggongvirae	Uroviricota	Caudoviricetes	Unclassified	Unclassified	Unclassified	Unclassified	5255	No		6	3	0	Low-quality	Genome-fragment	5.88	AAI-based (high-confidence)	0	1
TmDContig00142419||full	Viruses	Duplodnaviria	Heunggongvirae	Uroviricota	Caudoviricetes	Unclassified	Unclassified	Unclassified	Unclassified	7636	No		9	2	0	Low-quality	Genome-fragment	15.55	AAI-based (medium-confidence)	0	1
TmDContig00142663||full	Viruses	Duplodnaviria	Heunggongvirae	Uroviricota	Caudoviricetes	Unclassified	Unclassified	Unclassified	Unclassified	7387	No		10	1	0	Low-quality	Genome-fragment	3.92	HMM-based (lower-bound)	0	1
TmDContig00143579||full	Viruses	Duplodnaviria	Heunggongvirae	Uroviricota	Caudoviricetes	Unclassified	Unclassified	Unclassified	Unclassified	8639	No		16	0	3	Low-quality	Genome-fragment	9.43	AAI-based (medium-confidence)	0	1	no viral genes detected
TmDContig00144148||full	Viruses	Duplodnaviria	Heunggongvirae	Uroviricota	Caudoviricetes	Unclassified	Unclassified	Unclassified	Unclassified	6178	No		10	4	0	Low-quality	Genome-fragment	11.71	AAI-based (high-confidence)	0	1
TmDContig00145411||full	Viruses	Duplodnaviria	Heunggongvirae	Uroviricota	Caudoviricetes	Unclassified	Unclassified	Unclassified	Unclassified	5066	No		9	1	0	Low-quality	Genome-fragment	7.48	AAI-based (medium-confidence)	0	1
TmDContig00146624||full	Viruses	Duplodnaviria	Heunggongvirae	Uroviricota	Caudoviricetes	Unclassified	Unclassified	Unclassified	Unclassified	5269	No		9	1	0	Low-quality	Genome-fragment	6.06	HMM-based (lower-bound)	0	1
TmDContig00147077||full|provirus_1_11695	Viruses	Duplodnaviria	Heunggongvirae	Uroviricota	Caudoviricetes	Unclassified	Unclassified	Unclassified	Unclassified	11695	No		15	3	0	Low-quality	Genome-fragment	24.46	AAI-based (medium-confidence)	0	1.01
TmDContig00148182||full	Viruses	Duplodnaviria	Heunggongvirae	Uroviricota	Caudoviricetes	Unclassified	Unclassified	Unclassified	Unclassified	5668	No		6	1	0	Low-quality	Genome-fragment	8.06	AAI-based (medium-confidence)	0	1
TmDContig00148349||full	Viruses	Duplodnaviria	Heunggongvirae	Uroviricota	Caudoviricetes	Unclassified	Unclassified	Unclassified	Unclassified	9231	No		13	4	0	Low-quality	Genome-fragment	14.15	HMM-based (lower-bound)	0	1
TmDContig00149288||full	Viruses	Duplodnaviria	Heunggongvirae	Uroviricota	Caudoviricetes	Unclassified	Unclassified	Unclassified	Unclassified	5150	No		8	3	0	Low-quality	Genome-fragment	8.74	AAI-based (high-confidence)	0	1
TmDContig00149442||full	Viruses	Duplodnaviria	Heunggongvirae	Uroviricota	Caudoviricetes	Unclassified	Unclassified	Unclassified	Unclassified	5384	No		11	3	0	Low-quality	Genome-fragment	9.73	AAI-based (medium-confidence)	0	1
TmDContig00149600||full	Viruses	Duplodnaviria	Heunggongvirae	Uroviricota	Caudoviricetes	Unclassified	Unclassified	Unclassified	Unclassified	53764	No		75	13	0	High-quality	High-quality	100	AAI-based (high-confidence)	0	1
TmDContig00149745||full	Viruses	Duplodnaviria	Heunggongvirae	Uroviricota	Caudoviricetes	Unclassified	Unclassified	Unclassified	Unclassified	5028	No		6	0	0	Low-quality	Genome-fragment	3.46	AAI-based (high-confidence)	0	1.01	no viral genes detected
TmDContig00150041||full	Viruses	Duplodnaviria	Heunggongvirae	Uroviricota	Caudoviricetes	Unclassified	Unclassified	Unclassified	Unclassified	7996	No		13	5	0	Low-quality	Genome-fragment	12.63	AAI-based (high-confidence)	0	1
TmDContig00150412||full	Viruses	Duplodnaviria	Heunggongvirae	Uroviricota	Caudoviricetes	Unclassified	Unclassified	Unclassified	Unclassified	8816	No		21	2	1	Low-quality	Genome-fragment	4.55	HMM-based (lower-bound)	0	1
TmDContig00151274||full	Unclassified	Unclassified	Unclassified	Unclassified	Unclassified	Unclassified	Unclassified	Unclassified	Unclassified	6142	No		6	0	0	Low-quality	Genome-fragment	4.45	AAI-based (medium-confidence)	0	1	no viral genes detected
TmDContig00151295||full	Viruses	Duplodnaviria	Heunggongvirae	Uroviricota	Caudoviricetes	Unclassified	Unclassified	Unclassified	Unclassified	7665	No		13	6	0	Low-quality	Genome-fragment	12.92	AAI-based (medium-confidence)	0	1
TmDContig00154725||full	Viruses	Duplodnaviria	Heunggongvirae	Uroviricota	Caudoviricetes	Unclassified	Unclassified	Unclassified	Unclassified	6784	No		7	0	0	Low-quality	Genome-fragment	3.77	AAI-based (medium-confidence)	0	1	no viral genes detected
TmDContig00155235||full	Viruses	Duplodnaviria	Heunggongvirae	Uroviricota	Caudoviricetes	Unclassified	Unclassified	Unclassified	Unclassified	7857	No		11	3	0	Low-quality	Genome-fragment	8.36	AAI-based (medium-confidence)	0	1
TmDContig00156494||full	Viruses	Duplodnaviria	Heunggongvirae	Uroviricota	Caudoviricetes	Unclassified	Unclassified	Unclassified	Unclassified	11576	No		21	1	0	Low-quality	Genome-fragment	7.96	AAI-based (high-confidence)	0	1
TmDContig00157460||full	Viruses	Duplodnaviria	Heunggongvirae	Uroviricota	Caudoviricetes	Unclassified	Unclassified	Unclassified	Unclassified	5670	No		12	2	0	Low-quality	Genome-fragment	6.28	AAI-based (medium-confidence)	0	1
TmDContig00158832||full	Viruses	Duplodnaviria	Heunggongvirae	Uroviricota	Caudoviricetes	Unclassified	Unclassified	Unclassified	Unclassified	16937	No		37	7	1	Low-quality	Genome-fragment	48.45	AAI-based (medium-confidence)	0	1
TmDContig00159652||full	Viruses	Duplodnaviria	Heunggongvirae	Uroviricota	Caudoviricetes	Unclassified	Unclassified	Unclassified	Unclassified	15282	No		22	5	0	Low-quality	Genome-fragment	39.41	AAI-based (medium-confidence)	0	1
TmDContig00162666||full	Viruses	Duplodnaviria	Heunggongvirae	Uroviricota	Caudoviricetes	Unclassified	Unclassified	Unclassified	Unclassified	21057	No		39	3	2	Low-quality	Genome-fragment	27.07	AAI-based (high-confidence)	0	1
TmDContig00163127||full	Viruses	Duplodnaviria	Heunggongvirae	Uroviricota	Caudoviricetes	Unclassified	Unclassified	Unclassified	Unclassified	6054	No		7	2	0	Low-quality	Genome-fragment	15.15	AAI-based (high-confidence)	0	1
TmDContig00164464||full	Viruses	Duplodnaviria	Heunggongvirae	Uroviricota	Caudoviricetes	Unclassified	Unclassified	Unclassified	Unclassified	7952	No		9	0	0	Not-determined	Genome-fragment			0	1	no viral genes detected
TmDContig00164783||full	Viruses	Duplodnaviria	Heunggongvirae	Uroviricota	Caudoviricetes	Unclassified	Unclassified	Unclassified	Unclassified	8624	No		11	2	1	Low-quality	Genome-fragment	6.81	HMM-based (lower-bound)	0	1
TmDContig00165115||full	Viruses	Duplodnaviria	Heunggongvirae	Uroviricota	Caudoviricetes	Unclassified	Unclassified	Unclassified	Unclassified	7234	No		19	5	0	Low-quality	Genome-fragment	4.51	HMM-based (lower-bound)	0	1
TmDContig00167620||full	Viruses	Duplodnaviria	Heunggongvirae	Uroviricota	Caudoviricetes	Unclassified	Unclassified	Unclassified	Unclassified	11061	No		19	4	0	Low-quality	Genome-fragment	12.52	AAI-based (medium-confidence)	0	1
TmDContig00167676||full	Viruses	Duplodnaviria	Heunggongvirae	Uroviricota	Caudoviricetes	Unclassified	Unclassified	Unclassified	Unclassified	6544	No		11	0	0	Not-determined	Genome-fragment			0	1	no viral genes detected
TmDContig00171146||full	Viruses	Duplodnaviria	Heunggongvirae	Uroviricota	Caudoviricetes	Unclassified	Unclassified	Unclassified	Unclassified	7320	No		19	0	0	Not-determined	Genome-fragment			0	1	no viral genes detected
TmDContig00171432||full	Viruses	Duplodnaviria	Heunggongvirae	Uroviricota	Caudoviricetes	Unclassified	Unclassified	Unclassified	Unclassified	6133	No		19	2	0	Low-quality	Genome-fragment	3.5	HMM-based (lower-bound)	0	1
TmDContig00173812||full	Viruses	Duplodnaviria	Heunggongvirae	Uroviricota	Caudoviricetes	Unclassified	Unclassified	Unclassified	Unclassified	6200	No		9	2	0	Low-quality	Genome-fragment	3.86	AAI-based (medium-confidence)	0	1
TmDContig00174205||full	Viruses	Duplodnaviria	Heunggongvirae	Uroviricota	Caudoviricetes	Unclassified	Unclassified	Unclassified	Unclassified	9786	No		16	3	0	Low-quality	Genome-fragment	6.73	HMM-based (lower-bound)	0	1
TmDContig00174850||full	Viruses	Duplodnaviria	Heunggongvirae	Uroviricota	Caudoviricetes	Unclassified	Unclassified	Unclassified	Unclassified	12570	No		13	2	1	Low-quality	Genome-fragment	26.18	AAI-based (medium-confidence)	0	1
TmDContig00174996||full	Viruses	Duplodnaviria	Heunggongvirae	Uroviricota	Caudoviricetes	Unclassified	Unclassified	Unclassified	Unclassified	6660	No		7	2	0	Low-quality	Genome-fragment	8.17	HMM-based (lower-bound)	0	1
TmDContig00176327||full	Viruses	Duplodnaviria	Heunggongvirae	Uroviricota	Caudoviricetes	Unclassified	Unclassified	Unclassified	Unclassified	5641	No		10	4	0	Low-quality	Genome-fragment	8.02	AAI-based (high-confidence)	0	1
TmDContig00176787||full	Viruses	Duplodnaviria	Heunggongvirae	Uroviricota	Caudoviricetes	Unclassified	Unclassified	Unclassified	Unclassified	5629	No		14	1	0	Low-quality	Genome-fragment	8.35	HMM-based (lower-bound)	0	1
TmDContig00178110||full	Viruses	Duplodnaviria	Heunggongvirae	Uroviricota	Caudoviricetes	Unclassified	Unclassified	Unclassified	Unclassified	5171	No		10	1	0	Low-quality	Genome-fragment	2.89	HMM-based (lower-bound)	0	1
TmDContig00178716||full	Viruses	Duplodnaviria	Heunggongvirae	Uroviricota	Caudoviricetes	Unclassified	Unclassified	Unclassified	Unclassified	56375	No		80	27	0	Complete	High-quality	100	DTR (high-confidence)	0	1
TmDContig00180290||full	Viruses	Duplodnaviria	Heunggongvirae	Uroviricota	Caudoviricetes	Unclassified	Unclassified	Unclassified	Unclassified	13659	Yes	5711	10	1	1	Low-quality	Genome-fragment	4.14	AAI-based (medium-confidence)	58.19	1
TmDContig00182285||full	Viruses	Duplodnaviria	Heunggongvirae	Uroviricota	Caudoviricetes	Unclassified	Unclassified	Unclassified	Unclassified	6771	No		3	1	0	Low-quality	Genome-fragment	11.56	AAI-based (medium-confidence)	0	1
TmDContig00185960||full	Viruses	Duplodnaviria	Heunggongvirae	Uroviricota	Caudoviricetes	Unclassified	Unclassified	Unclassified	Unclassified	5423	No		3	0	0	Low-quality	Genome-fragment	10.41	AAI-based (medium-confidence)	0	1	no viral genes detected
TmDContig00186675||full	Viruses	Duplodnaviria	Heunggongvirae	Uroviricota	Caudoviricetes	Unclassified	Unclassified	Unclassified	Unclassified	12115	No		14	3	0	Low-quality	Genome-fragment	4.94	HMM-based (lower-bound)	0	1.02
TmDContig00186975||full	Viruses	Duplodnaviria	Heunggongvirae	Uroviricota	Caudoviricetes	Unclassified	Unclassified	Unclassified	Unclassified	6317	No		11	8	0	Low-quality	Genome-fragment	10.74	AAI-based (medium-confidence)	0	1
TmDContig00187365||full	Viruses	Duplodnaviria	Heunggongvirae	Uroviricota	Caudoviricetes	Unclassified	Unclassified	Unclassified	Unclassified	7787	No		14	2	1	Low-quality	Genome-fragment	3.89	HMM-based (lower-bound)	0	1
TmDContig00191659||full	Viruses	Duplodnaviria	Heunggongvirae	Uroviricota	Caudoviricetes	Unclassified	Unclassified	Unclassified	Unclassified	5448	No		4	1	0	Low-quality	Genome-fragment	6.46	AAI-based (medium-confidence)	0	1
TmDContig00192565||full	Viruses	Duplodnaviria	Heunggongvirae	Uroviricota	Caudoviricetes	Unclassified	Unclassified	Unclassified	Unclassified	8653	Yes	7216	10	2	1	Low-quality	Genome-fragment	7.26	HMM-based (lower-bound)	16.61	1
TmDContig00194805||full	Viruses	Duplodnaviria	Heunggongvirae	Uroviricota	Caudoviricetes	Unclassified	Unclassified	Unclassified	Unclassified	23629	No		17	1	0	Low-quality	Genome-fragment	21.16	HMM-based (lower-bound)	0	1
TmDContig00196165||full	Viruses	Duplodnaviria	Heunggongvirae	Uroviricota	Caudoviricetes	Unclassified	Unclassified	Unclassified	Unclassified	5022	No		12	0	0	Not-determined	Genome-fragment			0	1	no viral genes detected
TmDContig00197245||full	Viruses	Duplodnaviria	Heunggongvirae	Uroviricota	Caudoviricetes	Unclassified	Unclassified	Unclassified	Unclassified	12749	No		28	0	0	Not-determined	Genome-fragment			0	1	no viral genes detected
TmDContig00197636||full	Viruses	Duplodnaviria	Heunggongvirae	Uroviricota	Caudoviricetes	Unclassified	Unclassified	Unclassified	Unclassified	5285	No		7	1	0	Low-quality	Genome-fragment	8.56	HMM-based (lower-bound)	0	1
TmDContig00198989||full	Viruses	Duplodnaviria	Heunggongvirae	Uroviricota	Caudoviricetes	Unclassified	Unclassified	Unclassified	Unclassified	13361	No		22	3	0	Low-quality	Genome-fragment	38.13	HMM-based (lower-bound)	0	1
TmDContig00199845||full	Viruses	Duplodnaviria	Heunggongvirae	Uroviricota	Caudoviricetes	Unclassified	Unclassified	Unclassified	Unclassified	13240	No		17	1	0	Low-quality	Genome-fragment	11.58	AAI-based (medium-confidence)	0	1
TmDContig00199925||full	Viruses	Duplodnaviria	Heunggongvirae	Uroviricota	Caudoviricetes	Unclassified	Unclassified	Unclassified	Unclassified	9030	No		8	2	0	Low-quality	Genome-fragment	17.15	HMM-based (lower-bound)	0	1
TmDContig00201284||full	Viruses	Duplodnaviria	Heunggongvirae	Uroviricota	Caudoviricetes	Unclassified	Unclassified	Unclassified	Unclassified	7804	No		8	3	0	Low-quality	Genome-fragment	4.85	AAI-based (medium-confidence)	0	1
TmDContig00201445||full	Viruses	Duplodnaviria	Heunggongvirae	Uroviricota	Caudoviricetes	Unclassified	Unclassified	Unclassified	Unclassified	10192	No		24	1	0	Low-quality	Genome-fragment	4.94	HMM-based (lower-bound)	0	1
TmDContig00201605||full	Unclassified	Unclassified	Unclassified	Unclassified	Unclassified	Unclassified	Unclassified	Unclassified	Unclassified	6256	No		7	0	0	Low-quality	Genome-fragment	16.62	AAI-based (medium-confidence)	0	1	no viral genes detected
TmDContig00202029||full	Viruses	Duplodnaviria	Heunggongvirae	Uroviricota	Caudoviricetes	Unclassified	Unclassified	Unclassified	Unclassified	6322	No		7	2	0	Low-quality	Genome-fragment	10.61	AAI-based (medium-confidence)	0	1
TmDContig00202792||full	Viruses	Duplodnaviria	Heunggongvirae	Uroviricota	Caudoviricetes	Unclassified	Unclassified	Unclassified	Unclassified	6568	No		12	1	0	Low-quality	Genome-fragment	4.19	HMM-based (lower-bound)	0	1
TmDContig00203327||full	Viruses	Duplodnaviria	Heunggongvirae	Uroviricota	Caudoviricetes	Unclassified	Unclassified	Unclassified	Unclassified	7061	No		8	2	0	Low-quality	Genome-fragment	17.06	AAI-based (medium-confidence)	0	1
TmDContig00203559||full	Viruses	Duplodnaviria	Heunggongvirae	Uroviricota	Caudoviricetes	Unclassified	Unclassified	Unclassified	Unclassified	8993	No		13	0	0	Low-quality	Genome-fragment	21.19	AAI-based (medium-confidence)	0	1	no viral genes detected
TmDContig00203563||full	Viruses	Duplodnaviria	Heunggongvirae	Uroviricota	Caudoviricetes	Unclassified	Unclassified	Unclassified	Unclassified	8020	No		5	0	3	Not-determined	Genome-fragment			0	1	no viral genes detected
TmDContig00204365||full	Viruses	Duplodnaviria	Heunggongvirae	Uroviricota	Caudoviricetes	Unclassified	Unclassified	Unclassified	Unclassified	7089	No		7	3	0	Low-quality	Genome-fragment	13.7	HMM-based (lower-bound)	0	1
TmDContig00205343||full	Viruses	Duplodnaviria	Heunggongvirae	Uroviricota	Caudoviricetes	Unclassified	Unclassified	Unclassified	Unclassified	22574	Yes	18591	39	9	3	Low-quality	Genome-fragment	48.56	AAI-based (medium-confidence)	17.64	1
TmDContig00206956||full	Viruses	Duplodnaviria	Heunggongvirae	Uroviricota	Caudoviricetes	Unclassified	Unclassified	Unclassified	Unclassified	5794	No		8	3	0	Low-quality	Genome-fragment	9.41	AAI-based (high-confidence)	0	1
TmDContig00209020||full	Viruses	Duplodnaviria	Heunggongvirae	Uroviricota	Caudoviricetes	Unclassified	Unclassified	Unclassified	Unclassified	7013	No		8	0	0	Low-quality	Genome-fragment	8	AAI-based (medium-confidence)	0	1	no viral genes detected
TmDContig00209576||full|provirus_7811_15241	Viruses	Duplodnaviria	Heunggongvirae	Uroviricota	Caudoviricetes	Unclassified	Unclassified	Unclassified	Unclassified	7431	No		7	4	0	Low-quality	Genome-fragment	17.46	AAI-based (medium-confidence)	0	1
TmDContig00210787||full	Viruses	Duplodnaviria	Heunggongvirae	Uroviricota	Caudoviricetes	Unclassified	Kyanoviridae	Unclassified	Unclassified	8180	No		13	0	1	Not-determined	Genome-fragment			0	1	no viral genes detected
TmDContig00211444||full	Viruses	Duplodnaviria	Heunggongvirae	Uroviricota	Caudoviricetes	Unclassified	Unclassified	Unclassified	Unclassified	16965	No		47	5	1	Low-quality	Genome-fragment	18.33	HMM-based (lower-bound)	0	1
TmDContig00213122||full	Viruses	Duplodnaviria	Heunggongvirae	Uroviricota	Caudoviricetes	Unclassified	Unclassified	Unclassified	Unclassified	14209	No		25	1	2	Low-quality	Genome-fragment	20.7	HMM-based (lower-bound)	0	1
TmDContig00213291||full	Viruses	Duplodnaviria	Heunggongvirae	Uroviricota	Caudoviricetes	Unclassified	Unclassified	Unclassified	Unclassified	6781	No		11	1	0	Low-quality	Genome-fragment	3.49	HMM-based (lower-bound)	0	1
TmDContig00213759||full	Viruses	Duplodnaviria	Heunggongvirae	Uroviricota	Caudoviricetes	Unclassified	Unclassified	Unclassified	Unclassified	6438	Yes	4220	9	1	1	Low-quality	Genome-fragment	7.92	HMM-based (lower-bound)	34.45	1
TmDContig00215137||full	Viruses	Duplodnaviria	Heunggongvirae	Uroviricota	Caudoviricetes	Unclassified	Unclassified	Unclassified	Unclassified	6559	No		9	0	0	Not-determined	Genome-fragment			0	1	no viral genes detected
TmDContig00215254||full	Viruses	Duplodnaviria	Heunggongvirae	Uroviricota	Caudoviricetes	Unclassified	Unclassified	Unclassified	Unclassified	5176	No		5	2	0	Low-quality	Genome-fragment	8.11	AAI-based (medium-confidence)	0	1
TmDContig00217036||full	Viruses	Duplodnaviria	Heunggongvirae	Uroviricota	Caudoviricetes	Unclassified	Unclassified	Unclassified	Unclassified	7711	No		11	0	0	Not-determined	Genome-fragment			0	1	no viral genes detected
TmDContig00218116||full	Viruses	Duplodnaviria	Heunggongvirae	Uroviricota	Caudoviricetes	Unclassified	Unclassified	Unclassified	Unclassified	8051	No		9	0	0	Not-determined	Genome-fragment			0	1	no viral genes detected
TmDContig00219152||full	Viruses	Duplodnaviria	Heunggongvirae	Uroviricota	Caudoviricetes	Unclassified	Unclassified	Unclassified	Unclassified	11548	No		20	1	2	Low-quality	Genome-fragment	6.44	HMM-based (lower-bound)	0	1
TmDContig00220126||full	Viruses	Duplodnaviria	Heunggongvirae	Uroviricota	Caudoviricetes	Unclassified	Unclassified	Unclassified	Unclassified	6588	No		15	2	0	Low-quality	Genome-fragment	6.52	AAI-based (high-confidence)	0	1
TmDContig00220851||full	Viruses	Duplodnaviria	Heunggongvirae	Uroviricota	Caudoviricetes	Unclassified	Unclassified	Unclassified	Unclassified	7573	No		14	1	1	Low-quality	Genome-fragment	8.68	HMM-based (lower-bound)	0	1
TmDContig00221358||full	Viruses	Duplodnaviria	Heunggongvirae	Uroviricota	Caudoviricetes	Unclassified	Unclassified	Unclassified	Unclassified	5392	No		10	2	0	Low-quality	Genome-fragment	8.32	AAI-based (medium-confidence)	0	1
TmDContig00222267||full	Viruses	Duplodnaviria	Heunggongvirae	Uroviricota	Caudoviricetes	Unclassified	Unclassified	Unclassified	Unclassified	5485	No		12	3	0	Low-quality	Genome-fragment	5.7	HMM-based (lower-bound)	0	1
TmDContig00223857||full	Viruses	Duplodnaviria	Heunggongvirae	Uroviricota	Caudoviricetes	Unclassified	Drexlerviridae	Unclassified	Unclassified	6401	No		13	2	0	Low-quality	Genome-fragment	4.34	HMM-based (lower-bound)	0	1
TmDContig00225084||full	Viruses	Duplodnaviria	Heunggongvirae	Uroviricota	Caudoviricetes	Unclassified	Unclassified	Unclassified	Unclassified	46143	No		78	8	2	Medium-quality	Genome-fragment	70.95	AAI-based (high-confidence)	0	1
TmDContig00225710||full	Viruses	Duplodnaviria	Heunggongvirae	Uroviricota	Caudoviricetes	Unclassified	Unclassified	Unclassified	Unclassified	11355	No		14	2	1	Low-quality	Genome-fragment	7.22	HMM-based (lower-bound)	0	1
TmDContig00227794||full	Viruses	Duplodnaviria	Heunggongvirae	Uroviricota	Caudoviricetes	Unclassified	Unclassified	Unclassified	Unclassified	6174	No		11	1	0	Low-quality	Genome-fragment	10.42	AAI-based (medium-confidence)	0	1
TmDContig00227949||full	Viruses	Duplodnaviria	Heunggongvirae	Uroviricota	Caudoviricetes	Unclassified	Unclassified	Unclassified	Unclassified	43429	No		55	11	0	Medium-quality	Genome-fragment	72.92	AAI-based (medium-confidence)	0	1
TmDContig00229540||full	Viruses	Duplodnaviria	Heunggongvirae	Uroviricota	Caudoviricetes	Unclassified	Unclassified	Unclassified	Unclassified	5479	No		6	0	1	Low-quality	Genome-fragment	3.41	AAI-based (high-confidence)	0	1	no viral genes detected
TmDContig00229612||full	Viruses	Duplodnaviria	Heunggongvirae	Uroviricota	Caudoviricetes	Unclassified	Unclassified	Unclassified	Unclassified	5276	No		9	0	0	Not-determined	Genome-fragment			0	1	no viral genes detected
TmDContig00229882||full	Viruses	Duplodnaviria	Heunggongvirae	Uroviricota	Caudoviricetes	Unclassified	Unclassified	Unclassified	Unclassified	5030	No		6	1	0	Low-quality	Genome-fragment	4.23	HMM-based (lower-bound)	0	1
TmDContig00230100||full	Viruses	Duplodnaviria	Heunggongvirae	Uroviricota	Caudoviricetes	Unclassified	Unclassified	Unclassified	Unclassified	7276	No		11	3	0	Low-quality	Genome-fragment	7.34	AAI-based (high-confidence)	0	1
TmDContig00230948||full	Viruses	Duplodnaviria	Heunggongvirae	Uroviricota	Caudoviricetes	Unclassified	Unclassified	Unclassified	Unclassified	7753	Yes	5535	8	2	1	Low-quality	Genome-fragment	4.73	AAI-based (medium-confidence)	28.61	1
TmDContig00230956||full	Viruses	Duplodnaviria	Heunggongvirae	Uroviricota	Caudoviricetes	Unclassified	Unclassified	Unclassified	Unclassified	5483	No		10	0	0	Not-determined	Genome-fragment			0	1	no viral genes detected
TmDContig00233648||full	Viruses	Duplodnaviria	Heunggongvirae	Uroviricota	Caudoviricetes	Unclassified	Unclassified	Unclassified	Unclassified	6193	No		12	0	1	Not-determined	Genome-fragment			0	1	no viral genes detected
TmDContig00233951||full	Viruses	Duplodnaviria	Heunggongvirae	Uroviricota	Caudoviricetes	Unclassified	Unclassified	Unclassified	Unclassified	6760	No		9	2	1	Low-quality	Genome-fragment	12.97	AAI-based (medium-confidence)	0	1
TmDContig00234134||full	Viruses	Duplodnaviria	Heunggongvirae	Uroviricota	Caudoviricetes	Unclassified	Unclassified	Unclassified	Unclassified	7739	No		18	0	0	Not-determined	Genome-fragment			0	1	no viral genes detected
TmDContig00235539||full	Unclassified	Unclassified	Unclassified	Unclassified	Unclassified	Unclassified	Unclassified	Unclassified	Unclassified	6701	No		14	0	1	Not-determined	Genome-fragment			0	1	no viral genes detected
TmDContig00235987||full	Viruses	Duplodnaviria	Heunggongvirae	Uroviricota	Caudoviricetes	Unclassified	Unclassified	Unclassified	Unclassified	6199	No		8	0	0	Low-quality	Genome-fragment	9.6	AAI-based (medium-confidence)	0	1	no viral genes detected
TmDContig00236127||full	Viruses	Duplodnaviria	Heunggongvirae	Uroviricota	Caudoviricetes	Unclassified	Unclassified	Unclassified	Unclassified	22541	No		31	10	0	Low-quality	Genome-fragment	34.33	HMM-based (lower-bound)	0	1
TmDContig00236769||full	Viruses	Duplodnaviria	Heunggongvirae	Uroviricota	Caudoviricetes	Unclassified	Unclassified	Unclassified	Unclassified	10024	No		21	3	0	Low-quality	Genome-fragment	4.36	HMM-based (lower-bound)	0	1
TmDContig00237191||full	Viruses	Duplodnaviria	Heunggongvirae	Uroviricota	Caudoviricetes	Unclassified	Unclassified	Unclassified	Unclassified	9465	No		11	0	0	Not-determined	Genome-fragment			0	1	no viral genes detected
TmDContig00237277||full	Viruses	Duplodnaviria	Heunggongvirae	Uroviricota	Caudoviricetes	Unclassified	Unclassified	Unclassified	Unclassified	6959	No		8	0	0	Low-quality	Genome-fragment	8.33	AAI-based (medium-confidence)	0	1	no viral genes detected
TmDContig00238063||full	Viruses	Duplodnaviria	Heunggongvirae	Uroviricota	Caudoviricetes	Unclassified	Unclassified	Unclassified	Unclassified	6436	No		11	6	0	Low-quality	Genome-fragment	7.11	AAI-based (medium-confidence)	0	1
TmDContig00238423||full	Viruses	Duplodnaviria	Heunggongvirae	Uroviricota	Caudoviricetes	Unclassified	Unclassified	Unclassified	Unclassified	5779	No		8	4	0	Low-quality	Genome-fragment	6.46	AAI-based (high-confidence)	0	1
TmDContig00240899||full	Viruses	Duplodnaviria	Heunggongvirae	Uroviricota	Caudoviricetes	Unclassified	Unclassified	Unclassified	Unclassified	12103	No		18	3	0	Low-quality	Genome-fragment	13.61	HMM-based (lower-bound)	0	1
TmDContig00244731||full	Viruses	Duplodnaviria	Heunggongvirae	Uroviricota	Caudoviricetes	Unclassified	Unclassified	Unclassified	Unclassified	8884	No		31	1	0	Low-quality	Genome-fragment	14.18	HMM-based (lower-bound)	0	1
TmDContig00247239||full	Viruses	Duplodnaviria	Heunggongvirae	Uroviricota	Caudoviricetes	Unclassified	Unclassified	Unclassified	Unclassified	10237	No		14	3	0	Low-quality	Genome-fragment	16.18	AAI-based (high-confidence)	0	1
TmDContig00249062||full	Viruses	Duplodnaviria	Heunggongvirae	Uroviricota	Caudoviricetes	Unclassified	Unclassified	Unclassified	Unclassified	8315	No		16	6	0	Low-quality	Genome-fragment	8.09	HMM-based (lower-bound)	0	1.01
TmDContig00249439||full	Viruses	Duplodnaviria	Heunggongvirae	Uroviricota	Caudoviricetes	Unclassified	Unclassified	Unclassified	Unclassified	5897	No		9	1	0	Low-quality	Genome-fragment	6.19	HMM-based (lower-bound)	0	1
TmDContig00249908||full	Viruses	Duplodnaviria	Heunggongvirae	Uroviricota	Caudoviricetes	Unclassified	Autographiviridae	Unclassified	Unclassified	44988	No		50	15	0	High-quality	High-quality	100	AAI-based (medium-confidence)	0	1
TmDContig00250471||full	Viruses	Duplodnaviria	Heunggongvirae	Uroviricota	Caudoviricetes	Unclassified	Unclassified	Unclassified	Unclassified	8195	Yes	6396	8	1	1	Low-quality	Genome-fragment	2.88	HMM-based (lower-bound)	21.95	1
TmDContig00251793||full	Viruses	Duplodnaviria	Heunggongvirae	Uroviricota	Caudoviricetes	Unclassified	Unclassified	Unclassified	Unclassified	5447	No		6	5	0	Low-quality	Genome-fragment	8.02	HMM-based (lower-bound)	0	1
TmDContig00253313||full	Viruses	Duplodnaviria	Heunggongvirae	Uroviricota	Caudoviricetes	Unclassified	Unclassified	Unclassified	Unclassified	14516	No		25	4	1	Low-quality	Genome-fragment	20.03	AAI-based (medium-confidence)	0	1
TmDContig00253391||full	Viruses	Duplodnaviria	Heunggongvirae	Uroviricota	Caudoviricetes	Unclassified	Unclassified	Unclassified	Unclassified	6719	Yes	6268	9	3	1	Low-quality	Genome-fragment	10.24	AAI-based (medium-confidence)	6.71	1
TmDContig00254242||full	Viruses	Duplodnaviria	Heunggongvirae	Uroviricota	Caudoviricetes	Unclassified	Unclassified	Unclassified	Unclassified	14479	No		17	1	1	Low-quality	Genome-fragment	10.01	HMM-based (lower-bound)	0	1
TmDContig00254888||full	Viruses	Duplodnaviria	Heunggongvirae	Uroviricota	Caudoviricetes	Unclassified	Unclassified	Unclassified	Unclassified	9283	No		11	3	1	Low-quality	Genome-fragment	12.07	AAI-based (high-confidence)	0	1
TmDContig00255022||full	Viruses	Duplodnaviria	Heunggongvirae	Uroviricota	Caudoviricetes	Unclassified	Unclassified	Unclassified	Unclassified	5219	No		4	2	0	Low-quality	Genome-fragment	5.29	AAI-based (medium-confidence)	0	1
TmDContig00255730||full	Viruses	Duplodnaviria	Heunggongvirae	Uroviricota	Caudoviricetes	Unclassified	Unclassified	Unclassified	Unclassified	7957	No		9	3	1	Low-quality	Genome-fragment	13.75	HMM-based (lower-bound)	0	1
TmDContig00257439||full	Viruses	Duplodnaviria	Heunggongvirae	Uroviricota	Caudoviricetes	Unclassified	Unclassified	Unclassified	Unclassified	43751	No		88	4	0	Low-quality	Genome-fragment	39.56	HMM-based (lower-bound)	0	1	low-confidence DTR
TmDContig00257641||full	Viruses	Duplodnaviria	Heunggongvirae	Uroviricota	Caudoviricetes	Unclassified	Unclassified	Unclassified	Unclassified	6444	No		3	0	0	Low-quality	Genome-fragment	2.48	AAI-based (medium-confidence)	0	1	no viral genes detected
TmDContig00258830||full	Viruses	Duplodnaviria	Heunggongvirae	Uroviricota	Caudoviricetes	Unclassified	Unclassified	Unclassified	Unclassified	5765	No		6	3	0	Low-quality	Genome-fragment	12.2	AAI-based (high-confidence)	0	1
TmDContig00259089||full	Viruses	Duplodnaviria	Heunggongvirae	Uroviricota	Caudoviricetes	Unclassified	Unclassified	Unclassified	Unclassified	7195	No		6	2	0	Low-quality	Genome-fragment	15.79	AAI-based (medium-confidence)	0	1
TmDContig00259219||full	Viruses	Duplodnaviria	Heunggongvirae	Uroviricota	Caudoviricetes	Unclassified	Unclassified	Unclassified	Unclassified	10106	No		13	1	0	Low-quality	Genome-fragment	15.99	HMM-based (lower-bound)	0	1
TmDContig00260432||full	Viruses	Duplodnaviria	Heunggongvirae	Uroviricota	Caudoviricetes	Unclassified	Unclassified	Unclassified	Unclassified	5101	No		7	1	0	Low-quality	Genome-fragment	3.49	HMM-based (lower-bound)	0	1
TmDContig00263057||full	Viruses	Duplodnaviria	Heunggongvirae	Uroviricota	Caudoviricetes	Unclassified	Unclassified	Unclassified	Unclassified	13198	No		34	0	0	Not-determined	Genome-fragment			0	1	no viral genes detected
TmDContig00263508||full	Viruses	Duplodnaviria	Heunggongvirae	Uroviricota	Caudoviricetes	Unclassified	Unclassified	Unclassified	Unclassified	6648	No		11	1	0	Low-quality	Genome-fragment	8.34	HMM-based (lower-bound)	0	1
TmDContig00264175||full	Viruses	Duplodnaviria	Heunggongvirae	Uroviricota	Caudoviricetes	Unclassified	Unclassified	Unclassified	Unclassified	9850	Yes	7473	8	2	2	Low-quality	Genome-fragment	17.19	AAI-based (medium-confidence)	24.13	1
TmDContig00268255||full	Viruses	Duplodnaviria	Heunggongvirae	Uroviricota	Caudoviricetes	Unclassified	Unclassified	Unclassified	Unclassified	23924	No		35	6	3	Low-quality	Genome-fragment	16.9	AAI-based (medium-confidence)	0	1.01
TmDContig00268905||0_partial	Viruses	Duplodnaviria	Heunggongvirae	Uroviricota	Caudoviricetes	Unclassified	Unclassified	Unclassified	Unclassified	15552	No		22	2	2	Low-quality	Genome-fragment	26.04	AAI-based (medium-confidence)	0	1
TmDContig00269615||full	Viruses	Duplodnaviria	Heunggongvirae	Uroviricota	Caudoviricetes	Unclassified	Unclassified	Unclassified	Unclassified	6399	Yes	3506	12	2	2	Low-quality	Genome-fragment	1.67	AAI-based (medium-confidence)	45.21	1
TmDContig00270203||full	Viruses	Duplodnaviria	Heunggongvirae	Uroviricota	Caudoviricetes	Unclassified	Unclassified	Unclassified	Unclassified	5189	No		6	1	0	Low-quality	Genome-fragment	10.37	AAI-based (medium-confidence)	0	1
TmDContig00270951||full	Viruses	Duplodnaviria	Heunggongvirae	Uroviricota	Caudoviricetes	Unclassified	Unclassified	Unclassified	Unclassified	5217	No		2	2	0	Low-quality	Genome-fragment	3.52	AAI-based (medium-confidence)	0	1
TmDContig00272244||full	Viruses	Duplodnaviria	Heunggongvirae	Uroviricota	Caudoviricetes	Unclassified	Unclassified	Unclassified	Unclassified	32653	No		51	8	2	Low-quality	Genome-fragment	38.25	HMM-based (lower-bound)	0	1
TmDContig00275270||full	Viruses	Duplodnaviria	Heunggongvirae	Uroviricota	Caudoviricetes	Unclassified	Unclassified	Unclassified	Unclassified	42933	No		55	9	3	Low-quality	Genome-fragment	43.5	AAI-based (medium-confidence)	0	1
TmDContig00275746||full	Viruses	Duplodnaviria	Heunggongvirae	Uroviricota	Caudoviricetes	Unclassified	Unclassified	Unclassified	Unclassified	10895	No		14	6	0	Low-quality	Genome-fragment	15.27	AAI-based (medium-confidence)	0	1
TmDContig00276437||full	Viruses	Duplodnaviria	Heunggongvirae	Uroviricota	Caudoviricetes	Unclassified	Unclassified	Unclassified	Unclassified	6977	No		5	1	0	Low-quality	Genome-fragment	11.05	HMM-based (lower-bound)	0	1
TmDContig00276642||full	Viruses	Duplodnaviria	Heunggongvirae	Uroviricota	Caudoviricetes	Unclassified	Unclassified	Unclassified	Unclassified	7180	No		9	1	0	Low-quality	Genome-fragment	4.01	HMM-based (lower-bound)	0	1
TmDContig00276910||full	Viruses	Duplodnaviria	Heunggongvirae	Uroviricota	Caudoviricetes	Unclassified	Unclassified	Unclassified	Unclassified	6854	No		11	1	0	Low-quality	Genome-fragment	6.1	AAI-based (medium-confidence)	0	1
TmDContig00277260||full	Viruses	Duplodnaviria	Heunggongvirae	Uroviricota	Caudoviricetes	Unclassified	Unclassified	Unclassified	Unclassified	5416	No		5	2	0	Low-quality	Genome-fragment	10.37	AAI-based (medium-confidence)	0	1
TmDContig00277516||full	Viruses	Duplodnaviria	Heunggongvirae	Uroviricota	Caudoviricetes	Unclassified	Unclassified	Unclassified	Unclassified	5976	No		12	0	0	Low-quality	Genome-fragment	10.4	AAI-based (medium-confidence)	0	1	no viral genes detected
TmDContig00280929||full	Viruses	Varidnaviria	Bamfordvirae	Preplasmiviricota	Tectiliviricetes	Kalamavirales	Tectiviridae	Unclassified	Unclassified	16249	No		35	1	0	Low-quality	Genome-fragment	11.59	HMM-based (lower-bound)	0	1.02
TmDContig00281285||full	Viruses	Duplodnaviria	Heunggongvirae	Uroviricota	Caudoviricetes	Unclassified	Unclassified	Unclassified	Unclassified	7203	No		13	2	0	Low-quality	Genome-fragment	8.1	AAI-based (medium-confidence)	0	1
TmDContig00282624||full	Viruses	Duplodnaviria	Heunggongvirae	Uroviricota	Caudoviricetes	Unclassified	Unclassified	Unclassified	Unclassified	6118	No		13	2	0	Low-quality	Genome-fragment	9.38	HMM-based (lower-bound)	0	1
TmDContig00282628||full	Viruses	Duplodnaviria	Heunggongvirae	Uroviricota	Caudoviricetes	Unclassified	Unclassified	Unclassified	Unclassified	6888	No		10	1	0	Low-quality	Genome-fragment	10.22	HMM-based (lower-bound)	0	1
TmDContig00285300||full	Viruses	Duplodnaviria	Heunggongvirae	Uroviricota	Caudoviricetes	Unclassified	Unclassified	Unclassified	Unclassified	19297	No		20	0	1	Low-quality	Genome-fragment	27.05	AAI-based (medium-confidence)	0	1	no viral genes detected
TmDContig00285597||full	Viruses	Duplodnaviria	Heunggongvirae	Uroviricota	Caudoviricetes	Unclassified	Unclassified	Unclassified	Unclassified	5875	No		12	1	2	Low-quality	Genome-fragment	5.37	HMM-based (lower-bound)	0	1
TmDContig00286379||full	Viruses	Duplodnaviria	Heunggongvirae	Uroviricota	Caudoviricetes	Unclassified	Unclassified	Unclassified	Unclassified	10760	No		22	1	1	Low-quality	Genome-fragment	7.7	HMM-based (lower-bound)	0	1
TmDContig00286892||full	Viruses	Duplodnaviria	Heunggongvirae	Uroviricota	Caudoviricetes	Unclassified	Unclassified	Unclassified	Unclassified	9211	No		21	3	0	Low-quality	Genome-fragment	10.68	HMM-based (lower-bound)	0	1
TmDContig00287634||full	Viruses	Duplodnaviria	Heunggongvirae	Uroviricota	Caudoviricetes	Unclassified	Unclassified	Unclassified	Unclassified	8522	No		13	1	1	Low-quality	Genome-fragment	13.03	HMM-based (lower-bound)	0	1
TmDContig00287845||full	Viruses	Duplodnaviria	Heunggongvirae	Uroviricota	Caudoviricetes	Unclassified	Unclassified	Unclassified	Unclassified	5582	No		3	1	0	Low-quality	Genome-fragment	8.37	HMM-based (lower-bound)	0	1
TmDContig00287860||full	Viruses	Duplodnaviria	Heunggongvirae	Uroviricota	Caudoviricetes	Unclassified	Unclassified	Unclassified	Unclassified	8850	No		16	1	0	Low-quality	Genome-fragment	16.43	AAI-based (medium-confidence)	0	1
TmDContig00287968||full	Viruses	Duplodnaviria	Heunggongvirae	Uroviricota	Caudoviricetes	Unclassified	Unclassified	Unclassified	Unclassified	10371	No		16	13	0	Low-quality	Genome-fragment	17.51	AAI-based (medium-confidence)	0	1
TmDContig00288478||full	Viruses	Duplodnaviria	Heunggongvirae	Uroviricota	Caudoviricetes	Unclassified	Unclassified	Unclassified	Unclassified	15480	No		18	0	0	Not-determined	Genome-fragment			0	1	no viral genes detected
TmDContig00289787||full	Viruses	Duplodnaviria	Heunggongvirae	Uroviricota	Caudoviricetes	Unclassified	Unclassified	Unclassified	Unclassified	5769	No		6	0	0	Low-quality	Genome-fragment	8.05	AAI-based (medium-confidence)	0	1	no viral genes detected
TmDContig00291707||full	Viruses	Duplodnaviria	Heunggongvirae	Uroviricota	Caudoviricetes	Unclassified	Unclassified	Unclassified	Unclassified	9979	No		15	3	0	Low-quality	Genome-fragment	13.32	AAI-based (medium-confidence)	0	1
TmDContig00292005||full	Viruses	Duplodnaviria	Heunggongvirae	Uroviricota	Caudoviricetes	Unclassified	Unclassified	Unclassified	Unclassified	6879	No		9	1	0	Low-quality	Genome-fragment	16.95	AAI-based (medium-confidence)	0	1
TmDContig00294568||full	Viruses	Duplodnaviria	Heunggongvirae	Uroviricota	Caudoviricetes	Unclassified	Unclassified	Unclassified	Unclassified	5594	No		9	0	0	Not-determined	Genome-fragment			0	1	no viral genes detected
TmDContig00295659||full	Viruses	Duplodnaviria	Heunggongvirae	Uroviricota	Caudoviricetes	Unclassified	Unclassified	Unclassified	Unclassified	13883	No		19	3	0	Low-quality	Genome-fragment	27.08	HMM-based (lower-bound)	0	1
TmDContig00296719||full	Viruses	Duplodnaviria	Heunggongvirae	Uroviricota	Caudoviricetes	Unclassified	Unclassified	Unclassified	Unclassified	10201	No		15	2	0	Low-quality	Genome-fragment	17.24	AAI-based (medium-confidence)	0	1
TmDContig00296968||full	Viruses	Duplodnaviria	Heunggongvirae	Uroviricota	Caudoviricetes	Unclassified	Unclassified	Unclassified	Unclassified	5302	No		10	1	0	Low-quality	Genome-fragment	2.96	HMM-based (lower-bound)	0	1
TmDContig00297471||full	Viruses	Duplodnaviria	Heunggongvirae	Uroviricota	Caudoviricetes	Unclassified	Unclassified	Unclassified	Unclassified	8466	No		13	5	0	Low-quality	Genome-fragment	8.62	AAI-based (medium-confidence)	0	1
TmDContig00298214||full	Viruses	Duplodnaviria	Heunggongvirae	Uroviricota	Caudoviricetes	Unclassified	Unclassified	Unclassified	Unclassified	5223	No		11	3	0	Low-quality	Genome-fragment	5.79	AAI-based (medium-confidence)	0	1
TmDContig00301169||full	Viruses	Duplodnaviria	Heunggongvirae	Uroviricota	Caudoviricetes	Unclassified	Herelleviridae	Unclassified	Unclassified	6520	No		6	0	2	Not-determined	Genome-fragment			0	1	no viral genes detected
TmDContig00302296||full	Viruses	Duplodnaviria	Heunggongvirae	Uroviricota	Caudoviricetes	Unclassified	Unclassified	Unclassified	Unclassified	20039	No		62	2	0	Low-quality	Genome-fragment	28.87	HMM-based (lower-bound)	0	1
TmDContig00304276||full	Viruses	Duplodnaviria	Heunggongvirae	Uroviricota	Caudoviricetes	Unclassified	Unclassified	Unclassified	Unclassified	8389	No		16	2	0	Low-quality	Genome-fragment	7.45	HMM-based (lower-bound)	0	1
TmDContig00305355||full	Viruses	Duplodnaviria	Heunggongvirae	Uroviricota	Caudoviricetes	Unclassified	Unclassified	Unclassified	Unclassified	10310	No		8	1	0	Low-quality	Genome-fragment	4.64	HMM-based (lower-bound)	0	1
TmDContig00305939||full	Viruses	Duplodnaviria	Heunggongvirae	Uroviricota	Caudoviricetes	Unclassified	Unclassified	Unclassified	Unclassified	6479	No		6	1	0	Low-quality	Genome-fragment	10.2	HMM-based (lower-bound)	0	1
TmDContig00306931||full	Viruses	Duplodnaviria	Heunggongvirae	Uroviricota	Caudoviricetes	Unclassified	Unclassified	Unclassified	Unclassified	9930	No		12	0	1	Not-determined	Genome-fragment			0	1	no viral genes detected
TmDContig00308189||full	Viruses	Duplodnaviria	Heunggongvirae	Uroviricota	Caudoviricetes	Unclassified	Unclassified	Unclassified	Unclassified	7063	No		8	4	0	Low-quality	Genome-fragment	4.06	HMM-based (lower-bound)	0	1.01
TmDContig00309505||full	Viruses	Duplodnaviria	Heunggongvirae	Uroviricota	Caudoviricetes	Unclassified	Unclassified	Unclassified	Unclassified	13802	No		22	2	0	Low-quality	Genome-fragment	6.65	HMM-based (lower-bound)	0	1
TmDContig00309974||full	Viruses	Duplodnaviria	Heunggongvirae	Uroviricota	Caudoviricetes	Unclassified	Unclassified	Unclassified	Unclassified	6962	No		13	1	0	Low-quality	Genome-fragment	16.86	AAI-based (high-confidence)	0	1
TmDContig00311341||full	Viruses	Duplodnaviria	Heunggongvirae	Uroviricota	Caudoviricetes	Unclassified	Unclassified	Unclassified	Unclassified	13091	No		19	6	0	Low-quality	Genome-fragment	24.95	AAI-based (high-confidence)	0	1
TmDContig00312941||full	Viruses	Duplodnaviria	Heunggongvirae	Uroviricota	Caudoviricetes	Unclassified	Unclassified	Unclassified	Unclassified	5968	No		7	1	0	Low-quality	Genome-fragment	13.37	AAI-based (high-confidence)	0	1
TmDContig00314008||full	Viruses	Duplodnaviria	Heunggongvirae	Uroviricota	Caudoviricetes	Unclassified	Unclassified	Unclassified	Unclassified	16079	No		15	1	0	Low-quality	Genome-fragment	7.79	AAI-based (medium-confidence)	0	1
TmDContig00314441||full	Viruses	Duplodnaviria	Heunggongvirae	Uroviricota	Caudoviricetes	Unclassified	Unclassified	Unclassified	Unclassified	8428	No		2	0	2	Not-determined	Genome-fragment			0	1	no viral genes detected
TmDContig00316578||full	Viruses	Duplodnaviria	Heunggongvirae	Uroviricota	Caudoviricetes	Unclassified	Unclassified	Unclassified	Unclassified	5787	No		10	3	0	Low-quality	Genome-fragment	2.3	HMM-based (lower-bound)	0	1
TmDContig00316818||full	Viruses	Duplodnaviria	Heunggongvirae	Uroviricota	Caudoviricetes	Unclassified	Unclassified	Unclassified	Unclassified	7026	No		14	1	0	Low-quality	Genome-fragment	7.45	HMM-based (lower-bound)	0	1
TmDContig00317267||full	Viruses	Duplodnaviria	Heunggongvirae	Uroviricota	Caudoviricetes	Unclassified	Unclassified	Unclassified	Unclassified	6902	No		6	0	0	Low-quality	Genome-fragment	12.16	AAI-based (medium-confidence)	0	1	no viral genes detected
TmDContig00317988||full	Viruses	Duplodnaviria	Heunggongvirae	Uroviricota	Caudoviricetes	Unclassified	Unclassified	Unclassified	Unclassified	10827	No		23	4	2	Low-quality	Genome-fragment	5.13	HMM-based (lower-bound)	0	1
TmDContig00319084||full	Viruses	Duplodnaviria	Heunggongvirae	Uroviricota	Caudoviricetes	Unclassified	Unclassified	Unclassified	Unclassified	6961	No		17	1	1	Low-quality	Genome-fragment	7.69	HMM-based (lower-bound)	0	1
TmDContig00320675||full	Viruses	Duplodnaviria	Heunggongvirae	Uroviricota	Caudoviricetes	Unclassified	Unclassified	Unclassified	Unclassified	7040	No		7	0	0	Not-determined	Genome-fragment			0	1	no viral genes detected
TmDContig00322025||full	Viruses	Duplodnaviria	Heunggongvirae	Uroviricota	Caudoviricetes	Unclassified	Unclassified	Unclassified	Unclassified	29606	No		35	5	0	Medium-quality	Genome-fragment	70.64	AAI-based (high-confidence)	0	1
TmDContig00323074||full	Viruses	Duplodnaviria	Heunggongvirae	Uroviricota	Caudoviricetes	Unclassified	Unclassified	Unclassified	Unclassified	5028	No		9	1	0	Low-quality	Genome-fragment	11.84	AAI-based (medium-confidence)	0	1
TmDContig00323714||full	Viruses	Duplodnaviria	Heunggongvirae	Uroviricota	Caudoviricetes	Unclassified	Unclassified	Unclassified	Unclassified	11020	No		20	1	1	Low-quality	Genome-fragment	2.96	AAI-based (medium-confidence)	0	1
TmDContig00325728||full	Viruses	Duplodnaviria	Heunggongvirae	Uroviricota	Caudoviricetes	Unclassified	Unclassified	Unclassified	Unclassified	7200	No		11	0	1	Low-quality	Genome-fragment	12.47	AAI-based (medium-confidence)	0	1	no viral genes detected
TmDContig00327752||full	Viruses	Duplodnaviria	Heunggongvirae	Uroviricota	Caudoviricetes	Unclassified	Unclassified	Unclassified	Unclassified	6262	Yes	1795	9	1	3	Low-quality	Genome-fragment	2.83	AAI-based (medium-confidence)	71.34	1
TmDContig00328017||full	Viruses	Duplodnaviria	Heunggongvirae	Uroviricota	Caudoviricetes	Unclassified	Unclassified	Unclassified	Unclassified	8030	No		10	2	0	Low-quality	Genome-fragment	9.61	HMM-based (lower-bound)	0	1
TmDContig00328138||full	Unclassified	Unclassified	Unclassified	Unclassified	Unclassified	Unclassified	Unclassified	Unclassified	Unclassified	13393	No		27	0	0	Not-determined	Genome-fragment			0	1	no viral genes detected
TmDContig00328215||full	Viruses	Duplodnaviria	Heunggongvirae	Uroviricota	Caudoviricetes	Unclassified	Unclassified	Unclassified	Unclassified	9895	No		16	2	0	Low-quality	Genome-fragment	13.41	AAI-based (medium-confidence)	0	1
TmDContig00329741||full	Viruses	Duplodnaviria	Heunggongvirae	Uroviricota	Caudoviricetes	Unclassified	Unclassified	Unclassified	Unclassified	32708	No		57	2	1	Low-quality	Genome-fragment	41.92	HMM-based (lower-bound)	0	1
TmDContig00329943||full	Viruses	Duplodnaviria	Heunggongvirae	Uroviricota	Caudoviricetes	Unclassified	Unclassified	Unclassified	Unclassified	5325	No		5	0	0	Not-determined	Genome-fragment			0	1	no viral genes detected
TmDContig00331741||full	Viruses	Duplodnaviria	Heunggongvirae	Uroviricota	Caudoviricetes	Unclassified	Unclassified	Unclassified	Unclassified	6580	No		5	0	0	Not-determined	Genome-fragment			0	1	no viral genes detected
TmDContig00332911||full	Viruses	Duplodnaviria	Heunggongvirae	Uroviricota	Caudoviricetes	Unclassified	Unclassified	Unclassified	Unclassified	7341	No		8	4	0	Low-quality	Genome-fragment	11.75	AAI-based (medium-confidence)	0	1
TmDContig00336068||full	Unclassified	Unclassified	Unclassified	Unclassified	Unclassified	Unclassified	Unclassified	Unclassified	Unclassified	9308	No		26	0	0	Not-determined	Genome-fragment			0	1	no viral genes detected
TmDContig00336454||full	Viruses	Duplodnaviria	Heunggongvirae	Uroviricota	Caudoviricetes	Unclassified	Unclassified	Unclassified	Unclassified	5586	No		3	0	0	Low-quality	Genome-fragment	10.99	AAI-based (medium-confidence)	0	1	no viral genes detected
TmDContig00338016||full	Viruses	Duplodnaviria	Heunggongvirae	Uroviricota	Caudoviricetes	Unclassified	Unclassified	Unclassified	Unclassified	15724	No		25	4	1	Low-quality	Genome-fragment	27.51	HMM-based (lower-bound)	0	1
TmDContig00338076||full	Viruses	Duplodnaviria	Heunggongvirae	Uroviricota	Caudoviricetes	Unclassified	Unclassified	Unclassified	Unclassified	6963	No		12	0	0	Low-quality	Genome-fragment	9.73	AAI-based (high-confidence)	0	1	no viral genes detected
TmDContig00338093||full	Viruses	Duplodnaviria	Heunggongvirae	Uroviricota	Caudoviricetes	Unclassified	Unclassified	Unclassified	Unclassified	18645	No		40	6	0	Low-quality	Genome-fragment	15.44	HMM-based (lower-bound)	0	1
TmDContig00338425||full	Viruses	Duplodnaviria	Heunggongvirae	Uroviricota	Caudoviricetes	Unclassified	Unclassified	Unclassified	Unclassified	12143	No		27	2	0	Low-quality	Genome-fragment	8.7	AAI-based (high-confidence)	0	1
TmDContig00339643||full	Viruses	Duplodnaviria	Heunggongvirae	Uroviricota	Caudoviricetes	Unclassified	Unclassified	Unclassified	Unclassified	15965	No		22	5	0	Low-quality	Genome-fragment	34.18	AAI-based (medium-confidence)	0	1
TmDContig00339879||full	Viruses	Duplodnaviria	Heunggongvirae	Uroviricota	Caudoviricetes	Unclassified	Unclassified	Unclassified	Unclassified	5298	No		10	0	0	Not-determined	Genome-fragment			0	1	no viral genes detected
TmDContig00339968||full	Viruses	Duplodnaviria	Heunggongvirae	Uroviricota	Caudoviricetes	Unclassified	Unclassified	Unclassified	Unclassified	8413	No		15	1	0	Low-quality	Genome-fragment	13.29	AAI-based (medium-confidence)	0	1
TmDContig00341465||full	Viruses	Duplodnaviria	Heunggongvirae	Uroviricota	Caudoviricetes	Unclassified	Unclassified	Unclassified	Unclassified	6965	No		12	1	0	Low-quality	Genome-fragment	3.78	HMM-based (lower-bound)	0	1
TmDContig00344035||full	Viruses	Duplodnaviria	Heunggongvirae	Uroviricota	Caudoviricetes	Unclassified	Unclassified	Unclassified	Unclassified	12714	No		18	3	0	Low-quality	Genome-fragment	17.11	HMM-based (lower-bound)	0	1
TmDContig00344496||full	Viruses	Duplodnaviria	Heunggongvirae	Uroviricota	Caudoviricetes	Unclassified	Unclassified	Unclassified	Unclassified	8458	No		17	0	0	Low-quality	Genome-fragment	20.88	AAI-based (high-confidence)	0	1	no viral genes detected
TmDContig00345589||full	Viruses	Duplodnaviria	Heunggongvirae	Uroviricota	Caudoviricetes	Unclassified	Unclassified	Unclassified	Unclassified	7818	No		10	2	0	Low-quality	Genome-fragment	11.49	HMM-based (lower-bound)	0	1
TmDContig00346901||full	Viruses	Duplodnaviria	Heunggongvirae	Uroviricota	Caudoviricetes	Unclassified	Unclassified	Unclassified	Unclassified	15949	No		30	3	0	Low-quality	Genome-fragment	30.31	AAI-based (high-confidence)	0	1
TmDContig00347288||full	Viruses	Duplodnaviria	Heunggongvirae	Uroviricota	Caudoviricetes	Unclassified	Unclassified	Unclassified	Unclassified	16029	No		23	4	0	Low-quality	Genome-fragment	37.64	AAI-based (medium-confidence)	0	1
TmDContig00347440||full	Viruses	Duplodnaviria	Heunggongvirae	Uroviricota	Caudoviricetes	Unclassified	Unclassified	Unclassified	Unclassified	9371	No		17	1	0	Low-quality	Genome-fragment	9.98	AAI-based (medium-confidence)	0	1
TmDContig00349250||full	Viruses	Duplodnaviria	Heunggongvirae	Uroviricota	Caudoviricetes	Unclassified	Unclassified	Unclassified	Unclassified	6287	No		6	0	2	Low-quality	Genome-fragment	6.11	AAI-based (medium-confidence)	0	1	no viral genes detected
TmDContig00350051||full	Viruses	Duplodnaviria	Heunggongvirae	Uroviricota	Caudoviricetes	Unclassified	Unclassified	Unclassified	Unclassified	5043	No		10	0	0	Not-determined	Genome-fragment			0	1	no viral genes detected
TmDContig00350302||full	Viruses	Duplodnaviria	Heunggongvirae	Uroviricota	Caudoviricetes	Unclassified	Unclassified	Unclassified	Unclassified	17911	No		19	4	0	Low-quality	Genome-fragment	11.32	AAI-based (medium-confidence)	0	1
TmDContig00351918||full	Viruses	Duplodnaviria	Heunggongvirae	Uroviricota	Caudoviricetes	Unclassified	Unclassified	Unclassified	Unclassified	8780	No		5	1	0	Low-quality	Genome-fragment	1.4	HMM-based (lower-bound)	0	1
TmDContig00352013||full	Viruses	Duplodnaviria	Heunggongvirae	Uroviricota	Caudoviricetes	Unclassified	Unclassified	Unclassified	Unclassified	8484	No		15	0	0	Not-determined	Genome-fragment			0	1	no viral genes detected
TmDContig00353276||full	Viruses	Duplodnaviria	Heunggongvirae	Uroviricota	Caudoviricetes	Unclassified	Unclassified	Unclassified	Unclassified	7172	No		17	3	0	Low-quality	Genome-fragment	11.82	HMM-based (lower-bound)	0	1
TmDContig00355741||full	Viruses	Duplodnaviria	Heunggongvirae	Uroviricota	Caudoviricetes	Unclassified	Unclassified	Unclassified	Unclassified	8593	No		13	0	1	Low-quality	Genome-fragment	16.44	AAI-based (medium-confidence)	0	1	no viral genes detected
TmDContig00357216||full	Viruses	Duplodnaviria	Heunggongvirae	Uroviricota	Caudoviricetes	Unclassified	Unclassified	Unclassified	Unclassified	6434	No		8	1	0	Low-quality	Genome-fragment	4.35	HMM-based (lower-bound)	0	1
TmDContig00357235||full	Viruses	Duplodnaviria	Heunggongvirae	Uroviricota	Caudoviricetes	Unclassified	Unclassified	Unclassified	Unclassified	7433	No		14	2	0	Low-quality	Genome-fragment	6.13	AAI-based (high-confidence)	0	1
TmDContig00357981||full	Viruses	Duplodnaviria	Heunggongvirae	Uroviricota	Caudoviricetes	Unclassified	Unclassified	Unclassified	Unclassified	5785	No		5	2	0	Low-quality	Genome-fragment	11.52	AAI-based (medium-confidence)	0	1
TmDContig00359501||full	Viruses	Duplodnaviria	Heunggongvirae	Uroviricota	Caudoviricetes	Unclassified	Unclassified	Unclassified	Unclassified	6092	No		6	0	0	Not-determined	Genome-fragment			0	1	no viral genes detected
TmDContig00359916||full	Viruses	Duplodnaviria	Heunggongvirae	Uroviricota	Caudoviricetes	Unclassified	Unclassified	Unclassified	Unclassified	12425	No		19	5	0	Low-quality	Genome-fragment	15.25	HMM-based (lower-bound)	0	1
TmDContig00360479||full	Viruses	Duplodnaviria	Heunggongvirae	Uroviricota	Caudoviricetes	Unclassified	Unclassified	Unclassified	Unclassified	13181	No		19	5	0	Low-quality	Genome-fragment	17.14	AAI-based (high-confidence)	0	1
TmDContig00361086||0_partial|provirus_4883_29769	Viruses	Duplodnaviria	Heunggongvirae	Uroviricota	Caudoviricetes	Unclassified	Unclassified	Unclassified	Unclassified	24887	No		27	1	1	Low-quality	Genome-fragment	47.82	AAI-based (medium-confidence)	0	1
TmDContig00362723||full	Viruses	Duplodnaviria	Heunggongvirae	Uroviricota	Caudoviricetes	Unclassified	Unclassified	Unclassified	Unclassified	6660	No		6	0	0	Not-determined	Genome-fragment			0	1	no viral genes detected
TmDContig00364104||full	Viruses	Duplodnaviria	Heunggongvirae	Uroviricota	Caudoviricetes	Unclassified	Unclassified	Unclassified	Unclassified	17043	No		22	3	0	Low-quality	Genome-fragment	12.49	AAI-based (high-confidence)	0	1
TmDContig00367215||full	Viruses	Duplodnaviria	Heunggongvirae	Uroviricota	Caudoviricetes	Unclassified	Unclassified	Unclassified	Unclassified	5634	No		9	1	0	Low-quality	Genome-fragment	8.94	AAI-based (medium-confidence)	0	1
TmDContig00367696||full	Viruses	Duplodnaviria	Heunggongvirae	Uroviricota	Caudoviricetes	Unclassified	Unclassified	Unclassified	Unclassified	22099	No		34	6	0	Low-quality	Genome-fragment	30.41	HMM-based (lower-bound)	0	1
TmDContig00368349||full	Viruses	Duplodnaviria	Heunggongvirae	Uroviricota	Caudoviricetes	Unclassified	Unclassified	Unclassified	Unclassified	6225	No		9	2	0	Low-quality	Genome-fragment	16.57	AAI-based (medium-confidence)	0	1
TmDContig00368965||full	Viruses	Duplodnaviria	Heunggongvirae	Uroviricota	Caudoviricetes	Unclassified	Unclassified	Unclassified	Unclassified	11964	No		18	1	0	Low-quality	Genome-fragment	21.9	AAI-based (medium-confidence)	0	1
TmDContig00369510||full	Viruses	Duplodnaviria	Heunggongvirae	Uroviricota	Caudoviricetes	Unclassified	Unclassified	Unclassified	Unclassified	5593	No		4	0	0	Low-quality	Genome-fragment	13.13	AAI-based (medium-confidence)	0	1	no viral genes detected
TmDContig00370046||full	Viruses	Duplodnaviria	Heunggongvirae	Uroviricota	Caudoviricetes	Unclassified	Unclassified	Unclassified	Unclassified	5917	No		8	3	0	Low-quality	Genome-fragment	9.65	HMM-based (lower-bound)	0	1
TmDContig00371439||full	Viruses	Duplodnaviria	Heunggongvirae	Uroviricota	Caudoviricetes	Unclassified	Unclassified	Unclassified	Unclassified	10268	No		26	2	0	Low-quality	Genome-fragment	10.19	AAI-based (medium-confidence)	0	1
TmDContig00373505||full	Viruses	Duplodnaviria	Heunggongvirae	Uroviricota	Caudoviricetes	Unclassified	Unclassified	Unclassified	Unclassified	14123	No		29	4	0	Low-quality	Genome-fragment	9.39	AAI-based (medium-confidence)	0	1
TmDContig00373700||full	Viruses	Duplodnaviria	Heunggongvirae	Uroviricota	Caudoviricetes	Unclassified	Unclassified	Unclassified	Unclassified	10906	No		17	3	0	Low-quality	Genome-fragment	16.45	AAI-based (medium-confidence)	0	1
TmDContig00373806||full	Viruses	Duplodnaviria	Heunggongvirae	Uroviricota	Caudoviricetes	Unclassified	Unclassified	Unclassified	Unclassified	46142	No		77	11	0	High-quality	High-quality	100	AAI-based (medium-confidence)	0	1
TmDContig00374152||full	Viruses	Duplodnaviria	Heunggongvirae	Uroviricota	Caudoviricetes	Unclassified	Unclassified	Unclassified	Unclassified	7040	No		6	4	0	Low-quality	Genome-fragment	11.97	AAI-based (medium-confidence)	0	1
TmDContig00374662||full	Viruses	Duplodnaviria	Heunggongvirae	Uroviricota	Caudoviricetes	Unclassified	Unclassified	Unclassified	Unclassified	31815	No		40	6	2	Low-quality	Genome-fragment	42.67	AAI-based (medium-confidence)	0	1
TmDContig00376936||full	Viruses	Duplodnaviria	Heunggongvirae	Uroviricota	Caudoviricetes	Unclassified	Unclassified	Unclassified	Unclassified	7269	No		7	1	0	Low-quality	Genome-fragment	16.41	AAI-based (medium-confidence)	0	1
TmDContig00378001||full	Viruses	Duplodnaviria	Heunggongvirae	Uroviricota	Caudoviricetes	Unclassified	Unclassified	Unclassified	Unclassified	5563	No		6	2	0	Low-quality	Genome-fragment	15.04	AAI-based (medium-confidence)	0	1
TmDContig00378211||full	Viruses	Duplodnaviria	Heunggongvirae	Uroviricota	Caudoviricetes	Unclassified	Unclassified	Unclassified	Unclassified	6627	No		7	0	1	Low-quality	Genome-fragment	5.36	AAI-based (medium-confidence)	0	1	no viral genes detected
TmDContig00380045||full	Viruses	Duplodnaviria	Heunggongvirae	Uroviricota	Caudoviricetes	Unclassified	Unclassified	Unclassified	Unclassified	5677	No		14	1	1	Low-quality	Genome-fragment	2.46	HMM-based (lower-bound)	0	1
TmDContig00381767||full	Viruses	Duplodnaviria	Heunggongvirae	Uroviricota	Caudoviricetes	Unclassified	Unclassified	Unclassified	Unclassified	6803	No		11	2	0	Low-quality	Genome-fragment	9.81	HMM-based (lower-bound)	0	1
TmDContig00384184||full	Viruses	Duplodnaviria	Heunggongvirae	Uroviricota	Caudoviricetes	Unclassified	Unclassified	Unclassified	Unclassified	7105	No		12	1	0	Low-quality	Genome-fragment	3.95	HMM-based (lower-bound)	0	1
TmDContig00384316||full	Viruses	Duplodnaviria	Heunggongvirae	Uroviricota	Caudoviricetes	Unclassified	Unclassified	Unclassified	Unclassified	5509	No		9	2	0	Low-quality	Genome-fragment	5.53	HMM-based (lower-bound)	0	1.01
TmDContig00385479||full	Viruses	Duplodnaviria	Heunggongvirae	Uroviricota	Caudoviricetes	Unclassified	Unclassified	Unclassified	Unclassified	5450	No		10	0	0	Not-determined	Genome-fragment			0	1	no viral genes detected
TmDContig00385601||full	Viruses	Duplodnaviria	Heunggongvirae	Uroviricota	Caudoviricetes	Unclassified	Unclassified	Unclassified	Unclassified	6928	No		13	0	0	Not-determined	Genome-fragment			0	1	no viral genes detected
TmDContig00385883||full	Viruses	Duplodnaviria	Heunggongvirae	Uroviricota	Caudoviricetes	Unclassified	Unclassified	Unclassified	Unclassified	15677	No		22	4	1	Low-quality	Genome-fragment	21.79	HMM-based (lower-bound)	0	1
TmDContig00386312||full	Viruses	Duplodnaviria	Heunggongvirae	Uroviricota	Caudoviricetes	Unclassified	Unclassified	Unclassified	Unclassified	7281	No		11	2	0	Low-quality	Genome-fragment	12.12	HMM-based (lower-bound)	0	1
TmDContig00387182||full	Viruses	Duplodnaviria	Heunggongvirae	Uroviricota	Caudoviricetes	Unclassified	Unclassified	Unclassified	Unclassified	15987	No		24	3	0	Low-quality	Genome-fragment	31.16	HMM-based (lower-bound)	0	1
TmDContig00388198||full	Viruses	Duplodnaviria	Heunggongvirae	Uroviricota	Caudoviricetes	Unclassified	Unclassified	Unclassified	Unclassified	7476	No		9	2	0	Low-quality	Genome-fragment	13.54	HMM-based (lower-bound)	0	1
TmDContig00388923||full	Viruses	Duplodnaviria	Heunggongvirae	Uroviricota	Caudoviricetes	Unclassified	Unclassified	Unclassified	Unclassified	7334	No		10	0	0	Not-determined	Genome-fragment			0	1	no viral genes detected
TmDContig00389564||full	Viruses	Duplodnaviria	Heunggongvirae	Uroviricota	Caudoviricetes	Unclassified	Unclassified	Unclassified	Unclassified	5528	No		5	1	0	Low-quality	Genome-fragment	11.31	AAI-based (medium-confidence)	0	1
TmDContig00390597||full	Viruses	Duplodnaviria	Heunggongvirae	Uroviricota	Caudoviricetes	Unclassified	Unclassified	Unclassified	Unclassified	5637	Yes	2507	8	4	1	Low-quality	Genome-fragment	3.14	HMM-based (lower-bound)	55.53	1
TmDContig00391069||full	Viruses	Duplodnaviria	Heunggongvirae	Uroviricota	Caudoviricetes	Unclassified	Unclassified	Unclassified	Unclassified	13466	No		33	1	0	Low-quality	Genome-fragment	16.13	HMM-based (lower-bound)	0	1
TmDContig00391399||full	Unclassified	Unclassified	Unclassified	Unclassified	Unclassified	Unclassified	Unclassified	Unclassified	Unclassified	5079	No		10	0	0	Not-determined	Genome-fragment			0	1	no viral genes detected
TmDContig00392446||full	Viruses	Duplodnaviria	Heunggongvirae	Uroviricota	Caudoviricetes	Unclassified	Unclassified	Unclassified	Unclassified	58209	No		103	21	3	Complete	High-quality	100	DTR (high-confidence)	0	1
TmDContig00393000||full	Viruses	Duplodnaviria	Heunggongvirae	Uroviricota	Caudoviricetes	Unclassified	Unclassified	Unclassified	Unclassified	7824	No		11	3	0	Low-quality	Genome-fragment	9.46	AAI-based (medium-confidence)	0	1
TmDContig00393405||full	Viruses	Duplodnaviria	Heunggongvirae	Uroviricota	Caudoviricetes	Unclassified	Unclassified	Unclassified	Unclassified	6802	No		7	2	0	Low-quality	Genome-fragment	8.38	HMM-based (lower-bound)	0	1
TmDContig00393889||full	Viruses	Duplodnaviria	Heunggongvirae	Uroviricota	Caudoviricetes	Unclassified	Unclassified	Unclassified	Unclassified	7075	No		6	1	0	Low-quality	Genome-fragment	11.86	AAI-based (high-confidence)	0	1
TmDContig00394125||full	Viruses	Duplodnaviria	Heunggongvirae	Uroviricota	Caudoviricetes	Unclassified	Unclassified	Unclassified	Unclassified	9168	No		19	2	0	Low-quality	Genome-fragment	11.11	HMM-based (lower-bound)	0	1
TmDContig00395481||full	Viruses	Duplodnaviria	Heunggongvirae	Uroviricota	Caudoviricetes	Unclassified	Unclassified	Unclassified	Unclassified	12895	No		19	1	0	Low-quality	Genome-fragment	11.47	HMM-based (lower-bound)	0	1
TmDContig00395900||full	Viruses	Duplodnaviria	Heunggongvirae	Uroviricota	Caudoviricetes	Unclassified	Unclassified	Unclassified	Unclassified	10064	No		21	4	0	Low-quality	Genome-fragment	13.47	HMM-based (lower-bound)	0	1
TmDContig00396502||full	Viruses	Duplodnaviria	Heunggongvirae	Uroviricota	Caudoviricetes	Unclassified	Unclassified	Unclassified	Unclassified	8198	No		16	2	0	Low-quality	Genome-fragment	4.96	HMM-based (lower-bound)	0	1
TmDContig00396535||full	Viruses	Duplodnaviria	Heunggongvirae	Uroviricota	Caudoviricetes	Unclassified	Unclassified	Unclassified	Unclassified	5934	No		8	6	0	Low-quality	Genome-fragment	8.83	HMM-based (lower-bound)	0	1
TmDContig00396587||full	Viruses	Duplodnaviria	Heunggongvirae	Uroviricota	Caudoviricetes	Unclassified	Unclassified	Unclassified	Unclassified	6721	No		8	3	0	Low-quality	Genome-fragment	7.38	HMM-based (lower-bound)	0	1.04
TmDContig00396987||full	Viruses	Duplodnaviria	Heunggongvirae	Uroviricota	Caudoviricetes	Unclassified	Unclassified	Unclassified	Unclassified	12486	No		12	1	1	Low-quality	Genome-fragment	9.99	HMM-based (lower-bound)	0	1.01
TmDContig00398476||full	Viruses	Duplodnaviria	Heunggongvirae	Uroviricota	Caudoviricetes	Unclassified	Unclassified	Unclassified	Unclassified	6973	No		16	2	0	Low-quality	Genome-fragment	7.31	HMM-based (lower-bound)	0	1
TmDContig00399359||full	Viruses	Duplodnaviria	Heunggongvirae	Uroviricota	Caudoviricetes	Unclassified	Unclassified	Unclassified	Unclassified	7712	No		11	1	1	Low-quality	Genome-fragment	17.1	HMM-based (lower-bound)	0	1
TmDContig00400079||full	Viruses	Duplodnaviria	Heunggongvirae	Uroviricota	Caudoviricetes	Unclassified	Unclassified	Unclassified	Unclassified	5019	No		3	1	0	Low-quality	Genome-fragment	10.97	AAI-based (medium-confidence)	0	1
TmDContig00400868||full	Viruses	Duplodnaviria	Heunggongvirae	Uroviricota	Caudoviricetes	Unclassified	Unclassified	Unclassified	Unclassified	5714	No		12	2	1	Low-quality	Genome-fragment	14.24	AAI-based (medium-confidence)	0	1
TmDContig00401514||full	Viruses	Duplodnaviria	Heunggongvirae	Uroviricota	Caudoviricetes	Unclassified	Unclassified	Unclassified	Unclassified	5813	No		10	4	0	Low-quality	Genome-fragment	3.66	HMM-based (lower-bound)	0	1
TmDContig00401972||full	Viruses	Duplodnaviria	Heunggongvirae	Uroviricota	Caudoviricetes	Unclassified	Unclassified	Unclassified	Unclassified	11818	No		29	5	0	Low-quality	Genome-fragment	16.62	HMM-based (lower-bound)	0	1
TmDContig00402749||full	Viruses	Duplodnaviria	Heunggongvirae	Uroviricota	Caudoviricetes	Unclassified	Unclassified	Unclassified	Unclassified	8639	No		13	1	0	Low-quality	Genome-fragment	18.22	AAI-based (medium-confidence)	0	1
TmDContig00402823||full	Viruses	Duplodnaviria	Heunggongvirae	Uroviricota	Caudoviricetes	Unclassified	Unclassified	Unclassified	Unclassified	38864	No		51	17	1	Low-quality	Genome-fragment	48.2	HMM-based (lower-bound)	0	1
TmDContig00403055||full	Viruses	Duplodnaviria	Heunggongvirae	Uroviricota	Caudoviricetes	Unclassified	Unclassified	Unclassified	Unclassified	6438	No		6	2	0	Low-quality	Genome-fragment	5.79	HMM-based (lower-bound)	0	1
TmDContig00404591||full	Viruses	Duplodnaviria	Heunggongvirae	Uroviricota	Caudoviricetes	Unclassified	Unclassified	Unclassified	Unclassified	5286	Yes	2347	7	1	1	Low-quality	Genome-fragment	1.31	HMM-based (lower-bound)	55.6	1
TmDContig00404952||full	Viruses	Duplodnaviria	Heunggongvirae	Uroviricota	Caudoviricetes	Unclassified	Unclassified	Unclassified	Unclassified	15588	No		26	4	0	Low-quality	Genome-fragment	28.24	AAI-based (medium-confidence)	0	1
TmDContig00407512||full	Viruses	Duplodnaviria	Heunggongvirae	Uroviricota	Caudoviricetes	Unclassified	Unclassified	Unclassified	Unclassified	14901	No		19	5	0	Low-quality	Genome-fragment	24.52	AAI-based (medium-confidence)	0	1
TmDContig00407536||full	Viruses	Duplodnaviria	Heunggongvirae	Uroviricota	Caudoviricetes	Unclassified	Unclassified	Unclassified	Unclassified	6598	No		9	0	0	Not-determined	Genome-fragment			0	1	no viral genes detected
TmDContig00407728||full	Viruses	Duplodnaviria	Heunggongvirae	Uroviricota	Caudoviricetes	Unclassified	Unclassified	Unclassified	Unclassified	5952	No		13	1	0	Low-quality	Genome-fragment	5.33	HMM-based (lower-bound)	0	1
TmDContig00408018||full	Viruses	Duplodnaviria	Heunggongvirae	Uroviricota	Caudoviricetes	Unclassified	Unclassified	Unclassified	Unclassified	5867	No		4	0	0	Not-determined	Genome-fragment			0	1	no viral genes detected
TmDContig00408801||full	Viruses	Duplodnaviria	Heunggongvirae	Uroviricota	Caudoviricetes	Unclassified	Unclassified	Unclassified	Unclassified	5100	No		9	1	0	Low-quality	Genome-fragment	4.66	HMM-based (lower-bound)	0	1
TmDContig00408979||full	Viruses	Duplodnaviria	Heunggongvirae	Uroviricota	Caudoviricetes	Unclassified	Unclassified	Unclassified	Unclassified	5658	No		8	1	0	Low-quality	Genome-fragment	12.18	AAI-based (medium-confidence)	0	1
TmDContig00409316||full	Viruses	Duplodnaviria	Heunggongvirae	Uroviricota	Caudoviricetes	Unclassified	Unclassified	Unclassified	Unclassified	14086	No		9	4	0	Low-quality	Genome-fragment	29.42	AAI-based (high-confidence)	0	1
TmDContig00409730||full	Viruses	Duplodnaviria	Heunggongvirae	Uroviricota	Caudoviricetes	Unclassified	Unclassified	Unclassified	Unclassified	5713	No		11	2	0	Low-quality	Genome-fragment	8.54	AAI-based (medium-confidence)	0	1
TmDContig00409975||full	Viruses	Duplodnaviria	Heunggongvirae	Uroviricota	Caudoviricetes	Unclassified	Unclassified	Unclassified	Unclassified	9176	No		11	2	1	Low-quality	Genome-fragment	15.66	AAI-based (medium-confidence)	0	1
TmDContig00410195||full	Viruses	Duplodnaviria	Heunggongvirae	Uroviricota	Caudoviricetes	Unclassified	Unclassified	Unclassified	Unclassified	41554	No		39	2	5	Low-quality	Genome-fragment	13.8	HMM-based (lower-bound)	0	1
TmDContig00410197||full|provirus_17291_24633	Viruses	Duplodnaviria	Heunggongvirae	Uroviricota	Caudoviricetes	Unclassified	Unclassified	Unclassified	Unclassified	7343	Yes	6289	9	7	1	Low-quality	Genome-fragment	10.24	HMM-based (lower-bound)	14.35	1
TmDContig00411148||full	Viruses	Duplodnaviria	Heunggongvirae	Uroviricota	Caudoviricetes	Unclassified	Unclassified	Unclassified	Unclassified	5641	No		6	0	0	Not-determined	Genome-fragment			0	1	no viral genes detected
TmDContig00411577||full	Viruses	Duplodnaviria	Heunggongvirae	Uroviricota	Caudoviricetes	Unclassified	Unclassified	Unclassified	Unclassified	5788	No		6	0	0	Not-determined	Genome-fragment			0	1	no viral genes detected
TmDContig00413002||full	Viruses	Duplodnaviria	Heunggongvirae	Uroviricota	Caudoviricetes	Unclassified	Unclassified	Unclassified	Unclassified	10181	No		8	0	1	Low-quality	Genome-fragment	11.43	AAI-based (medium-confidence)	0	1	no viral genes detected
TmDContig00413274||0_partial	Viruses	Duplodnaviria	Heunggongvirae	Uroviricota	Caudoviricetes	Unclassified	Unclassified	Unclassified	Unclassified	55913	No		65	2	3	Medium-quality	Genome-fragment	63.35	HMM-based (lower-bound)	0	1
TmDContig00414536||0_partial	Viruses	Duplodnaviria	Heunggongvirae	Uroviricota	Caudoviricetes	Unclassified	Unclassified	Unclassified	Unclassified	20651	No		28	0	3	Not-determined	Genome-fragment			0	1	no viral genes detected
TmDContig00414715||full	Viruses	Duplodnaviria	Heunggongvirae	Uroviricota	Caudoviricetes	Unclassified	Unclassified	Unclassified	Unclassified	7934	No		16	3	1	Low-quality	Genome-fragment	7.15	HMM-based (lower-bound)	0	1
TmDContig00415384||full	Viruses	Duplodnaviria	Heunggongvirae	Uroviricota	Caudoviricetes	Unclassified	Unclassified	Unclassified	Unclassified	14650	No		18	6	0	Low-quality	Genome-fragment	28.1	AAI-based (high-confidence)	0	1
TmDContig00417659||full	Viruses	Duplodnaviria	Heunggongvirae	Uroviricota	Caudoviricetes	Unclassified	Unclassified	Unclassified	Unclassified	5272	No		5	2	0	Low-quality	Genome-fragment	11.03	AAI-based (medium-confidence)	0	1
TmDContig00420648||full	Viruses	Duplodnaviria	Heunggongvirae	Uroviricota	Caudoviricetes	Unclassified	Unclassified	Unclassified	Unclassified	8631	No		14	1	0	Low-quality	Genome-fragment	9.93	HMM-based (lower-bound)	0	1
TmDContig00422791||full	Viruses	Duplodnaviria	Heunggongvirae	Uroviricota	Caudoviricetes	Unclassified	Unclassified	Unclassified	Unclassified	14471	No		27	1	0	Low-quality	Genome-fragment	7.68	HMM-based (lower-bound)	0	1
TmDContig00425439||full	Viruses	Duplodnaviria	Heunggongvirae	Uroviricota	Caudoviricetes	Unclassified	Unclassified	Unclassified	Unclassified	33854	No		33	12	1	Low-quality	Genome-fragment	21.06	AAI-based (high-confidence)	0	1
TmDContig00427638||full	Viruses	Duplodnaviria	Heunggongvirae	Uroviricota	Caudoviricetes	Unclassified	Unclassified	Unclassified	Unclassified	6191	No		10	4	0	Low-quality	Genome-fragment	13.88	AAI-based (medium-confidence)	0	1
TmDContig00429676||full	Viruses	Duplodnaviria	Heunggongvirae	Uroviricota	Caudoviricetes	Unclassified	Unclassified	Unclassified	Unclassified	17886	No		14	2	0	Low-quality	Genome-fragment	20.18	HMM-based (lower-bound)	0	1
TmDContig00430351||full	Viruses	Duplodnaviria	Heunggongvirae	Uroviricota	Caudoviricetes	Unclassified	Unclassified	Unclassified	Unclassified	5078	No		8	0	0	Low-quality	Genome-fragment	11.53	AAI-based (medium-confidence)	0	1	no viral genes detected
TmDContig00430694||full	Viruses	Duplodnaviria	Heunggongvirae	Uroviricota	Caudoviricetes	Unclassified	Unclassified	Unclassified	Unclassified	6361	No		10	0	0	Not-determined	Genome-fragment			0	1	no viral genes detected
TmDContig00431805||full	Viruses	Duplodnaviria	Heunggongvirae	Uroviricota	Caudoviricetes	Unclassified	Unclassified	Unclassified	Unclassified	16310	No		44	2	0	Low-quality	Genome-fragment	15.69	HMM-based (lower-bound)	0	1
TmDContig00432557||full	Viruses	Duplodnaviria	Heunggongvirae	Uroviricota	Caudoviricetes	Unclassified	Unclassified	Unclassified	Unclassified	28975	No		54	5	1	Low-quality	Genome-fragment	32.94	HMM-based (lower-bound)	0	1
TmDContig00432575||full	Viruses	Duplodnaviria	Heunggongvirae	Uroviricota	Caudoviricetes	Unclassified	Unclassified	Unclassified	Unclassified	22481	No		26	7	0	Low-quality	Genome-fragment	35.52	AAI-based (high-confidence)	0	1
TmDContig00433019||full	Viruses	Duplodnaviria	Heunggongvirae	Uroviricota	Caudoviricetes	Unclassified	Unclassified	Unclassified	Unclassified	12862	No		18	3	1	Low-quality	Genome-fragment	16.59	HMM-based (lower-bound)	0	1
TmDContig00433349||full	Viruses	Duplodnaviria	Heunggongvirae	Uroviricota	Caudoviricetes	Unclassified	Unclassified	Unclassified	Unclassified	6326	No		12	1	0	Low-quality	Genome-fragment	3.85	HMM-based (lower-bound)	0	1
TmDContig00434737||full	Viruses	Duplodnaviria	Heunggongvirae	Uroviricota	Caudoviricetes	Unclassified	Unclassified	Unclassified	Unclassified	16073	No		24	1	1	Low-quality	Genome-fragment	33.31	AAI-based (medium-confidence)	0	1
TmDContig00434978||full	Viruses	Duplodnaviria	Heunggongvirae	Uroviricota	Caudoviricetes	Unclassified	Unclassified	Unclassified	Unclassified	10315	No		12	2	0	Low-quality	Genome-fragment	16.3	AAI-based (high-confidence)	0	1
TmDContig00435095||full	Viruses	Duplodnaviria	Heunggongvirae	Uroviricota	Caudoviricetes	Unclassified	Unclassified	Unclassified	Unclassified	5595	No		9	1	0	Low-quality	Genome-fragment	5.94	HMM-based (lower-bound)	0	1
TmDContig00435513||full	Viruses	Duplodnaviria	Heunggongvirae	Uroviricota	Caudoviricetes	Unclassified	Unclassified	Unclassified	Unclassified	13179	No		23	3	0	Low-quality	Genome-fragment	27.6	AAI-based (medium-confidence)	0	1
TmDContig00436580||full	Viruses	Duplodnaviria	Heunggongvirae	Uroviricota	Caudoviricetes	Unclassified	Unclassified	Unclassified	Unclassified	23118	No		35	6	0	Low-quality	Genome-fragment	14.38	AAI-based (medium-confidence)	0	1
TmDContig00436691||full	Viruses	Duplodnaviria	Heunggongvirae	Uroviricota	Caudoviricetes	Unclassified	Unclassified	Unclassified	Unclassified	7886	No		10	1	0	Low-quality	Genome-fragment	4.28	HMM-based (lower-bound)	0	1
TmDContig00437829||full	Viruses	Duplodnaviria	Heunggongvirae	Uroviricota	Caudoviricetes	Unclassified	Unclassified	Unclassified	Unclassified	5361	No		11	2	0	Low-quality	Genome-fragment	13.66	AAI-based (medium-confidence)	0	1
TmDContig00438265||full	Viruses	Duplodnaviria	Heunggongvirae	Uroviricota	Caudoviricetes	Unclassified	Unclassified	Unclassified	Unclassified	7809	No		10	1	0	Low-quality	Genome-fragment	14.5	AAI-based (medium-confidence)	0	1
TmDContig00438293||full|provirus_28808_47596	Viruses	Duplodnaviria	Heunggongvirae	Uroviricota	Caudoviricetes	Unclassified	Unclassified	Unclassified	Unclassified	18789	No		30	8	0	Low-quality	Genome-fragment	42.42	AAI-based (high-confidence)	0	1.01
TmDContig00439542||full	Viruses	Duplodnaviria	Heunggongvirae	Uroviricota	Caudoviricetes	Unclassified	Unclassified	Unclassified	Unclassified	15908	Yes	13212	22	2	2	Low-quality	Genome-fragment	23.62	AAI-based (high-confidence)	16.95	1
TmDContig00440509||full	Viruses	Duplodnaviria	Heunggongvirae	Uroviricota	Caudoviricetes	Unclassified	Unclassified	Unclassified	Unclassified	15825	No		25	0	1	Not-determined	Genome-fragment			0	1	no viral genes detected
TmDContig00441766||full	Viruses	Duplodnaviria	Heunggongvirae	Uroviricota	Caudoviricetes	Unclassified	Unclassified	Unclassified	Unclassified	5845	No		9	0	0	Not-determined	Genome-fragment			0	1	no viral genes detected
TmDContig00442411||full	Viruses	Duplodnaviria	Heunggongvirae	Uroviricota	Caudoviricetes	Unclassified	Unclassified	Unclassified	Unclassified	13810	No		18	0	0	Low-quality	Genome-fragment	20.95	AAI-based (medium-confidence)	0	1	no viral genes detected
TmDContig00442802||full	Viruses	Duplodnaviria	Heunggongvirae	Uroviricota	Caudoviricetes	Unclassified	Unclassified	Unclassified	Unclassified	16140	No		29	0	1	Low-quality	Genome-fragment	29.66	AAI-based (medium-confidence)	0	1	no viral genes detected
TmDContig00443879||full	Viruses	Duplodnaviria	Heunggongvirae	Uroviricota	Caudoviricetes	Unclassified	Unclassified	Unclassified	Unclassified	15729	No		20	2	1	Low-quality	Genome-fragment	28.03	AAI-based (high-confidence)	0	1
TmDContig00446788||full	Unclassified	Unclassified	Unclassified	Unclassified	Unclassified	Unclassified	Unclassified	Unclassified	Unclassified	10036	No		10	0	0	Low-quality	Genome-fragment	16.99	AAI-based (medium-confidence)	0	1	no viral genes detected
TmDContig00447913||full	Viruses	Duplodnaviria	Heunggongvirae	Uroviricota	Caudoviricetes	Unclassified	Unclassified	Unclassified	Unclassified	48882	No		83	12	2	Complete	High-quality	100	DTR (high-confidence)	0	1
TmDContig00447951||full	Viruses	Duplodnaviria	Heunggongvirae	Uroviricota	Caudoviricetes	Unclassified	Unclassified	Unclassified	Unclassified	11413	No		35	0	0	Not-determined	Genome-fragment			0	1	no viral genes detected
TmDContig00448162||full	Viruses	Duplodnaviria	Heunggongvirae	Uroviricota	Caudoviricetes	Unclassified	Unclassified	Unclassified	Unclassified	7348	No		17	0	0	Low-quality	Genome-fragment	11.61	AAI-based (medium-confidence)	0	1	no viral genes detected
TmDContig00449333||full	Viruses	Duplodnaviria	Heunggongvirae	Uroviricota	Caudoviricetes	Unclassified	Unclassified	Unclassified	Unclassified	5437	No		8	1	0	Low-quality	Genome-fragment	10.17	HMM-based (lower-bound)	0	1
TmDContig00450385||full	Viruses	Duplodnaviria	Heunggongvirae	Uroviricota	Caudoviricetes	Unclassified	Unclassified	Unclassified	Unclassified	5356	No		7	2	0	Low-quality	Genome-fragment	6.15	AAI-based (medium-confidence)	0	1
TmDContig00450611||full	Viruses	Duplodnaviria	Heunggongvirae	Uroviricota	Caudoviricetes	Unclassified	Unclassified	Unclassified	Unclassified	10781	No		24	6	0	Low-quality	Genome-fragment	12.5	AAI-based (medium-confidence)	0	1
TmDContig00450665||full	Viruses	Duplodnaviria	Heunggongvirae	Uroviricota	Caudoviricetes	Unclassified	Unclassified	Unclassified	Unclassified	6170	No		8	3	0	Low-quality	Genome-fragment	11.23	AAI-based (medium-confidence)	0	1
TmDContig00450875||full	Viruses	Duplodnaviria	Heunggongvirae	Uroviricota	Caudoviricetes	Unclassified	Unclassified	Unclassified	Unclassified	7227	No		10	2	0	Low-quality	Genome-fragment	11.42	AAI-based (high-confidence)	0	1
TmDContig00452081||full	Viruses	Duplodnaviria	Heunggongvirae	Uroviricota	Caudoviricetes	Unclassified	Unclassified	Unclassified	Unclassified	6254	No		7	3	0	Low-quality	Genome-fragment	10.89	AAI-based (medium-confidence)	0	1
TmDContig00452626||full	Viruses	Duplodnaviria	Heunggongvirae	Uroviricota	Caudoviricetes	Unclassified	Unclassified	Unclassified	Unclassified	6749	No		12	2	0	Low-quality	Genome-fragment	10.66	AAI-based (high-confidence)	0	1
TmDContig00455005||full	Viruses	Duplodnaviria	Heunggongvirae	Uroviricota	Caudoviricetes	Unclassified	Unclassified	Unclassified	Unclassified	5100	No		6	3	0	Low-quality	Genome-fragment	8.37	HMM-based (lower-bound)	0	1
TmDContig00455729||full	Viruses	Duplodnaviria	Heunggongvirae	Uroviricota	Caudoviricetes	Unclassified	Unclassified	Unclassified	Unclassified	6422	No		8	2	0	Low-quality	Genome-fragment	13.45	AAI-based (high-confidence)	0	1
TmDContig00457479||full	Viruses	Duplodnaviria	Heunggongvirae	Uroviricota	Caudoviricetes	Unclassified	Unclassified	Unclassified	Unclassified	5201	No		10	1	0	Low-quality	Genome-fragment	3.69	HMM-based (lower-bound)	0	1
TmDContig00458405||full	Viruses	Duplodnaviria	Heunggongvirae	Uroviricota	Caudoviricetes	Unclassified	Unclassified	Unclassified	Unclassified	6670	No		10	5	0	Low-quality	Genome-fragment	7.34	AAI-based (medium-confidence)	0	1
TmDContig00459655||full	Viruses	Duplodnaviria	Heunggongvirae	Uroviricota	Caudoviricetes	Unclassified	Unclassified	Unclassified	Unclassified	11892	No		14	2	0	Low-quality	Genome-fragment	6.51	HMM-based (lower-bound)	0	1
TmDContig00460676||full	Viruses	Duplodnaviria	Heunggongvirae	Uroviricota	Caudoviricetes	Unclassified	Unclassified	Unclassified	Unclassified	6934	No		18	1	0	Low-quality	Genome-fragment	3.94	HMM-based (lower-bound)	0	1
TmDContig00460714||full|provirus_8403_57384	Viruses	Duplodnaviria	Heunggongvirae	Uroviricota	Caudoviricetes	Unclassified	Unclassified	Unclassified	Unclassified	48982	No		79	27	1	Medium-quality	Genome-fragment	74.44	AAI-based (medium-confidence)	0	1
TmDContig00464778||full	Unclassified	Unclassified	Unclassified	Unclassified	Unclassified	Unclassified	Unclassified	Unclassified	Unclassified	6991	No		5	0	1	Low-quality	Genome-fragment	12.39	AAI-based (high-confidence)	0	1	no viral genes detected
TmDContig00465788||full	Viruses	Duplodnaviria	Heunggongvirae	Uroviricota	Caudoviricetes	Unclassified	Unclassified	Unclassified	Unclassified	7291	No		10	4	0	Low-quality	Genome-fragment	12.68	AAI-based (medium-confidence)	0	1
TmDContig00465797||full	Viruses	Duplodnaviria	Heunggongvirae	Uroviricota	Caudoviricetes	Unclassified	Unclassified	Unclassified	Unclassified	113854	No		158	9	5	Medium-quality	Genome-fragment	78.79	AAI-based (medium-confidence)	0	1
TmDContig00466318||full	Viruses	Duplodnaviria	Heunggongvirae	Uroviricota	Caudoviricetes	Unclassified	Unclassified	Unclassified	Unclassified	5480	No		14	2	0	Low-quality	Genome-fragment	4.04	HMM-based (lower-bound)	0	1
TmDContig00466781||full	Viruses	Duplodnaviria	Heunggongvirae	Uroviricota	Caudoviricetes	Unclassified	Unclassified	Unclassified	Unclassified	50062	No		73	7	1	Medium-quality	Genome-fragment	59.32	HMM-based (lower-bound)	0	1
TmDContig00467830||full	Viruses	Duplodnaviria	Heunggongvirae	Uroviricota	Caudoviricetes	Unclassified	Unclassified	Unclassified	Unclassified	9032	No		12	6	0	Low-quality	Genome-fragment	13.25	HMM-based (lower-bound)	0	1
TmDContig00468752||full	Viruses	Duplodnaviria	Heunggongvirae	Uroviricota	Caudoviricetes	Unclassified	Unclassified	Unclassified	Unclassified	9101	No		18	0	0	Not-determined	Genome-fragment			0	1	no viral genes detected
TmDContig00470599||full	Viruses	Duplodnaviria	Heunggongvirae	Uroviricota	Caudoviricetes	Unclassified	Unclassified	Unclassified	Unclassified	7666	Yes	3172	5	1	1	Low-quality	Genome-fragment	5.01	AAI-based (medium-confidence)	58.62	1
TmDContig00471020||full	Viruses	Duplodnaviria	Heunggongvirae	Uroviricota	Caudoviricetes	Unclassified	Unclassified	Unclassified	Unclassified	19080	No		25	2	2	Low-quality	Genome-fragment	13.67	AAI-based (high-confidence)	0	1
TmDContig00476336||full	Viruses	Duplodnaviria	Heunggongvirae	Uroviricota	Caudoviricetes	Unclassified	Unclassified	Unclassified	Unclassified	10092	No		21	0	0	Low-quality	Genome-fragment	24.34	AAI-based (medium-confidence)	0	1	no viral genes detected
TmDContig00477330||full	Viruses	Duplodnaviria	Heunggongvirae	Uroviricota	Caudoviricetes	Unclassified	Unclassified	Unclassified	Unclassified	32084	No		30	1	4	Low-quality	Genome-fragment	14.44	HMM-based (lower-bound)	0	1
TmDContig00479299||full	Viruses	Duplodnaviria	Heunggongvirae	Uroviricota	Caudoviricetes	Unclassified	Unclassified	Unclassified	Unclassified	37798	No		55	3	0	Medium-quality	Genome-fragment	54.39	AAI-based (medium-confidence)	0	1
TmDContig00481893||full	Viruses	Duplodnaviria	Heunggongvirae	Uroviricota	Caudoviricetes	Unclassified	Unclassified	Unclassified	Unclassified	9256	No		5	1	0	Low-quality	Genome-fragment	15.07	AAI-based (medium-confidence)	0	1
TmDContig00482253||full	Viruses	Duplodnaviria	Heunggongvirae	Uroviricota	Caudoviricetes	Unclassified	Unclassified	Unclassified	Unclassified	7064	No		8	1	0	Low-quality	Genome-fragment	10.28	AAI-based (high-confidence)	0	1
TmDContig00483191||full	Viruses	Duplodnaviria	Heunggongvirae	Uroviricota	Caudoviricetes	Unclassified	Unclassified	Unclassified	Unclassified	30937	No		62	2	1	Low-quality	Genome-fragment	22.16	AAI-based (high-confidence)	0	1
TmDContig00483215||full	Viruses	Duplodnaviria	Heunggongvirae	Uroviricota	Caudoviricetes	Unclassified	Unclassified	Unclassified	Unclassified	6614	No		15	1	0	Low-quality	Genome-fragment	3.65	HMM-based (lower-bound)	0	1
TmDContig00484919||full	Viruses	Duplodnaviria	Heunggongvirae	Uroviricota	Caudoviricetes	Unclassified	Unclassified	Unclassified	Unclassified	34613	No		45	5	1	Low-quality	Genome-fragment	21.53	AAI-based (medium-confidence)	0	1
TmDContig00485141||full	Viruses	Duplodnaviria	Heunggongvirae	Uroviricota	Caudoviricetes	Unclassified	Unclassified	Unclassified	Unclassified	9440	No		19	3	0	Low-quality	Genome-fragment	9.61	HMM-based (lower-bound)	0	1
TmDContig00486659||full	Viruses	Duplodnaviria	Heunggongvirae	Uroviricota	Caudoviricetes	Unclassified	Unclassified	Unclassified	Unclassified	8018	No		11	2	0	Low-quality	Genome-fragment	8.34	HMM-based (lower-bound)	0	1
TmDContig00487442||full	Viruses	Duplodnaviria	Heunggongvirae	Uroviricota	Caudoviricetes	Unclassified	Unclassified	Unclassified	Unclassified	5893	No		6	0	0	Not-determined	Genome-fragment			0	1	no viral genes detected
TmDContig00487521||full	Viruses	Duplodnaviria	Heunggongvirae	Uroviricota	Caudoviricetes	Unclassified	Unclassified	Unclassified	Unclassified	15140	No		18	4	0	Low-quality	Genome-fragment	26.31	AAI-based (medium-confidence)	0	1
TmDContig00490801||full	Viruses	Duplodnaviria	Heunggongvirae	Uroviricota	Caudoviricetes	Unclassified	Unclassified	Unclassified	Unclassified	20561	No		24	0	0	Medium-quality	Genome-fragment	50.94	AAI-based (medium-confidence)	0	1	no viral genes detected
TmDContig00490873||full	Viruses	Duplodnaviria	Heunggongvirae	Uroviricota	Caudoviricetes	Unclassified	Unclassified	Unclassified	Unclassified	7624	No		16	2	0	Low-quality	Genome-fragment	13.97	AAI-based (medium-confidence)	0	1
TmDContig00493731||full	Viruses	Duplodnaviria	Heunggongvirae	Uroviricota	Caudoviricetes	Unclassified	Unclassified	Unclassified	Unclassified	6125	No		14	2	0	Low-quality	Genome-fragment	10.32	AAI-based (medium-confidence)	0	1
TmDContig00494650||full	Viruses	Duplodnaviria	Heunggongvirae	Uroviricota	Caudoviricetes	Unclassified	Unclassified	Unclassified	Unclassified	5694	No		3	1	0	Low-quality	Genome-fragment	8.16	AAI-based (medium-confidence)	0	1
TmDContig00494936||full	Viruses	Duplodnaviria	Heunggongvirae	Uroviricota	Caudoviricetes	Unclassified	Unclassified	Unclassified	Unclassified	131262	No		158	23	3	Medium-quality	Genome-fragment	68.34	HMM-based (lower-bound)	0	1
TmDContig00494997||full	Unclassified	Unclassified	Unclassified	Unclassified	Unclassified	Unclassified	Unclassified	Unclassified	Unclassified	8859	No		24	0	1	Not-determined	Genome-fragment			0	1	no viral genes detected
TmDContig00495996||full	Viruses	Duplodnaviria	Heunggongvirae	Uroviricota	Caudoviricetes	Unclassified	Unclassified	Unclassified	Unclassified	16512	No		36	0	0	Not-determined	Genome-fragment			0	1	no viral genes detected
TmDContig00496223||full	Viruses	Duplodnaviria	Heunggongvirae	Uroviricota	Caudoviricetes	Unclassified	Unclassified	Unclassified	Unclassified	21432	No		44	1	0	Low-quality	Genome-fragment	15.35	AAI-based (high-confidence)	0	1
TmDContig00497087||full	Viruses	Duplodnaviria	Heunggongvirae	Uroviricota	Caudoviricetes	Unclassified	Unclassified	Unclassified	Unclassified	6162	No		15	0	0	Not-determined	Genome-fragment			0	1	no viral genes detected
TmDContig00498137||full|provirus_25360_40609	Viruses	Duplodnaviria	Heunggongvirae	Uroviricota	Caudoviricetes	Unclassified	Unclassified	Unclassified	Unclassified	15250	No		21	5	0	Low-quality	Genome-fragment	42.83	AAI-based (medium-confidence)	0	1
TmDContig00498299||full	Viruses	Duplodnaviria	Heunggongvirae	Uroviricota	Caudoviricetes	Unclassified	Unclassified	Unclassified	Unclassified	8125	No		5	0	0	Not-determined	Genome-fragment			0	1	no viral genes detected
TmDContig00499387||full	Viruses	Duplodnaviria	Heunggongvirae	Uroviricota	Caudoviricetes	Unclassified	Unclassified	Unclassified	Unclassified	6031	No		7	1	0	Low-quality	Genome-fragment	4.3	HMM-based (lower-bound)	0	1
TmDContig00499598||full	Viruses	Duplodnaviria	Heunggongvirae	Uroviricota	Caudoviricetes	Unclassified	Unclassified	Unclassified	Unclassified	7810	No		13	1	0	Low-quality	Genome-fragment	10.55	AAI-based (medium-confidence)	0	1
TmDContig00499842||full	Viruses	Duplodnaviria	Heunggongvirae	Uroviricota	Caudoviricetes	Unclassified	Unclassified	Unclassified	Unclassified	23938	No		32	2	0	Low-quality	Genome-fragment	43.03	AAI-based (medium-confidence)	0	1
TmDContig00500124||full	Viruses	Duplodnaviria	Heunggongvirae	Uroviricota	Caudoviricetes	Unclassified	Unclassified	Unclassified	Unclassified	5254	No		7	3	0	Low-quality	Genome-fragment	5.28	AAI-based (medium-confidence)	0	1
TmDContig00501202||0_partial	Viruses	Duplodnaviria	Heunggongvirae	Uroviricota	Caudoviricetes	Unclassified	Unclassified	Unclassified	Unclassified	18265	Yes	15363	32	3	3	Low-quality	Genome-fragment	22.67	HMM-based (lower-bound)	15.89	1
TmDContig00501313||full	Viruses	Duplodnaviria	Heunggongvirae	Uroviricota	Caudoviricetes	Unclassified	Unclassified	Unclassified	Unclassified	6760	No		12	5	0	Low-quality	Genome-fragment	4.29	AAI-based (high-confidence)	0	1
TmDContig00501318||full	Viruses	Varidnaviria	Bamfordvirae	Preplasmiviricota	Tectiliviricetes	Unclassified	Autolykiviridae	Unclassified	Unclassified	12087	No		7	2	0	Low-quality	Genome-fragment	20.18	HMM-based (lower-bound)	0	1.01	low-confidence ITR
TmDContig00501366||full	Viruses	Duplodnaviria	Heunggongvirae	Uroviricota	Caudoviricetes	Unclassified	Unclassified	Unclassified	Unclassified	14294	No		18	5	0	Low-quality	Genome-fragment	35.18	AAI-based (medium-confidence)	0	1
TmDContig00504343||full	Viruses	Duplodnaviria	Heunggongvirae	Uroviricota	Caudoviricetes	Unclassified	Unclassified	Unclassified	Unclassified	6675	No		15	1	1	Low-quality	Genome-fragment	3.81	HMM-based (lower-bound)	0	1
TmDContig00505623||full	Viruses	Duplodnaviria	Heunggongvirae	Uroviricota	Caudoviricetes	Unclassified	Unclassified	Unclassified	Unclassified	23214	No		32	5	0	Low-quality	Genome-fragment	49.47	AAI-based (medium-confidence)	0	1
TmDContig00506284||full	Viruses	Duplodnaviria	Heunggongvirae	Uroviricota	Caudoviricetes	Unclassified	Unclassified	Unclassified	Unclassified	12292	No		18	0	1	Not-determined	Genome-fragment			0	1	no viral genes detected
TmDContig00507563||full	Unclassified	Unclassified	Unclassified	Unclassified	Unclassified	Unclassified	Unclassified	Unclassified	Unclassified	5612	No		15	0	0	Not-determined	Genome-fragment			0	1	no viral genes detected
TmDContig00507964||full	Viruses	Duplodnaviria	Heunggongvirae	Uroviricota	Caudoviricetes	Unclassified	Unclassified	Unclassified	Unclassified	64947	No		102	11	3	Medium-quality	Genome-fragment	57.76	AAI-based (high-confidence)	0	1
TmDContig00508713||full	Viruses	Duplodnaviria	Heunggongvirae	Uroviricota	Caudoviricetes	Unclassified	Unclassified	Unclassified	Unclassified	8499	No		14	2	0	Low-quality	Genome-fragment	19.98	AAI-based (medium-confidence)	0	1
TmDContig00509263||full	Viruses	Duplodnaviria	Heunggongvirae	Uroviricota	Caudoviricetes	Unclassified	Unclassified	Unclassified	Unclassified	7898	No		18	0	0	Not-determined	Genome-fragment			0	1	no viral genes detected
TmDContig00509351||full	Viruses	Duplodnaviria	Heunggongvirae	Uroviricota	Caudoviricetes	Unclassified	Unclassified	Unclassified	Unclassified	32436	No		50	11	1	Low-quality	Genome-fragment	38.28	HMM-based (lower-bound)	0	1
TmDContig00510601||full	Viruses	Duplodnaviria	Heunggongvirae	Uroviricota	Caudoviricetes	Unclassified	Unclassified	Unclassified	Unclassified	7121	No		13	0	0	Not-determined	Genome-fragment			0	1	no viral genes detected
TmDContig00512272||full	Viruses	Duplodnaviria	Heunggongvirae	Uroviricota	Caudoviricetes	Unclassified	Unclassified	Unclassified	Unclassified	22137	No		34	3	0	Low-quality	Genome-fragment	13.79	AAI-based (medium-confidence)	0	1
TmDContig00512334||full	Viruses	Duplodnaviria	Heunggongvirae	Uroviricota	Caudoviricetes	Unclassified	Unclassified	Unclassified	Unclassified	6935	No		13	1	0	Low-quality	Genome-fragment	11.23	HMM-based (lower-bound)	0	1
TmDContig00512473||full	Viruses	Duplodnaviria	Heunggongvirae	Uroviricota	Caudoviricetes	Unclassified	Unclassified	Unclassified	Unclassified	6386	No		11	0	0	Not-determined	Genome-fragment			0	1	no viral genes detected
TmDContig00513845||full	Viruses	Duplodnaviria	Heunggongvirae	Uroviricota	Caudoviricetes	Unclassified	Unclassified	Unclassified	Unclassified	7066	No		8	4	0	Low-quality	Genome-fragment	15.88	AAI-based (medium-confidence)	0	1
TmDContig00514312||full	Viruses	Duplodnaviria	Heunggongvirae	Uroviricota	Caudoviricetes	Unclassified	Unclassified	Unclassified	Unclassified	5226	No		6	2	0	Low-quality	Genome-fragment	9.55	AAI-based (medium-confidence)	0	1
TmDContig00514775||full	Viruses	Duplodnaviria	Heunggongvirae	Uroviricota	Caudoviricetes	Unclassified	Unclassified	Unclassified	Unclassified	13221	No		28	11	0	Low-quality	Genome-fragment	25.37	AAI-based (medium-confidence)	0	1
TmDContig00516286||full	Viruses	Duplodnaviria	Heunggongvirae	Uroviricota	Caudoviricetes	Unclassified	Unclassified	Unclassified	Unclassified	6026	No		7	0	0	Low-quality	Genome-fragment	11.56	AAI-based (medium-confidence)	0	1	no viral genes detected
TmDContig00517004||full	Viruses	Duplodnaviria	Heunggongvirae	Uroviricota	Caudoviricetes	Unclassified	Unclassified	Unclassified	Unclassified	7768	No		11	1	0	Low-quality	Genome-fragment	14.41	AAI-based (medium-confidence)	0	1
TmDContig00517488||full	Viruses	Duplodnaviria	Heunggongvirae	Uroviricota	Caudoviricetes	Unclassified	Unclassified	Unclassified	Unclassified	6697	No		13	1	0	Low-quality	Genome-fragment	4.79	HMM-based (lower-bound)	0	1
TmDContig00517624||full	Viruses	Duplodnaviria	Heunggongvirae	Uroviricota	Caudoviricetes	Unclassified	Unclassified	Unclassified	Unclassified	5466	No		6	1	0	Low-quality	Genome-fragment	6.49	HMM-based (lower-bound)	0	1
TmDContig00518087||full	Viruses	Duplodnaviria	Heunggongvirae	Uroviricota	Caudoviricetes	Unclassified	Unclassified	Unclassified	Unclassified	25729	No		35	14	0	Medium-quality	Genome-fragment	53.78	AAI-based (medium-confidence)	0	1
TmDContig00519806||full	Viruses	Duplodnaviria	Heunggongvirae	Uroviricota	Caudoviricetes	Unclassified	Unclassified	Unclassified	Unclassified	5846	No		5	1	0	Low-quality	Genome-fragment	11.21	AAI-based (medium-confidence)	0	1
TmDContig00520196||full	Viruses	Duplodnaviria	Heunggongvirae	Uroviricota	Caudoviricetes	Unclassified	Unclassified	Unclassified	Unclassified	10510	No		17	2	0	Low-quality	Genome-fragment	8.69	HMM-based (lower-bound)	0	1
TmDContig00523369||full	Viruses	Duplodnaviria	Heunggongvirae	Uroviricota	Caudoviricetes	Unclassified	Unclassified	Unclassified	Unclassified	14750	No		30	1	0	Low-quality	Genome-fragment	17.29	HMM-based (lower-bound)	0	1.01	low-confidence DTR
TmDContig00523385||full	Unclassified	Unclassified	Unclassified	Unclassified	Unclassified	Unclassified	Unclassified	Unclassified	Unclassified	13348	No		29	0	0	Not-determined	Genome-fragment			0	1	no viral genes detected
TmDContig00524383||full	Unclassified	Unclassified	Unclassified	Unclassified	Unclassified	Unclassified	Unclassified	Unclassified	Unclassified	7209	No		11	1	0	Low-quality	Genome-fragment	0.57	HMM-based (lower-bound)	0	1
TmDContig00525015||full	Viruses	Duplodnaviria	Heunggongvirae	Uroviricota	Caudoviricetes	Unclassified	Unclassified	Unclassified	Unclassified	12134	No		21	0	1	Not-determined	Genome-fragment			0	1	no viral genes detected
TmDContig00526474||full	Viruses	Duplodnaviria	Heunggongvirae	Uroviricota	Caudoviricetes	Unclassified	Unclassified	Unclassified	Unclassified	6173	No		13	3	0	Low-quality	Genome-fragment	3.12	HMM-based (lower-bound)	0	1
TmDContig00527120||full	Viruses	Duplodnaviria	Heunggongvirae	Uroviricota	Caudoviricetes	Unclassified	Unclassified	Unclassified	Unclassified	10419	No		17	1	0	Low-quality	Genome-fragment	12.32	HMM-based (lower-bound)	0	1
TmDContig00528069||full	Unclassified	Unclassified	Unclassified	Unclassified	Unclassified	Unclassified	Unclassified	Unclassified	Unclassified	5009	No		11	0	0	Not-determined	Genome-fragment			0	1	no viral genes detected
TmDContig00529257||full	Viruses	Duplodnaviria	Heunggongvirae	Uroviricota	Caudoviricetes	Unclassified	Unclassified	Unclassified	Unclassified	14131	No		16	13	0	Low-quality	Genome-fragment	19.58	AAI-based (medium-confidence)	0	1
TmDContig00530264||full	Viruses	Duplodnaviria	Heunggongvirae	Uroviricota	Caudoviricetes	Unclassified	Unclassified	Unclassified	Unclassified	26356	Yes	12743	21	2	5	Low-quality	Genome-fragment	6.63	HMM-based (lower-bound)	51.65	1
TmDContig00530508||full	Viruses	Duplodnaviria	Heunggongvirae	Uroviricota	Caudoviricetes	Unclassified	Unclassified	Unclassified	Unclassified	9605	No		17	1	1	Low-quality	Genome-fragment	5.46	HMM-based (lower-bound)	0	1
TmDContig00531863||full	Viruses	Duplodnaviria	Heunggongvirae	Uroviricota	Caudoviricetes	Unclassified	Unclassified	Unclassified	Unclassified	14472	No		18	2	0	Low-quality	Genome-fragment	20.74	HMM-based (lower-bound)	0	1
TmDContig00531867||full	Viruses	Duplodnaviria	Heunggongvirae	Uroviricota	Caudoviricetes	Unclassified	Unclassified	Unclassified	Unclassified	15449	No		17	3	0	Low-quality	Genome-fragment	33.59	AAI-based (medium-confidence)	0	1.03
TmDContig00532826||full	Viruses	Duplodnaviria	Heunggongvirae	Uroviricota	Caudoviricetes	Unclassified	Unclassified	Unclassified	Unclassified	5296	No		9	4	0	Low-quality	Genome-fragment	8.8	HMM-based (lower-bound)	0	1.02
TmDContig00533207||full	Viruses	Duplodnaviria	Heunggongvirae	Uroviricota	Caudoviricetes	Unclassified	Unclassified	Unclassified	Unclassified	21826	No		47	4	1	Low-quality	Genome-fragment	42.19	AAI-based (medium-confidence)	0	1
TmDContig00533308||full	Viruses	Duplodnaviria	Heunggongvirae	Uroviricota	Caudoviricetes	Unclassified	Unclassified	Unclassified	Unclassified	13591	No		31	2	1	Low-quality	Genome-fragment	18.03	HMM-based (lower-bound)	0	1
TmDContig00533770||full	Viruses	Duplodnaviria	Heunggongvirae	Uroviricota	Caudoviricetes	Unclassified	Unclassified	Unclassified	Unclassified	20799	No		16	2	2	Medium-quality	Genome-fragment	50.74	AAI-based (medium-confidence)	0	1
TmDContig00534437||full	Viruses	Duplodnaviria	Heunggongvirae	Uroviricota	Caudoviricetes	Unclassified	Unclassified	Unclassified	Unclassified	6535	No		7	2	0	Low-quality	Genome-fragment	10.76	HMM-based (lower-bound)	0	1
TmDContig00534811||full|provirus_2826_37131	Viruses	Duplodnaviria	Heunggongvirae	Uroviricota	Caudoviricetes	Unclassified	Unclassified	Unclassified	Unclassified	34306	No		28	1	5	Low-quality	Genome-fragment	22.15	HMM-based (lower-bound)	0	1
TmDContig00537208||full	Viruses	Duplodnaviria	Heunggongvirae	Uroviricota	Caudoviricetes	Unclassified	Unclassified	Unclassified	Unclassified	13156	No		39	2	0	Low-quality	Genome-fragment	7.8	HMM-based (lower-bound)	0	1
TmDContig00537427||full	Viruses	Duplodnaviria	Heunggongvirae	Uroviricota	Caudoviricetes	Unclassified	Unclassified	Unclassified	Unclassified	5406	No		6	1	0	Low-quality	Genome-fragment	3.36	AAI-based (medium-confidence)	0	1
TmDContig00538429||full	Viruses	Duplodnaviria	Heunggongvirae	Uroviricota	Caudoviricetes	Unclassified	Unclassified	Unclassified	Unclassified	21093	No		46	1	0	Low-quality	Genome-fragment	27.64	HMM-based (lower-bound)	0	1.01	low-confidence DTR
TmDContig00538872||full	Viruses	Duplodnaviria	Heunggongvirae	Uroviricota	Caudoviricetes	Unclassified	Unclassified	Unclassified	Unclassified	6101	No		5	1	0	Low-quality	Genome-fragment	11.94	AAI-based (medium-confidence)	0	1
TmDContig00540201||full	Viruses	Duplodnaviria	Heunggongvirae	Uroviricota	Caudoviricetes	Unclassified	Unclassified	Unclassified	Unclassified	6179	No		12	2	0	Low-quality	Genome-fragment	9.58	AAI-based (high-confidence)	0	1
TmDContig00541442||full	Viruses	Duplodnaviria	Heunggongvirae	Uroviricota	Caudoviricetes	Unclassified	Unclassified	Unclassified	Unclassified	5422	No		3	1	0	Low-quality	Genome-fragment	12.2	AAI-based (medium-confidence)	0	1
TmDContig00542527||full	Viruses	Duplodnaviria	Heunggongvirae	Uroviricota	Caudoviricetes	Unclassified	Unclassified	Unclassified	Unclassified	7763	No		20	0	0	Not-determined	Genome-fragment			0	1	no viral genes detected
TmDContig00542671||full	Viruses	Duplodnaviria	Heunggongvirae	Uroviricota	Caudoviricetes	Unclassified	Unclassified	Unclassified	Unclassified	9768	No		22	1	1	Low-quality	Genome-fragment	7.98	AAI-based (medium-confidence)	0	1
TmDContig00542717||full	Viruses	Duplodnaviria	Heunggongvirae	Uroviricota	Caudoviricetes	Unclassified	Unclassified	Unclassified	Unclassified	7086	No		7	1	0	Low-quality	Genome-fragment	15.81	AAI-based (medium-confidence)	0	1
TmDContig00543371||full	Viruses	Duplodnaviria	Heunggongvirae	Uroviricota	Caudoviricetes	Unclassified	Unclassified	Unclassified	Unclassified	16677	No		33	3	0	Low-quality	Genome-fragment	29.07	AAI-based (medium-confidence)	0	1
TmDContig00544433||full|provirus_2_58163	Viruses	Duplodnaviria	Heunggongvirae	Uroviricota	Caudoviricetes	Unclassified	Unclassified	Unclassified	Unclassified	58162	No		100	21	1	Medium-quality	Genome-fragment	70.45	HMM-based (lower-bound)	0	1
TmDContig00544600||full	Viruses	Duplodnaviria	Heunggongvirae	Uroviricota	Caudoviricetes	Unclassified	Unclassified	Unclassified	Unclassified	12879	No		25	1	1	Low-quality	Genome-fragment	10.23	HMM-based (lower-bound)	0	1
TmDContig00545374||full	Viruses	Duplodnaviria	Heunggongvirae	Uroviricota	Caudoviricetes	Unclassified	Unclassified	Unclassified	Unclassified	9020	No		12	1	1	Low-quality	Genome-fragment	8.01	HMM-based (lower-bound)	0	1
TmDContig00545412||full|provirus_10007_32614	Viruses	Duplodnaviria	Heunggongvirae	Uroviricota	Caudoviricetes	Unclassified	Unclassified	Unclassified	Unclassified	22608	No		25	16	1	Medium-quality	Genome-fragment	54.86	AAI-based (medium-confidence)	0	1
TmDContig00545975||full	Viruses	Duplodnaviria	Heunggongvirae	Uroviricota	Caudoviricetes	Unclassified	Unclassified	Unclassified	Unclassified	7098	No		8	5	0	Low-quality	Genome-fragment	13.8	AAI-based (medium-confidence)	0	1
TmDContig00546243||full	Viruses	Duplodnaviria	Heunggongvirae	Uroviricota	Caudoviricetes	Unclassified	Unclassified	Unclassified	Unclassified	5174	No		12	1	0	Low-quality	Genome-fragment	2.89	HMM-based (lower-bound)	0	1
TmDContig00547760||full	Viruses	Duplodnaviria	Heunggongvirae	Uroviricota	Caudoviricetes	Unclassified	Unclassified	Unclassified	Unclassified	19787	No		40	15	0	Low-quality	Genome-fragment	37.85	AAI-based (high-confidence)	0	1
TmDContig00548557||full	Viruses	Duplodnaviria	Heunggongvirae	Uroviricota	Caudoviricetes	Unclassified	Unclassified	Unclassified	Unclassified	13127	No		13	2	0	Low-quality	Genome-fragment	18.4	AAI-based (high-confidence)	0	1
TmDContig00549895||full	Viruses	Duplodnaviria	Heunggongvirae	Uroviricota	Caudoviricetes	Unclassified	Unclassified	Unclassified	Unclassified	7811	No		9	1	0	Low-quality	Genome-fragment	12.94	HMM-based (lower-bound)	0	1
TmDContig00550478||full	Viruses	Duplodnaviria	Heunggongvirae	Uroviricota	Caudoviricetes	Unclassified	Unclassified	Unclassified	Unclassified	9336	No		14	0	1	Low-quality	Genome-fragment	15.91	AAI-based (medium-confidence)	0	1	no viral genes detected
TmDContig00550600||full	Viruses	Duplodnaviria	Heunggongvirae	Uroviricota	Caudoviricetes	Unclassified	Unclassified	Unclassified	Unclassified	5709	No		5	0	0	Not-determined	Genome-fragment			0	1	no viral genes detected
TmDContig00550983||full	Viruses	Duplodnaviria	Heunggongvirae	Uroviricota	Caudoviricetes	Unclassified	Unclassified	Unclassified	Unclassified	5493	No		11	1	1	Low-quality	Genome-fragment	3.78	HMM-based (lower-bound)	0	1
TmDContig00551784||full	Viruses	Duplodnaviria	Heunggongvirae	Uroviricota	Caudoviricetes	Unclassified	Unclassified	Unclassified	Unclassified	9372	No		14	3	0	Low-quality	Genome-fragment	11.55	HMM-based (lower-bound)	0	1
TmDContig00552390||full	Viruses	Duplodnaviria	Heunggongvirae	Uroviricota	Caudoviricetes	Unclassified	Unclassified	Unclassified	Unclassified	179103	No		262	32	10	Medium-quality	Genome-fragment	74.47	HMM-based (lower-bound)	0	1
TmDContig00553237||full	Viruses	Duplodnaviria	Heunggongvirae	Uroviricota	Caudoviricetes	Unclassified	Unclassified	Unclassified	Unclassified	6978	No		6	1	0	Low-quality	Genome-fragment	7.42	HMM-based (lower-bound)	0	1
TmDContig00553528||full	Viruses	Duplodnaviria	Heunggongvirae	Uroviricota	Caudoviricetes	Unclassified	Unclassified	Unclassified	Unclassified	41619	No		51	5	0	High-quality	High-quality	96.38	AAI-based (high-confidence)	0	1
TmDContig00554434||full	Viruses	Duplodnaviria	Heunggongvirae	Uroviricota	Caudoviricetes	Unclassified	Unclassified	Unclassified	Unclassified	63081	No		73	6	6	High-quality	High-quality	91.98	AAI-based (medium-confidence)	0	1.01
TmDContig00555049||full	Viruses	Duplodnaviria	Heunggongvirae	Uroviricota	Caudoviricetes	Unclassified	Unclassified	Unclassified	Unclassified	12374	Yes	9365	19	3	2	Low-quality	Genome-fragment	20.1	AAI-based (medium-confidence)	24.32	1
TmDContig00555435||full	Viruses	Duplodnaviria	Heunggongvirae	Uroviricota	Caudoviricetes	Unclassified	Unclassified	Unclassified	Unclassified	12630	No		23	1	0	Low-quality	Genome-fragment	23.64	HMM-based (lower-bound)	0	1
TmDContig00556198||full	Viruses	Duplodnaviria	Heunggongvirae	Uroviricota	Caudoviricetes	Unclassified	Unclassified	Unclassified	Unclassified	5447	No		6	2	0	Low-quality	Genome-fragment	14.46	AAI-based (medium-confidence)	0	1
TmDContig00556235||full	Viruses	Duplodnaviria	Heunggongvirae	Uroviricota	Caudoviricetes	Unclassified	Unclassified	Unclassified	Unclassified	5264	No		11	1	0	Low-quality	Genome-fragment	5.47	HMM-based (lower-bound)	0	1
TmDContig00556826||full	Viruses	Duplodnaviria	Heunggongvirae	Uroviricota	Caudoviricetes	Unclassified	Unclassified	Unclassified	Unclassified	5475	No		11	1	0	Low-quality	Genome-fragment	5.54	HMM-based (lower-bound)	0	1
TmDContig00558269||full	Viruses	Duplodnaviria	Heunggongvirae	Uroviricota	Caudoviricetes	Unclassified	Unclassified	Unclassified	Unclassified	10991	No		15	1	0	Low-quality	Genome-fragment	14.48	HMM-based (lower-bound)	0	1
TmDContig00559035||full	Viruses	Duplodnaviria	Heunggongvirae	Uroviricota	Caudoviricetes	Unclassified	Unclassified	Unclassified	Unclassified	18033	No		19	1	0	Low-quality	Genome-fragment	10.03	AAI-based (medium-confidence)	0	1
TmDContig00561945||full	Viruses	Duplodnaviria	Heunggongvirae	Uroviricota	Caudoviricetes	Unclassified	Unclassified	Unclassified	Unclassified	7850	No		12	5	1	Low-quality	Genome-fragment	14.75	AAI-based (medium-confidence)	0	1
TmDContig00562014||full	Viruses	Duplodnaviria	Heunggongvirae	Uroviricota	Caudoviricetes	Unclassified	Unclassified	Unclassified	Unclassified	6299	No		8	1	0	Low-quality	Genome-fragment	3.77	HMM-based (lower-bound)	0	1
TmDContig00564008||full	Viruses	Duplodnaviria	Heunggongvirae	Uroviricota	Caudoviricetes	Unclassified	Unclassified	Unclassified	Unclassified	9920	No		11	3	0	Low-quality	Genome-fragment	14.71	AAI-based (medium-confidence)	0	1
TmDContig00565054||full	Viruses	Duplodnaviria	Heunggongvirae	Uroviricota	Caudoviricetes	Unclassified	Unclassified	Unclassified	Unclassified	5056	No		5	1	0	Low-quality	Genome-fragment	8.13	HMM-based (lower-bound)	0	1
TmDContig00565472||full	Viruses	Duplodnaviria	Heunggongvirae	Uroviricota	Caudoviricetes	Unclassified	Unclassified	Unclassified	Unclassified	19295	No		32	7	2	Low-quality	Genome-fragment	30.87	AAI-based (medium-confidence)	0	1
TmDContig00565603||full	Viruses	Duplodnaviria	Heunggongvirae	Uroviricota	Caudoviricetes	Unclassified	Unclassified	Unclassified	Unclassified	15142	No		19	4	0	Low-quality	Genome-fragment	14.93	AAI-based (high-confidence)	0	1
TmDContig00566401||full	Viruses	Duplodnaviria	Heunggongvirae	Uroviricota	Caudoviricetes	Unclassified	Unclassified	Unclassified	Unclassified	7100	No		7	0	0	Low-quality	Genome-fragment	10.58	AAI-based (high-confidence)	0	1	no viral genes detected
TmDContig00567103||full|provirus_96336_196262	Viruses	Duplodnaviria	Heunggongvirae	Uroviricota	Caudoviricetes	Unclassified	Unclassified	Unclassified	Unclassified	99927	No		94	1	14	Medium-quality	Genome-fragment	66.51	HMM-based (lower-bound)	0	1
TmDContig00567763||full	Viruses	Duplodnaviria	Heunggongvirae	Uroviricota	Caudoviricetes	Unclassified	Unclassified	Unclassified	Unclassified	8229	No		14	0	0	Not-determined	Genome-fragment			0	1	no viral genes detected
TmDContig00567884||full	Viruses	Duplodnaviria	Heunggongvirae	Uroviricota	Caudoviricetes	Unclassified	Unclassified	Unclassified	Unclassified	5546	No		9	3	0	Low-quality	Genome-fragment	6.17	HMM-based (lower-bound)	0	1
TmDContig00568873||full	Viruses	Duplodnaviria	Heunggongvirae	Uroviricota	Caudoviricetes	Unclassified	Unclassified	Unclassified	Unclassified	7369	No		8	3	0	Low-quality	Genome-fragment	11	AAI-based (medium-confidence)	0	1
TmDContig00568988||full	Viruses	Duplodnaviria	Heunggongvirae	Uroviricota	Caudoviricetes	Unclassified	Unclassified	Unclassified	Unclassified	70232	No		127	9	1	Medium-quality	Genome-fragment	61.61	HMM-based (lower-bound)	0	1
TmDContig00570918||full	Viruses	Varidnaviria	Bamfordvirae	Preplasmiviricota	Tectiliviricetes	Kalamavirales	Tectiviridae	Unclassified	Unclassified	15185	No		25	1	1	Low-quality	Genome-fragment	36.13	HMM-based (lower-bound)	0	1
TmDContig00571887||full	Unclassified	Unclassified	Unclassified	Unclassified	Unclassified	Unclassified	Unclassified	Unclassified	Unclassified	6451	No		5	0	0	Not-determined	Genome-fragment			0	1	no viral genes detected
TmDContig00575433||full	Viruses	Duplodnaviria	Heunggongvirae	Uroviricota	Caudoviricetes	Unclassified	Unclassified	Unclassified	Unclassified	11819	Yes	9489	16	2	2	Low-quality	Genome-fragment	18.5	AAI-based (medium-confidence)	19.71	1
TmDContig00575896||full	Viruses	Duplodnaviria	Heunggongvirae	Uroviricota	Caudoviricetes	Unclassified	Unclassified	Unclassified	Unclassified	6700	No		11	2	0	Low-quality	Genome-fragment	8.74	HMM-based (lower-bound)	0	1
TmDContig00576936||full	Viruses	Duplodnaviria	Heunggongvirae	Uroviricota	Caudoviricetes	Unclassified	Unclassified	Unclassified	Unclassified	5721	No		9	5	0	Low-quality	Genome-fragment	15.88	AAI-based (medium-confidence)	0	1
TmDContig00578967||full	Viruses	Duplodnaviria	Heunggongvirae	Uroviricota	Caudoviricetes	Unclassified	Unclassified	Unclassified	Unclassified	19262	No		24	0	2	Not-determined	Genome-fragment			0	1	no viral genes detected
TmDContig00579198||full	Viruses	Duplodnaviria	Heunggongvirae	Uroviricota	Caudoviricetes	Unclassified	Unclassified	Unclassified	Unclassified	6430	No		23	0	0	Not-determined	Genome-fragment			0	1	no viral genes detected
TmDContig00582274||full	Viruses	Duplodnaviria	Heunggongvirae	Uroviricota	Caudoviricetes	Unclassified	Unclassified	Unclassified	Unclassified	5035	No		5	0	0	Not-determined	Genome-fragment			0	1	no viral genes detected
TmDContig00584298||full	Viruses	Duplodnaviria	Heunggongvirae	Uroviricota	Caudoviricetes	Unclassified	Unclassified	Unclassified	Unclassified	43700	No		66	8	1	Medium-quality	Genome-fragment	64.58	AAI-based (medium-confidence)	0	1
TmDContig00584514||full	Viruses	Duplodnaviria	Heunggongvirae	Uroviricota	Caudoviricetes	Unclassified	Unclassified	Unclassified	Unclassified	6764	No		11	1	0	Low-quality	Genome-fragment	5.02	HMM-based (lower-bound)	0	1
TmDContig00585369||full	Viruses	Duplodnaviria	Heunggongvirae	Uroviricota	Caudoviricetes	Unclassified	Unclassified	Unclassified	Unclassified	5431	No		10	3	0	Low-quality	Genome-fragment	6.36	HMM-based (lower-bound)	0	1
TmDContig00585773||full	Viruses	Duplodnaviria	Heunggongvirae	Uroviricota	Caudoviricetes	Unclassified	Unclassified	Unclassified	Unclassified	5298	No		12	1	0	Low-quality	Genome-fragment	1.78	HMM-based (lower-bound)	0	1
TmDContig00585791||full	Viruses	Duplodnaviria	Heunggongvirae	Uroviricota	Caudoviricetes	Unclassified	Unclassified	Unclassified	Unclassified	6069	No		3	2	0	Low-quality	Genome-fragment	8.45	AAI-based (medium-confidence)	0	1.05
TmDContig00587208||full	Viruses	Duplodnaviria	Heunggongvirae	Uroviricota	Caudoviricetes	Unclassified	Unclassified	Unclassified	Unclassified	5521	No		17	1	0	Low-quality	Genome-fragment	3.57	HMM-based (lower-bound)	0	1
TmDContig00587522||full	Unclassified	Unclassified	Unclassified	Unclassified	Unclassified	Unclassified	Unclassified	Unclassified	Unclassified	12097	No		17	0	0	Not-determined	Genome-fragment			0	1	no viral genes detected
TmDContig00589439||full	Viruses	Duplodnaviria	Heunggongvirae	Uroviricota	Caudoviricetes	Unclassified	Unclassified	Unclassified	Unclassified	34094	No		42	9	0	Medium-quality	Genome-fragment	74.56	AAI-based (high-confidence)	0	1
TmDContig00589786||full	Viruses	Duplodnaviria	Heunggongvirae	Uroviricota	Caudoviricetes	Unclassified	Unclassified	Unclassified	Unclassified	16011	No		22	2	3	Low-quality	Genome-fragment	36.83	AAI-based (medium-confidence)	0	1
TmDContig00591982||full	Viruses	Duplodnaviria	Heunggongvirae	Uroviricota	Caudoviricetes	Unclassified	Unclassified	Unclassified	Unclassified	6570	No		17	5	0	Low-quality	Genome-fragment	8.39	HMM-based (lower-bound)	0	1
TmDContig00592927||full	Viruses	Duplodnaviria	Heunggongvirae	Uroviricota	Caudoviricetes	Unclassified	Unclassified	Unclassified	Unclassified	21646	No		43	6	0	Low-quality	Genome-fragment	23.08	HMM-based (lower-bound)	0	1
TmDContig00594514||full	Viruses	Duplodnaviria	Heunggongvirae	Uroviricota	Caudoviricetes	Unclassified	Unclassified	Unclassified	Unclassified	5739	No		12	1	0	Low-quality	Genome-fragment	5.24	HMM-based (lower-bound)	0	1
TmDContig00596549||full	Viruses	Duplodnaviria	Heunggongvirae	Uroviricota	Caudoviricetes	Unclassified	Unclassified	Unclassified	Unclassified	10777	No		9	3	0	Low-quality	Genome-fragment	19.87	AAI-based (medium-confidence)	0	1
TmDContig00597217||full	Viruses	Duplodnaviria	Heunggongvirae	Uroviricota	Caudoviricetes	Unclassified	Unclassified	Unclassified	Unclassified	7545	No		14	3	0	Low-quality	Genome-fragment	6.92	AAI-based (medium-confidence)	0	1.01
TmDContig00597234||full	Viruses	Duplodnaviria	Heunggongvirae	Uroviricota	Caudoviricetes	Unclassified	Unclassified	Unclassified	Unclassified	14843	No		14	0	3	Not-determined	Genome-fragment			0	1.03	no viral genes detected
TmDContig00597871||full	Viruses	Duplodnaviria	Heunggongvirae	Uroviricota	Caudoviricetes	Unclassified	Unclassified	Unclassified	Unclassified	5382	No		8	0	0	Not-determined	Genome-fragment			0	1	no viral genes detected
TmDContig00598940||full	Viruses	Duplodnaviria	Heunggongvirae	Uroviricota	Caudoviricetes	Unclassified	Unclassified	Unclassified	Unclassified	26646	No		43	4	3	Low-quality	Genome-fragment	10.57	AAI-based (medium-confidence)	0	1
TmDContig00599567||lt2gene	Viruses	Duplodnaviria	Heunggongvirae	Uroviricota	Caudoviricetes	Unclassified	Unclassified	Unclassified	Unclassified	7653	No		2	0	1	Not-determined	Genome-fragment			0	1	no viral genes detected
TmDContig00600404||full	Viruses	Duplodnaviria	Heunggongvirae	Uroviricota	Caudoviricetes	Unclassified	Unclassified	Unclassified	Unclassified	5352	No		8	1	0	Low-quality	Genome-fragment	8.97	AAI-based (medium-confidence)	0	1
TmDContig00601418||full	Viruses	Duplodnaviria	Heunggongvirae	Uroviricota	Caudoviricetes	Unclassified	Unclassified	Unclassified	Unclassified	13364	No		27	1	0	Low-quality	Genome-fragment	21.64	HMM-based (lower-bound)	0	1
TmDContig00602558||full	Viruses	Duplodnaviria	Heunggongvirae	Uroviricota	Caudoviricetes	Unclassified	Unclassified	Unclassified	Unclassified	7665	No		12	1	0	Low-quality	Genome-fragment	9.66	HMM-based (lower-bound)	0	1
TmDContig00603188||full	Viruses	Duplodnaviria	Heunggongvirae	Uroviricota	Caudoviricetes	Unclassified	Unclassified	Unclassified	Unclassified	9723	No		20	2	1	Low-quality	Genome-fragment	6.22	HMM-based (lower-bound)	0	1.02
TmDContig00603568||full	Viruses	Varidnaviria	Bamfordvirae	Nucleocytoviricota	Megaviricetes	Imitervirales	Mimiviridae	Unclassified	Unclassified	6715	No		13	2	0	Low-quality	Genome-fragment	0.68	HMM-based (lower-bound)	0	1.01
TmDContig00604947||full	Viruses	Duplodnaviria	Heunggongvirae	Uroviricota	Caudoviricetes	Unclassified	Unclassified	Unclassified	Unclassified	18836	No		30	13	0	Low-quality	Genome-fragment	24.35	AAI-based (medium-confidence)	0	1
TmDContig00605258||full	Viruses	Duplodnaviria	Heunggongvirae	Uroviricota	Caudoviricetes	Unclassified	Unclassified	Unclassified	Unclassified	5069	No		11	3	0	Low-quality	Genome-fragment	7.77	AAI-based (medium-confidence)	0	1
TmDContig00605942||full	Viruses	Duplodnaviria	Heunggongvirae	Uroviricota	Caudoviricetes	Unclassified	Vilmaviridae	Unclassified	Unclassified	6076	No		11	2	0	Low-quality	Genome-fragment	11.95	AAI-based (medium-confidence)	0	1
TmDContig00606706||full	Viruses	Duplodnaviria	Heunggongvirae	Uroviricota	Caudoviricetes	Unclassified	Unclassified	Unclassified	Unclassified	6851	No		12	2	0	Low-quality	Genome-fragment	3.78	HMM-based (lower-bound)	0	1
TmDContig00606882||full	Viruses	Duplodnaviria	Heunggongvirae	Uroviricota	Caudoviricetes	Unclassified	Unclassified	Unclassified	Unclassified	10315	No		15	5	0	Low-quality	Genome-fragment	21.1	AAI-based (medium-confidence)	0	1.01
TmDContig00607677||full	Viruses	Duplodnaviria	Heunggongvirae	Uroviricota	Caudoviricetes	Unclassified	Unclassified	Unclassified	Unclassified	9874	No		14	2	0	Low-quality	Genome-fragment	13.53	HMM-based (lower-bound)	0	1
TmDContig00607796||full	Viruses	Duplodnaviria	Heunggongvirae	Uroviricota	Caudoviricetes	Unclassified	Unclassified	Unclassified	Unclassified	5040	No		6	2	0	Low-quality	Genome-fragment	11.04	AAI-based (medium-confidence)	0	1
TmDContig00609058||full	Viruses	Duplodnaviria	Heunggongvirae	Uroviricota	Caudoviricetes	Unclassified	Unclassified	Unclassified	Unclassified	7048	Yes	5990	10	2	1	Low-quality	Genome-fragment	8.76	HMM-based (lower-bound)	15.01	1
TmDContig00610155||full	Viruses	Duplodnaviria	Heunggongvirae	Uroviricota	Caudoviricetes	Unclassified	Unclassified	Unclassified	Unclassified	6424	No		4	0	0	Not-determined	Genome-fragment			0	1	no viral genes detected
TmDContig00610794||full	Viruses	Duplodnaviria	Heunggongvirae	Uroviricota	Caudoviricetes	Unclassified	Unclassified	Unclassified	Unclassified	5104	No		5	1	0	Low-quality	Genome-fragment	2.09	HMM-based (lower-bound)	0	1
TmDContig00611905||full	Viruses	Duplodnaviria	Heunggongvirae	Uroviricota	Caudoviricetes	Unclassified	Unclassified	Unclassified	Unclassified	15558	No		28	1	1	Low-quality	Genome-fragment	9.91	HMM-based (lower-bound)	0	1
TmDContig00611926||full	Viruses	Duplodnaviria	Heunggongvirae	Uroviricota	Caudoviricetes	Unclassified	Unclassified	Unclassified	Unclassified	6002	No		9	0	0	Low-quality	Genome-fragment	9.12	AAI-based (medium-confidence)	0	1	no viral genes detected
TmDContig00612776||full	Viruses	Duplodnaviria	Heunggongvirae	Uroviricota	Caudoviricetes	Unclassified	Unclassified	Unclassified	Unclassified	9209	No		8	0	0	Low-quality	Genome-fragment	4.59	AAI-based (medium-confidence)	0	1	no viral genes detected
TmDContig00613333||full	Viruses	Duplodnaviria	Heunggongvirae	Uroviricota	Caudoviricetes	Unclassified	Unclassified	Unclassified	Unclassified	6552	No		11	8	0	Low-quality	Genome-fragment	9.77	AAI-based (medium-confidence)	0	1
TmDContig00614984||full	Viruses	Duplodnaviria	Heunggongvirae	Uroviricota	Caudoviricetes	Unclassified	Unclassified	Unclassified	Unclassified	45756	No		87	13	0	Medium-quality	Genome-fragment	85.93	AAI-based (medium-confidence)	0	1
TmDContig00615571||full	Viruses	Duplodnaviria	Heunggongvirae	Uroviricota	Caudoviricetes	Unclassified	Unclassified	Unclassified	Unclassified	7459	No		10	1	0	Low-quality	Genome-fragment	5.16	HMM-based (lower-bound)	0	1
TmDContig00618600||full	Viruses	Duplodnaviria	Heunggongvirae	Uroviricota	Caudoviricetes	Unclassified	Unclassified	Unclassified	Unclassified	10774	No		12	0	0	Not-determined	Genome-fragment			0	1	no viral genes detected
TmDContig00619687||full	Viruses	Duplodnaviria	Heunggongvirae	Uroviricota	Caudoviricetes	Unclassified	Unclassified	Unclassified	Unclassified	5709	No		10	1	0	Low-quality	Genome-fragment	5.08	HMM-based (lower-bound)	0	1
TmDContig00621635||full	Viruses	Duplodnaviria	Heunggongvirae	Uroviricota	Caudoviricetes	Unclassified	Unclassified	Unclassified	Unclassified	44489	No		63	15	1	Complete	High-quality	100	DTR (high-confidence)	0	1
TmDContig00622776||full	Viruses	Duplodnaviria	Heunggongvirae	Uroviricota	Caudoviricetes	Unclassified	Unclassified	Unclassified	Unclassified	7281	No		18	4	0	Low-quality	Genome-fragment	3.63	HMM-based (lower-bound)	0	1
TmDContig00623914||full	Viruses	Duplodnaviria	Heunggongvirae	Uroviricota	Caudoviricetes	Unclassified	Unclassified	Unclassified	Unclassified	5267	No		10	0	0	Low-quality	Genome-fragment	9.01	AAI-based (medium-confidence)	0	1	no viral genes detected
TmDContig00624055||full	Viruses	Duplodnaviria	Heunggongvirae	Uroviricota	Caudoviricetes	Unclassified	Unclassified	Unclassified	Unclassified	8589	No		11	3	0	Low-quality	Genome-fragment	8.17	AAI-based (medium-confidence)	0	1
TmDContig00624401||full	Viruses	Duplodnaviria	Heunggongvirae	Uroviricota	Caudoviricetes	Unclassified	Unclassified	Unclassified	Unclassified	11168	No		11	1	0	Low-quality	Genome-fragment	16.56	HMM-based (lower-bound)	0	1
TmDContig00624884||full	Viruses	Duplodnaviria	Heunggongvirae	Uroviricota	Caudoviricetes	Unclassified	Unclassified	Unclassified	Unclassified	5091	No		10	1	0	Low-quality	Genome-fragment	1.76	HMM-based (lower-bound)	0	1.02
TmDContig00625523||full	Viruses	Duplodnaviria	Heunggongvirae	Uroviricota	Caudoviricetes	Unclassified	Unclassified	Unclassified	Unclassified	13295	No		16	4	1	Low-quality	Genome-fragment	18.67	AAI-based (medium-confidence)	0	1
TmDContig00625748||full	Viruses	Duplodnaviria	Heunggongvirae	Uroviricota	Caudoviricetes	Unclassified	Unclassified	Unclassified	Unclassified	15359	No		21	8	0	Low-quality	Genome-fragment	33.67	AAI-based (medium-confidence)	0	1
TmDContig00626261||full	Viruses	Duplodnaviria	Heunggongvirae	Uroviricota	Caudoviricetes	Unclassified	Unclassified	Unclassified	Unclassified	7682	No		13	6	0	Low-quality	Genome-fragment	10.18	HMM-based (lower-bound)	0	1
TmDContig00629288||full	Viruses	Duplodnaviria	Heunggongvirae	Uroviricota	Caudoviricetes	Unclassified	Unclassified	Unclassified	Unclassified	5264	No		7	0	0	Low-quality	Genome-fragment	9.77	AAI-based (medium-confidence)	0	1	no viral genes detected
TmDContig00631243||full	Viruses	Duplodnaviria	Heunggongvirae	Uroviricota	Caudoviricetes	Unclassified	Unclassified	Unclassified	Unclassified	10496	No		5	2	0	Low-quality	Genome-fragment	24.5	AAI-based (medium-confidence)	0	1
TmDContig00631689||full	Viruses	Duplodnaviria	Heunggongvirae	Uroviricota	Caudoviricetes	Unclassified	Unclassified	Unclassified	Unclassified	5501	No		7	2	0	Low-quality	Genome-fragment	3.63	AAI-based (high-confidence)	0	1
TmDContig00631878||full	Viruses	Duplodnaviria	Heunggongvirae	Uroviricota	Caudoviricetes	Unclassified	Unclassified	Unclassified	Unclassified	29794	No		49	1	1	Low-quality	Genome-fragment	20.75	AAI-based (medium-confidence)	0	1
TmDContig00632088||full	Viruses	Duplodnaviria	Heunggongvirae	Uroviricota	Caudoviricetes	Unclassified	Unclassified	Unclassified	Unclassified	5789	Yes	4413	8	3	1	Low-quality	Genome-fragment	7.5	AAI-based (medium-confidence)	23.77	1
TmDContig00633049||full	Viruses	Duplodnaviria	Heunggongvirae	Uroviricota	Caudoviricetes	Unclassified	Unclassified	Unclassified	Unclassified	11808	No		18	3	0	Low-quality	Genome-fragment	26.42	AAI-based (medium-confidence)	0	1
TmDContig00633521||full	Viruses	Duplodnaviria	Heunggongvirae	Uroviricota	Caudoviricetes	Unclassified	Unclassified	Unclassified	Unclassified	6369	No		10	3	0	Low-quality	Genome-fragment	16.86	AAI-based (high-confidence)	0	1
TmDContig00633779||full	Viruses	Duplodnaviria	Heunggongvirae	Uroviricota	Caudoviricetes	Unclassified	Unclassified	Unclassified	Unclassified	17074	No		34	5	1	Low-quality	Genome-fragment	10.33	HMM-based (lower-bound)	0	1
TmDContig00634092||full	Viruses	Duplodnaviria	Heunggongvirae	Uroviricota	Caudoviricetes	Unclassified	Unclassified	Unclassified	Unclassified	7850	No		17	0	0	Low-quality	Genome-fragment	14.31	AAI-based (high-confidence)	0	1	no viral genes detected
TmDContig00634540||full	Viruses	Duplodnaviria	Heunggongvirae	Uroviricota	Caudoviricetes	Unclassified	Unclassified	Unclassified	Unclassified	8803	No		12	4	0	Low-quality	Genome-fragment	22.7	AAI-based (medium-confidence)	0	1
TmDContig00635557||full	Viruses	Duplodnaviria	Heunggongvirae	Uroviricota	Caudoviricetes	Unclassified	Unclassified	Unclassified	Unclassified	9384	No		10	0	0	Not-determined	Genome-fragment			0	1	no viral genes detected
TmDContig00635565||full	Viruses	Duplodnaviria	Heunggongvirae	Uroviricota	Caudoviricetes	Unclassified	Unclassified	Unclassified	Unclassified	5051	No		9	0	0	Not-determined	Genome-fragment			0	1	no viral genes detected
TmDContig00636318||full	Viruses	Duplodnaviria	Heunggongvirae	Uroviricota	Caudoviricetes	Unclassified	Unclassified	Unclassified	Unclassified	6995	No		5	2	0	Low-quality	Genome-fragment	11.05	AAI-based (medium-confidence)	0	1
TmDContig00636508||full	Viruses	Duplodnaviria	Heunggongvirae	Uroviricota	Caudoviricetes	Unclassified	Unclassified	Unclassified	Unclassified	5600	No		8	4	0	Low-quality	Genome-fragment	12.46	AAI-based (medium-confidence)	0	1
TmDContig00636842||full	Viruses	Duplodnaviria	Heunggongvirae	Uroviricota	Caudoviricetes	Unclassified	Zobellviridae	Unclassified	Unclassified	8807	No		6	2	0	Low-quality	Genome-fragment	17.5	AAI-based (medium-confidence)	0	1
TmDContig00643804||full	Viruses	Duplodnaviria	Heunggongvirae	Uroviricota	Caudoviricetes	Unclassified	Unclassified	Unclassified	Unclassified	7669	No		13	0	0	Not-determined	Genome-fragment			0	1	no viral genes detected
TmDContig00645637||full	Viruses	Duplodnaviria	Heunggongvirae	Uroviricota	Caudoviricetes	Unclassified	Unclassified	Unclassified	Unclassified	8178	No		10	0	0	Not-determined	Genome-fragment			0	1	no viral genes detected
TmDContig00647999||full	Viruses	Duplodnaviria	Heunggongvirae	Uroviricota	Caudoviricetes	Unclassified	Unclassified	Unclassified	Unclassified	16086	No		27	4	0	Low-quality	Genome-fragment	32.04	AAI-based (medium-confidence)	0	1
TmDContig00648382||full	Viruses	Duplodnaviria	Heunggongvirae	Uroviricota	Caudoviricetes	Unclassified	Unclassified	Unclassified	Unclassified	5351	No		4	1	0	Low-quality	Genome-fragment	5.66	AAI-based (high-confidence)	0	1
TmDContig00649344||full	Viruses	Duplodnaviria	Heunggongvirae	Uroviricota	Caudoviricetes	Unclassified	Unclassified	Unclassified	Unclassified	6498	No		8	4	0	Low-quality	Genome-fragment	12.88	AAI-based (medium-confidence)	0	1
TmDContig00651349||full	Viruses	Duplodnaviria	Heunggongvirae	Uroviricota	Caudoviricetes	Unclassified	Unclassified	Unclassified	Unclassified	7611	No		12	2	0	Low-quality	Genome-fragment	8.85	HMM-based (lower-bound)	0	1
TmDContig00651473||full	Viruses	Duplodnaviria	Heunggongvirae	Uroviricota	Caudoviricetes	Unclassified	Unclassified	Unclassified	Unclassified	10061	No		22	3	0	Low-quality	Genome-fragment	4.54	HMM-based (lower-bound)	0	1
TmDContig00652840||full	Unclassified	Unclassified	Unclassified	Unclassified	Unclassified	Unclassified	Unclassified	Unclassified	Unclassified	6474	No		6	2	0	Low-quality	Genome-fragment	3.44	HMM-based (lower-bound)	0	1.01
TmDContig00653852||full	Viruses	Duplodnaviria	Heunggongvirae	Uroviricota	Caudoviricetes	Unclassified	Unclassified	Unclassified	Unclassified	5295	No		5	2	0	Low-quality	Genome-fragment	4.08	HMM-based (lower-bound)	0	1
TmDContig00654193||full	Viruses	Duplodnaviria	Heunggongvirae	Uroviricota	Caudoviricetes	Unclassified	Unclassified	Unclassified	Unclassified	5570	No		5	3	0	Low-quality	Genome-fragment	5.01	HMM-based (lower-bound)	0	1
TmDContig00654912||full	Viruses	Duplodnaviria	Heunggongvirae	Uroviricota	Caudoviricetes	Unclassified	Unclassified	Unclassified	Unclassified	5202	No		12	4	0	Low-quality	Genome-fragment	5.36	HMM-based (lower-bound)	0	1
TmDContig00654998||full	Viruses	Duplodnaviria	Heunggongvirae	Uroviricota	Caudoviricetes	Unclassified	Unclassified	Unclassified	Unclassified	5215	No		7	0	0	Not-determined	Genome-fragment			0	1	no viral genes detected
TmDContig00655377||full	Viruses	Duplodnaviria	Heunggongvirae	Uroviricota	Caudoviricetes	Unclassified	Unclassified	Unclassified	Unclassified	30474	No		38	6	0	Medium-quality	Genome-fragment	57.3	AAI-based (high-confidence)	0	1
TmDContig00655621||full	Unclassified	Unclassified	Unclassified	Unclassified	Unclassified	Unclassified	Unclassified	Unclassified	Unclassified	6315	No		12	1	0	Low-quality	Genome-fragment	4.09	HMM-based (lower-bound)	0	1
TmDContig00655832||full	Viruses	Duplodnaviria	Heunggongvirae	Uroviricota	Caudoviricetes	Unclassified	Unclassified	Unclassified	Unclassified	10314	No		16	2	0	Low-quality	Genome-fragment	15.55	HMM-based (lower-bound)	0	1
TmDContig00655998||full	Viruses	Duplodnaviria	Heunggongvirae	Uroviricota	Caudoviricetes	Unclassified	Unclassified	Unclassified	Unclassified	5011	No		6	3	0	Low-quality	Genome-fragment	7.88	AAI-based (medium-confidence)	0	1
TmDContig00660414||full	Viruses	Duplodnaviria	Heunggongvirae	Uroviricota	Caudoviricetes	Crassvirales	Unclassified	Unclassified	Unclassified	8071	No		11	2	0	Low-quality	Genome-fragment	8.62	HMM-based (lower-bound)	0	1
TmDContig00661986||full	Viruses	Duplodnaviria	Heunggongvirae	Uroviricota	Caudoviricetes	Unclassified	Unclassified	Unclassified	Unclassified	6731	No		13	4	0	Low-quality	Genome-fragment	7.2	HMM-based (lower-bound)	0	1
TmDContig00663854||full	Viruses	Duplodnaviria	Heunggongvirae	Uroviricota	Caudoviricetes	Unclassified	Unclassified	Unclassified	Unclassified	7039	No		12	2	0	Low-quality	Genome-fragment	7.98	HMM-based (lower-bound)	0	1
TmDContig00664550||full	Viruses	Duplodnaviria	Heunggongvirae	Uroviricota	Caudoviricetes	Unclassified	Unclassified	Unclassified	Unclassified	9912	No		25	3	0	Low-quality	Genome-fragment	12.13	HMM-based (lower-bound)	0	1.01
TmDContig00666563||full	Viruses	Duplodnaviria	Heunggongvirae	Uroviricota	Caudoviricetes	Unclassified	Unclassified	Unclassified	Unclassified	23647	No		43	1	1	Low-quality	Genome-fragment	10.77	HMM-based (lower-bound)	0	1
TmDContig00666964||full	Viruses	Duplodnaviria	Heunggongvirae	Uroviricota	Caudoviricetes	Unclassified	Unclassified	Unclassified	Unclassified	21797	No		28	3	2	Low-quality	Genome-fragment	44.88	AAI-based (medium-confidence)	0	1
TmDContig00667168||full	Viruses	Duplodnaviria	Heunggongvirae	Uroviricota	Caudoviricetes	Unclassified	Drexlerviridae	Unclassified	Unclassified	10205	No		8	0	2	Not-determined	Genome-fragment			0	1.01	no viral genes detected
TmDContig00667244||full	Viruses	Duplodnaviria	Heunggongvirae	Uroviricota	Caudoviricetes	Unclassified	Unclassified	Unclassified	Unclassified	5305	Yes	4177	8	1	1	Low-quality	Genome-fragment	4.81	HMM-based (lower-bound)	21.26	1
TmDContig00669696||full	Viruses	Duplodnaviria	Heunggongvirae	Uroviricota	Caudoviricetes	Unclassified	Unclassified	Unclassified	Unclassified	14410	No		32	6	0	Low-quality	Genome-fragment	21.53	AAI-based (medium-confidence)	0	1.01
TmDContig00670230||full	Viruses	Duplodnaviria	Heunggongvirae	Uroviricota	Caudoviricetes	Unclassified	Unclassified	Unclassified	Unclassified	33170	No		58	11	2	Low-quality	Genome-fragment	47.21	HMM-based (lower-bound)	0	1
TmDContig00670422||full	Viruses	Duplodnaviria	Heunggongvirae	Uroviricota	Caudoviricetes	Unclassified	Unclassified	Unclassified	Unclassified	7826	No		10	3	0	Low-quality	Genome-fragment	6.45	AAI-based (medium-confidence)	0	1
TmDContig00672602||full	Viruses	Duplodnaviria	Heunggongvirae	Uroviricota	Caudoviricetes	Unclassified	Unclassified	Unclassified	Unclassified	14381	No		19	1	0	Low-quality	Genome-fragment	7.05	HMM-based (lower-bound)	0	1
TmDContig00673058||full	Viruses	Duplodnaviria	Heunggongvirae	Uroviricota	Caudoviricetes	Unclassified	Unclassified	Unclassified	Unclassified	8153	No		11	3	0	Low-quality	Genome-fragment	9.46	AAI-based (medium-confidence)	0	1
TmDContig00673125||full	Viruses	Duplodnaviria	Heunggongvirae	Uroviricota	Caudoviricetes	Unclassified	Unclassified	Unclassified	Unclassified	15633	No		28	2	1	Low-quality	Genome-fragment	23.3	HMM-based (lower-bound)	0	1
TmDContig00673962||full	Viruses	Duplodnaviria	Heunggongvirae	Uroviricota	Caudoviricetes	Unclassified	Unclassified	Unclassified	Unclassified	5791	No		8	1	0	Low-quality	Genome-fragment	9.04	HMM-based (lower-bound)	0	1
TmDContig00674031||full	Viruses	Duplodnaviria	Heunggongvirae	Uroviricota	Caudoviricetes	Unclassified	Unclassified	Unclassified	Unclassified	9518	No		21	2	0	Low-quality	Genome-fragment	17.42	AAI-based (high-confidence)	0	1.02
TmDContig00675046||full	Viruses	Duplodnaviria	Heunggongvirae	Uroviricota	Caudoviricetes	Unclassified	Unclassified	Unclassified	Unclassified	13186	No		16	1	1	Low-quality	Genome-fragment	9.19	HMM-based (lower-bound)	0	1
TmDContig00675334||full	Viruses	Duplodnaviria	Heunggongvirae	Uroviricota	Caudoviricetes	Unclassified	Unclassified	Unclassified	Unclassified	7536	No		6	5	0	Low-quality	Genome-fragment	4.76	AAI-based (medium-confidence)	0	1
TmDContig00676500||full	Viruses	Duplodnaviria	Heunggongvirae	Uroviricota	Caudoviricetes	Unclassified	Unclassified	Unclassified	Unclassified	9693	No		21	2	0	Low-quality	Genome-fragment	8.07	HMM-based (lower-bound)	0	1
TmDContig00676729||full	Viruses	Duplodnaviria	Heunggongvirae	Uroviricota	Caudoviricetes	Unclassified	Unclassified	Unclassified	Unclassified	27825	No		33	15	2	Low-quality	Genome-fragment	47.29	AAI-based (medium-confidence)	0	1
TmDContig00676761||full	Viruses	Duplodnaviria	Heunggongvirae	Uroviricota	Caudoviricetes	Unclassified	Unclassified	Unclassified	Unclassified	7396	No		6	2	0	Low-quality	Genome-fragment	13.2	AAI-based (medium-confidence)	0	1
TmDContig00678532||full	Viruses	Duplodnaviria	Heunggongvirae	Uroviricota	Caudoviricetes	Unclassified	Unclassified	Unclassified	Unclassified	6736	No		9	0	3	Low-quality	Genome-fragment	5.16	AAI-based (medium-confidence)	0	1	no viral genes detected
TmDContig00678978||full	Viruses	Duplodnaviria	Heunggongvirae	Uroviricota	Caudoviricetes	Unclassified	Unclassified	Unclassified	Unclassified	12017	No		27	1	1	Low-quality	Genome-fragment	4.83	HMM-based (lower-bound)	0	1
TmDContig00682926||full	Viruses	Duplodnaviria	Heunggongvirae	Uroviricota	Caudoviricetes	Unclassified	Unclassified	Unclassified	Unclassified	21724	No		39	2	0	Low-quality	Genome-fragment	21.42	HMM-based (lower-bound)	0	1
TmDContig00683213||full	Viruses	Duplodnaviria	Heunggongvirae	Uroviricota	Caudoviricetes	Unclassified	Unclassified	Unclassified	Unclassified	5293	No		11	0	0	Not-determined	Genome-fragment			0	1	no viral genes detected
TmDContig00683787||full	Viruses	Varidnaviria	Bamfordvirae	Preplasmiviricota	Tectiliviricetes	Kalamavirales	Tectiviridae	Unclassified	Unclassified	10154	No		10	0	0	Low-quality	Genome-fragment	24.09	AAI-based (medium-confidence)	0	1	no viral genes detected
TmDContig00684099||full	Viruses	Duplodnaviria	Heunggongvirae	Uroviricota	Caudoviricetes	Unclassified	Unclassified	Unclassified	Unclassified	5336	No		5	0	0	Low-quality	Genome-fragment	12.32	AAI-based (medium-confidence)	0	1	no viral genes detected
TmDContig00686498||full	Viruses	Duplodnaviria	Heunggongvirae	Uroviricota	Caudoviricetes	Unclassified	Unclassified	Unclassified	Unclassified	19731	No		27	12	0	Low-quality	Genome-fragment	41.59	AAI-based (medium-confidence)	0	1
TmDContig00686706||full	Viruses	Duplodnaviria	Heunggongvirae	Uroviricota	Caudoviricetes	Unclassified	Unclassified	Unclassified	Unclassified	16130	Yes	10244	23	3	3	Low-quality	Genome-fragment	9.02	AAI-based (medium-confidence)	36.49	1
TmDContig00687503||full	Viruses	Duplodnaviria	Heunggongvirae	Uroviricota	Caudoviricetes	Unclassified	Unclassified	Unclassified	Unclassified	6956	No		4	0	0	Not-determined	Genome-fragment			0	1	no viral genes detected
TmDContig00689110||full	Viruses	Duplodnaviria	Heunggongvirae	Uroviricota	Caudoviricetes	Unclassified	Unclassified	Unclassified	Unclassified	19061	No		27	4	0	Low-quality	Genome-fragment	19.99	HMM-based (lower-bound)	0	1
TmDContig00689368||full	Viruses	Duplodnaviria	Heunggongvirae	Uroviricota	Caudoviricetes	Unclassified	Unclassified	Unclassified	Unclassified	5332	No		10	0	0	Not-determined	Genome-fragment			0	1	no viral genes detected
TmDContig00689557||full	Viruses	Duplodnaviria	Heunggongvirae	Uroviricota	Caudoviricetes	Unclassified	Unclassified	Unclassified	Unclassified	5133	No		7	0	0	Low-quality	Genome-fragment	7.88	AAI-based (medium-confidence)	0	1	no viral genes detected
TmDContig00693698||full	Viruses	Duplodnaviria	Heunggongvirae	Uroviricota	Caudoviricetes	Unclassified	Unclassified	Unclassified	Unclassified	17717	No		36	11	0	Low-quality	Genome-fragment	34	AAI-based (medium-confidence)	0	1
TmDContig00694315||full	Viruses	Duplodnaviria	Heunggongvirae	Uroviricota	Caudoviricetes	Unclassified	Unclassified	Unclassified	Unclassified	13442	No		18	4	1	Low-quality	Genome-fragment	18.15	HMM-based (lower-bound)	0	1
TmDContig00695612||full	Viruses	Duplodnaviria	Heunggongvirae	Uroviricota	Caudoviricetes	Unclassified	Unclassified	Unclassified	Unclassified	6277	No		12	2	0	Low-quality	Genome-fragment	6.39	AAI-based (medium-confidence)	0	1
TmDContig00697055||full	Viruses	Duplodnaviria	Heunggongvirae	Uroviricota	Caudoviricetes	Unclassified	Unclassified	Unclassified	Unclassified	25824	No		34	6	0	Low-quality	Genome-fragment	28.57	AAI-based (medium-confidence)	0	1
TmDContig00697216||full	Viruses	Duplodnaviria	Heunggongvirae	Uroviricota	Caudoviricetes	Unclassified	Unclassified	Unclassified	Unclassified	5435	No		7	0	0	Not-determined	Genome-fragment			0	1	no viral genes detected
TmDContig00700378||full	Viruses	Duplodnaviria	Heunggongvirae	Uroviricota	Caudoviricetes	Unclassified	Unclassified	Unclassified	Unclassified	6618	Yes	3867	12	3	2	Low-quality	Genome-fragment	1.84	AAI-based (medium-confidence)	41.57	1
TmDContig00700433||full	Viruses	Duplodnaviria	Heunggongvirae	Uroviricota	Caudoviricetes	Unclassified	Unclassified	Unclassified	Unclassified	9838	No		13	1	0	Low-quality	Genome-fragment	7.57	HMM-based (lower-bound)	0	1.01
TmDContig00700434||full	Viruses	Duplodnaviria	Heunggongvirae	Uroviricota	Caudoviricetes	Unclassified	Unclassified	Unclassified	Unclassified	12485	No		14	2	0	Low-quality	Genome-fragment	15.16	HMM-based (lower-bound)	0	1
TmDContig00700474||full	Viruses	Duplodnaviria	Heunggongvirae	Uroviricota	Caudoviricetes	Unclassified	Unclassified	Unclassified	Unclassified	5682	No		5	1	0	Low-quality	Genome-fragment	5.45	AAI-based (high-confidence)	0	1
TmDContig00700613||full	Viruses	Duplodnaviria	Heunggongvirae	Uroviricota	Caudoviricetes	Unclassified	Unclassified	Unclassified	Unclassified	68985	No		121	13	4	Medium-quality	Genome-fragment	62.69	HMM-based (lower-bound)	0	1
TmDContig00701711||full	Viruses	Duplodnaviria	Heunggongvirae	Uroviricota	Caudoviricetes	Unclassified	Unclassified	Unclassified	Unclassified	7345	No		17	2	0	Low-quality	Genome-fragment	18.95	AAI-based (medium-confidence)	0	1
TmDContig00703247||full	Viruses	Duplodnaviria	Heunggongvirae	Uroviricota	Caudoviricetes	Unclassified	Unclassified	Unclassified	Unclassified	11354	No		17	0	2	Low-quality	Genome-fragment	7.06	AAI-based (medium-confidence)	0	1	no viral genes detected
TmDContig00703688||full	Viruses	Duplodnaviria	Heunggongvirae	Uroviricota	Caudoviricetes	Unclassified	Unclassified	Unclassified	Unclassified	8631	No		16	7	0	Low-quality	Genome-fragment	17.55	AAI-based (high-confidence)	0	1
TmDContig00704161||full	Viruses	Duplodnaviria	Heunggongvirae	Uroviricota	Caudoviricetes	Unclassified	Unclassified	Unclassified	Unclassified	5019	No		4	3	0	Low-quality	Genome-fragment	6.59	AAI-based (medium-confidence)	0	1
TmDContig00705109||full	Viruses	Duplodnaviria	Heunggongvirae	Uroviricota	Caudoviricetes	Unclassified	Unclassified	Unclassified	Unclassified	19940	No		34	13	0	Low-quality	Genome-fragment	35.37	AAI-based (medium-confidence)	0	1
TmDContig00707466||full|provirus_12114_52247	Viruses	Duplodnaviria	Heunggongvirae	Uroviricota	Caudoviricetes	Unclassified	Unclassified	Unclassified	Unclassified	40134	No		61	24	0	Medium-quality	Genome-fragment	80.59	HMM-based (lower-bound)	0	1
TmDContig00708853||full	Viruses	Duplodnaviria	Heunggongvirae	Uroviricota	Caudoviricetes	Unclassified	Unclassified	Unclassified	Unclassified	17919	No		28	5	0	Low-quality	Genome-fragment	30.1	AAI-based (medium-confidence)	0	1
TmDContig00708926||full	Viruses	Duplodnaviria	Heunggongvirae	Uroviricota	Caudoviricetes	Unclassified	Unclassified	Unclassified	Unclassified	5074	No		9	5	0	Low-quality	Genome-fragment	9.79	AAI-based (high-confidence)	0	1
TmDContig00709337||full	Viruses	Duplodnaviria	Heunggongvirae	Uroviricota	Caudoviricetes	Unclassified	Unclassified	Unclassified	Unclassified	5194	No		15	4	0	Low-quality	Genome-fragment	7.16	HMM-based (lower-bound)	0	1
TmDContig00710531||full	Viruses	Duplodnaviria	Heunggongvirae	Uroviricota	Caudoviricetes	Unclassified	Unclassified	Unclassified	Unclassified	24767	No		29	18	0	Low-quality	Genome-fragment	25.71	AAI-based (medium-confidence)	0	1
TmDContig00711863||full	Viruses	Duplodnaviria	Heunggongvirae	Uroviricota	Caudoviricetes	Unclassified	Unclassified	Unclassified	Unclassified	5485	No		9	1	0	Low-quality	Genome-fragment	8.34	AAI-based (medium-confidence)	0	1
TmDContig00712863||full	Viruses	Duplodnaviria	Heunggongvirae	Uroviricota	Caudoviricetes	Unclassified	Unclassified	Unclassified	Unclassified	6365	No		12	1	0	Low-quality	Genome-fragment	9.68	HMM-based (lower-bound)	0	1
TmDContig00713594||full	Viruses	Duplodnaviria	Heunggongvirae	Uroviricota	Caudoviricetes	Unclassified	Unclassified	Unclassified	Unclassified	10477	No		24	1	0	Low-quality	Genome-fragment	6.69	HMM-based (lower-bound)	0	1
TmDContig00714741||full	Viruses	Duplodnaviria	Heunggongvirae	Uroviricota	Caudoviricetes	Unclassified	Zobellviridae	Unclassified	Unclassified	13774	No		10	4	0	Low-quality	Genome-fragment	27.42	AAI-based (medium-confidence)	0	1
TmDContig00715672||full	Viruses	Varidnaviria	Bamfordvirae	Preplasmiviricota	Tectiliviricetes	Kalamavirales	Tectiviridae	Unclassified	Unclassified	10772	No		28	1	0	Low-quality	Genome-fragment	7.68	HMM-based (lower-bound)	0	1
TmDContig00719109||full	Viruses	Duplodnaviria	Heunggongvirae	Uroviricota	Caudoviricetes	Unclassified	Unclassified	Unclassified	Unclassified	13277	No		20	5	1	Low-quality	Genome-fragment	22.43	HMM-based (lower-bound)	0	1
TmDContig00720823||full	Viruses	Duplodnaviria	Heunggongvirae	Uroviricota	Caudoviricetes	Unclassified	Unclassified	Unclassified	Unclassified	19009	No		16	6	0	Low-quality	Genome-fragment	12.18	AAI-based (medium-confidence)	0	1
TmDContig00722847||full	Viruses	Duplodnaviria	Heunggongvirae	Uroviricota	Caudoviricetes	Unclassified	Unclassified	Unclassified	Unclassified	7514	No		12	0	0	Not-determined	Genome-fragment			0	1	no viral genes detected
TmDContig00724312||full	Viruses	Duplodnaviria	Heunggongvirae	Uroviricota	Caudoviricetes	Unclassified	Unclassified	Unclassified	Unclassified	6269	No		12	3	0	Low-quality	Genome-fragment	10.17	AAI-based (high-confidence)	0	1
TmDContig00725371||full	Viruses	Duplodnaviria	Heunggongvirae	Uroviricota	Caudoviricetes	Unclassified	Unclassified	Unclassified	Unclassified	5794	No		7	2	0	Low-quality	Genome-fragment	11.87	AAI-based (medium-confidence)	0	1
TmDContig00726532||full	Viruses	Duplodnaviria	Heunggongvirae	Uroviricota	Caudoviricetes	Unclassified	Unclassified	Unclassified	Unclassified	9053	No		8	0	6	Not-determined	Genome-fragment			0	1	no viral genes detected
TmDContig00728632||full	Viruses	Duplodnaviria	Heunggongvirae	Uroviricota	Caudoviricetes	Unclassified	Unclassified	Unclassified	Unclassified	5677	No		8	0	0	Not-determined	Genome-fragment			0	1	no viral genes detected
TmDContig00729324||full	Unclassified	Unclassified	Unclassified	Unclassified	Unclassified	Unclassified	Unclassified	Unclassified	Unclassified	7381	No		16	2	0	Low-quality	Genome-fragment	8.13	AAI-based (medium-confidence)	0	1
TmDContig00730259||full	Viruses	Duplodnaviria	Heunggongvirae	Uroviricota	Caudoviricetes	Unclassified	Unclassified	Unclassified	Unclassified	6220	No		8	0	0	Not-determined	Genome-fragment			0	1	no viral genes detected
TmDContig00730992||full	Viruses	Duplodnaviria	Heunggongvirae	Uroviricota	Caudoviricetes	Unclassified	Unclassified	Unclassified	Unclassified	70784	No		115	19	2	Medium-quality	Genome-fragment	66.53	AAI-based (high-confidence)	0	1
TmDContig00731825||full	Viruses	Duplodnaviria	Heunggongvirae	Uroviricota	Caudoviricetes	Unclassified	Unclassified	Unclassified	Unclassified	10743	No		15	0	1	Low-quality	Genome-fragment	14.39	AAI-based (medium-confidence)	0	1	no viral genes detected
TmDContig00731874||full	Viruses	Duplodnaviria	Heunggongvirae	Uroviricota	Caudoviricetes	Unclassified	Unclassified	Unclassified	Unclassified	7728	No		12	3	0	Low-quality	Genome-fragment	16.84	AAI-based (medium-confidence)	0	1
TmDContig00731957||full	Viruses	Duplodnaviria	Heunggongvirae	Uroviricota	Caudoviricetes	Unclassified	Unclassified	Unclassified	Unclassified	10062	No		9	1	0	Low-quality	Genome-fragment	15.9	AAI-based (high-confidence)	0	1
TmDContig00734996||full	Viruses	Duplodnaviria	Heunggongvirae	Uroviricota	Caudoviricetes	Unclassified	Unclassified	Unclassified	Unclassified	7071	No		10	1	0	Low-quality	Genome-fragment	8.12	AAI-based (high-confidence)	0	1
TmDContig00736247||full	Viruses	Duplodnaviria	Heunggongvirae	Uroviricota	Caudoviricetes	Unclassified	Unclassified	Unclassified	Unclassified	6600	No		16	2	0	Low-quality	Genome-fragment	3.56	HMM-based (lower-bound)	0	1
TmDContig00737313||full	Viruses	Duplodnaviria	Heunggongvirae	Uroviricota	Caudoviricetes	Unclassified	Unclassified	Unclassified	Unclassified	11033	No		15	3	0	Low-quality	Genome-fragment	22.64	AAI-based (medium-confidence)	0	1
TmDContig00738501||full	Viruses	Duplodnaviria	Heunggongvirae	Uroviricota	Caudoviricetes	Unclassified	Unclassified	Unclassified	Unclassified	6665	No		8	1	0	Low-quality	Genome-fragment	10.38	HMM-based (lower-bound)	0	1
TmDContig00741148||full	Viruses	Duplodnaviria	Heunggongvirae	Uroviricota	Caudoviricetes	Unclassified	Unclassified	Unclassified	Unclassified	7891	No		4	1	0	Low-quality	Genome-fragment	13.61	AAI-based (medium-confidence)	0	1
TmDContig00741208||full	Viruses	Duplodnaviria	Heunggongvirae	Uroviricota	Caudoviricetes	Unclassified	Unclassified	Unclassified	Unclassified	9597	No		10	1	0	Low-quality	Genome-fragment	15.79	AAI-based (medium-confidence)	0	1
TmDContig00741877||full	Viruses	Duplodnaviria	Heunggongvirae	Uroviricota	Caudoviricetes	Unclassified	Unclassified	Unclassified	Unclassified	7153	No		10	2	0	Low-quality	Genome-fragment	10.71	HMM-based (lower-bound)	0	1
TmDContig00743939||full	Viruses	Duplodnaviria	Heunggongvirae	Uroviricota	Caudoviricetes	Unclassified	Unclassified	Unclassified	Unclassified	8682	No		12	4	0	Low-quality	Genome-fragment	20.39	AAI-based (medium-confidence)	0	1
TmDContig00744583||full	Viruses	Duplodnaviria	Heunggongvirae	Uroviricota	Caudoviricetes	Unclassified	Unclassified	Unclassified	Unclassified	5779	No		8	3	0	Low-quality	Genome-fragment	9.86	AAI-based (high-confidence)	0	1
TmDContig00745057||full	Viruses	Duplodnaviria	Heunggongvirae	Uroviricota	Caudoviricetes	Unclassified	Unclassified	Unclassified	Unclassified	8664	No		13	2	1	Low-quality	Genome-fragment	15.19	AAI-based (medium-confidence)	0	1
TmDContig00745616||full	Viruses	Duplodnaviria	Heunggongvirae	Uroviricota	Caudoviricetes	Unclassified	Unclassified	Unclassified	Unclassified	10031	No		15	1	0	Low-quality	Genome-fragment	10.65	HMM-based (lower-bound)	0	1
TmDContig00746973||full	Viruses	Duplodnaviria	Heunggongvirae	Uroviricota	Caudoviricetes	Unclassified	Unclassified	Unclassified	Unclassified	21398	No		31	3	1	Low-quality	Genome-fragment	30.07	HMM-based (lower-bound)	0	1.01	low-confidence DTR
TmDContig00747367||full	Viruses	Duplodnaviria	Heunggongvirae	Uroviricota	Caudoviricetes	Unclassified	Unclassified	Unclassified	Unclassified	6565	No		9	0	0	Not-determined	Genome-fragment			0	1	no viral genes detected
TmDContig00749874||full	Viruses	Duplodnaviria	Heunggongvirae	Uroviricota	Caudoviricetes	Unclassified	Unclassified	Unclassified	Unclassified	5892	No		8	2	0	Low-quality	Genome-fragment	7.76	HMM-based (lower-bound)	0	1
TmDContig00752101||full	Viruses	Duplodnaviria	Heunggongvirae	Uroviricota	Caudoviricetes	Unclassified	Unclassified	Unclassified	Unclassified	8036	No		13	3	1	Low-quality	Genome-fragment	14.31	AAI-based (medium-confidence)	0	1
TmDContig00752737||full	Viruses	Duplodnaviria	Heunggongvirae	Uroviricota	Caudoviricetes	Unclassified	Unclassified	Unclassified	Unclassified	6627	No		7	0	0	Low-quality	Genome-fragment	13.85	AAI-based (medium-confidence)	0	1	no viral genes detected
TmDContig00753782||full	Viruses	Duplodnaviria	Heunggongvirae	Uroviricota	Caudoviricetes	Unclassified	Unclassified	Unclassified	Unclassified	14295	No		9	3	1	Low-quality	Genome-fragment	8.89	AAI-based (medium-confidence)	0	1
TmDContig00753833||full	Viruses	Duplodnaviria	Heunggongvirae	Uroviricota	Caudoviricetes	Unclassified	Unclassified	Unclassified	Unclassified	7843	No		13	1	0	Low-quality	Genome-fragment	5.01	HMM-based (lower-bound)	0	1
TmDContig00757867||full	Viruses	Duplodnaviria	Heunggongvirae	Uroviricota	Caudoviricetes	Unclassified	Unclassified	Unclassified	Unclassified	5865	No		4	2	0	Low-quality	Genome-fragment	3.82	AAI-based (medium-confidence)	0	1
TmDContig00758585||full	Viruses	Duplodnaviria	Heunggongvirae	Uroviricota	Caudoviricetes	Unclassified	Unclassified	Unclassified	Unclassified	7847	No		11	1	0	Low-quality	Genome-fragment	9.71	AAI-based (high-confidence)	0	1
TmDContig00758891||full|provirus_8160_36308	Viruses	Duplodnaviria	Heunggongvirae	Uroviricota	Caudoviricetes	Unclassified	Unclassified	Unclassified	Unclassified	28149	No		33	15	1	Low-quality	Genome-fragment	37.17	HMM-based (lower-bound)	0	1
TmDContig00761166||full	Viruses	Duplodnaviria	Heunggongvirae	Uroviricota	Caudoviricetes	Unclassified	Unclassified	Unclassified	Unclassified	14639	No		25	3	0	Low-quality	Genome-fragment	29.66	HMM-based (lower-bound)	0	1.01
TmDContig00762392||full	Viruses	Duplodnaviria	Heunggongvirae	Uroviricota	Caudoviricetes	Unclassified	Unclassified	Unclassified	Unclassified	26459	No		29	1	0	Low-quality	Genome-fragment	23.49	HMM-based (lower-bound)	0	1
TmDContig00762892||full	Viruses	Duplodnaviria	Heunggongvirae	Uroviricota	Caudoviricetes	Unclassified	Unclassified	Unclassified	Unclassified	16536	No		30	4	2	Low-quality	Genome-fragment	19.33	HMM-based (lower-bound)	0	1
TmDContig00764388||full	Viruses	Duplodnaviria	Heunggongvirae	Uroviricota	Caudoviricetes	Unclassified	Unclassified	Unclassified	Unclassified	9317	No		8	1	0	Low-quality	Genome-fragment	14.2	AAI-based (medium-confidence)	0	1
TmDContig00764469||full	Viruses	Duplodnaviria	Heunggongvirae	Uroviricota	Caudoviricetes	Unclassified	Unclassified	Unclassified	Unclassified	5034	No		13	1	0	Low-quality	Genome-fragment	3.18	HMM-based (lower-bound)	0	1
TmDContig00765045||full	Viruses	Duplodnaviria	Heunggongvirae	Uroviricota	Caudoviricetes	Unclassified	Unclassified	Unclassified	Unclassified	17178	No		24	5	0	Low-quality	Genome-fragment	34.17	AAI-based (medium-confidence)	0	1
TmDContig00765350||full	Viruses	Duplodnaviria	Heunggongvirae	Uroviricota	Caudoviricetes	Unclassified	Unclassified	Unclassified	Unclassified	27813	No		37	2	1	Medium-quality	Genome-fragment	63.71	AAI-based (high-confidence)	0	1
TmDContig00765445||full	Viruses	Duplodnaviria	Heunggongvirae	Uroviricota	Caudoviricetes	Unclassified	Unclassified	Unclassified	Unclassified	7723	No		7	3	0	Low-quality	Genome-fragment	8.07	HMM-based (lower-bound)	0	1
TmDContig00766852||full	Viruses	Duplodnaviria	Heunggongvirae	Uroviricota	Caudoviricetes	Unclassified	Unclassified	Unclassified	Unclassified	6936	No		13	1	0	Low-quality	Genome-fragment	16.32	AAI-based (high-confidence)	0	1
TmDContig00766865||full	Viruses	Duplodnaviria	Heunggongvirae	Uroviricota	Caudoviricetes	Unclassified	Unclassified	Unclassified	Unclassified	7993	No		19	4	0	Low-quality	Genome-fragment	7.09	HMM-based (lower-bound)	0	1
TmDContig00772980||full	Viruses	Duplodnaviria	Heunggongvirae	Uroviricota	Caudoviricetes	Unclassified	Unclassified	Unclassified	Unclassified	6994	No		13	1	1	Low-quality	Genome-fragment	7.43	HMM-based (lower-bound)	0	1
TmDContig00773174||full	Viruses	Duplodnaviria	Heunggongvirae	Uroviricota	Caudoviricetes	Unclassified	Unclassified	Unclassified	Unclassified	9715	No		18	2	0	Low-quality	Genome-fragment	8.45	HMM-based (lower-bound)	0	1
TmDContig00773465||full	Viruses	Duplodnaviria	Heunggongvirae	Uroviricota	Caudoviricetes	Unclassified	Unclassified	Unclassified	Unclassified	7426	No		11	2	0	Low-quality	Genome-fragment	11.38	AAI-based (medium-confidence)	0	1
TmDContig00773591||full	Viruses	Duplodnaviria	Heunggongvirae	Uroviricota	Caudoviricetes	Unclassified	Unclassified	Unclassified	Unclassified	5261	No		13	2	0	Low-quality	Genome-fragment	4.23	HMM-based (lower-bound)	0	1
TmDContig00775570||full	Viruses	Duplodnaviria	Heunggongvirae	Uroviricota	Caudoviricetes	Unclassified	Unclassified	Unclassified	Unclassified	15987	No		24	3	0	Low-quality	Genome-fragment	20.67	AAI-based (high-confidence)	0	1
TmDContig00775794||full	Viruses	Duplodnaviria	Heunggongvirae	Uroviricota	Caudoviricetes	Unclassified	Unclassified	Unclassified	Unclassified	11746	No		23	7	1	Low-quality	Genome-fragment	25.83	AAI-based (medium-confidence)	0	1.01
TmDContig00776093||full	Viruses	Duplodnaviria	Heunggongvirae	Uroviricota	Caudoviricetes	Unclassified	Unclassified	Unclassified	Unclassified	5863	No		8	2	0	Low-quality	Genome-fragment	5.64	AAI-based (medium-confidence)	0	1
TmDContig00776716||full	Viruses	Duplodnaviria	Heunggongvirae	Uroviricota	Caudoviricetes	Unclassified	Unclassified	Unclassified	Unclassified	6041	No		9	0	0	Not-determined	Genome-fragment			0	1	no viral genes detected
TmDContig00781919||full	Viruses	Duplodnaviria	Heunggongvirae	Uroviricota	Caudoviricetes	Unclassified	Unclassified	Unclassified	Unclassified	7371	No		9	3	0	Low-quality	Genome-fragment	8.04	HMM-based (lower-bound)	0	1
TmDContig00782844||full	Viruses	Duplodnaviria	Heunggongvirae	Uroviricota	Caudoviricetes	Unclassified	Unclassified	Unclassified	Unclassified	7282	No		10	1	0	Low-quality	Genome-fragment	14	AAI-based (medium-confidence)	0	1.01
TmDContig00783285||full	Viruses	Duplodnaviria	Heunggongvirae	Uroviricota	Caudoviricetes	Unclassified	Unclassified	Unclassified	Unclassified	5690	No		8	2	0	Low-quality	Genome-fragment	7.61	AAI-based (medium-confidence)	0	1
TmDContig00783931||full	Viruses	Duplodnaviria	Heunggongvirae	Uroviricota	Caudoviricetes	Unclassified	Unclassified	Unclassified	Unclassified	5571	No		13	4	0	Low-quality	Genome-fragment	3.36	HMM-based (lower-bound)	0	1
TmDContig00784299||full	Viruses	Duplodnaviria	Heunggongvirae	Uroviricota	Caudoviricetes	Unclassified	Unclassified	Unclassified	Unclassified	5024	No		7	0	0	Not-determined	Genome-fragment			0	1	no viral genes detected
TmDContig00785183||full	Viruses	Duplodnaviria	Heunggongvirae	Uroviricota	Caudoviricetes	Unclassified	Unclassified	Unclassified	Unclassified	33290	No		41	6	2	Low-quality	Genome-fragment	20.71	AAI-based (medium-confidence)	0	1
TmDContig00786444||full	Viruses	Duplodnaviria	Heunggongvirae	Uroviricota	Caudoviricetes	Unclassified	Unclassified	Unclassified	Unclassified	7911	No		9	5	0	Low-quality	Genome-fragment	2.46	AAI-based (medium-confidence)	0	1
TmDContig00788752||full	Viruses	Duplodnaviria	Heunggongvirae	Uroviricota	Caudoviricetes	Unclassified	Unclassified	Unclassified	Unclassified	5535	No		9	2	0	Low-quality	Genome-fragment	7.19	HMM-based (lower-bound)	0	1
TmDContig00790022||full	Viruses	Unclassified	Unclassified	Unclassified	Unclassified	Unclassified	Unclassified	Unclassified	Unclassified	5049	No		3	0	3	Low-quality	Genome-fragment	1.49	AAI-based (medium-confidence)	0	1	no viral genes detected
TmDContig00790104||full	Viruses	Duplodnaviria	Heunggongvirae	Uroviricota	Caudoviricetes	Unclassified	Unclassified	Unclassified	Unclassified	5068	No		7	0	0	Low-quality	Genome-fragment	9.01	AAI-based (medium-confidence)	0	1	no viral genes detected
TmDContig00790568||full	Viruses	Duplodnaviria	Heunggongvirae	Uroviricota	Caudoviricetes	Unclassified	Unclassified	Unclassified	Unclassified	8982	No		13	1	1	Low-quality	Genome-fragment	19.92	AAI-based (medium-confidence)	0	1
TmDContig00790820||full	Viruses	Duplodnaviria	Heunggongvirae	Uroviricota	Caudoviricetes	Unclassified	Unclassified	Unclassified	Unclassified	7399	No		11	3	0	Low-quality	Genome-fragment	9.7	AAI-based (medium-confidence)	0	1
TmDContig00791147||full	Viruses	Duplodnaviria	Heunggongvirae	Uroviricota	Caudoviricetes	Unclassified	Unclassified	Unclassified	Unclassified	11276	No		15	3	0	Low-quality	Genome-fragment	15.32	AAI-based (medium-confidence)	0	1
TmDContig00791753||0_partial|provirus_2899_13414	Viruses	Duplodnaviria	Heunggongvirae	Uroviricota	Caudoviricetes	Unclassified	Unclassified	Unclassified	Unclassified	10516	No		12	1	1	Low-quality	Genome-fragment	20.19	HMM-based (lower-bound)	0	1
TmDContig00794869||full	Viruses	Duplodnaviria	Heunggongvirae	Uroviricota	Caudoviricetes	Unclassified	Unclassified	Unclassified	Unclassified	5567	No		9	2	0	Low-quality	Genome-fragment	14.04	AAI-based (medium-confidence)	0	1
TmDContig00795287||full	Viruses	Duplodnaviria	Heunggongvirae	Uroviricota	Caudoviricetes	Unclassified	Unclassified	Unclassified	Unclassified	6532	No		11	2	0	Low-quality	Genome-fragment	7.22	AAI-based (high-confidence)	0	1
TmDContig00795853||full	Viruses	Duplodnaviria	Heunggongvirae	Uroviricota	Caudoviricetes	Unclassified	Unclassified	Unclassified	Unclassified	5654	No		4	1	0	Low-quality	Genome-fragment	3.91	HMM-based (lower-bound)	0	1
TmDContig00796234||full	Viruses	Duplodnaviria	Heunggongvirae	Uroviricota	Caudoviricetes	Unclassified	Unclassified	Unclassified	Unclassified	5946	No		12	2	0	Low-quality	Genome-fragment	6.65	AAI-based (medium-confidence)	0	1
TmDContig00796657||full	Viruses	Duplodnaviria	Heunggongvirae	Uroviricota	Caudoviricetes	Unclassified	Unclassified	Unclassified	Unclassified	14318	No		15	3	0	Low-quality	Genome-fragment	18.55	AAI-based (medium-confidence)	0	1
TmDContig00797935||full	Viruses	Varidnaviria	Bamfordvirae	Nucleocytoviricota	Megaviricetes	Imitervirales	Mimiviridae	Unclassified	Unclassified	6823	No		9	2	0	Low-quality	Genome-fragment	0.97	HMM-based (lower-bound)	0	1
TmDContig00798546||full	Viruses	Duplodnaviria	Heunggongvirae	Uroviricota	Caudoviricetes	Unclassified	Unclassified	Unclassified	Unclassified	18696	No		22	10	0	Low-quality	Genome-fragment	40.38	AAI-based (medium-confidence)	0	1
TmDContig00799749||full|provirus_7658_32685	Viruses	Duplodnaviria	Heunggongvirae	Uroviricota	Caudoviricetes	Unclassified	Unclassified	Unclassified	Unclassified	25028	Yes	15327	21	3	3	Low-quality	Genome-fragment	10.49	HMM-based (lower-bound)	38.76	1
TmDContig00801014||full	Viruses	Duplodnaviria	Heunggongvirae	Uroviricota	Caudoviricetes	Unclassified	Unclassified	Unclassified	Unclassified	5370	No		6	0	0	Low-quality	Genome-fragment	3.39	AAI-based (medium-confidence)	0	1	no viral genes detected
TmDContig00801303||full	Viruses	Duplodnaviria	Heunggongvirae	Uroviricota	Caudoviricetes	Unclassified	Unclassified	Unclassified	Unclassified	7237	No		11	1	0	Low-quality	Genome-fragment	10.54	HMM-based (lower-bound)	0	1
TmDContig00802709||full	Viruses	Duplodnaviria	Heunggongvirae	Uroviricota	Caudoviricetes	Unclassified	Unclassified	Unclassified	Unclassified	6794	No		11	0	0	Not-determined	Genome-fragment			0	1.02	no viral genes detected; low-confidence ITR
TmDContig00804038||full	Viruses	Duplodnaviria	Heunggongvirae	Uroviricota	Caudoviricetes	Unclassified	Unclassified	Unclassified	Unclassified	5318	No		4	2	0	Low-quality	Genome-fragment	5.85	AAI-based (medium-confidence)	0	1
TmDContig00804280||full	Viruses	Duplodnaviria	Heunggongvirae	Uroviricota	Caudoviricetes	Unclassified	Unclassified	Unclassified	Unclassified	16274	No		15	0	1	Low-quality	Genome-fragment	22.09	AAI-based (medium-confidence)	0	1	no viral genes detected
TmDContig00804525||full	Viruses	Duplodnaviria	Heunggongvirae	Uroviricota	Caudoviricetes	Unclassified	Unclassified	Unclassified	Unclassified	19510	No		23	1	0	Low-quality	Genome-fragment	12.14	AAI-based (high-confidence)	0	1
TmDContig00805945||full	Viruses	Duplodnaviria	Heunggongvirae	Uroviricota	Caudoviricetes	Unclassified	Unclassified	Unclassified	Unclassified	6254	No		14	1	0	Low-quality	Genome-fragment	4.31	HMM-based (lower-bound)	0	1
TmDContig00806802||full	Viruses	Duplodnaviria	Heunggongvirae	Uroviricota	Caudoviricetes	Unclassified	Unclassified	Unclassified	Unclassified	5721	No		5	1	0	Low-quality	Genome-fragment	8.75	HMM-based (lower-bound)	0	1
TmDContig00807683||full	Viruses	Duplodnaviria	Heunggongvirae	Uroviricota	Caudoviricetes	Unclassified	Unclassified	Unclassified	Unclassified	7335	No		16	1	0	Low-quality	Genome-fragment	3.98	HMM-based (lower-bound)	0	1.02
TmDContig00808371||full	Viruses	Duplodnaviria	Heunggongvirae	Uroviricota	Caudoviricetes	Unclassified	Unclassified	Unclassified	Unclassified	7286	No		12	1	0	Low-quality	Genome-fragment	11.69	HMM-based (lower-bound)	0	1
TmDContig00808438||full	Viruses	Duplodnaviria	Heunggongvirae	Uroviricota	Caudoviricetes	Unclassified	Autographiviridae	Unclassified	Unclassified	7857	No		15	4	0	Low-quality	Genome-fragment	10.11	AAI-based (medium-confidence)	0	1
TmDContig00810586||full	Viruses	Varidnaviria	Bamfordvirae	Nucleocytoviricota	Megaviricetes	Unclassified	Unclassified	Unclassified	Unclassified	6489	No		9	0	1	Not-determined	Genome-fragment			0	1	no viral genes detected
TmDContig00810601||full	Unclassified	Unclassified	Unclassified	Unclassified	Unclassified	Unclassified	Unclassified	Unclassified	Unclassified	9712	No		27	0	0	Not-determined	Genome-fragment			0	1	no viral genes detected
TmDContig00812568||full	Viruses	Duplodnaviria	Heunggongvirae	Uroviricota	Caudoviricetes	Unclassified	Unclassified	Unclassified	Unclassified	5660	No		6	3	0	Low-quality	Genome-fragment	11.11	AAI-based (medium-confidence)	0	1
TmDContig00812890||full|provirus_17972_79293	Viruses	Duplodnaviria	Heunggongvirae	Uroviricota	Caudoviricetes	Unclassified	Unclassified	Unclassified	Unclassified	61322	No		82	18	0	High-quality	High-quality	100	AAI-based (medium-confidence)	0	1
TmDContig00814453||full	Viruses	Duplodnaviria	Heunggongvirae	Uroviricota	Caudoviricetes	Unclassified	Unclassified	Unclassified	Unclassified	6815	No		11	1	0	Low-quality	Genome-fragment	7.06	AAI-based (medium-confidence)	0	1
TmDContig00815245||full	Viruses	Duplodnaviria	Heunggongvirae	Uroviricota	Caudoviricetes	Unclassified	Unclassified	Unclassified	Unclassified	6040	No		12	0	0	Not-determined	Genome-fragment			0	1	no viral genes detected
TmDContig00816215||full	Viruses	Duplodnaviria	Heunggongvirae	Uroviricota	Caudoviricetes	Unclassified	Unclassified	Unclassified	Unclassified	5662	No		6	3	0	Low-quality	Genome-fragment	11.96	AAI-based (medium-confidence)	0	1
TmDContig00816263||full	Viruses	Duplodnaviria	Heunggongvirae	Uroviricota	Caudoviricetes	Unclassified	Unclassified	Unclassified	Unclassified	10493	No		8	3	0	Low-quality	Genome-fragment	6.53	AAI-based (medium-confidence)	0	1
TmDContig00816768||full	Viruses	Duplodnaviria	Heunggongvirae	Uroviricota	Caudoviricetes	Unclassified	Unclassified	Unclassified	Unclassified	12302	No		12	3	0	Low-quality	Genome-fragment	6.9	HMM-based (lower-bound)	0	1
TmDContig00816921||full	Viruses	Duplodnaviria	Heunggongvirae	Uroviricota	Caudoviricetes	Unclassified	Unclassified	Unclassified	Unclassified	7512	No		4	1	0	Low-quality	Genome-fragment	5.38	AAI-based (medium-confidence)	0	1
TmDContig00817688||full	Viruses	Duplodnaviria	Heunggongvirae	Uroviricota	Caudoviricetes	Unclassified	Unclassified	Unclassified	Unclassified	20196	No		30	1	0	Low-quality	Genome-fragment	12	HMM-based (lower-bound)	0	1
TmDContig00818154||full	Viruses	Duplodnaviria	Heunggongvirae	Uroviricota	Caudoviricetes	Unclassified	Unclassified	Unclassified	Unclassified	5493	No		8	4	0	Low-quality	Genome-fragment	9.77	AAI-based (high-confidence)	0	1
TmDContig00819274||full	Viruses	Duplodnaviria	Heunggongvirae	Uroviricota	Caudoviricetes	Unclassified	Unclassified	Unclassified	Unclassified	18250	No		38	1	0	High-quality	High-quality	100	AAI-based (medium-confidence)	0	1
TmDContig00820181||full	Viruses	Duplodnaviria	Heunggongvirae	Uroviricota	Caudoviricetes	Unclassified	Unclassified	Unclassified	Unclassified	5927	No		7	3	0	Low-quality	Genome-fragment	5.51	AAI-based (high-confidence)	0	1
TmDContig00821602||0_partial	Viruses	Duplodnaviria	Heunggongvirae	Uroviricota	Caudoviricetes	Unclassified	Unclassified	Unclassified	Unclassified	13231	No		22	2	3	Low-quality	Genome-fragment	29.52	AAI-based (medium-confidence)	0	1
TmDContig00821941||0_partial	Viruses	Duplodnaviria	Heunggongvirae	Uroviricota	Caudoviricetes	Unclassified	Unclassified	Unclassified	Unclassified	19031	No		31	6	1	Low-quality	Genome-fragment	21.99	HMM-based (lower-bound)	0	1
TmDContig00822423||full	Viruses	Duplodnaviria	Heunggongvirae	Uroviricota	Caudoviricetes	Unclassified	Unclassified	Unclassified	Unclassified	7609	No		11	9	0	Low-quality	Genome-fragment	14.04	AAI-based (medium-confidence)	0	1
TmDContig00823036||full	Viruses	Duplodnaviria	Heunggongvirae	Uroviricota	Caudoviricetes	Unclassified	Unclassified	Unclassified	Unclassified	5863	No		6	1	0	Low-quality	Genome-fragment	14.25	AAI-based (medium-confidence)	0	1
TmDContig00825397||full	Viruses	Duplodnaviria	Heunggongvirae	Uroviricota	Caudoviricetes	Unclassified	Unclassified	Unclassified	Unclassified	19698	No		31	0	3	Not-determined	Genome-fragment			0	1	no viral genes detected
TmDContig00825516||full	Viruses	Duplodnaviria	Heunggongvirae	Uroviricota	Caudoviricetes	Unclassified	Unclassified	Unclassified	Unclassified	11956	No		16	2	0	Low-quality	Genome-fragment	6.79	AAI-based (high-confidence)	0	1
TmDContig00827536||full	Viruses	Duplodnaviria	Heunggongvirae	Uroviricota	Caudoviricetes	Unclassified	Unclassified	Unclassified	Unclassified	14360	No		39	1	0	Low-quality	Genome-fragment	7.93	HMM-based (lower-bound)	0	1
TmDContig00828228||full	Viruses	Duplodnaviria	Heunggongvirae	Uroviricota	Caudoviricetes	Unclassified	Unclassified	Unclassified	Unclassified	8774	No		12	4	0	Low-quality	Genome-fragment	23.55	AAI-based (high-confidence)	0	1.01
TmDContig00828494||full	Viruses	Duplodnaviria	Heunggongvirae	Uroviricota	Caudoviricetes	Unclassified	Unclassified	Unclassified	Unclassified	29391	Yes	26379	35	5	4	Low-quality	Genome-fragment	44.12	AAI-based (medium-confidence)	10.25	1
TmDContig00828599||full	Viruses	Duplodnaviria	Heunggongvirae	Uroviricota	Caudoviricetes	Unclassified	Unclassified	Unclassified	Unclassified	6279	No		13	0	0	Not-determined	Genome-fragment			0	1	no viral genes detected
TmDContig00829320||0_partial|provirus_1_20014	Viruses	Duplodnaviria	Heunggongvirae	Uroviricota	Caudoviricetes	Unclassified	Unclassified	Unclassified	Unclassified	20014	No		25	2	0	Low-quality	Genome-fragment	29.46	AAI-based (medium-confidence)	0	1
TmDContig00831440||full	Viruses	Duplodnaviria	Heunggongvirae	Uroviricota	Caudoviricetes	Unclassified	Unclassified	Unclassified	Unclassified	21737	No		31	6	0	Low-quality	Genome-fragment	9.66	HMM-based (lower-bound)	0	1
TmDContig00832337||full	Viruses	Duplodnaviria	Heunggongvirae	Uroviricota	Caudoviricetes	Unclassified	Unclassified	Unclassified	Unclassified	5187	No		8	3	0	Low-quality	Genome-fragment	12.23	AAI-based (high-confidence)	0	1
TmDContig00833537||full	Viruses	Duplodnaviria	Heunggongvirae	Uroviricota	Caudoviricetes	Unclassified	Unclassified	Unclassified	Unclassified	9572	No		11	1	0	Low-quality	Genome-fragment	11.01	HMM-based (lower-bound)	0	1
TmDContig00833745||full	Viruses	Duplodnaviria	Heunggongvirae	Uroviricota	Caudoviricetes	Unclassified	Unclassified	Unclassified	Unclassified	5743	No		10	4	0	Low-quality	Genome-fragment	9.84	AAI-based (high-confidence)	0	1
TmDContig00834749||full	Viruses	Duplodnaviria	Heunggongvirae	Uroviricota	Caudoviricetes	Unclassified	Unclassified	Unclassified	Unclassified	5490	No		10	1	0	Low-quality	Genome-fragment	3.42	HMM-based (lower-bound)	0	1
TmDContig00836582||full	Viruses	Duplodnaviria	Heunggongvirae	Uroviricota	Caudoviricetes	Unclassified	Unclassified	Unclassified	Unclassified	7978	No		7	1	0	Low-quality	Genome-fragment	19.81	AAI-based (medium-confidence)	0	1
TmDContig00838453||full	Viruses	Duplodnaviria	Heunggongvirae	Uroviricota	Caudoviricetes	Unclassified	Unclassified	Unclassified	Unclassified	5516	No		16	2	0	Low-quality	Genome-fragment	7.07	HMM-based (lower-bound)	0	1
TmDContig00839268||full	Viruses	Duplodnaviria	Heunggongvirae	Uroviricota	Caudoviricetes	Unclassified	Unclassified	Unclassified	Unclassified	17118	No		30	12	0	Low-quality	Genome-fragment	36.54	AAI-based (medium-confidence)	0	1
TmDContig00839789||full	Unclassified	Unclassified	Unclassified	Unclassified	Unclassified	Unclassified	Unclassified	Unclassified	Unclassified	5367	No		9	0	0	Not-determined	Genome-fragment			0	1	no viral genes detected
TmDContig00839957||full	Viruses	Duplodnaviria	Heunggongvirae	Uroviricota	Caudoviricetes	Unclassified	Unclassified	Unclassified	Unclassified	9109	No		13	1	0	Low-quality	Genome-fragment	5.75	HMM-based (lower-bound)	0	1
TmDContig00840816||full	Viruses	Duplodnaviria	Heunggongvirae	Uroviricota	Caudoviricetes	Unclassified	Unclassified	Unclassified	Unclassified	5308	No		11	0	0	Not-determined	Genome-fragment			0	1	no viral genes detected
TmDContig00841142||full	Viruses	Unclassified	Unclassified	Unclassified	Unclassified	Unclassified	Unclassified	Unclassified	Unclassified	7358	No		5	2	0	Low-quality	Genome-fragment	2	HMM-based (lower-bound)	0	1
TmDContig00842752||full	Viruses	Duplodnaviria	Heunggongvirae	Uroviricota	Caudoviricetes	Unclassified	Unclassified	Unclassified	Unclassified	5557	No		9	1	0	Low-quality	Genome-fragment	3.55	HMM-based (lower-bound)	0	1
TmDContig00843324||full	Viruses	Duplodnaviria	Heunggongvirae	Uroviricota	Caudoviricetes	Unclassified	Unclassified	Unclassified	Unclassified	10921	No		18	1	0	Low-quality	Genome-fragment	15.23	AAI-based (medium-confidence)	0	1
TmDContig00843865||full	Viruses	Duplodnaviria	Heunggongvirae	Uroviricota	Caudoviricetes	Unclassified	Unclassified	Unclassified	Unclassified	9602	No		12	7	0	Low-quality	Genome-fragment	11.39	AAI-based (medium-confidence)	0	1
TmDContig00844043||full	Viruses	Duplodnaviria	Heunggongvirae	Uroviricota	Caudoviricetes	Unclassified	Unclassified	Unclassified	Unclassified	5154	No		6	0	0	Not-determined	Genome-fragment			0	1	no viral genes detected
TmDContig00844447||full	Viruses	Duplodnaviria	Heunggongvirae	Uroviricota	Caudoviricetes	Unclassified	Unclassified	Unclassified	Unclassified	14800	No		23	1	2	Low-quality	Genome-fragment	10.21	AAI-based (high-confidence)	0	1
TmDContig00845232||full	Viruses	Duplodnaviria	Heunggongvirae	Uroviricota	Caudoviricetes	Unclassified	Unclassified	Unclassified	Unclassified	178634	No		284	29	3	Medium-quality	Genome-fragment	65.79	HMM-based (lower-bound)	0	1
TmDContig00845626||full	Viruses	Duplodnaviria	Heunggongvirae	Uroviricota	Caudoviricetes	Unclassified	Unclassified	Unclassified	Unclassified	55124	No		66	16	1	High-quality	High-quality	93.81	AAI-based (high-confidence)	0	1
TmDContig00845714||full	Viruses	Duplodnaviria	Heunggongvirae	Uroviricota	Caudoviricetes	Unclassified	Unclassified	Unclassified	Unclassified	15687	No		37	5	2	Low-quality	Genome-fragment	8.45	HMM-based (lower-bound)	0	1
TmDContig00846646||full	Viruses	Duplodnaviria	Heunggongvirae	Uroviricota	Caudoviricetes	Unclassified	Unclassified	Unclassified	Unclassified	7112	No		16	1	0	Low-quality	Genome-fragment	8.66	HMM-based (lower-bound)	0	1
TmDContig00846683||full	Viruses	Varidnaviria	Bamfordvirae	Preplasmiviricota	Tectiliviricetes	Kalamavirales	Tectiviridae	Unclassified	Unclassified	10635	No		21	1	0	Low-quality	Genome-fragment	4.93	HMM-based (lower-bound)	0	1
TmDContig00847938||full	Viruses	Duplodnaviria	Heunggongvirae	Uroviricota	Caudoviricetes	Unclassified	Autographiviridae	Unclassified	Unclassified	9538	No		12	1	1	Low-quality	Genome-fragment	21.87	AAI-based (medium-confidence)	0	1
TmDContig00848182||full	Viruses	Duplodnaviria	Heunggongvirae	Uroviricota	Caudoviricetes	Unclassified	Unclassified	Unclassified	Unclassified	6510	No		8	3	0	Low-quality	Genome-fragment	17.41	AAI-based (high-confidence)	0	1
TmDContig00848843||full	Viruses	Duplodnaviria	Heunggongvirae	Uroviricota	Caudoviricetes	Unclassified	Unclassified	Unclassified	Unclassified	5027	No		11	1	0	Low-quality	Genome-fragment	8.14	AAI-based (medium-confidence)	0	1
TmDContig00848982||full	Viruses	Duplodnaviria	Heunggongvirae	Uroviricota	Caudoviricetes	Unclassified	Unclassified	Unclassified	Unclassified	32165	No		63	2	0	Low-quality	Genome-fragment	18.51	HMM-based (lower-bound)	0	1
TmDContig00849736||full	Viruses	Duplodnaviria	Heunggongvirae	Uroviricota	Caudoviricetes	Unclassified	Unclassified	Unclassified	Unclassified	5950	No		11	3	0	Low-quality	Genome-fragment	11.9	AAI-based (medium-confidence)	0	1
TmDContig00850530||full	Viruses	Duplodnaviria	Heunggongvirae	Uroviricota	Caudoviricetes	Unclassified	Unclassified	Unclassified	Unclassified	5615	No		10	2	0	Low-quality	Genome-fragment	10.32	AAI-based (high-confidence)	0	1
TmDContig00851311||full	Unclassified	Unclassified	Unclassified	Unclassified	Unclassified	Unclassified	Unclassified	Unclassified	Unclassified	6431	No		7	1	0	Low-quality	Genome-fragment	0.54	HMM-based (lower-bound)	0	1
TmDContig00851824||full	Viruses	Duplodnaviria	Heunggongvirae	Uroviricota	Caudoviricetes	Unclassified	Unclassified	Unclassified	Unclassified	5287	No		10	3	0	Low-quality	Genome-fragment	11.12	AAI-based (medium-confidence)	0	1
TmDContig00855315||full	Viruses	Duplodnaviria	Heunggongvirae	Uroviricota	Caudoviricetes	Unclassified	Unclassified	Unclassified	Unclassified	5013	No		6	2	0	Low-quality	Genome-fragment	10.88	AAI-based (medium-confidence)	0	1
TmDContig00855352||full	Viruses	Duplodnaviria	Heunggongvirae	Uroviricota	Caudoviricetes	Unclassified	Unclassified	Unclassified	Unclassified	6421	No		11	0	0	Not-determined	Genome-fragment			0	1	no viral genes detected
TmDContig00855651||full	Viruses	Duplodnaviria	Heunggongvirae	Uroviricota	Caudoviricetes	Unclassified	Unclassified	Unclassified	Unclassified	18378	No		22	2	0	Low-quality	Genome-fragment	26.44	AAI-based (medium-confidence)	0	1
TmDContig00855688||full	Viruses	Duplodnaviria	Heunggongvirae	Uroviricota	Caudoviricetes	Unclassified	Unclassified	Unclassified	Unclassified	28066	No		48	5	0	Low-quality	Genome-fragment	26.38	AAI-based (high-confidence)	0	1
TmDContig00856266||full	Viruses	Duplodnaviria	Heunggongvirae	Uroviricota	Caudoviricetes	Unclassified	Unclassified	Unclassified	Unclassified	10716	No		12	0	1	Not-determined	Genome-fragment			0	1	no viral genes detected
TmDContig00856908||full	Viruses	Duplodnaviria	Heunggongvirae	Uroviricota	Caudoviricetes	Unclassified	Unclassified	Unclassified	Unclassified	8451	Yes	4141	10	1	2	Low-quality	Genome-fragment	2.16	HMM-based (lower-bound)	51	1
TmDContig00857294||full	Viruses	Duplodnaviria	Heunggongvirae	Uroviricota	Caudoviricetes	Unclassified	Unclassified	Unclassified	Unclassified	5343	No		5	0	0	Not-determined	Genome-fragment			0	1	no viral genes detected
TmDContig00858930||full	Viruses	Duplodnaviria	Heunggongvirae	Uroviricota	Caudoviricetes	Unclassified	Unclassified	Unclassified	Unclassified	12656	No		12	7	1	Low-quality	Genome-fragment	20.32	AAI-based (medium-confidence)	0	1
TmDContig00860235||full	Viruses	Duplodnaviria	Heunggongvirae	Uroviricota	Caudoviricetes	Unclassified	Unclassified	Unclassified	Unclassified	65750	No		114	7	1	Medium-quality	Genome-fragment	58.11	AAI-based (medium-confidence)	0	1
TmDContig00860865||full	Viruses	Duplodnaviria	Heunggongvirae	Uroviricota	Caudoviricetes	Unclassified	Unclassified	Unclassified	Unclassified	94560	No		152	5	4	High-quality	High-quality	94.19	HMM-based (lower-bound)	0	1
TmDContig00861789||full|provirus_349_33854	Viruses	Duplodnaviria	Heunggongvirae	Uroviricota	Caudoviricetes	Unclassified	Unclassified	Unclassified	Unclassified	33506	No		31	11	1	Medium-quality	Genome-fragment	63.32	AAI-based (high-confidence)	0	1
TmDContig00861860||full	Unclassified	Unclassified	Unclassified	Unclassified	Unclassified	Unclassified	Unclassified	Unclassified	Unclassified	6722	No		7	0	1	Low-quality	Genome-fragment	5.43	AAI-based (medium-confidence)	0	1	no viral genes detected
TmDContig00862203||full	Viruses	Duplodnaviria	Heunggongvirae	Uroviricota	Caudoviricetes	Unclassified	Unclassified	Unclassified	Unclassified	9967	No		19	2	0	Low-quality	Genome-fragment	22.58	AAI-based (high-confidence)	0	1.01
TmDContig00862349||full	Viruses	Duplodnaviria	Heunggongvirae	Uroviricota	Caudoviricetes	Unclassified	Unclassified	Unclassified	Unclassified	5812	No		12	1	0	Low-quality	Genome-fragment	3.67	HMM-based (lower-bound)	0	1
TmDContig00862353||full	Viruses	Duplodnaviria	Heunggongvirae	Uroviricota	Caudoviricetes	Unclassified	Unclassified	Unclassified	Unclassified	12640	No		27	0	1	Not-determined	Genome-fragment			0	1	no viral genes detected
TmDContig00862566||full	Viruses	Duplodnaviria	Heunggongvirae	Uroviricota	Caudoviricetes	Unclassified	Unclassified	Unclassified	Unclassified	25144	No		38	23	0	Medium-quality	Genome-fragment	71.54	AAI-based (medium-confidence)	0	1
TmDContig00863191||full	Viruses	Duplodnaviria	Heunggongvirae	Uroviricota	Caudoviricetes	Unclassified	Unclassified	Unclassified	Unclassified	5108	No		14	3	0	Low-quality	Genome-fragment	11.22	AAI-based (high-confidence)	0	1
TmDContig00863226||full	Viruses	Duplodnaviria	Heunggongvirae	Uroviricota	Caudoviricetes	Unclassified	Unclassified	Unclassified	Unclassified	5218	No		4	3	0	Low-quality	Genome-fragment	10.48	AAI-based (high-confidence)	0	1
TmDContig00863474||full	Viruses	Duplodnaviria	Heunggongvirae	Uroviricota	Caudoviricetes	Unclassified	Unclassified	Unclassified	Unclassified	5033	No		6	3	0	Low-quality	Genome-fragment	8.37	HMM-based (lower-bound)	0	1
TmDContig00864026||full	Unclassified	Unclassified	Unclassified	Unclassified	Unclassified	Unclassified	Unclassified	Unclassified	Unclassified	5630	No		10	0	0	Not-determined	Genome-fragment			0	1	no viral genes detected
TmDContig00864286||full	Viruses	Duplodnaviria	Heunggongvirae	Uroviricota	Caudoviricetes	Unclassified	Unclassified	Unclassified	Unclassified	16616	No		25	3	1	Low-quality	Genome-fragment	28.57	AAI-based (high-confidence)	0	1
TmDContig00865930||full	Viruses	Duplodnaviria	Heunggongvirae	Uroviricota	Caudoviricetes	Unclassified	Unclassified	Unclassified	Unclassified	24615	No		42	7	0	Low-quality	Genome-fragment	38.87	AAI-based (medium-confidence)	0	1
TmDContig00866567||full	Viruses	Duplodnaviria	Heunggongvirae	Uroviricota	Caudoviricetes	Unclassified	Unclassified	Unclassified	Unclassified	5987	No		15	1	0	Low-quality	Genome-fragment	4.44	HMM-based (lower-bound)	0	1.01
TmDContig00867644||full	Viruses	Duplodnaviria	Heunggongvirae	Uroviricota	Caudoviricetes	Unclassified	Unclassified	Unclassified	Unclassified	5852	No		10	2	0	Low-quality	Genome-fragment	7.49	HMM-based (lower-bound)	0	1
TmDContig00868344||full|provirus_27905_73587	Viruses	Duplodnaviria	Heunggongvirae	Uroviricota	Caudoviricetes	Unclassified	Unclassified	Unclassified	Unclassified	45683	No		67	23	0	High-quality	High-quality	100	AAI-based (medium-confidence)	0	1
TmDContig00868874||full	Viruses	Duplodnaviria	Heunggongvirae	Uroviricota	Caudoviricetes	Unclassified	Unclassified	Unclassified	Unclassified	6964	No		11	4	0	Low-quality	Genome-fragment	16.62	AAI-based (high-confidence)	0	1
TmDContig00869931||full	Viruses	Duplodnaviria	Heunggongvirae	Uroviricota	Caudoviricetes	Unclassified	Unclassified	Unclassified	Unclassified	6973	No		14	1	0	Low-quality	Genome-fragment	9.23	HMM-based (lower-bound)	0	1
TmDContig00870567||full	Viruses	Duplodnaviria	Heunggongvirae	Uroviricota	Caudoviricetes	Unclassified	Unclassified	Unclassified	Unclassified	5535	No		4	0	0	Not-determined	Genome-fragment			0	1	no viral genes detected
TmDContig00871479||full	Viruses	Duplodnaviria	Heunggongvirae	Uroviricota	Caudoviricetes	Unclassified	Unclassified	Unclassified	Unclassified	5239	No		9	5	0	Low-quality	Genome-fragment	5.81	AAI-based (high-confidence)	0	1
TmDContig00872284||full	Viruses	Duplodnaviria	Heunggongvirae	Uroviricota	Caudoviricetes	Unclassified	Unclassified	Unclassified	Unclassified	10783	No		12	1	0	Low-quality	Genome-fragment	17.04	AAI-based (medium-confidence)	0	1
TmDContig00873624||full	Viruses	Duplodnaviria	Heunggongvirae	Uroviricota	Caudoviricetes	Unclassified	Autographiviridae	Unclassified	Unclassified	6033	No		8	0	0	Not-determined	Genome-fragment			0	1	no viral genes detected
TmDContig00874936||full	Viruses	Duplodnaviria	Heunggongvirae	Uroviricota	Caudoviricetes	Unclassified	Unclassified	Unclassified	Unclassified	8171	No		6	0	0	Not-determined	Genome-fragment			0	1	no viral genes detected
TmDContig00875367||full	Viruses	Duplodnaviria	Heunggongvirae	Uroviricota	Caudoviricetes	Unclassified	Unclassified	Unclassified	Unclassified	17947	No		20	5	0	Low-quality	Genome-fragment	28.37	AAI-based (medium-confidence)	0	1
TmDContig00877074||full	Viruses	Duplodnaviria	Heunggongvirae	Uroviricota	Caudoviricetes	Unclassified	Unclassified	Unclassified	Unclassified	12245	No		25	2	0	Low-quality	Genome-fragment	7.81	HMM-based (lower-bound)	0	1
TmDContig00878154||full	Viruses	Duplodnaviria	Heunggongvirae	Uroviricota	Caudoviricetes	Unclassified	Unclassified	Unclassified	Unclassified	6144	No		11	2	0	Low-quality	Genome-fragment	6.56	HMM-based (lower-bound)	0	1
TmDContig00879040||full	Viruses	Duplodnaviria	Heunggongvirae	Uroviricota	Caudoviricetes	Unclassified	Unclassified	Unclassified	Unclassified	16078	No		12	0	1	Not-determined	Genome-fragment			0	1	no viral genes detected
TmDContig00881205||full	Viruses	Duplodnaviria	Heunggongvirae	Uroviricota	Caudoviricetes	Unclassified	Unclassified	Unclassified	Unclassified	10848	No		27	4	0	Low-quality	Genome-fragment	13.87	HMM-based (lower-bound)	0	1
TmDContig00883966||full	Viruses	Duplodnaviria	Heunggongvirae	Uroviricota	Caudoviricetes	Unclassified	Unclassified	Unclassified	Unclassified	5026	No		8	0	0	Low-quality	Genome-fragment	9.42	AAI-based (medium-confidence)	0	1	no viral genes detected
TmDContig00884067||full	Viruses	Duplodnaviria	Heunggongvirae	Uroviricota	Caudoviricetes	Unclassified	Unclassified	Unclassified	Unclassified	7521	No		14	3	0	Low-quality	Genome-fragment	9.34	AAI-based (medium-confidence)	0	1
TmDContig00885099||full	Viruses	Duplodnaviria	Heunggongvirae	Uroviricota	Caudoviricetes	Unclassified	Unclassified	Unclassified	Unclassified	5699	No		3	1	0	Low-quality	Genome-fragment	12.33	AAI-based (medium-confidence)	0	1
TmDContig00885907||full	Viruses	Duplodnaviria	Heunggongvirae	Uroviricota	Caudoviricetes	Unclassified	Unclassified	Unclassified	Unclassified	13477	No		24	5	0	Low-quality	Genome-fragment	30.3	AAI-based (high-confidence)	0	1
TmDContig00886077||full	Viruses	Duplodnaviria	Heunggongvirae	Uroviricota	Caudoviricetes	Unclassified	Unclassified	Unclassified	Unclassified	9609	No		15	2	0	Low-quality	Genome-fragment	4.95	HMM-based (lower-bound)	0	1
TmDContig00887190||full	Viruses	Duplodnaviria	Heunggongvirae	Uroviricota	Caudoviricetes	Unclassified	Unclassified	Unclassified	Unclassified	7762	No		3	1	0	Low-quality	Genome-fragment	9.16	AAI-based (medium-confidence)	0	1
TmDContig00888008||full	Viruses	Duplodnaviria	Heunggongvirae	Uroviricota	Caudoviricetes	Unclassified	Unclassified	Unclassified	Unclassified	7899	No		13	3	0	Low-quality	Genome-fragment	9.12	AAI-based (high-confidence)	0	1
TmDContig00890135||full	Viruses	Duplodnaviria	Heunggongvirae	Uroviricota	Caudoviricetes	Unclassified	Unclassified	Unclassified	Unclassified	14228	No		18	4	1	Low-quality	Genome-fragment	21.33	HMM-based (lower-bound)	0	1
TmDContig00891390||full	Viruses	Duplodnaviria	Heunggongvirae	Uroviricota	Caudoviricetes	Unclassified	Unclassified	Unclassified	Unclassified	13467	No		22	2	0	Low-quality	Genome-fragment	6.53	HMM-based (lower-bound)	0	1
TmDContig00891777||full	Viruses	Duplodnaviria	Heunggongvirae	Uroviricota	Caudoviricetes	Unclassified	Unclassified	Unclassified	Unclassified	8918	No		11	1	0	Low-quality	Genome-fragment	4.84	HMM-based (lower-bound)	0	1
TmDContig00892090||full	Viruses	Duplodnaviria	Heunggongvirae	Uroviricota	Caudoviricetes	Unclassified	Unclassified	Unclassified	Unclassified	12666	No		34	0	1	Not-determined	Genome-fragment			0	1	no viral genes detected
TmDContig00893553||full	Viruses	Duplodnaviria	Heunggongvirae	Uroviricota	Caudoviricetes	Unclassified	Unclassified	Unclassified	Unclassified	8155	No		9	1	1	Low-quality	Genome-fragment	4.24	HMM-based (lower-bound)	0	1
TmDContig00894169||full	Viruses	Duplodnaviria	Heunggongvirae	Uroviricota	Caudoviricetes	Unclassified	Vilmaviridae	Unclassified	Unclassified	11117	No		22	0	0	Not-determined	Genome-fragment			0	1	no viral genes detected
TmDContig00894990||full	Viruses	Duplodnaviria	Heunggongvirae	Uroviricota	Caudoviricetes	Unclassified	Unclassified	Unclassified	Unclassified	10221	No		12	4	0	Low-quality	Genome-fragment	15.22	AAI-based (high-confidence)	0	1
TmDContig00897421||full	Viruses	Duplodnaviria	Heunggongvirae	Uroviricota	Caudoviricetes	Unclassified	Unclassified	Unclassified	Unclassified	15869	No		19	4	0	Low-quality	Genome-fragment	19.59	HMM-based (lower-bound)	0	1
TmDContig00897510||full	Viruses	Varidnaviria	Bamfordvirae	Nucleocytoviricota	Megaviricetes	Unclassified	Unclassified	Unclassified	Unclassified	8696	No		8	2	0	Low-quality	Genome-fragment	2.37	HMM-based (lower-bound)	0	1.06
TmDContig00897980||full	Viruses	Duplodnaviria	Heunggongvirae	Uroviricota	Caudoviricetes	Unclassified	Unclassified	Unclassified	Unclassified	48148	No		85	6	3	Low-quality	Genome-fragment	36.49	HMM-based (lower-bound)	0	1
TmDContig00897984||full	Viruses	Duplodnaviria	Heunggongvirae	Uroviricota	Caudoviricetes	Unclassified	Unclassified	Unclassified	Unclassified	6134	No		7	0	0	Low-quality	Genome-fragment	14.79	AAI-based (high-confidence)	0	1	no viral genes detected
TmDContig00898939||full	Viruses	Duplodnaviria	Heunggongvirae	Uroviricota	Caudoviricetes	Unclassified	Unclassified	Unclassified	Unclassified	6364	No		6	0	3	Low-quality	Genome-fragment	1.23	AAI-based (high-confidence)	0	1	no viral genes detected
TmDContig00899385||full	Viruses	Duplodnaviria	Heunggongvirae	Uroviricota	Caudoviricetes	Unclassified	Unclassified	Unclassified	Unclassified	10839	No		13	1	0	Low-quality	Genome-fragment	15.25	AAI-based (medium-confidence)	0	1
TmDContig00899544||full	Viruses	Duplodnaviria	Heunggongvirae	Uroviricota	Caudoviricetes	Unclassified	Unclassified	Unclassified	Unclassified	9566	No		11	2	0	Low-quality	Genome-fragment	6.85	AAI-based (medium-confidence)	0	1
TmDContig00899560||full	Viruses	Duplodnaviria	Heunggongvirae	Uroviricota	Caudoviricetes	Unclassified	Unclassified	Unclassified	Unclassified	5768	No		14	1	0	Low-quality	Genome-fragment	3.33	HMM-based (lower-bound)	0	1.03
TmDContig00900143||full	Viruses	Duplodnaviria	Heunggongvirae	Uroviricota	Caudoviricetes	Unclassified	Unclassified	Unclassified	Unclassified	13250	No		16	5	0	Low-quality	Genome-fragment	22.56	AAI-based (high-confidence)	0	1
TmDContig00901030||full	Viruses	Duplodnaviria	Heunggongvirae	Uroviricota	Caudoviricetes	Unclassified	Unclassified	Unclassified	Unclassified	5854	No		19	0	0	Low-quality	Genome-fragment	11.12	AAI-based (medium-confidence)	0	1	no viral genes detected
TmDContig00901567||full	Viruses	Duplodnaviria	Heunggongvirae	Uroviricota	Caudoviricetes	Unclassified	Unclassified	Unclassified	Unclassified	9477	No		15	3	1	Low-quality	Genome-fragment	6.5	HMM-based (lower-bound)	0	1
TmDContig00902862||full	Viruses	Duplodnaviria	Heunggongvirae	Uroviricota	Caudoviricetes	Unclassified	Unclassified	Unclassified	Unclassified	6443	Yes	4396	5	2	1	Low-quality	Genome-fragment	7.76	AAI-based (medium-confidence)	31.77	1
TmDContig00903703||full	Viruses	Duplodnaviria	Heunggongvirae	Uroviricota	Caudoviricetes	Unclassified	Unclassified	Unclassified	Unclassified	10005	No		15	3	0	Low-quality	Genome-fragment	22.53	AAI-based (medium-confidence)	0	1
TmDContig00904118||full	Viruses	Duplodnaviria	Heunggongvirae	Uroviricota	Caudoviricetes	Unclassified	Unclassified	Unclassified	Unclassified	30479	No		55	9	1	Low-quality	Genome-fragment	48.76	AAI-based (high-confidence)	0	1
TmDContig00904692||full	Viruses	Duplodnaviria	Heunggongvirae	Uroviricota	Caudoviricetes	Unclassified	Unclassified	Unclassified	Unclassified	73217	No		112	17	1	Medium-quality	Genome-fragment	73.29	HMM-based (lower-bound)	0	1
TmDContig00905996||full	Viruses	Duplodnaviria	Heunggongvirae	Uroviricota	Caudoviricetes	Unclassified	Unclassified	Unclassified	Unclassified	5380	No		6	0	0	Not-determined	Genome-fragment			0	1.01	no viral genes detected
TmDContig00906249||full	Viruses	Duplodnaviria	Heunggongvirae	Uroviricota	Caudoviricetes	Unclassified	Unclassified	Unclassified	Unclassified	10799	No		20	4	1	Low-quality	Genome-fragment	14.03	AAI-based (high-confidence)	0	1
TmDContig00906297||full	Viruses	Duplodnaviria	Heunggongvirae	Uroviricota	Caudoviricetes	Unclassified	Unclassified	Unclassified	Unclassified	6091	No		11	2	1	Low-quality	Genome-fragment	10.88	AAI-based (medium-confidence)	0	1
TmDContig00906842||full	Viruses	Duplodnaviria	Heunggongvirae	Uroviricota	Caudoviricetes	Unclassified	Unclassified	Unclassified	Unclassified	39812	No		54	7	2	Low-quality	Genome-fragment	46.04	AAI-based (medium-confidence)	0	1
TmDContig00907212||full	Viruses	Duplodnaviria	Heunggongvirae	Uroviricota	Caudoviricetes	Unclassified	Unclassified	Unclassified	Unclassified	5789	No		7	1	0	Low-quality	Genome-fragment	14.39	AAI-based (high-confidence)	0	1
TmDContig00909901||full	Viruses	Duplodnaviria	Heunggongvirae	Uroviricota	Caudoviricetes	Unclassified	Unclassified	Unclassified	Unclassified	7119	Yes	6119	9	3	1	Low-quality	Genome-fragment	10.96	AAI-based (medium-confidence)	14.05	1
TmDContig00911036||full	Viruses	Duplodnaviria	Heunggongvirae	Uroviricota	Caudoviricetes	Unclassified	Unclassified	Unclassified	Unclassified	7070	No		5	0	1	Not-determined	Genome-fragment			0	1.01	no viral genes detected
TmDContig00914723||full	Viruses	Duplodnaviria	Heunggongvirae	Uroviricota	Caudoviricetes	Unclassified	Unclassified	Unclassified	Unclassified	43140	No		52	13	3	Complete	High-quality	100	DTR (medium-confidence)	0	1
TmDContig00914802||full	Viruses	Duplodnaviria	Heunggongvirae	Uroviricota	Caudoviricetes	Unclassified	Unclassified	Unclassified	Unclassified	5706	No		6	3	0	Low-quality	Genome-fragment	4.9	HMM-based (lower-bound)	0	1
TmDContig00915024||full	Viruses	Duplodnaviria	Heunggongvirae	Uroviricota	Caudoviricetes	Unclassified	Unclassified	Unclassified	Unclassified	11505	No		8	0	2	Not-determined	Genome-fragment			0	1	no viral genes detected
TmDContig00915188||full	Viruses	Duplodnaviria	Heunggongvirae	Uroviricota	Caudoviricetes	Unclassified	Unclassified	Unclassified	Unclassified	10217	No		11	4	1	Low-quality	Genome-fragment	20.7	AAI-based (medium-confidence)	0	1
TmDContig00915731||full	Viruses	Duplodnaviria	Heunggongvirae	Uroviricota	Caudoviricetes	Unclassified	Unclassified	Unclassified	Unclassified	6866	No		11	1	0	Low-quality	Genome-fragment	4.92	AAI-based (medium-confidence)	0	1
TmDContig00917108||full	Viruses	Duplodnaviria	Heunggongvirae	Uroviricota	Caudoviricetes	Unclassified	Unclassified	Unclassified	Unclassified	7302	No		10	2	0	Low-quality	Genome-fragment	4.91	HMM-based (lower-bound)	0	1
TmDContig00917307||full	Viruses	Duplodnaviria	Heunggongvirae	Uroviricota	Caudoviricetes	Unclassified	Unclassified	Unclassified	Unclassified	5863	No		6	0	0	Not-determined	Genome-fragment			0	1	no viral genes detected
TmDContig00917613||full	Viruses	Duplodnaviria	Heunggongvirae	Uroviricota	Caudoviricetes	Unclassified	Unclassified	Unclassified	Unclassified	7799	No		10	0	0	Low-quality	Genome-fragment	19.76	AAI-based (medium-confidence)	0	1	no viral genes detected
TmDContig00917750||0_partial|provirus_5458_24206	Viruses	Duplodnaviria	Heunggongvirae	Uroviricota	Caudoviricetes	Unclassified	Unclassified	Unclassified	Unclassified	18749	No		25	8	0	Low-quality	Genome-fragment	48.73	AAI-based (medium-confidence)	0	1
TmDContig00917798||full	Viruses	Duplodnaviria	Heunggongvirae	Uroviricota	Caudoviricetes	Unclassified	Unclassified	Unclassified	Unclassified	6306	No		10	0	0	Not-determined	Genome-fragment			0	1	no viral genes detected
TmDContig00918164||full	Viruses	Duplodnaviria	Heunggongvirae	Uroviricota	Caudoviricetes	Unclassified	Unclassified	Unclassified	Unclassified	20254	No		38	0	1	Not-determined	Genome-fragment			0	1	no viral genes detected
TmDContig00918238||full	Viruses	Duplodnaviria	Heunggongvirae	Uroviricota	Caudoviricetes	Unclassified	Unclassified	Unclassified	Unclassified	14343	No		17	3	0	Low-quality	Genome-fragment	15.93	AAI-based (medium-confidence)	0	1
TmDContig00918760||full	Viruses	Duplodnaviria	Heunggongvirae	Uroviricota	Caudoviricetes	Unclassified	Unclassified	Unclassified	Unclassified	6268	No		14	3	0	Low-quality	Genome-fragment	9.3	HMM-based (lower-bound)	0	1
TmDContig00922395||full	Viruses	Duplodnaviria	Heunggongvirae	Uroviricota	Caudoviricetes	Unclassified	Unclassified	Unclassified	Unclassified	5805	No		16	0	0	Not-determined	Genome-fragment			0	1	no viral genes detected
TmDContig00923656||full	Viruses	Duplodnaviria	Heunggongvirae	Uroviricota	Caudoviricetes	Unclassified	Unclassified	Unclassified	Unclassified	8097	No		10	2	0	Low-quality	Genome-fragment	14.22	AAI-based (medium-confidence)	0	1
TmDContig00923681||full	Viruses	Duplodnaviria	Heunggongvirae	Uroviricota	Caudoviricetes	Unclassified	Unclassified	Unclassified	Unclassified	21819	No		32	8	3	Medium-quality	Genome-fragment	61.35	AAI-based (medium-confidence)	0	1
TmDContig00924653||full	Viruses	Duplodnaviria	Heunggongvirae	Uroviricota	Caudoviricetes	Unclassified	Unclassified	Unclassified	Unclassified	7264	Yes	3428	6	1	2	Low-quality	Genome-fragment	6.72	AAI-based (medium-confidence)	52.81	1
TmDContig00925273||full	Viruses	Duplodnaviria	Heunggongvirae	Uroviricota	Caudoviricetes	Unclassified	Unclassified	Unclassified	Unclassified	33918	No		82	4	1	Low-quality	Genome-fragment	21.22	HMM-based (lower-bound)	0	1
TmDContig00925291||full	Viruses	Duplodnaviria	Heunggongvirae	Uroviricota	Caudoviricetes	Unclassified	Unclassified	Unclassified	Unclassified	17679	No		21	3	0	Low-quality	Genome-fragment	17.56	AAI-based (medium-confidence)	0	1
TmDContig00925294||full	Viruses	Duplodnaviria	Heunggongvirae	Uroviricota	Caudoviricetes	Unclassified	Unclassified	Unclassified	Unclassified	11985	No		25	0	1	Not-determined	Genome-fragment			0	1	no viral genes detected
TmDContig00926400||full	Viruses	Duplodnaviria	Heunggongvirae	Uroviricota	Caudoviricetes	Unclassified	Unclassified	Unclassified	Unclassified	10776	No		20	6	0	Low-quality	Genome-fragment	21.07	AAI-based (medium-confidence)	0	1
TmDContig00926485||full	Unclassified	Unclassified	Unclassified	Unclassified	Unclassified	Unclassified	Unclassified	Unclassified	Unclassified	17057	No		32	0	0	Not-determined	Genome-fragment			0	1	no viral genes detected
TmDContig00927293||full	Viruses	Duplodnaviria	Heunggongvirae	Uroviricota	Caudoviricetes	Unclassified	Unclassified	Unclassified	Unclassified	7917	No		13	3	0	Low-quality	Genome-fragment	7.66	AAI-based (medium-confidence)	0	1
TmDContig00928107||full	Viruses	Duplodnaviria	Heunggongvirae	Uroviricota	Caudoviricetes	Unclassified	Unclassified	Unclassified	Unclassified	8765	No		6	0	1	Low-quality	Genome-fragment	6.01	AAI-based (medium-confidence)	0	1.01	no viral genes detected
TmDContig00928580||full	Viruses	Duplodnaviria	Heunggongvirae	Uroviricota	Caudoviricetes	Unclassified	Unclassified	Unclassified	Unclassified	9897	No		26	1	0	Low-quality	Genome-fragment	5.32	HMM-based (lower-bound)	0	1
TmDContig00929240||full	Viruses	Duplodnaviria	Heunggongvirae	Uroviricota	Caudoviricetes	Unclassified	Unclassified	Unclassified	Unclassified	5967	No		9	1	0	Low-quality	Genome-fragment	4.43	HMM-based (lower-bound)	0	1
TmDContig00935445||full	Viruses	Duplodnaviria	Heunggongvirae	Uroviricota	Caudoviricetes	Unclassified	Unclassified	Unclassified	Unclassified	6583	No		10	2	0	Low-quality	Genome-fragment	17.37	AAI-based (high-confidence)	0	1
TmDContig00940362||full	Viruses	Duplodnaviria	Heunggongvirae	Uroviricota	Caudoviricetes	Unclassified	Unclassified	Unclassified	Unclassified	12894	No		19	2	0	Low-quality	Genome-fragment	14.28	HMM-based (lower-bound)	0	1
TmDContig00940421||full	Viruses	Duplodnaviria	Heunggongvirae	Uroviricota	Caudoviricetes	Unclassified	Unclassified	Unclassified	Unclassified	7416	No		10	0	0	Not-determined	Genome-fragment			0	1	no viral genes detected
TmDContig00940918||full	Viruses	Duplodnaviria	Heunggongvirae	Uroviricota	Caudoviricetes	Unclassified	Unclassified	Unclassified	Unclassified	6509	No		15	2	0	Low-quality	Genome-fragment	6.67	HMM-based (lower-bound)	0	1
TmDContig00941914||full	Viruses	Duplodnaviria	Heunggongvirae	Uroviricota	Caudoviricetes	Unclassified	Unclassified	Unclassified	Unclassified	16734	No		21	1	1	Low-quality	Genome-fragment	19.32	HMM-based (lower-bound)	0	1
TmDContig00941946||full	Viruses	Duplodnaviria	Heunggongvirae	Uroviricota	Caudoviricetes	Unclassified	Unclassified	Unclassified	Unclassified	5084	No		8	3	0	Low-quality	Genome-fragment	11.16	AAI-based (high-confidence)	0	1
TmDContig00943135||full	Viruses	Duplodnaviria	Heunggongvirae	Uroviricota	Caudoviricetes	Unclassified	Unclassified	Unclassified	Unclassified	7755	Yes	5816	10	2	1	Low-quality	Genome-fragment	14.16	AAI-based (medium-confidence)	25	1
TmDContig00943663||0_partial|provirus_3998_66764	Viruses	Duplodnaviria	Heunggongvirae	Uroviricota	Caudoviricetes	Unclassified	Unclassified	Unclassified	Unclassified	62767	No		102	14	1	Medium-quality	Genome-fragment	72.78	HMM-based (lower-bound)	0	1
TmDContig00944454||full	Viruses	Duplodnaviria	Heunggongvirae	Uroviricota	Caudoviricetes	Unclassified	Unclassified	Unclassified	Unclassified	6453	No		8	2	0	Low-quality	Genome-fragment	8.42	HMM-based (lower-bound)	0	1
TmDContig00949895||full	Viruses	Duplodnaviria	Heunggongvirae	Uroviricota	Caudoviricetes	Unclassified	Unclassified	Unclassified	Unclassified	6446	Yes	5401	10	1	1	Low-quality	Genome-fragment	12.19	HMM-based (lower-bound)	16.21	1
TmDContig00950773||full	Viruses	Duplodnaviria	Heunggongvirae	Uroviricota	Caudoviricetes	Unclassified	Unclassified	Unclassified	Unclassified	7272	No		7	0	1	Low-quality	Genome-fragment	5.55	AAI-based (medium-confidence)	0	1	no viral genes detected
TmDContig00954569||full	Viruses	Duplodnaviria	Heunggongvirae	Uroviricota	Caudoviricetes	Unclassified	Unclassified	Unclassified	Unclassified	6741	No		13	5	0	Low-quality	Genome-fragment	9.18	AAI-based (high-confidence)	0	1
TmDContig00954795||full	Viruses	Duplodnaviria	Heunggongvirae	Uroviricota	Caudoviricetes	Unclassified	Unclassified	Unclassified	Unclassified	5603	No		9	1	0	Low-quality	Genome-fragment	8.53	AAI-based (high-confidence)	0	1
TmDContig00955105||full	Viruses	Duplodnaviria	Heunggongvirae	Uroviricota	Caudoviricetes	Unclassified	Unclassified	Unclassified	Unclassified	12972	No		13	1	1	Low-quality	Genome-fragment	8.93	AAI-based (high-confidence)	0	1
TmDContig00955884||full	Viruses	Duplodnaviria	Heunggongvirae	Uroviricota	Caudoviricetes	Unclassified	Unclassified	Unclassified	Unclassified	5563	No		10	1	0	Low-quality	Genome-fragment	7.47	HMM-based (lower-bound)	0	1
TmDContig00956070||full	Viruses	Duplodnaviria	Heunggongvirae	Uroviricota	Caudoviricetes	Unclassified	Unclassified	Unclassified	Unclassified	6413	No		12	1	0	Low-quality	Genome-fragment	9.59	HMM-based (lower-bound)	0	1
TmDContig00957116||full	Viruses	Duplodnaviria	Heunggongvirae	Uroviricota	Caudoviricetes	Unclassified	Unclassified	Unclassified	Unclassified	5287	No		12	2	0	Low-quality	Genome-fragment	6.66	HMM-based (lower-bound)	0	1
TmDContig00957737||full	Viruses	Duplodnaviria	Heunggongvirae	Uroviricota	Caudoviricetes	Unclassified	Unclassified	Unclassified	Unclassified	46647	No		56	6	0	High-quality	High-quality	100	AAI-based (medium-confidence)	0	1
TmDContig00959117||full	Viruses	Duplodnaviria	Heunggongvirae	Uroviricota	Caudoviricetes	Unclassified	Unclassified	Unclassified	Unclassified	6741	No		11	0	0	Not-determined	Genome-fragment			0	1	no viral genes detected
TmDContig00959556||full	Viruses	Duplodnaviria	Heunggongvirae	Uroviricota	Caudoviricetes	Unclassified	Unclassified	Unclassified	Unclassified	8749	No		13	1	1	Low-quality	Genome-fragment	6.2	HMM-based (lower-bound)	0	1
TmDContig00959836||full	Viruses	Duplodnaviria	Heunggongvirae	Uroviricota	Caudoviricetes	Unclassified	Unclassified	Unclassified	Unclassified	7269	No		16	3	0	Low-quality	Genome-fragment	9.57	HMM-based (lower-bound)	0	1
TmDContig00960197||full	Viruses	Duplodnaviria	Heunggongvirae	Uroviricota	Caudoviricetes	Unclassified	Unclassified	Unclassified	Unclassified	15305	No		15	8	0	Low-quality	Genome-fragment	28.39	AAI-based (medium-confidence)	0	1
TmDContig00960623||full	Viruses	Duplodnaviria	Heunggongvirae	Uroviricota	Caudoviricetes	Unclassified	Unclassified	Unclassified	Unclassified	15832	No		23	4	0	Low-quality	Genome-fragment	15.14	HMM-based (lower-bound)	0	1
TmDContig00961335||full	Viruses	Duplodnaviria	Heunggongvirae	Uroviricota	Caudoviricetes	Unclassified	Unclassified	Unclassified	Unclassified	5458	No		11	1	0	Low-quality	Genome-fragment	1.83	HMM-based (lower-bound)	0	1
TmDContig00961883||full	Viruses	Duplodnaviria	Heunggongvirae	Uroviricota	Caudoviricetes	Unclassified	Unclassified	Unclassified	Unclassified	20376	No		27	5	0	Low-quality	Genome-fragment	28.56	AAI-based (medium-confidence)	0	1
TmDContig00963771||full	Viruses	Duplodnaviria	Heunggongvirae	Uroviricota	Caudoviricetes	Unclassified	Unclassified	Unclassified	Unclassified	5275	No		11	3	0	Low-quality	Genome-fragment	7.06	HMM-based (lower-bound)	0	1
TmDContig00965188||full	Viruses	Duplodnaviria	Heunggongvirae	Uroviricota	Caudoviricetes	Unclassified	Unclassified	Unclassified	Unclassified	5572	No		8	0	0	Not-determined	Genome-fragment			0	1	no viral genes detected
TmDContig00965894||full	Viruses	Duplodnaviria	Heunggongvirae	Uroviricota	Caudoviricetes	Unclassified	Unclassified	Unclassified	Unclassified	10479	No		8	1	0	Low-quality	Genome-fragment	16.43	AAI-based (high-confidence)	0	1
TmDContig00966372||full	Viruses	Duplodnaviria	Heunggongvirae	Uroviricota	Caudoviricetes	Unclassified	Unclassified	Unclassified	Unclassified	17242	No		44	1	0	Low-quality	Genome-fragment	10.52	HMM-based (lower-bound)	0	1
TmDContig00968875||full	Viruses	Duplodnaviria	Heunggongvirae	Uroviricota	Caudoviricetes	Unclassified	Unclassified	Unclassified	Unclassified	5029	No		11	1	0	Low-quality	Genome-fragment	1.4	HMM-based (lower-bound)	0	1
TmDContig00969319||full	Viruses	Duplodnaviria	Heunggongvirae	Uroviricota	Caudoviricetes	Unclassified	Unclassified	Unclassified	Unclassified	5573	No		13	3	0	Low-quality	Genome-fragment	12.03	AAI-based (high-confidence)	0	1
TmDContig00970418||full	Viruses	Duplodnaviria	Heunggongvirae	Uroviricota	Caudoviricetes	Unclassified	Unclassified	Unclassified	Unclassified	5566	No		11	2	0	Low-quality	Genome-fragment	7.47	AAI-based (medium-confidence)	0	1
TmDContig00972060||full	Viruses	Duplodnaviria	Heunggongvirae	Uroviricota	Caudoviricetes	Unclassified	Unclassified	Unclassified	Unclassified	13165	No		20	3	0	Low-quality	Genome-fragment	12.89	HMM-based (lower-bound)	0	1
TmDContig00973616||full	Viruses	Duplodnaviria	Heunggongvirae	Uroviricota	Caudoviricetes	Unclassified	Unclassified	Unclassified	Unclassified	5762	No		12	1	0	Low-quality	Genome-fragment	3.71	AAI-based (medium-confidence)	0	1
TmDContig00975920||full	Viruses	Duplodnaviria	Heunggongvirae	Uroviricota	Caudoviricetes	Unclassified	Unclassified	Unclassified	Unclassified	7935	Yes	4739	10	2	1	Low-quality	Genome-fragment	2.57	HMM-based (lower-bound)	40.28	1
TmDContig00976000||full	Viruses	Duplodnaviria	Heunggongvirae	Uroviricota	Caudoviricetes	Unclassified	Unclassified	Unclassified	Unclassified	9280	No		14	1	0	Low-quality	Genome-fragment	15.25	AAI-based (medium-confidence)	0	1
TmDContig00976914||full	Viruses	Duplodnaviria	Heunggongvirae	Uroviricota	Caudoviricetes	Unclassified	Unclassified	Unclassified	Unclassified	6801	No		16	3	0	Low-quality	Genome-fragment	15.85	AAI-based (medium-confidence)	0	1
TmDContig00977340||full	Viruses	Duplodnaviria	Heunggongvirae	Uroviricota	Caudoviricetes	Unclassified	Unclassified	Unclassified	Unclassified	43982	No		76	31	1	Medium-quality	Genome-fragment	56.68	AAI-based (medium-confidence)	0	1
TmDContig00978568||full	Viruses	Duplodnaviria	Heunggongvirae	Uroviricota	Caudoviricetes	Unclassified	Unclassified	Unclassified	Unclassified	5214	No		8	0	0	Low-quality	Genome-fragment	9.69	AAI-based (medium-confidence)	0	1	no viral genes detected
TmDContig00979392||full	Viruses	Duplodnaviria	Heunggongvirae	Uroviricota	Caudoviricetes	Unclassified	Unclassified	Unclassified	Unclassified	8417	No		12	5	0	Low-quality	Genome-fragment	19.1	AAI-based (high-confidence)	0	1
TmDContig00979693||full	Viruses	Duplodnaviria	Heunggongvirae	Uroviricota	Caudoviricetes	Unclassified	Unclassified	Unclassified	Unclassified	5165	No		3	2	0	Low-quality	Genome-fragment	11.16	AAI-based (high-confidence)	0	1
TmDContig00982164||full	Viruses	Duplodnaviria	Heunggongvirae	Uroviricota	Caudoviricetes	Unclassified	Unclassified	Unclassified	Unclassified	60480	No		91	18	1	Complete	High-quality	100	DTR (high-confidence)	0	1
TmDContig00983581||full	Viruses	Duplodnaviria	Heunggongvirae	Uroviricota	Caudoviricetes	Unclassified	Unclassified	Unclassified	Unclassified	7734	No		19	2	1	Low-quality	Genome-fragment	13.51	AAI-based (medium-confidence)	0	1
TmDContig00983715||full	Viruses	Duplodnaviria	Heunggongvirae	Uroviricota	Caudoviricetes	Unclassified	Unclassified	Unclassified	Unclassified	14572	No		15	4	0	Low-quality	Genome-fragment	28.32	AAI-based (medium-confidence)	0	1
TmDContig00983806||full	Viruses	Duplodnaviria	Heunggongvirae	Uroviricota	Caudoviricetes	Unclassified	Unclassified	Unclassified	Unclassified	11724	No		14	2	0	Low-quality	Genome-fragment	7.53	HMM-based (lower-bound)	0	1
TmDContig00985260||full	Viruses	Duplodnaviria	Heunggongvirae	Uroviricota	Caudoviricetes	Unclassified	Unclassified	Unclassified	Unclassified	9591	No		11	5	0	Low-quality	Genome-fragment	9.87	AAI-based (medium-confidence)	0	1
TmDContig00986475||full	Viruses	Duplodnaviria	Heunggongvirae	Uroviricota	Caudoviricetes	Unclassified	Unclassified	Unclassified	Unclassified	38436	No		61	12	0	High-quality	High-quality	96.13	AAI-based (medium-confidence)	0	1
TmDContig00986664||full	Viruses	Duplodnaviria	Heunggongvirae	Uroviricota	Caudoviricetes	Unclassified	Unclassified	Unclassified	Unclassified	7615	No		14	2	1	Low-quality	Genome-fragment	4.17	AAI-based (medium-confidence)	0	1
TmDContig00987561||full	Viruses	Duplodnaviria	Heunggongvirae	Uroviricota	Caudoviricetes	Unclassified	Unclassified	Unclassified	Unclassified	9174	No		13	3	1	Low-quality	Genome-fragment	11.73	AAI-based (medium-confidence)	0	1
TmDContig00988298||full	Viruses	Duplodnaviria	Heunggongvirae	Uroviricota	Caudoviricetes	Unclassified	Unclassified	Unclassified	Unclassified	8577	No		12	3	0	Low-quality	Genome-fragment	20.23	AAI-based (high-confidence)	0	1
TmDContig00989694||full	Viruses	Duplodnaviria	Heunggongvirae	Uroviricota	Caudoviricetes	Unclassified	Unclassified	Unclassified	Unclassified	6367	No		8	1	0	Low-quality	Genome-fragment	8.67	HMM-based (lower-bound)	0	1
TmDContig00989969||full	Viruses	Duplodnaviria	Heunggongvirae	Uroviricota	Caudoviricetes	Unclassified	Unclassified	Unclassified	Unclassified	6351	No		13	1	0	Low-quality	Genome-fragment	3.43	HMM-based (lower-bound)	0	1
TmDContig00992059||full	Viruses	Duplodnaviria	Heunggongvirae	Uroviricota	Caudoviricetes	Unclassified	Unclassified	Unclassified	Unclassified	5603	No		5	3	0	Low-quality	Genome-fragment	10.36	AAI-based (medium-confidence)	0	1
TmDContig00993504||full	Viruses	Duplodnaviria	Heunggongvirae	Uroviricota	Caudoviricetes	Unclassified	Unclassified	Unclassified	Unclassified	25729	No		44	2	0	Low-quality	Genome-fragment	36.48	HMM-based (lower-bound)	0	1
TmDContig00993820||full	Viruses	Duplodnaviria	Heunggongvirae	Uroviricota	Caudoviricetes	Unclassified	Schitoviridae	Unclassified	Unclassified	5935	No		11	0	0	Low-quality	Genome-fragment	9.14	AAI-based (high-confidence)	0	1	no viral genes detected
TmDContig00994564||full	Viruses	Duplodnaviria	Heunggongvirae	Uroviricota	Caudoviricetes	Unclassified	Unclassified	Unclassified	Unclassified	9032	No		10	4	0	Low-quality	Genome-fragment	20.01	AAI-based (medium-confidence)	0	1
TmDContig00998227||full	Viruses	Duplodnaviria	Heunggongvirae	Uroviricota	Caudoviricetes	Unclassified	Unclassified	Unclassified	Unclassified	8045	No		12	1	0	Low-quality	Genome-fragment	2.19	HMM-based (lower-bound)	0	1
TmDContig00999091||full	Viruses	Duplodnaviria	Heunggongvirae	Uroviricota	Caudoviricetes	Unclassified	Unclassified	Unclassified	Unclassified	10583	No		17	2	0	Low-quality	Genome-fragment	14.07	HMM-based (lower-bound)	0	1
TmDContig01000164||full	Viruses	Duplodnaviria	Heunggongvirae	Uroviricota	Caudoviricetes	Unclassified	Unclassified	Unclassified	Unclassified	5889	No		14	2	0	Low-quality	Genome-fragment	10.02	AAI-based (medium-confidence)	0	1
TmDContig01001484||full	Viruses	Duplodnaviria	Heunggongvirae	Uroviricota	Caudoviricetes	Unclassified	Unclassified	Unclassified	Unclassified	5186	No		8	7	0	Low-quality	Genome-fragment	10.98	AAI-based (high-confidence)	0	1
TmDContig01001989||full	Viruses	Duplodnaviria	Heunggongvirae	Uroviricota	Caudoviricetes	Unclassified	Unclassified	Unclassified	Unclassified	6679	No		9	2	0	Low-quality	Genome-fragment	15.37	AAI-based (medium-confidence)	0	1
TmDContig01004159||full	Viruses	Duplodnaviria	Heunggongvirae	Uroviricota	Caudoviricetes	Unclassified	Unclassified	Unclassified	Unclassified	38804	No		58	18	1	Medium-quality	Genome-fragment	84.4	AAI-based (medium-confidence)	0	1
TmDContig01004734||full	Unclassified	Unclassified	Unclassified	Unclassified	Unclassified	Unclassified	Unclassified	Unclassified	Unclassified	5225	No		6	1	0	Low-quality	Genome-fragment	12.55	AAI-based (medium-confidence)	0	1
TmDContig01005347||full	Viruses	Duplodnaviria	Heunggongvirae	Uroviricota	Caudoviricetes	Unclassified	Unclassified	Unclassified	Unclassified	10951	No		17	4	0	Low-quality	Genome-fragment	12.32	HMM-based (lower-bound)	0	1
TmDContig01007940||full	Viruses	Duplodnaviria	Heunggongvirae	Uroviricota	Caudoviricetes	Unclassified	Unclassified	Unclassified	Unclassified	7950	No		4	1	0	Low-quality	Genome-fragment	12.56	AAI-based (high-confidence)	0	1
TmDContig01007999||full	Viruses	Duplodnaviria	Heunggongvirae	Uroviricota	Caudoviricetes	Unclassified	Unclassified	Unclassified	Unclassified	25353	No		40	6	0	Low-quality	Genome-fragment	34.21	HMM-based (lower-bound)	0	1
TmDContig01009984||full	Viruses	Duplodnaviria	Heunggongvirae	Uroviricota	Caudoviricetes	Unclassified	Unclassified	Unclassified	Unclassified	9584	No		20	0	1	Low-quality	Genome-fragment	6.99	AAI-based (medium-confidence)	0	1	no viral genes detected
TmDContig01011475||full	Viruses	Duplodnaviria	Heunggongvirae	Uroviricota	Caudoviricetes	Unclassified	Unclassified	Unclassified	Unclassified	5192	No		5	0	4	Low-quality	Genome-fragment	6.91	AAI-based (medium-confidence)	0	1	no viral genes detected
TmDContig01011476||full	Viruses	Duplodnaviria	Heunggongvirae	Uroviricota	Caudoviricetes	Unclassified	Unclassified	Unclassified	Unclassified	9265	No		19	0	0	Not-determined	Genome-fragment			0	1	no viral genes detected
TmDContig01013350||full	Viruses	Duplodnaviria	Heunggongvirae	Uroviricota	Caudoviricetes	Unclassified	Unclassified	Unclassified	Unclassified	8031	No		16	0	0	Not-determined	Genome-fragment			0	1	no viral genes detected
TmDContig01013919||full	Viruses	Duplodnaviria	Heunggongvirae	Uroviricota	Caudoviricetes	Unclassified	Unclassified	Unclassified	Unclassified	9670	No		6	2	0	Low-quality	Genome-fragment	16.14	HMM-based (lower-bound)	0	1
TmDContig01013931||full	Viruses	Duplodnaviria	Heunggongvirae	Uroviricota	Caudoviricetes	Unclassified	Unclassified	Unclassified	Unclassified	5503	No		11	1	0	Low-quality	Genome-fragment	11.12	AAI-based (medium-confidence)	0	1
TmDContig01016683||full	Viruses	Duplodnaviria	Heunggongvirae	Uroviricota	Caudoviricetes	Unclassified	Unclassified	Unclassified	Unclassified	7175	No		14	0	1	Not-determined	Genome-fragment			0	1	no viral genes detected
TmDContig01017776||full	Viruses	Duplodnaviria	Heunggongvirae	Uroviricota	Caudoviricetes	Unclassified	Unclassified	Unclassified	Unclassified	7368	No		8	1	0	Low-quality	Genome-fragment	12.34	AAI-based (medium-confidence)	0	1
TmDContig01019878||full|provirus_7081_18212	Viruses	Duplodnaviria	Heunggongvirae	Uroviricota	Caudoviricetes	Unclassified	Unclassified	Unclassified	Unclassified	11132	No		13	6	0	Low-quality	Genome-fragment	28.38	AAI-based (medium-confidence)	0	1
TmDContig01020246||full	Viruses	Duplodnaviria	Heunggongvirae	Uroviricota	Caudoviricetes	Unclassified	Unclassified	Unclassified	Unclassified	6680	No		11	0	0	Not-determined	Genome-fragment			0	1	no viral genes detected
TmDContig01021082||full	Viruses	Duplodnaviria	Heunggongvirae	Uroviricota	Caudoviricetes	Unclassified	Unclassified	Unclassified	Unclassified	6182	No		4	1	0	Low-quality	Genome-fragment	4.23	HMM-based (lower-bound)	0	1
TmDContig01022385||full	Viruses	Duplodnaviria	Heunggongvirae	Uroviricota	Caudoviricetes	Unclassified	Unclassified	Unclassified	Unclassified	5162	No		16	4	0	Low-quality	Genome-fragment	3.28	HMM-based (lower-bound)	0	1
TmDContig01023551||full	Unclassified	Unclassified	Unclassified	Unclassified	Unclassified	Unclassified	Unclassified	Unclassified	Unclassified	6211	No		11	0	0	Not-determined	Genome-fragment			0	1	no viral genes detected
TmDContig01025265||full	Viruses	Duplodnaviria	Heunggongvirae	Uroviricota	Caudoviricetes	Unclassified	Unclassified	Unclassified	Unclassified	5785	No		10	1	0	Low-quality	Genome-fragment	1.95	HMM-based (lower-bound)	0	1
TmDContig01026707||full	Viruses	Duplodnaviria	Heunggongvirae	Uroviricota	Caudoviricetes	Unclassified	Unclassified	Unclassified	Unclassified	18142	No		41	5	0	Low-quality	Genome-fragment	24.35	AAI-based (medium-confidence)	0	1.01
TmDContig01026856||full	Viruses	Duplodnaviria	Heunggongvirae	Uroviricota	Caudoviricetes	Unclassified	Unclassified	Unclassified	Unclassified	6895	No		9	2	0	Low-quality	Genome-fragment	11.35	HMM-based (lower-bound)	0	1
TmDContig01027778||full	Viruses	Duplodnaviria	Heunggongvirae	Uroviricota	Caudoviricetes	Unclassified	Unclassified	Unclassified	Unclassified	7690	No		20	1	0	Low-quality	Genome-fragment	6.95	HMM-based (lower-bound)	0	1
TmDContig01028407||full	Unclassified	Unclassified	Unclassified	Unclassified	Unclassified	Unclassified	Unclassified	Unclassified	Unclassified	5554	No		6	0	1	Low-quality	Genome-fragment	13.16	AAI-based (high-confidence)	0	1	no viral genes detected
TmDContig01029085||full	Viruses	Duplodnaviria	Heunggongvirae	Uroviricota	Caudoviricetes	Unclassified	Unclassified	Unclassified	Unclassified	5334	No		6	0	0	Low-quality	Genome-fragment	9.3	AAI-based (medium-confidence)	0	1	no viral genes detected
TmDContig01029854||full	Viruses	Duplodnaviria	Heunggongvirae	Uroviricota	Caudoviricetes	Unclassified	Unclassified	Unclassified	Unclassified	5007	No		12	2	1	Low-quality	Genome-fragment	2.68	HMM-based (lower-bound)	0	1
TmDContig01030332||full	Viruses	Varidnaviria	Bamfordvirae	Nucleocytoviricota	Megaviricetes	Unclassified	Unclassified	Unclassified	Unclassified	20231	No		25	0	11	Low-quality	Genome-fragment	10.59	AAI-based (medium-confidence)	0	1	no viral genes detected
TmDContig01031576||full	Unclassified	Unclassified	Unclassified	Unclassified	Unclassified	Unclassified	Unclassified	Unclassified	Unclassified	5511	No		6	1	0	Low-quality	Genome-fragment	8.52	AAI-based (high-confidence)	0	1
TmDContig01031891||full	Viruses	Duplodnaviria	Heunggongvirae	Uroviricota	Caudoviricetes	Unclassified	Unclassified	Unclassified	Unclassified	10891	No		16	2	1	Low-quality	Genome-fragment	16.37	AAI-based (medium-confidence)	0	1
TmDContig01032033||full	Viruses	Duplodnaviria	Heunggongvirae	Uroviricota	Caudoviricetes	Unclassified	Unclassified	Unclassified	Unclassified	5940	No		6	1	0	Low-quality	Genome-fragment	6.9	HMM-based (lower-bound)	0	1
TmDContig01034212||full	Viruses	Duplodnaviria	Heunggongvirae	Uroviricota	Caudoviricetes	Unclassified	Unclassified	Unclassified	Unclassified	7224	No		12	0	0	Not-determined	Genome-fragment			0	1	no viral genes detected
TmDContig01036270||full	Viruses	Duplodnaviria	Heunggongvirae	Uroviricota	Caudoviricetes	Unclassified	Unclassified	Unclassified	Unclassified	37383	No		69	5	1	Medium-quality	Genome-fragment	76.3	AAI-based (high-confidence)	0	1
TmDContig01036373||full	Viruses	Duplodnaviria	Heunggongvirae	Uroviricota	Caudoviricetes	Unclassified	Unclassified	Unclassified	Unclassified	17776	Yes	15362	28	5	3	Low-quality	Genome-fragment	35.09	AAI-based (medium-confidence)	13.58	1
TmDContig01039163||full	Viruses	Duplodnaviria	Heunggongvirae	Uroviricota	Caudoviricetes	Unclassified	Unclassified	Unclassified	Unclassified	9512	No		19	3	0	Low-quality	Genome-fragment	19.08	AAI-based (high-confidence)	0	1
TmDContig01039636||full	Viruses	Varidnaviria	Bamfordvirae	Nucleocytoviricota	Megaviricetes	Imitervirales	Mimiviridae	Unclassified	Unclassified	5369	No		9	2	0	Low-quality	Genome-fragment	4.31	AAI-based (medium-confidence)	0	1.01
TmDContig01040512||full	Viruses	Duplodnaviria	Heunggongvirae	Uroviricota	Caudoviricetes	Unclassified	Unclassified	Unclassified	Unclassified	13983	No		19	2	0	Low-quality	Genome-fragment	23.03	AAI-based (medium-confidence)	0	1
TmDContig01041303||full	Viruses	Duplodnaviria	Heunggongvirae	Uroviricota	Caudoviricetes	Unclassified	Unclassified	Unclassified	Unclassified	5588	No		5	1	0	Low-quality	Genome-fragment	12.13	AAI-based (medium-confidence)	0	1
TmDContig01041828||full	Viruses	Duplodnaviria	Heunggongvirae	Uroviricota	Caudoviricetes	Unclassified	Unclassified	Unclassified	Unclassified	5060	No		7	1	0	Low-quality	Genome-fragment	4.46	HMM-based (lower-bound)	0	1
TmDContig01042292||full	Viruses	Duplodnaviria	Heunggongvirae	Uroviricota	Caudoviricetes	Unclassified	Unclassified	Unclassified	Unclassified	6786	No		8	1	0	Low-quality	Genome-fragment	1.96	HMM-based (lower-bound)	0	1
TmDContig01042737||full	Viruses	Duplodnaviria	Heunggongvirae	Uroviricota	Caudoviricetes	Unclassified	Unclassified	Unclassified	Unclassified	14929	No		12	2	0	Low-quality	Genome-fragment	15.86	HMM-based (lower-bound)	0	1
TmDContig01043726||full	Viruses	Duplodnaviria	Heunggongvirae	Uroviricota	Caudoviricetes	Unclassified	Unclassified	Unclassified	Unclassified	11463	No		27	0	0	Low-quality	Genome-fragment	11.9	AAI-based (medium-confidence)	0	1	no viral genes detected
TmDContig01044413||full	Viruses	Duplodnaviria	Heunggongvirae	Uroviricota	Caudoviricetes	Unclassified	Unclassified	Unclassified	Unclassified	9502	No		11	2	0	Low-quality	Genome-fragment	15.24	AAI-based (high-confidence)	0	1
TmDContig01044580||full	Viruses	Duplodnaviria	Heunggongvirae	Uroviricota	Caudoviricetes	Unclassified	Unclassified	Unclassified	Unclassified	67308	No		64	19	1	Low-quality	Genome-fragment	41.87	AAI-based (medium-confidence)	0	1
TmDContig01045761||full	Viruses	Duplodnaviria	Heunggongvirae	Uroviricota	Caudoviricetes	Unclassified	Unclassified	Unclassified	Unclassified	13198	No		32	2	0	Low-quality	Genome-fragment	9.18	HMM-based (lower-bound)	0	1
TmDContig01047375||full	Viruses	Duplodnaviria	Heunggongvirae	Uroviricota	Caudoviricetes	Unclassified	Unclassified	Unclassified	Unclassified	5137	Yes	4899	8	1	1	Low-quality	Genome-fragment	2.4	HMM-based (lower-bound)	4.63	1
TmDContig01047767||full	Viruses	Duplodnaviria	Heunggongvirae	Uroviricota	Caudoviricetes	Unclassified	Zobellviridae	Unclassified	Unclassified	10566	No		17	2	0	Low-quality	Genome-fragment	22.87	AAI-based (high-confidence)	0	1
TmDContig01048342||full	Viruses	Duplodnaviria	Heunggongvirae	Uroviricota	Caudoviricetes	Unclassified	Unclassified	Unclassified	Unclassified	9991	No		12	4	0	Low-quality	Genome-fragment	15.73	AAI-based (medium-confidence)	0	1
TmDContig01048414||full	Viruses	Duplodnaviria	Heunggongvirae	Uroviricota	Caudoviricetes	Unclassified	Unclassified	Unclassified	Unclassified	7420	No		9	3	0	Low-quality	Genome-fragment	14.09	AAI-based (medium-confidence)	0	1
TmDContig01051894||full	Viruses	Duplodnaviria	Heunggongvirae	Uroviricota	Caudoviricetes	Unclassified	Unclassified	Unclassified	Unclassified	13764	No		20	7	0	Low-quality	Genome-fragment	22.48	AAI-based (high-confidence)	0	1
TmDContig01052023||full	Viruses	Duplodnaviria	Heunggongvirae	Uroviricota	Caudoviricetes	Unclassified	Unclassified	Unclassified	Unclassified	10735	No		12	2	0	Low-quality	Genome-fragment	4.72	HMM-based (lower-bound)	0	1
TmDContig01052101||full	Viruses	Duplodnaviria	Heunggongvirae	Uroviricota	Caudoviricetes	Unclassified	Unclassified	Unclassified	Unclassified	9656	No		15	2	1	Low-quality	Genome-fragment	11.71	HMM-based (lower-bound)	0	1
TmDContig01052351||full	Viruses	Duplodnaviria	Heunggongvirae	Uroviricota	Caudoviricetes	Unclassified	Unclassified	Unclassified	Unclassified	10998	No		14	3	0	Low-quality	Genome-fragment	11.11	AAI-based (high-confidence)	0	1
TmDContig01053098||full	Viruses	Duplodnaviria	Heunggongvirae	Uroviricota	Caudoviricetes	Unclassified	Unclassified	Unclassified	Unclassified	5388	No		13	1	0	Low-quality	Genome-fragment	5.72	HMM-based (lower-bound)	0	1
TmDContig01054505||full	Viruses	Duplodnaviria	Heunggongvirae	Uroviricota	Caudoviricetes	Unclassified	Unclassified	Unclassified	Unclassified	8603	No		14	0	0	Low-quality	Genome-fragment	7.71	AAI-based (medium-confidence)	0	1	no viral genes detected
TmDContig01055323||full	Viruses	Duplodnaviria	Heunggongvirae	Uroviricota	Caudoviricetes	Unclassified	Unclassified	Unclassified	Unclassified	8445	No		8	1	0	Low-quality	Genome-fragment	5.84	HMM-based (lower-bound)	0	1
TmDContig01055505||full	Viruses	Duplodnaviria	Heunggongvirae	Uroviricota	Caudoviricetes	Unclassified	Unclassified	Unclassified	Unclassified	5742	No		16	1	1	Low-quality	Genome-fragment	1.99	HMM-based (lower-bound)	0	1
TmDContig01056062||full	Viruses	Duplodnaviria	Heunggongvirae	Uroviricota	Caudoviricetes	Unclassified	Unclassified	Unclassified	Unclassified	6695	No		14	1	0	Low-quality	Genome-fragment	5.92	AAI-based (medium-confidence)	0	1
TmDContig01056316||full	Viruses	Duplodnaviria	Heunggongvirae	Uroviricota	Caudoviricetes	Unclassified	Unclassified	Unclassified	Unclassified	7276	No		15	1	0	Low-quality	Genome-fragment	9.58	HMM-based (lower-bound)	0	1
TmDContig01056366||full	Viruses	Duplodnaviria	Heunggongvirae	Uroviricota	Caudoviricetes	Unclassified	Unclassified	Unclassified	Unclassified	5488	No		6	1	0	Low-quality	Genome-fragment	7.69	AAI-based (medium-confidence)	0	1
TmDContig01056871||full	Viruses	Duplodnaviria	Heunggongvirae	Uroviricota	Caudoviricetes	Unclassified	Unclassified	Unclassified	Unclassified	5496	No		17	0	1	Not-determined	Genome-fragment			0	1	no viral genes detected
TmDContig01057107||full	Viruses	Duplodnaviria	Heunggongvirae	Uroviricota	Caudoviricetes	Unclassified	Unclassified	Unclassified	Unclassified	6127	No		12	0	0	Not-determined	Genome-fragment			0	1	no viral genes detected
TmDContig01057418||full	Viruses	Duplodnaviria	Heunggongvirae	Uroviricota	Caudoviricetes	Unclassified	Unclassified	Unclassified	Unclassified	5936	No		7	1	0	Low-quality	Genome-fragment	3.15	HMM-based (lower-bound)	0	1.02
TmDContig01059811||full	Viruses	Duplodnaviria	Heunggongvirae	Uroviricota	Caudoviricetes	Unclassified	Unclassified	Unclassified	Unclassified	6970	No		4	0	2	Not-determined	Genome-fragment			0	1	no viral genes detected
TmDContig01060703||full	Viruses	Duplodnaviria	Heunggongvirae	Uroviricota	Caudoviricetes	Unclassified	Unclassified	Unclassified	Unclassified	5210	Yes	4475	5	2	1	Low-quality	Genome-fragment	7.41	AAI-based (medium-confidence)	14.11	1
TmDContig01061573||full	Viruses	Duplodnaviria	Heunggongvirae	Uroviricota	Caudoviricetes	Unclassified	Unclassified	Unclassified	Unclassified	6112	No		11	1	0	Low-quality	Genome-fragment	3	HMM-based (lower-bound)	0	1
TmDContig01062468||full	Viruses	Duplodnaviria	Heunggongvirae	Uroviricota	Caudoviricetes	Unclassified	Unclassified	Unclassified	Unclassified	6362	No		9	1	0	Low-quality	Genome-fragment	12.04	AAI-based (medium-confidence)	0	1
TmDContig01062640||full	Unclassified	Unclassified	Unclassified	Unclassified	Unclassified	Unclassified	Unclassified	Unclassified	Unclassified	6872	No		17	1	0	Low-quality	Genome-fragment	6.76	HMM-based (lower-bound)	0	1
TmDContig01063241||full	Viruses	Duplodnaviria	Heunggongvirae	Uroviricota	Caudoviricetes	Unclassified	Unclassified	Unclassified	Unclassified	6084	No		7	4	0	Low-quality	Genome-fragment	8.91	AAI-based (high-confidence)	0	1
TmDContig01064240||full	Viruses	Duplodnaviria	Heunggongvirae	Uroviricota	Caudoviricetes	Unclassified	Unclassified	Unclassified	Unclassified	8500	No		5	0	1	Low-quality	Genome-fragment	18.8	AAI-based (medium-confidence)	0	1.01	no viral genes detected
TmDContig01064760||full	Viruses	Duplodnaviria	Heunggongvirae	Uroviricota	Caudoviricetes	Unclassified	Unclassified	Unclassified	Unclassified	8656	No		12	0	0	Not-determined	Genome-fragment			0	1	no viral genes detected
TmDContig01065303||full	Viruses	Duplodnaviria	Heunggongvirae	Uroviricota	Caudoviricetes	Unclassified	Unclassified	Unclassified	Unclassified	10623	No		15	2	0	Low-quality	Genome-fragment	6.26	HMM-based (lower-bound)	0	1
TmDContig01067957||full	Viruses	Duplodnaviria	Heunggongvirae	Uroviricota	Caudoviricetes	Unclassified	Unclassified	Unclassified	Unclassified	20312	No		41	5	0	Low-quality	Genome-fragment	11.71	HMM-based (lower-bound)	0	1
TmDContig01069108||full	Viruses	Duplodnaviria	Heunggongvirae	Uroviricota	Caudoviricetes	Unclassified	Unclassified	Unclassified	Unclassified	6035	No		7	3	0	Low-quality	Genome-fragment	15.47	AAI-based (medium-confidence)	0	1
TmDContig01073819||full	Viruses	Duplodnaviria	Heunggongvirae	Uroviricota	Caudoviricetes	Unclassified	Unclassified	Unclassified	Unclassified	5387	No		8	1	0	Low-quality	Genome-fragment	8.48	AAI-based (high-confidence)	0	1
TmDContig01075985||full	Viruses	Duplodnaviria	Heunggongvirae	Uroviricota	Caudoviricetes	Unclassified	Unclassified	Unclassified	Unclassified	7943	No		8	1	0	Low-quality	Genome-fragment	20.3	AAI-based (medium-confidence)	0	1
TmDContig01077885||full	Viruses	Duplodnaviria	Heunggongvirae	Uroviricota	Caudoviricetes	Unclassified	Unclassified	Unclassified	Unclassified	11691	No		18	1	1	Low-quality	Genome-fragment	19.68	HMM-based (lower-bound)	0	1
TmDContig01078384||full	Viruses	Duplodnaviria	Heunggongvirae	Uroviricota	Caudoviricetes	Unclassified	Unclassified	Unclassified	Unclassified	11539	No		25	4	0	Low-quality	Genome-fragment	12.27	HMM-based (lower-bound)	0	1.01
TmDContig01078515||full	Viruses	Duplodnaviria	Heunggongvirae	Uroviricota	Caudoviricetes	Unclassified	Unclassified	Unclassified	Unclassified	11842	No		17	1	1	Low-quality	Genome-fragment	17.01	AAI-based (high-confidence)	0	1
TmDContig01080343||full	Viruses	Duplodnaviria	Heunggongvirae	Uroviricota	Caudoviricetes	Unclassified	Unclassified	Unclassified	Unclassified	22738	No		36	3	1	Medium-quality	Genome-fragment	55.34	AAI-based (high-confidence)	0	1
TmDContig01081298||full	Viruses	Duplodnaviria	Heunggongvirae	Uroviricota	Caudoviricetes	Unclassified	Unclassified	Unclassified	Unclassified	50277	No		67	10	3	Low-quality	Genome-fragment	44.52	HMM-based (lower-bound)	0	1
TmDContig01081341||full	Viruses	Duplodnaviria	Heunggongvirae	Uroviricota	Caudoviricetes	Unclassified	Unclassified	Unclassified	Unclassified	6274	No		9	2	0	Low-quality	Genome-fragment	7.49	HMM-based (lower-bound)	0	1
TmDContig01082664||full	Viruses	Duplodnaviria	Heunggongvirae	Uroviricota	Caudoviricetes	Unclassified	Unclassified	Unclassified	Unclassified	5546	No		9	0	0	Low-quality	Genome-fragment	11.18	AAI-based (medium-confidence)	0	1	no viral genes detected
TmDContig01083392||full	Viruses	Duplodnaviria	Heunggongvirae	Uroviricota	Caudoviricetes	Unclassified	Unclassified	Unclassified	Unclassified	5192	No		9	1	0	Low-quality	Genome-fragment	4.65	HMM-based (lower-bound)	0	1
TmDContig01084444||full	Viruses	Duplodnaviria	Heunggongvirae	Uroviricota	Caudoviricetes	Unclassified	Unclassified	Unclassified	Unclassified	5143	No		4	1	0	Low-quality	Genome-fragment	9.41	AAI-based (medium-confidence)	0	1
TmDContig01084663||full	Viruses	Duplodnaviria	Heunggongvirae	Uroviricota	Caudoviricetes	Unclassified	Unclassified	Unclassified	Unclassified	148667	No		222	15	7	High-quality	High-quality	98.21	AAI-based (high-confidence)	0	1
TmDContig01085364||full	Viruses	Duplodnaviria	Heunggongvirae	Uroviricota	Caudoviricetes	Unclassified	Unclassified	Unclassified	Unclassified	5621	No		9	0	0	Not-determined	Genome-fragment			0	1	no viral genes detected
TmDContig01085489||full	Viruses	Duplodnaviria	Heunggongvirae	Uroviricota	Caudoviricetes	Unclassified	Unclassified	Unclassified	Unclassified	6098	No		10	2	0	Low-quality	Genome-fragment	6.61	AAI-based (medium-confidence)	0	1
TmDContig01086852||full	Viruses	Riboviria	Orthornavirae	Duplornaviricota	Vidaverviricetes	Mindivirales	Cystoviridae	Unclassified	Unclassified	11165	No		17	0	0	Not-determined	Genome-fragment			0	1	no viral genes detected
TmDContig01090244||full	Viruses	Duplodnaviria	Heunggongvirae	Uroviricota	Caudoviricetes	Unclassified	Unclassified	Unclassified	Unclassified	12576	No		18	3	0	Low-quality	Genome-fragment	7.82	AAI-based (medium-confidence)	0	1
TmDContig01091450||full	Unclassified	Unclassified	Unclassified	Unclassified	Unclassified	Unclassified	Unclassified	Unclassified	Unclassified	5694	No		20	0	0	Not-determined	Genome-fragment			0	1	no viral genes detected
TmDContig01091988||full	Viruses	Duplodnaviria	Heunggongvirae	Uroviricota	Caudoviricetes	Unclassified	Unclassified	Unclassified	Unclassified	5172	No		10	0	0	Low-quality	Genome-fragment	13.28	AAI-based (medium-confidence)	0	1	no viral genes detected
TmDContig01092631||full	Unclassified	Unclassified	Unclassified	Unclassified	Unclassified	Unclassified	Unclassified	Unclassified	Unclassified	13761	No		34	1	0	Low-quality	Genome-fragment	7.78	HMM-based (lower-bound)	0	1
TmDContig01094466||full	Viruses	Duplodnaviria	Heunggongvirae	Uroviricota	Caudoviricetes	Unclassified	Unclassified	Unclassified	Unclassified	39494	No		68	12	1	High-quality	High-quality	99.69	AAI-based (high-confidence)	0	1.01
TmDContig01094539||full	Viruses	Duplodnaviria	Heunggongvirae	Uroviricota	Caudoviricetes	Unclassified	Unclassified	Unclassified	Unclassified	7297	No		7	1	0	Low-quality	Genome-fragment	6.67	HMM-based (lower-bound)	0	1
TmDContig01094803||full	Viruses	Duplodnaviria	Heunggongvirae	Uroviricota	Caudoviricetes	Unclassified	Unclassified	Unclassified	Unclassified	12696	No		26	2	0	Low-quality	Genome-fragment	7.57	HMM-based (lower-bound)	0	1
TmDContig01095716||full	Viruses	Duplodnaviria	Heunggongvirae	Uroviricota	Caudoviricetes	Unclassified	Unclassified	Unclassified	Unclassified	42875	No		58	10	0	Medium-quality	Genome-fragment	89.96	AAI-based (medium-confidence)	0	1
TmDContig01095993||full	Viruses	Duplodnaviria	Heunggongvirae	Uroviricota	Caudoviricetes	Unclassified	Unclassified	Unclassified	Unclassified	9946	No		11	1	0	Low-quality	Genome-fragment	11.44	HMM-based (lower-bound)	0	1.01	low-confidence DTR
TmDContig01097162||full	Unclassified	Unclassified	Unclassified	Unclassified	Unclassified	Unclassified	Unclassified	Unclassified	Unclassified	5212	No		9	0	0	Not-determined	Genome-fragment			0	1	no viral genes detected
TmDContig01098513||full	Viruses	Duplodnaviria	Heunggongvirae	Uroviricota	Caudoviricetes	Unclassified	Unclassified	Unclassified	Unclassified	14714	No		29	7	0	Low-quality	Genome-fragment	21.5	HMM-based (lower-bound)	0	1
TmDContig01098989||full	Viruses	Duplodnaviria	Heunggongvirae	Uroviricota	Caudoviricetes	Unclassified	Unclassified	Unclassified	Unclassified	17615	No		19	4	1	Low-quality	Genome-fragment	32.2	HMM-based (lower-bound)	0	1
TmDContig01099794||full	Viruses	Duplodnaviria	Heunggongvirae	Uroviricota	Caudoviricetes	Unclassified	Unclassified	Unclassified	Unclassified	6589	No		11	1	0	Low-quality	Genome-fragment	3.81	HMM-based (lower-bound)	0	1
TmDContig01101190||full	Viruses	Duplodnaviria	Heunggongvirae	Uroviricota	Caudoviricetes	Unclassified	Unclassified	Unclassified	Unclassified	8214	No		22	4	0	Low-quality	Genome-fragment	14.67	AAI-based (medium-confidence)	0	1.01
TmDContig01101780||full	Viruses	Duplodnaviria	Heunggongvirae	Uroviricota	Caudoviricetes	Unclassified	Unclassified	Unclassified	Unclassified	10583	No		12	4	0	Low-quality	Genome-fragment	14.7	HMM-based (lower-bound)	0	1
TmDContig01103247||full	Viruses	Duplodnaviria	Heunggongvirae	Uroviricota	Caudoviricetes	Unclassified	Unclassified	Unclassified	Unclassified	7080	No		15	1	0	Low-quality	Genome-fragment	2.75	HMM-based (lower-bound)	0	1
TmDContig01105735||full	Viruses	Duplodnaviria	Heunggongvirae	Uroviricota	Caudoviricetes	Unclassified	Autographiviridae	Unclassified	Unclassified	5839	No		5	3	0	Low-quality	Genome-fragment	4.81	AAI-based (high-confidence)	0	1
TmDContig01106832||full	Viruses	Duplodnaviria	Heunggongvirae	Uroviricota	Caudoviricetes	Unclassified	Unclassified	Unclassified	Unclassified	5281	No		7	0	0	Low-quality	Genome-fragment	5.42	AAI-based (high-confidence)	0	1	no viral genes detected
TmDContig01106894||full	Viruses	Duplodnaviria	Heunggongvirae	Uroviricota	Caudoviricetes	Unclassified	Unclassified	Unclassified	Unclassified	7715	No		11	1	1	Low-quality	Genome-fragment	8.96	HMM-based (lower-bound)	0	1
TmDContig01107143||full	Viruses	Duplodnaviria	Heunggongvirae	Uroviricota	Caudoviricetes	Unclassified	Unclassified	Unclassified	Unclassified	22237	No		32	5	0	Low-quality	Genome-fragment	47.37	AAI-based (medium-confidence)	0	1
TmDContig01108679||full	Viruses	Duplodnaviria	Heunggongvirae	Uroviricota	Caudoviricetes	Unclassified	Unclassified	Unclassified	Unclassified	5615	No		9	2	0	Low-quality	Genome-fragment	3.55	AAI-based (medium-confidence)	0	1
TmDContig01108744||full	Unclassified	Unclassified	Unclassified	Unclassified	Unclassified	Unclassified	Unclassified	Unclassified	Unclassified	13296	No		30	0	0	Not-determined	Genome-fragment			0	1.01	no viral genes detected
TmDContig01109013||full	Viruses	Duplodnaviria	Heunggongvirae	Uroviricota	Caudoviricetes	Unclassified	Unclassified	Unclassified	Unclassified	7215	No		11	1	0	Low-quality	Genome-fragment	14.83	AAI-based (medium-confidence)	0	1
TmDContig01109212||full	Viruses	Duplodnaviria	Heunggongvirae	Uroviricota	Caudoviricetes	Unclassified	Unclassified	Unclassified	Unclassified	14853	No		27	2	0	Low-quality	Genome-fragment	9.19	HMM-based (lower-bound)	0	1
TmDContig01109387||0_partial|provirus_1_25576	Viruses	Duplodnaviria	Heunggongvirae	Uroviricota	Caudoviricetes	Unclassified	Unclassified	Unclassified	Unclassified	25576	No		32	6	1	Medium-quality	Genome-fragment	51.01	AAI-based (medium-confidence)	0	1
TmDContig01110182||full	Viruses	Duplodnaviria	Heunggongvirae	Uroviricota	Caudoviricetes	Unclassified	Unclassified	Unclassified	Unclassified	8477	No		9	5	0	Low-quality	Genome-fragment	21.12	AAI-based (medium-confidence)	0	1
TmDContig01110860||full	Viruses	Duplodnaviria	Heunggongvirae	Uroviricota	Caudoviricetes	Unclassified	Unclassified	Unclassified	Unclassified	15276	No		23	3	0	Low-quality	Genome-fragment	25.27	HMM-based (lower-bound)	0	1
TmDContig01112948||full	Viruses	Duplodnaviria	Heunggongvirae	Uroviricota	Caudoviricetes	Unclassified	Unclassified	Unclassified	Unclassified	18411	No		30	0	2	Not-determined	Genome-fragment			0	1	no viral genes detected
TmDContig01113638||full	Viruses	Duplodnaviria	Heunggongvirae	Uroviricota	Caudoviricetes	Unclassified	Unclassified	Unclassified	Unclassified	5747	No		12	2	0	Low-quality	Genome-fragment	3.19	HMM-based (lower-bound)	0	1
TmDContig01114830||full	Viruses	Duplodnaviria	Heunggongvirae	Uroviricota	Caudoviricetes	Unclassified	Unclassified	Unclassified	Unclassified	8061	No		17	4	0	Low-quality	Genome-fragment	18.64	AAI-based (medium-confidence)	0	1
TmDContig01115936||full	Viruses	Duplodnaviria	Heunggongvirae	Uroviricota	Caudoviricetes	Unclassified	Unclassified	Unclassified	Unclassified	5038	No		3	1	0	Low-quality	Genome-fragment	6.09	AAI-based (medium-confidence)	0	1
TmDContig01116496||full	Viruses	Duplodnaviria	Heunggongvirae	Uroviricota	Caudoviricetes	Unclassified	Unclassified	Unclassified	Unclassified	10285	No		12	1	0	Low-quality	Genome-fragment	10.7	AAI-based (medium-confidence)	0	1
TmDContig01116780||full	Viruses	Duplodnaviria	Heunggongvirae	Uroviricota	Caudoviricetes	Unclassified	Unclassified	Unclassified	Unclassified	5351	No		7	3	0	Low-quality	Genome-fragment	9.6	AAI-based (high-confidence)	0	1
TmDContig01116961||full	Viruses	Duplodnaviria	Heunggongvirae	Uroviricota	Caudoviricetes	Unclassified	Unclassified	Unclassified	Unclassified	5171	No		15	0	0	Not-determined	Genome-fragment			0	1	no viral genes detected
TmDContig01117848||full	Viruses	Duplodnaviria	Heunggongvirae	Uroviricota	Caudoviricetes	Unclassified	Unclassified	Unclassified	Unclassified	5216	No		6	3	0	Low-quality	Genome-fragment	3.25	AAI-based (high-confidence)	0	1
TmDContig01119062||full	Viruses	Duplodnaviria	Heunggongvirae	Uroviricota	Caudoviricetes	Unclassified	Unclassified	Unclassified	Unclassified	6197	No		13	1	0	Low-quality	Genome-fragment	2.52	HMM-based (lower-bound)	0	1
TmDContig01119377||full	Viruses	Duplodnaviria	Heunggongvirae	Uroviricota	Caudoviricetes	Unclassified	Unclassified	Unclassified	Unclassified	5796	Yes	5061	5	1	1	Low-quality	Genome-fragment	3.27	HMM-based (lower-bound)	12.68	1
TmDContig01120180||full	Viruses	Duplodnaviria	Heunggongvirae	Uroviricota	Caudoviricetes	Unclassified	Unclassified	Unclassified	Unclassified	7449	No		16	1	0	Low-quality	Genome-fragment	4.62	HMM-based (lower-bound)	0	1
TmDContig01120196||full	Viruses	Duplodnaviria	Heunggongvirae	Uroviricota	Caudoviricetes	Unclassified	Unclassified	Unclassified	Unclassified	15004	No		21	2	0	Low-quality	Genome-fragment	27.73	HMM-based (lower-bound)	0	1
TmDContig01120711||full	Viruses	Duplodnaviria	Heunggongvirae	Uroviricota	Caudoviricetes	Unclassified	Unclassified	Unclassified	Unclassified	21176	No		30	5	0	Low-quality	Genome-fragment	33.36	AAI-based (medium-confidence)	0	1
TmDContig01122369||full	Viruses	Duplodnaviria	Heunggongvirae	Uroviricota	Caudoviricetes	Unclassified	Unclassified	Unclassified	Unclassified	8171	No		14	1	1	Low-quality	Genome-fragment	9.78	AAI-based (medium-confidence)	0	1
TmDContig01122425||full	Viruses	Duplodnaviria	Heunggongvirae	Uroviricota	Caudoviricetes	Unclassified	Unclassified	Unclassified	Unclassified	6332	No		9	2	0	Low-quality	Genome-fragment	11.95	AAI-based (medium-confidence)	0	1
TmDContig01123114||full	Viruses	Duplodnaviria	Heunggongvirae	Uroviricota	Caudoviricetes	Unclassified	Unclassified	Unclassified	Unclassified	23761	No		40	2	1	Low-quality	Genome-fragment	34.28	AAI-based (medium-confidence)	0	1
TmDContig01125039||full	Viruses	Duplodnaviria	Heunggongvirae	Uroviricota	Caudoviricetes	Unclassified	Unclassified	Unclassified	Unclassified	12022	No		9	0	0	Low-quality	Genome-fragment	6.89	AAI-based (medium-confidence)	0	1	no viral genes detected
TmDContig01125901||full	Viruses	Duplodnaviria	Heunggongvirae	Uroviricota	Caudoviricetes	Unclassified	Unclassified	Unclassified	Unclassified	6562	No		12	2	0	Low-quality	Genome-fragment	11.24	AAI-based (medium-confidence)	0	1
TmDContig01126438||full	Viruses	Duplodnaviria	Heunggongvirae	Uroviricota	Caudoviricetes	Unclassified	Unclassified	Unclassified	Unclassified	13877	No		12	1	2	Low-quality	Genome-fragment	7.84	HMM-based (lower-bound)	0	1
TmDContig01128570||full	Viruses	Duplodnaviria	Heunggongvirae	Uroviricota	Caudoviricetes	Unclassified	Unclassified	Unclassified	Unclassified	7014	No		11	7	0	Low-quality	Genome-fragment	9.23	HMM-based (lower-bound)	0	1
TmDContig01128629||full	Unclassified	Unclassified	Unclassified	Unclassified	Unclassified	Unclassified	Unclassified	Unclassified	Unclassified	5625	No		9	0	0	Not-determined	Genome-fragment			0	1	no viral genes detected
TmDContig01129842||full	Viruses	Varidnaviria	Bamfordvirae	Preplasmiviricota	Tectiliviricetes	Vinavirales	Corticoviridae	Unclassified	Unclassified	12125	No		23	3	0	Low-quality	Genome-fragment	19.24	HMM-based (lower-bound)	0	1
TmDContig01130724||full	Viruses	Duplodnaviria	Heunggongvirae	Uroviricota	Caudoviricetes	Unclassified	Unclassified	Unclassified	Unclassified	19384	No		40	0	0	Not-determined	Genome-fragment			0	1	no viral genes detected
TmDContig01130918||full	Viruses	Duplodnaviria	Heunggongvirae	Uroviricota	Caudoviricetes	Unclassified	Unclassified	Unclassified	Unclassified	5078	No		5	2	0	Low-quality	Genome-fragment	7.22	AAI-based (medium-confidence)	0	1
TmDContig01133118||full	Viruses	Duplodnaviria	Heunggongvirae	Uroviricota	Caudoviricetes	Unclassified	Unclassified	Unclassified	Unclassified	5456	No		6	1	0	Low-quality	Genome-fragment	12.7	AAI-based (medium-confidence)	0	1
TmDContig01133274||full	Viruses	Duplodnaviria	Heunggongvirae	Uroviricota	Caudoviricetes	Unclassified	Unclassified	Unclassified	Unclassified	9011	No		12	0	1	Not-determined	Genome-fragment			0	1	no viral genes detected
TmDContig01135171||full	Viruses	Duplodnaviria	Heunggongvirae	Uroviricota	Caudoviricetes	Unclassified	Unclassified	Unclassified	Unclassified	7547	No		12	0	0	Not-determined	Genome-fragment			0	1	no viral genes detected
TmDContig01136412||full	Viruses	Duplodnaviria	Heunggongvirae	Uroviricota	Caudoviricetes	Unclassified	Unclassified	Unclassified	Unclassified	10731	No		18	5	1	Low-quality	Genome-fragment	16.87	HMM-based (lower-bound)	0	1
TmDContig01140239||full	Viruses	Duplodnaviria	Heunggongvirae	Uroviricota	Caudoviricetes	Unclassified	Unclassified	Unclassified	Unclassified	12246	No		8	1	0	Low-quality	Genome-fragment	8.22	AAI-based (medium-confidence)	0	1
TmDContig01140783||full	Viruses	Duplodnaviria	Heunggongvirae	Uroviricota	Caudoviricetes	Unclassified	Unclassified	Unclassified	Unclassified	5768	No		7	0	0	Not-determined	Genome-fragment			0	1	no viral genes detected
TmDContig01140946||full	Viruses	Duplodnaviria	Heunggongvirae	Uroviricota	Caudoviricetes	Unclassified	Unclassified	Unclassified	Unclassified	8490	No		8	2	0	Low-quality	Genome-fragment	15.43	AAI-based (medium-confidence)	0	1
TmDContig01141019||full	Viruses	Duplodnaviria	Heunggongvirae	Uroviricota	Caudoviricetes	Unclassified	Unclassified	Unclassified	Unclassified	5913	No		10	2	0	Low-quality	Genome-fragment	8.49	HMM-based (lower-bound)	0	1
TmDContig01141220||full	Viruses	Duplodnaviria	Heunggongvirae	Uroviricota	Caudoviricetes	Unclassified	Unclassified	Unclassified	Unclassified	8154	No		10	4	0	Low-quality	Genome-fragment	23.25	AAI-based (medium-confidence)	0	1
TmDContig01142133||full	Viruses	Duplodnaviria	Heunggongvirae	Uroviricota	Caudoviricetes	Unclassified	Unclassified	Unclassified	Unclassified	16519	No		25	1	0	Low-quality	Genome-fragment	8.98	AAI-based (medium-confidence)	0	1
TmDContig01144133||full	Viruses	Duplodnaviria	Heunggongvirae	Uroviricota	Caudoviricetes	Unclassified	Unclassified	Unclassified	Unclassified	7390	No		8	1	0	Low-quality	Genome-fragment	2.54	AAI-based (medium-confidence)	0	1
TmDContig01147433||full	Viruses	Duplodnaviria	Heunggongvirae	Uroviricota	Caudoviricetes	Unclassified	Unclassified	Unclassified	Unclassified	10198	No		12	2	1	Low-quality	Genome-fragment	14.35	HMM-based (lower-bound)	0	1
TmDContig01148276||full	Viruses	Duplodnaviria	Heunggongvirae	Uroviricota	Caudoviricetes	Unclassified	Unclassified	Unclassified	Unclassified	8348	No		11	3	0	Low-quality	Genome-fragment	9.91	AAI-based (medium-confidence)	0	1
TmDContig01149550||full	Viruses	Duplodnaviria	Heunggongvirae	Uroviricota	Caudoviricetes	Unclassified	Unclassified	Unclassified	Unclassified	10655	No		22	1	0	Low-quality	Genome-fragment	0.9	HMM-based (lower-bound)	0	1
TmDContig01150105||full	Viruses	Duplodnaviria	Heunggongvirae	Uroviricota	Caudoviricetes	Unclassified	Unclassified	Unclassified	Unclassified	17189	No		16	0	0	Low-quality	Genome-fragment	36.17	AAI-based (medium-confidence)	0	1	no viral genes detected
TmDContig01150449||full	Viruses	Duplodnaviria	Heunggongvirae	Uroviricota	Caudoviricetes	Unclassified	Unclassified	Unclassified	Unclassified	10978	No		12	1	0	Low-quality	Genome-fragment	9.27	AAI-based (medium-confidence)	0	1
TmDContig01150997||full|provirus_2_37771	Viruses	Duplodnaviria	Heunggongvirae	Uroviricota	Caudoviricetes	Unclassified	Unclassified	Unclassified	Unclassified	37770	No		54	7	2	Low-quality	Genome-fragment	27.66	AAI-based (medium-confidence)	0	1
TmDContig01150997||full|provirus_43617_139457	Viruses	Duplodnaviria	Heunggongvirae	Uroviricota	Caudoviricetes	Unclassified	Unclassified	Unclassified	Unclassified	95841	No		162	6	2	Medium-quality	Genome-fragment	73.65	HMM-based (lower-bound)	0	1.01
TmDContig01151678||full	Viruses	Duplodnaviria	Heunggongvirae	Uroviricota	Caudoviricetes	Unclassified	Unclassified	Unclassified	Unclassified	15381	No		31	3	0	Low-quality	Genome-fragment	10.62	HMM-based (lower-bound)	0	1
TmDContig01153143||full	Viruses	Duplodnaviria	Heunggongvirae	Uroviricota	Caudoviricetes	Unclassified	Herelleviridae	Unclassified	Unclassified	22719	No		26	4	0	Low-quality	Genome-fragment	30.62	HMM-based (lower-bound)	0	1
TmDContig01154284||full	Viruses	Duplodnaviria	Heunggongvirae	Uroviricota	Caudoviricetes	Unclassified	Unclassified	Unclassified	Unclassified	5371	No		9	1	0	Low-quality	Genome-fragment	10.28	AAI-based (medium-confidence)	0	1
TmDContig01154805||full	Viruses	Duplodnaviria	Heunggongvirae	Uroviricota	Caudoviricetes	Unclassified	Unclassified	Unclassified	Unclassified	5099	No		6	1	0	Low-quality	Genome-fragment	6.07	HMM-based (lower-bound)	0	1
TmDContig01156848||full	Viruses	Duplodnaviria	Heunggongvirae	Uroviricota	Caudoviricetes	Unclassified	Unclassified	Unclassified	Unclassified	8479	No		13	2	1	Low-quality	Genome-fragment	10.71	HMM-based (lower-bound)	0	1
TmDContig01159901||full	Viruses	Duplodnaviria	Heunggongvirae	Uroviricota	Caudoviricetes	Unclassified	Unclassified	Unclassified	Unclassified	6714	No		21	1	0	Low-quality	Genome-fragment	2.96	HMM-based (lower-bound)	0	1
TmDContig01160067||full	Viruses	Duplodnaviria	Heunggongvirae	Uroviricota	Caudoviricetes	Unclassified	Unclassified	Unclassified	Unclassified	8439	No		16	0	2	Not-determined	Genome-fragment			0	1	no viral genes detected
TmDContig01160790||full	Viruses	Duplodnaviria	Heunggongvirae	Uroviricota	Caudoviricetes	Unclassified	Unclassified	Unclassified	Unclassified	9461	No		11	1	0	Low-quality	Genome-fragment	5.98	AAI-based (medium-confidence)	0	1
TmDContig01161196||full	Viruses	Duplodnaviria	Heunggongvirae	Uroviricota	Caudoviricetes	Unclassified	Unclassified	Unclassified	Unclassified	5559	No		14	3	1	Low-quality	Genome-fragment	6.53	HMM-based (lower-bound)	0	1
TmDContig01162914||full	Viruses	Duplodnaviria	Heunggongvirae	Uroviricota	Caudoviricetes	Unclassified	Unclassified	Unclassified	Unclassified	5682	No		10	1	0	Low-quality	Genome-fragment	7.08	HMM-based (lower-bound)	0	1
TmDContig01163114||full	Viruses	Duplodnaviria	Heunggongvirae	Uroviricota	Caudoviricetes	Unclassified	Unclassified	Unclassified	Unclassified	11389	No		16	1	0	Low-quality	Genome-fragment	16.79	HMM-based (lower-bound)	0	1
TmDContig01163538||full	Viruses	Duplodnaviria	Heunggongvirae	Uroviricota	Caudoviricetes	Unclassified	Unclassified	Unclassified	Unclassified	16271	No		19	4	0	Low-quality	Genome-fragment	13.01	AAI-based (medium-confidence)	0	1
TmDContig01165151||full	Viruses	Duplodnaviria	Heunggongvirae	Uroviricota	Caudoviricetes	Unclassified	Unclassified	Unclassified	Unclassified	38438	Yes	35507	58	14	4	High-quality	High-quality	100	AAI-based (medium-confidence)	7.63	1
TmDContig01165610||full	Viruses	Duplodnaviria	Heunggongvirae	Uroviricota	Caudoviricetes	Unclassified	Unclassified	Unclassified	Unclassified	5724	No		15	2	0	Low-quality	Genome-fragment	7.08	HMM-based (lower-bound)	0	1
TmDContig01166836||full	Viruses	Duplodnaviria	Heunggongvirae	Uroviricota	Caudoviricetes	Unclassified	Unclassified	Unclassified	Unclassified	12776	No		28	1	1	Low-quality	Genome-fragment	5.94	HMM-based (lower-bound)	0	1
TmDContig01167031||full	Viruses	Duplodnaviria	Heunggongvirae	Uroviricota	Caudoviricetes	Unclassified	Unclassified	Unclassified	Unclassified	6416	No		14	2	1	Low-quality	Genome-fragment	9.89	HMM-based (lower-bound)	0	1.02
TmDContig01167205||full	Viruses	Duplodnaviria	Heunggongvirae	Uroviricota	Caudoviricetes	Unclassified	Unclassified	Unclassified	Unclassified	6024	No		4	1	0	Low-quality	Genome-fragment	10.61	AAI-based (medium-confidence)	0	1
TmDContig01169169||full	Viruses	Duplodnaviria	Heunggongvirae	Uroviricota	Caudoviricetes	Unclassified	Unclassified	Unclassified	Unclassified	6646	No		7	1	0	Low-quality	Genome-fragment	13.96	HMM-based (lower-bound)	0	1
TmDContig01170393||full	Viruses	Duplodnaviria	Heunggongvirae	Uroviricota	Caudoviricetes	Unclassified	Unclassified	Unclassified	Unclassified	7539	No		14	2	1	Low-quality	Genome-fragment	6.83	HMM-based (lower-bound)	0	1
TmDContig01171009||full	Viruses	Duplodnaviria	Heunggongvirae	Uroviricota	Caudoviricetes	Unclassified	Unclassified	Unclassified	Unclassified	9337	No		8	2	0	Low-quality	Genome-fragment	13.13	HMM-based (lower-bound)	0	1
TmDContig01171053||full	Viruses	Duplodnaviria	Heunggongvirae	Uroviricota	Caudoviricetes	Unclassified	Unclassified	Unclassified	Unclassified	13326	No		10	0	0	Low-quality	Genome-fragment	21.79	AAI-based (medium-confidence)	0	1	no viral genes detected
TmDContig01171067||full	Viruses	Duplodnaviria	Heunggongvirae	Uroviricota	Caudoviricetes	Unclassified	Straboviridae	Unclassified	Unclassified	26351	No		48	5	1	Low-quality	Genome-fragment	10.84	HMM-based (lower-bound)	0	1
TmDContig01171596||full	Viruses	Duplodnaviria	Heunggongvirae	Uroviricota	Caudoviricetes	Unclassified	Unclassified	Unclassified	Unclassified	15504	No		34	7	0	Low-quality	Genome-fragment	29.02	AAI-based (medium-confidence)	0	1
TmDContig01173080||full	Viruses	Duplodnaviria	Heunggongvirae	Uroviricota	Caudoviricetes	Unclassified	Unclassified	Unclassified	Unclassified	9952	No		13	3	0	Low-quality	Genome-fragment	16.77	AAI-based (medium-confidence)	0	1
TmDContig01174769||full	Viruses	Duplodnaviria	Heunggongvirae	Uroviricota	Caudoviricetes	Unclassified	Unclassified	Unclassified	Unclassified	16710	No		23	5	0	Low-quality	Genome-fragment	23.65	HMM-based (lower-bound)	0	1
TmDContig01175261||full	Viruses	Duplodnaviria	Heunggongvirae	Uroviricota	Caudoviricetes	Unclassified	Unclassified	Unclassified	Unclassified	5918	No		9	1	0	Low-quality	Genome-fragment	5.7	AAI-based (medium-confidence)	0	1
TmDContig01175765||full	Viruses	Duplodnaviria	Heunggongvirae	Uroviricota	Caudoviricetes	Unclassified	Unclassified	Unclassified	Unclassified	8296	No		10	1	0	Low-quality	Genome-fragment	14.17	AAI-based (high-confidence)	0	1
TmDContig01177090||full	Viruses	Duplodnaviria	Heunggongvirae	Uroviricota	Caudoviricetes	Unclassified	Unclassified	Unclassified	Unclassified	5065	No		4	2	1	Low-quality	Genome-fragment	6.45	HMM-based (lower-bound)	0	1
TmDContig01180024||full	Viruses	Duplodnaviria	Heunggongvirae	Uroviricota	Caudoviricetes	Unclassified	Unclassified	Unclassified	Unclassified	11889	No		6	0	0	Low-quality	Genome-fragment	25.26	AAI-based (medium-confidence)	0	1	no viral genes detected
TmDContig01180249||full	Viruses	Duplodnaviria	Heunggongvirae	Uroviricota	Caudoviricetes	Unclassified	Unclassified	Unclassified	Unclassified	29501	No		38	8	0	Medium-quality	Genome-fragment	63.28	AAI-based (high-confidence)	0	1
TmDContig01180429||full	Viruses	Duplodnaviria	Heunggongvirae	Uroviricota	Caudoviricetes	Unclassified	Unclassified	Unclassified	Unclassified	6953	No		9	3	0	Low-quality	Genome-fragment	11.49	AAI-based (high-confidence)	0	1
TmDContig01181233||full	Viruses	Duplodnaviria	Heunggongvirae	Uroviricota	Caudoviricetes	Unclassified	Unclassified	Unclassified	Unclassified	14152	No		17	4	0	Low-quality	Genome-fragment	12.75	HMM-based (lower-bound)	0	1
TmDContig01183152||full	Viruses	Duplodnaviria	Heunggongvirae	Uroviricota	Caudoviricetes	Unclassified	Unclassified	Unclassified	Unclassified	5465	No		5	0	0	Low-quality	Genome-fragment	9.82	AAI-based (medium-confidence)	0	1	no viral genes detected
TmDContig01183418||full	Viruses	Duplodnaviria	Heunggongvirae	Uroviricota	Caudoviricetes	Unclassified	Unclassified	Unclassified	Unclassified	10917	No		14	1	0	Low-quality	Genome-fragment	6.88	HMM-based (lower-bound)	0	1
TmDContig01184648||full	Viruses	Duplodnaviria	Heunggongvirae	Uroviricota	Caudoviricetes	Unclassified	Unclassified	Unclassified	Unclassified	8938	No		14	4	0	Low-quality	Genome-fragment	14.12	AAI-based (high-confidence)	0	1
TmDContig01185826||full	Viruses	Duplodnaviria	Heunggongvirae	Uroviricota	Caudoviricetes	Unclassified	Unclassified	Unclassified	Unclassified	12140	No		15	4	0	Low-quality	Genome-fragment	21.43	AAI-based (medium-confidence)	0	1
TmDContig01185999||full	Viruses	Duplodnaviria	Heunggongvirae	Uroviricota	Caudoviricetes	Unclassified	Unclassified	Unclassified	Unclassified	13145	No		17	2	0	Low-quality	Genome-fragment	31.99	AAI-based (high-confidence)	0	1
TmDContig01187945||full	Unclassified	Unclassified	Unclassified	Unclassified	Unclassified	Unclassified	Unclassified	Unclassified	Unclassified	7243	No		19	0	0	Low-quality	Genome-fragment	5.95	AAI-based (high-confidence)	0	1	no viral genes detected
TmDContig01188029||full	Viruses	Duplodnaviria	Heunggongvirae	Uroviricota	Caudoviricetes	Unclassified	Unclassified	Unclassified	Unclassified	5729	No		8	3	0	Low-quality	Genome-fragment	5.75	AAI-based (medium-confidence)	0	1
TmDContig01188059||full	Viruses	Duplodnaviria	Heunggongvirae	Uroviricota	Caudoviricetes	Unclassified	Unclassified	Unclassified	Unclassified	12012	No		16	5	0	Low-quality	Genome-fragment	25.87	AAI-based (high-confidence)	0	1
TmDContig01191296||full	Viruses	Duplodnaviria	Heunggongvirae	Uroviricota	Caudoviricetes	Unclassified	Unclassified	Unclassified	Unclassified	6842	No		5	1	0	Low-quality	Genome-fragment	6.9	HMM-based (lower-bound)	0	1
TmDContig01193629||full	Viruses	Duplodnaviria	Heunggongvirae	Uroviricota	Caudoviricetes	Unclassified	Unclassified	Unclassified	Unclassified	6709	No		7	4	0	Low-quality	Genome-fragment	16.15	AAI-based (high-confidence)	0	1
TmDContig01196919||full	Viruses	Duplodnaviria	Heunggongvirae	Uroviricota	Caudoviricetes	Unclassified	Unclassified	Unclassified	Unclassified	7388	No		13	1	0	Low-quality	Genome-fragment	6.63	HMM-based (lower-bound)	0	1
TmDContig01198591||full	Viruses	Duplodnaviria	Heunggongvirae	Uroviricota	Caudoviricetes	Unclassified	Unclassified	Unclassified	Unclassified	5051	No		10	0	0	Not-determined	Genome-fragment			0	1	no viral genes detected
TmDContig01199023||full	Viruses	Duplodnaviria	Heunggongvirae	Uroviricota	Caudoviricetes	Unclassified	Unclassified	Unclassified	Unclassified	16136	No		30	0	1	Not-determined	Genome-fragment			0	1	no viral genes detected
TmDContig01200858||full	Viruses	Duplodnaviria	Heunggongvirae	Uroviricota	Caudoviricetes	Unclassified	Unclassified	Unclassified	Unclassified	10761	No		22	3	0	Low-quality	Genome-fragment	8.09	AAI-based (medium-confidence)	0	1
TmDContig01200975||full	Viruses	Duplodnaviria	Heunggongvirae	Uroviricota	Caudoviricetes	Unclassified	Unclassified	Unclassified	Unclassified	6072	No		6	2	0	Low-quality	Genome-fragment	13.92	AAI-based (medium-confidence)	0	1
TmDContig01202586||full	Viruses	Duplodnaviria	Heunggongvirae	Uroviricota	Caudoviricetes	Unclassified	Unclassified	Unclassified	Unclassified	12157	No		13	1	0	Low-quality	Genome-fragment	19.06	AAI-based (medium-confidence)	0	1
TmDContig01202773||full	Viruses	Duplodnaviria	Heunggongvirae	Uroviricota	Caudoviricetes	Unclassified	Unclassified	Unclassified	Unclassified	6804	No		6	0	0	Low-quality	Genome-fragment	6.68	AAI-based (high-confidence)	0	1	no viral genes detected
TmDContig01204578||full	Viruses	Duplodnaviria	Heunggongvirae	Uroviricota	Caudoviricetes	Unclassified	Unclassified	Unclassified	Unclassified	59137	No		85	17	0	High-quality	High-quality	94.21	AAI-based (high-confidence)	0	1
TmDContig01204636||full	Viruses	Duplodnaviria	Heunggongvirae	Uroviricota	Caudoviricetes	Unclassified	Unclassified	Unclassified	Unclassified	5088	No		10	2	0	Low-quality	Genome-fragment	3.3	HMM-based (lower-bound)	0	1
TmDContig01205695||full	Viruses	Duplodnaviria	Heunggongvirae	Uroviricota	Caudoviricetes	Unclassified	Unclassified	Unclassified	Unclassified	6611	No		15	3	0	Low-quality	Genome-fragment	8.81	HMM-based (lower-bound)	0	1
TmDContig01205915||full	Viruses	Duplodnaviria	Heunggongvirae	Uroviricota	Caudoviricetes	Unclassified	Unclassified	Unclassified	Unclassified	31065	No		68	3	0	Medium-quality	Genome-fragment	52.27	HMM-based (lower-bound)	0	1
TmDContig01206038||full|provirus_3_28242	Viruses	Duplodnaviria	Heunggongvirae	Uroviricota	Caudoviricetes	Unclassified	Unclassified	Unclassified	Unclassified	28240	No		31	9	2	Low-quality	Genome-fragment	29.44	HMM-based (lower-bound)	0	1.01
TmDContig01210465||full	Viruses	Duplodnaviria	Heunggongvirae	Uroviricota	Caudoviricetes	Unclassified	Unclassified	Unclassified	Unclassified	5933	No		9	2	0	Low-quality	Genome-fragment	8.02	HMM-based (lower-bound)	0	1
TmDContig01214362||0_partial|provirus_1_6634	Viruses	Duplodnaviria	Heunggongvirae	Uroviricota	Caudoviricetes	Unclassified	Unclassified	Unclassified	Unclassified	6634	No		11	3	0	Low-quality	Genome-fragment	9.27	HMM-based (lower-bound)	0	1
TmDContig01217836||full	Viruses	Duplodnaviria	Heunggongvirae	Uroviricota	Caudoviricetes	Unclassified	Unclassified	Unclassified	Unclassified	7700	No		9	4	0	Low-quality	Genome-fragment	14.01	AAI-based (medium-confidence)	0	1
TmDContig01220974||full	Viruses	Duplodnaviria	Heunggongvirae	Uroviricota	Caudoviricetes	Unclassified	Unclassified	Unclassified	Unclassified	7002	No		16	2	0	Low-quality	Genome-fragment	3.91	HMM-based (lower-bound)	0	1
TmDContig01221615||full	Viruses	Duplodnaviria	Heunggongvirae	Uroviricota	Caudoviricetes	Unclassified	Unclassified	Unclassified	Unclassified	5188	No		13	6	0	Low-quality	Genome-fragment	9.8	AAI-based (medium-confidence)	0	1
TmDContig01225007||full	Viruses	Duplodnaviria	Heunggongvirae	Uroviricota	Caudoviricetes	Unclassified	Unclassified	Unclassified	Unclassified	5238	No		11	1	0	Low-quality	Genome-fragment	8.4	HMM-based (lower-bound)	0	1
TmDContig01225500||full	Viruses	Duplodnaviria	Heunggongvirae	Uroviricota	Caudoviricetes	Unclassified	Unclassified	Unclassified	Unclassified	28610	No		39	6	1	Low-quality	Genome-fragment	36.06	HMM-based (lower-bound)	0	1
TmDContig01225954||full	Viruses	Duplodnaviria	Heunggongvirae	Uroviricota	Caudoviricetes	Unclassified	Unclassified	Unclassified	Unclassified	5624	No		15	4	0	Low-quality	Genome-fragment	3.5	HMM-based (lower-bound)	0	1
TmDContig01227079||full	Viruses	Duplodnaviria	Heunggongvirae	Uroviricota	Caudoviricetes	Unclassified	Unclassified	Unclassified	Unclassified	19353	No		29	3	0	Low-quality	Genome-fragment	36.65	AAI-based (medium-confidence)	0	1
TmDContig01228268||full	Viruses	Duplodnaviria	Heunggongvirae	Uroviricota	Caudoviricetes	Unclassified	Unclassified	Unclassified	Unclassified	9153	No		14	5	0	Low-quality	Genome-fragment	17.58	AAI-based (medium-confidence)	0	1
TmDContig01229622||full	Viruses	Duplodnaviria	Heunggongvirae	Uroviricota	Caudoviricetes	Unclassified	Unclassified	Unclassified	Unclassified	11285	No		11	1	0	Low-quality	Genome-fragment	18.69	HMM-based (lower-bound)	0	1
TmDContig01234553||full	Viruses	Duplodnaviria	Heunggongvirae	Uroviricota	Caudoviricetes	Unclassified	Unclassified	Unclassified	Unclassified	5651	No		9	3	0	Low-quality	Genome-fragment	13.92	AAI-based (high-confidence)	0	1
TmDContig01235271||full	Viruses	Duplodnaviria	Heunggongvirae	Uroviricota	Caudoviricetes	Unclassified	Unclassified	Unclassified	Unclassified	6896	No		5	1	0	Low-quality	Genome-fragment	4.77	HMM-based (lower-bound)	0	1
TmDContig01235618||full	Viruses	Duplodnaviria	Heunggongvirae	Uroviricota	Caudoviricetes	Unclassified	Unclassified	Unclassified	Unclassified	8915	Yes	6431	7	2	1	Low-quality	Genome-fragment	6.54	AAI-based (medium-confidence)	27.86	1
TmDContig01238137||full	Viruses	Duplodnaviria	Heunggongvirae	Uroviricota	Caudoviricetes	Unclassified	Unclassified	Unclassified	Unclassified	6653	Yes	5099	10	1	1	Low-quality	Genome-fragment	3.25	HMM-based (lower-bound)	23.36	1
TmDContig01238156||full	Viruses	Duplodnaviria	Heunggongvirae	Uroviricota	Caudoviricetes	Unclassified	Unclassified	Unclassified	Unclassified	6328	No		11	3	0	Low-quality	Genome-fragment	11.44	AAI-based (medium-confidence)	0	1
TmDContig01238491||full	Viruses	Duplodnaviria	Heunggongvirae	Uroviricota	Caudoviricetes	Unclassified	Unclassified	Unclassified	Unclassified	57379	No		101	15	1	Complete	High-quality	100	DTR (high-confidence)	0	1
TmDContig01239860||full	Viruses	Duplodnaviria	Heunggongvirae	Uroviricota	Caudoviricetes	Unclassified	Unclassified	Unclassified	Unclassified	5240	No		6	3	0	Low-quality	Genome-fragment	4.73	AAI-based (high-confidence)	0	1
TmDContig01240957||full	Viruses	Duplodnaviria	Heunggongvirae	Uroviricota	Caudoviricetes	Unclassified	Unclassified	Unclassified	Unclassified	10120	No		24	4	0	Low-quality	Genome-fragment	15.5	AAI-based (medium-confidence)	0	1
TmDContig01242831||full	Viruses	Duplodnaviria	Heunggongvirae	Uroviricota	Caudoviricetes	Unclassified	Unclassified	Unclassified	Unclassified	8334	No		11	0	0	Not-determined	Genome-fragment			0	1	no viral genes detected
TmDContig01242949||full	Viruses	Duplodnaviria	Heunggongvirae	Uroviricota	Caudoviricetes	Unclassified	Unclassified	Unclassified	Unclassified	9539	No		22	1	0	Low-quality	Genome-fragment	6.09	HMM-based (lower-bound)	0	1
TmDContig01243350||full	Viruses	Duplodnaviria	Heunggongvirae	Uroviricota	Caudoviricetes	Unclassified	Unclassified	Unclassified	Unclassified	13901	No		16	1	0	Low-quality	Genome-fragment	36.12	AAI-based (high-confidence)	0	1
TmDContig01244321||full	Viruses	Duplodnaviria	Heunggongvirae	Uroviricota	Caudoviricetes	Unclassified	Unclassified	Unclassified	Unclassified	5999	No		9	1	0	Low-quality	Genome-fragment	10.65	HMM-based (lower-bound)	0	1
TmDContig01244417||full	Viruses	Duplodnaviria	Heunggongvirae	Uroviricota	Caudoviricetes	Unclassified	Unclassified	Unclassified	Unclassified	5663	No		8	1	0	Low-quality	Genome-fragment	3.39	HMM-based (lower-bound)	0	1
TmDContig01244449||full	Viruses	Duplodnaviria	Heunggongvirae	Uroviricota	Caudoviricetes	Unclassified	Unclassified	Unclassified	Unclassified	95920	No		144	13	5	Medium-quality	Genome-fragment	54.66	HMM-based (lower-bound)	0	1
TmDContig01244464||full	Viruses	Duplodnaviria	Heunggongvirae	Uroviricota	Caudoviricetes	Unclassified	Unclassified	Unclassified	Unclassified	5689	No		3	1	0	Low-quality	Genome-fragment	5.2	HMM-based (lower-bound)	0	1
TmDContig01245130||full	Viruses	Duplodnaviria	Heunggongvirae	Uroviricota	Caudoviricetes	Unclassified	Unclassified	Unclassified	Unclassified	5914	No		5	1	0	Low-quality	Genome-fragment	2.04	AAI-based (medium-confidence)	0	1
TmDContig01245668||full	Viruses	Duplodnaviria	Heunggongvirae	Uroviricota	Caudoviricetes	Unclassified	Unclassified	Unclassified	Unclassified	9773	No		27	4	0	Low-quality	Genome-fragment	14.41	HMM-based (lower-bound)	0	1
TmDContig01246054||full	Viruses	Duplodnaviria	Heunggongvirae	Uroviricota	Caudoviricetes	Unclassified	Unclassified	Unclassified	Unclassified	5112	Yes	1195	5	1	1	Low-quality	Genome-fragment	1.84	AAI-based (high-confidence)	76.62	1
TmDContig01246943||full|provirus_12191_33173	Viruses	Duplodnaviria	Heunggongvirae	Uroviricota	Caudoviricetes	Unclassified	Unclassified	Unclassified	Unclassified	20983	Yes	12362	15	2	3	Low-quality	Genome-fragment	20.3	AAI-based (medium-confidence)	41.09	1
TmDContig01247510||full	Viruses	Duplodnaviria	Heunggongvirae	Uroviricota	Caudoviricetes	Unclassified	Unclassified	Unclassified	Unclassified	19608	No		25	3	0	Low-quality	Genome-fragment	17.97	AAI-based (medium-confidence)	0	1
TmDContig01249604||full	Viruses	Duplodnaviria	Heunggongvirae	Uroviricota	Caudoviricetes	Unclassified	Unclassified	Unclassified	Unclassified	7727	No		14	0	0	Not-determined	Genome-fragment			0	1	no viral genes detected
TmDContig01249661||full	Viruses	Duplodnaviria	Heunggongvirae	Uroviricota	Caudoviricetes	Unclassified	Unclassified	Unclassified	Unclassified	5067	No		7	0	0	Not-determined	Genome-fragment			0	1	no viral genes detected
TmDContig01249838||full	Viruses	Duplodnaviria	Heunggongvirae	Uroviricota	Caudoviricetes	Unclassified	Unclassified	Unclassified	Unclassified	11153	No		20	0	0	Low-quality	Genome-fragment	21.24	AAI-based (high-confidence)	0	1	no viral genes detected
TmDContig01250317||full	Viruses	Duplodnaviria	Heunggongvirae	Uroviricota	Caudoviricetes	Unclassified	Unclassified	Unclassified	Unclassified	11626	No		6	1	0	Low-quality	Genome-fragment	22.32	AAI-based (medium-confidence)	0	1
TmDContig01250582||full	Viruses	Duplodnaviria	Heunggongvirae	Uroviricota	Caudoviricetes	Unclassified	Unclassified	Unclassified	Unclassified	9392	No		17	2	1	Low-quality	Genome-fragment	10.2	HMM-based (lower-bound)	0	1
TmDContig01252362||full	Viruses	Duplodnaviria	Heunggongvirae	Uroviricota	Caudoviricetes	Unclassified	Unclassified	Unclassified	Unclassified	7525	No		15	1	0	Low-quality	Genome-fragment	3.32	HMM-based (lower-bound)	0	1
TmDContig01254957||full	Viruses	Duplodnaviria	Heunggongvirae	Uroviricota	Caudoviricetes	Unclassified	Unclassified	Unclassified	Unclassified	7996	No		8	7	0	Low-quality	Genome-fragment	15.95	AAI-based (medium-confidence)	0	1
TmDContig01254976||full	Viruses	Duplodnaviria	Heunggongvirae	Uroviricota	Caudoviricetes	Unclassified	Unclassified	Unclassified	Unclassified	7016	No		7	3	0	Low-quality	Genome-fragment	10.23	AAI-based (high-confidence)	0	1
TmDContig01255322||full	Viruses	Duplodnaviria	Heunggongvirae	Uroviricota	Caudoviricetes	Unclassified	Unclassified	Unclassified	Unclassified	22070	No		29	12	0	Low-quality	Genome-fragment	36.34	AAI-based (medium-confidence)	0	1
TmDContig01256134||full	Viruses	Duplodnaviria	Heunggongvirae	Uroviricota	Caudoviricetes	Unclassified	Unclassified	Unclassified	Unclassified	12404	No		18	4	1	Low-quality	Genome-fragment	32.6	AAI-based (medium-confidence)	0	1
TmDContig01256591||full	Viruses	Duplodnaviria	Heunggongvirae	Uroviricota	Caudoviricetes	Unclassified	Unclassified	Unclassified	Unclassified	5320	No		7	0	1	Low-quality	Genome-fragment	8.41	AAI-based (medium-confidence)	0	1	no viral genes detected
TmDContig01256944||full	Viruses	Duplodnaviria	Heunggongvirae	Uroviricota	Caudoviricetes	Unclassified	Unclassified	Unclassified	Unclassified	8180	No		8	2	0	Low-quality	Genome-fragment	13.22	AAI-based (medium-confidence)	0	1
TmDContig01259498||full	Viruses	Duplodnaviria	Heunggongvirae	Uroviricota	Caudoviricetes	Unclassified	Unclassified	Unclassified	Unclassified	5057	No		13	0	1	Not-determined	Genome-fragment			0	1	no viral genes detected
TmDContig01259979||full	Viruses	Duplodnaviria	Heunggongvirae	Uroviricota	Caudoviricetes	Unclassified	Unclassified	Unclassified	Unclassified	5751	No		3	1	0	Low-quality	Genome-fragment	6.23	AAI-based (medium-confidence)	0	1
TmDContig01260195||full	Viruses	Duplodnaviria	Heunggongvirae	Uroviricota	Caudoviricetes	Unclassified	Unclassified	Unclassified	Unclassified	7210	No		10	0	0	Not-determined	Genome-fragment			0	1	no viral genes detected
TmDContig01262086||full	Viruses	Duplodnaviria	Heunggongvirae	Uroviricota	Caudoviricetes	Unclassified	Unclassified	Unclassified	Unclassified	10120	No		22	4	0	Low-quality	Genome-fragment	11.44	HMM-based (lower-bound)	0	1
TmDContig01262424||full	Viruses	Duplodnaviria	Heunggongvirae	Uroviricota	Caudoviricetes	Unclassified	Unclassified	Unclassified	Unclassified	10788	No		14	5	0	Low-quality	Genome-fragment	15.6	AAI-based (medium-confidence)	0	1
TmDContig01262954||full	Viruses	Duplodnaviria	Heunggongvirae	Uroviricota	Caudoviricetes	Unclassified	Unclassified	Unclassified	Unclassified	5317	No		6	2	0	Low-quality	Genome-fragment	8.16	AAI-based (high-confidence)	0	1
TmDContig01262956||full	Viruses	Duplodnaviria	Heunggongvirae	Uroviricota	Caudoviricetes	Unclassified	Unclassified	Unclassified	Unclassified	10486	No		17	1	1	Low-quality	Genome-fragment	5.86	HMM-based (lower-bound)	0	1
TmDContig01263234||full	Viruses	Duplodnaviria	Heunggongvirae	Uroviricota	Caudoviricetes	Unclassified	Unclassified	Unclassified	Unclassified	11093	No		13	0	0	Not-determined	Genome-fragment			0	1	no viral genes detected
TmDContig01263890||full|provirus_27598_53856	Viruses	Duplodnaviria	Heunggongvirae	Uroviricota	Caudoviricetes	Unclassified	Unclassified	Unclassified	Unclassified	26259	No		29	15	0	Low-quality	Genome-fragment	37.03	HMM-based (lower-bound)	0	1
TmDContig01265202||full	Viruses	Duplodnaviria	Heunggongvirae	Uroviricota	Caudoviricetes	Unclassified	Unclassified	Unclassified	Unclassified	8960	No		14	1	0	Low-quality	Genome-fragment	14.16	AAI-based (medium-confidence)	0	1
TmDContig01265842||full	Viruses	Duplodnaviria	Heunggongvirae	Uroviricota	Caudoviricetes	Unclassified	Unclassified	Unclassified	Unclassified	9436	No		11	1	0	Low-quality	Genome-fragment	3.45	HMM-based (lower-bound)	0	1
TmDContig01266482||full	Viruses	Duplodnaviria	Heunggongvirae	Uroviricota	Caudoviricetes	Unclassified	Unclassified	Unclassified	Unclassified	7157	No		10	1	0	Low-quality	Genome-fragment	8.23	HMM-based (lower-bound)	0	1
TmDContig01267889||full	Viruses	Duplodnaviria	Heunggongvirae	Uroviricota	Caudoviricetes	Unclassified	Unclassified	Unclassified	Unclassified	5333	No		10	0	0	Low-quality	Genome-fragment	7.95	AAI-based (medium-confidence)	0	1	no viral genes detected
TmDContig01269466||full	Viruses	Duplodnaviria	Heunggongvirae	Uroviricota	Caudoviricetes	Unclassified	Unclassified	Unclassified	Unclassified	6865	No		10	1	0	Low-quality	Genome-fragment	4.38	HMM-based (lower-bound)	0	1
TmDContig01272054||full	Viruses	Duplodnaviria	Heunggongvirae	Uroviricota	Caudoviricetes	Unclassified	Unclassified	Unclassified	Unclassified	7991	No		16	5	0	Low-quality	Genome-fragment	10.23	HMM-based (lower-bound)	0	1
TmDContig01272695||full	Viruses	Duplodnaviria	Heunggongvirae	Uroviricota	Caudoviricetes	Unclassified	Unclassified	Unclassified	Unclassified	5231	Yes	2591	6	2	1	Low-quality	Genome-fragment	6.73	AAI-based (high-confidence)	50.47	1
TmDContig01272926||full	Viruses	Duplodnaviria	Heunggongvirae	Uroviricota	Caudoviricetes	Unclassified	Unclassified	Unclassified	Unclassified	6359	No		4	0	0	Not-determined	Genome-fragment			0	1	no viral genes detected
TmDContig01273332||full	Viruses	Duplodnaviria	Heunggongvirae	Uroviricota	Caudoviricetes	Unclassified	Unclassified	Unclassified	Unclassified	5106	No		11	0	0	Not-determined	Genome-fragment			0	1	no viral genes detected
TmDContig01273788||full	Unclassified	Unclassified	Unclassified	Unclassified	Unclassified	Unclassified	Unclassified	Unclassified	Unclassified	8770	No		11	1	0	Low-quality	Genome-fragment	8.44	AAI-based (medium-confidence)	0	1
TmDContig01275121||0_partial|provirus_1_44630	Viruses	Duplodnaviria	Heunggongvirae	Uroviricota	Caudoviricetes	Unclassified	Unclassified	Unclassified	Unclassified	44630	Yes	42008	63	22	2	Medium-quality	Genome-fragment	64.88	HMM-based (lower-bound)	5.87	1
TmDContig01275835||full	Viruses	Duplodnaviria	Heunggongvirae	Uroviricota	Caudoviricetes	Unclassified	Unclassified	Unclassified	Unclassified	16072	No		20	10	0	Low-quality	Genome-fragment	10	AAI-based (medium-confidence)	0	1
TmDContig01275953||full	Viruses	Duplodnaviria	Heunggongvirae	Uroviricota	Caudoviricetes	Unclassified	Unclassified	Unclassified	Unclassified	6812	No		5	4	0	Low-quality	Genome-fragment	12.66	AAI-based (medium-confidence)	0	1
TmDContig01276954||full	Viruses	Duplodnaviria	Heunggongvirae	Uroviricota	Caudoviricetes	Unclassified	Unclassified	Unclassified	Unclassified	9794	No		15	5	0	Low-quality	Genome-fragment	15.48	AAI-based (high-confidence)	0	1
TmDContig01276966||full	Viruses	Duplodnaviria	Heunggongvirae	Uroviricota	Caudoviricetes	Unclassified	Unclassified	Unclassified	Unclassified	23883	No		27	6	0	Low-quality	Genome-fragment	14.86	AAI-based (medium-confidence)	0	1
TmDContig01278118||full	Viruses	Duplodnaviria	Heunggongvirae	Uroviricota	Caudoviricetes	Unclassified	Unclassified	Unclassified	Unclassified	5126	No		9	1	0	Low-quality	Genome-fragment	3.32	HMM-based (lower-bound)	0	1
TmDContig01278511||full	Viruses	Duplodnaviria	Heunggongvirae	Uroviricota	Caudoviricetes	Unclassified	Unclassified	Unclassified	Unclassified	11065	No		18	3	1	Low-quality	Genome-fragment	6.68	HMM-based (lower-bound)	0	1
TmDContig01278973||full|provirus_225_27702	Viruses	Duplodnaviria	Heunggongvirae	Uroviricota	Caudoviricetes	Unclassified	Unclassified	Unclassified	Unclassified	27478	No		20	2	4	Low-quality	Genome-fragment	12.91	HMM-based (lower-bound)	0	1
TmDContig01281768||full	Viruses	Duplodnaviria	Heunggongvirae	Uroviricota	Caudoviricetes	Unclassified	Unclassified	Unclassified	Unclassified	8579	No		13	2	0	Low-quality	Genome-fragment	14.42	AAI-based (medium-confidence)	0	1
TmDContig01281891||full	Viruses	Duplodnaviria	Heunggongvirae	Uroviricota	Caudoviricetes	Unclassified	Unclassified	Unclassified	Unclassified	5512	No		12	0	0	Not-determined	Genome-fragment			0	1	no viral genes detected
TmDContig01283160||full	Viruses	Duplodnaviria	Heunggongvirae	Uroviricota	Caudoviricetes	Unclassified	Unclassified	Unclassified	Unclassified	5210	No		7	2	0	Low-quality	Genome-fragment	13.81	AAI-based (medium-confidence)	0	1
TmDContig01284063||full	Viruses	Duplodnaviria	Heunggongvirae	Uroviricota	Caudoviricetes	Unclassified	Unclassified	Unclassified	Unclassified	26641	No		42	11	2	Low-quality	Genome-fragment	46.85	AAI-based (high-confidence)	0	1
TmDContig01284193||full	Viruses	Duplodnaviria	Heunggongvirae	Uroviricota	Caudoviricetes	Unclassified	Unclassified	Unclassified	Unclassified	6031	Yes	4006	9	2	1	Low-quality	Genome-fragment	7.31	AAI-based (high-confidence)	33.58	1
TmDContig01284860||full	Viruses	Duplodnaviria	Heunggongvirae	Uroviricota	Caudoviricetes	Unclassified	Unclassified	Unclassified	Unclassified	5302	No		6	0	0	Not-determined	Genome-fragment			0	1	no viral genes detected
TmDContig01285764||full	Viruses	Duplodnaviria	Heunggongvirae	Uroviricota	Caudoviricetes	Unclassified	Unclassified	Unclassified	Unclassified	9815	No		11	2	0	Low-quality	Genome-fragment	8.81	AAI-based (medium-confidence)	0	1
TmDContig01286602||full	Viruses	Duplodnaviria	Heunggongvirae	Uroviricota	Caudoviricetes	Unclassified	Unclassified	Unclassified	Unclassified	43166	No		73	5	0	Complete	High-quality	100	DTR (medium-confidence)	0	1
TmDContig01286695||full	Viruses	Duplodnaviria	Heunggongvirae	Uroviricota	Caudoviricetes	Unclassified	Unclassified	Unclassified	Unclassified	10731	No		18	1	1	Low-quality	Genome-fragment	15.8	AAI-based (medium-confidence)	0	1
TmDContig01288871||full	Viruses	Duplodnaviria	Heunggongvirae	Uroviricota	Caudoviricetes	Unclassified	Unclassified	Unclassified	Unclassified	5738	No		15	2	0	Low-quality	Genome-fragment	3.66	HMM-based (lower-bound)	0	1
TmDContig01289305||full	Viruses	Duplodnaviria	Heunggongvirae	Uroviricota	Caudoviricetes	Unclassified	Unclassified	Unclassified	Unclassified	6166	No		9	1	0	Low-quality	Genome-fragment	3.94	HMM-based (lower-bound)	0	1
TmDContig01289881||full	Viruses	Duplodnaviria	Heunggongvirae	Uroviricota	Caudoviricetes	Unclassified	Unclassified	Unclassified	Unclassified	5657	No		12	3	0	Low-quality	Genome-fragment	1.89	HMM-based (lower-bound)	0	1
TmDContig01291389||full	Viruses	Duplodnaviria	Heunggongvirae	Uroviricota	Caudoviricetes	Unclassified	Unclassified	Unclassified	Unclassified	5170	No		4	1	0	Low-quality	Genome-fragment	3.63	AAI-based (high-confidence)	0	1
TmDContig01291402||full	Viruses	Duplodnaviria	Heunggongvirae	Uroviricota	Caudoviricetes	Unclassified	Unclassified	Unclassified	Unclassified	5033	No		3	2	0	Low-quality	Genome-fragment	9.11	AAI-based (medium-confidence)	0	1
TmDContig01292747||full	Viruses	Duplodnaviria	Heunggongvirae	Uroviricota	Caudoviricetes	Unclassified	Unclassified	Unclassified	Unclassified	5300	No		2	2	0	Low-quality	Genome-fragment	1.86	AAI-based (medium-confidence)	0	1
TmDContig01293138||full	Viruses	Duplodnaviria	Heunggongvirae	Uroviricota	Caudoviricetes	Unclassified	Unclassified	Unclassified	Unclassified	5185	No		12	2	1	Low-quality	Genome-fragment	2.69	HMM-based (lower-bound)	0	1
TmDContig01294597||full	Viruses	Duplodnaviria	Heunggongvirae	Uroviricota	Caudoviricetes	Unclassified	Unclassified	Unclassified	Unclassified	5620	No		5	0	1	Not-determined	Genome-fragment			0	1	no viral genes detected
TmDContig01294714||full	Viruses	Duplodnaviria	Heunggongvirae	Uroviricota	Caudoviricetes	Unclassified	Unclassified	Unclassified	Unclassified	5436	No		9	0	0	Low-quality	Genome-fragment	6.68	AAI-based (medium-confidence)	0	1	no viral genes detected
TmDContig01295355||full	Viruses	Duplodnaviria	Heunggongvirae	Uroviricota	Caudoviricetes	Unclassified	Unclassified	Unclassified	Unclassified	8895	No		14	2	0	Low-quality	Genome-fragment	8.19	HMM-based (lower-bound)	0	1
TmDContig01295416||full	Viruses	Duplodnaviria	Heunggongvirae	Uroviricota	Caudoviricetes	Unclassified	Unclassified	Unclassified	Unclassified	7999	No		12	1	0	Low-quality	Genome-fragment	5.04	AAI-based (medium-confidence)	0	1
TmDContig01295872||full	Viruses	Duplodnaviria	Heunggongvirae	Uroviricota	Caudoviricetes	Unclassified	Unclassified	Unclassified	Unclassified	10053	No		11	1	0	Low-quality	Genome-fragment	15.45	AAI-based (medium-confidence)	0	1
TmDContig01296344||full	Viruses	Duplodnaviria	Heunggongvirae	Uroviricota	Caudoviricetes	Unclassified	Unclassified	Unclassified	Unclassified	36296	No		53	9	0	Complete	High-quality	100	DTR (high-confidence)	0	1
TmDContig01298000||full	Viruses	Duplodnaviria	Heunggongvirae	Uroviricota	Caudoviricetes	Unclassified	Unclassified	Unclassified	Unclassified	15440	No		20	2	0	Low-quality	Genome-fragment	34.67	AAI-based (medium-confidence)	0	1
TmDContig01298214||full	Viruses	Duplodnaviria	Heunggongvirae	Uroviricota	Caudoviricetes	Unclassified	Unclassified	Unclassified	Unclassified	6713	Yes	5239	8	2	1	Low-quality	Genome-fragment	8.63	AAI-based (high-confidence)	21.96	1
TmDContig01299510||full	Viruses	Duplodnaviria	Heunggongvirae	Uroviricota	Caudoviricetes	Unclassified	Unclassified	Unclassified	Unclassified	5548	No		9	4	0	Low-quality	Genome-fragment	10.45	AAI-based (medium-confidence)	0	1
TmDContig01300457||full	Viruses	Duplodnaviria	Heunggongvirae	Uroviricota	Caudoviricetes	Unclassified	Straboviridae	Unclassified	Unclassified	6584	No		3	1	0	Low-quality	Genome-fragment	4.1	AAI-based (medium-confidence)	0	1
TmDContig01301849||full	Viruses	Duplodnaviria	Heunggongvirae	Uroviricota	Caudoviricetes	Unclassified	Unclassified	Unclassified	Unclassified	8592	No		15	7	0	Low-quality	Genome-fragment	8.74	AAI-based (high-confidence)	0	1
TmDContig01302214||full	Viruses	Duplodnaviria	Heunggongvirae	Uroviricota	Caudoviricetes	Unclassified	Unclassified	Unclassified	Unclassified	14773	No		17	1	0	Low-quality	Genome-fragment	31.93	AAI-based (medium-confidence)	0	1
TmDContig01303029||full	Unclassified	Unclassified	Unclassified	Unclassified	Unclassified	Unclassified	Unclassified	Unclassified	Unclassified	5508	No		11	0	0	Not-determined	Genome-fragment			0	1	no viral genes detected
TmDContig01303173||full	Viruses	Duplodnaviria	Heunggongvirae	Uroviricota	Caudoviricetes	Unclassified	Unclassified	Unclassified	Unclassified	6066	No		6	2	0	Low-quality	Genome-fragment	5.05	HMM-based (lower-bound)	0	1
TmDContig01304727||full	Viruses	Duplodnaviria	Heunggongvirae	Uroviricota	Caudoviricetes	Unclassified	Unclassified	Unclassified	Unclassified	5627	No		7	4	0	Low-quality	Genome-fragment	2.17	AAI-based (medium-confidence)	0	1
TmDContig01305445||full	Viruses	Duplodnaviria	Heunggongvirae	Uroviricota	Caudoviricetes	Unclassified	Unclassified	Unclassified	Unclassified	5943	No		6	2	0	Low-quality	Genome-fragment	4.41	AAI-based (high-confidence)	0	1
TmDContig01305449||full	Viruses	Duplodnaviria	Heunggongvirae	Uroviricota	Caudoviricetes	Unclassified	Unclassified	Unclassified	Unclassified	12144	No		12	4	0	Low-quality	Genome-fragment	7.55	AAI-based (medium-confidence)	0	1
TmDContig01305755||full	Viruses	Duplodnaviria	Heunggongvirae	Uroviricota	Caudoviricetes	Unclassified	Unclassified	Unclassified	Unclassified	5133	No		7	2	0	Low-quality	Genome-fragment	4.59	AAI-based (high-confidence)	0	1
TmDContig01306388||full	Viruses	Duplodnaviria	Heunggongvirae	Uroviricota	Caudoviricetes	Unclassified	Unclassified	Unclassified	Unclassified	5327	Yes	3172	9	1	1	Low-quality	Genome-fragment	1.99	HMM-based (lower-bound)	40.45	1
TmDContig01306680||full	Viruses	Duplodnaviria	Heunggongvirae	Uroviricota	Caudoviricetes	Unclassified	Unclassified	Unclassified	Unclassified	27130	No		46	2	0	Low-quality	Genome-fragment	15.26	HMM-based (lower-bound)	0	1
TmDContig01307735||full	Viruses	Duplodnaviria	Heunggongvirae	Uroviricota	Caudoviricetes	Unclassified	Unclassified	Unclassified	Unclassified	8957	No		14	6	0	Low-quality	Genome-fragment	17.19	AAI-based (medium-confidence)	0	1
TmDContig01310379||full	Viruses	Duplodnaviria	Heunggongvirae	Uroviricota	Caudoviricetes	Unclassified	Unclassified	Unclassified	Unclassified	26826	No		41	7	1	Low-quality	Genome-fragment	25.5	HMM-based (lower-bound)	0	1
TmDContig01311031||full	Viruses	Duplodnaviria	Heunggongvirae	Uroviricota	Caudoviricetes	Unclassified	Unclassified	Unclassified	Unclassified	7806	No		9	1	0	Low-quality	Genome-fragment	4.36	HMM-based (lower-bound)	0	1
TmDContig01311476||full	Unclassified	Unclassified	Unclassified	Unclassified	Unclassified	Unclassified	Unclassified	Unclassified	Unclassified	7554	No		12	0	0	Low-quality	Genome-fragment	22.47	AAI-based (high-confidence)	0	1	no viral genes detected
TmDContig01311599||full	Viruses	Duplodnaviria	Heunggongvirae	Uroviricota	Caudoviricetes	Unclassified	Unclassified	Unclassified	Unclassified	5856	No		6	1	0	Low-quality	Genome-fragment	4.05	HMM-based (lower-bound)	0	1
TmDContig01311758||full	Viruses	Duplodnaviria	Heunggongvirae	Uroviricota	Caudoviricetes	Unclassified	Unclassified	Unclassified	Unclassified	5358	No		9	2	0	Low-quality	Genome-fragment	8.47	AAI-based (high-confidence)	0	1
TmDContig01313132||full	Unclassified	Unclassified	Unclassified	Unclassified	Unclassified	Unclassified	Unclassified	Unclassified	Unclassified	8872	No		17	0	0	Not-determined	Genome-fragment			0	1	no viral genes detected
TmDContig01314745||full	Viruses	Duplodnaviria	Heunggongvirae	Uroviricota	Caudoviricetes	Unclassified	Unclassified	Unclassified	Unclassified	16358	No		26	4	0	Low-quality	Genome-fragment	35.73	AAI-based (medium-confidence)	0	1
TmDContig01315315||full	Viruses	Duplodnaviria	Heunggongvirae	Uroviricota	Caudoviricetes	Unclassified	Unclassified	Unclassified	Unclassified	5469	No		6	3	0	Low-quality	Genome-fragment	10.49	AAI-based (medium-confidence)	0	1
TmDContig01315632||full	Viruses	Duplodnaviria	Heunggongvirae	Uroviricota	Caudoviricetes	Unclassified	Unclassified	Unclassified	Unclassified	18464	No		48	2	0	Low-quality	Genome-fragment	10.61	HMM-based (lower-bound)	0	1
TmDContig01316257||full	Viruses	Varidnaviria	Bamfordvirae	Preplasmiviricota	Tectiliviricetes	Unclassified	Autolykiviridae	Unclassified	Unclassified	7051	No		3	2	0	Low-quality	Genome-fragment	11.77	HMM-based (lower-bound)	0	1
TmDContig01317798||full	Viruses	Duplodnaviria	Heunggongvirae	Uroviricota	Caudoviricetes	Unclassified	Unclassified	Unclassified	Unclassified	11357	No		13	3	1	Low-quality	Genome-fragment	21.87	AAI-based (medium-confidence)	0	1
TmDContig01317936||full	Unclassified	Unclassified	Unclassified	Unclassified	Unclassified	Unclassified	Unclassified	Unclassified	Unclassified	6801	No		13	0	0	Not-determined	Genome-fragment			0	1	no viral genes detected
TmDContig01317956||full	Viruses	Duplodnaviria	Heunggongvirae	Uroviricota	Caudoviricetes	Unclassified	Unclassified	Unclassified	Unclassified	11363	No		29	4	0	Low-quality	Genome-fragment	20.2	AAI-based (high-confidence)	0	1
TmDContig01318148||full	Viruses	Duplodnaviria	Heunggongvirae	Uroviricota	Caudoviricetes	Unclassified	Unclassified	Unclassified	Unclassified	10615	No		9	1	0	Low-quality	Genome-fragment	5.64	HMM-based (lower-bound)	0	1.01
[truncated: 1,490 more rows]

## Sheet: Abundance_RPKM
Samples were arranged following the sample order in Fig. S15c.
[truncated: 3,247 more rows]

## Sheet: Host prediction
Best hits													Initial result
[truncated: 3,250 more rows]

[truncated: 6 more sheets: Phage lifestyle, Relative abundance_host level, Linear regression, AMGs_consensus, Heat map_KO level, Chosen gene cluster]
