# Supplementary material for: Multi-meta-omics reveal unique symbiotic synchronization between ectomycorrhizal fungus and soil microbiome in Tricholoma matsutake habitat
Source: Microbiome. 2025 Dec 11;14:23. doi: 10.1186/s40168-025-02292-7 (PMC12801662; doi:10.1186/s40168-025-02292-7)
Supplement: Supplementary file 3 — Additional file 2. [file 40168_2025_2292_MOESM2_ESM.zip › Additional file 2_Table S1_revised.xlsx]

## Sheet: Content
Table S1. Relative abundance values of soil bacterial and fungal communities in Tricholoma matsutke (Tm)-dominant and minor soils
Sheet	Content
Bacteria_Replicate	Relative abundance values of the bacterial communities at the biological replicate level
Bacteria_Month	Relative abundance values of the bacterial communities at each month
Fungi_Replicate	Relative abundance values of the fungal communities at the biological replicate level
Fungi_Month	Relative abundance values of the fungal communities at each month
Statistics_phylum	Pairwise comparion of relative abundances of the bacterial and fungal phyla
Statistics_genus	Pairwise comparion of relative abundances of the bacterial and fungal genera

## Sheet: Bacteria_Replicate
Phylum							Class								Order									Family										Genus
Site	Month	TmStatus	Phylum	RelAbundance	Percent		Site	Month	TmStatus	Phylum	Class	RelAbundance	Percent		Site	Month	TmStatus	Phylum	Class	Order	RelAbundance	Percent		Site	Month	TmStatus	Phylum	Class	Order	Family	RelAbundance	Percent		Site	Month	TmStatus	Phylum	Class	Order	Family	Genus	RelAbundance	Percent
TmM5	March	TmM	Acidobacteriota	0.209381	20.9381		TmM5	March	TmM	Acidobacteriota	Acidobacteriota_Subgroup_5	0	0		TmM5	March	TmM	Acidobacteriota	Acidobacteriota_Subgroup_5	Acidobacteriota_Subgroup_5_Incertae_Sedis	0	0		TmM5	March	TmM	Acidobacteriota	Acidobacteriota_Subgroup_5	Acidobacteriota_Subgroup_5_Incertae_Sedis	Acidobacteriota_Subgroup_5_Incertae_Sedis	0	0		TmM5	March	TmM	Acidobacteriota	Acidobacteriota_Subgroup_5	Acidobacteriota_Subgroup_5_Incertae_Sedis	Acidobacteriota_Subgroup_5_Incertae_Sedis	Acidobacteriota_Subgroup_5_Incertae_Sedis	0	0
TmM5	March	TmM	Actinomycetota	0.1006	10.06		TmM5	March	TmM	Acidobacteriota	Blastocatellia	0.000487805	0.0487805		TmM5	March	TmM	Acidobacteriota	Blastocatellia	Blastocatellales	0.000487805	0.0487805		TmM5	March	TmM	Acidobacteriota	Blastocatellia	Blastocatellales	Blastocatellaceae	0	0		TmM5	March	TmM	Acidobacteriota	Blastocatellia	Blastocatellales	Blastocatellaceae	Blastocatellaceae_JGI_0001001-H03	0	0
TmM5	March	TmM	Armatimonadota	0.00270169	0.270169		TmM5	March	TmM	Acidobacteriota	Holophagae	0.00285178	0.285178		TmM5	March	TmM	Acidobacteriota	Blastocatellia	Blastocatellia_11-24	0	0		TmM5	March	TmM	Acidobacteriota	Blastocatellia	Blastocatellales	Pyrinomonadaceae	0.000487805	0.0487805		TmM5	March	TmM	Acidobacteriota	Blastocatellia	Blastocatellales	Blastocatellaceae	Stenotrophobacter	0	0
TmM5	March	TmM	Bacillota	0.00168856	0.168856		TmM5	March	TmM	Acidobacteriota	Terriglobia	0.184765	18.4765		TmM5	March	TmM	Acidobacteriota	Blastocatellia	Blastocatellia_Elev-16S-573	0	0		TmM5	March	TmM	Acidobacteriota	Blastocatellia	Blastocatellia_11-24	Blastocatellia_11-24_Incertae_Sedis	0	0		TmM5	March	TmM	Acidobacteriota	Blastocatellia	Blastocatellales	Pyrinomonadaceae	Pyrinomonadaceae_RB41	0.000487805	0.0487805
TmM5	March	TmM	Bacteria_unknown	0.000262664	0.0262664		TmM5	March	TmM	Acidobacteriota	Thermoanaerobaculia	0.00442777	0.442777		TmM5	March	TmM	Acidobacteriota	Holophagae	Holophagae_Subgroup_7	0.00285178	0.285178		TmM5	March	TmM	Acidobacteriota	Blastocatellia	Blastocatellia_Elev-16S-573	Blastocatellia_Elev-16S-573_Incertae_Sedis	0	0		TmM5	March	TmM	Acidobacteriota	Blastocatellia	Blastocatellia_11-24	Blastocatellia_11-24_Incertae_Sedis	Blastocatellia_11-24_Incertae_Sedis	0	0
TmM5	March	TmM	Bacteroidota	0.00397749	0.397749		TmM5	March	TmM	Acidobacteriota	Vicinamibacteria	0.016848	1.6848		TmM5	March	TmM	Acidobacteriota	Terriglobia	Bryobacterales	0.0296435	2.96435		TmM5	March	TmM	Acidobacteriota	Holophagae	Holophagae_Subgroup_7	Holophagae_Subgroup_7_Incertae_Sedis	0.00285178	0.285178		TmM5	March	TmM	Acidobacteriota	Blastocatellia	Blastocatellia_Elev-16S-573	Blastocatellia_Elev-16S-573_Incertae_Sedis	Blastocatellia_Elev-16S-573_Incertae_Sedis	0	0
TmM5	March	TmM	Bdellovibrionota	0.00217636	0.217636		TmM5	March	TmM	Actinomycetota	Acidimicrobiia	0.0161351	1.61351		TmM5	March	TmM	Acidobacteriota	Terriglobia	Terriglobales	0.048743	4.8743		TmM5	March	TmM	Acidobacteriota	Terriglobia	Bryobacterales	Bryobacteraceae	0.01606	1.606		TmM5	March	TmM	Acidobacteriota	Holophagae	Holophagae_Subgroup_7	Holophagae_Subgroup_7_Incertae_Sedis	Holophagae_Subgroup_7_Incertae_Sedis	0.00285178	0.285178
TmM5	March	TmM	Candidatus_Berkelbacteria	0	0		TmM5	March	TmM	Actinomycetota	Actinomycetes	0.0687805	6.87805		TmM5	March	TmM	Acidobacteriota	Terriglobia	Terriglobia_Subgroup_12	0	0		TmM5	March	TmM	Acidobacteriota	Terriglobia	Bryobacterales	Solibacteraceae	0.0135835	1.35835		TmM5	March	TmM	Acidobacteriota	Terriglobia	Bryobacterales	Bryobacteraceae	Bryobacter	0.01606	1.606
TmM5	March	TmM	Candidatus_Deferrimicrobiota	0	0		TmM5	March	TmM	Actinomycetota	Actinomycetota_MB-A2-108	0	0		TmM5	March	TmM	Acidobacteriota	Terriglobia	Terriglobia_Subgroup_13	0.000300188	0.0300188		TmM5	March	TmM	Acidobacteriota	Terriglobia	Terriglobales	Acidobacteriaceae	0.0153471	1.53471		TmM5	March	TmM	Acidobacteriota	Terriglobia	Bryobacterales	Solibacteraceae	Candidatus_Solibacter	0.0135835	1.35835
TmM5	March	TmM	Candidatus_Dependentiae	0.00183865	0.183865		TmM5	March	TmM	Actinomycetota	Thermoleophilia	0.0156848	1.56848		TmM5	March	TmM	Acidobacteriota	Terriglobia	Terriglobia_Subgroup_2	0.106079	10.6079		TmM5	March	TmM	Acidobacteriota	Terriglobia	Terriglobales	Terriglobales_uncultured	0.0317448	3.17448		TmM5	March	TmM	Acidobacteriota	Terriglobia	Terriglobales	Acidobacteriaceae	Acidicapsa	0	0
TmM5	March	TmM	Candidatus_Jorgensenbacteria	0	0		TmM5	March	TmM	Armatimonadota	Armatimonadia	0.000525328	0.0525328		TmM5	March	TmM	Acidobacteriota	Terriglobia	Terriglobia_unknown	0	0		TmM5	March	TmM	Acidobacteriota	Terriglobia	Terriglobales	Terriglobales_unknown	0.00165103	0.165103		TmM5	March	TmM	Acidobacteriota	Terriglobia	Terriglobales	Acidobacteriaceae	Acidipila	0.00836773	0.836773
TmM5	March	TmM	Candidatus_Kapaibacteriota	0.000187617	0.0187617		TmM5	March	TmM	Armatimonadota	Armatimonadota_uncultured	0.000600375	0.0600375		TmM5	March	TmM	Acidobacteriota	Thermoanaerobaculia	Thermoanaerobaculales	0.00442777	0.442777		TmM5	March	TmM	Acidobacteriota	Terriglobia	Terriglobia_Subgroup_12	Terriglobia_Subgroup_12_Incertae_Sedis	0	0		TmM5	March	TmM	Acidobacteriota	Terriglobia	Terriglobales	Acidobacteriaceae	Acidobacteriaceae_uncultured	0	0
TmM5	March	TmM	Candidatus_Melainabacteria	0.00288931	0.288931		TmM5	March	TmM	Armatimonadota	Chthonomonadia	0.00157598	0.157598		TmM5	March	TmM	Acidobacteriota	Vicinamibacteria	Vicinamibacterales	0.016848	1.6848		TmM5	March	TmM	Acidobacteriota	Terriglobia	Terriglobia_Subgroup_13	Terriglobia_Subgroup_13_Incertae_Sedis	0.000300188	0.0300188		TmM5	March	TmM	Acidobacteriota	Terriglobia	Terriglobales	Acidobacteriaceae	Acidobacteriaceae_unknown	0	0
TmM5	March	TmM	Candidatus_Parcubacteria	0	0		TmM5	March	TmM	Armatimonadota	Fimbriimonadia	0	0		TmM5	March	TmM	Acidobacteriota	Vicinamibacteria	Vicinamibacteria_Subgroup_17	0	0		TmM5	March	TmM	Acidobacteriota	Terriglobia	Terriglobia_Subgroup_2	Terriglobia_Subgroup_2_Incertae_Sedis	0.106079	10.6079		TmM5	March	TmM	Acidobacteriota	Terriglobia	Terriglobales	Acidobacteriaceae	Edaphobacter	0	0
TmM5	March	TmM	Candidatus_Rokuibacteriota	0.00484053	0.484053		TmM5	March	TmM	Bacillota	Bacilli	0.00168856	0.168856		TmM5	March	TmM	Actinomycetota	Acidimicrobiia	Acidimicrobiales	0.00697936	0.697936		TmM5	March	TmM	Acidobacteriota	Terriglobia	Terriglobia_unknown	Terriglobia_unknown	0	0		TmM5	March	TmM	Acidobacteriota	Terriglobia	Terriglobales	Acidobacteriaceae	Granulicella	0.00697936	0.697936
TmM5	March	TmM	Candidatus_Saccharibacteria	0.00581614	0.581614		TmM5	March	TmM	Bacillota	Bacillota_unknown	0	0		TmM5	March	TmM	Actinomycetota	Acidimicrobiia	Acidimicrobiia_uncultured	0.00915572	0.915572		TmM5	March	TmM	Acidobacteriota	Thermoanaerobaculia	Thermoanaerobaculales	Thermoanaerobaculaceae	0.00442777	0.442777		TmM5	March	TmM	Acidobacteriota	Terriglobia	Terriglobales	Acidobacteriaceae	Occallatibacter	0	0
TmM5	March	TmM	Candidatus_Sericytochromatia	0	0		TmM5	March	TmM	Bacillota	Clostridia	0	0		TmM5	March	TmM	Actinomycetota	Acidimicrobiia	Acidimicrobiia_unknown	0	0		TmM5	March	TmM	Acidobacteriota	Vicinamibacteria	Vicinamibacterales	Vicinamibacteraceae	0	0		TmM5	March	TmM	Acidobacteriota	Terriglobia	Terriglobales	Acidobacteriaceae	Terracidiphilus	0	0
TmM5	March	TmM	Candidatus_Sysuimicrobiota	0	0		TmM5	March	TmM	Bacillota	Erysipelotrichia	0	0		TmM5	March	TmM	Actinomycetota	Actinomycetes	Acidothermales	0.0162477	1.62477		TmM5	March	TmM	Acidobacteriota	Vicinamibacteria	Vicinamibacterales	Vicinamibacterales_unclultured	0.016848	1.6848		TmM5	March	TmM	Acidobacteriota	Terriglobia	Terriglobales	Terriglobales_uncultured	Terriglobales_uncultured	0.0317448	3.17448
TmM5	March	TmM	Candidatus_Tectimicrobiota	0	0		TmM5	March	TmM	Bacteria_unknown	Bacteria_unknown	0.000262664	0.0262664		TmM5	March	TmM	Actinomycetota	Actinomycetes	Actinomycetes_unknown	0.0017636	0.17636		TmM5	March	TmM	Acidobacteriota	Vicinamibacteria	Vicinamibacteria_Subgroup_17	Vicinamibacteria_Subgroup_17_Incertae_Sedis	0	0		TmM5	March	TmM	Acidobacteriota	Terriglobia	Terriglobales	Terriglobales_unknown	Terriglobales_unknown	0.00165103	0.165103
TmM5	March	TmM	Chlamydiota	0.000900563	0.0900563		TmM5	March	TmM	Bacteroidota	Bacteroidia	0	0		TmM5	March	TmM	Actinomycetota	Actinomycetes	Catenulisporales	0.00457786	0.457786		TmM5	March	TmM	Actinomycetota	Acidimicrobiia	Acidimicrobiales	Acidimicrobiaceae	0.00664165	0.664165		TmM5	March	TmM	Acidobacteriota	Terriglobia	Terriglobia_Subgroup_12	Terriglobia_Subgroup_12_Incertae_Sedis	Terriglobia_Subgroup_12_Incertae_Sedis	0	0
TmM5	March	TmM	Chloroflexota	0.108293	10.8293		TmM5	March	TmM	Bacteroidota	Chitinophagia	0.00397749	0.397749		TmM5	March	TmM	Actinomycetota	Actinomycetes	Frankiales	0	0		TmM5	March	TmM	Actinomycetota	Acidimicrobiia	Acidimicrobiales	Acidimicrobiales_uncultured	0	0		TmM5	March	TmM	Acidobacteriota	Terriglobia	Terriglobia_Subgroup_13	Terriglobia_Subgroup_13_Incertae_Sedis	Terriglobia_Subgroup_13_Incertae_Sedis	0.000300188	0.0300188
TmM5	March	TmM	Elusimicrobiota	0.00277674	0.277674		TmM5	March	TmM	Bacteroidota	Cytophagia	0	0		TmM5	March	TmM	Actinomycetota	Actinomycetes	Jatrophihabitantales	0	0		TmM5	March	TmM	Actinomycetota	Acidimicrobiia	Acidimicrobiales	Acidimicrobiales_unknown	0.000337711	0.0337711		TmM5	March	TmM	Acidobacteriota	Terriglobia	Terriglobia_Subgroup_2	Terriglobia_Subgroup_2_Incertae_Sedis	Terriglobia_Subgroup_2_Incertae_Sedis	0.106079	10.6079
TmM5	March	TmM	FCPU426	0	0		TmM5	March	TmM	Bacteroidota	Flavobacteriia	0	0		TmM5	March	TmM	Actinomycetota	Actinomycetes	Kineosporiales	0	0		TmM5	March	TmM	Actinomycetota	Acidimicrobiia	Acidimicrobiales	Ilumatobacteraceae	0	0		TmM5	March	TmM	Acidobacteriota	Terriglobia	Terriglobia_unknown	Terriglobia_unknown	Terriglobia_unknown	0	0
TmM5	March	TmM	Gemmatimonadota	0.00247655	0.247655		TmM5	March	TmM	Bacteroidota	Sphingobacteriia	0	0		TmM5	March	TmM	Actinomycetota	Actinomycetes	Kitasatosporales	0.0017636	0.17636		TmM5	March	TmM	Actinomycetota	Acidimicrobiia	Acidimicrobiia_uncultured	Acidimicrobiia_uncultured	0.00915572	0.915572		TmM5	March	TmM	Acidobacteriota	Thermoanaerobaculia	Thermoanaerobaculales	Thermoanaerobaculaceae	Thermoanaerobaculaceae_Subgroup_10	0.00442777	0.442777
TmM5	March	TmM	Mycoplasmatota	0	0		TmM5	March	TmM	Bdellovibrionota	Bdellovibrionia	0.00116323	0.116323		TmM5	March	TmM	Actinomycetota	Actinomycetes	Micrococcales	0	0		TmM5	March	TmM	Actinomycetota	Acidimicrobiia	Acidimicrobiia_unknown	Acidimicrobiia_unknown	0	0		TmM5	March	TmM	Acidobacteriota	Vicinamibacteria	Vicinamibacterales	Vicinamibacteraceae	Vicinamibacter	0	0
TmM5	March	TmM	Myxococcota	0.00206379	0.206379		TmM5	March	TmM	Bdellovibrionota	Oligoflexia	0.00101313	0.101313		TmM5	March	TmM	Actinomycetota	Actinomycetes	Micromonosporales	0	0		TmM5	March	TmM	Actinomycetota	Actinomycetes	Acidothermales	Acidothermaceae	0.0162477	1.62477		TmM5	March	TmM	Acidobacteriota	Vicinamibacteria	Vicinamibacterales	Vicinamibacteraceae	Vicinamibacteraceae_Incertae_Sedis	0	0
TmM5	March	TmM	NB1-j	0	0		TmM5	March	TmM	Candidatus_Berkelbacteria	Candidatus_Berkelbacteria_Incertae_Sedis	0	0		TmM5	March	TmM	Actinomycetota	Actinomycetes	Mycobacteriales	0.0358349	3.58349		TmM5	March	TmM	Actinomycetota	Actinomycetes	Actinomycetes_unknown	Actinomycetes_unknown	0.0017636	0.17636		TmM5	March	TmM	Acidobacteriota	Vicinamibacteria	Vicinamibacterales	Vicinamibacterales_unclultured	Vicinamibacterales_unclultured	0.016848	1.6848
TmM5	March	TmM	Nitrospirota	0	0		TmM5	March	TmM	Candidatus_Deferrimicrobiota	Candidatus_Deferrimicrobia	0	0		TmM5	March	TmM	Actinomycetota	Actinomycetes	Propionibacteriales	0	0		TmM5	March	TmM	Actinomycetota	Actinomycetes	Catenulisporales	Actinospicaceae	0.00318949	0.318949		TmM5	March	TmM	Acidobacteriota	Vicinamibacteria	Vicinamibacteria_Subgroup_17	Vicinamibacteria_Subgroup_17_Incertae_Sedis	Vicinamibacteria_Subgroup_17_Incertae_Sedis	0	0
TmM5	March	TmM	Planctomycetota	0.159287	15.9287		TmM5	March	TmM	Candidatus_Dependentiae	Candidatus_Babeliae	0.00105066	0.105066		TmM5	March	TmM	Actinomycetota	Actinomycetes	Pseudonocardiales	0.00547842	0.547842		TmM5	March	TmM	Actinomycetota	Actinomycetes	Catenulisporales	Catenulisporaceae	0.00138837	0.138837		TmM5	March	TmM	Actinomycetota	Acidimicrobiia	Acidimicrobiales	Acidimicrobiaceae	Acidiferrimicrobium	0.00626642	0.626642
TmM5	March	TmM	Pseudomonadota	0.196098	19.6098		TmM5	March	TmM	Candidatus_Dependentiae	Candidatus_Dependentiae_Incertae_Sedis	0.000787992	0.0787992		TmM5	March	TmM	Actinomycetota	Actinomycetes	Sporichthyales	0	0		TmM5	March	TmM	Actinomycetota	Actinomycetes	Frankiales	Frankiaceae	0	0		TmM5	March	TmM	Actinomycetota	Acidimicrobiia	Acidimicrobiales	Acidimicrobiaceae	Acidimicrobiaceae_uncultured	0.000375235	0.0375235
TmM5	March	TmM	RCP2-54	0.0178612	1.78612		TmM5	March	TmM	Candidatus_Jorgensenbacteria	Candidatus_Jorgensenbacteria_Incertae_Sedis	0	0		TmM5	March	TmM	Actinomycetota	Actinomycetes	Streptosporangiales	0.00311445	0.311445		TmM5	March	TmM	Actinomycetota	Actinomycetes	Frankiales	Frankiales_unknown	0	0		TmM5	March	TmM	Actinomycetota	Acidimicrobiia	Acidimicrobiales	Acidimicrobiales_uncultured	Acidimicrobiales_uncultured	0	0
TmM5	March	TmM	SAR324_clade(Marine_group_B)	0	0		TmM5	March	TmM	Candidatus_Kapaibacteriota	Candidatus_Kapaibacteriota_Incertae_Sedis	0.000187617	0.0187617		TmM5	March	TmM	Actinomycetota	Actinomycetota_MB-A2-108	Actinomycetota_MB-A2-108_Incertae_Sedis	0	0		TmM5	March	TmM	Actinomycetota	Actinomycetes	Jatrophihabitantales	Jatrophihabitantaceae	0	0		TmM5	March	TmM	Actinomycetota	Acidimicrobiia	Acidimicrobiales	Acidimicrobiales_unknown	Acidimicrobiales_unknown	0.000337711	0.0337711
TmM5	March	TmM	Thermodesulfobacteriota	0	0		TmM5	March	TmM	Candidatus_Melainabacteria	Candidatus_Melainabacteria_Incertae_Sedis	0.00288931	0.288931		TmM5	March	TmM	Actinomycetota	Thermoleophilia	Gaiellales	0.0030394	0.30394		TmM5	March	TmM	Actinomycetota	Actinomycetes	Kineosporiales	Kineosporiaceae	0	0		TmM5	March	TmM	Actinomycetota	Acidimicrobiia	Acidimicrobiales	Ilumatobacteraceae	CL500-29_marine_group	0	0
TmM5	March	TmM	Thermomicrobiota	0	0		TmM5	March	TmM	Candidatus_Melainabacteria	Vampirovibriophyceae	0	0		TmM5	March	TmM	Actinomycetota	Thermoleophilia	Solirubrobacterales	0.0126454	1.26454		TmM5	March	TmM	Actinomycetota	Actinomycetes	Kitasatosporales	Streptomycetaceae	0.0017636	0.17636		TmM5	March	TmM	Actinomycetota	Acidimicrobiia	Acidimicrobiia_uncultured	Acidimicrobiia_uncultured	Acidimicrobiia_uncultured	0.00915572	0.915572
TmM5	March	TmM	Verrucomicrobiota	0.142176	14.2176		TmM5	March	TmM	Candidatus_Parcubacteria	Candidatus_Parcubacteria_Incertae_Sedis	0	0		TmM5	March	TmM	Armatimonadota	Armatimonadia	Armatimonadales	0.000525328	0.0525328		TmM5	March	TmM	Actinomycetota	Actinomycetes	Micrococcales	Microbacteriaceae	0	0		TmM5	March	TmM	Actinomycetota	Acidimicrobiia	Acidimicrobiia_unknown	Acidimicrobiia_unknown	Acidimicrobiia_unknown	0	0
TmM5	March	TmM	Vulcanimicrobiota	0.0317073	3.17073		TmM5	March	TmM	Candidatus_Rokuibacteriota	Candidatus_Rokuibacteriota_Incertae_Sedis	0.00484053	0.484053		TmM5	March	TmM	Armatimonadota	Armatimonadota_uncultured	Armatimonadota_uncultured	0.000600375	0.0600375		TmM5	March	TmM	Actinomycetota	Actinomycetes	Micrococcales	Micrococcaceae	0	0		TmM5	March	TmM	Actinomycetota	Actinomycetes	Acidothermales	Acidothermaceae	Acidothermus	0.0162477	1.62477
TmM5	May	TmM	Acidobacteriota	0.194011	19.4011		TmM5	March	TmM	Candidatus_Saccharibacteria	Candidatus_Saccharimonadia	0.00581614	0.581614		TmM5	March	TmM	Armatimonadota	Chthonomonadia	Chthonomonadales	0.00157598	0.157598		TmM5	March	TmM	Actinomycetota	Actinomycetes	Micromonosporales	Micromonosporaceae	0	0		TmM5	March	TmM	Actinomycetota	Actinomycetes	Actinomycetes_unknown	Actinomycetes_unknown	Actinomycetes_unknown	0.0017636	0.17636
TmM5	May	TmM	Actinomycetota	0.0862781	8.62781		TmM5	March	TmM	Candidatus_Sericytochromatia	Candidatus_Sericytochromatia_unknown	0	0		TmM5	March	TmM	Armatimonadota	Fimbriimonadia	Fimbriimonadales	0	0		TmM5	March	TmM	Actinomycetota	Actinomycetes	Mycobacteriales	Corynebacteriaceae	0	0		TmM5	March	TmM	Actinomycetota	Actinomycetes	Catenulisporales	Actinospicaceae	Actinospica	0.00318949	0.318949
TmM5	May	TmM	Armatimonadota	0.00416858	0.416858		TmM5	March	TmM	Candidatus_Sysuimicrobiota	Candidatus_Sysuimicrobiota_Incertae_Sedis	0	0		TmM5	March	TmM	Bacillota	Bacilli	Bacillales	0.00168856	0.168856		TmM5	March	TmM	Actinomycetota	Actinomycetes	Mycobacteriales	Mycobacteriaceae	0.0358349	3.58349		TmM5	March	TmM	Actinomycetota	Actinomycetes	Catenulisporales	Catenulisporaceae	Catenulispora	0.00138837	0.138837
TmM5	May	TmM	Bacillota	0.00107083	0.107083		TmM5	March	TmM	Candidatus_Tectimicrobiota	Candidatus_Entotheonellia	0	0		TmM5	March	TmM	Bacillota	Bacilli	Bacilli_Unknown	0	0		TmM5	March	TmM	Actinomycetota	Actinomycetes	Mycobacteriales	Nocardiaceae	0	0		TmM5	March	TmM	Actinomycetota	Actinomycetes	Frankiales	Frankiaceae	Frankia	0	0
TmM5	May	TmM	Bacteria_unknown	0.000956096	0.0956096		TmM5	March	TmM	Chlamydiota	Chlamydiia	0.000900563	0.0900563		TmM5	March	TmM	Bacillota	Bacillota_unknown	Bacillota_unknown	0	0		TmM5	March	TmM	Actinomycetota	Actinomycetes	Propionibacteriales	Nocardioidaceae	0	0		TmM5	March	TmM	Actinomycetota	Actinomycetes	Frankiales	Frankiales_unknown	Frankiales_unknown	0	0
TmM5	May	TmM	Bacteroidota	0.00244761	0.244761		TmM5	March	TmM	Chloroflexota	Anaerolineae	0.00251407	0.251407		TmM5	March	TmM	Bacillota	Clostridia	Eubacteriales	0	0		TmM5	March	TmM	Actinomycetota	Actinomycetes	Propionibacteriales	Propionibacteriaceae	0	0		TmM5	March	TmM	Actinomycetota	Actinomycetes	Jatrophihabitantales	Jatrophihabitantaceae	Jatrophihabitans	0	0
TmM5	May	TmM	Bdellovibrionota	0.000382438	0.0382438		TmM5	March	TmM	Chloroflexota	Chloroflexota_AD3	0.0562477	5.62477		TmM5	March	TmM	Bacillota	Clostridia	Lachnospirales	0	0		TmM5	March	TmM	Actinomycetota	Actinomycetes	Pseudonocardiales	Pseudonocardiaceae	0.00547842	0.547842		TmM5	March	TmM	Actinomycetota	Actinomycetes	Kineosporiales	Kineosporiaceae	Kineosporiaceae_unknown	0	0
TmM5	May	TmM	Candidatus_Berkelbacteria	0	0		TmM5	March	TmM	Chloroflexota	Chloroflexota_JG30-KF-CM66	0	0		TmM5	March	TmM	Bacillota	Clostridia	Lutisporales	0	0		TmM5	March	TmM	Actinomycetota	Actinomycetes	Sporichthyales	Sporichthyaceae	0	0		TmM5	March	TmM	Actinomycetota	Actinomycetes	Kitasatosporales	Streptomycetaceae	Kitasatospora	0	0
TmM5	May	TmM	Candidatus_Deferrimicrobiota	0.00049717	0.049717		TmM5	March	TmM	Chloroflexota	Chloroflexota_KD4-96	0.000637899	0.0637899		TmM5	March	TmM	Bacillota	Erysipelotrichia	Erysipelotrichales	0	0		TmM5	March	TmM	Actinomycetota	Actinomycetes	Streptosporangiales	Streptosporangiaceae	0	0		TmM5	March	TmM	Actinomycetota	Actinomycetes	Kitasatosporales	Streptomycetaceae	Streptomyces	0.0017636	0.17636
TmM5	May	TmM	Candidatus_Dependentiae	0.000114732	0.0114732		TmM5	March	TmM	Chloroflexota	Chloroflexota_P2-11E	0	0		TmM5	March	TmM	Bacteria_unknown	Bacteria_unknown	Bacteria_unknown	0.000262664	0.0262664		TmM5	March	TmM	Actinomycetota	Actinomycetes	Streptosporangiales	Thermomonosporaceae	0.00311445	0.311445		TmM5	March	TmM	Actinomycetota	Actinomycetes	Kitasatosporales	Streptomycetaceae	Streptomycetaceae_unknown	0	0
TmM5	May	TmM	Candidatus_Jorgensenbacteria	0	0		TmM5	March	TmM	Chloroflexota	Chloroflexota_TK10	0.0078424	0.78424		TmM5	March	TmM	Bacteroidota	Bacteroidia	Bacteroidia_unknown	0	0		TmM5	March	TmM	Actinomycetota	Actinomycetota_MB-A2-108	Actinomycetota_MB-A2-108_Incertae_Sedis	Actinomycetota_MB-A2-108_Incertae_Sedis	0	0		TmM5	March	TmM	Actinomycetota	Actinomycetes	Micrococcales	Microbacteriaceae	Leifsonia	0	0
TmM5	May	TmM	Candidatus_Kapaibacteriota	0	0		TmM5	March	TmM	Chloroflexota	Chloroflexota_unknown	0	0		TmM5	March	TmM	Bacteroidota	Bacteroidia	Chitinophagales	0	0		TmM5	March	TmM	Actinomycetota	Thermoleophilia	Gaiellales	Gaiellaceae	0	0		TmM5	March	TmM	Actinomycetota	Actinomycetes	Micrococcales	Microbacteriaceae	Microbacterium	0	0
TmM5	May	TmM	Candidatus_Melainabacteria	0.000879608	0.0879608		TmM5	March	TmM	Chloroflexota	Dehalococcoidia	0	0		TmM5	March	TmM	Bacteroidota	Chitinophagia	Chitinophagales	0.00397749	0.397749		TmM5	March	TmM	Actinomycetota	Thermoleophilia	Gaiellales	Gaiellales_uncultured	0.0030394	0.30394		TmM5	March	TmM	Actinomycetota	Actinomycetes	Micrococcales	Micrococcaceae	Arthrobacter	0	0
TmM5	May	TmM	Candidatus_Parcubacteria	0	0		TmM5	March	TmM	Chloroflexota	Ktedonobacteria	0.0410507	4.10507		TmM5	March	TmM	Bacteroidota	Cytophagia	Cytophagales	0	0		TmM5	March	TmM	Actinomycetota	Thermoleophilia	Gaiellales	Gaiellales_unknown	0	0		TmM5	March	TmM	Actinomycetota	Actinomycetes	Micromonosporales	Micromonosporaceae	Actinoplanes	0	0
TmM5	May	TmM	Candidatus_Rokuibacteriota	0.0154123	1.54123		TmM5	March	TmM	Chloroflexota	Tepidiformia	0	0		TmM5	March	TmM	Bacteroidota	Flavobacteriia	Flavobacteriales	0	0		TmM5	March	TmM	Actinomycetota	Thermoleophilia	Solirubrobacterales	Conexibacteraceae	0	0		TmM5	March	TmM	Actinomycetota	Actinomycetes	Micromonosporales	Micromonosporaceae	Micromonosporaceae_unknown	0	0
TmM5	May	TmM	Candidatus_Saccharibacteria	0.00256234	0.256234		TmM5	March	TmM	Elusimicrobiota	Elusimicrobia	0.00153846	0.153846		TmM5	March	TmM	Bacteroidota	Sphingobacteriia	Sphingobacteriales	0	0		TmM5	March	TmM	Actinomycetota	Thermoleophilia	Solirubrobacterales	Solirubrobacteraceae	0.0126454	1.26454		TmM5	March	TmM	Actinomycetota	Actinomycetes	Mycobacteriales	Corynebacteriaceae	Corynebacterium	0	0
TmM5	May	TmM	Candidatus_Sericytochromatia	0	0		TmM5	March	TmM	Elusimicrobiota	Elusimicrobiota_Lineage_IIa	0.00123827	0.123827		TmM5	March	TmM	Bdellovibrionota	Bdellovibrionia	Bdellovibrionales	0.00116323	0.116323		TmM5	March	TmM	Actinomycetota	Thermoleophilia	Solirubrobacterales	Solirubrobacterales_67-14	0	0		TmM5	March	TmM	Actinomycetota	Actinomycetes	Mycobacteriales	Mycobacteriaceae	Mycobacterium	0.0358349	3.58349
TmM5	May	TmM	Candidatus_Sysuimicrobiota	0.00252409	0.252409		TmM5	March	TmM	FCPU426	FCPU426_Incertae_Sedis	0	0		TmM5	March	TmM	Bdellovibrionota	Oligoflexia	Oligoflexales	0	0		TmM5	March	TmM	Actinomycetota	Thermoleophilia	Solirubrobacterales	Solirubrobacterales_unknown	0	0		TmM5	March	TmM	Actinomycetota	Actinomycetes	Mycobacteriales	Nocardiaceae	Nocardia	0	0
TmM5	May	TmM	Candidatus_Tectimicrobiota	0	0		TmM5	March	TmM	Gemmatimonadota	Gemmatimonadia	0.00247655	0.247655		TmM5	March	TmM	Bdellovibrionota	Oligoflexia	Oligoflexia_0319-6G20	0.00101313	0.101313		TmM5	March	TmM	Armatimonadota	Armatimonadia	Armatimonadales	Armatimonadaceae	0	0		TmM5	March	TmM	Actinomycetota	Actinomycetes	Mycobacteriales	Nocardiaceae	Rhodococcus	0	0
TmM5	May	TmM	Chlamydiota	0.000764877	0.0764877		TmM5	March	TmM	Mycoplasmatota	Mollicutes	0	0		TmM5	March	TmM	Bdellovibrionota	Oligoflexia	Oligoflexia_0319-6G20_Incertae_Sedis	0	0		TmM5	March	TmM	Armatimonadota	Armatimonadia	Armatimonadales	Armatimonadales_Incertae_Sedis	0.000525328	0.0525328		TmM5	March	TmM	Actinomycetota	Actinomycetes	Propionibacteriales	Nocardioidaceae	Nocardioides	0	0
TmM5	May	TmM	Chloroflexota	0.184871	18.4871		TmM5	March	TmM	Myxococcota	Myxococcia	0.00187617	0.187617		TmM5	March	TmM	Bdellovibrionota	Oligoflexia	Silvanigrellales	0	0		TmM5	March	TmM	Armatimonadota	Armatimonadota_uncultured	Armatimonadota_uncultured	Armatimonadota_uncultured	0.000600375	0.0600375		TmM5	March	TmM	Actinomycetota	Actinomycetes	Propionibacteriales	Propionibacteriaceae	Cutibacterium	0	0
TmM5	May	TmM	Elusimicrobiota	0.00191219	0.191219		TmM5	March	TmM	Myxococcota	Myxococcota_bacteriap25	0	0		TmM5	March	TmM	Candidatus_Berkelbacteria	Candidatus_Berkelbacteria_Incertae_Sedis	Candidatus_Berkelbacteria_Incertae_Sedis	0	0		TmM5	March	TmM	Armatimonadota	Chthonomonadia	Chthonomonadales	Chthonomonadaceae	0.00157598	0.157598		TmM5	March	TmM	Actinomycetota	Actinomycetes	Pseudonocardiales	Pseudonocardiaceae	Amycolatopsis	0	0
TmM5	May	TmM	FCPU426	0	0		TmM5	March	TmM	Myxococcota	Polyangia	0.000187617	0.0187617		TmM5	March	TmM	Candidatus_Deferrimicrobiota	Candidatus_Deferrimicrobia	Candidatus_Deferrimicrobiales	0	0		TmM5	March	TmM	Armatimonadota	Chthonomonadia	Chthonomonadales	Chthonomonadales_Incertae_Sedis	0	0		TmM5	March	TmM	Actinomycetota	Actinomycetes	Pseudonocardiales	Pseudonocardiaceae	Crossiella	0.00157598	0.157598
TmM5	May	TmM	Gemmatimonadota	0.00906379	0.906379		TmM5	March	TmM	NB1-j	NB1-j_Incertae_Sedis	0	0		TmM5	March	TmM	Candidatus_Dependentiae	Candidatus_Babeliae	Candidatus_Babeliales	0.00105066	0.105066		TmM5	March	TmM	Armatimonadota	Fimbriimonadia	Fimbriimonadales	Fimbriimonadaceae	0	0		TmM5	March	TmM	Actinomycetota	Actinomycetes	Pseudonocardiales	Pseudonocardiaceae	Kutzneria	0	0
TmM5	May	TmM	Mycoplasmatota	0	0		TmM5	March	TmM	Nitrospirota	Nitrospiria	0	0		TmM5	March	TmM	Candidatus_Dependentiae	Candidatus_Dependentiae_Incertae_Sedis	Candidatus_Dependentiae_Incertae_Sedis	0.000787992	0.0787992		TmM5	March	TmM	Bacillota	Bacilli	Bacillales	Alicyclobacillaceae	0	0		TmM5	March	TmM	Actinomycetota	Actinomycetes	Pseudonocardiales	Pseudonocardiaceae	Pseudonocardia	0	0
TmM5	May	TmM	Myxococcota	0.00550711	0.550711		TmM5	March	TmM	Planctomycetota	Phycisphaerae	0.0107317	1.07317		TmM5	March	TmM	Candidatus_Jorgensenbacteria	Candidatus_Jorgensenbacteria_Incertae_Sedis	Candidatus_Jorgensenbacteria_Incertae_Sedis	0	0		TmM5	March	TmM	Bacillota	Bacilli	Bacillales	Bacillaceae	0.00168856	0.168856		TmM5	March	TmM	Actinomycetota	Actinomycetes	Pseudonocardiales	Pseudonocardiaceae	Pseudonocardiaceae_unknown	0.00390244	0.390244
TmM5	May	TmM	NB1-j	0.000344195	0.0344195		TmM5	March	TmM	Planctomycetota	Planctomycetia	0.147054	14.7054		TmM5	March	TmM	Candidatus_Kapaibacteriota	Candidatus_Kapaibacteriota_Incertae_Sedis	Candidatus_Kapaibacteriota_Incertae_Sedis	0.000187617	0.0187617		TmM5	March	TmM	Bacillota	Bacilli	Bacillales	Bacillales_unknown	0	0		TmM5	March	TmM	Actinomycetota	Actinomycetes	Sporichthyales	Sporichthyaceae	Sporichthya	0	0
TmM5	May	TmM	Nitrospirota	0	0		TmM5	March	TmM	Planctomycetota	Planctomycetota_BD7-11	0.00150094	0.150094		TmM5	March	TmM	Candidatus_Melainabacteria	Candidatus_Melainabacteria_Incertae_Sedis	Candidatus_Obscuribacterales	0.00288931	0.288931		TmM5	March	TmM	Bacillota	Bacilli	Bacillales	Paenibacillaceae	0	0		TmM5	March	TmM	Actinomycetota	Actinomycetes	Streptosporangiales	Streptosporangiaceae	Planotetraspora	0	0
TmM5	May	TmM	Planctomycetota	0.121118	12.1118		TmM5	March	TmM	Planctomycetota	Planctomycetota_OM190	0	0		TmM5	March	TmM	Candidatus_Melainabacteria	Vampirovibriophyceae	Vampirovibrionales	0	0		TmM5	March	TmM	Bacillota	Bacilli	Bacillales	Staphylococcaceae	0	0		TmM5	March	TmM	Actinomycetota	Actinomycetes	Streptosporangiales	Streptosporangiaceae	Streptosporangiaceae_uncultured	0	0
TmM5	May	TmM	Pseudomonadota	0.168196	16.8196		TmM5	March	TmM	Planctomycetota	Planctomycetota_Pla4_lineage	0	0		TmM5	March	TmM	Candidatus_Parcubacteria	Candidatus_Parcubacteria_Incertae_Sedis	Candidatus_Parcubacteria_Incertae_Sedis	0	0		TmM5	March	TmM	Bacillota	Bacilli	Bacilli_Unknown	Bacilli_Unknown	0	0		TmM5	March	TmM	Actinomycetota	Actinomycetes	Streptosporangiales	Streptosporangiaceae	Streptosporangium	0	0
TmM5	May	TmM	RCP2-54	0.0219902	2.19902		TmM5	March	TmM	Pseudomonadota	Alphaproteobacteria	0.146942	14.6942		TmM5	March	TmM	Candidatus_Parcubacteria	Candidatus_Parcubacteria_Incertae_Sedis	Candidatus_Parcubacteria_Incertae_Sedis_unknown	0	0		TmM5	March	TmM	Bacillota	Bacillota_unknown	Bacillota_unknown	Bacillota_unknown	0	0		TmM5	March	TmM	Actinomycetota	Actinomycetes	Streptosporangiales	Thermomonosporaceae	Actinoallomurus	0	0
TmM5	May	TmM	SAR324_clade(Marine_group_B)	0	0		TmM5	March	TmM	Pseudomonadota	Betaproteobacteria	0.016848	1.6848		TmM5	March	TmM	Candidatus_Rokuibacteriota	Candidatus_Rokuibacteriota_Incertae_Sedis	Candidatus_Rokuibacteriota_Incertae_Sedis	0.00484053	0.484053		TmM5	March	TmM	Bacillota	Clostridia	Eubacteriales	Clostridiaceae	0	0		TmM5	March	TmM	Actinomycetota	Actinomycetes	Streptosporangiales	Thermomonosporaceae	Actinomadura	0.00131332	0.131332
TmM5	May	TmM	Thermodesulfobacteriota	0.000764877	0.0764877		TmM5	March	TmM	Pseudomonadota	Gammaproteobacteria	0.0323077	3.23077		TmM5	March	TmM	Candidatus_Saccharibacteria	Candidatus_Saccharimonadia	Candidatus_Saccharimonadales	0.00581614	0.581614		TmM5	March	TmM	Bacillota	Clostridia	Eubacteriales	Oscillospiraceae	0	0		TmM5	March	TmM	Actinomycetota	Actinomycetes	Streptosporangiales	Thermomonosporaceae	Thermomonosporaceae_Incertae_Sedis	0	0
TmM5	May	TmM	Thermomicrobiota	0.000688389	0.0688389		TmM5	March	TmM	Pseudomonadota	Pseudomonadota_unknown	0	0		TmM5	March	TmM	Candidatus_Sericytochromatia	Candidatus_Sericytochromatia_unknown	Candidatus_Sericytochromatia_unknown	0	0		TmM5	March	TmM	Bacillota	Clostridia	Eubacteriales	Symbiobacteriaceae	0	0		TmM5	March	TmM	Actinomycetota	Actinomycetes	Streptosporangiales	Thermomonosporaceae	Thermomonosporaceae_unknown	0.00180113	0.180113
TmM5	May	TmM	Verrucomicrobiota	0.150184	15.0184		TmM5	March	TmM	RCP2-54	RCP2-54_Incertae_Sedis	0.0178612	1.78612		TmM5	March	TmM	Candidatus_Sysuimicrobiota	Candidatus_Sysuimicrobiota_Incertae_Sedis	Candidatus_Sysuimicrobiota_Incertae_Sedis	0	0		TmM5	March	TmM	Bacillota	Clostridia	Lachnospirales	Lachnospiraceae	0	0		TmM5	March	TmM	Actinomycetota	Actinomycetota_MB-A2-108	Actinomycetota_MB-A2-108_Incertae_Sedis	Actinomycetota_MB-A2-108_Incertae_Sedis	Actinomycetota_MB-A2-108_Incertae_Sedis	0	0
TmM5	May	TmM	Vulcanimicrobiota	0.0232905	2.32905		TmM5	March	TmM	SAR324_clade(Marine_group_B)	SAR324_clade(Marine_group_B)_Incertae_Sedis	0	0		TmM5	March	TmM	Candidatus_Tectimicrobiota	Candidatus_Entotheonellia	Candidatus_Entotheonellales	0	0		TmM5	March	TmM	Bacillota	Clostridia	Lutisporales	Lutisporaceae	0	0		TmM5	March	TmM	Actinomycetota	Thermoleophilia	Gaiellales	Gaiellaceae	Gaiella	0	0
TmM5	July	TmM	Acidobacteriota	0.176196	17.6196		TmM5	March	TmM	Thermodesulfobacteriota	Candidatus_Dadabacteria	0	0		TmM5	March	TmM	Chlamydiota	Chlamydiia	Chlamydiales	0	0		TmM5	March	TmM	Bacillota	Erysipelotrichia	Erysipelotrichales	Erysipelotrichaceae	0	0		TmM5	March	TmM	Actinomycetota	Thermoleophilia	Gaiellales	Gaiellales_uncultured	Gaiellales_uncultured	0.0030394	0.30394
TmM5	July	TmM	Actinomycetota	0.0845245	8.45245		TmM5	March	TmM	Thermodesulfobacteriota	Desulfuromonadia	0	0		TmM5	March	TmM	Chlamydiota	Chlamydiia	Parachlamydiales	0.000900563	0.0900563		TmM5	March	TmM	Bacteria_unknown	Bacteria_unknown	Bacteria_unknown	Bacteria_unknown	0.000262664	0.0262664		TmM5	March	TmM	Actinomycetota	Thermoleophilia	Gaiellales	Gaiellales_unknown	Gaiellales_unknown	0	0
TmM5	July	TmM	Armatimonadota	0.00201147	0.201147		TmM5	March	TmM	Thermodesulfobacteriota	Thermodesulfobacteriota_uncultured	0	0		TmM5	March	TmM	Chloroflexota	Anaerolineae	Aggregatilineales	0.000825516	0.0825516		TmM5	March	TmM	Bacteroidota	Bacteroidia	Bacteroidia_unknown	Bacteroidia_unknown	0	0		TmM5	March	TmM	Actinomycetota	Thermoleophilia	Solirubrobacterales	Conexibacteraceae	Conexibacter	0	0
TmM5	July	TmM	Bacillota	0	0		TmM5	March	TmM	Thermomicrobiota	Thermomicrobia	0	0		TmM5	March	TmM	Chloroflexota	Anaerolineae	Anaerolineae_RBG-13-54-9	0	0		TmM5	March	TmM	Bacteroidota	Bacteroidia	Chitinophagales	Chitinophagales_37-13	0	0		TmM5	March	TmM	Actinomycetota	Thermoleophilia	Solirubrobacterales	Solirubrobacteraceae	Solirubrobacter	0	0
TmM5	July	TmM	Bacteria_unknown	0.000256783	0.0256783		TmM5	March	TmM	Verrucomicrobiota	Methylacidiphilae	0.00247655	0.247655		TmM5	March	TmM	Chloroflexota	Anaerolineae	Anaerolineae_unknown	0	0		TmM5	March	TmM	Bacteroidota	Chitinophagia	Chitinophagales	Chitinophagaceae	0.00378987	0.378987		TmM5	March	TmM	Actinomycetota	Thermoleophilia	Solirubrobacterales	Solirubrobacteraceae	Solirubrobacteraceae_uncultured	0.0126454	1.26454
TmM5	July	TmM	Bacteroidota	0.00286741	0.286741		TmM5	March	TmM	Verrucomicrobiota	Opitutia	0.000487805	0.0487805		TmM5	March	TmM	Chloroflexota	Anaerolineae	Anaerolineales	0.00168856	0.168856		TmM5	March	TmM	Bacteroidota	Chitinophagia	Chitinophagales	Chitinophagales_uncultured	0.000187617	0.0187617		TmM5	March	TmM	Actinomycetota	Thermoleophilia	Solirubrobacterales	Solirubrobacteraceae	Solirubrobacteraceae_unknown	0	0
TmM5	July	TmM	Bdellovibrionota	0	0		TmM5	March	TmM	Verrucomicrobiota	Spartobacteria	0.13242	13.242		TmM5	March	TmM	Chloroflexota	Chloroflexota_AD3	Chloroflexota_AD3_Incertae_Sedis	0.0562477	5.62477		TmM5	March	TmM	Bacteroidota	Chitinophagia	Chitinophagales	Chitinophagales_unknown	0	0		TmM5	March	TmM	Actinomycetota	Thermoleophilia	Solirubrobacterales	Solirubrobacterales_67-14	Solirubrobacterales_67-14_Incertae_Sedis	0	0
TmM5	July	TmM	Candidatus_Berkelbacteria	0	0		TmM5	March	TmM	Verrucomicrobiota	Terrimicrobiia	0	0		TmM5	March	TmM	Chloroflexota	Chloroflexota_JG30-KF-CM66	Chloroflexota_JG30-KF-CM66_Incertae_Sedis	0	0		TmM5	March	TmM	Bacteroidota	Cytophagia	Cytophagales	Cytophagaceae	0	0		TmM5	March	TmM	Actinomycetota	Thermoleophilia	Solirubrobacterales	Solirubrobacterales_unknown	Solirubrobacterales_unknown	0	0
TmM5	July	TmM	Candidatus_Deferrimicrobiota	0	0		TmM5	March	TmM	Verrucomicrobiota	Verrucomicrobiia	0.00679174	0.679174		TmM5	March	TmM	Chloroflexota	Chloroflexota_KD4-96	Chloroflexota_KD4-96_Incertae_Sedis	0.000637899	0.0637899		TmM5	March	TmM	Bacteroidota	Cytophagia	Cytophagales	Microscillaceae	0	0		TmM5	March	TmM	Armatimonadota	Armatimonadia	Armatimonadales	Armatimonadaceae	Armatimonas	0	0
TmM5	July	TmM	Candidatus_Dependentiae	0.000256783	0.0256783		TmM5	March	TmM	Vulcanimicrobiota	Vulcanimicrobiia	0.0317073	3.17073		TmM5	March	TmM	Chloroflexota	Chloroflexota_P2-11E	Chloroflexota_P2-11E_Incertae_Sedis	0	0		TmM5	March	TmM	Bacteroidota	Flavobacteriia	Flavobacteriales	Blattabacteriaceae	0	0		TmM5	March	TmM	Armatimonadota	Armatimonadia	Armatimonadales	Armatimonadales_Incertae_Sedis	Armatimonadales_Incertae_Sedis	0.000525328	0.0525328
TmM5	July	TmM	Candidatus_Jorgensenbacteria	0	0		TmM5	May	TmM	Acidobacteriota	Acidobacteriota_Subgroup_5	0.00103258	0.103258		TmM5	March	TmM	Chloroflexota	Chloroflexota_TK10	Chloroflexota_TK10_Incertae_Sedis	0.0078424	0.78424		TmM5	March	TmM	Bacteroidota	Flavobacteriia	Flavobacteriales	Flavobacteriaceae	0	0		TmM5	March	TmM	Armatimonadota	Armatimonadota_uncultured	Armatimonadota_uncultured	Armatimonadota_uncultured	Armatimonadota_uncultured	0.000600375	0.0600375
TmM5	July	TmM	Candidatus_Kapaibacteriota	0	0		TmM5	May	TmM	Acidobacteriota	Blastocatellia	0.0179364	1.79364		TmM5	March	TmM	Chloroflexota	Chloroflexota_unknown	Chloroflexota_unknown	0	0		TmM5	March	TmM	Bacteroidota	Flavobacteriia	Flavobacteriales	Weeksellaceae	0	0		TmM5	March	TmM	Armatimonadota	Chthonomonadia	Chthonomonadales	Chthonomonadaceae	Chthonomonas	0.00157598	0.157598
TmM5	July	TmM	Candidatus_Melainabacteria	0.00188308	0.188308		TmM5	May	TmM	Acidobacteriota	Holophagae	0.0201163	2.01163		TmM5	March	TmM	Chloroflexota	Dehalococcoidia	Dehalococcoidia_S085	0	0		TmM5	March	TmM	Bacteroidota	Sphingobacteriia	Sphingobacteriales	Sphingobacteriaceae	0	0		TmM5	March	TmM	Armatimonadota	Chthonomonadia	Chthonomonadales	Chthonomonadales_Incertae_Sedis	Chthonomonadales_Incertae_Sedis	0	0
TmM5	July	TmM	Candidatus_Parcubacteria	0	0		TmM5	May	TmM	Acidobacteriota	Terriglobia	0.118403	11.8403		TmM5	March	TmM	Chloroflexota	Ktedonobacteria	Ktedonobacterales	0.0396248	3.96248		TmM5	March	TmM	Bacteroidota	Sphingobacteriia	Sphingobacteriales	Sphingobacteriales_CWT_CU03-E12	0	0		TmM5	March	TmM	Armatimonadota	Fimbriimonadia	Fimbriimonadales	Fimbriimonadaceae	Fimbriimonadaceae_Incertae_Sedis	0	0
TmM5	July	TmM	Candidatus_Rokuibacteriota	0.0106565	1.06565		TmM5	May	TmM	Acidobacteriota	Thermoanaerobaculia	0.00439804	0.439804		TmM5	March	TmM	Chloroflexota	Ktedonobacteria	Ktedonobacteria_B12-WMSP1	0.00142589	0.142589		TmM5	March	TmM	Bacteroidota	Sphingobacteriia	Sphingobacteriales	Sphingobacteriales_env.OPS_17	0	0		TmM5	March	TmM	Armatimonadota	Fimbriimonadia	Fimbriimonadales	Fimbriimonadaceae	Fimbriimonas	0	0
TmM5	July	TmM	Candidatus_Saccharibacteria	0.00261063	0.261063		TmM5	May	TmM	Acidobacteriota	Vicinamibacteria	0.0321248	3.21248		TmM5	March	TmM	Chloroflexota	Ktedonobacteria	Ktedonobacteria_C0119	0	0		TmM5	March	TmM	Bdellovibrionota	Bdellovibrionia	Bdellovibrionales	Pseudobdellovibrionaceae	0.00116323	0.116323		TmM5	March	TmM	Bacillota	Bacilli	Bacillales	Alicyclobacillaceae	Acidibacillus	0	0
TmM5	July	TmM	Candidatus_Sericytochromatia	0	0		TmM5	May	TmM	Actinomycetota	Acidimicrobiia	0.00787823	0.787823		TmM5	March	TmM	Chloroflexota	Tepidiformia	Tepidiformales	0	0		TmM5	March	TmM	Bdellovibrionota	Oligoflexia	Oligoflexales	Oligoflexales_uncultured	0	0		TmM5	March	TmM	Bacillota	Bacilli	Bacillales	Alicyclobacillaceae	Alicyclobacillus	0	0
TmM5	July	TmM	Candidatus_Sysuimicrobiota	0	0		TmM5	May	TmM	Actinomycetota	Actinomycetes	0.0425272	4.25272		TmM5	March	TmM	Elusimicrobiota	Elusimicrobia	Elusimicrobia_Lineage_IV	0.00153846	0.153846		TmM5	March	TmM	Bdellovibrionota	Oligoflexia	Oligoflexia_0319-6G20	Oligoflexia_0319-6G20	0.00101313	0.101313		TmM5	March	TmM	Bacillota	Bacilli	Bacillales	Alicyclobacillaceae	Tumebacillus	0	0
TmM5	July	TmM	Candidatus_Tectimicrobiota	0	0		TmM5	May	TmM	Actinomycetota	Actinomycetota_MB-A2-108	0.000803121	0.0803121		TmM5	March	TmM	Elusimicrobiota	Elusimicrobiota_Lineage_IIa	Elusimicrobiota_Lineage_IIa_Incertae_Sedis	0.00123827	0.123827		TmM5	March	TmM	Bdellovibrionota	Oligoflexia	Oligoflexia_0319-6G20_Incertae_Sedis	Oligoflexia_0319-6G20	0	0		TmM5	March	TmM	Bacillota	Bacilli	Bacillales	Bacillaceae	Bacillus	0.00168856	0.168856
TmM5	July	TmM	Chlamydiota	0	0		TmM5	May	TmM	Actinomycetota	Thermoleophilia	0.0350696	3.50696		TmM5	March	TmM	FCPU426	FCPU426_Incertae_Sedis	FCPU426_Incertae_Sedis	0	0		TmM5	March	TmM	Bdellovibrionota	Oligoflexia	Silvanigrellales	Silvanigrellaceae	0	0		TmM5	March	TmM	Bacillota	Bacilli	Bacillales	Bacillaceae	Domibacillus	0	0
TmM5	July	TmM	Chloroflexota	0.14153	14.153		TmM5	May	TmM	Armatimonadota	Armatimonadia	0	0		TmM5	March	TmM	Gemmatimonadota	Gemmatimonadia	Gemmatimonadales	0.00247655	0.247655		TmM5	March	TmM	Candidatus_Berkelbacteria	Candidatus_Berkelbacteria_Incertae_Sedis	Candidatus_Berkelbacteria_Incertae_Sedis	Candidatus_Berkelbacteria_Incertae_Sedis	0	0		TmM5	March	TmM	Bacillota	Bacilli	Bacillales	Bacillaceae	Lysinibacillus	0	0
TmM5	July	TmM	Elusimicrobiota	0	0		TmM5	May	TmM	Armatimonadota	Armatimonadota_uncultured	0.00290653	0.290653		TmM5	March	TmM	Mycoplasmatota	Mollicutes	Entomoplasmatales	0	0		TmM5	March	TmM	Candidatus_Deferrimicrobiota	Candidatus_Deferrimicrobia	Candidatus_Deferrimicrobiales	Candidatus_Deferrimicrobiaceae	0	0		TmM5	March	TmM	Bacillota	Bacilli	Bacillales	Bacillales_unknown	Bacillales_unknown	0	0
TmM5	July	TmM	FCPU426	0	0		TmM5	May	TmM	Armatimonadota	Chthonomonadia	0.000611901	0.0611901		TmM5	March	TmM	Myxococcota	Myxococcia	Myxococcales	0.00187617	0.187617		TmM5	March	TmM	Candidatus_Dependentiae	Candidatus_Babeliae	Candidatus_Babeliales	Candidatus_Babeliaceae	0	0		TmM5	March	TmM	Bacillota	Bacilli	Bacillales	Paenibacillaceae	Paenibacillus	0	0
TmM5	July	TmM	Gemmatimonadota	0.00376616	0.376616		TmM5	May	TmM	Armatimonadota	Fimbriimonadia	0.000650145	0.0650145		TmM5	March	TmM	Myxococcota	Myxococcota_bacteriap25	Myxococcota_bacteriap25_Incertae_Sedis	0	0		TmM5	March	TmM	Candidatus_Dependentiae	Candidatus_Babeliae	Candidatus_Babeliales	Candidatus_Babeliales_Incertae_Sedis	0.000412758	0.0412758		TmM5	March	TmM	Bacillota	Bacilli	Bacillales	Staphylococcaceae	Staphylococcus	0	0
TmM5	July	TmM	Mycoplasmatota	0	0		TmM5	May	TmM	Bacillota	Bacilli	0.00107083	0.107083		TmM5	March	TmM	Myxococcota	Polyangia	Haliangiales	0	0		TmM5	March	TmM	Candidatus_Dependentiae	Candidatus_Babeliae	Candidatus_Babeliales	Candidatus_Babeliales_UBA12409	0.000637899	0.0637899		TmM5	March	TmM	Bacillota	Bacilli	Bacilli_Unknown	Bacilli_Unknown	Bacilli_Unknown	0	0
TmM5	July	TmM	Myxococcota	0.00329539	0.329539		TmM5	May	TmM	Bacillota	Bacillota_unknown	0	0		TmM5	March	TmM	Myxococcota	Polyangia	Polyangia_Blfdi19	0	0		TmM5	March	TmM	Candidatus_Dependentiae	Candidatus_Babeliae	Candidatus_Babeliales	Candidatus_Babeliales_unknown	0	0		TmM5	March	TmM	Bacillota	Bacillota_unknown	Bacillota_unknown	Bacillota_unknown	Bacillota_unknown	0	0
TmM5	July	TmM	NB1-j	0.000427972	0.0427972		TmM5	May	TmM	Bacillota	Clostridia	0	0		TmM5	March	TmM	Myxococcota	Polyangia	Polyangia_mle1-27	0	0		TmM5	March	TmM	Candidatus_Dependentiae	Candidatus_Dependentiae_Incertae_Sedis	Candidatus_Dependentiae_Incertae_Sedis	Candidatus_Dependentiae_Incertae_Sedis	0.000787992	0.0787992		TmM5	March	TmM	Bacillota	Clostridia	Eubacteriales	Clostridiaceae	Clostridium_sensu_stricto_1	0	0
TmM5	July	TmM	Nitrospirota	0	0		TmM5	May	TmM	Bacillota	Erysipelotrichia	0	0		TmM5	March	TmM	Myxococcota	Polyangia	Polyangia_unknown	0	0		TmM5	March	TmM	Candidatus_Jorgensenbacteria	Candidatus_Jorgensenbacteria_Incertae_Sedis	Candidatus_Jorgensenbacteria_Incertae_Sedis	Candidatus_Jorgensenbacteria_Incertae_Sedis	0	0		TmM5	March	TmM	Bacillota	Clostridia	Eubacteriales	Clostridiaceae	Clostridium_sensu_stricto_13	0	0
TmM5	July	TmM	Planctomycetota	0.149705	14.9705		TmM5	May	TmM	Bacteria_unknown	Bacteria_unknown	0.000956096	0.0956096		TmM5	March	TmM	Myxococcota	Polyangia	Polyangiales	0.000187617	0.0187617		TmM5	March	TmM	Candidatus_Kapaibacteriota	Candidatus_Kapaibacteriota_Incertae_Sedis	Candidatus_Kapaibacteriota_Incertae_Sedis	Candidatus_Kapaibacteriota_Incertae_Sedis	0.000187617	0.0187617		TmM5	March	TmM	Bacillota	Clostridia	Eubacteriales	Oscillospiraceae	Ruminiclostridium	0	0
TmM5	July	TmM	Pseudomonadota	0.218651	21.8651		TmM5	May	TmM	Bacteroidota	Bacteroidia	0	0		TmM5	March	TmM	NB1-j	NB1-j_Incertae_Sedis	NB1-j_Incertae_Sedis	0	0		TmM5	March	TmM	Candidatus_Melainabacteria	Candidatus_Melainabacteria_Incertae_Sedis	Candidatus_Obscuribacterales	Candidatus_Obscuribacteraceae	0.00288931	0.288931		TmM5	March	TmM	Bacillota	Clostridia	Eubacteriales	Symbiobacteriaceae	Symbiobacteriaceae_uncultured	0	0
TmM5	July	TmM	RCP2-54	0.0237097	2.37097		TmM5	May	TmM	Bacteroidota	Chitinophagia	0.00244761	0.244761		TmM5	March	TmM	Nitrospirota	Nitrospiria	Nitrospirales	0	0		TmM5	March	TmM	Candidatus_Melainabacteria	Vampirovibriophyceae	Vampirovibrionales	Vampirovibrionaceae	0	0		TmM5	March	TmM	Bacillota	Clostridia	Eubacteriales	Symbiobacteriaceae	Symbiobacteriaceae_unknown	0	0
TmM5	July	TmM	SAR324_clade(Marine_group_B)	0	0		TmM5	May	TmM	Bacteroidota	Cytophagia	0	0		TmM5	March	TmM	Planctomycetota	Phycisphaerae	Tepidisphaerales	0.0107317	1.07317		TmM5	March	TmM	Candidatus_Melainabacteria	Vampirovibriophyceae	Vampirovibrionales	Vampirovibrionales_Incertae_Sedis	0	0		TmM5	March	TmM	Bacillota	Clostridia	Eubacteriales	Symbiobacteriaceae	Symbiobacterium	0	0
TmM5	July	TmM	Thermodesulfobacteriota	0	0		TmM5	May	TmM	Bacteroidota	Flavobacteriia	0	0		TmM5	March	TmM	Planctomycetota	Planctomycetia	Gemmatales	0.0774109	7.74109		TmM5	March	TmM	Candidatus_Parcubacteria	Candidatus_Parcubacteria_Incertae_Sedis	Candidatus_Parcubacteria_Incertae_Sedis	Candidatus_Parcubacteria_Incertae_Sedis	0	0		TmM5	March	TmM	Bacillota	Clostridia	Lachnospirales	Lachnospiraceae	Anaerocolumna	0	0
TmM5	July	TmM	Thermomicrobiota	0.000556364	0.0556364		TmM5	May	TmM	Bacteroidota	Sphingobacteriia	0	0		TmM5	March	TmM	Planctomycetota	Planctomycetia	Isosphaerales	0.0483302	4.83302		TmM5	March	TmM	Candidatus_Parcubacteria	Candidatus_Parcubacteria_Incertae_Sedis	Candidatus_Parcubacteria_Incertae_Sedis_unknown	Candidatus_Parcubacteria_Incertae_Sedis_unknown	0	0		TmM5	March	TmM	Bacillota	Clostridia	Lutisporales	Lutisporaceae	Lutispora	0	0
TmM5	July	TmM	Verrucomicrobiota	0.162758	16.2758		TmM5	May	TmM	Bdellovibrionota	Bdellovibrionia	0	0		TmM5	March	TmM	Planctomycetota	Planctomycetia	Pirellulales	0.00378987	0.378987		TmM5	March	TmM	Candidatus_Rokuibacteriota	Candidatus_Rokuibacteriota_Incertae_Sedis	Candidatus_Rokuibacteriota_Incertae_Sedis	Candidatus_Rokuibacteriota_Incertae_Sedis	0.00484053	0.484053		TmM5	March	TmM	Bacillota	Erysipelotrichia	Erysipelotrichales	Erysipelotrichaceae	Erysipelotrichaceae_ZOR0006	0	0
TmM5	July	TmM	Vulcanimicrobiota	0.0143371	1.43371		TmM5	May	TmM	Bdellovibrionota	Oligoflexia	0.000382438	0.0382438		TmM5	March	TmM	Planctomycetota	Planctomycetia	Planctomycetales	0.0165854	1.65854		TmM5	March	TmM	Candidatus_Saccharibacteria	Candidatus_Saccharimonadia	Candidatus_Saccharimonadales	Candidatus_Saccharimonadaceae	0	0		TmM5	March	TmM	Bacteria_unknown	Bacteria_unknown	Bacteria_unknown	Bacteria_unknown	Bacteria_unknown	0.000262664	0.0262664
TmM5	September	TmM	Acidobacteriota	0.215032	21.5032		TmM5	May	TmM	Candidatus_Berkelbacteria	Candidatus_Berkelbacteria_Incertae_Sedis	0	0		TmM5	March	TmM	Planctomycetota	Planctomycetia	Planctomycetia_uncultured	0.000938086	0.0938086		TmM5	March	TmM	Candidatus_Saccharibacteria	Candidatus_Saccharimonadia	Candidatus_Saccharimonadales	Candidatus_Saccharimonadales_Incertae_Sedis	0.00105066	0.105066		TmM5	March	TmM	Bacteroidota	Bacteroidia	Bacteroidia_unknown	Bacteroidia_unknown	Bacteroidia_unknown	0	0
TmM5	September	TmM	Actinomycetota	0.0667464	6.67464		TmM5	May	TmM	Candidatus_Deferrimicrobiota	Candidatus_Deferrimicrobia	0.00049717	0.049717		TmM5	March	TmM	Planctomycetota	Planctomycetota_BD7-11	Planctomycetota_BD7-11_Incertae_Sedis	0.00150094	0.150094		TmM5	March	TmM	Candidatus_Saccharibacteria	Candidatus_Saccharimonadia	Candidatus_Saccharimonadales	Candidatus_Saccharimonadales_LWQ8	0.00270169	0.270169		TmM5	March	TmM	Bacteroidota	Bacteroidia	Chitinophagales	Chitinophagales_37-13	Chitinophagales_37-13_Incertae_Sedis	0	0
TmM5	September	TmM	Armatimonadota	0.00414673	0.414673		TmM5	May	TmM	Candidatus_Dependentiae	Candidatus_Babeliae	0	0		TmM5	March	TmM	Planctomycetota	Planctomycetota_OM190	Planctomycetota_OM190_Incertae_Sedis	0	0		TmM5	March	TmM	Candidatus_Saccharibacteria	Candidatus_Saccharimonadia	Candidatus_Saccharimonadales	Candidatus_Saccharimonadales_S32	0	0		TmM5	March	TmM	Bacteroidota	Chitinophagia	Chitinophagales	Chitinophagaceae	Chitinophaga	0	0
TmM5	September	TmM	Bacillota	0.0011563	0.11563		TmM5	May	TmM	Candidatus_Dependentiae	Candidatus_Dependentiae_Incertae_Sedis	0.000114732	0.0114732		TmM5	March	TmM	Planctomycetota	Planctomycetota_Pla4_lineage	Planctomycetota_Pla4_lineage_Incertae_Sedis	0	0		TmM5	March	TmM	Candidatus_Saccharibacteria	Candidatus_Saccharimonadia	Candidatus_Saccharimonadales	Candidatus_Saccharimonadales_WWH38	0.00131332	0.131332		TmM5	March	TmM	Bacteroidota	Chitinophagia	Chitinophagales	Chitinophagaceae	Chitinophagaceae_uncultured	0	0
TmM5	September	TmM	Bacteria_unknown	0.00147528	0.147528		TmM5	May	TmM	Candidatus_Jorgensenbacteria	Candidatus_Jorgensenbacteria_Incertae_Sedis	0	0		TmM5	March	TmM	Pseudomonadota	Alphaproteobacteria	Alphaproteobacteria_uncultured	0.00397749	0.397749		TmM5	March	TmM	Candidatus_Saccharibacteria	Candidatus_Saccharimonadia	Candidatus_Saccharimonadales	Candidatus_Saccharimonadales_unknown	0.000750469	0.0750469		TmM5	March	TmM	Bacteroidota	Chitinophagia	Chitinophagales	Chitinophagaceae	Chitinophagaceae_unknown	0	0
TmM5	September	TmM	Bacteroidota	0.00590112	0.590112		TmM5	May	TmM	Candidatus_Kapaibacteriota	Candidatus_Kapaibacteriota_Incertae_Sedis	0	0		TmM5	March	TmM	Pseudomonadota	Alphaproteobacteria	Alphaproteobacteria_unknown	0	0		TmM5	March	TmM	Candidatus_Sericytochromatia	Candidatus_Sericytochromatia_unknown	Candidatus_Sericytochromatia_unknown	Candidatus_Sericytochromatia_unknown	0	0		TmM5	March	TmM	Bacteroidota	Chitinophagia	Chitinophagales	Chitinophagaceae	Dinghuibacter	0	0
TmM5	September	TmM	Bdellovibrionota	0.00318979	0.318979		TmM5	May	TmM	Candidatus_Melainabacteria	Candidatus_Melainabacteria_Incertae_Sedis	0.000879608	0.0879608		TmM5	March	TmM	Pseudomonadota	Alphaproteobacteria	Caulobacterales	0.00803002	0.803002		TmM5	March	TmM	Candidatus_Sysuimicrobiota	Candidatus_Sysuimicrobiota_Incertae_Sedis	Candidatus_Sysuimicrobiota_Incertae_Sedis	Candidatus_Sysuimicrobiota_Incertae_Sedis	0	0		TmM5	March	TmM	Bacteroidota	Chitinophagia	Chitinophagales	Chitinophagaceae	Edaphobaculum	0	0
TmM5	September	TmM	Candidatus_Berkelbacteria	0	0		TmM5	May	TmM	Candidatus_Melainabacteria	Vampirovibriophyceae	0	0		TmM5	March	TmM	Pseudomonadota	Alphaproteobacteria	Holosporales	0	0		TmM5	March	TmM	Candidatus_Tectimicrobiota	Candidatus_Entotheonellia	Candidatus_Entotheonellales	Candidatus_Entotheonellaceae	0	0		TmM5	March	TmM	Bacteroidota	Chitinophagia	Chitinophagales	Chitinophagaceae	Ferruginibacter	0	0
TmM5	September	TmM	Candidatus_Deferrimicrobiota	0	0		TmM5	May	TmM	Candidatus_Parcubacteria	Candidatus_Parcubacteria_Incertae_Sedis	0	0		TmM5	March	TmM	Pseudomonadota	Alphaproteobacteria	Hyphomicrobiales	0.0862664	8.62664		TmM5	March	TmM	Chlamydiota	Chlamydiia	Chlamydiales	Chlamydiaceae	0	0		TmM5	March	TmM	Bacteroidota	Chitinophagia	Chitinophagales	Chitinophagaceae	Flavisolibacter	0	0
TmM5	September	TmM	Candidatus_Dependentiae	0	0		TmM5	May	TmM	Candidatus_Rokuibacteriota	Candidatus_Rokuibacteriota_Incertae_Sedis	0.0154123	1.54123		TmM5	March	TmM	Pseudomonadota	Alphaproteobacteria	Hyphomonadales	0	0		TmM5	March	TmM	Chlamydiota	Chlamydiia	Chlamydiales	Chlamydiales_cvE6	0	0		TmM5	March	TmM	Bacteroidota	Chitinophagia	Chitinophagales	Chitinophagaceae	Heliimonas	0	0
TmM5	September	TmM	Candidatus_Jorgensenbacteria	0	0		TmM5	May	TmM	Candidatus_Saccharibacteria	Candidatus_Saccharimonadia	0.00256234	0.256234		TmM5	March	TmM	Pseudomonadota	Alphaproteobacteria	Micropepsales	0.00236398	0.236398		TmM5	March	TmM	Chlamydiota	Chlamydiia	Parachlamydiales	Parachlamydiaceae	0	0		TmM5	March	TmM	Bacteroidota	Chitinophagia	Chitinophagales	Chitinophagaceae	Parafilimonas	0	0
TmM5	September	TmM	Candidatus_Kapaibacteriota	0	0		TmM5	May	TmM	Candidatus_Sericytochromatia	Candidatus_Sericytochromatia_unknown	0	0		TmM5	March	TmM	Pseudomonadota	Alphaproteobacteria	Rhodospirillales	0.0463039	4.63039		TmM5	March	TmM	Chlamydiota	Chlamydiia	Parachlamydiales	Simkaniaceae	0.000900563	0.0900563		TmM5	March	TmM	Bacteroidota	Chitinophagia	Chitinophagales	Chitinophagaceae	Pseudoflavitalea	0	0
TmM5	September	TmM	Candidatus_Melainabacteria	0.00103668	0.103668		TmM5	May	TmM	Candidatus_Sysuimicrobiota	Candidatus_Sysuimicrobiota_Incertae_Sedis	0.00252409	0.252409		TmM5	March	TmM	Pseudomonadota	Alphaproteobacteria	Rickettsiales	0	0		TmM5	March	TmM	Chloroflexota	Anaerolineae	Aggregatilineales	Aggregatilineales_A4b	0	0		TmM5	March	TmM	Bacteroidota	Chitinophagia	Chitinophagales	Chitinophagaceae	Puia	0.00378987	0.378987
TmM5	September	TmM	Candidatus_Parcubacteria	0	0		TmM5	May	TmM	Candidatus_Tectimicrobiota	Candidatus_Entotheonellia	0	0		TmM5	March	TmM	Pseudomonadota	Alphaproteobacteria	Sphingomonadales	0	0		TmM5	March	TmM	Chloroflexota	Anaerolineae	Aggregatilineales	Aggregatilineales_Incertae_Sedis	0.000825516	0.0825516		TmM5	March	TmM	Bacteroidota	Chitinophagia	Chitinophagales	Chitinophagales_uncultured	Chitinophagales_uncultured	0.000187617	0.0187617
TmM5	September	TmM	Candidatus_Rokuibacteriota	0.00689793	0.689793		TmM5	May	TmM	Chlamydiota	Chlamydiia	0.000764877	0.0764877		TmM5	March	TmM	Pseudomonadota	Betaproteobacteria	Burkholderiales	0.0154221	1.54221		TmM5	March	TmM	Chloroflexota	Anaerolineae	Aggregatilineales	Aggregatilineales_unknown	0	0		TmM5	March	TmM	Bacteroidota	Chitinophagia	Chitinophagales	Chitinophagales_unknown	Chitinophagales_unknown	0	0
TmM5	September	TmM	Candidatus_Saccharibacteria	0.00139553	0.139553		TmM5	May	TmM	Chloroflexota	Anaerolineae	0.0110907	1.10907		TmM5	March	TmM	Pseudomonadota	Betaproteobacteria	Neisseriales	0	0		TmM5	March	TmM	Chloroflexota	Anaerolineae	Anaerolineae_RBG-13-54-9	Anaerolineae_RBG-13-54-9_Incertae_Sedis	0	0		TmM5	March	TmM	Bacteroidota	Cytophagia	Cytophagales	Cytophagaceae	Cytophaga	0	0
TmM5	September	TmM	Candidatus_Sericytochromatia	0	0		TmM5	May	TmM	Chloroflexota	Chloroflexota_AD3	0.107886	10.7886		TmM5	March	TmM	Pseudomonadota	Betaproteobacteria	Nitrosomonadales	0.00142589	0.142589		TmM5	March	TmM	Chloroflexota	Anaerolineae	Anaerolineae_unknown	Anaerolineae_unknown	0	0		TmM5	March	TmM	Bacteroidota	Cytophagia	Cytophagales	Microscillaceae	Microscillaceae_uncultured	0	0
TmM5	September	TmM	Candidatus_Sysuimicrobiota	0.0041866	0.41866		TmM5	May	TmM	Chloroflexota	Chloroflexota_JG30-KF-CM66	0.00355668	0.355668		TmM5	March	TmM	Pseudomonadota	Betaproteobacteria	Rhodocyclales	0	0		TmM5	March	TmM	Chloroflexota	Anaerolineae	Anaerolineales	Anaerolineaceae	0.00168856	0.168856		TmM5	March	TmM	Bacteroidota	Flavobacteriia	Flavobacteriales	Blattabacteriaceae	Candidatus_Spencerbrownia	0	0
TmM5	September	TmM	Candidatus_Tectimicrobiota	0	0		TmM5	May	TmM	Chloroflexota	Chloroflexota_KD4-96	0	0		TmM5	March	TmM	Pseudomonadota	Gammaproteobacteria	Enterobacterales	0	0		TmM5	March	TmM	Chloroflexota	Chloroflexota_AD3	Chloroflexota_AD3_Incertae_Sedis	Chloroflexota_AD3_Incertae_Sedis	0.0562477	5.62477		TmM5	March	TmM	Bacteroidota	Flavobacteriia	Flavobacteriales	Flavobacteriaceae	Flavobacterium	0	0
TmM5	September	TmM	Chlamydiota	0	0		TmM5	May	TmM	Chloroflexota	Chloroflexota_P2-11E	0	0		TmM5	March	TmM	Pseudomonadota	Gammaproteobacteria	Gammaproteobacteria_Incertae_Sedis	0.0261538	2.61538		TmM5	March	TmM	Chloroflexota	Chloroflexota_JG30-KF-CM66	Chloroflexota_JG30-KF-CM66_Incertae_Sedis	Chloroflexota_JG30-KF-CM66_Incertae_Sedis	0	0		TmM5	March	TmM	Bacteroidota	Flavobacteriia	Flavobacteriales	Weeksellaceae	Chryseobacterium	0	0
TmM5	September	TmM	Chloroflexota	0.186523	18.6523		TmM5	May	TmM	Chloroflexota	Chloroflexota_TK10	0.0224491	2.24491		TmM5	March	TmM	Pseudomonadota	Gammaproteobacteria	Gammaproteobacteria_JG36-TzT-191	0	0		TmM5	March	TmM	Chloroflexota	Chloroflexota_KD4-96	Chloroflexota_KD4-96_Incertae_Sedis	Chloroflexota_KD4-96_Incertae_Sedis	0.000637899	0.0637899		TmM5	March	TmM	Bacteroidota	Flavobacteriia	Flavobacteriales	Weeksellaceae	Elizabethkingia	0	0
TmM5	September	TmM	Elusimicrobiota	0.000279107	0.0279107		TmM5	May	TmM	Chloroflexota	Chloroflexota_unknown	0	0		TmM5	March	TmM	Pseudomonadota	Gammaproteobacteria	Gammaproteobacteria_KF-JG30-C25	0	0		TmM5	March	TmM	Chloroflexota	Chloroflexota_P2-11E	Chloroflexota_P2-11E_Incertae_Sedis	Chloroflexota_P2-11E_Incertae_Sedis	0	0		TmM5	March	TmM	Bacteroidota	Sphingobacteriia	Sphingobacteriales	Sphingobacteriaceae	Mucilaginibacter	0	0
TmM5	September	TmM	FCPU426	0	0		TmM5	May	TmM	Chloroflexota	Dehalococcoidia	0.00114732	0.114732		TmM5	March	TmM	Pseudomonadota	Gammaproteobacteria	Gammaproteobacteria_WD260	0.00206379	0.206379		TmM5	March	TmM	Chloroflexota	Chloroflexota_TK10	Chloroflexota_TK10_Incertae_Sedis	Chloroflexota_TK10_Incertae_Sedis	0.0078424	0.78424		TmM5	March	TmM	Bacteroidota	Sphingobacteriia	Sphingobacteriales	Sphingobacteriaceae	Pedobacter	0	0
TmM5	September	TmM	Gemmatimonadota	0.0115231	1.15231		TmM5	May	TmM	Chloroflexota	Ktedonobacteria	0.038741	3.8741		TmM5	March	TmM	Pseudomonadota	Gammaproteobacteria	Gammaproteobacteria_unknown	0	0		TmM5	March	TmM	Chloroflexota	Chloroflexota_unknown	Chloroflexota_unknown	Chloroflexota_unknown	0	0		TmM5	March	TmM	Bacteroidota	Sphingobacteriia	Sphingobacteriales	Sphingobacteriaceae	Sphingobacteriaceae_unknown	0	0
TmM5	September	TmM	Mycoplasmatota	0	0		TmM5	May	TmM	Chloroflexota	Tepidiformia	0	0		TmM5	March	TmM	Pseudomonadota	Gammaproteobacteria	Legionellales	0.00131332	0.131332		TmM5	March	TmM	Chloroflexota	Dehalococcoidia	Dehalococcoidia_S085	Dehalococcoidia_S085_Incertae_Sedis	0	0		TmM5	March	TmM	Bacteroidota	Sphingobacteriia	Sphingobacteriales	Sphingobacteriaceae	Sphingobacterium	0	0
TmM5	September	TmM	Myxococcota	0.00893142	0.893142		TmM5	May	TmM	Elusimicrobiota	Elusimicrobia	0.000650145	0.0650145		TmM5	March	TmM	Pseudomonadota	Gammaproteobacteria	Lysobacterales	0.0019137	0.19137		TmM5	March	TmM	Chloroflexota	Ktedonobacteria	Ktedonobacterales	Ktedonobacteraceae	0.037636	3.7636		TmM5	March	TmM	Bacteroidota	Sphingobacteriia	Sphingobacteriales	Sphingobacteriales_CWT_CU03-E12	Sphingobacteriales_CWT_CU03-E12_Incertae_Sedis	0	0
TmM5	September	TmM	NB1-j	0.000478469	0.0478469		TmM5	May	TmM	Elusimicrobiota	Elusimicrobiota_Lineage_IIa	0.00126205	0.126205		TmM5	March	TmM	Pseudomonadota	Gammaproteobacteria	Moraxellales	0	0		TmM5	March	TmM	Chloroflexota	Ktedonobacteria	Ktedonobacterales	Ktedonobacterales_JG30-KF-AS9	0.00108818	0.108818		TmM5	March	TmM	Bacteroidota	Sphingobacteriia	Sphingobacteriales	Sphingobacteriales_env.OPS_17	Sphingobacteriales_env.OPS_17Incertae_Sedis	0	0
TmM5	September	TmM	Nitrospirota	0.000438596	0.0438596		TmM5	May	TmM	FCPU426	FCPU426_Incertae_Sedis	0	0		TmM5	March	TmM	Pseudomonadota	Gammaproteobacteria	Nevskiales	0.000863039	0.0863039		TmM5	March	TmM	Chloroflexota	Ktedonobacteria	Ktedonobacterales	Thermosporotrichaceae	0.000900563	0.0900563		TmM5	March	TmM	Bdellovibrionota	Bdellovibrionia	Bdellovibrionales	Pseudobdellovibrionaceae	Bdellovibrio	0.00116323	0.116323
TmM5	September	TmM	Planctomycetota	0.13126	13.126		TmM5	May	TmM	Gemmatimonadota	Gemmatimonadia	0.00906379	0.906379		TmM5	March	TmM	Pseudomonadota	Gammaproteobacteria	Oceanospirillales	0	0		TmM5	March	TmM	Chloroflexota	Ktedonobacteria	Ktedonobacteria_B12-WMSP1	Ktedonobacteria_B12-WMSP1_Incertae_Sedis	0.00142589	0.142589		TmM5	March	TmM	Bdellovibrionota	Oligoflexia	Oligoflexales	Oligoflexales_uncultured	Oligoflexales_uncultured	0	0
TmM5	September	TmM	Pseudomonadota	0.165112	16.5112		TmM5	May	TmM	Mycoplasmatota	Mollicutes	0	0		TmM5	March	TmM	Pseudomonadota	Gammaproteobacteria	Pasteurellales	0	0		TmM5	March	TmM	Chloroflexota	Ktedonobacteria	Ktedonobacteria_C0119	Ktedonobacteria_C0119_Incertae_Sedis	0	0		TmM5	March	TmM	Bdellovibrionota	Oligoflexia	Oligoflexia_0319-6G20	Oligoflexia_0319-6G20	Oligoflexia_0319-6G20	0.00101313	0.101313
TmM5	September	TmM	RCP2-54	0.0160287	1.60287		TmM5	May	TmM	Myxococcota	Myxococcia	0.00550711	0.550711		TmM5	March	TmM	Pseudomonadota	Gammaproteobacteria	Pseudomonadales	0	0		TmM5	March	TmM	Chloroflexota	Tepidiformia	Tepidiformales	Tepidiformaceae	0	0		TmM5	March	TmM	Bdellovibrionota	Oligoflexia	Oligoflexia_0319-6G20_Incertae_Sedis	Oligoflexia_0319-6G20	Oligoflexia_0319-6G20	0	0
TmM5	September	TmM	SAR324_clade(Marine_group_B)	0	0		TmM5	May	TmM	Myxococcota	Myxococcota_bacteriap25	0	0		TmM5	March	TmM	Pseudomonadota	Gammaproteobacteria	Steroidobacterales	0	0		TmM5	March	TmM	Elusimicrobiota	Elusimicrobia	Elusimicrobia_Lineage_IV	Elusimicrobia_Lineage_IV_Incertae_Sedis	0.00153846	0.153846		TmM5	March	TmM	Bdellovibrionota	Oligoflexia	Silvanigrellales	Silvanigrellaceae	Silvanigrella	0	0
TmM5	September	TmM	Thermodesulfobacteriota	0	0		TmM5	May	TmM	Myxococcota	Polyangia	0	0		TmM5	March	TmM	Pseudomonadota	Pseudomonadota_unknown	Pseudomonadota_unknown	0	0		TmM5	March	TmM	Elusimicrobiota	Elusimicrobiota_Lineage_IIa	Elusimicrobiota_Lineage_IIa_Incertae_Sedis	Elusimicrobiota_Lineage_IIa_Incertae_Sedis	0.00123827	0.123827		TmM5	March	TmM	Candidatus_Berkelbacteria	Candidatus_Berkelbacteria_Incertae_Sedis	Candidatus_Berkelbacteria_Incertae_Sedis	Candidatus_Berkelbacteria_Incertae_Sedis	Candidatus_Berkelbacteria_Incertae_Sedis	0	0
TmM5	September	TmM	Thermomicrobiota	0	0		TmM5	May	TmM	NB1-j	NB1-j_Incertae_Sedis	0.000344195	0.0344195		TmM5	March	TmM	RCP2-54	RCP2-54_Incertae_Sedis	RCP2-54_Incertae_Sedis	0.0178612	1.78612		TmM5	March	TmM	FCPU426	FCPU426_Incertae_Sedis	FCPU426_Incertae_Sedis	FCPU426_Incertae_Sedis	0	0		TmM5	March	TmM	Candidatus_Deferrimicrobiota	Candidatus_Deferrimicrobia	Candidatus_Deferrimicrobiales	Candidatus_Deferrimicrobiaceae	Candidatus_Deferrimicrobium	0	0
TmM5	September	TmM	Verrucomicrobiota	0.119338	11.9338		TmM5	May	TmM	Nitrospirota	Nitrospiria	0	0		TmM5	March	TmM	SAR324_clade(Marine_group_B)	SAR324_clade(Marine_group_B)_Incertae_Sedis	SAR324_clade(Marine_group_B)_Incertae_Sedis	0	0		TmM5	March	TmM	Gemmatimonadota	Gemmatimonadia	Gemmatimonadales	Gemmatimonadaceae	0.00247655	0.247655		TmM5	March	TmM	Candidatus_Dependentiae	Candidatus_Babeliae	Candidatus_Babeliales	Candidatus_Babeliaceae	Candidatus_Babeliaceae_Incertae_Sedis	0	0
TmM5	September	TmM	Vulcanimicrobiota	0.0489234	4.89234		TmM5	May	TmM	Planctomycetota	Phycisphaerae	0	0		TmM5	March	TmM	Thermodesulfobacteriota	Candidatus_Dadabacteria	Candidatus_Dadabacteria_Incertae_Sedis	0	0		TmM5	March	TmM	Mycoplasmatota	Mollicutes	Entomoplasmatales	Entomoplasmatales_type_III	0	0		TmM5	March	TmM	Candidatus_Dependentiae	Candidatus_Babeliae	Candidatus_Babeliales	Candidatus_Babeliales_Incertae_Sedis	Candidatus_Babeliales_Incertae_Sedis	0.000412758	0.0412758
TmM5	November	TmM	Acidobacteriota	0.235085	23.5085		TmM5	May	TmM	Planctomycetota	Planctomycetia	0.120162	12.0162		TmM5	March	TmM	Thermodesulfobacteriota	Desulfuromonadia	Geobacterales	0	0		TmM5	March	TmM	Mycoplasmatota	Mollicutes	Entomoplasmatales	Entomoplasmatales_unknown	0	0		TmM5	March	TmM	Candidatus_Dependentiae	Candidatus_Babeliae	Candidatus_Babeliales	Candidatus_Babeliales_UBA12409	Candidatus_Babeliales_UBA12409_Incertae_Sedis	0.000637899	0.0637899
TmM5	November	TmM	Actinomycetota	0.0903362	9.03362		TmM5	May	TmM	Planctomycetota	Planctomycetota_BD7-11	0	0		TmM5	March	TmM	Thermodesulfobacteriota	Thermodesulfobacteriota_uncultured	Thermodesulfobacteriota_uncultured	0	0		TmM5	March	TmM	Mycoplasmatota	Mollicutes	Entomoplasmatales	Spiroplasmataceae	0	0		TmM5	March	TmM	Candidatus_Dependentiae	Candidatus_Babeliae	Candidatus_Babeliales	Candidatus_Babeliales_unknown	Candidatus_Babeliales_unknown	0	0
TmM5	November	TmM	Armatimonadota	0.000991651	0.0991651		TmM5	May	TmM	Planctomycetota	Planctomycetota_OM190	0	0		TmM5	March	TmM	Thermomicrobiota	Thermomicrobia	Sphaerobacterales	0	0		TmM5	March	TmM	Myxococcota	Myxococcia	Myxococcales	Anaeromyxobacteraceae	0.00187617	0.187617		TmM5	March	TmM	Candidatus_Dependentiae	Candidatus_Dependentiae_Incertae_Sedis	Candidatus_Dependentiae_Incertae_Sedis	Candidatus_Dependentiae_Incertae_Sedis	Candidatus_Dependentiae_Incertae_Sedis	0.000787992	0.0787992
TmM5	November	TmM	Bacillota	0.00108762	0.108762		TmM5	May	TmM	Planctomycetota	Planctomycetota_Pla4_lineage	0.000956096	0.0956096		TmM5	March	TmM	Thermomicrobiota	Thermomicrobia	Thermomicrobiales	0	0		TmM5	March	TmM	Myxococcota	Myxococcia	Myxococcales	Myxococcaceae	0	0		TmM5	March	TmM	Candidatus_Jorgensenbacteria	Candidatus_Jorgensenbacteria_Incertae_Sedis	Candidatus_Jorgensenbacteria_Incertae_Sedis	Candidatus_Jorgensenbacteria_Incertae_Sedis	Candidatus_Jorgensenbacteria_Incertae_Sedis	0	0
TmM5	November	TmM	Bacteria_unknown	0.000159944	0.0159944		TmM5	May	TmM	Pseudomonadota	Alphaproteobacteria	0.117141	11.7141		TmM5	March	TmM	Verrucomicrobiota	Methylacidiphilae	Methylacidiphilales	0.00247655	0.247655		TmM5	March	TmM	Myxococcota	Myxococcota_bacteriap25	Myxococcota_bacteriap25_Incertae_Sedis	Myxococcota_bacteriap25_Incertae_Sedis	0	0		TmM5	March	TmM	Candidatus_Kapaibacteriota	Candidatus_Kapaibacteriota_Incertae_Sedis	Candidatus_Kapaibacteriota_Incertae_Sedis	Candidatus_Kapaibacteriota_Incertae_Sedis	Candidatus_Kapaibacteriota_Incertae_Sedis	0.000187617	0.0187617
TmM5	November	TmM	Bacteroidota	0.002847	0.2847		TmM5	May	TmM	Pseudomonadota	Betaproteobacteria	0.0176687	1.76687		TmM5	March	TmM	Verrucomicrobiota	Opitutia	Opitutales	0.000487805	0.0487805		TmM5	March	TmM	Myxococcota	Polyangia	Haliangiales	Kofleriaceae	0	0		TmM5	March	TmM	Candidatus_Melainabacteria	Candidatus_Melainabacteria_Incertae_Sedis	Candidatus_Obscuribacterales	Candidatus_Obscuribacteraceae	Candidatus_Obscuribacter	0	0
TmM5	November	TmM	Bdellovibrionota	0.00300694	0.300694		TmM5	May	TmM	Pseudomonadota	Gammaproteobacteria	0.0333869	3.33869		TmM5	March	TmM	Verrucomicrobiota	Spartobacteria	Chthoniobacterales	0.0463415	4.63415		TmM5	March	TmM	Myxococcota	Polyangia	Polyangia_Blfdi19	Polyangia_Blfdi19_Incertae_Sedis	0	0		TmM5	March	TmM	Candidatus_Melainabacteria	Candidatus_Melainabacteria_Incertae_Sedis	Candidatus_Obscuribacterales	Candidatus_Obscuribacteraceae	Candidatus_Obscuribacteraceae_Incertae_Sedis	0.00288931	0.288931
TmM5	November	TmM	Candidatus_Berkelbacteria	0	0		TmM5	May	TmM	Pseudomonadota	Pseudomonadota_unknown	0	0		TmM5	March	TmM	Verrucomicrobiota	Spartobacteria	Spartobacteria_Incertae_Sedis	0.0860788	8.60788		TmM5	March	TmM	Myxococcota	Polyangia	Polyangia_mle1-27	Polyangia_mle1-27_Incertae_Sedis	0	0		TmM5	March	TmM	Candidatus_Melainabacteria	Candidatus_Melainabacteria_Incertae_Sedis	Candidatus_Obscuribacterales	Candidatus_Obscuribacteraceae	Candidatus_Obscuribacteraceae_unknown	0	0
TmM5	November	TmM	Candidatus_Deferrimicrobiota	0	0		TmM5	May	TmM	RCP2-54	RCP2-54_Incertae_Sedis	0.0219902	2.19902		TmM5	March	TmM	Verrucomicrobiota	Terrimicrobiia	Terrimicrobiales	0	0		TmM5	March	TmM	Myxococcota	Polyangia	Polyangia_unknown	Polyangia_unknown	0	0		TmM5	March	TmM	Candidatus_Melainabacteria	Vampirovibriophyceae	Vampirovibrionales	Vampirovibrionaceae	Vampirovibrio	0	0
TmM5	November	TmM	Candidatus_Dependentiae	0.000223921	0.0223921		TmM5	May	TmM	SAR324_clade(Marine_group_B)	SAR324_clade(Marine_group_B)_Incertae_Sedis	0	0		TmM5	March	TmM	Verrucomicrobiota	Verrucomicrobiia	Limisphaerales	0.00619137	0.619137		TmM5	March	TmM	Myxococcota	Polyangia	Polyangiales	Phaselicystidaceae	0	0		TmM5	March	TmM	Candidatus_Melainabacteria	Vampirovibriophyceae	Vampirovibrionales	Vampirovibrionaceae	Vampirovibrionaceae_Incertae_Sedis	0	0
TmM5	November	TmM	Candidatus_Jorgensenbacteria	0	0		TmM5	May	TmM	Thermodesulfobacteriota	Candidatus_Dadabacteria	0	0		TmM5	March	TmM	Verrucomicrobiota	Verrucomicrobiia	Verrucomicrobiales	0.000600375	0.0600375		TmM5	March	TmM	Myxococcota	Polyangia	Polyangiales	Polyangiaceae	0	0		TmM5	March	TmM	Candidatus_Melainabacteria	Vampirovibriophyceae	Vampirovibrionales	Vampirovibrionales_Incertae_Sedis	Vampirovibrionales_Incertae_Sedis	0	0
TmM5	November	TmM	Candidatus_Kapaibacteriota	0.000287899	0.0287899		TmM5	May	TmM	Thermodesulfobacteriota	Desulfuromonadia	0.000764877	0.0764877		TmM5	March	TmM	Verrucomicrobiota	Verrucomicrobiia	Verrucomicrobiia_S-BQ2-57_soil_group	0	0		TmM5	March	TmM	Myxococcota	Polyangia	Polyangiales	Polyangiales_BIrii41	0.000187617	0.0187617		TmM5	March	TmM	Candidatus_Parcubacteria	Candidatus_Parcubacteria_Incertae_Sedis	Candidatus_Parcubacteria_Incertae_Sedis	Candidatus_Parcubacteria_Incertae_Sedis	Candidatus_Parcubacteria_Incertae_Sedis	0	0
TmM5	November	TmM	Candidatus_Melainabacteria	0.00118358	0.118358		TmM5	May	TmM	Thermodesulfobacteriota	Thermodesulfobacteriota_uncultured	0	0		TmM5	March	TmM	Vulcanimicrobiota	Vulcanimicrobiia	Vulcanimicrobiia_Incertae_Sedis	0.0317073	3.17073		TmM5	March	TmM	Myxococcota	Polyangia	Polyangiales	Polyangiales_unknown	0	0		TmM5	March	TmM	Candidatus_Parcubacteria	Candidatus_Parcubacteria_Incertae_Sedis	Candidatus_Parcubacteria_Incertae_Sedis_unknown	Candidatus_Parcubacteria_Incertae_Sedis_unknown	Candidatus_Parcubacteria_Incertae_Sedis_unknown	0	0
TmM5	November	TmM	Candidatus_Parcubacteria	0	0		TmM5	May	TmM	Thermomicrobiota	Thermomicrobia	0.000688389	0.0688389		TmM5	May	TmM	Acidobacteriota	Acidobacteriota_Subgroup_5	Acidobacteriota_Subgroup_5_Incertae_Sedis	0.00103258	0.103258		TmM5	March	TmM	NB1-j	NB1-j_Incertae_Sedis	NB1-j_Incertae_Sedis	NB1-j_Incertae_Sedis	0	0		TmM5	March	TmM	Candidatus_Rokuibacteriota	Candidatus_Rokuibacteriota_Incertae_Sedis	Candidatus_Rokuibacteriota_Incertae_Sedis	Candidatus_Rokuibacteriota_Incertae_Sedis	Candidatus_Rokuibacteriota_Incertae_Sedis	0.00484053	0.484053
TmM5	November	TmM	Candidatus_Rokuibacteriota	0.00626979	0.626979		TmM5	May	TmM	Verrucomicrobiota	Methylacidiphilae	0.000229463	0.0229463		TmM5	May	TmM	Acidobacteriota	Blastocatellia	Blastocatellales	0.0141502	1.41502		TmM5	March	TmM	Nitrospirota	Nitrospiria	Nitrospirales	Nitrospiraceae	0	0		TmM5	March	TmM	Candidatus_Saccharibacteria	Candidatus_Saccharimonadia	Candidatus_Saccharimonadales	Candidatus_Saccharimonadaceae	Candidatus_Saccharimonadaceae_TM7a	0	0
TmM5	November	TmM	Candidatus_Saccharibacteria	0.00131154	0.131154		TmM5	May	TmM	Verrucomicrobiota	Opitutia	0	0		TmM5	May	TmM	Acidobacteriota	Blastocatellia	Blastocatellia_11-24	0.00378614	0.378614		TmM5	March	TmM	Planctomycetota	Phycisphaerae	Tepidisphaerales	Tepidisphaerales_CPla-3_termite_group	0.000300188	0.0300188		TmM5	March	TmM	Candidatus_Saccharibacteria	Candidatus_Saccharimonadia	Candidatus_Saccharimonadales	Candidatus_Saccharimonadales_Incertae_Sedis	Candidatus_Saccharimonadales_Incertae_Sedis	0.00105066	0.105066
TmM5	November	TmM	Candidatus_Sericytochromatia	0	0		TmM5	May	TmM	Verrucomicrobiota	Spartobacteria	0.147354	14.7354		TmM5	May	TmM	Acidobacteriota	Blastocatellia	Blastocatellia_Elev-16S-573	0	0		TmM5	March	TmM	Planctomycetota	Phycisphaerae	Tepidisphaerales	Tepidisphaerales_WD2101_soil_group	0.0104315	1.04315		TmM5	March	TmM	Candidatus_Saccharibacteria	Candidatus_Saccharimonadia	Candidatus_Saccharimonadales	Candidatus_Saccharimonadales_LWQ8	Candidatus_Saccharimonadales_LWQ8_Incertae_Sedis	0.00270169	0.270169
TmM5	November	TmM	Candidatus_Sysuimicrobiota	0.00159944	0.159944		TmM5	May	TmM	Verrucomicrobiota	Terrimicrobiia	0	0		TmM5	May	TmM	Acidobacteriota	Holophagae	Holophagae_Subgroup_7	0.0201163	2.01163		TmM5	March	TmM	Planctomycetota	Planctomycetia	Gemmatales	Gemmataceae	0.0774109	7.74109		TmM5	March	TmM	Candidatus_Saccharibacteria	Candidatus_Saccharimonadia	Candidatus_Saccharimonadales	Candidatus_Saccharimonadales_S32	Candidatus_Saccharimonadales_S32_TM7	0	0
TmM5	November	TmM	Candidatus_Tectimicrobiota	0	0		TmM5	May	TmM	Verrucomicrobiota	Verrucomicrobiia	0.00260058	0.260058		TmM5	May	TmM	Acidobacteriota	Terriglobia	Bryobacterales	0.0271149	2.71149		TmM5	March	TmM	Planctomycetota	Planctomycetia	Isosphaerales	Isosphaeraceae	0.0483302	4.83302		TmM5	March	TmM	Candidatus_Saccharibacteria	Candidatus_Saccharimonadia	Candidatus_Saccharimonadales	Candidatus_Saccharimonadales_WWH38	Candidatus_Saccharimonadales_WWH38_Incertae_Sedis	0.00131332	0.131332
TmM5	November	TmM	Chlamydiota	0.00137552	0.137552		TmM5	May	TmM	Vulcanimicrobiota	Vulcanimicrobiia	0.0232905	2.32905		TmM5	May	TmM	Acidobacteriota	Terriglobia	Terriglobales	0.0372113	3.72113		TmM5	March	TmM	Planctomycetota	Planctomycetia	Pirellulales	Pirellulaceae	0.00378987	0.378987		TmM5	March	TmM	Candidatus_Saccharibacteria	Candidatus_Saccharimonadia	Candidatus_Saccharimonadales	Candidatus_Saccharimonadales_unknown	Candidatus_Saccharimonadales_unknown	0.000750469	0.0750469
TmM5	November	TmM	Chloroflexota	0.0963821	9.63821		TmM5	July	TmM	Acidobacteriota	Acidobacteriota_Subgroup_5	0	0		TmM5	May	TmM	Acidobacteriota	Terriglobia	Terriglobia_Subgroup_12	0	0		TmM5	March	TmM	Planctomycetota	Planctomycetia	Planctomycetales	Planctomycetaceae	0.00356473	0.356473		TmM5	March	TmM	Candidatus_Sericytochromatia	Candidatus_Sericytochromatia_unknown	Candidatus_Sericytochromatia_unknown	Candidatus_Sericytochromatia_unknown	Candidatus_Sericytochromatia_unknown	0	0
TmM5	November	TmM	Elusimicrobiota	0.00131154	0.131154		TmM5	July	TmM	Acidobacteriota	Blastocatellia	0.00171189	0.171189		TmM5	May	TmM	Acidobacteriota	Terriglobia	Terriglobia_Subgroup_13	0.000917852	0.0917852		TmM5	March	TmM	Planctomycetota	Planctomycetia	Planctomycetales	Planctomycetales_Incertae_Sedis	0	0		TmM5	March	TmM	Candidatus_Sysuimicrobiota	Candidatus_Sysuimicrobiota_Incertae_Sedis	Candidatus_Sysuimicrobiota_Incertae_Sedis	Candidatus_Sysuimicrobiota_Incertae_Sedis	Candidatus_Sysuimicrobiota_Incertae_Sedis	0	0
TmM5	November	TmM	FCPU426	0.000351876	0.0351876		TmM5	July	TmM	Acidobacteriota	Holophagae	0.00903021	0.903021		TmM5	May	TmM	Acidobacteriota	Terriglobia	Terriglobia_Subgroup_2	0.0531589	5.31589		TmM5	March	TmM	Planctomycetota	Planctomycetia	Planctomycetales	Planctomycetales_uncultured	0.0130206	1.30206		TmM5	March	TmM	Candidatus_Tectimicrobiota	Candidatus_Entotheonellia	Candidatus_Entotheonellales	Candidatus_Entotheonellaceae	Candidatus_Entotheonellaceae_Incertae_Sedis	0	0
TmM5	November	TmM	Gemmatimonadota	0.00793321	0.793321		TmM5	July	TmM	Acidobacteriota	Terriglobia	0.12959	12.959		TmM5	May	TmM	Acidobacteriota	Terriglobia	Terriglobia_unknown	0	0		TmM5	March	TmM	Planctomycetota	Planctomycetia	Planctomycetales	Planctomycetales_unknown	0	0		TmM5	March	TmM	Chlamydiota	Chlamydiia	Chlamydiales	Chlamydiaceae	Chlamydiaceae_Incertae_Sedis	0	0
TmM5	November	TmM	Mycoplasmatota	0	0		TmM5	July	TmM	Acidobacteriota	Thermoanaerobaculia	0	0		TmM5	May	TmM	Acidobacteriota	Thermoanaerobaculia	Thermoanaerobaculales	0.00439804	0.439804		TmM5	March	TmM	Planctomycetota	Planctomycetia	Planctomycetia_uncultured	Planctomycetia_uncultured	0.000938086	0.0938086		TmM5	March	TmM	Chlamydiota	Chlamydiia	Chlamydiales	Chlamydiales_cvE6	Chlamydiales_cvE6_Incertae_Sedis	0	0
TmM5	November	TmM	Myxococcota	0.00403058	0.403058		TmM5	July	TmM	Acidobacteriota	Vicinamibacteria	0.0358641	3.58641		TmM5	May	TmM	Acidobacteriota	Vicinamibacteria	Vicinamibacterales	0.029639	2.9639		TmM5	March	TmM	Planctomycetota	Planctomycetota_BD7-11	Planctomycetota_BD7-11_Incertae_Sedis	Planctomycetota_BD7-11_Incertae_Sedis	0.00150094	0.150094		TmM5	March	TmM	Chlamydiota	Chlamydiia	Parachlamydiales	Parachlamydiaceae	Candidatus_Metachlamydia	0	0
TmM5	November	TmM	NB1-j	0.000607786	0.0607786		TmM5	July	TmM	Actinomycetota	Acidimicrobiia	0.0106993	1.06993		TmM5	May	TmM	Acidobacteriota	Vicinamibacteria	Vicinamibacteria_Subgroup_17	0.00248585	0.248585		TmM5	March	TmM	Planctomycetota	Planctomycetota_OM190	Planctomycetota_OM190_Incertae_Sedis	Planctomycetota_OM190_Incertae_Sedis	0	0		TmM5	March	TmM	Chlamydiota	Chlamydiia	Parachlamydiales	Parachlamydiaceae	Candidatus_Protochlamydia	0	0
TmM5	November	TmM	Nitrospirota	0	0		TmM5	July	TmM	Actinomycetota	Actinomycetes	0.0421981	4.21981		TmM5	May	TmM	Actinomycetota	Acidimicrobiia	Acidimicrobiales	0.00787823	0.787823		TmM5	March	TmM	Planctomycetota	Planctomycetota_Pla4_lineage	Planctomycetota_Pla4_lineage_Incertae_Sedis	Planctomycetota_Pla4_lineage_Incertae_Sedis	0	0		TmM5	March	TmM	Chlamydiota	Chlamydiia	Parachlamydiales	Parachlamydiaceae	Neochlamydia	0	0
TmM5	November	TmM	Planctomycetota	0.15313	15.313		TmM5	July	TmM	Actinomycetota	Actinomycetota_MB-A2-108	0	0		TmM5	May	TmM	Actinomycetota	Acidimicrobiia	Acidimicrobiia_uncultured	0	0		TmM5	March	TmM	Pseudomonadota	Alphaproteobacteria	Alphaproteobacteria_uncultured	Alphaproteobacteria_uncultured	0.00397749	0.397749		TmM5	March	TmM	Chlamydiota	Chlamydiia	Parachlamydiales	Parachlamydiaceae	Parachlamydiaceae_uncultured	0	0
TmM5	November	TmM	Pseudomonadota	0.199674	19.9674		TmM5	July	TmM	Actinomycetota	Thermoleophilia	0.0316272	3.16272		TmM5	May	TmM	Actinomycetota	Acidimicrobiia	Acidimicrobiia_unknown	0	0		TmM5	March	TmM	Pseudomonadota	Alphaproteobacteria	Alphaproteobacteria_unknown	Alphaproteobacteria_unknown	0	0		TmM5	March	TmM	Chlamydiota	Chlamydiia	Parachlamydiales	Parachlamydiaceae	Parachlamydiaceae_unknown	0	0
TmM5	November	TmM	RCP2-54	0.0258149	2.58149		TmM5	July	TmM	Armatimonadota	Armatimonadia	0	0		TmM5	May	TmM	Actinomycetota	Actinomycetes	Acidothermales	0.00910203	0.910203		TmM5	March	TmM	Pseudomonadota	Alphaproteobacteria	Caulobacterales	Caulobacteraceae	0.00803002	0.803002		TmM5	March	TmM	Chlamydiota	Chlamydiia	Parachlamydiales	Simkaniaceae	Simkaniaceae_uncultured	0.000900563	0.0900563
TmM5	November	TmM	SAR324_clade(Marine_group_B)	0	0		TmM5	July	TmM	Armatimonadota	Armatimonadota_uncultured	0.00201147	0.201147		TmM5	May	TmM	Actinomycetota	Actinomycetes	Actinomycetes_unknown	0	0		TmM5	March	TmM	Pseudomonadota	Alphaproteobacteria	Holosporales	Candidatus_Paracaedibacteraceae	0	0		TmM5	March	TmM	Chlamydiota	Chlamydiia	Parachlamydiales	Simkaniaceae	Simkaniaceae_unknown	0	0
TmM5	November	TmM	Thermodesulfobacteriota	0	0		TmM5	July	TmM	Armatimonadota	Chthonomonadia	0	0		TmM5	May	TmM	Actinomycetota	Actinomycetes	Catenulisporales	0.00137678	0.137678		TmM5	March	TmM	Pseudomonadota	Alphaproteobacteria	Holosporales	Holosporaceae	0	0		TmM5	March	TmM	Chloroflexota	Anaerolineae	Aggregatilineales	Aggregatilineales_A4b	Aggregatilineales_A4b_Incertae_Sedis	0	0
TmM5	November	TmM	Thermomicrobiota	0	0		TmM5	July	TmM	Armatimonadota	Fimbriimonadia	0	0		TmM5	May	TmM	Actinomycetota	Actinomycetes	Frankiales	0	0		TmM5	March	TmM	Pseudomonadota	Alphaproteobacteria	Hyphomicrobiales	Beijerinckiaceae	0.0078424	0.78424		TmM5	March	TmM	Chloroflexota	Anaerolineae	Aggregatilineales	Aggregatilineales_Incertae_Sedis	Aggregatilineales_Incertae_Sedis	0.000825516	0.0825516
TmM5	November	TmM	Verrucomicrobiota	0.159336	15.9336		TmM5	July	TmM	Bacillota	Bacilli	0	0		TmM5	May	TmM	Actinomycetota	Actinomycetes	Jatrophihabitantales	0	0		TmM5	March	TmM	Pseudomonadota	Alphaproteobacteria	Hyphomicrobiales	Hyphomicrobiaceae	0.00622889	0.622889		TmM5	March	TmM	Chloroflexota	Anaerolineae	Aggregatilineales	Aggregatilineales_unknown	Aggregatilineales_unknown	0	0
TmM5	November	TmM	Vulcanimicrobiota	0.00566201	0.566201		TmM5	July	TmM	Bacillota	Bacillota_unknown	0	0		TmM5	May	TmM	Actinomycetota	Actinomycetes	Kineosporiales	0	0		TmM5	March	TmM	Pseudomonadota	Alphaproteobacteria	Hyphomicrobiales	Hyphomicrobiales_Incertae_Sedis	0	0		TmM5	March	TmM	Chloroflexota	Anaerolineae	Anaerolineae_RBG-13-54-9	Anaerolineae_RBG-13-54-9_Incertae_Sedis	Anaerolineae_RBG-13-54-9_Incertae_Sedis	0	0
TmM4	March	TmM	Acidobacteriota	0.193953	19.3953		TmM5	July	TmM	Bacillota	Clostridia	0	0		TmM5	May	TmM	Actinomycetota	Actinomycetes	Kitasatosporales	0.00328897	0.328897		TmM5	March	TmM	Pseudomonadota	Alphaproteobacteria	Hyphomicrobiales	Hyphomicrobiales_KF-JG30-B3	0	0		TmM5	March	TmM	Chloroflexota	Anaerolineae	Anaerolineae_unknown	Anaerolineae_unknown	Anaerolineae_unknown	0	0
TmM4	March	TmM	Actinomycetota	0.0861664	8.61664		TmM5	July	TmM	Bacillota	Erysipelotrichia	0	0		TmM5	May	TmM	Actinomycetota	Actinomycetes	Micrococcales	0	0		TmM5	March	TmM	Pseudomonadota	Alphaproteobacteria	Hyphomicrobiales	Hyphomicrobiales_uncultured	0	0		TmM5	March	TmM	Chloroflexota	Anaerolineae	Anaerolineales	Anaerolineaceae	Anaerolineaceae_Incertae_Sedis	0	0
TmM4	March	TmM	Armatimonadota	0.00152749	0.152749		TmM5	July	TmM	Bacteria_unknown	Bacteria_unknown	0.000256783	0.0256783		TmM5	May	TmM	Actinomycetota	Actinomycetes	Micromonosporales	0	0		TmM5	March	TmM	Pseudomonadota	Alphaproteobacteria	Hyphomicrobiales	Kaistiaceae	0	0		TmM5	March	TmM	Chloroflexota	Anaerolineae	Anaerolineales	Anaerolineaceae	Anaerolineaceae_uncultured	0.00168856	0.168856
TmM4	March	TmM	Bacillota	0.000822497	0.0822497		TmM5	July	TmM	Bacteroidota	Bacteroidia	0	0		TmM5	May	TmM	Actinomycetota	Actinomycetes	Mycobacteriales	0.0247055	2.47055		TmM5	March	TmM	Pseudomonadota	Alphaproteobacteria	Hyphomicrobiales	Methylobacteriaceae	0	0		TmM5	March	TmM	Chloroflexota	Chloroflexota_AD3	Chloroflexota_AD3_Incertae_Sedis	Chloroflexota_AD3_Incertae_Sedis	Chloroflexota_AD3_Incertae_Sedis	0.0562477	5.62477
TmM4	March	TmM	Bacteria_unknown	0.000156666	0.0156666		TmM5	July	TmM	Bacteroidota	Chitinophagia	0.00286741	0.286741		TmM5	May	TmM	Actinomycetota	Actinomycetes	Propionibacteriales	0	0		TmM5	March	TmM	Pseudomonadota	Alphaproteobacteria	Hyphomicrobiales	Nitrobacteraceae	0.00517824	0.517824		TmM5	March	TmM	Chloroflexota	Chloroflexota_JG30-KF-CM66	Chloroflexota_JG30-KF-CM66_Incertae_Sedis	Chloroflexota_JG30-KF-CM66_Incertae_Sedis	Chloroflexota_JG30-KF-CM66_Incertae_Sedis	0	0
TmM4	March	TmM	Bacteroidota	0.00356415	0.356415		TmM5	July	TmM	Bacteroidota	Cytophagia	0	0		TmM5	May	TmM	Actinomycetota	Actinomycetes	Pseudonocardiales	0.00405385	0.405385		TmM5	March	TmM	Pseudomonadota	Alphaproteobacteria	Hyphomicrobiales	Parvibaculaceae	0	0		TmM5	March	TmM	Chloroflexota	Chloroflexota_KD4-96	Chloroflexota_KD4-96_Incertae_Sedis	Chloroflexota_KD4-96_Incertae_Sedis	Chloroflexota_KD4-96_Incertae_Sedis	0.000637899	0.0637899
TmM4	March	TmM	Bdellovibrionota	0.00172333	0.172333		TmM5	July	TmM	Bacteroidota	Flavobacteriia	0	0		TmM5	May	TmM	Actinomycetota	Actinomycetes	Sporichthyales	0	0		TmM5	March	TmM	Pseudomonadota	Alphaproteobacteria	Hyphomicrobiales	Reyranellaceae	0.000900563	0.0900563		TmM5	March	TmM	Chloroflexota	Chloroflexota_P2-11E	Chloroflexota_P2-11E_Incertae_Sedis	Chloroflexota_P2-11E_Incertae_Sedis	Chloroflexota_P2-11E_Incertae_Sedis	0	0
TmM4	March	TmM	Candidatus_Berkelbacteria	0	0		TmM5	July	TmM	Bacteroidota	Sphingobacteriia	0	0		TmM5	May	TmM	Actinomycetota	Actinomycetes	Streptosporangiales	0	0		TmM5	March	TmM	Pseudomonadota	Alphaproteobacteria	Hyphomicrobiales	Rhizobiaceae	0	0		TmM5	March	TmM	Chloroflexota	Chloroflexota_TK10	Chloroflexota_TK10_Incertae_Sedis	Chloroflexota_TK10_Incertae_Sedis	Chloroflexota_TK10_Incertae_Sedis	0.0078424	0.78424
TmM4	March	TmM	Candidatus_Deferrimicrobiota	0	0		TmM5	July	TmM	Bdellovibrionota	Bdellovibrionia	0	0		TmM5	May	TmM	Actinomycetota	Actinomycetota_MB-A2-108	Actinomycetota_MB-A2-108_Incertae_Sedis	0.000803121	0.0803121		TmM5	March	TmM	Pseudomonadota	Alphaproteobacteria	Hyphomicrobiales	Roseiarcaceae	0.00600375	0.600375		TmM5	March	TmM	Chloroflexota	Chloroflexota_unknown	Chloroflexota_unknown	Chloroflexota_unknown	Chloroflexota_unknown	0	0
TmM4	March	TmM	Candidatus_Dependentiae	0.000939997	0.0939997		TmM5	July	TmM	Bdellovibrionota	Oligoflexia	0	0		TmM5	May	TmM	Actinomycetota	Thermoleophilia	Gaiellales	0.0128499	1.28499		TmM5	March	TmM	Pseudomonadota	Alphaproteobacteria	Hyphomicrobiales	Xanthobacteraceae	0.0601126	6.01126		TmM5	March	TmM	Chloroflexota	Dehalococcoidia	Dehalococcoidia_S085	Dehalococcoidia_S085_Incertae_Sedis	Dehalococcoidia_S085_Incertae_Sedis	0	0
TmM4	March	TmM	Candidatus_Jorgensenbacteria	0	0		TmM5	July	TmM	Candidatus_Berkelbacteria	Candidatus_Berkelbacteria_Incertae_Sedis	0	0		TmM5	May	TmM	Actinomycetota	Thermoleophilia	Solirubrobacterales	0.0222197	2.22197		TmM5	March	TmM	Pseudomonadota	Alphaproteobacteria	Hyphomonadales	Hyphomonadaceae	0	0		TmM5	March	TmM	Chloroflexota	Ktedonobacteria	Ktedonobacterales	Ktedonobacteraceae	Ktedonobacter	0.00300188	0.300188
TmM4	March	TmM	Candidatus_Kapaibacteriota	0.000195833	0.0195833		TmM5	July	TmM	Candidatus_Deferrimicrobiota	Candidatus_Deferrimicrobia	0	0		TmM5	May	TmM	Armatimonadota	Armatimonadia	Armatimonadales	0	0		TmM5	March	TmM	Pseudomonadota	Alphaproteobacteria	Micropepsales	Micropepsaceae	0.00236398	0.236398		TmM5	March	TmM	Chloroflexota	Ktedonobacteria	Ktedonobacterales	Ktedonobacteraceae	Ktedonobacteraceae_1921-2	0.00442777	0.442777
TmM4	March	TmM	Candidatus_Melainabacteria	0.000939997	0.0939997		TmM5	July	TmM	Candidatus_Dependentiae	Candidatus_Babeliae	0.000256783	0.0256783		TmM5	May	TmM	Armatimonadota	Armatimonadota_uncultured	Armatimonadota_uncultured	0.00290653	0.290653		TmM5	March	TmM	Pseudomonadota	Alphaproteobacteria	Rhodospirillales	Acetobacteraceae	0.00547842	0.547842		TmM5	March	TmM	Chloroflexota	Ktedonobacteria	Ktedonobacterales	Ktedonobacteraceae	Ktedonobacteraceae_1921-3	0.000787992	0.0787992
TmM4	March	TmM	Candidatus_Parcubacteria	0	0		TmM5	July	TmM	Candidatus_Dependentiae	Candidatus_Dependentiae_Incertae_Sedis	0	0		TmM5	May	TmM	Armatimonadota	Chthonomonadia	Chthonomonadales	0.000611901	0.0611901		TmM5	March	TmM	Pseudomonadota	Alphaproteobacteria	Rhodospirillales	Dongiaceae	0	0		TmM5	March	TmM	Chloroflexota	Ktedonobacteria	Ktedonobacterales	Ktedonobacteraceae	Ktedonobacteraceae_1959-1	0	0
TmM4	March	TmM	Candidatus_Rokuibacteriota	0.0090083	0.90083		TmM5	July	TmM	Candidatus_Jorgensenbacteria	Candidatus_Jorgensenbacteria_Incertae_Sedis	0	0		TmM5	May	TmM	Armatimonadota	Fimbriimonadia	Fimbriimonadales	0.000650145	0.0650145		TmM5	March	TmM	Pseudomonadota	Alphaproteobacteria	Rhodospirillales	Magnetospirillaceae	0	0		TmM5	March	TmM	Chloroflexota	Ktedonobacteria	Ktedonobacterales	Ktedonobacteraceae	Ktedonobacteraceae_BacC-u-018	0	0
TmM4	March	TmM	Candidatus_Saccharibacteria	0.00133166	0.133166		TmM5	July	TmM	Candidatus_Kapaibacteriota	Candidatus_Kapaibacteriota_Incertae_Sedis	0	0		TmM5	May	TmM	Bacillota	Bacilli	Bacillales	0.00107083	0.107083		TmM5	March	TmM	Pseudomonadota	Alphaproteobacteria	Rhodospirillales	Rhodospirillaceae	0.00097561	0.097561		TmM5	March	TmM	Chloroflexota	Ktedonobacteria	Ktedonobacterales	Ktedonobacteraceae	Ktedonobacteraceae_FCPS473	0.00645403	0.645403
TmM4	March	TmM	Candidatus_Sericytochromatia	0	0		TmM5	July	TmM	Candidatus_Melainabacteria	Candidatus_Melainabacteria_Incertae_Sedis	0.00188308	0.188308		TmM5	May	TmM	Bacillota	Bacilli	Bacilli_Unknown	0	0		TmM5	March	TmM	Pseudomonadota	Alphaproteobacteria	Rhodospirillales	Rhodospirillales_uncultured	0.0398499	3.98499		TmM5	March	TmM	Chloroflexota	Ktedonobacteria	Ktedonobacterales	Ktedonobacteraceae	Ktedonobacteraceae_G12-WMSP1	0	0
TmM4	March	TmM	Candidatus_Sysuimicrobiota	0.00532665	0.532665		TmM5	July	TmM	Candidatus_Melainabacteria	Vampirovibriophyceae	0	0		TmM5	May	TmM	Bacillota	Bacillota_unknown	Bacillota_unknown	0	0		TmM5	March	TmM	Pseudomonadota	Alphaproteobacteria	Rickettsiales	Rickettsiaceae	0	0		TmM5	March	TmM	Chloroflexota	Ktedonobacteria	Ktedonobacterales	Ktedonobacteraceae	Ktedonobacteraceae_HSB_OF53-F07	0.00450281	0.450281
TmM4	March	TmM	Candidatus_Tectimicrobiota	0	0		TmM5	July	TmM	Candidatus_Parcubacteria	Candidatus_Parcubacteria_Incertae_Sedis	0	0		TmM5	May	TmM	Bacillota	Clostridia	Eubacteriales	0	0		TmM5	March	TmM	Pseudomonadota	Alphaproteobacteria	Rickettsiales	Rickettsiales_SM2D12	0	0		TmM5	March	TmM	Chloroflexota	Ktedonobacteria	Ktedonobacterales	Ktedonobacteraceae	Ktedonobacteraceae_Incertae_Sedis	0	0
TmM4	March	TmM	Chlamydiota	0	0		TmM5	July	TmM	Candidatus_Rokuibacteriota	Candidatus_Rokuibacteriota_Incertae_Sedis	0.0106565	1.06565		TmM5	May	TmM	Bacillota	Clostridia	Lachnospirales	0	0		TmM5	March	TmM	Pseudomonadota	Alphaproteobacteria	Sphingomonadales	Sphingomonadaceae	0	0		TmM5	March	TmM	Chloroflexota	Ktedonobacteria	Ktedonobacterales	Ktedonobacteraceae	Ktedonobacteraceae_JG30a-KF-32	0.0079925	0.79925
TmM4	March	TmM	Chloroflexota	0.156157	15.6157		TmM5	July	TmM	Candidatus_Saccharibacteria	Candidatus_Saccharimonadia	0.00261063	0.261063		TmM5	May	TmM	Bacillota	Clostridia	Lutisporales	0	0		TmM5	March	TmM	Pseudomonadota	Betaproteobacteria	Burkholderiales	Alcaligenaceae	0	0		TmM5	March	TmM	Chloroflexota	Ktedonobacteria	Ktedonobacterales	Ktedonobacteraceae	Ktedonobacteraceae_uncultured	0.00442777	0.442777
TmM4	March	TmM	Elusimicrobiota	0	0		TmM5	July	TmM	Candidatus_Sericytochromatia	Candidatus_Sericytochromatia_unknown	0	0		TmM5	May	TmM	Bacillota	Erysipelotrichia	Erysipelotrichales	0	0		TmM5	March	TmM	Pseudomonadota	Betaproteobacteria	Burkholderiales	Burkholderiaceae	0.0142589	1.42589		TmM5	March	TmM	Chloroflexota	Ktedonobacteria	Ktedonobacterales	Ktedonobacteraceae	Ktedonobacteraceae_unknown	0.00604128	0.604128
TmM4	March	TmM	FCPU426	0	0		TmM5	July	TmM	Candidatus_Sysuimicrobiota	Candidatus_Sysuimicrobiota_Incertae_Sedis	0	0		TmM5	May	TmM	Bacteria_unknown	Bacteria_unknown	Bacteria_unknown	0.000956096	0.0956096		TmM5	March	TmM	Pseudomonadota	Betaproteobacteria	Burkholderiales	Burkholderiales_A21b	0.00116323	0.116323		TmM5	March	TmM	Chloroflexota	Ktedonobacteria	Ktedonobacterales	Ktedonobacterales_JG30-KF-AS9	Ktedonobacterales_JG30-KF-AS9_Incertae_Sedis	0.00108818	0.108818
TmM4	March	TmM	Gemmatimonadota	0.00861664	0.861664		TmM5	July	TmM	Candidatus_Tectimicrobiota	Candidatus_Entotheonellia	0	0		TmM5	May	TmM	Bacteroidota	Bacteroidia	Bacteroidia_unknown	0	0		TmM5	March	TmM	Pseudomonadota	Betaproteobacteria	Burkholderiales	Burkholderiales_SC-I-84	0	0		TmM5	March	TmM	Chloroflexota	Ktedonobacteria	Ktedonobacterales	Thermosporotrichaceae	Thermosporothrix	0.000900563	0.0900563
TmM4	March	TmM	Mycoplasmatota	0	0		TmM5	July	TmM	Chlamydiota	Chlamydiia	0	0		TmM5	May	TmM	Bacteroidota	Bacteroidia	Chitinophagales	0	0		TmM5	March	TmM	Pseudomonadota	Betaproteobacteria	Burkholderiales	Burkholderiales_TRA3-20	0	0		TmM5	March	TmM	Chloroflexota	Ktedonobacteria	Ktedonobacteria_B12-WMSP1	Ktedonobacteria_B12-WMSP1_Incertae_Sedis	Ktedonobacteria_B12-WMSP1_Incertae_Sedis	0.00142589	0.142589
TmM4	March	TmM	Myxococcota	0.00520915	0.520915		TmM5	July	TmM	Chloroflexota	Anaerolineae	0.00243944	0.243944		TmM5	May	TmM	Bacteroidota	Chitinophagia	Chitinophagales	0.00244761	0.244761		TmM5	March	TmM	Pseudomonadota	Betaproteobacteria	Burkholderiales	Burkholderiales_unknown	0	0		TmM5	March	TmM	Chloroflexota	Ktedonobacteria	Ktedonobacteria_C0119	Ktedonobacteria_C0119_Incertae_Sedis	Ktedonobacteria_C0119_Incertae_Sedis	0	0
TmM4	March	TmM	NB1-j	0.000469998	0.0469998		TmM5	July	TmM	Chloroflexota	Chloroflexota_AD3	0.0852093	8.52093		TmM5	May	TmM	Bacteroidota	Cytophagia	Cytophagales	0	0		TmM5	March	TmM	Pseudomonadota	Betaproteobacteria	Burkholderiales	Comamonadaceae	0	0		TmM5	March	TmM	Chloroflexota	Tepidiformia	Tepidiformales	Tepidiformaceae	Tepidiforma	0	0
TmM4	March	TmM	Nitrospirota	0	0		TmM5	July	TmM	Chloroflexota	Chloroflexota_JG30-KF-CM66	0.00483609	0.483609		TmM5	May	TmM	Bacteroidota	Flavobacteriia	Flavobacteriales	0	0		TmM5	March	TmM	Pseudomonadota	Betaproteobacteria	Burkholderiales	Oxalobacteraceae	0	0		TmM5	March	TmM	Elusimicrobiota	Elusimicrobia	Elusimicrobia_Lineage_IV	Elusimicrobia_Lineage_IV_Incertae_Sedis	Elusimicrobia_Lineage_IV_Incertae_Sedis	0.00153846	0.153846
TmM4	March	TmM	Planctomycetota	0.108178	10.8178		TmM5	July	TmM	Chloroflexota	Chloroflexota_KD4-96	0.00141231	0.141231		TmM5	May	TmM	Bacteroidota	Sphingobacteriia	Sphingobacteriales	0	0		TmM5	March	TmM	Pseudomonadota	Betaproteobacteria	Burkholderiales	Sutterellaceae	0	0		TmM5	March	TmM	Elusimicrobiota	Elusimicrobiota_Lineage_IIa	Elusimicrobiota_Lineage_IIa_Incertae_Sedis	Elusimicrobiota_Lineage_IIa_Incertae_Sedis	Elusimicrobiota_Lineage_IIa_Incertae_Sedis	0.00123827	0.123827
TmM4	March	TmM	Pseudomonadota	0.189018	18.9018		TmM5	July	TmM	Chloroflexota	Chloroflexota_P2-11E	0	0		TmM5	May	TmM	Bdellovibrionota	Bdellovibrionia	Bdellovibrionales	0	0		TmM5	March	TmM	Pseudomonadota	Betaproteobacteria	Neisseriales	Chromobacteriaceae	0	0		TmM5	March	TmM	FCPU426	FCPU426_Incertae_Sedis	FCPU426_Incertae_Sedis	FCPU426_Incertae_Sedis	FCPU426_Incertae_Sedis	0	0
TmM4	March	TmM	RCP2-54	0.0305891	3.05891		TmM5	July	TmM	Chloroflexota	Chloroflexota_TK10	0.0199863	1.99863		TmM5	May	TmM	Bdellovibrionota	Oligoflexia	Oligoflexales	0	0		TmM5	March	TmM	Pseudomonadota	Betaproteobacteria	Neisseriales	Neisseriaceae	0	0		TmM5	March	TmM	Gemmatimonadota	Gemmatimonadia	Gemmatimonadales	Gemmatimonadaceae	Gemmatimonadaceae_uncultured	0.0017636	0.17636
TmM4	March	TmM	SAR324_clade(Marine_group_B)	0	0		TmM5	July	TmM	Chloroflexota	Chloroflexota_unknown	0	0		TmM5	May	TmM	Bdellovibrionota	Oligoflexia	Oligoflexia_0319-6G20	0.000382438	0.0382438		TmM5	March	TmM	Pseudomonadota	Betaproteobacteria	Nitrosomonadales	Nitrosomonadaceae	0.00142589	0.142589		TmM5	March	TmM	Gemmatimonadota	Gemmatimonadia	Gemmatimonadales	Gemmatimonadaceae	Gemmatimonadaceae_unknown	0	0
TmM4	March	TmM	Thermodesulfobacteriota	0	0		TmM5	July	TmM	Chloroflexota	Dehalococcoidia	0	0		TmM5	May	TmM	Bdellovibrionota	Oligoflexia	Oligoflexia_0319-6G20_Incertae_Sedis	0	0		TmM5	March	TmM	Pseudomonadota	Betaproteobacteria	Rhodocyclales	Rhodocyclaceae	0	0		TmM5	March	TmM	Gemmatimonadota	Gemmatimonadia	Gemmatimonadales	Gemmatimonadaceae	Gemmatimonas	0	0
TmM4	March	TmM	Thermomicrobiota	0	0		TmM5	July	TmM	Chloroflexota	Ktedonobacteria	0.027647	2.7647		TmM5	May	TmM	Bdellovibrionota	Oligoflexia	Silvanigrellales	0	0		TmM5	March	TmM	Pseudomonadota	Betaproteobacteria	Rhodocyclales	Zoogloeaceae	0	0		TmM5	March	TmM	Gemmatimonadota	Gemmatimonadia	Gemmatimonadales	Gemmatimonadaceae	Roseisolibacter	0.000712946	0.0712946
TmM4	March	TmM	Verrucomicrobiota	0.160504	16.0504		TmM5	July	TmM	Chloroflexota	Tepidiformia	0	0		TmM5	May	TmM	Candidatus_Berkelbacteria	Candidatus_Berkelbacteria_Incertae_Sedis	Candidatus_Berkelbacteria_Incertae_Sedis	0	0		TmM5	March	TmM	Pseudomonadota	Gammaproteobacteria	Enterobacterales	Enterobacteriaceae	0	0		TmM5	March	TmM	Mycoplasmatota	Mollicutes	Entomoplasmatales	Entomoplasmatales_type_III	Entomoplasmatales_type_III_Incertae_Sedis	0	0
TmM4	March	TmM	Vulcanimicrobiota	0.0356024	3.56024		TmM5	July	TmM	Elusimicrobiota	Elusimicrobia	0	0		TmM5	May	TmM	Candidatus_Deferrimicrobiota	Candidatus_Deferrimicrobia	Candidatus_Deferrimicrobiales	0.00049717	0.049717		TmM5	March	TmM	Pseudomonadota	Gammaproteobacteria	Enterobacterales	Erwiniaceae	0	0		TmM5	March	TmM	Mycoplasmatota	Mollicutes	Entomoplasmatales	Entomoplasmatales_unknown	Entomoplasmatales_unknown	0	0
TmM4	May	TmM	Acidobacteriota	0.198981	19.8981		TmM5	July	TmM	Elusimicrobiota	Elusimicrobiota_Lineage_IIa	0	0		TmM5	May	TmM	Candidatus_Dependentiae	Candidatus_Babeliae	Candidatus_Babeliales	0	0		TmM5	March	TmM	Pseudomonadota	Gammaproteobacteria	Enterobacterales	Hafniaceae	0	0		TmM5	March	TmM	Mycoplasmatota	Mollicutes	Entomoplasmatales	Spiroplasmataceae	Spiroplasma	0	0
TmM4	May	TmM	Actinomycetota	0.0941702	9.41702		TmM5	July	TmM	FCPU426	FCPU426_Incertae_Sedis	0	0		TmM5	May	TmM	Candidatus_Dependentiae	Candidatus_Dependentiae_Incertae_Sedis	Candidatus_Dependentiae_Incertae_Sedis	0.000114732	0.0114732		TmM5	March	TmM	Pseudomonadota	Gammaproteobacteria	Enterobacterales	Morganellaceae	0	0		TmM5	March	TmM	Myxococcota	Myxococcia	Myxococcales	Anaeromyxobacteraceae	Anaeromyxobacter	0.00187617	0.187617
TmM4	May	TmM	Armatimonadota	0.0041245	0.41245		TmM5	July	TmM	Gemmatimonadota	Gemmatimonadia	0.00376616	0.376616		TmM5	May	TmM	Candidatus_Jorgensenbacteria	Candidatus_Jorgensenbacteria_Incertae_Sedis	Candidatus_Jorgensenbacteria_Incertae_Sedis	0	0		TmM5	March	TmM	Pseudomonadota	Gammaproteobacteria	Enterobacterales	Yersiniaceae	0	0		TmM5	March	TmM	Myxococcota	Myxococcia	Myxococcales	Myxococcaceae	Myxococcaceae_Incertae_Sedis	0	0
TmM4	May	TmM	Bacillota	0.00093581	0.093581		TmM5	July	TmM	Mycoplasmatota	Mollicutes	0	0		TmM5	May	TmM	Candidatus_Kapaibacteriota	Candidatus_Kapaibacteriota_Incertae_Sedis	Candidatus_Kapaibacteriota_Incertae_Sedis	0	0		TmM5	March	TmM	Pseudomonadota	Gammaproteobacteria	Gammaproteobacteria_Incertae_Sedis	Gammaproteobacteria_Incertae_Sedis_Unknown_Family	0.0261538	2.61538		TmM5	March	TmM	Myxococcota	Myxococcia	Myxococcales	Myxococcaceae	Myxococcaceae_KD3-10	0	0
TmM4	May	TmM	Bacteria_unknown	0	0		TmM5	July	TmM	Myxococcota	Myxococcia	0.000813147	0.0813147		TmM5	May	TmM	Candidatus_Melainabacteria	Candidatus_Melainabacteria_Incertae_Sedis	Candidatus_Obscuribacterales	0.000879608	0.0879608		TmM5	March	TmM	Pseudomonadota	Gammaproteobacteria	Gammaproteobacteria_JG36-TzT-191	Gammaproteobacteria_JG36-TzT-191_Incertae_Sedis	0	0		TmM5	March	TmM	Myxococcota	Myxococcia	Myxococcales	Myxococcaceae	Myxococcaceae_P3OB-42	0	0
TmM4	May	TmM	Bacteroidota	0.000242617	0.0242617		TmM5	July	TmM	Myxococcota	Myxococcota_bacteriap25	0	0		TmM5	May	TmM	Candidatus_Melainabacteria	Vampirovibriophyceae	Vampirovibrionales	0	0		TmM5	March	TmM	Pseudomonadota	Gammaproteobacteria	Gammaproteobacteria_KF-JG30-C25	Gammaproteobacteria_KF-JG30-C25_Incertae_Sedis	0	0		TmM5	March	TmM	Myxococcota	Myxococcia	Myxococcales	Myxococcaceae	Myxococcaceae_uncultured	0	0
TmM4	May	TmM	Bdellovibrionota	0.000415916	0.0415916		TmM5	July	TmM	Myxococcota	Polyangia	0.00248224	0.248224		TmM5	May	TmM	Candidatus_Parcubacteria	Candidatus_Parcubacteria_Incertae_Sedis	Candidatus_Parcubacteria_Incertae_Sedis	0	0		TmM5	March	TmM	Pseudomonadota	Gammaproteobacteria	Gammaproteobacteria_WD260	Gammaproteobacteria_WD260_Incertae_Sedis	0.00206379	0.206379		TmM5	March	TmM	Myxococcota	Myxococcia	Myxococcales	Myxococcaceae	Myxococcaceae_unknown	0	0
TmM4	May	TmM	Candidatus_Berkelbacteria	0	0		TmM5	July	TmM	NB1-j	NB1-j_Incertae_Sedis	0.000427972	0.0427972		TmM5	May	TmM	Candidatus_Parcubacteria	Candidatus_Parcubacteria_Incertae_Sedis	Candidatus_Parcubacteria_Incertae_Sedis_unknown	0	0		TmM5	March	TmM	Pseudomonadota	Gammaproteobacteria	Gammaproteobacteria_unknown	Gammaproteobacteria_unknown	0	0		TmM5	March	TmM	Myxococcota	Myxococcota_bacteriap25	Myxococcota_bacteriap25_Incertae_Sedis	Myxococcota_bacteriap25_Incertae_Sedis	Incertae_Sedis	0	0
TmM4	May	TmM	Candidatus_Deferrimicrobiota	0	0		TmM5	July	TmM	Nitrospirota	Nitrospiria	0	0		TmM5	May	TmM	Candidatus_Rokuibacteriota	Candidatus_Rokuibacteriota_Incertae_Sedis	Candidatus_Rokuibacteriota_Incertae_Sedis	0.0154123	1.54123		TmM5	March	TmM	Pseudomonadota	Gammaproteobacteria	Legionellales	Coxiellaceae	0.000675422	0.0675422		TmM5	March	TmM	Myxococcota	Polyangia	Haliangiales	Kofleriaceae	Haliangium	0	0
TmM4	May	TmM	Candidatus_Dependentiae	0.000762512	0.0762512		TmM5	July	TmM	Planctomycetota	Phycisphaerae	0.00470769	0.470769		TmM5	May	TmM	Candidatus_Saccharibacteria	Candidatus_Saccharimonadia	Candidatus_Saccharimonadales	0.00256234	0.256234		TmM5	March	TmM	Pseudomonadota	Gammaproteobacteria	Legionellales	Legionellaceae	0.000637899	0.0637899		TmM5	March	TmM	Myxococcota	Polyangia	Polyangia_Blfdi19	Polyangia_Blfdi19_Incertae_Sedis	Polyangia_Blfdi19_Incertae_Sedis	0	0
TmM4	May	TmM	Candidatus_Jorgensenbacteria	0	0		TmM5	July	TmM	Planctomycetota	Planctomycetia	0.143371	14.3371		TmM5	May	TmM	Candidatus_Sericytochromatia	Candidatus_Sericytochromatia_unknown	Candidatus_Sericytochromatia_unknown	0	0		TmM5	March	TmM	Pseudomonadota	Gammaproteobacteria	Lysobacterales	Lysobacteraceae	0	0		TmM5	March	TmM	Myxococcota	Polyangia	Polyangia_mle1-27	Polyangia_mle1-27_Incertae_Sedis	Polyangia_mle1-27_Incertae_Sedis	0	0
TmM4	May	TmM	Candidatus_Kapaibacteriota	0	0		TmM5	July	TmM	Planctomycetota	Planctomycetota_BD7-11	0.00162629	0.162629		TmM5	May	TmM	Candidatus_Sysuimicrobiota	Candidatus_Sysuimicrobiota_Incertae_Sedis	Candidatus_Sysuimicrobiota_Incertae_Sedis	0.00252409	0.252409		TmM5	March	TmM	Pseudomonadota	Gammaproteobacteria	Lysobacterales	Rhodanobacteraceae	0.0019137	0.19137		TmM5	March	TmM	Myxococcota	Polyangia	Polyangia_unknown	Polyangia_unknown	Polyangia_unknown	0	0
TmM4	May	TmM	Candidatus_Melainabacteria	0.00329267	0.329267		TmM5	July	TmM	Planctomycetota	Planctomycetota_OM190	0	0		TmM5	May	TmM	Candidatus_Tectimicrobiota	Candidatus_Entotheonellia	Candidatus_Entotheonellales	0	0		TmM5	March	TmM	Pseudomonadota	Gammaproteobacteria	Moraxellales	Moraxellaceae	0	0		TmM5	March	TmM	Myxococcota	Polyangia	Polyangiales	Phaselicystidaceae	Phaselicystis	0	0
TmM4	May	TmM	Candidatus_Parcubacteria	0	0		TmM5	July	TmM	Planctomycetota	Planctomycetota_Pla4_lineage	0	0		TmM5	May	TmM	Chlamydiota	Chlamydiia	Chlamydiales	0	0		TmM5	March	TmM	Pseudomonadota	Gammaproteobacteria	Nevskiales	Nevskiaceae	0.000863039	0.0863039		TmM5	March	TmM	Myxococcota	Polyangia	Polyangiales	Polyangiaceae	Minicystis	0	0
TmM4	May	TmM	Candidatus_Rokuibacteriota	0.01324	1.324		TmM5	July	TmM	Pseudomonadota	Alphaproteobacteria	0.137807	13.7807		TmM5	May	TmM	Chlamydiota	Chlamydiia	Parachlamydiales	0.000764877	0.0764877		TmM5	March	TmM	Pseudomonadota	Gammaproteobacteria	Oceanospirillales	Halomonadaceae	0	0		TmM5	March	TmM	Myxococcota	Polyangia	Polyangiales	Polyangiaceae	Pajaroellobacter	0	0
TmM4	May	TmM	Candidatus_Saccharibacteria	0.000554554	0.0554554		TmM5	July	TmM	Pseudomonadota	Betaproteobacteria	0.0358213	3.58213		TmM5	May	TmM	Chloroflexota	Anaerolineae	Aggregatilineales	0.00520116	0.520116		TmM5	March	TmM	Pseudomonadota	Gammaproteobacteria	Pasteurellales	Pasteurellaceae	0	0		TmM5	March	TmM	Myxococcota	Polyangia	Polyangiales	Polyangiaceae	Polyangiaceae_unknown	0	0
TmM4	May	TmM	Candidatus_Sericytochromatia	0	0		TmM5	July	TmM	Pseudomonadota	Gammaproteobacteria	0.0450227	4.50227		TmM5	May	TmM	Chloroflexota	Anaerolineae	Anaerolineae_RBG-13-54-9	0.00302126	0.302126		TmM5	March	TmM	Pseudomonadota	Gammaproteobacteria	Pseudomonadales	Pseudomonadaceae	0	0		TmM5	March	TmM	Myxococcota	Polyangia	Polyangiales	Polyangiales_BIrii41	Polyangiales_BIrii41_Incertae_Sedis	0.000187617	0.0187617
TmM4	May	TmM	Candidatus_Sysuimicrobiota	0.00204492	0.204492		TmM5	July	TmM	Pseudomonadota	Pseudomonadota_unknown	0	0		TmM5	May	TmM	Chloroflexota	Anaerolineae	Anaerolineae_unknown	0	0		TmM5	March	TmM	Pseudomonadota	Gammaproteobacteria	Steroidobacterales	Steroidobacteraceae	0	0		TmM5	March	TmM	Myxococcota	Polyangia	Polyangiales	Polyangiales_unknown	Polyangiales_unknown	0	0
TmM4	May	TmM	Candidatus_Tectimicrobiota	0	0		TmM5	July	TmM	RCP2-54	RCP2-54_Incertae_Sedis	0.0237097	2.37097		TmM5	May	TmM	Chloroflexota	Anaerolineae	Anaerolineales	0.00286829	0.286829		TmM5	March	TmM	Pseudomonadota	Pseudomonadota_unknown	Pseudomonadota_unknown	Pseudomonadota_unknown	0	0		TmM5	March	TmM	NB1-j	NB1-j_Incertae_Sedis	NB1-j_Incertae_Sedis	NB1-j_Incertae_Sedis	NB1-j_Incertae_Sedis	0	0
TmM4	May	TmM	Chlamydiota	0.000589214	0.0589214		TmM5	July	TmM	SAR324_clade(Marine_group_B)	SAR324_clade(Marine_group_B)_Incertae_Sedis	0	0		TmM5	May	TmM	Chloroflexota	Chloroflexota_AD3	Chloroflexota_AD3_Incertae_Sedis	0.107886	10.7886		TmM5	March	TmM	RCP2-54	RCP2-54_Incertae_Sedis	RCP2-54_Incertae_Sedis	RCP2-54_Incertae_Sedis	0.0178612	1.78612		TmM5	March	TmM	Nitrospirota	Nitrospiria	Nitrospirales	Nitrospiraceae	Nitrospira	0	0
TmM4	May	TmM	Chloroflexota	0.172813	17.2813		TmM5	July	TmM	Thermodesulfobacteriota	Candidatus_Dadabacteria	0	0		TmM5	May	TmM	Chloroflexota	Chloroflexota_JG30-KF-CM66	Chloroflexota_JG30-KF-CM66_Incertae_Sedis	0.00355668	0.355668		TmM5	March	TmM	SAR324_clade(Marine_group_B)	SAR324_clade(Marine_group_B)_Incertae_Sedis	SAR324_clade(Marine_group_B)_Incertae_Sedis	SAR324_clade(Marine_group_B)_Incertae_Sedis	0	0		TmM5	March	TmM	Planctomycetota	Phycisphaerae	Tepidisphaerales	Tepidisphaerales_CPla-3_termite_group	Tepidisphaerales_CPla-3_termite_group_Incertae_Sedis	0.000300188	0.0300188
TmM4	May	TmM	Elusimicrobiota	0.00201026	0.201026		TmM5	July	TmM	Thermodesulfobacteriota	Desulfuromonadia	0	0		TmM5	May	TmM	Chloroflexota	Chloroflexota_KD4-96	Chloroflexota_KD4-96_Incertae_Sedis	0	0		TmM5	March	TmM	Thermodesulfobacteriota	Candidatus_Dadabacteria	Candidatus_Dadabacteria_Incertae_Sedis	Candidatus_Dadabacteria_Incertae_Sedis	0	0		TmM5	March	TmM	Planctomycetota	Phycisphaerae	Tepidisphaerales	Tepidisphaerales_WD2101_soil_group	Tepidisphaerales_WD2101_soil_group_Incertae_Sedis	0.0104315	1.04315
TmM4	May	TmM	FCPU426	0	0		TmM5	July	TmM	Thermodesulfobacteriota	Thermodesulfobacteriota_uncultured	0	0		TmM5	May	TmM	Chloroflexota	Chloroflexota_P2-11E	Chloroflexota_P2-11E_Incertae_Sedis	0	0		TmM5	March	TmM	Thermodesulfobacteriota	Desulfuromonadia	Geobacterales	Geobacteraceae	0	0		TmM5	March	TmM	Planctomycetota	Planctomycetia	Gemmatales	Gemmataceae	Fimbriiglobus	0	0
TmM4	May	TmM	Gemmatimonadota	0.00564952	0.564952		TmM5	July	TmM	Thermomicrobiota	Thermomicrobia	0.000556364	0.0556364		TmM5	May	TmM	Chloroflexota	Chloroflexota_TK10	Chloroflexota_TK10_Incertae_Sedis	0.0224491	2.24491		TmM5	March	TmM	Thermodesulfobacteriota	Thermodesulfobacteriota_uncultured	Thermodesulfobacteriota_uncultured	Thermodesulfobacteriota_uncultured	0	0		TmM5	March	TmM	Planctomycetota	Planctomycetia	Gemmatales	Gemmataceae	Gemmata	0.00363977	0.363977
TmM4	May	TmM	Mycoplasmatota	0	0		TmM5	July	TmM	Verrucomicrobiota	Methylacidiphilae	0	0		TmM5	May	TmM	Chloroflexota	Chloroflexota_unknown	Chloroflexota_unknown	0	0		TmM5	March	TmM	Thermomicrobiota	Thermomicrobia	Sphaerobacterales	Sphaerobacteraceae	0	0		TmM5	March	TmM	Planctomycetota	Planctomycetia	Gemmatales	Gemmataceae	Gemmataceae_uncultured	0.0731332	7.31332
TmM4	May	TmM	Myxococcota	0.00880355	0.880355		TmM5	July	TmM	Verrucomicrobiota	Opitutia	0	0		TmM5	May	TmM	Chloroflexota	Dehalococcoidia	Dehalococcoidia_S085	0.00114732	0.114732		TmM5	March	TmM	Thermomicrobiota	Thermomicrobia	Thermomicrobiales	Thermomicrobiales_JG30-KF-CM45	0	0		TmM5	March	TmM	Planctomycetota	Planctomycetia	Gemmatales	Gemmataceae	Gemmataceae_unknown	0.000637899	0.0637899
TmM4	May	TmM	NB1-j	0	0		TmM5	July	TmM	Verrucomicrobiota	Spartobacteria	0.159933	15.9933		TmM5	May	TmM	Chloroflexota	Ktedonobacteria	Ktedonobacterales	0.0362169	3.62169		TmM5	March	TmM	Verrucomicrobiota	Methylacidiphilae	Methylacidiphilales	Methylacidiphilaceae	0.00247655	0.247655		TmM5	March	TmM	Planctomycetota	Planctomycetia	Gemmatales	Gemmataceae	Tuwongella	0	0
TmM4	May	TmM	Nitrospirota	0	0		TmM5	July	TmM	Verrucomicrobiota	Terrimicrobiia	0	0		TmM5	May	TmM	Chloroflexota	Ktedonobacteria	Ktedonobacteria_B12-WMSP1	0.00195044	0.195044		TmM5	March	TmM	Verrucomicrobiota	Opitutia	Opitutales	Opitutaceae	0.000487805	0.0487805		TmM5	March	TmM	Planctomycetota	Planctomycetia	Gemmatales	Gemmataceae	Zavarzinella	0	0
TmM4	May	TmM	Planctomycetota	0.128726	12.8726		TmM5	July	TmM	Verrucomicrobiota	Verrucomicrobiia	0.00282462	0.282462		TmM5	May	TmM	Chloroflexota	Ktedonobacteria	Ktedonobacteria_C0119	0.000573658	0.0573658		TmM5	March	TmM	Verrucomicrobiota	Spartobacteria	Chthoniobacterales	Chthoniobacteraceae	0.0463415	4.63415		TmM5	March	TmM	Planctomycetota	Planctomycetia	Isosphaerales	Isosphaeraceae	Aquisphaera	0.0102064	1.02064
TmM4	May	TmM	Pseudomonadota	0.17666	17.666		TmM5	July	TmM	Vulcanimicrobiota	Vulcanimicrobiia	0.0143371	1.43371		TmM5	May	TmM	Chloroflexota	Tepidiformia	Tepidiformales	0	0		TmM5	March	TmM	Verrucomicrobiota	Spartobacteria	Spartobacteria_Incertae_Sedis	Spartobacteria_Incertae_Sedis	0.0860788	8.60788		TmM5	March	TmM	Planctomycetota	Planctomycetia	Isosphaerales	Isosphaeraceae	Isosphaeraceae_uncultured	0.0147842	1.47842
TmM4	May	TmM	RCP2-54	0.0261334	2.61334		TmM5	September	TmM	Acidobacteriota	Acidobacteriota_Subgroup_5	0.00143541	0.143541		TmM5	May	TmM	Elusimicrobiota	Elusimicrobia	Elusimicrobia_Lineage_IV	0.000650145	0.0650145		TmM5	March	TmM	Verrucomicrobiota	Terrimicrobiia	Terrimicrobiales	Terrimicrobiaceae	0	0		TmM5	March	TmM	Planctomycetota	Planctomycetia	Isosphaerales	Isosphaeraceae	Isosphaeraceae_unknown	0.00547842	0.547842
TmM4	May	TmM	SAR324_clade(Marine_group_B)	0	0		TmM5	September	TmM	Acidobacteriota	Blastocatellia	0.00334928	0.334928		TmM5	May	TmM	Elusimicrobiota	Elusimicrobiota_Lineage_IIa	Elusimicrobiota_Lineage_IIa_Incertae_Sedis	0.00126205	0.126205		TmM5	March	TmM	Verrucomicrobiota	Verrucomicrobiia	Limisphaerales	Limisphaeraceae	0	0		TmM5	March	TmM	Planctomycetota	Planctomycetia	Isosphaerales	Isosphaeraceae	Singulisphaera	0.0101313	1.01313
TmM4	May	TmM	Thermodesulfobacteriota	0	0		TmM5	September	TmM	Acidobacteriota	Holophagae	0.0125199	1.25199		TmM5	May	TmM	FCPU426	FCPU426_Incertae_Sedis	FCPU426_Incertae_Sedis	0	0		TmM5	March	TmM	Verrucomicrobiota	Verrucomicrobiia	Limisphaerales	Limisphaerales_Incertae_Sedis	0.00619137	0.619137		TmM5	March	TmM	Planctomycetota	Planctomycetia	Isosphaerales	Isosphaeraceae	Tundrisphaera	0.00772983	0.772983
TmM4	May	TmM	Thermomicrobiota	0	0		TmM5	September	TmM	Acidobacteriota	Terriglobia	0.142504	14.2504		TmM5	May	TmM	Gemmatimonadota	Gemmatimonadia	Gemmatimonadales	0.00906379	0.906379		TmM5	March	TmM	Verrucomicrobiota	Verrucomicrobiia	Verrucomicrobiales	Verrucomicrobiaceae	0.000600375	0.0600375		TmM5	March	TmM	Planctomycetota	Planctomycetia	Pirellulales	Pirellulaceae	Pirellula	0	0
TmM4	May	TmM	Verrucomicrobiota	0.135727	13.5727		TmM5	September	TmM	Acidobacteriota	Thermoanaerobaculia	0.0105662	1.05662		TmM5	May	TmM	Mycoplasmatota	Mollicutes	Entomoplasmatales	0	0		TmM5	March	TmM	Verrucomicrobiota	Verrucomicrobiia	Verrucomicrobiia_S-BQ2-57_soil_group	Verrucomicrobiia_S-BQ2-57_soil_group_Incertae_Sedis	0	0		TmM5	March	TmM	Planctomycetota	Planctomycetia	Pirellulales	Pirellulaceae	Pirellulaceae_Pir4_lineage	0	0
TmM4	May	TmM	Vulcanimicrobiota	0.0241231	2.41231		TmM5	September	TmM	Acidobacteriota	Vicinamibacteria	0.0446571	4.46571		TmM5	May	TmM	Myxococcota	Myxococcia	Myxococcales	0.00550711	0.550711		TmM5	March	TmM	Vulcanimicrobiota	Vulcanimicrobiia	Vulcanimicrobiia_Incertae_Sedis	Vulcanimicrobiia_Incertae_Sedis	0.0317073	3.17073		TmM5	March	TmM	Planctomycetota	Planctomycetia	Pirellulales	Pirellulaceae	Pirellulaceae_uncultured	0.00378987	0.378987
TmM4	July	TmM	Acidobacteriota	0.179946	17.9946		TmM5	September	TmM	Actinomycetota	Acidimicrobiia	0.00964912	0.964912		TmM5	May	TmM	Myxococcota	Myxococcota_bacteriap25	Myxococcota_bacteriap25_Incertae_Sedis	0	0		TmM5	May	TmM	Acidobacteriota	Acidobacteriota_Subgroup_5	Acidobacteriota_Subgroup_5_Incertae_Sedis	Acidobacteriota_Subgroup_5_Incertae_Sedis	0.00103258	0.103258		TmM5	March	TmM	Planctomycetota	Planctomycetia	Pirellulales	Pirellulaceae	Pirellulaceae_unknown	0	0
TmM4	July	TmM	Actinomycetota	0.0851758	8.51758		TmM5	September	TmM	Actinomycetota	Actinomycetes	0.0271132	2.71132		TmM5	May	TmM	Myxococcota	Polyangia	Haliangiales	0	0		TmM5	May	TmM	Acidobacteriota	Blastocatellia	Blastocatellales	Blastocatellaceae	0	0		TmM5	March	TmM	Planctomycetota	Planctomycetia	Planctomycetales	Planctomycetaceae	Planctomycetaceae_SH-PL14	0	0
TmM4	July	TmM	Armatimonadota	0.00322348	0.322348		TmM5	September	TmM	Actinomycetota	Actinomycetota_MB-A2-108	0	0		TmM5	May	TmM	Myxococcota	Polyangia	Polyangia_Blfdi19	0	0		TmM5	May	TmM	Acidobacteriota	Blastocatellia	Blastocatellales	Pyrinomonadaceae	0.0141502	1.41502		TmM5	March	TmM	Planctomycetota	Planctomycetia	Planctomycetales	Planctomycetaceae	Planctomycetaceae_uncultured	0.00356473	0.356473
TmM4	July	TmM	Bacillota	0	0		TmM5	September	TmM	Actinomycetota	Thermoleophilia	0.0299841	2.99841		TmM5	May	TmM	Myxococcota	Polyangia	Polyangia_mle1-27	0	0		TmM5	May	TmM	Acidobacteriota	Blastocatellia	Blastocatellia_11-24	Blastocatellia_11-24_Incertae_Sedis	0.00378614	0.378614		TmM5	March	TmM	Planctomycetota	Planctomycetia	Planctomycetales	Planctomycetaceae	Schlesneria	0	0
TmM4	July	TmM	Bacteria_unknown	0.000417157	0.0417157		TmM5	September	TmM	Armatimonadota	Armatimonadia	0	0		TmM5	May	TmM	Myxococcota	Polyangia	Polyangia_unknown	0	0		TmM5	May	TmM	Acidobacteriota	Blastocatellia	Blastocatellia_Elev-16S-573	Blastocatellia_Elev-16S-573_Incertae_Sedis	0	0		TmM5	March	TmM	Planctomycetota	Planctomycetia	Planctomycetales	Planctomycetales_Incertae_Sedis	Candidatus_Nostocoida	0	0
TmM4	July	TmM	Bacteroidota	0.0187341	1.87341		TmM5	September	TmM	Armatimonadota	Armatimonadota_uncultured	0.00318979	0.318979		TmM5	May	TmM	Myxococcota	Polyangia	Polyangiales	0	0		TmM5	May	TmM	Acidobacteriota	Holophagae	Holophagae_Subgroup_7	Holophagae_Subgroup_7_Incertae_Sedis	0.0201163	2.01163		TmM5	March	TmM	Planctomycetota	Planctomycetia	Planctomycetales	Planctomycetales_uncultured	Planctomycetales_uncultured	0.0130206	1.30206
TmM4	July	TmM	Bdellovibrionota	0	0		TmM5	September	TmM	Armatimonadota	Chthonomonadia	0.000956938	0.0956938		TmM5	May	TmM	NB1-j	NB1-j_Incertae_Sedis	NB1-j_Incertae_Sedis	0.000344195	0.0344195		TmM5	May	TmM	Acidobacteriota	Terriglobia	Bryobacterales	Bryobacteraceae	0.0167508	1.67508		TmM5	March	TmM	Planctomycetota	Planctomycetia	Planctomycetales	Planctomycetales_unknown	Planctomycetales_unknown	0	0
TmM4	July	TmM	Candidatus_Berkelbacteria	0	0		TmM5	September	TmM	Armatimonadota	Fimbriimonadia	0	0		TmM5	May	TmM	Nitrospirota	Nitrospiria	Nitrospirales	0	0		TmM5	May	TmM	Acidobacteriota	Terriglobia	Bryobacterales	Solibacteraceae	0.0103641	1.03641		TmM5	March	TmM	Planctomycetota	Planctomycetia	Planctomycetia_uncultured	Planctomycetia_uncultured	Planctomycetia_uncultured	0.000938086	0.0938086
TmM4	July	TmM	Candidatus_Deferrimicrobiota	0	0		TmM5	September	TmM	Bacillota	Bacilli	0.0011563	0.11563		TmM5	May	TmM	Planctomycetota	Phycisphaerae	Tepidisphaerales	0	0		TmM5	May	TmM	Acidobacteriota	Terriglobia	Terriglobales	Acidobacteriaceae	0.00657794	0.657794		TmM5	March	TmM	Planctomycetota	Planctomycetota_BD7-11	Planctomycetota_BD7-11_Incertae_Sedis	Planctomycetota_BD7-11_Incertae_Sedis	Planctomycetota_BD7-11_Incertae_Sedis	0.00150094	0.150094
TmM4	July	TmM	Candidatus_Dependentiae	0.000303387	0.0303387		TmM5	September	TmM	Bacillota	Bacillota_unknown	0	0		TmM5	May	TmM	Planctomycetota	Planctomycetia	Gemmatales	0.095992	9.5992		TmM5	May	TmM	Acidobacteriota	Terriglobia	Terriglobales	Terriglobales_uncultured	0.0306333	3.06333		TmM5	March	TmM	Planctomycetota	Planctomycetota_OM190	Planctomycetota_OM190_Incertae_Sedis	Planctomycetota_OM190_Incertae_Sedis	Planctomycetota_OM190_Incertae_Sedis	0	0
TmM4	July	TmM	Candidatus_Jorgensenbacteria	0	0		TmM5	September	TmM	Bacillota	Clostridia	0	0		TmM5	May	TmM	Planctomycetota	Planctomycetia	Isosphaerales	0.0146474	1.46474		TmM5	May	TmM	Acidobacteriota	Terriglobia	Terriglobales	Terriglobales_unknown	0	0		TmM5	March	TmM	Planctomycetota	Planctomycetota_Pla4_lineage	Planctomycetota_Pla4_lineage_Incertae_Sedis	Planctomycetota_Pla4_lineage_Incertae_Sedis	Planctomycetota_Pla4_lineage_Incertae_Sedis	0	0
TmM4	July	TmM	Candidatus_Kapaibacteriota	0	0		TmM5	September	TmM	Bacillota	Erysipelotrichia	0	0		TmM5	May	TmM	Planctomycetota	Planctomycetia	Pirellulales	0.00149151	0.149151		TmM5	May	TmM	Acidobacteriota	Terriglobia	Terriglobia_Subgroup_12	Terriglobia_Subgroup_12_Incertae_Sedis	0	0		TmM5	March	TmM	Pseudomonadota	Alphaproteobacteria	Alphaproteobacteria_uncultured	Alphaproteobacteria_uncultured	Alphaproteobacteria_uncultured	0.00397749	0.397749
TmM4	July	TmM	Candidatus_Melainabacteria	0	0		TmM5	September	TmM	Bacteria_unknown	Bacteria_unknown	0.00147528	0.147528		TmM5	May	TmM	Planctomycetota	Planctomycetia	Planctomycetales	0.00699862	0.699862		TmM5	May	TmM	Acidobacteriota	Terriglobia	Terriglobia_Subgroup_13	Terriglobia_Subgroup_13_Incertae_Sedis	0.000917852	0.0917852		TmM5	March	TmM	Pseudomonadota	Alphaproteobacteria	Alphaproteobacteria_unknown	Alphaproteobacteria_unknown	Alphaproteobacteria_unknown	0	0
TmM4	July	TmM	Candidatus_Parcubacteria	0	0		TmM5	September	TmM	Bacteroidota	Bacteroidia	0	0		TmM5	May	TmM	Planctomycetota	Planctomycetia	Planctomycetia_uncultured	0.00103258	0.103258		TmM5	May	TmM	Acidobacteriota	Terriglobia	Terriglobia_Subgroup_2	Terriglobia_Subgroup_2_Incertae_Sedis	0.0531589	5.31589		TmM5	March	TmM	Pseudomonadota	Alphaproteobacteria	Caulobacterales	Caulobacteraceae	Asticcacaulis	0	0
TmM4	July	TmM	Candidatus_Rokuibacteriota	0.0109598	1.09598		TmM5	September	TmM	Bacteroidota	Chitinophagia	0.00554226	0.554226		TmM5	May	TmM	Planctomycetota	Planctomycetota_BD7-11	Planctomycetota_BD7-11_Incertae_Sedis	0	0		TmM5	May	TmM	Acidobacteriota	Terriglobia	Terriglobia_unknown	Terriglobia_unknown	0	0		TmM5	March	TmM	Pseudomonadota	Alphaproteobacteria	Caulobacterales	Caulobacteraceae	Caulobacteraceae_uncultured	0.00292683	0.292683
TmM4	July	TmM	Candidatus_Saccharibacteria	0.000265463	0.0265463		TmM5	September	TmM	Bacteroidota	Cytophagia	0	0		TmM5	May	TmM	Planctomycetota	Planctomycetota_OM190	Planctomycetota_OM190_Incertae_Sedis	0	0		TmM5	May	TmM	Acidobacteriota	Thermoanaerobaculia	Thermoanaerobaculales	Thermoanaerobaculaceae	0.00439804	0.439804		TmM5	March	TmM	Pseudomonadota	Alphaproteobacteria	Caulobacterales	Caulobacteraceae	Caulobacteraceae_unknown	0.00510319	0.510319
TmM4	July	TmM	Candidatus_Sericytochromatia	0	0		TmM5	September	TmM	Bacteroidota	Flavobacteriia	0	0		TmM5	May	TmM	Planctomycetota	Planctomycetota_Pla4_lineage	Planctomycetota_Pla4_lineage_Incertae_Sedis	0.000956096	0.0956096		TmM5	May	TmM	Acidobacteriota	Vicinamibacteria	Vicinamibacterales	Vicinamibacteraceae	0.000420682	0.0420682		TmM5	March	TmM	Pseudomonadota	Alphaproteobacteria	Caulobacterales	Caulobacteraceae	Phenylobacterium	0	0
TmM4	July	TmM	Candidatus_Sysuimicrobiota	0.00265463	0.265463		TmM5	September	TmM	Bacteroidota	Sphingobacteriia	0.000358852	0.0358852		TmM5	May	TmM	Pseudomonadota	Alphaproteobacteria	Alphaproteobacteria_uncultured	0.000267707	0.0267707		TmM5	May	TmM	Acidobacteriota	Vicinamibacteria	Vicinamibacterales	Vicinamibacterales_unclultured	0.0292183	2.92183		TmM5	March	TmM	Pseudomonadota	Alphaproteobacteria	Holosporales	Candidatus_Paracaedibacteraceae	Candidatus_Paracaedibacter	0	0
TmM4	July	TmM	Candidatus_Tectimicrobiota	0	0		TmM5	September	TmM	Bdellovibrionota	Bdellovibrionia	0.000558214	0.0558214		TmM5	May	TmM	Pseudomonadota	Alphaproteobacteria	Alphaproteobacteria_unknown	0	0		TmM5	May	TmM	Acidobacteriota	Vicinamibacteria	Vicinamibacteria_Subgroup_17	Vicinamibacteria_Subgroup_17_Incertae_Sedis	0.00248585	0.248585		TmM5	March	TmM	Pseudomonadota	Alphaproteobacteria	Holosporales	Candidatus_Paracaedibacteraceae	Candidatus_Paracaedibacteraceae_uncultured	0	0
TmM4	July	TmM	Chlamydiota	0.000872236	0.0872236		TmM5	September	TmM	Bdellovibrionota	Oligoflexia	0.00263158	0.263158		TmM5	May	TmM	Pseudomonadota	Alphaproteobacteria	Caulobacterales	0.00149151	0.149151		TmM5	May	TmM	Actinomycetota	Acidimicrobiia	Acidimicrobiales	Acidimicrobiaceae	0.00711335	0.711335		TmM5	March	TmM	Pseudomonadota	Alphaproteobacteria	Holosporales	Holosporaceae	Holosporaceae_uncultured	0	0
TmM4	July	TmM	Chloroflexota	0.13167	13.167		TmM5	September	TmM	Candidatus_Berkelbacteria	Candidatus_Berkelbacteria_Incertae_Sedis	0	0		TmM5	May	TmM	Pseudomonadota	Alphaproteobacteria	Holosporales	0	0		TmM5	May	TmM	Actinomycetota	Acidimicrobiia	Acidimicrobiales	Acidimicrobiales_uncultured	0.000764877	0.0764877		TmM5	March	TmM	Pseudomonadota	Alphaproteobacteria	Hyphomicrobiales	Beijerinckiaceae	Beijerinckia	0	0
TmM4	July	TmM	Elusimicrobiota	0.0016307	0.16307		TmM5	September	TmM	Candidatus_Deferrimicrobiota	Candidatus_Deferrimicrobia	0	0		TmM5	May	TmM	Pseudomonadota	Alphaproteobacteria	Hyphomicrobiales	0.0749197	7.49197		TmM5	May	TmM	Actinomycetota	Acidimicrobiia	Acidimicrobiales	Acidimicrobiales_unknown	0	0		TmM5	March	TmM	Pseudomonadota	Alphaproteobacteria	Hyphomicrobiales	Beijerinckiaceae	Beijerinckiaceae_1174-901-12	0	0
TmM4	July	TmM	FCPU426	0	0		TmM5	September	TmM	Candidatus_Dependentiae	Candidatus_Babeliae	0	0		TmM5	May	TmM	Pseudomonadota	Alphaproteobacteria	Hyphomonadales	0	0		TmM5	May	TmM	Actinomycetota	Acidimicrobiia	Acidimicrobiales	Ilumatobacteraceae	0	0		TmM5	March	TmM	Pseudomonadota	Alphaproteobacteria	Hyphomicrobiales	Beijerinckiaceae	Beijerinckiaceae_alphaI_cluster	0	0
TmM4	July	TmM	Gemmatimonadota	0.00538511	0.538511		TmM5	September	TmM	Candidatus_Dependentiae	Candidatus_Dependentiae_Incertae_Sedis	0	0		TmM5	May	TmM	Pseudomonadota	Alphaproteobacteria	Micropepsales	0.00202692	0.202692		TmM5	May	TmM	Actinomycetota	Acidimicrobiia	Acidimicrobiia_uncultured	Acidimicrobiia_uncultured	0	0		TmM5	March	TmM	Pseudomonadota	Alphaproteobacteria	Hyphomicrobiales	Beijerinckiaceae	Beijerinckiaceae_uncultured	0.0078424	0.78424
TmM4	July	TmM	Mycoplasmatota	0	0		TmM5	September	TmM	Candidatus_Jorgensenbacteria	Candidatus_Jorgensenbacteria_Incertae_Sedis	0	0		TmM5	May	TmM	Pseudomonadota	Alphaproteobacteria	Rhodospirillales	0.0384351	3.84351		TmM5	May	TmM	Actinomycetota	Acidimicrobiia	Acidimicrobiia_unknown	Acidimicrobiia_unknown	0	0		TmM5	March	TmM	Pseudomonadota	Alphaproteobacteria	Hyphomicrobiales	Beijerinckiaceae	Beijerinckiaceae_unknown	0	0
TmM4	July	TmM	Myxococcota	0.00303387	0.303387		TmM5	September	TmM	Candidatus_Kapaibacteriota	Candidatus_Kapaibacteriota_Incertae_Sedis	0	0		TmM5	May	TmM	Pseudomonadota	Alphaproteobacteria	Rickettsiales	0	0		TmM5	May	TmM	Actinomycetota	Actinomycetes	Acidothermales	Acidothermaceae	0.00910203	0.910203		TmM5	March	TmM	Pseudomonadota	Alphaproteobacteria	Hyphomicrobiales	Beijerinckiaceae	Methylorosula	0	0
TmM4	July	TmM	NB1-j	0.00079639	0.079639		TmM5	September	TmM	Candidatus_Melainabacteria	Candidatus_Melainabacteria_Incertae_Sedis	0.00103668	0.103668		TmM5	May	TmM	Pseudomonadota	Alphaproteobacteria	Sphingomonadales	0	0		TmM5	May	TmM	Actinomycetota	Actinomycetes	Actinomycetes_unknown	Actinomycetes_unknown	0	0		TmM5	March	TmM	Pseudomonadota	Alphaproteobacteria	Hyphomicrobiales	Beijerinckiaceae	Methylovirgula	0	0
TmM4	July	TmM	Nitrospirota	0	0		TmM5	September	TmM	Candidatus_Melainabacteria	Vampirovibriophyceae	0	0		TmM5	May	TmM	Pseudomonadota	Betaproteobacteria	Burkholderiales	0.00738106	0.738106		TmM5	May	TmM	Actinomycetota	Actinomycetes	Catenulisporales	Actinospicaceae	0.00137678	0.137678		TmM5	March	TmM	Pseudomonadota	Alphaproteobacteria	Hyphomicrobiales	Hyphomicrobiaceae	Hyphomicrobiaceae_unknown	0.00097561	0.097561
TmM4	July	TmM	Planctomycetota	0.136979	13.6979		TmM5	September	TmM	Candidatus_Parcubacteria	Candidatus_Parcubacteria_Incertae_Sedis	0	0		TmM5	May	TmM	Pseudomonadota	Betaproteobacteria	Neisseriales	0	0		TmM5	May	TmM	Actinomycetota	Actinomycetes	Catenulisporales	Catenulisporaceae	0	0		TmM5	March	TmM	Pseudomonadota	Alphaproteobacteria	Hyphomicrobiales	Hyphomicrobiaceae	Pedomicrobium	0	0
TmM4	July	TmM	Pseudomonadota	0.200804	20.0804		TmM5	September	TmM	Candidatus_Rokuibacteriota	Candidatus_Rokuibacteriota_Incertae_Sedis	0.00689793	0.689793		TmM5	May	TmM	Pseudomonadota	Betaproteobacteria	Nitrosomonadales	0.0102876	1.02876		TmM5	May	TmM	Actinomycetota	Actinomycetes	Frankiales	Frankiaceae	0	0		TmM5	March	TmM	Pseudomonadota	Alphaproteobacteria	Hyphomicrobiales	Hyphomicrobiaceae	Rhodomicrobium	0.00131332	0.131332
TmM4	July	TmM	RCP2-54	0.0255224	2.55224		TmM5	September	TmM	Candidatus_Saccharibacteria	Candidatus_Saccharimonadia	0.00139553	0.139553		TmM5	May	TmM	Pseudomonadota	Betaproteobacteria	Rhodocyclales	0	0		TmM5	May	TmM	Actinomycetota	Actinomycetes	Frankiales	Frankiales_unknown	0	0		TmM5	March	TmM	Pseudomonadota	Alphaproteobacteria	Hyphomicrobiales	Hyphomicrobiaceae	Rhodoplanes	0.00393996	0.393996
TmM4	July	TmM	SAR324_clade(Marine_group_B)	0	0		TmM5	September	TmM	Candidatus_Sericytochromatia	Candidatus_Sericytochromatia_unknown	0	0		TmM5	May	TmM	Pseudomonadota	Gammaproteobacteria	Enterobacterales	0	0		TmM5	May	TmM	Actinomycetota	Actinomycetes	Jatrophihabitantales	Jatrophihabitantaceae	0	0		TmM5	March	TmM	Pseudomonadota	Alphaproteobacteria	Hyphomicrobiales	Hyphomicrobiales_Incertae_Sedis	Enhydrobacter	0	0
TmM4	July	TmM	Thermodesulfobacteriota	0	0		TmM5	September	TmM	Candidatus_Sysuimicrobiota	Candidatus_Sysuimicrobiota_Incertae_Sedis	0.0041866	0.41866		TmM5	May	TmM	Pseudomonadota	Gammaproteobacteria	Gammaproteobacteria_Incertae_Sedis	0.0252792	2.52792		TmM5	May	TmM	Actinomycetota	Actinomycetes	Kineosporiales	Kineosporiaceae	0	0		TmM5	March	TmM	Pseudomonadota	Alphaproteobacteria	Hyphomicrobiales	Hyphomicrobiales_KF-JG30-B3	Hyphomicrobiales_KF-JG30-B3_Incertae_Sedis	0	0
TmM4	July	TmM	Thermomicrobiota	0	0		TmM5	September	TmM	Candidatus_Tectimicrobiota	Candidatus_Entotheonellia	0	0		TmM5	May	TmM	Pseudomonadota	Gammaproteobacteria	Gammaproteobacteria_JG36-TzT-191	0	0		TmM5	May	TmM	Actinomycetota	Actinomycetes	Kitasatosporales	Streptomycetaceae	0.00328897	0.328897		TmM5	March	TmM	Pseudomonadota	Alphaproteobacteria	Hyphomicrobiales	Hyphomicrobiales_uncultured	Hyphomicrobiales_uncultured	0	0
TmM4	July	TmM	Verrucomicrobiota	0.175737	17.5737		TmM5	September	TmM	Chlamydiota	Chlamydiia	0	0		TmM5	May	TmM	Pseudomonadota	Gammaproteobacteria	Gammaproteobacteria_KF-JG30-C25	0	0		TmM5	May	TmM	Actinomycetota	Actinomycetes	Micrococcales	Microbacteriaceae	0	0		TmM5	March	TmM	Pseudomonadota	Alphaproteobacteria	Hyphomicrobiales	Kaistiaceae	Bauldia	0	0
TmM4	July	TmM	Vulcanimicrobiota	0.0158899	1.58899		TmM5	September	TmM	Chloroflexota	Anaerolineae	0.0132376	1.32376		TmM5	May	TmM	Pseudomonadota	Gammaproteobacteria	Gammaproteobacteria_WD260	0.00722809	0.722809		TmM5	May	TmM	Actinomycetota	Actinomycetes	Micrococcales	Micrococcaceae	0	0		TmM5	March	TmM	Pseudomonadota	Alphaproteobacteria	Hyphomicrobiales	Methylobacteriaceae	Methylobacterium-Methylorubrum	0	0
TmM4	September	TmM	Acidobacteriota	0.194936	19.4936		TmM5	September	TmM	Chloroflexota	Chloroflexota_AD3	0.0958931	9.58931		TmM5	May	TmM	Pseudomonadota	Gammaproteobacteria	Gammaproteobacteria_unknown	0	0		TmM5	May	TmM	Actinomycetota	Actinomycetes	Micromonosporales	Micromonosporaceae	0	0		TmM5	March	TmM	Pseudomonadota	Alphaproteobacteria	Hyphomicrobiales	Nitrobacteraceae	Bradyrhizobium	0.00517824	0.517824
TmM4	September	TmM	Actinomycetota	0.061626	6.1626		TmM5	September	TmM	Chloroflexota	Chloroflexota_JG30-KF-CM66	0.00510367	0.510367		TmM5	May	TmM	Pseudomonadota	Gammaproteobacteria	Legionellales	0	0		TmM5	May	TmM	Actinomycetota	Actinomycetes	Mycobacteriales	Corynebacteriaceae	0	0		TmM5	March	TmM	Pseudomonadota	Alphaproteobacteria	Hyphomicrobiales	Parvibaculaceae	Parvibaculaceae_uncultured	0	0
TmM4	September	TmM	Armatimonadota	0.00185275	0.185275		TmM5	September	TmM	Chloroflexota	Chloroflexota_KD4-96	0	0		TmM5	May	TmM	Pseudomonadota	Gammaproteobacteria	Lysobacterales	0.000611901	0.0611901		TmM5	May	TmM	Actinomycetota	Actinomycetes	Mycobacteriales	Mycobacteriaceae	0.0247055	2.47055		TmM5	March	TmM	Pseudomonadota	Alphaproteobacteria	Hyphomicrobiales	Reyranellaceae	Reyranella	0.000900563	0.0900563
TmM4	September	TmM	Bacillota	0.000308792	0.0308792		TmM5	September	TmM	Chloroflexota	Chloroflexota_P2-11E	0	0		TmM5	May	TmM	Pseudomonadota	Gammaproteobacteria	Moraxellales	0	0		TmM5	May	TmM	Actinomycetota	Actinomycetes	Mycobacteriales	Nocardiaceae	0	0		TmM5	March	TmM	Pseudomonadota	Alphaproteobacteria	Hyphomicrobiales	Reyranellaceae	Reyranellaceae_uncultured	0	0
TmM4	September	TmM	Bacteria_unknown	0	0		TmM5	September	TmM	Chloroflexota	Chloroflexota_TK10	0.0242424	2.42424		TmM5	May	TmM	Pseudomonadota	Gammaproteobacteria	Nevskiales	0.000267707	0.0267707		TmM5	May	TmM	Actinomycetota	Actinomycetes	Propionibacteriales	Nocardioidaceae	0	0		TmM5	March	TmM	Pseudomonadota	Alphaproteobacteria	Hyphomicrobiales	Rhizobiaceae	Allorhizobium-Neorhizobium-Pararhizobium-Rhizobium	0	0
TmM4	September	TmM	Bacteroidota	0.00198509	0.198509		TmM5	September	TmM	Chloroflexota	Chloroflexota_unknown	0	0		TmM5	May	TmM	Pseudomonadota	Gammaproteobacteria	Oceanospirillales	0	0		TmM5	May	TmM	Actinomycetota	Actinomycetes	Propionibacteriales	Propionibacteriaceae	0	0		TmM5	March	TmM	Pseudomonadota	Alphaproteobacteria	Hyphomicrobiales	Rhizobiaceae	Rhizobiaceae_unknown	0	0
TmM4	September	TmM	Bdellovibrionota	0.00216154	0.216154		TmM5	September	TmM	Chloroflexota	Dehalococcoidia	0	0		TmM5	May	TmM	Pseudomonadota	Gammaproteobacteria	Pasteurellales	0	0		TmM5	May	TmM	Actinomycetota	Actinomycetes	Pseudonocardiales	Pseudonocardiaceae	0.00405385	0.405385		TmM5	March	TmM	Pseudomonadota	Alphaproteobacteria	Hyphomicrobiales	Roseiarcaceae	Roseiarcus	0.00600375	0.600375
TmM4	September	TmM	Candidatus_Berkelbacteria	0	0		TmM5	September	TmM	Chloroflexota	Ktedonobacteria	0.0480463	4.80463		TmM5	May	TmM	Pseudomonadota	Gammaproteobacteria	Pseudomonadales	0	0		TmM5	May	TmM	Actinomycetota	Actinomycetes	Sporichthyales	Sporichthyaceae	0	0		TmM5	March	TmM	Pseudomonadota	Alphaproteobacteria	Hyphomicrobiales	Xanthobacteraceae	Labrys	0	0
TmM4	September	TmM	Candidatus_Deferrimicrobiota	0	0		TmM5	September	TmM	Chloroflexota	Tepidiformia	0	0		TmM5	May	TmM	Pseudomonadota	Gammaproteobacteria	Steroidobacterales	0	0		TmM5	May	TmM	Actinomycetota	Actinomycetes	Streptosporangiales	Streptosporangiaceae	0	0		TmM5	March	TmM	Pseudomonadota	Alphaproteobacteria	Hyphomicrobiales	Xanthobacteraceae	Xanthobacteraceae_Incertae_Sedis	0.0012758	0.12758
TmM4	September	TmM	Candidatus_Dependentiae	8.82262e-05	0.00882262		TmM5	September	TmM	Elusimicrobiota	Elusimicrobia	0.000279107	0.0279107		TmM5	May	TmM	Pseudomonadota	Pseudomonadota_unknown	Pseudomonadota_unknown	0	0		TmM5	May	TmM	Actinomycetota	Actinomycetes	Streptosporangiales	Thermomonosporaceae	0	0		TmM5	March	TmM	Pseudomonadota	Alphaproteobacteria	Hyphomicrobiales	Xanthobacteraceae	Xanthobacteraceae_uncultured	0.0427767	4.27767
TmM4	September	TmM	Candidatus_Jorgensenbacteria	0	0		TmM5	September	TmM	Elusimicrobiota	Elusimicrobiota_Lineage_IIa	0	0		TmM5	May	TmM	RCP2-54	RCP2-54_Incertae_Sedis	RCP2-54_Incertae_Sedis	0.0219902	2.19902		TmM5	May	TmM	Actinomycetota	Actinomycetota_MB-A2-108	Actinomycetota_MB-A2-108_Incertae_Sedis	Actinomycetota_MB-A2-108_Incertae_Sedis	0.000803121	0.0803121		TmM5	March	TmM	Pseudomonadota	Alphaproteobacteria	Hyphomicrobiales	Xanthobacteraceae	Xanthobacteraceae_unknown	0.01606	1.606
TmM4	September	TmM	Candidatus_Kapaibacteriota	0.000485244	0.0485244		TmM5	September	TmM	FCPU426	FCPU426_Incertae_Sedis	0	0		TmM5	May	TmM	SAR324_clade(Marine_group_B)	SAR324_clade(Marine_group_B)_Incertae_Sedis	SAR324_clade(Marine_group_B)_Incertae_Sedis	0	0		TmM5	May	TmM	Actinomycetota	Thermoleophilia	Gaiellales	Gaiellaceae	0.00718984	0.718984		TmM5	March	TmM	Pseudomonadota	Alphaproteobacteria	Hyphomonadales	Hyphomonadaceae	Hyphomonadaceae_SWB02	0	0
TmM4	September	TmM	Candidatus_Melainabacteria	0.00295558	0.295558		TmM5	September	TmM	Gemmatimonadota	Gemmatimonadia	0.0115231	1.15231		TmM5	May	TmM	Thermodesulfobacteriota	Candidatus_Dadabacteria	Candidatus_Dadabacteria_Incertae_Sedis	0	0		TmM5	May	TmM	Actinomycetota	Thermoleophilia	Gaiellales	Gaiellales_uncultured	0.00566009	0.566009		TmM5	March	TmM	Pseudomonadota	Alphaproteobacteria	Micropepsales	Micropepsaceae	Micropepsaceae_uncultured	0	0
TmM4	September	TmM	Candidatus_Parcubacteria	0	0		TmM5	September	TmM	Mycoplasmatota	Mollicutes	0	0		TmM5	May	TmM	Thermodesulfobacteriota	Desulfuromonadia	Geobacterales	0.000764877	0.0764877		TmM5	May	TmM	Actinomycetota	Thermoleophilia	Gaiellales	Gaiellales_unknown	0	0		TmM5	March	TmM	Pseudomonadota	Alphaproteobacteria	Micropepsales	Micropepsaceae	Micropepsaceae_unknown	0.00236398	0.236398
TmM4	September	TmM	Candidatus_Rokuibacteriota	0.00886673	0.886673		TmM5	September	TmM	Myxococcota	Myxococcia	0.00454545	0.454545		TmM5	May	TmM	Thermodesulfobacteriota	Thermodesulfobacteriota_uncultured	Thermodesulfobacteriota_uncultured	0	0		TmM5	May	TmM	Actinomycetota	Thermoleophilia	Solirubrobacterales	Conexibacteraceae	0.00818418	0.818418		TmM5	March	TmM	Pseudomonadota	Alphaproteobacteria	Rhodospirillales	Acetobacteraceae	Acetobacteraceae_Incertae_Sedis	0	0
TmM4	September	TmM	Candidatus_Saccharibacteria	0.00277913	0.277913		TmM5	September	TmM	Myxococcota	Myxococcota_bacteriap25	0	0		TmM5	May	TmM	Thermomicrobiota	Thermomicrobia	Sphaerobacterales	0	0		TmM5	May	TmM	Actinomycetota	Thermoleophilia	Solirubrobacterales	Solirubrobacteraceae	0.0107465	1.07465		TmM5	March	TmM	Pseudomonadota	Alphaproteobacteria	Rhodospirillales	Acetobacteraceae	Acetobacteraceae_uncultured	0.00409006	0.409006
TmM4	September	TmM	Candidatus_Sericytochromatia	0	0		TmM5	September	TmM	Myxococcota	Polyangia	0.00438596	0.438596		TmM5	May	TmM	Thermomicrobiota	Thermomicrobia	Thermomicrobiales	0.000688389	0.0688389		TmM5	May	TmM	Actinomycetota	Thermoleophilia	Solirubrobacterales	Solirubrobacterales_67-14	0.00328897	0.328897		TmM5	March	TmM	Pseudomonadota	Alphaproteobacteria	Rhodospirillales	Acetobacteraceae	Acetobacteraceae_unknown	0.00138837	0.138837
TmM4	September	TmM	Candidatus_Sysuimicrobiota	0.0033526	0.33526		TmM5	September	TmM	NB1-j	NB1-j_Incertae_Sedis	0.000478469	0.0478469		TmM5	May	TmM	Verrucomicrobiota	Methylacidiphilae	Methylacidiphilales	0.000229463	0.0229463		TmM5	May	TmM	Actinomycetota	Thermoleophilia	Solirubrobacterales	Solirubrobacterales_unknown	0	0		TmM5	March	TmM	Pseudomonadota	Alphaproteobacteria	Rhodospirillales	Acetobacteraceae	Acidicaldus	0	0
TmM4	September	TmM	Candidatus_Tectimicrobiota	0	0		TmM5	September	TmM	Nitrospirota	Nitrospiria	0.000438596	0.0438596		TmM5	May	TmM	Verrucomicrobiota	Opitutia	Opitutales	0	0		TmM5	May	TmM	Armatimonadota	Armatimonadia	Armatimonadales	Armatimonadaceae	0	0		TmM5	March	TmM	Pseudomonadota	Alphaproteobacteria	Rhodospirillales	Acetobacteraceae	Acidiphilium	0	0
TmM4	September	TmM	Chlamydiota	0.000220566	0.0220566		TmM5	September	TmM	Planctomycetota	Phycisphaerae	0.00243222	0.243222		TmM5	May	TmM	Verrucomicrobiota	Spartobacteria	Chthoniobacterales	0.0916322	9.16322		TmM5	May	TmM	Armatimonadota	Armatimonadia	Armatimonadales	Armatimonadales_Incertae_Sedis	0	0		TmM5	March	TmM	Pseudomonadota	Alphaproteobacteria	Rhodospirillales	Acetobacteraceae	Acidisphaera	0	0
TmM4	September	TmM	Chloroflexota	0.175305	17.5305		TmM5	September	TmM	Planctomycetota	Planctomycetia	0.128828	12.8828		TmM5	May	TmM	Verrucomicrobiota	Spartobacteria	Spartobacteria_Incertae_Sedis	0.0557213	5.57213		TmM5	May	TmM	Armatimonadota	Armatimonadota_uncultured	Armatimonadota_uncultured	Armatimonadota_uncultured	0.00290653	0.290653		TmM5	March	TmM	Pseudomonadota	Alphaproteobacteria	Rhodospirillales	Acetobacteraceae	Acidocella	0	0
TmM4	September	TmM	Elusimicrobiota	0	0		TmM5	September	TmM	Planctomycetota	Planctomycetota_BD7-11	0	0		TmM5	May	TmM	Verrucomicrobiota	Terrimicrobiia	Terrimicrobiales	0	0		TmM5	May	TmM	Armatimonadota	Chthonomonadia	Chthonomonadales	Chthonomonadaceae	0	0		TmM5	March	TmM	Pseudomonadota	Alphaproteobacteria	Rhodospirillales	Acetobacteraceae	Rhodopila	0	0
TmM4	September	TmM	FCPU426	0	0		TmM5	September	TmM	Planctomycetota	Planctomycetota_OM190	0	0		TmM5	May	TmM	Verrucomicrobiota	Verrucomicrobiia	Limisphaerales	0.00260058	0.260058		TmM5	May	TmM	Armatimonadota	Chthonomonadia	Chthonomonadales	Chthonomonadales_Incertae_Sedis	0.000611901	0.0611901		TmM5	March	TmM	Pseudomonadota	Alphaproteobacteria	Rhodospirillales	Acetobacteraceae	Rhodovastum	0	0
TmM4	September	TmM	Gemmatimonadota	0.0111165	1.11165		TmM5	September	TmM	Planctomycetota	Planctomycetota_Pla4_lineage	0	0		TmM5	May	TmM	Verrucomicrobiota	Verrucomicrobiia	Verrucomicrobiales	0	0		TmM5	May	TmM	Armatimonadota	Fimbriimonadia	Fimbriimonadales	Fimbriimonadaceae	0.000650145	0.0650145		TmM5	March	TmM	Pseudomonadota	Alphaproteobacteria	Rhodospirillales	Dongiaceae	Aliidongia	0	0
TmM4	September	TmM	Mycoplasmatota	0	0		TmM5	September	TmM	Pseudomonadota	Alphaproteobacteria	0.107735	10.7735		TmM5	May	TmM	Verrucomicrobiota	Verrucomicrobiia	Verrucomicrobiia_S-BQ2-57_soil_group	0	0		TmM5	May	TmM	Bacillota	Bacilli	Bacillales	Alicyclobacillaceae	0	0		TmM5	March	TmM	Pseudomonadota	Alphaproteobacteria	Rhodospirillales	Dongiaceae	Dongia	0	0
TmM4	September	TmM	Myxococcota	0.00198509	0.198509		TmM5	September	TmM	Pseudomonadota	Betaproteobacteria	0.0223684	2.23684		TmM5	May	TmM	Vulcanimicrobiota	Vulcanimicrobiia	Vulcanimicrobiia_Incertae_Sedis	0.0232905	2.32905		TmM5	May	TmM	Bacillota	Bacilli	Bacillales	Bacillaceae	0.00107083	0.107083		TmM5	March	TmM	Pseudomonadota	Alphaproteobacteria	Rhodospirillales	Magnetospirillaceae	Magnetospirillaceae_uncultured	0	0
TmM4	September	TmM	NB1-j	0	0		TmM5	September	TmM	Pseudomonadota	Gammaproteobacteria	0.035008	3.5008		TmM5	July	TmM	Acidobacteriota	Acidobacteriota_Subgroup_5	Acidobacteriota_Subgroup_5_Incertae_Sedis	0	0		TmM5	May	TmM	Bacillota	Bacilli	Bacillales	Bacillales_unknown	0	0		TmM5	March	TmM	Pseudomonadota	Alphaproteobacteria	Rhodospirillales	Rhodospirillaceae	Incertae_Sedis	0	0
TmM4	September	TmM	Nitrospirota	0	0		TmM5	September	TmM	Pseudomonadota	Pseudomonadota_unknown	0	0		TmM5	July	TmM	Acidobacteriota	Blastocatellia	Blastocatellales	0	0		TmM5	May	TmM	Bacillota	Bacilli	Bacillales	Paenibacillaceae	0	0		TmM5	March	TmM	Pseudomonadota	Alphaproteobacteria	Rhodospirillales	Rhodospirillaceae	Inquilinus	0	0
TmM4	September	TmM	Planctomycetota	0.114782	11.4782		TmM5	September	TmM	RCP2-54	RCP2-54_Incertae_Sedis	0.0160287	1.60287		TmM5	July	TmM	Acidobacteriota	Blastocatellia	Blastocatellia_11-24	0.000898742	0.0898742		TmM5	May	TmM	Bacillota	Bacilli	Bacillales	Staphylococcaceae	0	0		TmM5	March	TmM	Pseudomonadota	Alphaproteobacteria	Rhodospirillales	Rhodospirillaceae	Rhodospirillaceae_uncultured	0.00097561	0.097561
TmM4	September	TmM	Pseudomonadota	0.186598	18.6598		TmM5	September	TmM	SAR324_clade(Marine_group_B)	SAR324_clade(Marine_group_B)_Incertae_Sedis	0	0		TmM5	July	TmM	Acidobacteriota	Blastocatellia	Blastocatellia_Elev-16S-573	0.000813147	0.0813147		TmM5	May	TmM	Bacillota	Bacilli	Bacilli_Unknown	Bacilli_Unknown	0	0		TmM5	March	TmM	Pseudomonadota	Alphaproteobacteria	Rhodospirillales	Rhodospirillaceae	Rhodospirillaceae_unknown	0	0
TmM4	September	TmM	RCP2-54	0.0211743	2.11743		TmM5	September	TmM	Thermodesulfobacteriota	Candidatus_Dadabacteria	0	0		TmM5	July	TmM	Acidobacteriota	Holophagae	Holophagae_Subgroup_7	0.00903021	0.903021		TmM5	May	TmM	Bacillota	Bacillota_unknown	Bacillota_unknown	Bacillota_unknown	0	0		TmM5	March	TmM	Pseudomonadota	Alphaproteobacteria	Rhodospirillales	Rhodospirillaceae	Telmatospirillum	0	0
TmM4	September	TmM	SAR324_clade(Marine_group_B)	0	0		TmM5	September	TmM	Thermodesulfobacteriota	Desulfuromonadia	0	0		TmM5	July	TmM	Acidobacteriota	Terriglobia	Bryobacterales	0.0168193	1.68193		TmM5	May	TmM	Bacillota	Clostridia	Eubacteriales	Clostridiaceae	0	0		TmM5	March	TmM	Pseudomonadota	Alphaproteobacteria	Rhodospirillales	Rhodospirillales_uncultured	Rhodospirillales_uncultured	0.0398499	3.98499
TmM4	September	TmM	Thermodesulfobacteriota	0.000838149	0.0838149		TmM5	September	TmM	Thermodesulfobacteriota	Thermodesulfobacteriota_uncultured	0	0		TmM5	July	TmM	Acidobacteriota	Terriglobia	Terriglobales	0.0354789	3.54789		TmM5	May	TmM	Bacillota	Clostridia	Eubacteriales	Oscillospiraceae	0	0		TmM5	March	TmM	Pseudomonadota	Alphaproteobacteria	Rickettsiales	Rickettsiaceae	Rickettsia	0	0
TmM4	September	TmM	Thermomicrobiota	0	0		TmM5	September	TmM	Thermomicrobiota	Thermomicrobia	0	0		TmM5	July	TmM	Acidobacteriota	Terriglobia	Terriglobia_Subgroup_12	0	0		TmM5	May	TmM	Bacillota	Clostridia	Eubacteriales	Symbiobacteriaceae	0	0		TmM5	March	TmM	Pseudomonadota	Alphaproteobacteria	Rickettsiales	Rickettsiales_SM2D12	Rickettsiales_SM2D12_Incertae_Sedis	0	0
TmM4	September	TmM	Verrucomicrobiota	0.163351	16.3351		TmM5	September	TmM	Verrucomicrobiota	Methylacidiphilae	0	0		TmM5	July	TmM	Acidobacteriota	Terriglobia	Terriglobia_Subgroup_13	0	0		TmM5	May	TmM	Bacillota	Clostridia	Lachnospirales	Lachnospiraceae	0	0		TmM5	March	TmM	Pseudomonadota	Alphaproteobacteria	Sphingomonadales	Sphingomonadaceae	Novosphingobium	0	0
TmM4	September	TmM	Vulcanimicrobiota	0.0432308	4.32308		TmM5	September	TmM	Verrucomicrobiota	Opitutia	0	0		TmM5	July	TmM	Acidobacteriota	Terriglobia	Terriglobia_Subgroup_2	0.0772918	7.72918		TmM5	May	TmM	Bacillota	Clostridia	Lutisporales	Lutisporaceae	0	0		TmM5	March	TmM	Pseudomonadota	Alphaproteobacteria	Sphingomonadales	Sphingomonadaceae	Sphingobium	0	0
TmM4	November	TmM	Acidobacteriota	0.250487	25.0487		TmM5	September	TmM	Verrucomicrobiota	Spartobacteria	0.116148	11.6148		TmM5	July	TmM	Acidobacteriota	Terriglobia	Terriglobia_unknown	0	0		TmM5	May	TmM	Bacillota	Erysipelotrichia	Erysipelotrichales	Erysipelotrichaceae	0	0		TmM5	March	TmM	Pseudomonadota	Alphaproteobacteria	Sphingomonadales	Sphingomonadaceae	Sphingomonadaceae_unknown	0	0
TmM4	November	TmM	Actinomycetota	0.0729415	7.29415		TmM5	September	TmM	Verrucomicrobiota	Terrimicrobiia	0	0		TmM5	July	TmM	Acidobacteriota	Thermoanaerobaculia	Thermoanaerobaculales	0	0		TmM5	May	TmM	Bacteria_unknown	Bacteria_unknown	Bacteria_unknown	Bacteria_unknown	0.000956096	0.0956096		TmM5	March	TmM	Pseudomonadota	Alphaproteobacteria	Sphingomonadales	Sphingomonadaceae	Sphingomonas	0	0
TmM4	November	TmM	Armatimonadota	0.000401967	0.0401967		TmM5	September	TmM	Verrucomicrobiota	Verrucomicrobiia	0.00318979	0.318979		TmM5	July	TmM	Acidobacteriota	Vicinamibacteria	Vicinamibacterales	0.0358641	3.58641		TmM5	May	TmM	Bacteroidota	Bacteroidia	Bacteroidia_unknown	Bacteroidia_unknown	0	0		TmM5	March	TmM	Pseudomonadota	Betaproteobacteria	Burkholderiales	Alcaligenaceae	Alcaligenaceae_unknown	0	0
TmM4	November	TmM	Bacillota	0.000989456	0.0989456		TmM5	September	TmM	Vulcanimicrobiota	Vulcanimicrobiia	0.0489234	4.89234		TmM5	July	TmM	Acidobacteriota	Vicinamibacteria	Vicinamibacteria_Subgroup_17	0	0		TmM5	May	TmM	Bacteroidota	Bacteroidia	Chitinophagales	Chitinophagales_37-13	0	0		TmM5	March	TmM	Pseudomonadota	Betaproteobacteria	Burkholderiales	Burkholderiaceae	Burkholderia-Caballeronia-Paraburkholderia	0.0142589	1.42589
TmM4	November	TmM	Bacteria_unknown	0.000154603	0.0154603		TmM5	November	TmM	Acidobacteriota	Acidobacteriota_Subgroup_5	0.00102364	0.102364		TmM5	July	TmM	Actinomycetota	Acidimicrobiia	Acidimicrobiales	0.00787469	0.787469		TmM5	May	TmM	Bacteroidota	Chitinophagia	Chitinophagales	Chitinophagaceae	0.00244761	0.244761		TmM5	March	TmM	Pseudomonadota	Betaproteobacteria	Burkholderiales	Burkholderiaceae	Cupriavidus	0	0
TmM4	November	TmM	Bacteroidota	0.000773013	0.0773013		TmM5	November	TmM	Acidobacteriota	Blastocatellia	0.00553405	0.553405		TmM5	July	TmM	Actinomycetota	Acidimicrobiia	Acidimicrobiia_uncultured	0	0		TmM5	May	TmM	Bacteroidota	Chitinophagia	Chitinophagales	Chitinophagales_uncultured	0	0		TmM5	March	TmM	Pseudomonadota	Betaproteobacteria	Burkholderiales	Burkholderiales_A21b	Burkholderiales_A21b_Incertae_Sedis	0.00116323	0.116323
TmM4	November	TmM	Bdellovibrionota	0.00129866	0.129866		TmM5	November	TmM	Acidobacteriota	Holophagae	0.0042545	0.42545		TmM5	July	TmM	Actinomycetota	Acidimicrobiia	Acidimicrobiia_unknown	0.00282462	0.282462		TmM5	May	TmM	Bacteroidota	Chitinophagia	Chitinophagales	Chitinophagales_unknown	0	0		TmM5	March	TmM	Pseudomonadota	Betaproteobacteria	Burkholderiales	Burkholderiales_SC-I-84	Burkholderiales_SC-I-84_Incertae_Sedis	0	0
TmM4	November	TmM	Candidatus_Berkelbacteria	0	0		TmM5	November	TmM	Acidobacteriota	Terriglobia	0.20508	20.508		TmM5	July	TmM	Actinomycetota	Actinomycetes	Acidothermales	0	0		TmM5	May	TmM	Bacteroidota	Cytophagia	Cytophagales	Cytophagaceae	0	0		TmM5	March	TmM	Pseudomonadota	Betaproteobacteria	Burkholderiales	Burkholderiales_TRA3-20	Burkholderiales_TRA3-21_Incertae_Sedis	0	0
TmM4	November	TmM	Candidatus_Deferrimicrobiota	0	0		TmM5	November	TmM	Acidobacteriota	Thermoanaerobaculia	0.000991651	0.0991651		TmM5	July	TmM	Actinomycetota	Actinomycetes	Actinomycetes_unknown	0	0		TmM5	May	TmM	Bacteroidota	Cytophagia	Cytophagales	Microscillaceae	0	0		TmM5	March	TmM	Pseudomonadota	Betaproteobacteria	Burkholderiales	Burkholderiales_unknown	NA	0	0
TmM4	November	TmM	Candidatus_Dependentiae	0.00102038	0.102038		TmM5	November	TmM	Acidobacteriota	Vicinamibacteria	0.0182016	1.82016		TmM5	July	TmM	Actinomycetota	Actinomycetes	Catenulisporales	0	0		TmM5	May	TmM	Bacteroidota	Flavobacteriia	Flavobacteriales	Blattabacteriaceae	0	0		TmM5	March	TmM	Pseudomonadota	Betaproteobacteria	Burkholderiales	Comamonadaceae	Comamonadaceae_uncultured	0	0
TmM4	November	TmM	Candidatus_Jorgensenbacteria	0	0		TmM5	November	TmM	Actinomycetota	Acidimicrobiia	0.0122517	1.22517		TmM5	July	TmM	Actinomycetota	Actinomycetes	Frankiales	0	0		TmM5	May	TmM	Bacteroidota	Flavobacteriia	Flavobacteriales	Flavobacteriaceae	0	0		TmM5	March	TmM	Pseudomonadota	Betaproteobacteria	Burkholderiales	Comamonadaceae	Comamonadaceae_unknown	0	0
TmM4	November	TmM	Candidatus_Kapaibacteriota	6.1841e-05	0.0061841		TmM5	November	TmM	Actinomycetota	Actinomycetes	0.0581555	5.81555		TmM5	July	TmM	Actinomycetota	Actinomycetes	Jatrophihabitantales	0.000898742	0.0898742		TmM5	May	TmM	Bacteroidota	Flavobacteriia	Flavobacteriales	Weeksellaceae	0	0		TmM5	March	TmM	Pseudomonadota	Betaproteobacteria	Burkholderiales	Comamonadaceae	Delftia	0	0
TmM4	November	TmM	Candidatus_Melainabacteria	0.00287561	0.287561		TmM5	November	TmM	Actinomycetota	Actinomycetota_MB-A2-108	0	0		TmM5	July	TmM	Actinomycetota	Actinomycetes	Kineosporiales	0	0		TmM5	May	TmM	Bacteroidota	Sphingobacteriia	Sphingobacteriales	Sphingobacteriaceae	0	0		TmM5	March	TmM	Pseudomonadota	Betaproteobacteria	Burkholderiales	Comamonadaceae	Variovorax	0	0
TmM4	November	TmM	Candidatus_Parcubacteria	0	0		TmM5	November	TmM	Actinomycetota	Thermoleophilia	0.019929	1.9929		TmM5	July	TmM	Actinomycetota	Actinomycetes	Kitasatosporales	0.00252504	0.252504		TmM5	May	TmM	Bacteroidota	Sphingobacteriia	Sphingobacteriales	Sphingobacteriales_CWT_CU03-E12	0	0		TmM5	March	TmM	Pseudomonadota	Betaproteobacteria	Burkholderiales	Oxalobacteraceae	Herminiimonas	0	0
TmM4	November	TmM	Candidatus_Rokuibacteriota	0.00973996	0.973996		TmM5	November	TmM	Armatimonadota	Armatimonadia	0	0		TmM5	July	TmM	Actinomycetota	Actinomycetes	Micrococcales	0	0		TmM5	May	TmM	Bacteroidota	Sphingobacteriia	Sphingobacteriales	Sphingobacteriales_env.OPS_17	0	0		TmM5	March	TmM	Pseudomonadota	Betaproteobacteria	Burkholderiales	Oxalobacteraceae	Janthinobacterium	0	0
TmM4	November	TmM	Candidatus_Saccharibacteria	0.000927615	0.0927615		TmM5	November	TmM	Armatimonadota	Armatimonadota_uncultured	0.000639775	0.0639775		TmM5	July	TmM	Actinomycetota	Actinomycetes	Micromonosporales	0	0		TmM5	May	TmM	Bdellovibrionota	Bdellovibrionia	Bdellovibrionales	Pseudobdellovibrionaceae	0	0		TmM5	March	TmM	Pseudomonadota	Betaproteobacteria	Burkholderiales	Oxalobacteraceae	Massilia	0	0
TmM4	November	TmM	Candidatus_Sericytochromatia	0	0		TmM5	November	TmM	Armatimonadota	Chthonomonadia	0	0		TmM5	July	TmM	Actinomycetota	Actinomycetes	Mycobacteriales	0.0387743	3.87743		TmM5	May	TmM	Bdellovibrionota	Oligoflexia	Oligoflexales	Oligoflexales_uncultured	0	0		TmM5	March	TmM	Pseudomonadota	Betaproteobacteria	Burkholderiales	Oxalobacteraceae	Oxalobacteraceae_uncultured	0	0
TmM4	November	TmM	Candidatus_Sysuimicrobiota	0.00142234	0.142234		TmM5	November	TmM	Armatimonadota	Fimbriimonadia	0.000351876	0.0351876		TmM5	July	TmM	Actinomycetota	Actinomycetes	Propionibacteriales	0	0		TmM5	May	TmM	Bdellovibrionota	Oligoflexia	Oligoflexia_0319-6G20	Oligoflexia_0319-6G20	0.000382438	0.0382438		TmM5	March	TmM	Pseudomonadota	Betaproteobacteria	Burkholderiales	Oxalobacteraceae	Oxalobacteraceae_unknown	0	0
TmM4	November	TmM	Candidatus_Tectimicrobiota	0	0		TmM5	November	TmM	Bacillota	Bacilli	0.00108762	0.108762		TmM5	July	TmM	Actinomycetota	Actinomycetes	Pseudonocardiales	0	0		TmM5	May	TmM	Bdellovibrionota	Oligoflexia	Oligoflexia_0319-6G20_Incertae_Sedis	Oligoflexia_0319-6G20	0	0		TmM5	March	TmM	Pseudomonadota	Betaproteobacteria	Burkholderiales	Oxalobacteraceae	Undibacterium	0	0
TmM4	November	TmM	Chlamydiota	0	0		TmM5	November	TmM	Bacillota	Bacillota_unknown	0	0		TmM5	July	TmM	Actinomycetota	Actinomycetes	Sporichthyales	0	0		TmM5	May	TmM	Bdellovibrionota	Oligoflexia	Silvanigrellales	Silvanigrellaceae	0	0		TmM5	March	TmM	Pseudomonadota	Betaproteobacteria	Burkholderiales	Sutterellaceae	Sutterellaceae_uncultured	0	0
TmM4	November	TmM	Chloroflexota	0.0731888	7.31888		TmM5	November	TmM	Bacillota	Clostridia	0	0		TmM5	July	TmM	Actinomycetota	Actinomycetes	Streptosporangiales	0	0		TmM5	May	TmM	Candidatus_Berkelbacteria	Candidatus_Berkelbacteria_Incertae_Sedis	Candidatus_Berkelbacteria_Incertae_Sedis	Candidatus_Berkelbacteria_Incertae_Sedis	0	0		TmM5	March	TmM	Pseudomonadota	Betaproteobacteria	Neisseriales	Chromobacteriaceae	Chromobacterium	0	0
TmM4	November	TmM	Elusimicrobiota	0	0		TmM5	November	TmM	Bacillota	Erysipelotrichia	0	0		TmM5	July	TmM	Actinomycetota	Actinomycetota_MB-A2-108	Actinomycetota_MB-A2-108_Incertae_Sedis	0	0		TmM5	May	TmM	Candidatus_Deferrimicrobiota	Candidatus_Deferrimicrobia	Candidatus_Deferrimicrobiales	Candidatus_Deferrimicrobiaceae	0.00049717	0.049717		TmM5	March	TmM	Pseudomonadota	Betaproteobacteria	Neisseriales	Neisseriaceae	Crenobacter	0	0
TmM4	November	TmM	FCPU426	0.000123682	0.0123682		TmM5	November	TmM	Bacteria_unknown	Bacteria_unknown	0.000159944	0.0159944		TmM5	July	TmM	Actinomycetota	Thermoleophilia	Gaiellales	0.00744672	0.744672		TmM5	May	TmM	Candidatus_Dependentiae	Candidatus_Babeliae	Candidatus_Babeliales	Candidatus_Babeliaceae	0	0		TmM5	March	TmM	Pseudomonadota	Betaproteobacteria	Nitrosomonadales	Nitrosomonadaceae	Nitrosomonadaceae_DSSD61	0	0
TmM4	November	TmM	Gemmatimonadota	0.00176247	0.176247		TmM5	November	TmM	Bacteroidota	Bacteroidia	0	0		TmM5	July	TmM	Actinomycetota	Thermoleophilia	Solirubrobacterales	0.0241804	2.41804		TmM5	May	TmM	Candidatus_Dependentiae	Candidatus_Babeliae	Candidatus_Babeliales	Candidatus_Babeliales_Incertae_Sedis	0	0		TmM5	March	TmM	Pseudomonadota	Betaproteobacteria	Nitrosomonadales	Nitrosomonadaceae	Nitrosomonadaceae_Ellin6067	0.000938086	0.0938086
TmM4	November	TmM	Mycoplasmatota	0	0		TmM5	November	TmM	Bacteroidota	Chitinophagia	0.00172739	0.172739		TmM5	July	TmM	Armatimonadota	Armatimonadia	Armatimonadales	0	0		TmM5	May	TmM	Candidatus_Dependentiae	Candidatus_Babeliae	Candidatus_Babeliales	Candidatus_Babeliales_UBA12409	0	0		TmM5	March	TmM	Pseudomonadota	Betaproteobacteria	Nitrosomonadales	Nitrosomonadaceae	Nitrosomonadaceae_IS-44	0	0
TmM4	November	TmM	Myxococcota	0.00281377	0.281377		TmM5	November	TmM	Bacteroidota	Cytophagia	0.00111961	0.111961		TmM5	July	TmM	Armatimonadota	Armatimonadota_uncultured	Armatimonadota_uncultured	0.00201147	0.201147		TmM5	May	TmM	Candidatus_Dependentiae	Candidatus_Babeliae	Candidatus_Babeliales	Candidatus_Babeliales_unknown	0	0		TmM5	March	TmM	Pseudomonadota	Betaproteobacteria	Nitrosomonadales	Nitrosomonadaceae	Nitrosomonadaceae_MND1	0	0
TmM4	November	TmM	NB1-j	0	0		TmM5	November	TmM	Bacteroidota	Flavobacteriia	0	0		TmM5	July	TmM	Armatimonadota	Chthonomonadia	Chthonomonadales	0	0		TmM5	May	TmM	Candidatus_Dependentiae	Candidatus_Dependentiae_Incertae_Sedis	Candidatus_Dependentiae_Incertae_Sedis	Candidatus_Dependentiae_Incertae_Sedis	0.000114732	0.0114732		TmM5	March	TmM	Pseudomonadota	Betaproteobacteria	Nitrosomonadales	Nitrosomonadaceae	Nitrosomonadaceae_mle1-7	0	0
TmM4	November	TmM	Nitrospirota	0	0		TmM5	November	TmM	Bacteroidota	Sphingobacteriia	0	0		TmM5	July	TmM	Armatimonadota	Fimbriimonadia	Fimbriimonadales	0	0		TmM5	May	TmM	Candidatus_Jorgensenbacteria	Candidatus_Jorgensenbacteria_Incertae_Sedis	Candidatus_Jorgensenbacteria_Incertae_Sedis	Candidatus_Jorgensenbacteria_Incertae_Sedis	0	0		TmM5	March	TmM	Pseudomonadota	Betaproteobacteria	Nitrosomonadales	Nitrosomonadaceae	Nitrosomonadaceae_uncultured	0	0
TmM4	November	TmM	Planctomycetota	0.139173	13.9173		TmM5	November	TmM	Bdellovibrionota	Bdellovibrionia	0.00051182	0.051182		TmM5	July	TmM	Bacillota	Bacilli	Bacillales	0	0		TmM5	May	TmM	Candidatus_Kapaibacteriota	Candidatus_Kapaibacteriota_Incertae_Sedis	Candidatus_Kapaibacteriota_Incertae_Sedis	Candidatus_Kapaibacteriota_Incertae_Sedis	0	0		TmM5	March	TmM	Pseudomonadota	Betaproteobacteria	Nitrosomonadales	Nitrosomonadaceae	Nitrosomonadaceae_unknown	0.000487805	0.0487805
TmM4	November	TmM	Pseudomonadota	0.222751	22.2751		TmM5	November	TmM	Bdellovibrionota	Oligoflexia	0.00249512	0.249512		TmM5	July	TmM	Bacillota	Bacilli	Bacilli_Unknown	0	0		TmM5	May	TmM	Candidatus_Melainabacteria	Candidatus_Melainabacteria_Incertae_Sedis	Candidatus_Obscuribacterales	Candidatus_Obscuribacteraceae	0.000879608	0.0879608		TmM5	March	TmM	Pseudomonadota	Betaproteobacteria	Rhodocyclales	Rhodocyclaceae	Rhodocyclaceae_unknown	0	0
TmM4	November	TmM	RCP2-54	0.0305185	3.05185		TmM5	November	TmM	Candidatus_Berkelbacteria	Candidatus_Berkelbacteria_Incertae_Sedis	0	0		TmM5	July	TmM	Bacillota	Bacillota_unknown	Bacillota_unknown	0	0		TmM5	May	TmM	Candidatus_Melainabacteria	Vampirovibriophyceae	Vampirovibrionales	Vampirovibrionaceae	0	0		TmM5	March	TmM	Pseudomonadota	Betaproteobacteria	Rhodocyclales	Zoogloeaceae	Uliginosibacterium	0	0
TmM4	November	TmM	SAR324_clade(Marine_group_B)	0	0		TmM5	November	TmM	Candidatus_Deferrimicrobiota	Candidatus_Deferrimicrobia	0	0		TmM5	July	TmM	Bacillota	Clostridia	Eubacteriales	0	0		TmM5	May	TmM	Candidatus_Melainabacteria	Vampirovibriophyceae	Vampirovibrionales	Vampirovibrionales_Incertae_Sedis	0	0		TmM5	March	TmM	Pseudomonadota	Gammaproteobacteria	Enterobacterales	Enterobacteriaceae	Enterobacteriaceae_unknown	0	0
TmM4	November	TmM	Thermodesulfobacteriota	0	0		TmM5	November	TmM	Candidatus_Dependentiae	Candidatus_Babeliae	0.000223921	0.0223921		TmM5	July	TmM	Bacillota	Clostridia	Lachnospirales	0	0		TmM5	May	TmM	Candidatus_Parcubacteria	Candidatus_Parcubacteria_Incertae_Sedis	Candidatus_Parcubacteria_Incertae_Sedis	Candidatus_Parcubacteria_Incertae_Sedis	0	0		TmM5	March	TmM	Pseudomonadota	Gammaproteobacteria	Enterobacterales	Enterobacteriaceae	Escherichia-Shigella	0	0
TmM4	November	TmM	Thermomicrobiota	0	0		TmM5	November	TmM	Candidatus_Dependentiae	Candidatus_Dependentiae_Incertae_Sedis	0	0		TmM5	July	TmM	Bacillota	Clostridia	Lutisporales	0	0		TmM5	May	TmM	Candidatus_Parcubacteria	Candidatus_Parcubacteria_Incertae_Sedis	Candidatus_Parcubacteria_Incertae_Sedis_unknown	Candidatus_Parcubacteria_Incertae_Sedis_unknown	0	0		TmM5	March	TmM	Pseudomonadota	Gammaproteobacteria	Enterobacterales	Erwiniaceae	Erwiniaceae_unknown	0	0
TmM4	November	TmM	Verrucomicrobiota	0.176742	17.6742		TmM5	November	TmM	Candidatus_Jorgensenbacteria	Candidatus_Jorgensenbacteria_Incertae_Sedis	0	0		TmM5	July	TmM	Bacillota	Erysipelotrichia	Erysipelotrichales	0	0		TmM5	May	TmM	Candidatus_Rokuibacteriota	Candidatus_Rokuibacteriota_Incertae_Sedis	Candidatus_Rokuibacteriota_Incertae_Sedis	Candidatus_Rokuibacteriota_Incertae_Sedis	0.0154123	1.54123		TmM5	March	TmM	Pseudomonadota	Gammaproteobacteria	Enterobacterales	Hafniaceae	Hafnia-Obesumbacterium	0	0
TmM4	November	TmM	Vulcanimicrobiota	0.00983272	0.983272		TmM5	November	TmM	Candidatus_Kapaibacteriota	Candidatus_Kapaibacteriota_Incertae_Sedis	0.000287899	0.0287899		TmM5	July	TmM	Bacteria_unknown	Bacteria_unknown	Bacteria_unknown	0.000256783	0.0256783		TmM5	May	TmM	Candidatus_Saccharibacteria	Candidatus_Saccharimonadia	Candidatus_Saccharimonadales	Candidatus_Saccharimonadaceae	0	0		TmM5	March	TmM	Pseudomonadota	Gammaproteobacteria	Enterobacterales	Morganellaceae	Proteus	0	0
TmM3	March	TmM	Acidobacteriota	0.199169	19.9169		TmM5	November	TmM	Candidatus_Melainabacteria	Candidatus_Melainabacteria_Incertae_Sedis	0.00118358	0.118358		TmM5	July	TmM	Bacteroidota	Bacteroidia	Bacteroidia_unknown	0	0		TmM5	May	TmM	Candidatus_Saccharibacteria	Candidatus_Saccharimonadia	Candidatus_Saccharimonadales	Candidatus_Saccharimonadales_Incertae_Sedis	0.000688389	0.0688389		TmM5	March	TmM	Pseudomonadota	Gammaproteobacteria	Enterobacterales	Morganellaceae	Providencia	0	0
TmM3	March	TmM	Actinomycetota	0.0869372	8.69372		TmM5	November	TmM	Candidatus_Melainabacteria	Vampirovibriophyceae	0	0		TmM5	July	TmM	Bacteroidota	Bacteroidia	Chitinophagales	0	0		TmM5	May	TmM	Candidatus_Saccharibacteria	Candidatus_Saccharimonadia	Candidatus_Saccharimonadales	Candidatus_Saccharimonadales_LWQ8	0	0		TmM5	March	TmM	Pseudomonadota	Gammaproteobacteria	Enterobacterales	Yersiniaceae	Yersiniaceae_unknown	0	0
TmM3	March	TmM	Armatimonadota	0.0050831	0.50831		TmM5	November	TmM	Candidatus_Parcubacteria	Candidatus_Parcubacteria_Incertae_Sedis	0	0		TmM5	July	TmM	Bacteroidota	Chitinophagia	Chitinophagales	0.00286741	0.286741		TmM5	May	TmM	Candidatus_Saccharibacteria	Candidatus_Saccharimonadia	Candidatus_Saccharimonadales	Candidatus_Saccharimonadales_S32	0	0		TmM5	March	TmM	Pseudomonadota	Gammaproteobacteria	Gammaproteobacteria_Incertae_Sedis	Gammaproteobacteria_Incertae_Sedis_Unknown_Family	Acidibacter	0.0261538	2.61538
TmM3	March	TmM	Bacillota	0.001533	0.1533		TmM5	November	TmM	Candidatus_Rokuibacteriota	Candidatus_Rokuibacteriota_Incertae_Sedis	0.00626979	0.626979		TmM5	July	TmM	Bacteroidota	Cytophagia	Cytophagales	0	0		TmM5	May	TmM	Candidatus_Saccharibacteria	Candidatus_Saccharimonadia	Candidatus_Saccharimonadales	Candidatus_Saccharimonadales_WWH38	0.00187395	0.187395		TmM5	March	TmM	Pseudomonadota	Gammaproteobacteria	Gammaproteobacteria_Incertae_Sedis	Gammaproteobacteria_Incertae_Sedis_Unknown_Family	Candidatus_Ovatusbacter	0	0
TmM3	March	TmM	Bacteria_unknown	8.06842e-05	0.00806842		TmM5	November	TmM	Candidatus_Saccharibacteria	Candidatus_Saccharimonadia	0.00131154	0.131154		TmM5	July	TmM	Bacteroidota	Flavobacteriia	Flavobacteriales	0	0		TmM5	May	TmM	Candidatus_Saccharibacteria	Candidatus_Saccharimonadia	Candidatus_Saccharimonadales	Candidatus_Saccharimonadales_unknown	0	0		TmM5	March	TmM	Pseudomonadota	Gammaproteobacteria	Gammaproteobacteria_JG36-TzT-191	Gammaproteobacteria_JG36-TzT-191_Incertae_Sedis	Gammaproteobacteria_JG36-TzT-191_Incertae_Sedis	0	0
TmM3	March	TmM	Bacteroidota	0.00282395	0.282395		TmM5	November	TmM	Candidatus_Sericytochromatia	Candidatus_Sericytochromatia_unknown	0	0		TmM5	July	TmM	Bacteroidota	Sphingobacteriia	Sphingobacteriales	0	0		TmM5	May	TmM	Candidatus_Sericytochromatia	Candidatus_Sericytochromatia_unknown	Candidatus_Sericytochromatia_unknown	Candidatus_Sericytochromatia_unknown	0	0		TmM5	March	TmM	Pseudomonadota	Gammaproteobacteria	Gammaproteobacteria_KF-JG30-C25	Gammaproteobacteria_KF-JG30-C25_Incertae_Sedis	Gammaproteobacteria_KF-JG30-C25_Incertae_Sedis	0	0
TmM3	March	TmM	Bdellovibrionota	0.000564789	0.0564789		TmM5	November	TmM	Candidatus_Sysuimicrobiota	Candidatus_Sysuimicrobiota_Incertae_Sedis	0.00159944	0.159944		TmM5	July	TmM	Bdellovibrionota	Bdellovibrionia	Bdellovibrionales	0	0		TmM5	May	TmM	Candidatus_Sysuimicrobiota	Candidatus_Sysuimicrobiota_Incertae_Sedis	Candidatus_Sysuimicrobiota_Incertae_Sedis	Candidatus_Sysuimicrobiota_Incertae_Sedis	0.00252409	0.252409		TmM5	March	TmM	Pseudomonadota	Gammaproteobacteria	Gammaproteobacteria_WD260	Gammaproteobacteria_WD260_Incertae_Sedis	Gammaproteobacteria_WD260_Incertae_Sedis	0.00206379	0.206379
TmM3	March	TmM	Candidatus_Berkelbacteria	0	0		TmM5	November	TmM	Candidatus_Tectimicrobiota	Candidatus_Entotheonellia	0	0		TmM5	July	TmM	Bdellovibrionota	Oligoflexia	Oligoflexales	0	0		TmM5	May	TmM	Candidatus_Tectimicrobiota	Candidatus_Entotheonellia	Candidatus_Entotheonellales	Candidatus_Entotheonellaceae	0	0		TmM5	March	TmM	Pseudomonadota	Gammaproteobacteria	Gammaproteobacteria_unknown	Gammaproteobacteria_unknown	Gammaproteobacteria_unknown	0	0
TmM3	March	TmM	Candidatus_Deferrimicrobiota	0	0		TmM5	November	TmM	Chlamydiota	Chlamydiia	0.00137552	0.137552		TmM5	July	TmM	Bdellovibrionota	Oligoflexia	Oligoflexia_0319-6G20	0	0		TmM5	May	TmM	Chlamydiota	Chlamydiia	Chlamydiales	Chlamydiaceae	0	0		TmM5	March	TmM	Pseudomonadota	Gammaproteobacteria	Legionellales	Coxiellaceae	Aquicella	0	0
TmM3	March	TmM	Candidatus_Dependentiae	0.000201711	0.0201711		TmM5	November	TmM	Chloroflexota	Anaerolineae	0.00828508	0.828508		TmM5	July	TmM	Bdellovibrionota	Oligoflexia	Oligoflexia_0319-6G20_Incertae_Sedis	0	0		TmM5	May	TmM	Chlamydiota	Chlamydiia	Chlamydiales	Chlamydiales_cvE6	0	0		TmM5	March	TmM	Pseudomonadota	Gammaproteobacteria	Legionellales	Coxiellaceae	Candidatus_Berkiella	0	0
TmM3	March	TmM	Candidatus_Jorgensenbacteria	0	0		TmM5	November	TmM	Chloroflexota	Chloroflexota_AD3	0.0664086	6.64086		TmM5	July	TmM	Bdellovibrionota	Oligoflexia	Silvanigrellales	0	0		TmM5	May	TmM	Chlamydiota	Chlamydiia	Parachlamydiales	Parachlamydiaceae	0.000764877	0.0764877		TmM5	March	TmM	Pseudomonadota	Gammaproteobacteria	Legionellales	Coxiellaceae	Candidatus_Ovatusbacter	0	0
TmM3	March	TmM	Candidatus_Kapaibacteriota	0	0		TmM5	November	TmM	Chloroflexota	Chloroflexota_JG30-KF-CM66	0.00143949	0.143949		TmM5	July	TmM	Candidatus_Berkelbacteria	Candidatus_Berkelbacteria_Incertae_Sedis	Candidatus_Berkelbacteria_Incertae_Sedis	0	0		TmM5	May	TmM	Chlamydiota	Chlamydiia	Parachlamydiales	Simkaniaceae	0	0		TmM5	March	TmM	Pseudomonadota	Gammaproteobacteria	Legionellales	Coxiellaceae	Coxiella	0	0
TmM3	March	TmM	Candidatus_Melainabacteria	0.00145232	0.145232		TmM5	November	TmM	Chloroflexota	Chloroflexota_KD4-96	0.00147148	0.147148		TmM5	July	TmM	Candidatus_Deferrimicrobiota	Candidatus_Deferrimicrobia	Candidatus_Deferrimicrobiales	0	0		TmM5	May	TmM	Chloroflexota	Anaerolineae	Aggregatilineales	Aggregatilineales_A4b	0	0		TmM5	March	TmM	Pseudomonadota	Gammaproteobacteria	Legionellales	Coxiellaceae	Coxiellaceae_uncultured	0.000675422	0.0675422
TmM3	March	TmM	Candidatus_Parcubacteria	0	0		TmM5	November	TmM	Chloroflexota	Chloroflexota_P2-11E	0	0		TmM5	July	TmM	Candidatus_Dependentiae	Candidatus_Babeliae	Candidatus_Babeliales	0.000256783	0.0256783		TmM5	May	TmM	Chloroflexota	Anaerolineae	Aggregatilineales	Aggregatilineales_Incertae_Sedis	0.00520116	0.520116		TmM5	March	TmM	Pseudomonadota	Gammaproteobacteria	Legionellales	Coxiellaceae	Coxiellaceae_unknown	0	0
TmM3	March	TmM	Candidatus_Rokuibacteriota	0.00205745	0.205745		TmM5	November	TmM	Chloroflexota	Chloroflexota_TK10	0.00742139	0.742139		TmM5	July	TmM	Candidatus_Dependentiae	Candidatus_Dependentiae_Incertae_Sedis	Candidatus_Dependentiae_Incertae_Sedis	0	0		TmM5	May	TmM	Chloroflexota	Anaerolineae	Aggregatilineales	Aggregatilineales_unknown	0	0		TmM5	March	TmM	Pseudomonadota	Gammaproteobacteria	Legionellales	Coxiellaceae	Rickettsiella	0	0
TmM3	March	TmM	Candidatus_Saccharibacteria	0.0007665	0.07665		TmM5	November	TmM	Chloroflexota	Chloroflexota_unknown	0	0		TmM5	July	TmM	Candidatus_Jorgensenbacteria	Candidatus_Jorgensenbacteria_Incertae_Sedis	Candidatus_Jorgensenbacteria_Incertae_Sedis	0	0		TmM5	May	TmM	Chloroflexota	Anaerolineae	Anaerolineae_RBG-13-54-9	Anaerolineae_RBG-13-54-9_Incertae_Sedis	0.00302126	0.302126		TmM5	March	TmM	Pseudomonadota	Gammaproteobacteria	Legionellales	Legionellaceae	Legionella	0.000637899	0.0637899
TmM3	March	TmM	Candidatus_Sericytochromatia	0	0		TmM5	November	TmM	Chloroflexota	Dehalococcoidia	0	0		TmM5	July	TmM	Candidatus_Kapaibacteriota	Candidatus_Kapaibacteriota_Incertae_Sedis	Candidatus_Kapaibacteriota_Incertae_Sedis	0	0		TmM5	May	TmM	Chloroflexota	Anaerolineae	Anaerolineae_unknown	Anaerolineae_unknown	0	0		TmM5	March	TmM	Pseudomonadota	Gammaproteobacteria	Lysobacterales	Lysobacteraceae	Lysobacter	0	0
TmM3	March	TmM	Candidatus_Sysuimicrobiota	0.0035501	0.35501		TmM5	November	TmM	Chloroflexota	Ktedonobacteria	0.011356	1.1356		TmM5	July	TmM	Candidatus_Melainabacteria	Candidatus_Melainabacteria_Incertae_Sedis	Candidatus_Obscuribacterales	0.00188308	0.188308		TmM5	May	TmM	Chloroflexota	Anaerolineae	Anaerolineales	Anaerolineaceae	0.00286829	0.286829		TmM5	March	TmM	Pseudomonadota	Gammaproteobacteria	Lysobacterales	Lysobacteraceae	Stenotrophomonas	0	0
TmM3	March	TmM	Candidatus_Tectimicrobiota	0	0		TmM5	November	TmM	Chloroflexota	Tepidiformia	0	0		TmM5	July	TmM	Candidatus_Melainabacteria	Vampirovibriophyceae	Vampirovibrionales	0	0		TmM5	May	TmM	Chloroflexota	Chloroflexota_AD3	Chloroflexota_AD3_Incertae_Sedis	Chloroflexota_AD3_Incertae_Sedis	0.107886	10.7886		TmM5	March	TmM	Pseudomonadota	Gammaproteobacteria	Lysobacterales	Rhodanobacteraceae	Dokdonella	0	0
TmM3	March	TmM	Chlamydiota	0	0		TmM5	November	TmM	Elusimicrobiota	Elusimicrobia	0	0		TmM5	July	TmM	Candidatus_Parcubacteria	Candidatus_Parcubacteria_Incertae_Sedis	Candidatus_Parcubacteria_Incertae_Sedis	0	0		TmM5	May	TmM	Chloroflexota	Chloroflexota_JG30-KF-CM66	Chloroflexota_JG30-KF-CM66_Incertae_Sedis	Chloroflexota_JG30-KF-CM66_Incertae_Sedis	0.00355668	0.355668		TmM5	March	TmM	Pseudomonadota	Gammaproteobacteria	Lysobacterales	Rhodanobacteraceae	Dyella	0	0
TmM3	March	TmM	Chloroflexota	0.176739	17.6739		TmM5	November	TmM	Elusimicrobiota	Elusimicrobiota_Lineage_IIa	0.00131154	0.131154		TmM5	July	TmM	Candidatus_Parcubacteria	Candidatus_Parcubacteria_Incertae_Sedis	Candidatus_Parcubacteria_Incertae_Sedis_unknown	0	0		TmM5	May	TmM	Chloroflexota	Chloroflexota_KD4-96	Chloroflexota_KD4-96_Incertae_Sedis	Chloroflexota_KD4-96_Incertae_Sedis	0	0		TmM5	March	TmM	Pseudomonadota	Gammaproteobacteria	Lysobacterales	Rhodanobacteraceae	Rhodanobacter	0.0019137	0.19137
TmM3	March	TmM	Elusimicrobiota	0.00197676	0.197676		TmM5	November	TmM	FCPU426	FCPU426_Incertae_Sedis	0.000351876	0.0351876		TmM5	July	TmM	Candidatus_Rokuibacteriota	Candidatus_Rokuibacteriota_Incertae_Sedis	Candidatus_Rokuibacteriota_Incertae_Sedis	0.0106565	1.06565		TmM5	May	TmM	Chloroflexota	Chloroflexota_P2-11E	Chloroflexota_P2-11E_Incertae_Sedis	Chloroflexota_P2-11E_Incertae_Sedis	0	0		TmM5	March	TmM	Pseudomonadota	Gammaproteobacteria	Lysobacterales	Rhodanobacteraceae	Rhodanobacteraceae_unknown	0	0
TmM3	March	TmM	FCPU426	0	0		TmM5	November	TmM	Gemmatimonadota	Gemmatimonadia	0.00793321	0.793321		TmM5	July	TmM	Candidatus_Saccharibacteria	Candidatus_Saccharimonadia	Candidatus_Saccharimonadales	0.00261063	0.261063		TmM5	May	TmM	Chloroflexota	Chloroflexota_TK10	Chloroflexota_TK10_Incertae_Sedis	Chloroflexota_TK10_Incertae_Sedis	0.0224491	2.24491		TmM5	March	TmM	Pseudomonadota	Gammaproteobacteria	Moraxellales	Moraxellaceae	Moraxellaceae_uncultured	0	0
TmM3	March	TmM	Gemmatimonadota	0.0109731	1.09731		TmM5	November	TmM	Mycoplasmatota	Mollicutes	0	0		TmM5	July	TmM	Candidatus_Sericytochromatia	Candidatus_Sericytochromatia_unknown	Candidatus_Sericytochromatia_unknown	0	0		TmM5	May	TmM	Chloroflexota	Chloroflexota_unknown	Chloroflexota_unknown	Chloroflexota_unknown	0	0		TmM5	March	TmM	Pseudomonadota	Gammaproteobacteria	Nevskiales	Nevskiaceae	Hydrocarboniphaga	0	0
TmM3	March	TmM	Mycoplasmatota	0	0		TmM5	November	TmM	Myxococcota	Myxococcia	0.00179137	0.179137		TmM5	July	TmM	Candidatus_Sysuimicrobiota	Candidatus_Sysuimicrobiota_Incertae_Sedis	Candidatus_Sysuimicrobiota_Incertae_Sedis	0	0		TmM5	May	TmM	Chloroflexota	Dehalococcoidia	Dehalococcoidia_S085	Dehalococcoidia_S085_Incertae_Sedis	0.00114732	0.114732		TmM5	March	TmM	Pseudomonadota	Gammaproteobacteria	Nevskiales	Nevskiaceae	Nevskia	0.000863039	0.0863039
TmM3	March	TmM	Myxococcota	0.00310634	0.310634		TmM5	November	TmM	Myxococcota	Myxococcota_bacteriap25	0	0		TmM5	July	TmM	Candidatus_Tectimicrobiota	Candidatus_Entotheonellia	Candidatus_Entotheonellales	0	0		TmM5	May	TmM	Chloroflexota	Ktedonobacteria	Ktedonobacterales	Ktedonobacteraceae	0.035605	3.5605		TmM5	March	TmM	Pseudomonadota	Gammaproteobacteria	Nevskiales	Nevskiaceae	Nevskiaceae_unknown	0	0
TmM3	March	TmM	NB1-j	0	0		TmM5	November	TmM	Myxococcota	Polyangia	0.00223921	0.223921		TmM5	July	TmM	Chlamydiota	Chlamydiia	Chlamydiales	0	0		TmM5	May	TmM	Chloroflexota	Ktedonobacteria	Ktedonobacterales	Ktedonobacterales_JG30-KF-AS9	0	0		TmM5	March	TmM	Pseudomonadota	Gammaproteobacteria	Oceanospirillales	Halomonadaceae	Halomonas	0	0
TmM3	March	TmM	Nitrospirota	0	0		TmM5	November	TmM	NB1-j	NB1-j_Incertae_Sedis	0.000607786	0.0607786		TmM5	July	TmM	Chlamydiota	Chlamydiia	Parachlamydiales	0	0		TmM5	May	TmM	Chloroflexota	Ktedonobacteria	Ktedonobacterales	Thermosporotrichaceae	0.000611901	0.0611901		TmM5	March	TmM	Pseudomonadota	Gammaproteobacteria	Pasteurellales	Pasteurellaceae	Pasteurellaceae_unknown	0	0
TmM3	March	TmM	Planctomycetota	0.148378	14.8378		TmM5	November	TmM	Nitrospirota	Nitrospiria	0	0		TmM5	July	TmM	Chloroflexota	Anaerolineae	Aggregatilineales	0.00141231	0.141231		TmM5	May	TmM	Chloroflexota	Ktedonobacteria	Ktedonobacteria_B12-WMSP1	Ktedonobacteria_B12-WMSP1_Incertae_Sedis	0.00195044	0.195044		TmM5	March	TmM	Pseudomonadota	Gammaproteobacteria	Pseudomonadales	Pseudomonadaceae	Pseudomonas	0	0
TmM3	March	TmM	Pseudomonadota	0.183153	18.3153		TmM5	November	TmM	Planctomycetota	Phycisphaerae	0.00543809	0.543809		TmM5	July	TmM	Chloroflexota	Anaerolineae	Anaerolineae_RBG-13-54-9	0.00102713	0.102713		TmM5	May	TmM	Chloroflexota	Ktedonobacteria	Ktedonobacteria_C0119	Ktedonobacteria_C0119_Incertae_Sedis	0.000573658	0.0573658		TmM5	March	TmM	Pseudomonadota	Gammaproteobacteria	Steroidobacterales	Steroidobacteraceae	Steroidobacteraceae_uncultured	0	0
TmM3	March	TmM	RCP2-54	0.0217444	2.17444		TmM5	November	TmM	Planctomycetota	Planctomycetia	0.1467	14.67		TmM5	July	TmM	Chloroflexota	Anaerolineae	Anaerolineae_unknown	0	0		TmM5	May	TmM	Chloroflexota	Tepidiformia	Tepidiformales	Tepidiformaceae	0	0		TmM5	March	TmM	Pseudomonadota	Pseudomonadota_unknown	Pseudomonadota_unknown	Pseudomonadota_unknown	Pseudomonadota_unknown	0	0
TmM3	March	TmM	SAR324_clade(Marine_group_B)	0	0		TmM5	November	TmM	Planctomycetota	Planctomycetota_BD7-11	0.000575797	0.0575797		TmM5	July	TmM	Chloroflexota	Anaerolineae	Anaerolineales	0	0		TmM5	May	TmM	Elusimicrobiota	Elusimicrobia	Elusimicrobia_Lineage_IV	Elusimicrobia_Lineage_IV_Incertae_Sedis	0.000650145	0.0650145		TmM5	March	TmM	RCP2-54	RCP2-54_Incertae_Sedis	RCP2-54_Incertae_Sedis	RCP2-54_Incertae_Sedis	RCP2-54_Incertae_Sedis	0.0178612	1.78612
TmM3	March	TmM	Thermodesulfobacteriota	0	0		TmM5	November	TmM	Planctomycetota	Planctomycetota_OM190	0	0		TmM5	July	TmM	Chloroflexota	Chloroflexota_AD3	Chloroflexota_AD3_Incertae_Sedis	0.0852093	8.52093		TmM5	May	TmM	Elusimicrobiota	Elusimicrobiota_Lineage_IIa	Elusimicrobiota_Lineage_IIa_Incertae_Sedis	Elusimicrobiota_Lineage_IIa_Incertae_Sedis	0.00126205	0.126205		TmM5	March	TmM	SAR324_clade(Marine_group_B)	SAR324_clade(Marine_group_B)_Incertae_Sedis	SAR324_clade(Marine_group_B)_Incertae_Sedis	SAR324_clade(Marine_group_B)_Incertae_Sedis	SAR324_clade(Marine_group_B)_Incertae_Sedis	0	0
TmM3	March	TmM	Thermomicrobiota	0	0		TmM5	November	TmM	Planctomycetota	Planctomycetota_Pla4_lineage	0.000415854	0.0415854		TmM5	July	TmM	Chloroflexota	Chloroflexota_JG30-KF-CM66	Chloroflexota_JG30-KF-CM66_Incertae_Sedis	0.00483609	0.483609		TmM5	May	TmM	FCPU426	FCPU426_Incertae_Sedis	FCPU426_Incertae_Sedis	FCPU426_Incertae_Sedis	0	0		TmM5	March	TmM	Thermodesulfobacteriota	Candidatus_Dadabacteria	Candidatus_Dadabacteria_Incertae_Sedis	Candidatus_Dadabacteria_Incertae_Sedis	Candidatus_Dadabacteria_Incertae_Sedis_CSP1-2	0	0
TmM3	March	TmM	Verrucomicrobiota	0.115701	11.5701		TmM5	November	TmM	Pseudomonadota	Alphaproteobacteria	0.143469	14.3469		TmM5	July	TmM	Chloroflexota	Chloroflexota_KD4-96	Chloroflexota_KD4-96_Incertae_Sedis	0.00141231	0.141231		TmM5	May	TmM	Gemmatimonadota	Gemmatimonadia	Gemmatimonadales	Gemmatimonadaceae	0.00906379	0.906379		TmM5	March	TmM	Thermodesulfobacteriota	Desulfuromonadia	Geobacterales	Geobacteraceae	Geobacteraceae_unknown	0	0
TmM3	March	TmM	Vulcanimicrobiota	0.0340084	3.40084		TmM5	November	TmM	Pseudomonadota	Betaproteobacteria	0.0191613	1.91613		TmM5	July	TmM	Chloroflexota	Chloroflexota_P2-11E	Chloroflexota_P2-11E_Incertae_Sedis	0	0		TmM5	May	TmM	Mycoplasmatota	Mollicutes	Entomoplasmatales	Entomoplasmatales_type_III	0	0		TmM5	March	TmM	Thermodesulfobacteriota	Thermodesulfobacteriota_uncultured	Thermodesulfobacteriota_uncultured	Thermodesulfobacteriota_uncultured	Thermodesulfobacteriota_uncultured	0	0
TmM3	May	TmM	Acidobacteriota	0.190923	19.0923		TmM5	November	TmM	Pseudomonadota	Gammaproteobacteria	0.037043	3.7043		TmM5	July	TmM	Chloroflexota	Chloroflexota_TK10	Chloroflexota_TK10_Incertae_Sedis	0.0199863	1.99863		TmM5	May	TmM	Mycoplasmatota	Mollicutes	Entomoplasmatales	Entomoplasmatales_unknown	0	0		TmM5	March	TmM	Thermomicrobiota	Thermomicrobia	Sphaerobacterales	Sphaerobacteraceae	Nitrolancea	0	0
TmM3	May	TmM	Actinomycetota	0.0973079	9.73079		TmM5	November	TmM	Pseudomonadota	Pseudomonadota_unknown	0	0		TmM5	July	TmM	Chloroflexota	Chloroflexota_unknown	Chloroflexota_unknown	0	0		TmM5	May	TmM	Mycoplasmatota	Mollicutes	Entomoplasmatales	Spiroplasmataceae	0	0		TmM5	March	TmM	Thermomicrobiota	Thermomicrobia	Thermomicrobiales	Thermomicrobiales_JG30-KF-CM45	Thermomicrobiales_JG30-KF-CM45_Incertae_Sedis	0	0
TmM3	May	TmM	Armatimonadota	0.00472691	0.472691		TmM5	November	TmM	RCP2-54	RCP2-54_Incertae_Sedis	0.0258149	2.58149		TmM5	July	TmM	Chloroflexota	Dehalococcoidia	Dehalococcoidia_S085	0	0		TmM5	May	TmM	Myxococcota	Myxococcia	Myxococcales	Anaeromyxobacteraceae	0.00550711	0.550711		TmM5	March	TmM	Verrucomicrobiota	Methylacidiphilae	Methylacidiphilales	Methylacidiphilaceae	Methylacidiphilaceae_uncultured	0.00247655	0.247655
TmM3	May	TmM	Bacillota	0.000184645	0.0184645		TmM5	November	TmM	SAR324_clade(Marine_group_B)	SAR324_clade(Marine_group_B)_Incertae_Sedis	0	0		TmM5	July	TmM	Chloroflexota	Ktedonobacteria	Ktedonobacterales	0.0228109	2.28109		TmM5	May	TmM	Myxococcota	Myxococcia	Myxococcales	Myxococcaceae	0	0		TmM5	March	TmM	Verrucomicrobiota	Opitutia	Opitutales	Opitutaceae	Lacunisphaera	0	0
TmM3	May	TmM	Bacteria_unknown	0	0		TmM5	November	TmM	Thermodesulfobacteriota	Candidatus_Dadabacteria	0	0		TmM5	July	TmM	Chloroflexota	Ktedonobacteria	Ktedonobacteria_B12-WMSP1	0.00483609	0.483609		TmM5	May	TmM	Myxococcota	Myxococcota_bacteriap25	Myxococcota_bacteriap25_Incertae_Sedis	Myxococcota_bacteriap25_Incertae_Sedis	0	0		TmM5	March	TmM	Verrucomicrobiota	Opitutia	Opitutales	Opitutaceae	Opitutaceae_IMCC26134	0	0
TmM3	May	TmM	Bacteroidota	0.00435762	0.435762		TmM5	November	TmM	Thermodesulfobacteriota	Desulfuromonadia	0	0		TmM5	July	TmM	Chloroflexota	Ktedonobacteria	Ktedonobacteria_C0119	0	0		TmM5	May	TmM	Myxococcota	Polyangia	Haliangiales	Kofleriaceae	0	0		TmM5	March	TmM	Verrucomicrobiota	Opitutia	Opitutales	Opitutaceae	Opitutaceae_uncultured	0.000487805	0.0487805
TmM3	May	TmM	Bdellovibrionota	0	0		TmM5	November	TmM	Thermodesulfobacteriota	Thermodesulfobacteriota_uncultured	0	0		TmM5	July	TmM	Chloroflexota	Tepidiformia	Tepidiformales	0	0		TmM5	May	TmM	Myxococcota	Polyangia	Polyangia_Blfdi19	Polyangia_Blfdi19_Incertae_Sedis	0	0		TmM5	March	TmM	Verrucomicrobiota	Opitutia	Opitutales	Opitutaceae	Opitutaceae_unknown	0	0
TmM3	May	TmM	Candidatus_Berkelbacteria	0	0		TmM5	November	TmM	Thermomicrobiota	Thermomicrobia	0	0		TmM5	July	TmM	Elusimicrobiota	Elusimicrobia	Elusimicrobia_Lineage_IV	0	0		TmM5	May	TmM	Myxococcota	Polyangia	Polyangia_mle1-27	Polyangia_mle1-27_Incertae_Sedis	0	0		TmM5	March	TmM	Verrucomicrobiota	Opitutia	Opitutales	Opitutaceae	Opitutus	0	0
TmM3	May	TmM	Candidatus_Deferrimicrobiota	0	0		TmM5	November	TmM	Verrucomicrobiota	Methylacidiphilae	0.00105563	0.105563		TmM5	July	TmM	Elusimicrobiota	Elusimicrobiota_Lineage_IIa	Elusimicrobiota_Lineage_IIa_Incertae_Sedis	0	0		TmM5	May	TmM	Myxococcota	Polyangia	Polyangia_unknown	Polyangia_unknown	0	0		TmM5	March	TmM	Verrucomicrobiota	Spartobacteria	Chthoniobacterales	Chthoniobacteraceae	Candidatus_Udaeobacter	0.0426642	4.26642
TmM3	May	TmM	Candidatus_Dependentiae	0	0		TmM5	November	TmM	Verrucomicrobiota	Opitutia	0	0		TmM5	July	TmM	FCPU426	FCPU426_Incertae_Sedis	FCPU426_Incertae_Sedis	0	0		TmM5	May	TmM	Myxococcota	Polyangia	Polyangiales	Phaselicystidaceae	0	0		TmM5	March	TmM	Verrucomicrobiota	Spartobacteria	Chthoniobacterales	Chthoniobacteraceae	Chthoniobacter	0.0036773	0.36773
TmM3	May	TmM	Candidatus_Jorgensenbacteria	0	0		TmM5	November	TmM	Verrucomicrobiota	Spartobacteria	0.154282	15.4282		TmM5	July	TmM	Gemmatimonadota	Gemmatimonadia	Gemmatimonadales	0.00376616	0.376616		TmM5	May	TmM	Myxococcota	Polyangia	Polyangiales	Polyangiaceae	0	0		TmM5	March	TmM	Verrucomicrobiota	Spartobacteria	Chthoniobacterales	Chthoniobacteraceae	Chthoniobacteraceae_LD29	0	0
TmM3	May	TmM	Candidatus_Kapaibacteriota	0	0		TmM5	November	TmM	Verrucomicrobiota	Terrimicrobiia	0	0		TmM5	July	TmM	Mycoplasmatota	Mollicutes	Entomoplasmatales	0	0		TmM5	May	TmM	Myxococcota	Polyangia	Polyangiales	Polyangiales_BIrii41	0	0		TmM5	March	TmM	Verrucomicrobiota	Spartobacteria	Chthoniobacterales	Chthoniobacteraceae	Chthoniobacteraceae_unknown	0	0
TmM3	May	TmM	Candidatus_Melainabacteria	0.0036929	0.36929		TmM5	November	TmM	Verrucomicrobiota	Verrucomicrobiia	0.00399859	0.399859		TmM5	July	TmM	Myxococcota	Myxococcia	Myxococcales	0.000813147	0.0813147		TmM5	May	TmM	Myxococcota	Polyangia	Polyangiales	Polyangiales_unknown	0	0		TmM5	March	TmM	Verrucomicrobiota	Spartobacteria	Spartobacteria_Incertae_Sedis	Spartobacteria_Incertae_Sedis	Candidatus_Xiphinematobacter	0.0860788	8.60788
TmM3	May	TmM	Candidatus_Parcubacteria	0	0		TmM5	November	TmM	Vulcanimicrobiota	Vulcanimicrobiia	0.00566201	0.566201		TmM5	July	TmM	Myxococcota	Myxococcota_bacteriap25	Myxococcota_bacteriap25_Incertae_Sedis	0	0		TmM5	May	TmM	NB1-j	NB1-j_Incertae_Sedis	NB1-j_Incertae_Sedis	NB1-j_Incertae_Sedis	0.000344195	0.0344195		TmM5	March	TmM	Verrucomicrobiota	Terrimicrobiia	Terrimicrobiales	Terrimicrobiaceae	Terrimicrobium	0	0
TmM3	May	TmM	Candidatus_Rokuibacteriota	0.00941689	0.941689		TmM4	March	TmM	Acidobacteriota	Acidobacteriota_Subgroup_5	0	0		TmM5	July	TmM	Myxococcota	Polyangia	Haliangiales	0.00248224	0.248224		TmM5	May	TmM	Nitrospirota	Nitrospiria	Nitrospirales	Nitrospiraceae	0	0		TmM5	March	TmM	Verrucomicrobiota	Verrucomicrobiia	Limisphaerales	Limisphaeraceae	Limisphaeraceae_ADurb.Bin063-1	0	0
TmM3	May	TmM	Candidatus_Saccharibacteria	0.000701651	0.0701651		TmM4	March	TmM	Acidobacteriota	Blastocatellia	0.00313332	0.313332		TmM5	July	TmM	Myxococcota	Polyangia	Polyangia_Blfdi19	0	0		TmM5	May	TmM	Planctomycetota	Phycisphaerae	Tepidisphaerales	Tepidisphaerales_CPla-3_termite_group	0	0		TmM5	March	TmM	Verrucomicrobiota	Verrucomicrobiia	Limisphaerales	Limisphaerales_Incertae_Sedis	Limisphaerales_Incertae_Sedis	0	0
TmM3	May	TmM	Candidatus_Sericytochromatia	0	0		TmM4	March	TmM	Acidobacteriota	Holophagae	0.0116325	1.16325		TmM5	July	TmM	Myxococcota	Polyangia	Polyangia_mle1-27	0	0		TmM5	May	TmM	Planctomycetota	Phycisphaerae	Tepidisphaerales	Tepidisphaerales_WD2101_soil_group	0	0		TmM5	March	TmM	Verrucomicrobiota	Verrucomicrobiia	Limisphaerales	Limisphaerales_Incertae_Sedis	Limisphaerales_Incertae_Sedis_Ellin516	0.000562852	0.0562852
TmM3	May	TmM	Candidatus_Sysuimicrobiota	0.00169873	0.169873		TmM4	March	TmM	Acidobacteriota	Terriglobia	0.158233	15.8233		TmM5	July	TmM	Myxococcota	Polyangia	Polyangia_unknown	0	0		TmM5	May	TmM	Planctomycetota	Planctomycetia	Gemmatales	Gemmataceae	0.095992	9.5992		TmM5	March	TmM	Verrucomicrobiota	Verrucomicrobiia	Limisphaerales	Limisphaerales_Incertae_Sedis	Limisphaerales_Incertae_Sedis_uncultured	0.00469043	0.469043
TmM3	May	TmM	Candidatus_Tectimicrobiota	0	0		TmM4	March	TmM	Acidobacteriota	Thermoanaerobaculia	0.00266332	0.266332		TmM5	July	TmM	Myxococcota	Polyangia	Polyangiales	0	0		TmM5	May	TmM	Planctomycetota	Planctomycetia	Isosphaerales	Isosphaeraceae	0.0146474	1.46474		TmM5	March	TmM	Verrucomicrobiota	Verrucomicrobiia	Limisphaerales	Limisphaerales_Incertae_Sedis	Limisphaerales_Incertae_Sedis_unknown	0	0
TmM3	May	TmM	Chlamydiota	0.000517006	0.0517006		TmM4	March	TmM	Acidobacteriota	Vicinamibacteria	0.0182908	1.82908		TmM5	July	TmM	NB1-j	NB1-j_Incertae_Sedis	NB1-j_Incertae_Sedis	0.000427972	0.0427972		TmM5	May	TmM	Planctomycetota	Planctomycetia	Pirellulales	Pirellulaceae	0.00149151	0.149151		TmM5	March	TmM	Verrucomicrobiota	Verrucomicrobiia	Limisphaerales	Limisphaerales_Incertae_Sedis	Pedosphaera	0.000938086	0.0938086
TmM3	May	TmM	Chloroflexota	0.173271	17.3271		TmM4	March	TmM	Actinomycetota	Acidimicrobiia	0.0173508	1.73508		TmM5	July	TmM	Nitrospirota	Nitrospiria	Nitrospirales	0	0		TmM5	May	TmM	Planctomycetota	Planctomycetia	Planctomycetales	Planctomycetaceae	0.00172097	0.172097		TmM5	March	TmM	Verrucomicrobiota	Verrucomicrobiia	Verrucomicrobiales	Verrucomicrobiaceae	Roseimicrobium	0	0
TmM3	May	TmM	Elusimicrobiota	0.0036929	0.36929		TmM4	March	TmM	Actinomycetota	Actinomycetes	0.044924	4.4924		TmM5	July	TmM	Planctomycetota	Phycisphaerae	Tepidisphaerales	0.00470769	0.470769		TmM5	May	TmM	Planctomycetota	Planctomycetia	Planctomycetales	Planctomycetales_Incertae_Sedis	0	0		TmM5	March	TmM	Verrucomicrobiota	Verrucomicrobiia	Verrucomicrobiales	Verrucomicrobiaceae	Verrucomicrobiaceae_uncultured	0	0
TmM3	May	TmM	FCPU426	0	0		TmM4	March	TmM	Actinomycetota	Actinomycetota_MB-A2-108	0	0		TmM5	July	TmM	Planctomycetota	Planctomycetia	Gemmatales	0.0939827	9.39827		TmM5	May	TmM	Planctomycetota	Planctomycetia	Planctomycetales	Planctomycetales_uncultured	0.00527765	0.527765		TmM5	March	TmM	Verrucomicrobiota	Verrucomicrobiia	Verrucomicrobiales	Verrucomicrobiaceae	Verrucomicrobiaceae_unknown	0	0
TmM3	May	TmM	Gemmatimonadota	0.0034344	0.34344		TmM4	March	TmM	Actinomycetota	Thermoleophilia	0.0238916	2.38916		TmM5	July	TmM	Planctomycetota	Planctomycetia	Isosphaerales	0.0245656	2.45656		TmM5	May	TmM	Planctomycetota	Planctomycetia	Planctomycetales	Planctomycetales_unknown	0	0		TmM5	March	TmM	Verrucomicrobiota	Verrucomicrobiia	Verrucomicrobiales	Verrucomicrobiaceae	Verrucomicrobium	0.000600375	0.0600375
TmM3	May	TmM	Mycoplasmatota	0	0		TmM4	March	TmM	Armatimonadota	Armatimonadia	0	0		TmM5	July	TmM	Planctomycetota	Planctomycetia	Pirellulales	0.00967217	0.967217		TmM5	May	TmM	Planctomycetota	Planctomycetia	Planctomycetia_uncultured	Planctomycetia_uncultured	0.00103258	0.103258		TmM5	March	TmM	Verrucomicrobiota	Verrucomicrobiia	Verrucomicrobiia_S-BQ2-57_soil_group	Verrucomicrobiia_S-BQ2-57_soil_group_Incertae_Sedis	Verrucomicrobiia_S-BQ2-57_soil_group_Incertae_Sedis	0	0
TmM3	May	TmM	Myxococcota	0.00295432	0.295432		TmM4	March	TmM	Armatimonadota	Armatimonadota_uncultured	0.00152749	0.152749		TmM5	July	TmM	Planctomycetota	Planctomycetia	Planctomycetales	0.0151502	1.51502		TmM5	May	TmM	Planctomycetota	Planctomycetota_BD7-11	Planctomycetota_BD7-11_Incertae_Sedis	Planctomycetota_BD7-11_Incertae_Sedis	0	0		TmM5	March	TmM	Vulcanimicrobiota	Vulcanimicrobiia	Vulcanimicrobiia_Incertae_Sedis	Vulcanimicrobiia_Incertae_Sedis	Vulcanimicrobiia_Incertae_Sedis	0.0317073	3.17073
TmM3	May	TmM	NB1-j	0	0		TmM4	March	TmM	Armatimonadota	Chthonomonadia	0	0		TmM5	July	TmM	Planctomycetota	Planctomycetia	Planctomycetia_uncultured	0	0		TmM5	May	TmM	Planctomycetota	Planctomycetota_OM190	Planctomycetota_OM190_Incertae_Sedis	Planctomycetota_OM190_Incertae_Sedis	0	0		TmM5	May	TmM	Acidobacteriota	Acidobacteriota_Subgroup_5	Acidobacteriota_Subgroup_5_Incertae_Sedis	Acidobacteriota_Subgroup_5_Incertae_Sedis	Acidobacteriota_Subgroup_5_Incertae_Sedis	0.00103258	0.103258
TmM3	May	TmM	Nitrospirota	0	0		TmM4	March	TmM	Armatimonadota	Fimbriimonadia	0	0		TmM5	July	TmM	Planctomycetota	Planctomycetota_BD7-11	Planctomycetota_BD7-11_Incertae_Sedis	0.00162629	0.162629		TmM5	May	TmM	Planctomycetota	Planctomycetota_Pla4_lineage	Planctomycetota_Pla4_lineage_Incertae_Sedis	Planctomycetota_Pla4_lineage_Incertae_Sedis	0.000956096	0.0956096		TmM5	May	TmM	Acidobacteriota	Blastocatellia	Blastocatellales	Blastocatellaceae	Blastocatellaceae_JGI_0001001-H03	0	0
TmM3	May	TmM	Planctomycetota	0.160161	16.0161		TmM4	March	TmM	Bacillota	Bacilli	0.000822497	0.0822497		TmM5	July	TmM	Planctomycetota	Planctomycetota_OM190	Planctomycetota_OM190_Incertae_Sedis	0	0		TmM5	May	TmM	Pseudomonadota	Alphaproteobacteria	Alphaproteobacteria_uncultured	Alphaproteobacteria_uncultured	0.000267707	0.0267707		TmM5	May	TmM	Acidobacteriota	Blastocatellia	Blastocatellales	Blastocatellaceae	Stenotrophobacter	0	0
TmM3	May	TmM	Pseudomonadota	0.146793	14.6793		TmM4	March	TmM	Bacillota	Bacillota_unknown	0	0		TmM5	July	TmM	Planctomycetota	Planctomycetota_Pla4_lineage	Planctomycetota_Pla4_lineage_Incertae_Sedis	0	0		TmM5	May	TmM	Pseudomonadota	Alphaproteobacteria	Alphaproteobacteria_unknown	Alphaproteobacteria_unknown	0	0		TmM5	May	TmM	Acidobacteriota	Blastocatellia	Blastocatellales	Pyrinomonadaceae	Pyrinomonadaceae_RB41	0.0141502	1.41502
TmM3	May	TmM	RCP2-54	0.0217142	2.17142		TmM4	March	TmM	Bacillota	Clostridia	0	0		TmM5	July	TmM	Pseudomonadota	Alphaproteobacteria	Alphaproteobacteria_uncultured	0.00222546	0.222546		TmM5	May	TmM	Pseudomonadota	Alphaproteobacteria	Caulobacterales	Caulobacteraceae	0.00149151	0.149151		TmM5	May	TmM	Acidobacteriota	Blastocatellia	Blastocatellia_11-24	Blastocatellia_11-24_Incertae_Sedis	Blastocatellia_11-24_Incertae_Sedis	0.00378614	0.378614
TmM3	May	TmM	SAR324_clade(Marine_group_B)	0	0		TmM4	March	TmM	Bacillota	Erysipelotrichia	0	0		TmM5	July	TmM	Pseudomonadota	Alphaproteobacteria	Alphaproteobacteria_unknown	0	0		TmM5	May	TmM	Pseudomonadota	Alphaproteobacteria	Holosporales	Candidatus_Paracaedibacteraceae	0	0		TmM5	May	TmM	Acidobacteriota	Blastocatellia	Blastocatellia_Elev-16S-573	Blastocatellia_Elev-16S-573_Incertae_Sedis	Blastocatellia_Elev-16S-573_Incertae_Sedis	0	0
TmM3	May	TmM	Thermodesulfobacteriota	0	0		TmM4	March	TmM	Bacteria_unknown	Bacteria_unknown	0.000156666	0.0156666		TmM5	July	TmM	Pseudomonadota	Alphaproteobacteria	Caulobacterales	0	0		TmM5	May	TmM	Pseudomonadota	Alphaproteobacteria	Holosporales	Holosporaceae	0	0		TmM5	May	TmM	Acidobacteriota	Holophagae	Holophagae_Subgroup_7	Holophagae_Subgroup_7_Incertae_Sedis	Holophagae_Subgroup_7_Incertae_Sedis	0.0201163	2.01163
TmM3	May	TmM	Thermomicrobiota	0.000443148	0.0443148		TmM4	March	TmM	Bacteroidota	Bacteroidia	0	0		TmM5	July	TmM	Pseudomonadota	Alphaproteobacteria	Holosporales	0	0		TmM5	May	TmM	Pseudomonadota	Alphaproteobacteria	Hyphomicrobiales	Beijerinckiaceae	0.00944623	0.944623		TmM5	May	TmM	Acidobacteriota	Terriglobia	Bryobacterales	Bryobacteraceae	Bryobacter	0.0167508	1.67508
TmM3	May	TmM	Verrucomicrobiota	0.15392	15.392		TmM4	March	TmM	Bacteroidota	Chitinophagia	0.00356415	0.356415		TmM5	July	TmM	Pseudomonadota	Alphaproteobacteria	Hyphomicrobiales	0.071343	7.1343		TmM5	May	TmM	Pseudomonadota	Alphaproteobacteria	Hyphomicrobiales	Hyphomicrobiaceae	0.00195044	0.195044		TmM5	May	TmM	Acidobacteriota	Terriglobia	Bryobacterales	Solibacteraceae	Candidatus_Solibacter	0.0103641	1.03641
TmM3	May	TmM	Vulcanimicrobiota	0.0200894	2.00894		TmM4	March	TmM	Bacteroidota	Cytophagia	0	0		TmM5	July	TmM	Pseudomonadota	Alphaproteobacteria	Hyphomonadales	0	0		TmM5	May	TmM	Pseudomonadota	Alphaproteobacteria	Hyphomicrobiales	Hyphomicrobiales_Incertae_Sedis	0	0		TmM5	May	TmM	Acidobacteriota	Terriglobia	Terriglobales	Acidobacteriaceae	Acidicapsa	0	0
TmM3	July	TmM	Acidobacteriota	0.151583	15.1583		TmM4	March	TmM	Bacteroidota	Flavobacteriia	0	0		TmM5	July	TmM	Pseudomonadota	Alphaproteobacteria	Micropepsales	0.00184028	0.184028		TmM5	May	TmM	Pseudomonadota	Alphaproteobacteria	Hyphomicrobiales	Hyphomicrobiales_KF-JG30-B3	0	0		TmM5	May	TmM	Acidobacteriota	Terriglobia	Terriglobales	Acidobacteriaceae	Acidipila	0	0
TmM3	July	TmM	Actinomycetota	0.0930398	9.30398		TmM4	March	TmM	Bacteroidota	Sphingobacteriia	0	0		TmM5	July	TmM	Pseudomonadota	Alphaproteobacteria	Rhodospirillales	0.0617992	6.17992		TmM5	May	TmM	Pseudomonadota	Alphaproteobacteria	Hyphomicrobiales	Hyphomicrobiales_uncultured	0.00355668	0.355668		TmM5	May	TmM	Acidobacteriota	Terriglobia	Terriglobales	Acidobacteriaceae	Acidobacteriaceae_uncultured	0.00206517	0.206517
TmM3	July	TmM	Armatimonadota	0.00270563	0.270563		TmM4	March	TmM	Bdellovibrionota	Bdellovibrionia	0	0		TmM5	July	TmM	Pseudomonadota	Alphaproteobacteria	Rickettsiales	0	0		TmM5	May	TmM	Pseudomonadota	Alphaproteobacteria	Hyphomicrobiales	Kaistiaceae	0	0		TmM5	May	TmM	Acidobacteriota	Terriglobia	Terriglobales	Acidobacteriaceae	Acidobacteriaceae_unknown	0	0
TmM3	July	TmM	Bacillota	0.000608766	0.0608766		TmM4	March	TmM	Bdellovibrionota	Oligoflexia	0.00172333	0.172333		TmM5	July	TmM	Pseudomonadota	Alphaproteobacteria	Sphingomonadales	0.000599161	0.0599161		TmM5	May	TmM	Pseudomonadota	Alphaproteobacteria	Hyphomicrobiales	Methylobacteriaceae	0	0		TmM5	May	TmM	Acidobacteriota	Terriglobia	Terriglobales	Acidobacteriaceae	Edaphobacter	0	0
TmM3	July	TmM	Bacteria_unknown	0.000169102	0.0169102		TmM4	March	TmM	Candidatus_Berkelbacteria	Candidatus_Berkelbacteria_Incertae_Sedis	0	0		TmM5	July	TmM	Pseudomonadota	Betaproteobacteria	Burkholderiales	0.0310708	3.10708		TmM5	May	TmM	Pseudomonadota	Alphaproteobacteria	Hyphomicrobiales	Nitrobacteraceae	0.00451277	0.451277		TmM5	May	TmM	Acidobacteriota	Terriglobia	Terriglobales	Acidobacteriaceae	Granulicella	0.00451277	0.451277
TmM3	July	TmM	Bacteroidota	0.00294237	0.294237		TmM4	March	TmM	Candidatus_Deferrimicrobiota	Candidatus_Deferrimicrobia	0	0		TmM5	July	TmM	Pseudomonadota	Betaproteobacteria	Neisseriales	0	0		TmM5	May	TmM	Pseudomonadota	Alphaproteobacteria	Hyphomicrobiales	Parvibaculaceae	0	0		TmM5	May	TmM	Acidobacteriota	Terriglobia	Terriglobales	Acidobacteriaceae	Occallatibacter	0	0
TmM3	July	TmM	Bdellovibrionota	0	0		TmM4	March	TmM	Candidatus_Dependentiae	Candidatus_Babeliae	0.000313332	0.0313332		TmM5	July	TmM	Pseudomonadota	Betaproteobacteria	Nitrosomonadales	0.00475049	0.475049		TmM5	May	TmM	Pseudomonadota	Alphaproteobacteria	Hyphomicrobiales	Reyranellaceae	0.00130029	0.130029		TmM5	May	TmM	Acidobacteriota	Terriglobia	Terriglobales	Acidobacteriaceae	Terracidiphilus	0	0
TmM3	July	TmM	Candidatus_Berkelbacteria	0	0		TmM4	March	TmM	Candidatus_Dependentiae	Candidatus_Dependentiae_Incertae_Sedis	0.000626665	0.0626665		TmM5	July	TmM	Pseudomonadota	Betaproteobacteria	Rhodocyclales	0	0		TmM5	May	TmM	Pseudomonadota	Alphaproteobacteria	Hyphomicrobiales	Rhizobiaceae	0	0		TmM5	May	TmM	Acidobacteriota	Terriglobia	Terriglobales	Terriglobales_uncultured	Terriglobales_uncultured	0.0306333	3.06333
TmM3	July	TmM	Candidatus_Deferrimicrobiota	0	0		TmM4	March	TmM	Candidatus_Jorgensenbacteria	Candidatus_Jorgensenbacteria_Incertae_Sedis	0	0		TmM5	July	TmM	Pseudomonadota	Gammaproteobacteria	Enterobacterales	0	0		TmM5	May	TmM	Pseudomonadota	Alphaproteobacteria	Hyphomicrobiales	Roseiarcaceae	0.00390087	0.390087		TmM5	May	TmM	Acidobacteriota	Terriglobia	Terriglobales	Terriglobales_unknown	Terriglobales_unknown	0	0
TmM3	July	TmM	Candidatus_Dependentiae	0.000169102	0.0169102		TmM4	March	TmM	Candidatus_Kapaibacteriota	Candidatus_Kapaibacteriota_Incertae_Sedis	0.000195833	0.0195833		TmM5	July	TmM	Pseudomonadota	Gammaproteobacteria	Gammaproteobacteria_Incertae_Sedis	0.0350937	3.50937		TmM5	May	TmM	Pseudomonadota	Alphaproteobacteria	Hyphomicrobiales	Xanthobacteraceae	0.0502524	5.02524		TmM5	May	TmM	Acidobacteriota	Terriglobia	Terriglobia_Subgroup_12	Terriglobia_Subgroup_12_Incertae_Sedis	Terriglobia_Subgroup_12_Incertae_Sedis	0	0
TmM3	July	TmM	Candidatus_Jorgensenbacteria	0	0		TmM4	March	TmM	Candidatus_Melainabacteria	Candidatus_Melainabacteria_Incertae_Sedis	0.000939997	0.0939997		TmM5	July	TmM	Pseudomonadota	Gammaproteobacteria	Gammaproteobacteria_JG36-TzT-191	0	0		TmM5	May	TmM	Pseudomonadota	Alphaproteobacteria	Hyphomonadales	Hyphomonadaceae	0	0		TmM5	May	TmM	Acidobacteriota	Terriglobia	Terriglobia_Subgroup_13	Terriglobia_Subgroup_13_Incertae_Sedis	Terriglobia_Subgroup_13_Incertae_Sedis	0.000917852	0.0917852
TmM3	July	TmM	Candidatus_Kapaibacteriota	0	0		TmM4	March	TmM	Candidatus_Melainabacteria	Vampirovibriophyceae	0	0		TmM5	July	TmM	Pseudomonadota	Gammaproteobacteria	Gammaproteobacteria_KF-JG30-C25	0	0		TmM5	May	TmM	Pseudomonadota	Alphaproteobacteria	Micropepsales	Micropepsaceae	0.00202692	0.202692		TmM5	May	TmM	Acidobacteriota	Terriglobia	Terriglobia_Subgroup_2	Terriglobia_Subgroup_2_Incertae_Sedis	Terriglobia_Subgroup_2_Incertae_Sedis	0.0531589	5.31589
TmM3	July	TmM	Candidatus_Melainabacteria	0.00260417	0.260417		TmM4	March	TmM	Candidatus_Parcubacteria	Candidatus_Parcubacteria_Incertae_Sedis	0	0		TmM5	July	TmM	Pseudomonadota	Gammaproteobacteria	Gammaproteobacteria_WD260	0.00641958	0.641958		TmM5	May	TmM	Pseudomonadota	Alphaproteobacteria	Rhodospirillales	Acetobacteraceae	0.00049717	0.049717		TmM5	May	TmM	Acidobacteriota	Terriglobia	Terriglobia_unknown	Terriglobia_unknown	Terriglobia_unknown	0	0
TmM3	July	TmM	Candidatus_Parcubacteria	0	0		TmM4	March	TmM	Candidatus_Rokuibacteriota	Candidatus_Rokuibacteriota_Incertae_Sedis	0.0090083	0.90083		TmM5	July	TmM	Pseudomonadota	Gammaproteobacteria	Gammaproteobacteria_unknown	0	0		TmM5	May	TmM	Pseudomonadota	Alphaproteobacteria	Rhodospirillales	Dongiaceae	0	0		TmM5	May	TmM	Acidobacteriota	Thermoanaerobaculia	Thermoanaerobaculales	Thermoanaerobaculaceae	Thermoanaerobaculaceae_Subgroup_10	0.00439804	0.439804
TmM3	July	TmM	Candidatus_Rokuibacteriota	0.0144075	1.44075		TmM4	March	TmM	Candidatus_Saccharibacteria	Candidatus_Saccharimonadia	0.00133166	0.133166		TmM5	July	TmM	Pseudomonadota	Gammaproteobacteria	Legionellales	0.00196867	0.196867		TmM5	May	TmM	Pseudomonadota	Alphaproteobacteria	Rhodospirillales	Magnetospirillaceae	0	0		TmM5	May	TmM	Acidobacteriota	Vicinamibacteria	Vicinamibacterales	Vicinamibacteraceae	Vicinamibacter	0	0
TmM3	July	TmM	Candidatus_Saccharibacteria	0.00219832	0.219832		TmM4	March	TmM	Candidatus_Sericytochromatia	Candidatus_Sericytochromatia_unknown	0	0		TmM5	July	TmM	Pseudomonadota	Gammaproteobacteria	Lysobacterales	0.00136951	0.136951		TmM5	May	TmM	Pseudomonadota	Alphaproteobacteria	Rhodospirillales	Rhodospirillaceae	0	0		TmM5	May	TmM	Acidobacteriota	Vicinamibacteria	Vicinamibacterales	Vicinamibacteraceae	Vicinamibacteraceae_Incertae_Sedis	0.000420682	0.0420682
TmM3	July	TmM	Candidatus_Sericytochromatia	0	0		TmM4	March	TmM	Candidatus_Sysuimicrobiota	Candidatus_Sysuimicrobiota_Incertae_Sedis	0.00532665	0.532665		TmM5	July	TmM	Pseudomonadota	Gammaproteobacteria	Moraxellales	0	0		TmM5	May	TmM	Pseudomonadota	Alphaproteobacteria	Rhodospirillales	Rhodospirillales_uncultured	0.0379379	3.79379		TmM5	May	TmM	Acidobacteriota	Vicinamibacteria	Vicinamibacterales	Vicinamibacterales_unclultured	Vicinamibacterales_unclultured	0.0292183	2.92183
TmM3	July	TmM	Candidatus_Sysuimicrobiota	0.00436282	0.436282		TmM4	March	TmM	Candidatus_Tectimicrobiota	Candidatus_Entotheonellia	0	0		TmM5	July	TmM	Pseudomonadota	Gammaproteobacteria	Nevskiales	0.000171189	0.0171189		TmM5	May	TmM	Pseudomonadota	Alphaproteobacteria	Rickettsiales	Rickettsiaceae	0	0		TmM5	May	TmM	Acidobacteriota	Vicinamibacteria	Vicinamibacteria_Subgroup_17	Vicinamibacteria_Subgroup_17_Incertae_Sedis	Vicinamibacteria_Subgroup_17_Incertae_Sedis	0.00248585	0.248585
TmM3	July	TmM	Candidatus_Tectimicrobiota	0	0		TmM4	March	TmM	Chlamydiota	Chlamydiia	0	0		TmM5	July	TmM	Pseudomonadota	Gammaproteobacteria	Oceanospirillales	0	0		TmM5	May	TmM	Pseudomonadota	Alphaproteobacteria	Rickettsiales	Rickettsiales_SM2D12	0	0		TmM5	May	TmM	Actinomycetota	Acidimicrobiia	Acidimicrobiales	Acidimicrobiaceae	Acidiferrimicrobium	0.00711335	0.711335
TmM3	July	TmM	Chlamydiota	0.000405844	0.0405844		TmM4	March	TmM	Chloroflexota	Anaerolineae	0.00375999	0.375999		TmM5	July	TmM	Pseudomonadota	Gammaproteobacteria	Pasteurellales	0	0		TmM5	May	TmM	Pseudomonadota	Alphaproteobacteria	Sphingomonadales	Sphingomonadaceae	0	0		TmM5	May	TmM	Actinomycetota	Acidimicrobiia	Acidimicrobiales	Acidimicrobiaceae	Acidimicrobiaceae_uncultured	0	0
TmM3	July	TmM	Chloroflexota	0.192438	19.2438		TmM4	March	TmM	Chloroflexota	Chloroflexota_AD3	0.110528	11.0528		TmM5	July	TmM	Pseudomonadota	Gammaproteobacteria	Pseudomonadales	0	0		TmM5	May	TmM	Pseudomonadota	Betaproteobacteria	Burkholderiales	Alcaligenaceae	0	0		TmM5	May	TmM	Actinomycetota	Acidimicrobiia	Acidimicrobiales	Acidimicrobiales_uncultured	Acidimicrobiales_uncultured	0.000764877	0.0764877
TmM3	July	TmM	Elusimicrobiota	0.000913149	0.0913149		TmM4	March	TmM	Chloroflexota	Chloroflexota_JG30-KF-CM66	0.00160583	0.160583		TmM5	July	TmM	Pseudomonadota	Gammaproteobacteria	Steroidobacterales	0	0		TmM5	May	TmM	Pseudomonadota	Betaproteobacteria	Burkholderiales	Burkholderiaceae	0	0		TmM5	May	TmM	Actinomycetota	Acidimicrobiia	Acidimicrobiales	Acidimicrobiales_unknown	Acidimicrobiales_unknown	0	0
TmM3	July	TmM	FCPU426	0	0		TmM4	March	TmM	Chloroflexota	Chloroflexota_KD4-96	0	0		TmM5	July	TmM	Pseudomonadota	Pseudomonadota_unknown	Pseudomonadota_unknown	0	0		TmM5	May	TmM	Pseudomonadota	Betaproteobacteria	Burkholderiales	Burkholderiales_A21b	0.00638672	0.638672		TmM5	May	TmM	Actinomycetota	Acidimicrobiia	Acidimicrobiales	Ilumatobacteraceae	CL500-29_marine_group	0	0
TmM3	July	TmM	Gemmatimonadota	0.0114989	1.14989		TmM4	March	TmM	Chloroflexota	Chloroflexota_P2-11E	0	0		TmM5	July	TmM	RCP2-54	RCP2-54_Incertae_Sedis	RCP2-54_Incertae_Sedis	0.0237097	2.37097		TmM5	May	TmM	Pseudomonadota	Betaproteobacteria	Burkholderiales	Burkholderiales_SC-I-84	0	0		TmM5	May	TmM	Actinomycetota	Acidimicrobiia	Acidimicrobiia_uncultured	Acidimicrobiia_uncultured	Acidimicrobiia_uncultured	0	0
TmM3	July	TmM	Mycoplasmatota	0	0		TmM4	March	TmM	Chloroflexota	Chloroflexota_TK10	0.00904747	0.904747		TmM5	July	TmM	SAR324_clade(Marine_group_B)	SAR324_clade(Marine_group_B)_Incertae_Sedis	SAR324_clade(Marine_group_B)_Incertae_Sedis	0	0		TmM5	May	TmM	Pseudomonadota	Betaproteobacteria	Burkholderiales	Burkholderiales_TRA3-20	0	0		TmM5	May	TmM	Actinomycetota	Acidimicrobiia	Acidimicrobiia_unknown	Acidimicrobiia_unknown	Acidimicrobiia_unknown	0	0
TmM3	July	TmM	Myxococcota	0.00361878	0.361878		TmM4	March	TmM	Chloroflexota	Chloroflexota_unknown	0	0		TmM5	July	TmM	Thermodesulfobacteriota	Candidatus_Dadabacteria	Candidatus_Dadabacteria_Incertae_Sedis	0	0		TmM5	May	TmM	Pseudomonadota	Betaproteobacteria	Burkholderiales	Burkholderiales_unknown	0	0		TmM5	May	TmM	Actinomycetota	Actinomycetes	Acidothermales	Acidothermaceae	Acidothermus	0.00910203	0.910203
TmM3	July	TmM	NB1-j	0.000507305	0.0507305		TmM4	March	TmM	Chloroflexota	Dehalococcoidia	0	0		TmM5	July	TmM	Thermodesulfobacteriota	Desulfuromonadia	Geobacterales	0	0		TmM5	May	TmM	Pseudomonadota	Betaproteobacteria	Burkholderiales	Comamonadaceae	0	0		TmM5	May	TmM	Actinomycetota	Actinomycetes	Actinomycetes_unknown	Actinomycetes_unknown	Actinomycetes_unknown	0	0
TmM3	July	TmM	Nitrospirota	0.000169102	0.0169102		TmM4	March	TmM	Chloroflexota	Ktedonobacteria	0.0312157	3.12157		TmM5	July	TmM	Thermodesulfobacteriota	Thermodesulfobacteriota_uncultured	Thermodesulfobacteriota_uncultured	0	0		TmM5	May	TmM	Pseudomonadota	Betaproteobacteria	Burkholderiales	Oxalobacteraceae	0	0		TmM5	May	TmM	Actinomycetota	Actinomycetes	Catenulisporales	Actinospicaceae	Actinospica	0.00137678	0.137678
TmM3	July	TmM	Planctomycetota	0.140524	14.0524		TmM4	March	TmM	Chloroflexota	Tepidiformia	0	0		TmM5	July	TmM	Thermomicrobiota	Thermomicrobia	Sphaerobacterales	0	0		TmM5	May	TmM	Pseudomonadota	Betaproteobacteria	Burkholderiales	Sutterellaceae	0.00099434	0.099434		TmM5	May	TmM	Actinomycetota	Actinomycetes	Catenulisporales	Catenulisporaceae	Catenulispora	0	0
TmM3	July	TmM	Pseudomonadota	0.145563	14.5563		TmM4	March	TmM	Elusimicrobiota	Elusimicrobia	0	0		TmM5	July	TmM	Thermomicrobiota	Thermomicrobia	Thermomicrobiales	0.000556364	0.0556364		TmM5	May	TmM	Pseudomonadota	Betaproteobacteria	Neisseriales	Chromobacteriaceae	0	0		TmM5	May	TmM	Actinomycetota	Actinomycetes	Frankiales	Frankiaceae	Frankia	0	0
TmM3	July	TmM	RCP2-54	0.0202584	2.02584		TmM4	March	TmM	Elusimicrobiota	Elusimicrobiota_Lineage_IIa	0	0		TmM5	July	TmM	Verrucomicrobiota	Methylacidiphilae	Methylacidiphilales	0	0		TmM5	May	TmM	Pseudomonadota	Betaproteobacteria	Neisseriales	Neisseriaceae	0	0		TmM5	May	TmM	Actinomycetota	Actinomycetes	Frankiales	Frankiales_unknown	Frankiales_unknown	0	0
TmM3	July	TmM	SAR324_clade(Marine_group_B)	0	0		TmM4	March	TmM	FCPU426	FCPU426_Incertae_Sedis	0	0		TmM5	July	TmM	Verrucomicrobiota	Opitutia	Opitutales	0	0		TmM5	May	TmM	Pseudomonadota	Betaproteobacteria	Nitrosomonadales	Nitrosomonadaceae	0.0102876	1.02876		TmM5	May	TmM	Actinomycetota	Actinomycetes	Jatrophihabitantales	Jatrophihabitantaceae	Jatrophihabitans	0	0
TmM3	July	TmM	Thermodesulfobacteriota	0	0		TmM4	March	TmM	Gemmatimonadota	Gemmatimonadia	0.00861664	0.861664		TmM5	July	TmM	Verrucomicrobiota	Spartobacteria	Chthoniobacterales	0.071557	7.1557		TmM5	May	TmM	Pseudomonadota	Betaproteobacteria	Rhodocyclales	Rhodocyclaceae	0	0		TmM5	May	TmM	Actinomycetota	Actinomycetes	Kineosporiales	Kineosporiaceae	Kineosporiaceae_unknown	0	0
TmM3	July	TmM	Thermomicrobiota	0	0		TmM4	March	TmM	Mycoplasmatota	Mollicutes	0	0		TmM5	July	TmM	Verrucomicrobiota	Spartobacteria	Spartobacteria_Incertae_Sedis	0.0883763	8.83763		TmM5	May	TmM	Pseudomonadota	Betaproteobacteria	Rhodocyclales	Zoogloeaceae	0	0		TmM5	May	TmM	Actinomycetota	Actinomycetes	Kitasatosporales	Streptomycetaceae	Kitasatospora	0.00328897	0.328897
TmM3	July	TmM	Verrucomicrobiota	0.17201	17.201		TmM4	March	TmM	Myxococcota	Myxococcia	0.00520915	0.520915		TmM5	July	TmM	Verrucomicrobiota	Terrimicrobiia	Terrimicrobiales	0	0		TmM5	May	TmM	Pseudomonadota	Gammaproteobacteria	Enterobacterales	Enterobacteriaceae	0	0		TmM5	May	TmM	Actinomycetota	Actinomycetes	Kitasatosporales	Streptomycetaceae	Streptomyces	0	0
TmM3	July	TmM	Vulcanimicrobiota	0.0373038	3.73038		TmM4	March	TmM	Myxococcota	Myxococcota_bacteriap25	0	0		TmM5	July	TmM	Verrucomicrobiota	Verrucomicrobiia	Limisphaerales	0.00282462	0.282462		TmM5	May	TmM	Pseudomonadota	Gammaproteobacteria	Enterobacterales	Erwiniaceae	0	0		TmM5	May	TmM	Actinomycetota	Actinomycetes	Kitasatosporales	Streptomycetaceae	Streptomycetaceae_unknown	0	0
TmM3	September	TmM	Acidobacteriota	0.16931	16.931		TmM4	March	TmM	Myxococcota	Polyangia	0	0		TmM5	July	TmM	Verrucomicrobiota	Verrucomicrobiia	Verrucomicrobiales	0	0		TmM5	May	TmM	Pseudomonadota	Gammaproteobacteria	Enterobacterales	Hafniaceae	0	0		TmM5	May	TmM	Actinomycetota	Actinomycetes	Micrococcales	Microbacteriaceae	Leifsonia	0	0
TmM3	September	TmM	Actinomycetota	0.0767456	7.67456		TmM4	March	TmM	NB1-j	NB1-j_Incertae_Sedis	0.000469998	0.0469998		TmM5	July	TmM	Verrucomicrobiota	Verrucomicrobiia	Verrucomicrobiia_S-BQ2-57_soil_group	0	0		TmM5	May	TmM	Pseudomonadota	Gammaproteobacteria	Enterobacterales	Morganellaceae	0	0		TmM5	May	TmM	Actinomycetota	Actinomycetes	Micrococcales	Microbacteriaceae	Microbacterium	0	0
TmM3	September	TmM	Armatimonadota	0.0030896	0.30896		TmM4	March	TmM	Nitrospirota	Nitrospiria	0	0		TmM5	July	TmM	Vulcanimicrobiota	Vulcanimicrobiia	Vulcanimicrobiia_Incertae_Sedis	0.0143371	1.43371		TmM5	May	TmM	Pseudomonadota	Gammaproteobacteria	Enterobacterales	Yersiniaceae	0	0		TmM5	May	TmM	Actinomycetota	Actinomycetes	Micrococcales	Micrococcaceae	Arthrobacter	0	0
TmM3	September	TmM	Bacillota	0.000247168	0.0247168		TmM4	March	TmM	Planctomycetota	Phycisphaerae	0.00466082	0.466082		TmM5	September	TmM	Acidobacteriota	Acidobacteriota_Subgroup_5	Acidobacteriota_Subgroup_5_Incertae_Sedis	0.00143541	0.143541		TmM5	May	TmM	Pseudomonadota	Gammaproteobacteria	Gammaproteobacteria_Incertae_Sedis	Gammaproteobacteria_Incertae_Sedis_Unknown_Family	0.0252792	2.52792		TmM5	May	TmM	Actinomycetota	Actinomycetes	Micromonosporales	Micromonosporaceae	Actinoplanes	0	0
TmM3	September	TmM	Bacteria_unknown	0.000247168	0.0247168		TmM4	March	TmM	Planctomycetota	Planctomycetia	0.102146	10.2146		TmM5	September	TmM	Acidobacteriota	Blastocatellia	Blastocatellales	0.00334928	0.334928		TmM5	May	TmM	Pseudomonadota	Gammaproteobacteria	Gammaproteobacteria_JG36-TzT-191	Gammaproteobacteria_JG36-TzT-191_Incertae_Sedis	0	0		TmM5	May	TmM	Actinomycetota	Actinomycetes	Micromonosporales	Micromonosporaceae	Micromonosporaceae_unknown	0	0
TmM3	September	TmM	Bacteroidota	0.00494336	0.494336		TmM4	March	TmM	Planctomycetota	Planctomycetota_BD7-11	0.00137083	0.137083		TmM5	September	TmM	Acidobacteriota	Blastocatellia	Blastocatellia_11-24	0	0		TmM5	May	TmM	Pseudomonadota	Gammaproteobacteria	Gammaproteobacteria_KF-JG30-C25	Gammaproteobacteria_KF-JG30-C25_Incertae_Sedis	0	0		TmM5	May	TmM	Actinomycetota	Actinomycetes	Mycobacteriales	Corynebacteriaceae	Corynebacterium	0	0
TmM3	September	TmM	Bdellovibrionota	0	0		TmM4	March	TmM	Planctomycetota	Planctomycetota_OM190	0	0		TmM5	September	TmM	Acidobacteriota	Blastocatellia	Blastocatellia_Elev-16S-573	0	0		TmM5	May	TmM	Pseudomonadota	Gammaproteobacteria	Gammaproteobacteria_WD260	Gammaproteobacteria_WD260_Incertae_Sedis	0.00722809	0.722809		TmM5	May	TmM	Actinomycetota	Actinomycetes	Mycobacteriales	Mycobacteriaceae	Mycobacterium	0.0247055	2.47055
TmM3	September	TmM	Candidatus_Berkelbacteria	0	0		TmM4	March	TmM	Planctomycetota	Planctomycetota_Pla4_lineage	0	0		TmM5	September	TmM	Acidobacteriota	Holophagae	Holophagae_Subgroup_7	0.0125199	1.25199		TmM5	May	TmM	Pseudomonadota	Gammaproteobacteria	Gammaproteobacteria_unknown	Gammaproteobacteria_unknown	0	0		TmM5	May	TmM	Actinomycetota	Actinomycetes	Mycobacteriales	Nocardiaceae	Nocardia	0	0
TmM3	September	TmM	Candidatus_Deferrimicrobiota	0	0		TmM4	March	TmM	Pseudomonadota	Alphaproteobacteria	0.138493	13.8493		TmM5	September	TmM	Acidobacteriota	Terriglobia	Bryobacterales	0.0228868	2.28868		TmM5	May	TmM	Pseudomonadota	Gammaproteobacteria	Legionellales	Coxiellaceae	0	0		TmM5	May	TmM	Actinomycetota	Actinomycetes	Mycobacteriales	Nocardiaceae	Rhodococcus	0	0
TmM3	September	TmM	Candidatus_Dependentiae	0	0		TmM4	March	TmM	Pseudomonadota	Betaproteobacteria	0.0094783	0.94783		TmM5	September	TmM	Acidobacteriota	Terriglobia	Terriglobales	0.0308214	3.08214		TmM5	May	TmM	Pseudomonadota	Gammaproteobacteria	Legionellales	Legionellaceae	0	0		TmM5	May	TmM	Actinomycetota	Actinomycetes	Propionibacteriales	Nocardioidaceae	Nocardioides	0	0
TmM3	September	TmM	Candidatus_Jorgensenbacteria	0	0		TmM4	March	TmM	Pseudomonadota	Gammaproteobacteria	0.0410465	4.10465		TmM5	September	TmM	Acidobacteriota	Terriglobia	Terriglobia_Subgroup_12	0	0		TmM5	May	TmM	Pseudomonadota	Gammaproteobacteria	Lysobacterales	Lysobacteraceae	0	0		TmM5	May	TmM	Actinomycetota	Actinomycetes	Propionibacteriales	Propionibacteriaceae	Cutibacterium	0	0
TmM3	September	TmM	Candidatus_Kapaibacteriota	0	0		TmM4	March	TmM	Pseudomonadota	Pseudomonadota_unknown	0	0		TmM5	September	TmM	Acidobacteriota	Terriglobia	Terriglobia_Subgroup_13	0	0		TmM5	May	TmM	Pseudomonadota	Gammaproteobacteria	Lysobacterales	Rhodanobacteraceae	0.000611901	0.0611901		TmM5	May	TmM	Actinomycetota	Actinomycetes	Pseudonocardiales	Pseudonocardiaceae	Amycolatopsis	0	0
TmM3	September	TmM	Candidatus_Melainabacteria	0.00234809	0.234809		TmM4	March	TmM	RCP2-54	RCP2-54_Incertae_Sedis	0.0305891	3.05891		TmM5	September	TmM	Acidobacteriota	Terriglobia	Terriglobia_Subgroup_2	0.0875598	8.75598		TmM5	May	TmM	Pseudomonadota	Gammaproteobacteria	Moraxellales	Moraxellaceae	0	0		TmM5	May	TmM	Actinomycetota	Actinomycetes	Pseudonocardiales	Pseudonocardiaceae	Crossiella	0	0
TmM3	September	TmM	Candidatus_Parcubacteria	0	0		TmM4	March	TmM	SAR324_clade(Marine_group_B)	SAR324_clade(Marine_group_B)_Incertae_Sedis	0	0		TmM5	September	TmM	Acidobacteriota	Terriglobia	Terriglobia_unknown	0.00123604	0.123604		TmM5	May	TmM	Pseudomonadota	Gammaproteobacteria	Nevskiales	Nevskiaceae	0.000267707	0.0267707		TmM5	May	TmM	Actinomycetota	Actinomycetes	Pseudonocardiales	Pseudonocardiaceae	Kutzneria	0	0
TmM3	September	TmM	Candidatus_Rokuibacteriota	0.0128527	1.28527		TmM4	March	TmM	Thermodesulfobacteriota	Candidatus_Dadabacteria	0	0		TmM5	September	TmM	Acidobacteriota	Thermoanaerobaculia	Thermoanaerobaculales	0.0105662	1.05662		TmM5	May	TmM	Pseudomonadota	Gammaproteobacteria	Oceanospirillales	Halomonadaceae	0	0		TmM5	May	TmM	Actinomycetota	Actinomycetes	Pseudonocardiales	Pseudonocardiaceae	Pseudonocardia	0	0
TmM3	September	TmM	Candidatus_Saccharibacteria	0.00481977	0.481977		TmM4	March	TmM	Thermodesulfobacteriota	Desulfuromonadia	0	0		TmM5	September	TmM	Acidobacteriota	Vicinamibacteria	Vicinamibacterales	0.0433812	4.33812		TmM5	May	TmM	Pseudomonadota	Gammaproteobacteria	Pasteurellales	Pasteurellaceae	0	0		TmM5	May	TmM	Actinomycetota	Actinomycetes	Pseudonocardiales	Pseudonocardiaceae	Pseudonocardiaceae_unknown	0.00405385	0.405385
TmM3	September	TmM	Candidatus_Sericytochromatia	0	0		TmM4	March	TmM	Thermodesulfobacteriota	Thermodesulfobacteriota_uncultured	0	0		TmM5	September	TmM	Acidobacteriota	Vicinamibacteria	Vicinamibacteria_Subgroup_17	0.00127592	0.127592		TmM5	May	TmM	Pseudomonadota	Gammaproteobacteria	Pseudomonadales	Pseudomonadaceae	0	0		TmM5	May	TmM	Actinomycetota	Actinomycetes	Sporichthyales	Sporichthyaceae	Sporichthya	0	0
TmM3	September	TmM	Candidatus_Sysuimicrobiota	0.00341916	0.341916		TmM4	March	TmM	Thermomicrobiota	Thermomicrobia	0	0		TmM5	September	TmM	Actinomycetota	Acidimicrobiia	Acidimicrobiales	0.00797448	0.797448		TmM5	May	TmM	Pseudomonadota	Gammaproteobacteria	Steroidobacterales	Steroidobacteraceae	0	0		TmM5	May	TmM	Actinomycetota	Actinomycetes	Streptosporangiales	Streptosporangiaceae	Planotetraspora	0	0
TmM3	September	TmM	Candidatus_Tectimicrobiota	0	0		TmM4	March	TmM	Verrucomicrobiota	Methylacidiphilae	0.0012925	0.12925		TmM5	September	TmM	Actinomycetota	Acidimicrobiia	Acidimicrobiia_uncultured	0.00167464	0.167464		TmM5	May	TmM	Pseudomonadota	Pseudomonadota_unknown	Pseudomonadota_unknown	Pseudomonadota_unknown	0	0		TmM5	May	TmM	Actinomycetota	Actinomycetes	Streptosporangiales	Streptosporangiaceae	Streptosporangiaceae_uncultured	0	0
TmM3	September	TmM	Chlamydiota	0.000494336	0.0494336		TmM4	March	TmM	Verrucomicrobiota	Opitutia	0	0		TmM5	September	TmM	Actinomycetota	Acidimicrobiia	Acidimicrobiia_unknown	0	0		TmM5	May	TmM	RCP2-54	RCP2-54_Incertae_Sedis	RCP2-54_Incertae_Sedis	RCP2-54_Incertae_Sedis	0.0219902	2.19902		TmM5	May	TmM	Actinomycetota	Actinomycetes	Streptosporangiales	Streptosporangiaceae	Streptosporangium	0	0
TmM3	September	TmM	Chloroflexota	0.199876	19.9876		TmM4	March	TmM	Verrucomicrobiota	Spartobacteria	0.158742	15.8742		TmM5	September	TmM	Actinomycetota	Actinomycetes	Acidothermales	0.0113636	1.13636		TmM5	May	TmM	SAR324_clade(Marine_group_B)	SAR324_clade(Marine_group_B)_Incertae_Sedis	SAR324_clade(Marine_group_B)_Incertae_Sedis	SAR324_clade(Marine_group_B)_Incertae_Sedis	0	0		TmM5	May	TmM	Actinomycetota	Actinomycetes	Streptosporangiales	Thermomonosporaceae	Actinoallomurus	0	0
TmM3	September	TmM	Elusimicrobiota	0.00131823	0.131823		TmM4	March	TmM	Verrucomicrobiota	Terrimicrobiia	0	0		TmM5	September	TmM	Actinomycetota	Actinomycetes	Actinomycetes_unknown	0.000917065	0.0917065		TmM5	May	TmM	Thermodesulfobacteriota	Candidatus_Dadabacteria	Candidatus_Dadabacteria_Incertae_Sedis	Candidatus_Dadabacteria_Incertae_Sedis	0	0		TmM5	May	TmM	Actinomycetota	Actinomycetes	Streptosporangiales	Thermomonosporaceae	Actinomadura	0	0
TmM3	September	TmM	FCPU426	0	0		TmM4	March	TmM	Verrucomicrobiota	Verrucomicrobiia	0.000469998	0.0469998		TmM5	September	TmM	Actinomycetota	Actinomycetes	Catenulisporales	0.00131579	0.131579		TmM5	May	TmM	Thermodesulfobacteriota	Desulfuromonadia	Geobacterales	Geobacteraceae	0.000764877	0.0764877		TmM5	May	TmM	Actinomycetota	Actinomycetes	Streptosporangiales	Thermomonosporaceae	Thermomonosporaceae_Incertae_Sedis	0	0
TmM3	September	TmM	Gemmatimonadota	0.0196087	1.96087		TmM4	March	TmM	Vulcanimicrobiota	Vulcanimicrobiia	0.0356024	3.56024		TmM5	September	TmM	Actinomycetota	Actinomycetes	Frankiales	0	0		TmM5	May	TmM	Thermodesulfobacteriota	Thermodesulfobacteriota_uncultured	Thermodesulfobacteriota_uncultured	Thermodesulfobacteriota_uncultured	0	0		TmM5	May	TmM	Actinomycetota	Actinomycetes	Streptosporangiales	Thermomonosporaceae	Thermomonosporaceae_unknown	0	0
TmM3	September	TmM	Mycoplasmatota	0	0		TmM4	May	TmM	Acidobacteriota	Acidobacteriota_Subgroup_5	0	0		TmM5	September	TmM	Actinomycetota	Actinomycetes	Jatrophihabitantales	0	0		TmM5	May	TmM	Thermomicrobiota	Thermomicrobia	Sphaerobacterales	Sphaerobacteraceae	0	0		TmM5	May	TmM	Actinomycetota	Actinomycetota_MB-A2-108	Actinomycetota_MB-A2-108_Incertae_Sedis	Actinomycetota_MB-A2-108_Incertae_Sedis	Actinomycetota_MB-A2-108_Incertae_Sedis	0.000803121	0.0803121
TmM3	September	TmM	Myxococcota	0.00712667	0.712667		TmM4	May	TmM	Acidobacteriota	Blastocatellia	0.0079024	0.79024		TmM5	September	TmM	Actinomycetota	Actinomycetes	Kineosporiales	0	0		TmM5	May	TmM	Thermomicrobiota	Thermomicrobia	Thermomicrobiales	Thermomicrobiales_JG30-KF-CM45	0.000688389	0.0688389		TmM5	May	TmM	Actinomycetota	Thermoleophilia	Gaiellales	Gaiellaceae	Gaiella	0.00718984	0.718984
TmM3	September	TmM	NB1-j	0	0		TmM4	May	TmM	Acidobacteriota	Holophagae	0.01324	1.324		TmM5	September	TmM	Actinomycetota	Actinomycetes	Kitasatosporales	0.0039075	0.39075		TmM5	May	TmM	Verrucomicrobiota	Methylacidiphilae	Methylacidiphilales	Methylacidiphilaceae	0.000229463	0.0229463		TmM5	May	TmM	Actinomycetota	Thermoleophilia	Gaiellales	Gaiellales_uncultured	Gaiellales_uncultured	0.00566009	0.566009
TmM3	September	TmM	Nitrospirota	0	0		TmM4	May	TmM	Acidobacteriota	Terriglobia	0.144981	14.4981		TmM5	September	TmM	Actinomycetota	Actinomycetes	Micrococcales	0.0015949	0.15949		TmM5	May	TmM	Verrucomicrobiota	Opitutia	Opitutales	Opitutaceae	0	0		TmM5	May	TmM	Actinomycetota	Thermoleophilia	Gaiellales	Gaiellales_unknown	Gaiellales_unknown	0	0
TmM3	September	TmM	Planctomycetota	0.132853	13.2853		TmM4	May	TmM	Acidobacteriota	Thermoanaerobaculia	0.00426314	0.426314		TmM5	September	TmM	Actinomycetota	Actinomycetes	Micromonosporales	0	0		TmM5	May	TmM	Verrucomicrobiota	Spartobacteria	Chthoniobacterales	Chthoniobacteraceae	0.0916322	9.16322		TmM5	May	TmM	Actinomycetota	Thermoleophilia	Solirubrobacterales	Conexibacteraceae	Conexibacter	0.00818418	0.818418
TmM3	September	TmM	Pseudomonadota	0.140968	14.0968		TmM4	May	TmM	Acidobacteriota	Vicinamibacteria	0.0285942	2.85942		TmM5	September	TmM	Actinomycetota	Actinomycetes	Mycobacteriales	0.00801435	0.801435		TmM5	May	TmM	Verrucomicrobiota	Spartobacteria	Spartobacteria_Incertae_Sedis	Spartobacteria_Incertae_Sedis	0.0557213	5.57213		TmM5	May	TmM	Actinomycetota	Thermoleophilia	Solirubrobacterales	Solirubrobacteraceae	Solirubrobacter	0	0
TmM3	September	TmM	RCP2-54	0.0236457	2.36457		TmM4	May	TmM	Actinomycetota	Acidimicrobiia	0.0120962	1.20962		TmM5	September	TmM	Actinomycetota	Actinomycetes	Propionibacteriales	0	0		TmM5	May	TmM	Verrucomicrobiota	Terrimicrobiia	Terrimicrobiales	Terrimicrobiaceae	0	0		TmM5	May	TmM	Actinomycetota	Thermoleophilia	Solirubrobacterales	Solirubrobacteraceae	Solirubrobacteraceae_uncultured	0.0107465	1.07465
TmM3	September	TmM	SAR324_clade(Marine_group_B)	0	0		TmM4	May	TmM	Actinomycetota	Actinomycetes	0.0501525	5.01525		TmM5	September	TmM	Actinomycetota	Actinomycetes	Pseudonocardiales	0	0		TmM5	May	TmM	Verrucomicrobiota	Verrucomicrobiia	Limisphaerales	Limisphaeraceae	0.00168273	0.168273		TmM5	May	TmM	Actinomycetota	Thermoleophilia	Solirubrobacterales	Solirubrobacteraceae	Solirubrobacteraceae_unknown	0	0
TmM3	September	TmM	Thermodesulfobacteriota	0.000370752	0.0370752		TmM4	May	TmM	Actinomycetota	Actinomycetota_MB-A2-108	0	0		TmM5	September	TmM	Actinomycetota	Actinomycetes	Sporichthyales	0	0		TmM5	May	TmM	Verrucomicrobiota	Verrucomicrobiia	Limisphaerales	Limisphaerales_Incertae_Sedis	0.000917852	0.0917852		TmM5	May	TmM	Actinomycetota	Thermoleophilia	Solirubrobacterales	Solirubrobacterales_67-14	Solirubrobacterales_67-14_Incertae_Sedis	0.00328897	0.328897
TmM3	September	TmM	Thermomicrobiota	0.000576725	0.0576725		TmM4	May	TmM	Actinomycetota	Thermoleophilia	0.0319215	3.19215		TmM5	September	TmM	Actinomycetota	Actinomycetes	Streptosporangiales	0	0		TmM5	May	TmM	Verrucomicrobiota	Verrucomicrobiia	Verrucomicrobiales	Verrucomicrobiaceae	0	0		TmM5	May	TmM	Actinomycetota	Thermoleophilia	Solirubrobacterales	Solirubrobacterales_unknown	Solirubrobacterales_unknown	0	0
TmM3	September	TmM	Verrucomicrobiota	0.146777	14.6777		TmM4	May	TmM	Armatimonadota	Armatimonadia	0	0		TmM5	September	TmM	Actinomycetota	Actinomycetota_MB-A2-108	Actinomycetota_MB-A2-108_Incertae_Sedis	0	0		TmM5	May	TmM	Verrucomicrobiota	Verrucomicrobiia	Verrucomicrobiia_S-BQ2-57_soil_group	Verrucomicrobiia_S-BQ2-57_soil_group_Incertae_Sedis	0	0		TmM5	May	TmM	Armatimonadota	Armatimonadia	Armatimonadales	Armatimonadaceae	Armatimonas	0	0
TmM3	September	TmM	Vulcanimicrobiota	0.0483625	4.83625		TmM4	May	TmM	Armatimonadota	Armatimonadota_uncultured	0.00336199	0.336199		TmM5	September	TmM	Actinomycetota	Thermoleophilia	Gaiellales	0.011244	1.1244		TmM5	May	TmM	Vulcanimicrobiota	Vulcanimicrobiia	Vulcanimicrobiia_Incertae_Sedis	Vulcanimicrobiia_Incertae_Sedis	0.0232905	2.32905		TmM5	May	TmM	Armatimonadota	Armatimonadia	Armatimonadales	Armatimonadales_Incertae_Sedis	Armatimonadales_Incertae_Sedis	0	0
TmM3	November	TmM	Acidobacteriota	0.244158	24.4158		TmM4	May	TmM	Armatimonadota	Chthonomonadia	0.000762512	0.0762512		TmM5	September	TmM	Actinomycetota	Thermoleophilia	Solirubrobacterales	0.01874	1.874		TmM5	July	TmM	Acidobacteriota	Acidobacteriota_Subgroup_5	Acidobacteriota_Subgroup_5_Incertae_Sedis	Acidobacteriota_Subgroup_5_Incertae_Sedis	0	0		TmM5	May	TmM	Armatimonadota	Armatimonadota_uncultured	Armatimonadota_uncultured	Armatimonadota_uncultured	Armatimonadota_uncultured	0.00290653	0.290653
TmM3	November	TmM	Actinomycetota	0.0694462	6.94462		TmM4	May	TmM	Armatimonadota	Fimbriimonadia	0	0		TmM5	September	TmM	Armatimonadota	Armatimonadia	Armatimonadales	0	0		TmM5	July	TmM	Acidobacteriota	Blastocatellia	Blastocatellales	Blastocatellaceae	0	0		TmM5	May	TmM	Armatimonadota	Chthonomonadia	Chthonomonadales	Chthonomonadaceae	Chthonomonas	0	0
TmM3	November	TmM	Armatimonadota	0	0		TmM4	May	TmM	Bacillota	Bacilli	0.00093581	0.093581		TmM5	September	TmM	Armatimonadota	Armatimonadota_uncultured	Armatimonadota_uncultured	0.00318979	0.318979		TmM5	July	TmM	Acidobacteriota	Blastocatellia	Blastocatellales	Pyrinomonadaceae	0	0		TmM5	May	TmM	Armatimonadota	Chthonomonadia	Chthonomonadales	Chthonomonadales_Incertae_Sedis	Chthonomonadales_Incertae_Sedis	0.000611901	0.0611901
TmM3	November	TmM	Bacillota	0.00261794	0.261794		TmM4	May	TmM	Bacillota	Bacillota_unknown	0	0		TmM5	September	TmM	Armatimonadota	Chthonomonadia	Chthonomonadales	0.000956938	0.0956938		TmM5	July	TmM	Acidobacteriota	Blastocatellia	Blastocatellia_11-24	Blastocatellia_11-24_Incertae_Sedis	0.000898742	0.0898742		TmM5	May	TmM	Armatimonadota	Fimbriimonadia	Fimbriimonadales	Fimbriimonadaceae	Fimbriimonadaceae_Incertae_Sedis	0.000650145	0.0650145
TmM3	November	TmM	Bacteria_unknown	0.000353776	0.0353776		TmM4	May	TmM	Bacillota	Clostridia	0	0		TmM5	September	TmM	Armatimonadota	Fimbriimonadia	Fimbriimonadales	0	0		TmM5	July	TmM	Acidobacteriota	Blastocatellia	Blastocatellia_Elev-16S-573	Blastocatellia_Elev-16S-573_Incertae_Sedis	0.000813147	0.0813147		TmM5	May	TmM	Armatimonadota	Fimbriimonadia	Fimbriimonadales	Fimbriimonadaceae	Fimbriimonas	0	0
TmM3	November	TmM	Bacteroidota	0.00114977	0.114977		TmM4	May	TmM	Bacillota	Erysipelotrichia	0	0		TmM5	September	TmM	Bacillota	Bacilli	Bacillales	0.0011563	0.11563		TmM5	July	TmM	Acidobacteriota	Holophagae	Holophagae_Subgroup_7	Holophagae_Subgroup_7_Incertae_Sedis	0.00903021	0.903021		TmM5	May	TmM	Bacillota	Bacilli	Bacillales	Alicyclobacillaceae	Acidibacillus	0	0
TmM3	November	TmM	Bdellovibrionota	0.00251181	0.251181		TmM4	May	TmM	Bacteria_unknown	Bacteria_unknown	0	0		TmM5	September	TmM	Bacillota	Bacilli	Bacilli_Unknown	0	0		TmM5	July	TmM	Acidobacteriota	Terriglobia	Bryobacterales	Bryobacteraceae	0.0125396	1.25396		TmM5	May	TmM	Bacillota	Bacilli	Bacillales	Alicyclobacillaceae	Alicyclobacillus	0	0
TmM3	November	TmM	Candidatus_Berkelbacteria	0	0		TmM4	May	TmM	Bacteroidota	Bacteroidia	0	0		TmM5	September	TmM	Bacillota	Bacillota_unknown	Bacillota_unknown	0	0		TmM5	July	TmM	Acidobacteriota	Terriglobia	Bryobacterales	Solibacteraceae	0.00427972	0.427972		TmM5	May	TmM	Bacillota	Bacilli	Bacillales	Alicyclobacillaceae	Tumebacillus	0	0
TmM3	November	TmM	Candidatus_Deferrimicrobiota	0	0		TmM4	May	TmM	Bacteroidota	Chitinophagia	0	0		TmM5	September	TmM	Bacillota	Clostridia	Eubacteriales	0	0		TmM5	July	TmM	Acidobacteriota	Terriglobia	Terriglobales	Acidobacteriaceae	0.0117264	1.17264		TmM5	May	TmM	Bacillota	Bacilli	Bacillales	Bacillaceae	Bacillus	0.00107083	0.107083
TmM3	November	TmM	Candidatus_Dependentiae	0.00152124	0.152124		TmM4	May	TmM	Bacteroidota	Cytophagia	0	0		TmM5	September	TmM	Bacillota	Clostridia	Lachnospirales	0	0		TmM5	July	TmM	Acidobacteriota	Terriglobia	Terriglobales	Terriglobales_uncultured	0.0237525	2.37525		TmM5	May	TmM	Bacillota	Bacilli	Bacillales	Bacillaceae	Domibacillus	0	0
TmM3	November	TmM	Candidatus_Jorgensenbacteria	0	0		TmM4	May	TmM	Bacteroidota	Flavobacteriia	0	0		TmM5	September	TmM	Bacillota	Clostridia	Lutisporales	0	0		TmM5	July	TmM	Acidobacteriota	Terriglobia	Terriglobales	Terriglobales_unknown	0	0		TmM5	May	TmM	Bacillota	Bacilli	Bacillales	Bacillaceae	Lysinibacillus	0	0
TmM3	November	TmM	Candidatus_Kapaibacteriota	0	0		TmM4	May	TmM	Bacteroidota	Sphingobacteriia	0.000242617	0.0242617		TmM5	September	TmM	Bacillota	Erysipelotrichia	Erysipelotrichales	0	0		TmM5	July	TmM	Acidobacteriota	Terriglobia	Terriglobia_Subgroup_12	Terriglobia_Subgroup_12_Incertae_Sedis	0	0		TmM5	May	TmM	Bacillota	Bacilli	Bacillales	Bacillales_unknown	Bacillales_unknown	0	0
TmM3	November	TmM	Candidatus_Melainabacteria	0.00153892	0.153892		TmM4	May	TmM	Bdellovibrionota	Bdellovibrionia	0.000415916	0.0415916		TmM5	September	TmM	Bacteria_unknown	Bacteria_unknown	Bacteria_unknown	0.00147528	0.147528		TmM5	July	TmM	Acidobacteriota	Terriglobia	Terriglobia_Subgroup_13	Terriglobia_Subgroup_13_Incertae_Sedis	0	0		TmM5	May	TmM	Bacillota	Bacilli	Bacillales	Paenibacillaceae	Paenibacillus	0	0
TmM3	November	TmM	Candidatus_Parcubacteria	0	0		TmM4	May	TmM	Bdellovibrionota	Oligoflexia	0	0		TmM5	September	TmM	Bacteroidota	Bacteroidia	Bacteroidia_unknown	0	0		TmM5	July	TmM	Acidobacteriota	Terriglobia	Terriglobia_Subgroup_2	Terriglobia_Subgroup_2_Incertae_Sedis	0.0772918	7.72918		TmM5	May	TmM	Bacillota	Bacilli	Bacillales	Staphylococcaceae	Staphylococcus	0	0
TmM3	November	TmM	Candidatus_Rokuibacteriota	0.00235261	0.235261		TmM4	May	TmM	Candidatus_Berkelbacteria	Candidatus_Berkelbacteria_Incertae_Sedis	0	0		TmM5	September	TmM	Bacteroidota	Bacteroidia	Chitinophagales	0	0		TmM5	July	TmM	Acidobacteriota	Terriglobia	Terriglobia_unknown	Terriglobia_unknown	0	0		TmM5	May	TmM	Bacillota	Bacilli	Bacilli_Unknown	Bacilli_Unknown	Bacilli_Unknown	0	0
TmM3	November	TmM	Candidatus_Saccharibacteria	0.000672174	0.0672174		TmM4	May	TmM	Candidatus_Deferrimicrobiota	Candidatus_Deferrimicrobia	0	0		TmM5	September	TmM	Bacteroidota	Chitinophagia	Chitinophagales	0.00554226	0.554226		TmM5	July	TmM	Acidobacteriota	Thermoanaerobaculia	Thermoanaerobaculales	Thermoanaerobaculaceae	0	0		TmM5	May	TmM	Bacillota	Bacillota_unknown	Bacillota_unknown	Bacillota_unknown	Bacillota_unknown	0	0
TmM3	November	TmM	Candidatus_Sericytochromatia	0	0		TmM4	May	TmM	Candidatus_Dependentiae	Candidatus_Babeliae	0.000589214	0.0589214		TmM5	September	TmM	Bacteroidota	Cytophagia	Cytophagales	0	0		TmM5	July	TmM	Acidobacteriota	Vicinamibacteria	Vicinamibacterales	Vicinamibacteraceae	0	0		TmM5	May	TmM	Bacillota	Clostridia	Eubacteriales	Clostridiaceae	Clostridium_sensu_stricto_1	0	0
TmM3	November	TmM	Candidatus_Sysuimicrobiota	0.000229954	0.0229954		TmM4	May	TmM	Candidatus_Dependentiae	Candidatus_Dependentiae_Incertae_Sedis	0.000173298	0.0173298		TmM5	September	TmM	Bacteroidota	Flavobacteriia	Flavobacteriales	0	0		TmM5	July	TmM	Acidobacteriota	Vicinamibacteria	Vicinamibacterales	Vicinamibacterales_unclultured	0.0358641	3.58641		TmM5	May	TmM	Bacillota	Clostridia	Eubacteriales	Clostridiaceae	Clostridium_sensu_stricto_13	0	0
TmM3	November	TmM	Candidatus_Tectimicrobiota	0	0		TmM4	May	TmM	Candidatus_Jorgensenbacteria	Candidatus_Jorgensenbacteria_Incertae_Sedis	0	0		TmM5	September	TmM	Bacteroidota	Sphingobacteriia	Sphingobacteriales	0.000358852	0.0358852		TmM5	July	TmM	Acidobacteriota	Vicinamibacteria	Vicinamibacteria_Subgroup_17	Vicinamibacteria_Subgroup_17_Incertae_Sedis	0	0		TmM5	May	TmM	Bacillota	Clostridia	Eubacteriales	Oscillospiraceae	Ruminiclostridium	0	0
TmM3	November	TmM	Chlamydiota	0.00106133	0.106133		TmM4	May	TmM	Candidatus_Kapaibacteriota	Candidatus_Kapaibacteriota_Incertae_Sedis	0	0		TmM5	September	TmM	Bdellovibrionota	Bdellovibrionia	Bdellovibrionales	0.000558214	0.0558214		TmM5	July	TmM	Actinomycetota	Acidimicrobiia	Acidimicrobiales	Acidimicrobiaceae	0.00787469	0.787469		TmM5	May	TmM	Bacillota	Clostridia	Eubacteriales	Symbiobacteriaceae	Symbiobacteriaceae_uncultured	0	0
TmM3	November	TmM	Chloroflexota	0.0251888	2.51888		TmM4	May	TmM	Candidatus_Melainabacteria	Candidatus_Melainabacteria_Incertae_Sedis	0.00329267	0.329267		TmM5	September	TmM	Bdellovibrionota	Oligoflexia	Oligoflexales	0.000119617	0.0119617		TmM5	July	TmM	Actinomycetota	Acidimicrobiia	Acidimicrobiales	Acidimicrobiales_uncultured	0	0		TmM5	May	TmM	Bacillota	Clostridia	Eubacteriales	Symbiobacteriaceae	Symbiobacteriaceae_unknown	0	0
TmM3	November	TmM	Elusimicrobiota	0.000371464	0.0371464		TmM4	May	TmM	Candidatus_Melainabacteria	Vampirovibriophyceae	0	0		TmM5	September	TmM	Bdellovibrionota	Oligoflexia	Oligoflexia_0319-6G20	0.00251196	0.251196		TmM5	July	TmM	Actinomycetota	Acidimicrobiia	Acidimicrobiales	Acidimicrobiales_unknown	0	0		TmM5	May	TmM	Bacillota	Clostridia	Eubacteriales	Symbiobacteriaceae	Symbiobacterium	0	0
TmM3	November	TmM	FCPU426	0	0		TmM4	May	TmM	Candidatus_Parcubacteria	Candidatus_Parcubacteria_Incertae_Sedis	0	0		TmM5	September	TmM	Bdellovibrionota	Oligoflexia	Oligoflexia_0319-6G20_Incertae_Sedis	0	0		TmM5	July	TmM	Actinomycetota	Acidimicrobiia	Acidimicrobiales	Ilumatobacteraceae	0	0		TmM5	May	TmM	Bacillota	Clostridia	Lachnospirales	Lachnospiraceae	Anaerocolumna	0	0
TmM3	November	TmM	Gemmatimonadota	0.000689863	0.0689863		TmM4	May	TmM	Candidatus_Rokuibacteriota	Candidatus_Rokuibacteriota_Incertae_Sedis	0.01324	1.324		TmM5	September	TmM	Bdellovibrionota	Oligoflexia	Silvanigrellales	0	0		TmM5	July	TmM	Actinomycetota	Acidimicrobiia	Acidimicrobiia_uncultured	Acidimicrobiia_uncultured	0	0		TmM5	May	TmM	Bacillota	Clostridia	Lutisporales	Lutisporaceae	Lutispora	0	0
TmM3	November	TmM	Mycoplasmatota	0.00058373	0.058373		TmM4	May	TmM	Candidatus_Saccharibacteria	Candidatus_Saccharimonadia	0.000554554	0.0554554		TmM5	September	TmM	Candidatus_Berkelbacteria	Candidatus_Berkelbacteria_Incertae_Sedis	Candidatus_Berkelbacteria_Incertae_Sedis	0	0		TmM5	July	TmM	Actinomycetota	Acidimicrobiia	Acidimicrobiia_unknown	Acidimicrobiia_unknown	0.00282462	0.282462		TmM5	May	TmM	Bacillota	Erysipelotrichia	Erysipelotrichales	Erysipelotrichaceae	Erysipelotrichaceae_ZOR0006	0	0
TmM3	November	TmM	Myxococcota	0.00171581	0.171581		TmM4	May	TmM	Candidatus_Sericytochromatia	Candidatus_Sericytochromatia_unknown	0	0		TmM5	September	TmM	Candidatus_Deferrimicrobiota	Candidatus_Deferrimicrobia	Candidatus_Deferrimicrobiales	0	0		TmM5	July	TmM	Actinomycetota	Actinomycetes	Acidothermales	Acidothermaceae	0	0		TmM5	May	TmM	Bacteria_unknown	Bacteria_unknown	Bacteria_unknown	Bacteria_unknown	Bacteria_unknown	0.000956096	0.0956096
TmM3	November	TmM	NB1-j	0	0		TmM4	May	TmM	Candidatus_Sysuimicrobiota	Candidatus_Sysuimicrobiota_Incertae_Sedis	0.00204492	0.204492		TmM5	September	TmM	Candidatus_Dependentiae	Candidatus_Babeliae	Candidatus_Babeliales	0	0		TmM5	July	TmM	Actinomycetota	Actinomycetes	Actinomycetes_unknown	Actinomycetes_unknown	0	0		TmM5	May	TmM	Bacteroidota	Bacteroidia	Bacteroidia_unknown	Bacteroidia_unknown	Bacteroidia_unknown	0	0
TmM3	November	TmM	Nitrospirota	0	0		TmM4	May	TmM	Candidatus_Tectimicrobiota	Candidatus_Entotheonellia	0	0		TmM5	September	TmM	Candidatus_Dependentiae	Candidatus_Dependentiae_Incertae_Sedis	Candidatus_Dependentiae_Incertae_Sedis	0	0		TmM5	July	TmM	Actinomycetota	Actinomycetes	Catenulisporales	Actinospicaceae	0	0		TmM5	May	TmM	Bacteroidota	Bacteroidia	Chitinophagales	Chitinophagales_37-13	Chitinophagales_37-13_Incertae_Sedis	0	0
TmM3	November	TmM	Planctomycetota	0.175809	17.5809		TmM4	May	TmM	Chlamydiota	Chlamydiia	0.000589214	0.0589214		TmM5	September	TmM	Candidatus_Jorgensenbacteria	Candidatus_Jorgensenbacteria_Incertae_Sedis	Candidatus_Jorgensenbacteria_Incertae_Sedis	0	0		TmM5	July	TmM	Actinomycetota	Actinomycetes	Catenulisporales	Catenulisporaceae	0	0		TmM5	May	TmM	Bacteroidota	Chitinophagia	Chitinophagales	Chitinophagaceae	Chitinophaga	0	0
TmM3	November	TmM	Pseudomonadota	0.260963	26.0963		TmM4	May	TmM	Chloroflexota	Anaerolineae	0.00707057	0.707057		TmM5	September	TmM	Candidatus_Kapaibacteriota	Candidatus_Kapaibacteriota_Incertae_Sedis	Candidatus_Kapaibacteriota_Incertae_Sedis	0	0		TmM5	July	TmM	Actinomycetota	Actinomycetes	Frankiales	Frankiaceae	0	0		TmM5	May	TmM	Bacteroidota	Chitinophagia	Chitinophagales	Chitinophagaceae	Chitinophagaceae_uncultured	0	0
TmM3	November	TmM	RCP2-54	0.0333434	3.33434		TmM4	May	TmM	Chloroflexota	Chloroflexota_AD3	0.108173	10.8173		TmM5	September	TmM	Candidatus_Melainabacteria	Candidatus_Melainabacteria_Incertae_Sedis	Candidatus_Obscuribacterales	0.00103668	0.103668		TmM5	July	TmM	Actinomycetota	Actinomycetes	Frankiales	Frankiales_unknown	0	0		TmM5	May	TmM	Bacteroidota	Chitinophagia	Chitinophagales	Chitinophagaceae	Chitinophagaceae_unknown	0	0
TmM3	November	TmM	SAR324_clade(Marine_group_B)	0	0		TmM4	May	TmM	Chloroflexota	Chloroflexota_JG30-KF-CM66	0.00263413	0.263413		TmM5	September	TmM	Candidatus_Melainabacteria	Vampirovibriophyceae	Vampirovibrionales	0	0		TmM5	July	TmM	Actinomycetota	Actinomycetes	Jatrophihabitantales	Jatrophihabitantaceae	0.000898742	0.0898742		TmM5	May	TmM	Bacteroidota	Chitinophagia	Chitinophagales	Chitinophagaceae	Dinghuibacter	0	0
TmM3	November	TmM	Thermodesulfobacteriota	0	0		TmM4	May	TmM	Chloroflexota	Chloroflexota_KD4-96	0.00176764	0.176764		TmM5	September	TmM	Candidatus_Parcubacteria	Candidatus_Parcubacteria_Incertae_Sedis	Candidatus_Parcubacteria_Incertae_Sedis	0	0		TmM5	July	TmM	Actinomycetota	Actinomycetes	Kineosporiales	Kineosporiaceae	0	0		TmM5	May	TmM	Bacteroidota	Chitinophagia	Chitinophagales	Chitinophagaceae	Edaphobaculum	0	0
TmM3	November	TmM	Thermomicrobiota	0	0		TmM4	May	TmM	Chloroflexota	Chloroflexota_P2-11E	0	0		TmM5	September	TmM	Candidatus_Parcubacteria	Candidatus_Parcubacteria_Incertae_Sedis	Candidatus_Parcubacteria_Incertae_Sedis_unknown	0	0		TmM5	July	TmM	Actinomycetota	Actinomycetes	Kitasatosporales	Streptomycetaceae	0.00252504	0.252504		TmM5	May	TmM	Bacteroidota	Chitinophagia	Chitinophagales	Chitinophagaceae	Ferruginibacter	0	0
TmM3	November	TmM	Verrucomicrobiota	0.168008	16.8008		TmM4	May	TmM	Chloroflexota	Chloroflexota_TK10	0.0181617	1.81617		TmM5	September	TmM	Candidatus_Rokuibacteriota	Candidatus_Rokuibacteriota_Incertae_Sedis	Candidatus_Rokuibacteriota_Incertae_Sedis	0.00689793	0.689793		TmM5	July	TmM	Actinomycetota	Actinomycetes	Micrococcales	Microbacteriaceae	0	0		TmM5	May	TmM	Bacteroidota	Chitinophagia	Chitinophagales	Chitinophagaceae	Flavisolibacter	0	0
TmM3	November	TmM	Vulcanimicrobiota	0.00571348	0.571348		TmM4	May	TmM	Chloroflexota	Chloroflexota_unknown	0	0		TmM5	September	TmM	Candidatus_Saccharibacteria	Candidatus_Saccharimonadia	Candidatus_Saccharimonadales	0.00139553	0.139553		TmM5	July	TmM	Actinomycetota	Actinomycetes	Micrococcales	Micrococcaceae	0	0		TmM5	May	TmM	Bacteroidota	Chitinophagia	Chitinophagales	Chitinophagaceae	Heliimonas	0	0
TmM2	March	TmM	Acidobacteriota	0.179999	17.9999		TmM4	May	TmM	Chloroflexota	Dehalococcoidia	0	0		TmM5	September	TmM	Candidatus_Sericytochromatia	Candidatus_Sericytochromatia_unknown	Candidatus_Sericytochromatia_unknown	0	0		TmM5	July	TmM	Actinomycetota	Actinomycetes	Micromonosporales	Micromonosporaceae	0	0		TmM5	May	TmM	Bacteroidota	Chitinophagia	Chitinophagales	Chitinophagaceae	Parafilimonas	0	0
TmM2	March	TmM	Actinomycetota	0.0781315	7.81315		TmM4	May	TmM	Chloroflexota	Ktedonobacteria	0.0350062	3.50062		TmM5	September	TmM	Candidatus_Sysuimicrobiota	Candidatus_Sysuimicrobiota_Incertae_Sedis	Candidatus_Sysuimicrobiota_Incertae_Sedis	0.0041866	0.41866		TmM5	July	TmM	Actinomycetota	Actinomycetes	Mycobacteriales	Corynebacteriaceae	0	0		TmM5	May	TmM	Bacteroidota	Chitinophagia	Chitinophagales	Chitinophagaceae	Pseudoflavitalea	0	0
TmM2	March	TmM	Armatimonadota	0.00174978	0.174978		TmM4	May	TmM	Chloroflexota	Tepidiformia	0	0		TmM5	September	TmM	Candidatus_Tectimicrobiota	Candidatus_Entotheonellia	Candidatus_Entotheonellales	0	0		TmM5	July	TmM	Actinomycetota	Actinomycetes	Mycobacteriales	Mycobacteriaceae	0.0387743	3.87743		TmM5	May	TmM	Bacteroidota	Chitinophagia	Chitinophagales	Chitinophagaceae	Puia	0.00244761	0.244761
TmM2	March	TmM	Bacillota	0	0		TmM4	May	TmM	Elusimicrobiota	Elusimicrobia	0.000762512	0.0762512		TmM5	September	TmM	Chlamydiota	Chlamydiia	Chlamydiales	0	0		TmM5	July	TmM	Actinomycetota	Actinomycetes	Mycobacteriales	Nocardiaceae	0	0		TmM5	May	TmM	Bacteroidota	Chitinophagia	Chitinophagales	Chitinophagales_uncultured	Chitinophagales_uncultured	0	0
TmM2	March	TmM	Bacteria_unknown	0.00030431	0.030431		TmM4	May	TmM	Elusimicrobiota	Elusimicrobiota_Lineage_IIa	0.00124775	0.124775		TmM5	September	TmM	Chlamydiota	Chlamydiia	Parachlamydiales	0	0		TmM5	July	TmM	Actinomycetota	Actinomycetes	Propionibacteriales	Nocardioidaceae	0	0		TmM5	May	TmM	Bacteroidota	Chitinophagia	Chitinophagales	Chitinophagales_unknown	Chitinophagales_unknown	0	0
TmM2	March	TmM	Bacteroidota	0.00258663	0.258663		TmM4	May	TmM	FCPU426	FCPU426_Incertae_Sedis	0	0		TmM5	September	TmM	Chloroflexota	Anaerolineae	Aggregatilineales	0.00614035	0.614035		TmM5	July	TmM	Actinomycetota	Actinomycetes	Propionibacteriales	Propionibacteriaceae	0	0		TmM5	May	TmM	Bacteroidota	Cytophagia	Cytophagales	Cytophagaceae	Cytophaga	0	0
TmM2	March	TmM	Bdellovibrionota	0.00110312	0.110312		TmM4	May	TmM	Gemmatimonadota	Gemmatimonadia	0.00564952	0.564952		TmM5	September	TmM	Chloroflexota	Anaerolineae	Anaerolineae_RBG-13-54-9	0.00263158	0.263158		TmM5	July	TmM	Actinomycetota	Actinomycetes	Pseudonocardiales	Pseudonocardiaceae	0	0		TmM5	May	TmM	Bacteroidota	Cytophagia	Cytophagales	Microscillaceae	Microscillaceae_uncultured	0	0
TmM2	March	TmM	Candidatus_Berkelbacteria	0	0		TmM4	May	TmM	Mycoplasmatota	Mollicutes	0	0		TmM5	September	TmM	Chloroflexota	Anaerolineae	Anaerolineae_unknown	0	0		TmM5	July	TmM	Actinomycetota	Actinomycetes	Sporichthyales	Sporichthyaceae	0	0		TmM5	May	TmM	Bacteroidota	Flavobacteriia	Flavobacteriales	Blattabacteriaceae	Candidatus_Spencerbrownia	0	0
TmM2	March	TmM	Candidatus_Deferrimicrobiota	0	0		TmM4	May	TmM	Myxococcota	Myxococcia	0.00207958	0.207958		TmM5	September	TmM	Chloroflexota	Anaerolineae	Anaerolineales	0.00446571	0.446571		TmM5	July	TmM	Actinomycetota	Actinomycetes	Streptosporangiales	Streptosporangiaceae	0	0		TmM5	May	TmM	Bacteroidota	Flavobacteriia	Flavobacteriales	Flavobacteriaceae	Flavobacterium	0	0
TmM2	March	TmM	Candidatus_Dependentiae	0.000342349	0.0342349		TmM4	May	TmM	Myxococcota	Myxococcota_bacteriap25	0	0		TmM5	September	TmM	Chloroflexota	Chloroflexota_AD3	Chloroflexota_AD3_Incertae_Sedis	0.0958931	9.58931		TmM5	July	TmM	Actinomycetota	Actinomycetes	Streptosporangiales	Thermomonosporaceae	0	0		TmM5	May	TmM	Bacteroidota	Flavobacteriia	Flavobacteriales	Weeksellaceae	Chryseobacterium	0	0
TmM2	March	TmM	Candidatus_Jorgensenbacteria	0	0		TmM4	May	TmM	Myxococcota	Polyangia	0.00672397	0.672397		TmM5	September	TmM	Chloroflexota	Chloroflexota_JG30-KF-CM66	Chloroflexota_JG30-KF-CM66_Incertae_Sedis	0.00510367	0.510367		TmM5	July	TmM	Actinomycetota	Actinomycetota_MB-A2-108	Actinomycetota_MB-A2-108_Incertae_Sedis	Actinomycetota_MB-A2-108_Incertae_Sedis	0	0		TmM5	May	TmM	Bacteroidota	Flavobacteriia	Flavobacteriales	Weeksellaceae	Elizabethkingia	0	0
TmM2	March	TmM	Candidatus_Kapaibacteriota	0.000152155	0.0152155		TmM4	May	TmM	NB1-j	NB1-j_Incertae_Sedis	0	0		TmM5	September	TmM	Chloroflexota	Chloroflexota_KD4-96	Chloroflexota_KD4-96_Incertae_Sedis	0	0		TmM5	July	TmM	Actinomycetota	Thermoleophilia	Gaiellales	Gaiellaceae	0	0		TmM5	May	TmM	Bacteroidota	Sphingobacteriia	Sphingobacteriales	Sphingobacteriaceae	Mucilaginibacter	0	0
TmM2	March	TmM	Candidatus_Melainabacteria	0.000836852	0.0836852		TmM4	May	TmM	Nitrospirota	Nitrospiria	0	0		TmM5	September	TmM	Chloroflexota	Chloroflexota_P2-11E	Chloroflexota_P2-11E_Incertae_Sedis	0	0		TmM5	July	TmM	Actinomycetota	Thermoleophilia	Gaiellales	Gaiellales_uncultured	0.00744672	0.744672		TmM5	May	TmM	Bacteroidota	Sphingobacteriia	Sphingobacteriales	Sphingobacteriaceae	Pedobacter	0	0
TmM2	March	TmM	Candidatus_Parcubacteria	0	0		TmM4	May	TmM	Planctomycetota	Phycisphaerae	0.0034313	0.34313		TmM5	September	TmM	Chloroflexota	Chloroflexota_TK10	Chloroflexota_TK10_Incertae_Sedis	0.0242424	2.42424		TmM5	July	TmM	Actinomycetota	Thermoleophilia	Gaiellales	Gaiellales_unknown	0	0		TmM5	May	TmM	Bacteroidota	Sphingobacteriia	Sphingobacteriales	Sphingobacteriaceae	Sphingobacteriaceae_unknown	0	0
TmM2	March	TmM	Candidatus_Rokuibacteriota	0.00939556	0.939556		TmM4	May	TmM	Planctomycetota	Planctomycetia	0.124289	12.4289		TmM5	September	TmM	Chloroflexota	Chloroflexota_unknown	Chloroflexota_unknown	0	0		TmM5	July	TmM	Actinomycetota	Thermoleophilia	Solirubrobacterales	Conexibacteraceae	0.00890182	0.890182		TmM5	May	TmM	Bacteroidota	Sphingobacteriia	Sphingobacteriales	Sphingobacteriaceae	Sphingobacterium	0	0
TmM2	March	TmM	Candidatus_Saccharibacteria	0.00155959	0.155959		TmM4	May	TmM	Planctomycetota	Planctomycetota_BD7-11	0.00100513	0.100513		TmM5	September	TmM	Chloroflexota	Dehalococcoidia	Dehalococcoidia_S085	0	0		TmM5	July	TmM	Actinomycetota	Thermoleophilia	Solirubrobacterales	Solirubrobacteraceae	0.0152786	1.52786		TmM5	May	TmM	Bacteroidota	Sphingobacteriia	Sphingobacteriales	Sphingobacteriales_CWT_CU03-E12	Sphingobacteriales_CWT_CU03-E12_Incertae_Sedis	0	0
TmM2	March	TmM	Candidatus_Sericytochromatia	0	0		TmM4	May	TmM	Planctomycetota	Planctomycetota_OM190	0	0		TmM5	September	TmM	Chloroflexota	Ktedonobacteria	Ktedonobacterales	0.0429825	4.29825		TmM5	July	TmM	Actinomycetota	Thermoleophilia	Solirubrobacterales	Solirubrobacterales_67-14	0	0		TmM5	May	TmM	Bacteroidota	Sphingobacteriia	Sphingobacteriales	Sphingobacteriales_env.OPS_17	Sphingobacteriales_env.OPS_17Incertae_Sedis	0	0
TmM2	March	TmM	Candidatus_Sysuimicrobiota	0.00216821	0.216821		TmM4	May	TmM	Planctomycetota	Planctomycetota_Pla4_lineage	0	0		TmM5	September	TmM	Chloroflexota	Ktedonobacteria	Ktedonobacteria_B12-WMSP1	0.00458533	0.458533		TmM5	July	TmM	Actinomycetota	Thermoleophilia	Solirubrobacterales	Solirubrobacterales_unknown	0	0		TmM5	May	TmM	Bdellovibrionota	Bdellovibrionia	Bdellovibrionales	Pseudobdellovibrionaceae	Bdellovibrio	0	0
TmM2	March	TmM	Candidatus_Tectimicrobiota	0	0		TmM4	May	TmM	Pseudomonadota	Alphaproteobacteria	0.125953	12.5953		TmM5	September	TmM	Chloroflexota	Ktedonobacteria	Ktedonobacteria_C0119	0.000478469	0.0478469		TmM5	July	TmM	Armatimonadota	Armatimonadia	Armatimonadales	Armatimonadaceae	0	0		TmM5	May	TmM	Bdellovibrionota	Oligoflexia	Oligoflexales	Oligoflexales_uncultured	Oligoflexales_uncultured	0	0
TmM2	March	TmM	Chlamydiota	0.000912929	0.0912929		TmM4	May	TmM	Pseudomonadota	Betaproteobacteria	0.0167406	1.67406		TmM5	September	TmM	Chloroflexota	Tepidiformia	Tepidiformales	0	0		TmM5	July	TmM	Armatimonadota	Armatimonadia	Armatimonadales	Armatimonadales_Incertae_Sedis	0	0		TmM5	May	TmM	Bdellovibrionota	Oligoflexia	Oligoflexia_0319-6G20	Oligoflexia_0319-6G20	Oligoflexia_0319-6G20	0.000382438	0.0382438
TmM2	March	TmM	Chloroflexota	0.144205	14.4205		TmM4	May	TmM	Pseudomonadota	Gammaproteobacteria	0.0339664	3.39664		TmM5	September	TmM	Elusimicrobiota	Elusimicrobia	Elusimicrobia_Lineage_IV	0.000279107	0.0279107		TmM5	July	TmM	Armatimonadota	Armatimonadota_uncultured	Armatimonadota_uncultured	Armatimonadota_uncultured	0.00201147	0.201147		TmM5	May	TmM	Bdellovibrionota	Oligoflexia	Oligoflexia_0319-6G20_Incertae_Sedis	Oligoflexia_0319-6G20	Oligoflexia_0319-6G20	0	0
TmM2	March	TmM	Elusimicrobiota	0	0		TmM4	May	TmM	Pseudomonadota	Pseudomonadota_unknown	0	0		TmM5	September	TmM	Elusimicrobiota	Elusimicrobiota_Lineage_IIa	Elusimicrobiota_Lineage_IIa_Incertae_Sedis	0	0		TmM5	July	TmM	Armatimonadota	Chthonomonadia	Chthonomonadales	Chthonomonadaceae	0	0		TmM5	May	TmM	Bdellovibrionota	Oligoflexia	Silvanigrellales	Silvanigrellaceae	Silvanigrella	0	0
TmM2	March	TmM	FCPU426	0	0		TmM4	May	TmM	RCP2-54	RCP2-54_Incertae_Sedis	0.0261334	2.61334		TmM5	September	TmM	FCPU426	FCPU426_Incertae_Sedis	FCPU426_Incertae_Sedis	0	0		TmM5	July	TmM	Armatimonadota	Chthonomonadia	Chthonomonadales	Chthonomonadales_Incertae_Sedis	0	0		TmM5	May	TmM	Candidatus_Berkelbacteria	Candidatus_Berkelbacteria_Incertae_Sedis	Candidatus_Berkelbacteria_Incertae_Sedis	Candidatus_Berkelbacteria_Incertae_Sedis	Candidatus_Berkelbacteria_Incertae_Sedis	0	0
TmM2	March	TmM	Gemmatimonadota	0.00578189	0.578189		TmM4	May	TmM	SAR324_clade(Marine_group_B)	SAR324_clade(Marine_group_B)_Incertae_Sedis	0	0		TmM5	September	TmM	Gemmatimonadota	Gemmatimonadia	Gemmatimonadales	0.0115231	1.15231		TmM5	July	TmM	Armatimonadota	Fimbriimonadia	Fimbriimonadales	Fimbriimonadaceae	0	0		TmM5	May	TmM	Candidatus_Deferrimicrobiota	Candidatus_Deferrimicrobia	Candidatus_Deferrimicrobiales	Candidatus_Deferrimicrobiaceae	Candidatus_Deferrimicrobium	0.00049717	0.049717
TmM2	March	TmM	Mycoplasmatota	0	0		TmM4	May	TmM	Thermodesulfobacteriota	Candidatus_Dadabacteria	0	0		TmM5	September	TmM	Mycoplasmatota	Mollicutes	Entomoplasmatales	0	0		TmM5	July	TmM	Bacillota	Bacilli	Bacillales	Alicyclobacillaceae	0	0		TmM5	May	TmM	Candidatus_Dependentiae	Candidatus_Babeliae	Candidatus_Babeliales	Candidatus_Babeliaceae	Candidatus_Babeliaceae_Incertae_Sedis	0	0
TmM2	March	TmM	Myxococcota	0.00426034	0.426034		TmM4	May	TmM	Thermodesulfobacteriota	Desulfuromonadia	0	0		TmM5	September	TmM	Myxococcota	Myxococcia	Myxococcales	0.00454545	0.454545		TmM5	July	TmM	Bacillota	Bacilli	Bacillales	Bacillaceae	0	0		TmM5	May	TmM	Candidatus_Dependentiae	Candidatus_Babeliae	Candidatus_Babeliales	Candidatus_Babeliales_Incertae_Sedis	Candidatus_Babeliales_Incertae_Sedis	0	0
TmM2	March	TmM	NB1-j	0	0		TmM4	May	TmM	Thermodesulfobacteriota	Thermodesulfobacteriota_uncultured	0	0		TmM5	September	TmM	Myxococcota	Myxococcota_bacteriap25	Myxococcota_bacteriap25_Incertae_Sedis	0	0		TmM5	July	TmM	Bacillota	Bacilli	Bacillales	Bacillales_unknown	0	0		TmM5	May	TmM	Candidatus_Dependentiae	Candidatus_Babeliae	Candidatus_Babeliales	Candidatus_Babeliales_UBA12409	Candidatus_Babeliales_UBA12409_Incertae_Sedis	0	0
TmM2	March	TmM	Nitrospirota	0	0		TmM4	May	TmM	Thermomicrobiota	Thermomicrobia	0	0		TmM5	September	TmM	Myxococcota	Polyangia	Haliangiales	0.000199362	0.0199362		TmM5	July	TmM	Bacillota	Bacilli	Bacillales	Paenibacillaceae	0	0		TmM5	May	TmM	Candidatus_Dependentiae	Candidatus_Babeliae	Candidatus_Babeliales	Candidatus_Babeliales_unknown	Candidatus_Babeliales_unknown	0	0
TmM2	March	TmM	Planctomycetota	0.142835	14.2835		TmM4	May	TmM	Verrucomicrobiota	Methylacidiphilae	0.000589214	0.0589214		TmM5	September	TmM	Myxococcota	Polyangia	Polyangia_Blfdi19	0	0		TmM5	July	TmM	Bacillota	Bacilli	Bacillales	Staphylococcaceae	0	0		TmM5	May	TmM	Candidatus_Dependentiae	Candidatus_Dependentiae_Incertae_Sedis	Candidatus_Dependentiae_Incertae_Sedis	Candidatus_Dependentiae_Incertae_Sedis	Candidatus_Dependentiae_Incertae_Sedis	0.000114732	0.0114732
TmM2	March	TmM	Pseudomonadota	0.223439	22.3439		TmM4	May	TmM	Verrucomicrobiota	Opitutia	0	0		TmM5	September	TmM	Myxococcota	Polyangia	Polyangia_mle1-27	0	0		TmM5	July	TmM	Bacillota	Bacilli	Bacilli_Unknown	Bacilli_Unknown	0	0		TmM5	May	TmM	Candidatus_Jorgensenbacteria	Candidatus_Jorgensenbacteria_Incertae_Sedis	Candidatus_Jorgensenbacteria_Incertae_Sedis	Candidatus_Jorgensenbacteria_Incertae_Sedis	Candidatus_Jorgensenbacteria_Incertae_Sedis	0	0
TmM2	March	TmM	RCP2-54	0.0260185	2.60185		TmM4	May	TmM	Verrucomicrobiota	Spartobacteria	0.131845	13.1845		TmM5	September	TmM	Myxococcota	Polyangia	Polyangia_unknown	0	0		TmM5	July	TmM	Bacillota	Bacillota_unknown	Bacillota_unknown	Bacillota_unknown	0	0		TmM5	May	TmM	Candidatus_Kapaibacteriota	Candidatus_Kapaibacteriota_Incertae_Sedis	Candidatus_Kapaibacteriota_Incertae_Sedis	Candidatus_Kapaibacteriota_Incertae_Sedis	Candidatus_Kapaibacteriota_Incertae_Sedis	0	0
TmM2	March	TmM	SAR324_clade(Marine_group_B)	0	0		TmM4	May	TmM	Verrucomicrobiota	Terrimicrobiia	0	0		TmM5	September	TmM	Myxococcota	Polyangia	Polyangiales	0.0041866	0.41866		TmM5	July	TmM	Bacillota	Clostridia	Eubacteriales	Clostridiaceae	0	0		TmM5	May	TmM	Candidatus_Melainabacteria	Candidatus_Melainabacteria_Incertae_Sedis	Candidatus_Obscuribacterales	Candidatus_Obscuribacteraceae	Candidatus_Obscuribacter	0	0
TmM2	March	TmM	Thermodesulfobacteriota	0	0		TmM4	May	TmM	Verrucomicrobiota	Verrucomicrobiia	0.00329267	0.329267		TmM5	September	TmM	NB1-j	NB1-j_Incertae_Sedis	NB1-j_Incertae_Sedis	0.000478469	0.0478469		TmM5	July	TmM	Bacillota	Clostridia	Eubacteriales	Oscillospiraceae	0	0		TmM5	May	TmM	Candidatus_Melainabacteria	Candidatus_Melainabacteria_Incertae_Sedis	Candidatus_Obscuribacterales	Candidatus_Obscuribacteraceae	Candidatus_Obscuribacteraceae_Incertae_Sedis	0.000879608	0.0879608
TmM2	March	TmM	Thermomicrobiota	0	0		TmM4	May	TmM	Vulcanimicrobiota	Vulcanimicrobiia	0.0241231	2.41231		TmM5	September	TmM	Nitrospirota	Nitrospiria	Nitrospirales	0.000438596	0.0438596		TmM5	July	TmM	Bacillota	Clostridia	Eubacteriales	Symbiobacteriaceae	0	0		TmM5	May	TmM	Candidatus_Melainabacteria	Candidatus_Melainabacteria_Incertae_Sedis	Candidatus_Obscuribacterales	Candidatus_Obscuribacteraceae	Candidatus_Obscuribacteraceae_unknown	0	0
TmM2	March	TmM	Verrucomicrobiota	0.140781	14.0781		TmM4	July	TmM	Acidobacteriota	Acidobacteriota_Subgroup_5	0.000758466	0.0758466		TmM5	September	TmM	Planctomycetota	Phycisphaerae	Tepidisphaerales	0.00243222	0.243222		TmM5	July	TmM	Bacillota	Clostridia	Lachnospirales	Lachnospiraceae	0	0		TmM5	May	TmM	Candidatus_Melainabacteria	Vampirovibriophyceae	Vampirovibrionales	Vampirovibrionaceae	Vampirovibrio	0	0
TmM2	March	TmM	Vulcanimicrobiota	0.033436	3.3436		TmM4	July	TmM	Acidobacteriota	Blastocatellia	0.00170655	0.170655		TmM5	September	TmM	Planctomycetota	Planctomycetia	Gemmatales	0.095933	9.5933		TmM5	July	TmM	Bacillota	Clostridia	Lutisporales	Lutisporaceae	0	0		TmM5	May	TmM	Candidatus_Melainabacteria	Vampirovibriophyceae	Vampirovibrionales	Vampirovibrionaceae	Vampirovibrionaceae_Incertae_Sedis	0	0
TmM2	May	TmM	Acidobacteriota	0.2163	21.63		TmM4	July	TmM	Acidobacteriota	Holophagae	0.0091016	0.91016		TmM5	September	TmM	Planctomycetota	Planctomycetia	Isosphaerales	0.0158293	1.58293		TmM5	July	TmM	Bacillota	Erysipelotrichia	Erysipelotrichales	Erysipelotrichaceae	0	0		TmM5	May	TmM	Candidatus_Melainabacteria	Vampirovibriophyceae	Vampirovibrionales	Vampirovibrionales_Incertae_Sedis	Vampirovibrionales_Incertae_Sedis	0	0
TmM2	May	TmM	Actinomycetota	0.0905103	9.05103		TmM4	July	TmM	Acidobacteriota	Terriglobia	0.143009	14.3009		TmM5	September	TmM	Planctomycetota	Planctomycetia	Pirellulales	0.0053429	0.53429		TmM5	July	TmM	Bacteria_unknown	Bacteria_unknown	Bacteria_unknown	Bacteria_unknown	0.000256783	0.0256783		TmM5	May	TmM	Candidatus_Parcubacteria	Candidatus_Parcubacteria_Incertae_Sedis	Candidatus_Parcubacteria_Incertae_Sedis	Candidatus_Parcubacteria_Incertae_Sedis	Candidatus_Parcubacteria_Incertae_Sedis	0	0
TmM2	May	TmM	Armatimonadota	0.00547118	0.547118		TmM4	July	TmM	Acidobacteriota	Thermoanaerobaculia	0.00166863	0.166863		TmM5	September	TmM	Planctomycetota	Planctomycetia	Planctomycetales	0.0117225	1.17225		TmM5	July	TmM	Bacteroidota	Bacteroidia	Bacteroidia_unknown	Bacteroidia_unknown	0	0		TmM5	May	TmM	Candidatus_Parcubacteria	Candidatus_Parcubacteria_Incertae_Sedis	Candidatus_Parcubacteria_Incertae_Sedis_unknown	Candidatus_Parcubacteria_Incertae_Sedis_unknown	Candidatus_Parcubacteria_Incertae_Sedis_unknown	0	0
TmM2	May	TmM	Bacillota	0.000141496	0.0141496		TmM4	July	TmM	Acidobacteriota	Vicinamibacteria	0.0237021	2.37021		TmM5	September	TmM	Planctomycetota	Planctomycetia	Planctomycetia_uncultured	0	0		TmM5	July	TmM	Bacteroidota	Bacteroidia	Chitinophagales	Chitinophagales_37-13	0	0		TmM5	May	TmM	Candidatus_Rokuibacteriota	Candidatus_Rokuibacteriota_Incertae_Sedis	Candidatus_Rokuibacteriota_Incertae_Sedis	Candidatus_Rokuibacteriota_Incertae_Sedis	Candidatus_Rokuibacteriota_Incertae_Sedis	0.0154123	1.54123
TmM2	May	TmM	Bacteria_unknown	0.000282992	0.0282992		TmM4	July	TmM	Actinomycetota	Acidimicrobiia	0.00675035	0.675035		TmM5	September	TmM	Planctomycetota	Planctomycetota_BD7-11	Planctomycetota_BD7-11_Incertae_Sedis	0	0		TmM5	July	TmM	Bacteroidota	Chitinophagia	Chitinophagales	Chitinophagaceae	0.00286741	0.286741		TmM5	May	TmM	Candidatus_Saccharibacteria	Candidatus_Saccharimonadia	Candidatus_Saccharimonadales	Candidatus_Saccharimonadaceae	Candidatus_Saccharimonadaceae_TM7a	0	0
TmM2	May	TmM	Bacteroidota	0.00518819	0.518819		TmM4	July	TmM	Actinomycetota	Actinomycetes	0.0471008	4.71008		TmM5	September	TmM	Planctomycetota	Planctomycetota_OM190	Planctomycetota_OM190_Incertae_Sedis	0	0		TmM5	July	TmM	Bacteroidota	Chitinophagia	Chitinophagales	Chitinophagales_uncultured	0	0		TmM5	May	TmM	Candidatus_Saccharibacteria	Candidatus_Saccharimonadia	Candidatus_Saccharimonadales	Candidatus_Saccharimonadales_Incertae_Sedis	Candidatus_Saccharimonadales_Incertae_Sedis	0.000688389	0.0688389
TmM2	May	TmM	Bdellovibrionota	0.00198095	0.198095		TmM4	July	TmM	Actinomycetota	Actinomycetota_MB-A2-108	0	0		TmM5	September	TmM	Planctomycetota	Planctomycetota_Pla4_lineage	Planctomycetota_Pla4_lineage_Incertae_Sedis	0	0		TmM5	July	TmM	Bacteroidota	Chitinophagia	Chitinophagales	Chitinophagales_unknown	0	0		TmM5	May	TmM	Candidatus_Saccharibacteria	Candidatus_Saccharimonadia	Candidatus_Saccharimonadales	Candidatus_Saccharimonadales_LWQ8	Candidatus_Saccharimonadales_LWQ8_Incertae_Sedis	0	0
TmM2	May	TmM	Candidatus_Berkelbacteria	0	0		TmM4	July	TmM	Actinomycetota	Thermoleophilia	0.0313247	3.13247		TmM5	September	TmM	Pseudomonadota	Alphaproteobacteria	Alphaproteobacteria_uncultured	0.000438596	0.0438596		TmM5	July	TmM	Bacteroidota	Cytophagia	Cytophagales	Cytophagaceae	0	0		TmM5	May	TmM	Candidatus_Saccharibacteria	Candidatus_Saccharimonadia	Candidatus_Saccharimonadales	Candidatus_Saccharimonadales_S32	Candidatus_Saccharimonadales_S32_TM7	0	0
TmM2	May	TmM	Candidatus_Deferrimicrobiota	0	0		TmM4	July	TmM	Armatimonadota	Armatimonadia	0	0		TmM5	September	TmM	Pseudomonadota	Alphaproteobacteria	Alphaproteobacteria_unknown	0	0		TmM5	July	TmM	Bacteroidota	Cytophagia	Cytophagales	Microscillaceae	0	0		TmM5	May	TmM	Candidatus_Saccharibacteria	Candidatus_Saccharimonadia	Candidatus_Saccharimonadales	Candidatus_Saccharimonadales_WWH38	Candidatus_Saccharimonadales_WWH38_Incertae_Sedis	0.00187395	0.187395
TmM2	May	TmM	Candidatus_Dependentiae	0	0		TmM4	July	TmM	Armatimonadota	Armatimonadota_uncultured	0.00322348	0.322348		TmM5	September	TmM	Pseudomonadota	Alphaproteobacteria	Caulobacterales	0	0		TmM5	July	TmM	Bacteroidota	Flavobacteriia	Flavobacteriales	Blattabacteriaceae	0	0		TmM5	May	TmM	Candidatus_Saccharibacteria	Candidatus_Saccharimonadia	Candidatus_Saccharimonadales	Candidatus_Saccharimonadales_unknown	Candidatus_Saccharimonadales_unknown	0	0
TmM2	May	TmM	Candidatus_Jorgensenbacteria	0	0		TmM4	July	TmM	Armatimonadota	Chthonomonadia	0	0		TmM5	September	TmM	Pseudomonadota	Alphaproteobacteria	Holosporales	0.000199362	0.0199362		TmM5	July	TmM	Bacteroidota	Flavobacteriia	Flavobacteriales	Flavobacteriaceae	0	0		TmM5	May	TmM	Candidatus_Sericytochromatia	Candidatus_Sericytochromatia_unknown	Candidatus_Sericytochromatia_unknown	Candidatus_Sericytochromatia_unknown	Candidatus_Sericytochromatia_unknown	0	0
TmM2	May	TmM	Candidatus_Kapaibacteriota	0	0		TmM4	July	TmM	Armatimonadota	Fimbriimonadia	0	0		TmM5	September	TmM	Pseudomonadota	Alphaproteobacteria	Hyphomicrobiales	0.0574163	5.74163		TmM5	July	TmM	Bacteroidota	Flavobacteriia	Flavobacteriales	Weeksellaceae	0	0		TmM5	May	TmM	Candidatus_Sysuimicrobiota	Candidatus_Sysuimicrobiota_Incertae_Sedis	Candidatus_Sysuimicrobiota_Incertae_Sedis	Candidatus_Sysuimicrobiota_Incertae_Sedis	Candidatus_Sysuimicrobiota_Incertae_Sedis	0.00252409	0.252409
TmM2	May	TmM	Candidatus_Melainabacteria	0.00132063	0.132063		TmM4	July	TmM	Bacillota	Bacilli	0	0		TmM5	September	TmM	Pseudomonadota	Alphaproteobacteria	Hyphomonadales	0	0		TmM5	July	TmM	Bacteroidota	Sphingobacteriia	Sphingobacteriales	Sphingobacteriaceae	0	0		TmM5	May	TmM	Candidatus_Tectimicrobiota	Candidatus_Entotheonellia	Candidatus_Entotheonellales	Candidatus_Entotheonellaceae	Candidatus_Entotheonellaceae_Incertae_Sedis	0	0
TmM2	May	TmM	Candidatus_Parcubacteria	0	0		TmM4	July	TmM	Bacillota	Bacillota_unknown	0	0		TmM5	September	TmM	Pseudomonadota	Alphaproteobacteria	Micropepsales	0.0015949	0.15949		TmM5	July	TmM	Bacteroidota	Sphingobacteriia	Sphingobacteriales	Sphingobacteriales_CWT_CU03-E12	0	0		TmM5	May	TmM	Chlamydiota	Chlamydiia	Chlamydiales	Chlamydiaceae	Chlamydiaceae_Incertae_Sedis	0	0
TmM2	May	TmM	Candidatus_Rokuibacteriota	0.0100934	1.00934		TmM4	July	TmM	Bacillota	Clostridia	0	0		TmM5	September	TmM	Pseudomonadota	Alphaproteobacteria	Rhodospirillales	0.0476475	4.76475		TmM5	July	TmM	Bacteroidota	Sphingobacteriia	Sphingobacteriales	Sphingobacteriales_env.OPS_17	0	0		TmM5	May	TmM	Chlamydiota	Chlamydiia	Chlamydiales	Chlamydiales_cvE6	Chlamydiales_cvE6_Incertae_Sedis	0	0
TmM2	May	TmM	Candidatus_Saccharibacteria	0.000848977	0.0848977		TmM4	July	TmM	Bacillota	Erysipelotrichia	0	0		TmM5	September	TmM	Pseudomonadota	Alphaproteobacteria	Rickettsiales	0	0		TmM5	July	TmM	Bdellovibrionota	Bdellovibrionia	Bdellovibrionales	Pseudobdellovibrionaceae	0	0		TmM5	May	TmM	Chlamydiota	Chlamydiia	Parachlamydiales	Parachlamydiaceae	Candidatus_Metachlamydia	0	0
TmM2	May	TmM	Candidatus_Sericytochromatia	0	0		TmM4	July	TmM	Bacteria_unknown	Bacteria_unknown	0.000417157	0.0417157		TmM5	September	TmM	Pseudomonadota	Alphaproteobacteria	Sphingomonadales	0.000438596	0.0438596		TmM5	July	TmM	Bdellovibrionota	Oligoflexia	Oligoflexales	Oligoflexales_uncultured	0	0		TmM5	May	TmM	Chlamydiota	Chlamydiia	Parachlamydiales	Parachlamydiaceae	Candidatus_Protochlamydia	0.000650145	0.0650145
TmM2	May	TmM	Candidatus_Sysuimicrobiota	0.00132063	0.132063		TmM4	July	TmM	Bacteroidota	Bacteroidia	0	0		TmM5	September	TmM	Pseudomonadota	Betaproteobacteria	Burkholderiales	0.0181021	1.81021		TmM5	July	TmM	Bdellovibrionota	Oligoflexia	Oligoflexia_0319-6G20	Oligoflexia_0319-6G20	0	0		TmM5	May	TmM	Chlamydiota	Chlamydiia	Parachlamydiales	Parachlamydiaceae	Neochlamydia	0.000114732	0.0114732
TmM2	May	TmM	Candidatus_Tectimicrobiota	0	0		TmM4	July	TmM	Bacteroidota	Chitinophagia	0.00265463	0.265463		TmM5	September	TmM	Pseudomonadota	Betaproteobacteria	Neisseriales	0	0		TmM5	July	TmM	Bdellovibrionota	Oligoflexia	Oligoflexia_0319-6G20_Incertae_Sedis	Oligoflexia_0319-6G20	0	0		TmM5	May	TmM	Chlamydiota	Chlamydiia	Parachlamydiales	Parachlamydiaceae	Parachlamydiaceae_uncultured	0	0
TmM2	May	TmM	Chlamydiota	0	0		TmM4	July	TmM	Bacteroidota	Cytophagia	0	0		TmM5	September	TmM	Pseudomonadota	Betaproteobacteria	Nitrosomonadales	0.00426635	0.426635		TmM5	July	TmM	Bdellovibrionota	Oligoflexia	Silvanigrellales	Silvanigrellaceae	0	0		TmM5	May	TmM	Chlamydiota	Chlamydiia	Parachlamydiales	Parachlamydiaceae	Parachlamydiaceae_unknown	0	0
TmM2	May	TmM	Chloroflexota	0.178002	17.8002		TmM4	July	TmM	Bacteroidota	Flavobacteriia	0.00929121	0.929121		TmM5	September	TmM	Pseudomonadota	Betaproteobacteria	Rhodocyclales	0	0		TmM5	July	TmM	Candidatus_Berkelbacteria	Candidatus_Berkelbacteria_Incertae_Sedis	Candidatus_Berkelbacteria_Incertae_Sedis	Candidatus_Berkelbacteria_Incertae_Sedis	0	0		TmM5	May	TmM	Chlamydiota	Chlamydiia	Parachlamydiales	Simkaniaceae	Simkaniaceae_uncultured	0	0
TmM2	May	TmM	Elusimicrobiota	0.0013678	0.13678		TmM4	July	TmM	Bacteroidota	Sphingobacteriia	0.00678827	0.678827		TmM5	September	TmM	Pseudomonadota	Gammaproteobacteria	Enterobacterales	0	0		TmM5	July	TmM	Candidatus_Deferrimicrobiota	Candidatus_Deferrimicrobia	Candidatus_Deferrimicrobiales	Candidatus_Deferrimicrobiaceae	0	0		TmM5	May	TmM	Chlamydiota	Chlamydiia	Parachlamydiales	Simkaniaceae	Simkaniaceae_unknown	0	0
TmM2	May	TmM	FCPU426	0	0		TmM4	July	TmM	Bdellovibrionota	Bdellovibrionia	0	0		TmM5	September	TmM	Pseudomonadota	Gammaproteobacteria	Gammaproteobacteria_Incertae_Sedis	0.0210925	2.10925		TmM5	July	TmM	Candidatus_Dependentiae	Candidatus_Babeliae	Candidatus_Babeliales	Candidatus_Babeliaceae	0	0		TmM5	May	TmM	Chloroflexota	Anaerolineae	Aggregatilineales	Aggregatilineales_A4b	Aggregatilineales_A4b_Incertae_Sedis	0	0
TmM2	May	TmM	Gemmatimonadota	0.00650882	0.650882		TmM4	July	TmM	Bdellovibrionota	Oligoflexia	0	0		TmM5	September	TmM	Pseudomonadota	Gammaproteobacteria	Gammaproteobacteria_JG36-TzT-191	0	0		TmM5	July	TmM	Candidatus_Dependentiae	Candidatus_Babeliae	Candidatus_Babeliales	Candidatus_Babeliales_Incertae_Sedis	0	0		TmM5	May	TmM	Chloroflexota	Anaerolineae	Aggregatilineales	Aggregatilineales_Incertae_Sedis	Aggregatilineales_Incertae_Sedis	0.00520116	0.520116
TmM2	May	TmM	Mycoplasmatota	0	0		TmM4	July	TmM	Candidatus_Berkelbacteria	Candidatus_Berkelbacteria_Incertae_Sedis	0	0		TmM5	September	TmM	Pseudomonadota	Gammaproteobacteria	Gammaproteobacteria_KF-JG30-C25	0	0		TmM5	July	TmM	Candidatus_Dependentiae	Candidatus_Babeliae	Candidatus_Babeliales	Candidatus_Babeliales_UBA12409	0.000256783	0.0256783		TmM5	May	TmM	Chloroflexota	Anaerolineae	Aggregatilineales	Aggregatilineales_unknown	Aggregatilineales_unknown	0	0
TmM2	May	TmM	Myxococcota	0.000565984	0.0565984		TmM4	July	TmM	Candidatus_Deferrimicrobiota	Candidatus_Deferrimicrobia	0	0		TmM5	September	TmM	Pseudomonadota	Gammaproteobacteria	Gammaproteobacteria_WD260	0.0100478	1.00478		TmM5	July	TmM	Candidatus_Dependentiae	Candidatus_Babeliae	Candidatus_Babeliales	Candidatus_Babeliales_unknown	0	0		TmM5	May	TmM	Chloroflexota	Anaerolineae	Anaerolineae_RBG-13-54-9	Anaerolineae_RBG-13-54-9_Incertae_Sedis	Anaerolineae_RBG-13-54-9_Incertae_Sedis	0.00302126	0.302126
TmM2	May	TmM	NB1-j	0	0		TmM4	July	TmM	Candidatus_Dependentiae	Candidatus_Babeliae	7.58466e-05	0.00758466		TmM5	September	TmM	Pseudomonadota	Gammaproteobacteria	Gammaproteobacteria_unknown	0	0		TmM5	July	TmM	Candidatus_Dependentiae	Candidatus_Dependentiae_Incertae_Sedis	Candidatus_Dependentiae_Incertae_Sedis	Candidatus_Dependentiae_Incertae_Sedis	0	0		TmM5	May	TmM	Chloroflexota	Anaerolineae	Anaerolineae_unknown	Anaerolineae_unknown	Anaerolineae_unknown	0	0
TmM2	May	TmM	Nitrospirota	0	0		TmM4	July	TmM	Candidatus_Dependentiae	Candidatus_Dependentiae_Incertae_Sedis	0.00022754	0.022754		TmM5	September	TmM	Pseudomonadota	Gammaproteobacteria	Legionellales	0.00135566	0.135566		TmM5	July	TmM	Candidatus_Jorgensenbacteria	Candidatus_Jorgensenbacteria_Incertae_Sedis	Candidatus_Jorgensenbacteria_Incertae_Sedis	Candidatus_Jorgensenbacteria_Incertae_Sedis	0	0		TmM5	May	TmM	Chloroflexota	Anaerolineae	Anaerolineales	Anaerolineaceae	Anaerolineaceae_Incertae_Sedis	0	0
TmM2	May	TmM	Planctomycetota	0.118527	11.8527		TmM4	July	TmM	Candidatus_Jorgensenbacteria	Candidatus_Jorgensenbacteria_Incertae_Sedis	0	0		TmM5	September	TmM	Pseudomonadota	Gammaproteobacteria	Lysobacterales	0.00099681	0.099681		TmM5	July	TmM	Candidatus_Kapaibacteriota	Candidatus_Kapaibacteriota_Incertae_Sedis	Candidatus_Kapaibacteriota_Incertae_Sedis	Candidatus_Kapaibacteriota_Incertae_Sedis	0	0		TmM5	May	TmM	Chloroflexota	Anaerolineae	Anaerolineales	Anaerolineaceae	Anaerolineaceae_uncultured	0.00286829	0.286829
TmM2	May	TmM	Pseudomonadota	0.151637	15.1637		TmM4	July	TmM	Candidatus_Kapaibacteriota	Candidatus_Kapaibacteriota_Incertae_Sedis	0	0		TmM5	September	TmM	Pseudomonadota	Gammaproteobacteria	Moraxellales	0	0		TmM5	July	TmM	Candidatus_Melainabacteria	Candidatus_Melainabacteria_Incertae_Sedis	Candidatus_Obscuribacterales	Candidatus_Obscuribacteraceae	0.00188308	0.188308		TmM5	May	TmM	Chloroflexota	Chloroflexota_AD3	Chloroflexota_AD3_Incertae_Sedis	Chloroflexota_AD3_Incertae_Sedis	Chloroflexota_AD3_Incertae_Sedis	0.107886	10.7886
TmM2	May	TmM	RCP2-54	0.030233	3.0233		TmM4	July	TmM	Candidatus_Melainabacteria	Candidatus_Melainabacteria_Incertae_Sedis	0	0		TmM5	September	TmM	Pseudomonadota	Gammaproteobacteria	Nevskiales	0.00103668	0.103668		TmM5	July	TmM	Candidatus_Melainabacteria	Vampirovibriophyceae	Vampirovibrionales	Vampirovibrionaceae	0	0		TmM5	May	TmM	Chloroflexota	Chloroflexota_JG30-KF-CM66	Chloroflexota_JG30-KF-CM66_Incertae_Sedis	Chloroflexota_JG30-KF-CM66_Incertae_Sedis	Chloroflexota_JG30-KF-CM66_Incertae_Sedis	0.00355668	0.355668
TmM2	May	TmM	SAR324_clade(Marine_group_B)	0	0		TmM4	July	TmM	Candidatus_Melainabacteria	Vampirovibriophyceae	0	0		TmM5	September	TmM	Pseudomonadota	Gammaproteobacteria	Oceanospirillales	0	0		TmM5	July	TmM	Candidatus_Melainabacteria	Vampirovibriophyceae	Vampirovibrionales	Vampirovibrionales_Incertae_Sedis	0	0		TmM5	May	TmM	Chloroflexota	Chloroflexota_KD4-96	Chloroflexota_KD4-96_Incertae_Sedis	Chloroflexota_KD4-96_Incertae_Sedis	Chloroflexota_KD4-96_Incertae_Sedis	0	0
TmM2	May	TmM	Thermodesulfobacteriota	0	0		TmM4	July	TmM	Candidatus_Parcubacteria	Candidatus_Parcubacteria_Incertae_Sedis	0	0		TmM5	September	TmM	Pseudomonadota	Gammaproteobacteria	Pasteurellales	0	0		TmM5	July	TmM	Candidatus_Parcubacteria	Candidatus_Parcubacteria_Incertae_Sedis	Candidatus_Parcubacteria_Incertae_Sedis	Candidatus_Parcubacteria_Incertae_Sedis	0	0		TmM5	May	TmM	Chloroflexota	Chloroflexota_P2-11E	Chloroflexota_P2-11E_Incertae_Sedis	Chloroflexota_P2-11E_Incertae_Sedis	Chloroflexota_P2-11E_Incertae_Sedis	0	0
TmM2	May	TmM	Thermomicrobiota	0	0		TmM4	July	TmM	Candidatus_Rokuibacteriota	Candidatus_Rokuibacteriota_Incertae_Sedis	0.0109598	1.09598		TmM5	September	TmM	Pseudomonadota	Gammaproteobacteria	Pseudomonadales	0	0		TmM5	July	TmM	Candidatus_Parcubacteria	Candidatus_Parcubacteria_Incertae_Sedis	Candidatus_Parcubacteria_Incertae_Sedis_unknown	Candidatus_Parcubacteria_Incertae_Sedis_unknown	0	0		TmM5	May	TmM	Chloroflexota	Chloroflexota_TK10	Chloroflexota_TK10_Incertae_Sedis	Chloroflexota_TK10_Incertae_Sedis	Chloroflexota_TK10_Incertae_Sedis	0.0224491	2.24491
TmM2	May	TmM	Verrucomicrobiota	0.164041	16.4041		TmM4	July	TmM	Candidatus_Saccharibacteria	Candidatus_Saccharimonadia	0.000265463	0.0265463		TmM5	September	TmM	Pseudomonadota	Gammaproteobacteria	Steroidobacterales	0.000478469	0.0478469		TmM5	July	TmM	Candidatus_Rokuibacteriota	Candidatus_Rokuibacteriota_Incertae_Sedis	Candidatus_Rokuibacteriota_Incertae_Sedis	Candidatus_Rokuibacteriota_Incertae_Sedis	0.0106565	1.06565		TmM5	May	TmM	Chloroflexota	Chloroflexota_unknown	Chloroflexota_unknown	Chloroflexota_unknown	Chloroflexota_unknown	0	0
TmM2	May	TmM	Vulcanimicrobiota	0.0156589	1.56589		TmM4	July	TmM	Candidatus_Sericytochromatia	Candidatus_Sericytochromatia_unknown	0	0		TmM5	September	TmM	Pseudomonadota	Pseudomonadota_unknown	Pseudomonadota_unknown	0	0		TmM5	July	TmM	Candidatus_Saccharibacteria	Candidatus_Saccharimonadia	Candidatus_Saccharimonadales	Candidatus_Saccharimonadaceae	0	0		TmM5	May	TmM	Chloroflexota	Dehalococcoidia	Dehalococcoidia_S085	Dehalococcoidia_S085_Incertae_Sedis	Dehalococcoidia_S085_Incertae_Sedis	0.00114732	0.114732
TmM2	July	TmM	Acidobacteriota	0.156333	15.6333		TmM4	July	TmM	Candidatus_Sysuimicrobiota	Candidatus_Sysuimicrobiota_Incertae_Sedis	0.00265463	0.265463		TmM5	September	TmM	RCP2-54	RCP2-54_Incertae_Sedis	RCP2-54_Incertae_Sedis	0.0160287	1.60287		TmM5	July	TmM	Candidatus_Saccharibacteria	Candidatus_Saccharimonadia	Candidatus_Saccharimonadales	Candidatus_Saccharimonadales_Incertae_Sedis	0	0		TmM5	May	TmM	Chloroflexota	Ktedonobacteria	Ktedonobacterales	Ktedonobacteraceae	Ktedonobacter	0.00133853	0.133853
TmM2	July	TmM	Actinomycetota	0.0869152	8.69152		TmM4	July	TmM	Candidatus_Tectimicrobiota	Candidatus_Entotheonellia	0	0		TmM5	September	TmM	SAR324_clade(Marine_group_B)	SAR324_clade(Marine_group_B)_Incertae_Sedis	SAR324_clade(Marine_group_B)_Incertae_Sedis	0	0		TmM5	July	TmM	Candidatus_Saccharibacteria	Candidatus_Saccharimonadia	Candidatus_Saccharimonadales	Candidatus_Saccharimonadales_LWQ8	0.00192588	0.192588		TmM5	May	TmM	Chloroflexota	Ktedonobacteria	Ktedonobacterales	Ktedonobacteraceae	Ktedonobacteraceae_1921-2	0.0113967	1.13967
TmM2	July	TmM	Armatimonadota	0.0014264	0.14264		TmM4	July	TmM	Chlamydiota	Chlamydiia	0.000872236	0.0872236		TmM5	September	TmM	Thermodesulfobacteriota	Candidatus_Dadabacteria	Candidatus_Dadabacteria_Incertae_Sedis	0	0		TmM5	July	TmM	Candidatus_Saccharibacteria	Candidatus_Saccharimonadia	Candidatus_Saccharimonadales	Candidatus_Saccharimonadales_S32	0	0		TmM5	May	TmM	Chloroflexota	Ktedonobacteria	Ktedonobacterales	Ktedonobacteraceae	Ktedonobacteraceae_1921-3	0.00260058	0.260058
TmM2	July	TmM	Bacillota	0	0		TmM4	July	TmM	Chloroflexota	Anaerolineae	0.00523342	0.523342		TmM5	September	TmM	Thermodesulfobacteriota	Desulfuromonadia	Geobacterales	0	0		TmM5	July	TmM	Candidatus_Saccharibacteria	Candidatus_Saccharimonadia	Candidatus_Saccharimonadales	Candidatus_Saccharimonadales_WWH38	0.000171189	0.0171189		TmM5	May	TmM	Chloroflexota	Ktedonobacteria	Ktedonobacterales	Ktedonobacteraceae	Ktedonobacteraceae_1959-1	0	0
TmM2	July	TmM	Bacteria_unknown	0.000158489	0.0158489		TmM4	July	TmM	Chloroflexota	Chloroflexota_AD3	0.0848724	8.48724		TmM5	September	TmM	Thermodesulfobacteriota	Thermodesulfobacteriota_uncultured	Thermodesulfobacteriota_uncultured	0	0		TmM5	July	TmM	Candidatus_Saccharibacteria	Candidatus_Saccharimonadia	Candidatus_Saccharimonadales	Candidatus_Saccharimonadales_unknown	0.000513567	0.0513567		TmM5	May	TmM	Chloroflexota	Ktedonobacteria	Ktedonobacterales	Ktedonobacteraceae	Ktedonobacteraceae_BacC-u-018	0	0
TmM2	July	TmM	Bacteroidota	0.00494485	0.494485		TmM4	July	TmM	Chloroflexota	Chloroflexota_JG30-KF-CM66	0.00106185	0.106185		TmM5	September	TmM	Thermomicrobiota	Thermomicrobia	Sphaerobacterales	0	0		TmM5	July	TmM	Candidatus_Sericytochromatia	Candidatus_Sericytochromatia_unknown	Candidatus_Sericytochromatia_unknown	Candidatus_Sericytochromatia_unknown	0	0		TmM5	May	TmM	Chloroflexota	Ktedonobacteria	Ktedonobacterales	Ktedonobacteraceae	Ktedonobacteraceae_FCPS473	0.00500994	0.500994
TmM2	July	TmM	Bdellovibrionota	0.00218714	0.218714		TmM4	July	TmM	Chloroflexota	Chloroflexota_KD4-96	0	0		TmM5	September	TmM	Thermomicrobiota	Thermomicrobia	Thermomicrobiales	0	0		TmM5	July	TmM	Candidatus_Sysuimicrobiota	Candidatus_Sysuimicrobiota_Incertae_Sedis	Candidatus_Sysuimicrobiota_Incertae_Sedis	Candidatus_Sysuimicrobiota_Incertae_Sedis	0	0		TmM5	May	TmM	Chloroflexota	Ktedonobacteria	Ktedonobacterales	Ktedonobacteraceae	Ktedonobacteraceae_G12-WMSP1	0	0
TmM2	July	TmM	Candidatus_Berkelbacteria	0	0		TmM4	July	TmM	Chloroflexota	Chloroflexota_P2-11E	0	0		TmM5	September	TmM	Verrucomicrobiota	Methylacidiphilae	Methylacidiphilales	0	0		TmM5	July	TmM	Candidatus_Tectimicrobiota	Candidatus_Entotheonellia	Candidatus_Entotheonellales	Candidatus_Entotheonellaceae	0	0		TmM5	May	TmM	Chloroflexota	Ktedonobacteria	Ktedonobacterales	Ktedonobacteraceae	Ktedonobacteraceae_HSB_OF53-F07	0.00290653	0.290653
TmM2	July	TmM	Candidatus_Deferrimicrobiota	0	0		TmM4	July	TmM	Chloroflexota	Chloroflexota_TK10	0.0142971	1.42971		TmM5	September	TmM	Verrucomicrobiota	Opitutia	Opitutales	0	0		TmM5	July	TmM	Chlamydiota	Chlamydiia	Chlamydiales	Chlamydiaceae	0	0		TmM5	May	TmM	Chloroflexota	Ktedonobacteria	Ktedonobacterales	Ktedonobacteraceae	Ktedonobacteraceae_Incertae_Sedis	0.00110907	0.110907
TmM2	July	TmM	Candidatus_Dependentiae	0.00028528	0.028528		TmM4	July	TmM	Chloroflexota	Chloroflexota_unknown	0	0		TmM5	September	TmM	Verrucomicrobiota	Spartobacteria	Chthoniobacterales	0.0601276	6.01276		TmM5	July	TmM	Chlamydiota	Chlamydiia	Chlamydiales	Chlamydiales_cvE6	0	0		TmM5	May	TmM	Chloroflexota	Ktedonobacteria	Ktedonobacterales	Ktedonobacteraceae	Ktedonobacteraceae_JG30a-KF-32	0.00543063	0.543063
TmM2	July	TmM	Candidatus_Jorgensenbacteria	0	0		TmM4	July	TmM	Chloroflexota	Dehalococcoidia	0	0		TmM5	September	TmM	Verrucomicrobiota	Spartobacteria	Spartobacteria_Incertae_Sedis	0.0560207	5.60207		TmM5	July	TmM	Chlamydiota	Chlamydiia	Parachlamydiales	Parachlamydiaceae	0	0		TmM5	May	TmM	Chloroflexota	Ktedonobacteria	Ktedonobacterales	Ktedonobacteraceae	Ktedonobacteraceae_uncultured	0.00317424	0.317424
TmM2	July	TmM	Candidatus_Kapaibacteriota	0	0		TmM4	July	TmM	Chloroflexota	Ktedonobacteria	0.026205	2.6205		TmM5	September	TmM	Verrucomicrobiota	Terrimicrobiia	Terrimicrobiales	0	0		TmM5	July	TmM	Chlamydiota	Chlamydiia	Parachlamydiales	Simkaniaceae	0	0		TmM5	May	TmM	Chloroflexota	Ktedonobacteria	Ktedonobacterales	Ktedonobacteraceae	Ktedonobacteraceae_unknown	0.00263883	0.263883
TmM2	July	TmM	Candidatus_Melainabacteria	0.00339166	0.339166		TmM4	July	TmM	Chloroflexota	Tepidiformia	0	0		TmM5	September	TmM	Verrucomicrobiota	Verrucomicrobiia	Limisphaerales	0.00318979	0.318979		TmM5	July	TmM	Chloroflexota	Anaerolineae	Aggregatilineales	Aggregatilineales_A4b	0	0		TmM5	May	TmM	Chloroflexota	Ktedonobacteria	Ktedonobacterales	Ktedonobacterales_JG30-KF-AS9	Ktedonobacterales_JG30-KF-AS9_Incertae_Sedis	0	0
TmM2	July	TmM	Candidatus_Parcubacteria	0	0		TmM4	July	TmM	Elusimicrobiota	Elusimicrobia	0.0016307	0.16307		TmM5	September	TmM	Verrucomicrobiota	Verrucomicrobiia	Verrucomicrobiales	0	0		TmM5	July	TmM	Chloroflexota	Anaerolineae	Aggregatilineales	Aggregatilineales_Incertae_Sedis	0.00141231	0.141231		TmM5	May	TmM	Chloroflexota	Ktedonobacteria	Ktedonobacterales	Thermosporotrichaceae	Thermosporothrix	0.000611901	0.0611901
TmM2	July	TmM	Candidatus_Rokuibacteriota	0.00814632	0.814632		TmM4	July	TmM	Elusimicrobiota	Elusimicrobiota_Lineage_IIa	0	0		TmM5	September	TmM	Verrucomicrobiota	Verrucomicrobiia	Verrucomicrobiia_S-BQ2-57_soil_group	0	0		TmM5	July	TmM	Chloroflexota	Anaerolineae	Aggregatilineales	Aggregatilineales_unknown	0	0		TmM5	May	TmM	Chloroflexota	Ktedonobacteria	Ktedonobacteria_B12-WMSP1	Ktedonobacteria_B12-WMSP1_Incertae_Sedis	Ktedonobacteria_B12-WMSP1_Incertae_Sedis	0.00195044	0.195044
TmM2	July	TmM	Candidatus_Saccharibacteria	0	0		TmM4	July	TmM	FCPU426	FCPU426_Incertae_Sedis	0	0		TmM5	September	TmM	Vulcanimicrobiota	Vulcanimicrobiia	Vulcanimicrobiia_Incertae_Sedis	0.0489234	4.89234		TmM5	July	TmM	Chloroflexota	Anaerolineae	Anaerolineae_RBG-13-54-9	Anaerolineae_RBG-13-54-9_Incertae_Sedis	0.00102713	0.102713		TmM5	May	TmM	Chloroflexota	Ktedonobacteria	Ktedonobacteria_C0119	Ktedonobacteria_C0119_Incertae_Sedis	Ktedonobacteria_C0119_Incertae_Sedis	0.000573658	0.0573658
TmM2	July	TmM	Candidatus_Sericytochromatia	0	0		TmM4	July	TmM	Gemmatimonadota	Gemmatimonadia	0.00538511	0.538511		TmM5	November	TmM	Acidobacteriota	Acidobacteriota_Subgroup_5	Acidobacteriota_Subgroup_5_Incertae_Sedis	0.00102364	0.102364		TmM5	July	TmM	Chloroflexota	Anaerolineae	Anaerolineae_unknown	Anaerolineae_unknown	0	0		TmM5	May	TmM	Chloroflexota	Tepidiformia	Tepidiformales	Tepidiformaceae	Tepidiforma	0	0
TmM2	July	TmM	Candidatus_Sysuimicrobiota	0.00218714	0.218714		TmM4	July	TmM	Mycoplasmatota	Mollicutes	0	0		TmM5	November	TmM	Acidobacteriota	Blastocatellia	Blastocatellales	0.00460638	0.460638		TmM5	July	TmM	Chloroflexota	Anaerolineae	Anaerolineales	Anaerolineaceae	0	0		TmM5	May	TmM	Elusimicrobiota	Elusimicrobia	Elusimicrobia_Lineage_IV	Elusimicrobia_Lineage_IV_Incertae_Sedis	Elusimicrobia_Lineage_IV_Incertae_Sedis	0.000650145	0.0650145
TmM2	July	TmM	Candidatus_Tectimicrobiota	0	0		TmM4	July	TmM	Myxococcota	Myxococcia	0.00254086	0.254086		TmM5	November	TmM	Acidobacteriota	Blastocatellia	Blastocatellia_11-24	0.000927673	0.0927673		TmM5	July	TmM	Chloroflexota	Chloroflexota_AD3	Chloroflexota_AD3_Incertae_Sedis	Chloroflexota_AD3_Incertae_Sedis	0.0852093	8.52093		TmM5	May	TmM	Elusimicrobiota	Elusimicrobiota_Lineage_IIa	Elusimicrobiota_Lineage_IIa_Incertae_Sedis	Elusimicrobiota_Lineage_IIa_Incertae_Sedis	Elusimicrobiota_Lineage_IIa_Incertae_Sedis	0.00126205	0.126205
TmM2	July	TmM	Chlamydiota	0.000443768	0.0443768		TmM4	July	TmM	Myxococcota	Myxococcota_bacteriap25	0.000493003	0.0493003		TmM5	November	TmM	Acidobacteriota	Blastocatellia	Blastocatellia_Elev-16S-573	0	0		TmM5	July	TmM	Chloroflexota	Chloroflexota_JG30-KF-CM66	Chloroflexota_JG30-KF-CM66_Incertae_Sedis	Chloroflexota_JG30-KF-CM66_Incertae_Sedis	0.00483609	0.483609		TmM5	May	TmM	FCPU426	FCPU426_Incertae_Sedis	FCPU426_Incertae_Sedis	FCPU426_Incertae_Sedis	FCPU426_Incertae_Sedis	0	0
TmM2	July	TmM	Chloroflexota	0.149962	14.9962		TmM4	July	TmM	Myxococcota	Polyangia	0	0		TmM5	November	TmM	Acidobacteriota	Holophagae	Holophagae_Subgroup_7	0.0042545	0.42545		TmM5	July	TmM	Chloroflexota	Chloroflexota_KD4-96	Chloroflexota_KD4-96_Incertae_Sedis	Chloroflexota_KD4-96_Incertae_Sedis	0.00141231	0.141231		TmM5	May	TmM	Gemmatimonadota	Gemmatimonadia	Gemmatimonadales	Gemmatimonadaceae	Gemmatimonadaceae_uncultured	0.00757228	0.757228
TmM2	July	TmM	Elusimicrobiota	0	0		TmM4	July	TmM	NB1-j	NB1-j_Incertae_Sedis	0.00079639	0.079639		TmM5	November	TmM	Acidobacteriota	Terriglobia	Bryobacterales	0.0345798	3.45798		TmM5	July	TmM	Chloroflexota	Chloroflexota_P2-11E	Chloroflexota_P2-11E_Incertae_Sedis	Chloroflexota_P2-11E_Incertae_Sedis	0	0		TmM5	May	TmM	Gemmatimonadota	Gemmatimonadia	Gemmatimonadales	Gemmatimonadaceae	Gemmatimonadaceae_unknown	0	0
TmM2	July	TmM	FCPU426	0	0		TmM4	July	TmM	Nitrospirota	Nitrospiria	0	0		TmM5	November	TmM	Acidobacteriota	Terriglobia	Terriglobales	0.0631778	6.31778		TmM5	July	TmM	Chloroflexota	Chloroflexota_TK10	Chloroflexota_TK10_Incertae_Sedis	Chloroflexota_TK10_Incertae_Sedis	0.0199863	1.99863		TmM5	May	TmM	Gemmatimonadota	Gemmatimonadia	Gemmatimonadales	Gemmatimonadaceae	Gemmatimonas	0.00149151	0.149151
TmM2	July	TmM	Gemmatimonadota	0.00652973	0.652973		TmM4	July	TmM	Planctomycetota	Phycisphaerae	0.00136524	0.136524		TmM5	November	TmM	Acidobacteriota	Terriglobia	Terriglobia_Subgroup_12	0	0		TmM5	July	TmM	Chloroflexota	Chloroflexota_unknown	Chloroflexota_unknown	Chloroflexota_unknown	0	0		TmM5	May	TmM	Gemmatimonadota	Gemmatimonadia	Gemmatimonadales	Gemmatimonadaceae	Roseisolibacter	0	0
TmM2	July	TmM	Mycoplasmatota	0	0		TmM4	July	TmM	Planctomycetota	Planctomycetia	0.135121	13.5121		TmM5	November	TmM	Acidobacteriota	Terriglobia	Terriglobia_Subgroup_13	0	0		TmM5	July	TmM	Chloroflexota	Dehalococcoidia	Dehalococcoidia_S085	Dehalococcoidia_S085_Incertae_Sedis	0	0		TmM5	May	TmM	Mycoplasmatota	Mollicutes	Entomoplasmatales	Entomoplasmatales_type_III	Entomoplasmatales_type_III_Incertae_Sedis	0	0
TmM2	July	TmM	Myxococcota	0.014993	1.4993		TmM4	July	TmM	Planctomycetota	Planctomycetota_BD7-11	0.000493003	0.0493003		TmM5	November	TmM	Acidobacteriota	Terriglobia	Terriglobia_Subgroup_2	0.107322	10.7322		TmM5	July	TmM	Chloroflexota	Ktedonobacteria	Ktedonobacterales	Ktedonobacteraceae	0.0203715	2.03715		TmM5	May	TmM	Mycoplasmatota	Mollicutes	Entomoplasmatales	Entomoplasmatales_unknown	Entomoplasmatales_unknown	0	0
TmM2	July	TmM	NB1-j	0.000221884	0.0221884		TmM4	July	TmM	Planctomycetota	Planctomycetota_OM190	0	0		TmM5	November	TmM	Acidobacteriota	Terriglobia	Terriglobia_unknown	0	0		TmM5	July	TmM	Chloroflexota	Ktedonobacteria	Ktedonobacterales	Ktedonobacterales_JG30-KF-AS9	0.000427972	0.0427972		TmM5	May	TmM	Mycoplasmatota	Mollicutes	Entomoplasmatales	Spiroplasmataceae	Spiroplasma	0	0
TmM2	July	TmM	Nitrospirota	0	0		TmM4	July	TmM	Planctomycetota	Planctomycetota_Pla4_lineage	0	0		TmM5	November	TmM	Acidobacteriota	Thermoanaerobaculia	Thermoanaerobaculales	0.000991651	0.0991651		TmM5	July	TmM	Chloroflexota	Ktedonobacteria	Ktedonobacterales	Thermosporotrichaceae	0.00201147	0.201147		TmM5	May	TmM	Myxococcota	Myxococcia	Myxococcales	Anaeromyxobacteraceae	Anaeromyxobacter	0.00550711	0.550711
TmM2	July	TmM	Planctomycetota	0.151198	15.1198		TmM4	July	TmM	Pseudomonadota	Alphaproteobacteria	0.115097	11.5097		TmM5	November	TmM	Acidobacteriota	Vicinamibacteria	Vicinamibacterales	0.0180736	1.80736		TmM5	July	TmM	Chloroflexota	Ktedonobacteria	Ktedonobacteria_B12-WMSP1	Ktedonobacteria_B12-WMSP1_Incertae_Sedis	0.00483609	0.483609		TmM5	May	TmM	Myxococcota	Myxococcia	Myxococcales	Myxococcaceae	Myxococcaceae_Incertae_Sedis	0	0
TmM2	July	TmM	Pseudomonadota	0.190789	19.0789		TmM4	July	TmM	Pseudomonadota	Betaproteobacteria	0.0332967	3.32967		TmM5	November	TmM	Acidobacteriota	Vicinamibacteria	Vicinamibacteria_Subgroup_17	0.000127955	0.0127955		TmM5	July	TmM	Chloroflexota	Ktedonobacteria	Ktedonobacteria_C0119	Ktedonobacteria_C0119_Incertae_Sedis	0	0		TmM5	May	TmM	Myxococcota	Myxococcia	Myxococcales	Myxococcaceae	Myxococcaceae_KD3-10	0	0
TmM2	July	TmM	RCP2-54	0.0296057	2.96057		TmM4	July	TmM	Pseudomonadota	Gammaproteobacteria	0.05241	5.241		TmM5	November	TmM	Actinomycetota	Acidimicrobiia	Acidimicrobiales	0.0109721	1.09721		TmM5	July	TmM	Chloroflexota	Tepidiformia	Tepidiformales	Tepidiformaceae	0	0		TmM5	May	TmM	Myxococcota	Myxococcia	Myxococcales	Myxococcaceae	Myxococcaceae_P3OB-42	0	0
TmM2	July	TmM	SAR324_clade(Marine_group_B)	0	0		TmM4	July	TmM	Pseudomonadota	Pseudomonadota_unknown	0	0		TmM5	November	TmM	Actinomycetota	Acidimicrobiia	Acidimicrobiia_uncultured	0.00127955	0.127955		TmM5	July	TmM	Elusimicrobiota	Elusimicrobia	Elusimicrobia_Lineage_IV	Elusimicrobia_Lineage_IV_Incertae_Sedis	0	0		TmM5	May	TmM	Myxococcota	Myxococcia	Myxococcales	Myxococcaceae	Myxococcaceae_uncultured	0	0
TmM2	July	TmM	Thermodesulfobacteriota	0	0		TmM4	July	TmM	RCP2-54	RCP2-54_Incertae_Sedis	0.0255224	2.55224		TmM5	November	TmM	Actinomycetota	Acidimicrobiia	Acidimicrobiia_unknown	0	0		TmM5	July	TmM	Elusimicrobiota	Elusimicrobiota_Lineage_IIa	Elusimicrobiota_Lineage_IIa_Incertae_Sedis	Elusimicrobiota_Lineage_IIa_Incertae_Sedis	0	0		TmM5	May	TmM	Myxococcota	Myxococcia	Myxococcales	Myxococcaceae	Myxococcaceae_unknown	0	0
TmM2	July	TmM	Thermomicrobiota	0	0		TmM4	July	TmM	SAR324_clade(Marine_group_B)	SAR324_clade(Marine_group_B)_Incertae_Sedis	0	0		TmM5	November	TmM	Actinomycetota	Actinomycetes	Acidothermales	0.00422251	0.422251		TmM5	July	TmM	FCPU426	FCPU426_Incertae_Sedis	FCPU426_Incertae_Sedis	FCPU426_Incertae_Sedis	0	0		TmM5	May	TmM	Myxococcota	Myxococcota_bacteriap25	Myxococcota_bacteriap25_Incertae_Sedis	Myxococcota_bacteriap25_Incertae_Sedis	Incertae_Sedis	0	0
TmM2	July	TmM	Verrucomicrobiota	0.17326	17.326		TmM4	July	TmM	Thermodesulfobacteriota	Candidatus_Dadabacteria	0	0		TmM5	November	TmM	Actinomycetota	Actinomycetes	Actinomycetes_unknown	0	0		TmM5	July	TmM	Gemmatimonadota	Gemmatimonadia	Gemmatimonadales	Gemmatimonadaceae	0.00376616	0.376616		TmM5	May	TmM	Myxococcota	Polyangia	Haliangiales	Kofleriaceae	Haliangium	0	0
TmM2	July	TmM	Vulcanimicrobiota	0.0170217	1.70217		TmM4	July	TmM	Thermodesulfobacteriota	Desulfuromonadia	0	0		TmM5	November	TmM	Actinomycetota	Actinomycetes	Catenulisporales	0.00332683	0.332683		TmM5	July	TmM	Mycoplasmatota	Mollicutes	Entomoplasmatales	Entomoplasmatales_type_III	0	0		TmM5	May	TmM	Myxococcota	Polyangia	Polyangia_Blfdi19	Polyangia_Blfdi19_Incertae_Sedis	Polyangia_Blfdi19_Incertae_Sedis	0	0
TmM2	September	TmM	Acidobacteriota	0.172871	17.2871		TmM4	July	TmM	Thermodesulfobacteriota	Thermodesulfobacteriota_uncultured	0	0		TmM5	November	TmM	Actinomycetota	Actinomycetes	Frankiales	0	0		TmM5	July	TmM	Mycoplasmatota	Mollicutes	Entomoplasmatales	Entomoplasmatales_unknown	0	0		TmM5	May	TmM	Myxococcota	Polyangia	Polyangia_mle1-27	Polyangia_mle1-27_Incertae_Sedis	Polyangia_mle1-27_Incertae_Sedis	0	0
TmM2	September	TmM	Actinomycetota	0.0623122	6.23122		TmM4	July	TmM	Thermomicrobiota	Thermomicrobia	0	0		TmM5	November	TmM	Actinomycetota	Actinomycetes	Jatrophihabitantales	0	0		TmM5	July	TmM	Mycoplasmatota	Mollicutes	Entomoplasmatales	Spiroplasmataceae	0	0		TmM5	May	TmM	Myxococcota	Polyangia	Polyangia_unknown	Polyangia_unknown	Polyangia_unknown	0	0
TmM2	September	TmM	Armatimonadota	0.00492487	0.492487		TmM4	July	TmM	Verrucomicrobiota	Methylacidiphilae	0.00022754	0.022754		TmM5	November	TmM	Actinomycetota	Actinomycetes	Kineosporiales	0	0		TmM5	July	TmM	Myxococcota	Myxococcia	Myxococcales	Anaeromyxobacteraceae	0.000813147	0.0813147		TmM5	May	TmM	Myxococcota	Polyangia	Polyangiales	Phaselicystidaceae	Phaselicystis	0	0
TmM2	September	TmM	Bacillota	0	0		TmM4	July	TmM	Verrucomicrobiota	Opitutia	0	0		TmM5	November	TmM	Actinomycetota	Actinomycetes	Kitasatosporales	0.00674962	0.674962		TmM5	July	TmM	Myxococcota	Myxococcia	Myxococcales	Myxococcaceae	0	0		TmM5	May	TmM	Myxococcota	Polyangia	Polyangiales	Polyangiaceae	Minicystis	0	0
TmM2	September	TmM	Bacteria_unknown	0.00112688	0.112688		TmM4	July	TmM	Verrucomicrobiota	Spartobacteria	0.173727	17.3727		TmM5	November	TmM	Actinomycetota	Actinomycetes	Micrococcales	0.00969259	0.969259		TmM5	July	TmM	Myxococcota	Myxococcota_bacteriap25	Myxococcota_bacteriap25_Incertae_Sedis	Myxococcota_bacteriap25_Incertae_Sedis	0	0		TmM5	May	TmM	Myxococcota	Polyangia	Polyangiales	Polyangiaceae	Pajaroellobacter	0	0
TmM2	September	TmM	Bacteroidota	0.00221202	0.221202		TmM4	July	TmM	Verrucomicrobiota	Terrimicrobiia	0	0		TmM5	November	TmM	Actinomycetota	Actinomycetes	Micromonosporales	0	0		TmM5	July	TmM	Myxococcota	Polyangia	Haliangiales	Kofleriaceae	0.00248224	0.248224		TmM5	May	TmM	Myxococcota	Polyangia	Polyangiales	Polyangiaceae	Polyangiaceae_unknown	0	0
TmM2	September	TmM	Bdellovibrionota	0.00133556	0.133556		TmM4	July	TmM	Verrucomicrobiota	Verrucomicrobiia	0.0017824	0.17824		TmM5	November	TmM	Actinomycetota	Actinomycetes	Mycobacteriales	0.0307412	3.07412		TmM5	July	TmM	Myxococcota	Polyangia	Polyangia_Blfdi19	Polyangia_Blfdi19_Incertae_Sedis	0	0		TmM5	May	TmM	Myxococcota	Polyangia	Polyangiales	Polyangiales_BIrii41	Polyangiales_BIrii41_Incertae_Sedis	0	0
TmM2	September	TmM	Candidatus_Berkelbacteria	0	0		TmM4	July	TmM	Vulcanimicrobiota	Vulcanimicrobiia	0.0158899	1.58899		TmM5	November	TmM	Actinomycetota	Actinomycetes	Propionibacteriales	0	0		TmM5	July	TmM	Myxococcota	Polyangia	Polyangia_mle1-27	Polyangia_mle1-27_Incertae_Sedis	0	0		TmM5	May	TmM	Myxococcota	Polyangia	Polyangiales	Polyangiales_unknown	Polyangiales_unknown	0	0
TmM2	September	TmM	Candidatus_Deferrimicrobiota	0	0		TmM4	September	TmM	Acidobacteriota	Acidobacteriota_Subgroup_5	0	0		TmM5	November	TmM	Actinomycetota	Actinomycetes	Pseudonocardiales	0.0034228	0.34228		TmM5	July	TmM	Myxococcota	Polyangia	Polyangia_unknown	Polyangia_unknown	0	0		TmM5	May	TmM	NB1-j	NB1-j_Incertae_Sedis	NB1-j_Incertae_Sedis	NB1-j_Incertae_Sedis	NB1-j_Incertae_Sedis	0.000344195	0.0344195
TmM2	September	TmM	Candidatus_Dependentiae	0	0		TmM4	September	TmM	Acidobacteriota	Blastocatellia	0.00149985	0.149985		TmM5	November	TmM	Actinomycetota	Actinomycetes	Sporichthyales	0	0		TmM5	July	TmM	Myxococcota	Polyangia	Polyangiales	Phaselicystidaceae	0	0		TmM5	May	TmM	Nitrospirota	Nitrospiria	Nitrospirales	Nitrospiraceae	Nitrospira	0	0
TmM2	September	TmM	Candidatus_Jorgensenbacteria	0	0		TmM4	September	TmM	Acidobacteriota	Holophagae	0.00891085	0.891085		TmM5	November	TmM	Actinomycetota	Actinomycetes	Streptosporangiales	0	0		TmM5	July	TmM	Myxococcota	Polyangia	Polyangiales	Polyangiaceae	0	0		TmM5	May	TmM	Planctomycetota	Phycisphaerae	Tepidisphaerales	Tepidisphaerales_CPla-3_termite_group	Tepidisphaerales_CPla-3_termite_group_Incertae_Sedis	0	0
TmM2	September	TmM	Candidatus_Kapaibacteriota	0.000542571	0.0542571		TmM4	September	TmM	Acidobacteriota	Terriglobia	0.152499	15.2499		TmM5	November	TmM	Actinomycetota	Actinomycetota_MB-A2-108	Actinomycetota_MB-A2-108_Incertae_Sedis	0	0		TmM5	July	TmM	Myxococcota	Polyangia	Polyangiales	Polyangiales_BIrii41	0	0		TmM5	May	TmM	Planctomycetota	Phycisphaerae	Tepidisphaerales	Tepidisphaerales_WD2101_soil_group	Tepidisphaerales_WD2101_soil_group_Incertae_Sedis	0	0
TmM2	September	TmM	Candidatus_Melainabacteria	0.00200334	0.200334		TmM4	September	TmM	Acidobacteriota	Thermoanaerobaculia	0.00652874	0.652874		TmM5	November	TmM	Actinomycetota	Thermoleophilia	Gaiellales	0.00435047	0.435047		TmM5	July	TmM	Myxococcota	Polyangia	Polyangiales	Polyangiales_unknown	0	0		TmM5	May	TmM	Planctomycetota	Planctomycetia	Gemmatales	Gemmataceae	Fimbriiglobus	0	0
TmM2	September	TmM	Candidatus_Parcubacteria	0	0		TmM4	September	TmM	Acidobacteriota	Vicinamibacteria	0.0254974	2.54974		TmM5	November	TmM	Actinomycetota	Thermoleophilia	Solirubrobacterales	0.0155785	1.55785		TmM5	July	TmM	NB1-j	NB1-j_Incertae_Sedis	NB1-j_Incertae_Sedis	NB1-j_Incertae_Sedis	0.000427972	0.0427972		TmM5	May	TmM	Planctomycetota	Planctomycetia	Gemmatales	Gemmataceae	Gemmata	0.00110907	0.110907
TmM2	September	TmM	Candidatus_Rokuibacteriota	0.013606	1.3606		TmM4	September	TmM	Actinomycetota	Acidimicrobiia	0.0043672	0.43672		TmM5	November	TmM	Armatimonadota	Armatimonadia	Armatimonadales	0	0		TmM5	July	TmM	Nitrospirota	Nitrospiria	Nitrospirales	Nitrospiraceae	0	0		TmM5	May	TmM	Planctomycetota	Planctomycetia	Gemmatales	Gemmataceae	Gemmataceae_uncultured	0.094883	9.4883
TmM2	September	TmM	Candidatus_Saccharibacteria	0.0053005	0.53005		TmM4	September	TmM	Actinomycetota	Actinomycetes	0.0309674	3.09674		TmM5	November	TmM	Armatimonadota	Armatimonadota_uncultured	Armatimonadota_uncultured	0.000639775	0.0639775		TmM5	July	TmM	Planctomycetota	Phycisphaerae	Tepidisphaerales	Tepidisphaerales_CPla-3_termite_group	0	0		TmM5	May	TmM	Planctomycetota	Planctomycetia	Gemmatales	Gemmataceae	Gemmataceae_unknown	0	0
TmM2	September	TmM	Candidatus_Sericytochromatia	0	0		TmM4	September	TmM	Actinomycetota	Actinomycetota_MB-A2-108	0	0		TmM5	November	TmM	Armatimonadota	Chthonomonadia	Chthonomonadales	0	0		TmM5	July	TmM	Planctomycetota	Phycisphaerae	Tepidisphaerales	Tepidisphaerales_WD2101_soil_group	0.00470769	0.470769		TmM5	May	TmM	Planctomycetota	Planctomycetia	Gemmatales	Gemmataceae	Tuwongella	0	0
TmM2	September	TmM	Candidatus_Sysuimicrobiota	0.00404841	0.404841		TmM4	September	TmM	Actinomycetota	Thermoleophilia	0.0262914	2.62914		TmM5	November	TmM	Armatimonadota	Fimbriimonadia	Fimbriimonadales	0.000351876	0.0351876		TmM5	July	TmM	Planctomycetota	Planctomycetia	Gemmatales	Gemmataceae	0.0939827	9.39827		TmM5	May	TmM	Planctomycetota	Planctomycetia	Gemmatales	Gemmataceae	Zavarzinella	0	0
TmM2	September	TmM	Candidatus_Tectimicrobiota	0.000584307	0.0584307		TmM4	September	TmM	Armatimonadota	Armatimonadia	0	0		TmM5	November	TmM	Bacillota	Bacilli	Bacillales	0.00108762	0.108762		TmM5	July	TmM	Planctomycetota	Planctomycetia	Isosphaerales	Isosphaeraceae	0.0245656	2.45656		TmM5	May	TmM	Planctomycetota	Planctomycetia	Isosphaerales	Isosphaeraceae	Aquisphaera	0.00596604	0.596604
TmM2	September	TmM	Chlamydiota	8.34725e-05	0.00834725		TmM4	September	TmM	Armatimonadota	Armatimonadota_uncultured	0.00185275	0.185275		TmM5	November	TmM	Bacillota	Bacilli	Bacilli_Unknown	0	0		TmM5	July	TmM	Planctomycetota	Planctomycetia	Pirellulales	Pirellulaceae	0.00967217	0.967217		TmM5	May	TmM	Planctomycetota	Planctomycetia	Isosphaerales	Isosphaeraceae	Isosphaeraceae_uncultured	0.00263883	0.263883
TmM2	September	TmM	Chloroflexota	0.218197	21.8197		TmM4	September	TmM	Armatimonadota	Chthonomonadia	0	0		TmM5	November	TmM	Bacillota	Bacillota_unknown	Bacillota_unknown	0	0		TmM5	July	TmM	Planctomycetota	Planctomycetia	Planctomycetales	Planctomycetaceae	0.00261063	0.261063		TmM5	May	TmM	Planctomycetota	Planctomycetia	Isosphaerales	Isosphaeraceae	Isosphaeraceae_unknown	0.00508643	0.508643
TmM2	September	TmM	Elusimicrobiota	0.00233723	0.233723		TmM4	September	TmM	Armatimonadota	Fimbriimonadia	0	0		TmM5	November	TmM	Bacillota	Clostridia	Eubacteriales	0	0		TmM5	July	TmM	Planctomycetota	Planctomycetia	Planctomycetales	Planctomycetales_Incertae_Sedis	0.00291021	0.291021		TmM5	May	TmM	Planctomycetota	Planctomycetia	Isosphaerales	Isosphaeraceae	Singulisphaera	0.000956096	0.0956096
TmM2	September	TmM	FCPU426	0	0		TmM4	September	TmM	Bacillota	Bacilli	0	0		TmM5	November	TmM	Bacillota	Clostridia	Lachnospirales	0	0		TmM5	July	TmM	Planctomycetota	Planctomycetia	Planctomycetales	Planctomycetales_uncultured	0.00962938	0.962938		TmM5	May	TmM	Planctomycetota	Planctomycetia	Isosphaerales	Isosphaeraceae	Tundrisphaera	0	0
TmM2	September	TmM	Gemmatimonadota	0.0164441	1.64441		TmM4	September	TmM	Bacillota	Bacillota_unknown	0.000308792	0.0308792		TmM5	November	TmM	Bacillota	Clostridia	Lutisporales	0	0		TmM5	July	TmM	Planctomycetota	Planctomycetia	Planctomycetales	Planctomycetales_unknown	0	0		TmM5	May	TmM	Planctomycetota	Planctomycetia	Pirellulales	Pirellulaceae	Pirellula	0	0
TmM2	September	TmM	Mycoplasmatota	0	0		TmM4	September	TmM	Bacillota	Clostridia	0	0		TmM5	November	TmM	Bacillota	Erysipelotrichia	Erysipelotrichales	0	0		TmM5	July	TmM	Planctomycetota	Planctomycetia	Planctomycetia_uncultured	Planctomycetia_uncultured	0	0		TmM5	May	TmM	Planctomycetota	Planctomycetia	Pirellulales	Pirellulaceae	Pirellulaceae_Pir4_lineage	0	0
TmM2	September	TmM	Myxococcota	0.0111436	1.11436		TmM4	September	TmM	Bacillota	Erysipelotrichia	0	0		TmM5	November	TmM	Bacteria_unknown	Bacteria_unknown	Bacteria_unknown	0.000159944	0.0159944		TmM5	July	TmM	Planctomycetota	Planctomycetota_BD7-11	Planctomycetota_BD7-11_Incertae_Sedis	Planctomycetota_BD7-11_Incertae_Sedis	0.00162629	0.162629		TmM5	May	TmM	Planctomycetota	Planctomycetia	Pirellulales	Pirellulaceae	Pirellulaceae_uncultured	0.00149151	0.149151
TmM2	September	TmM	NB1-j	0.00033389	0.033389		TmM4	September	TmM	Bacteria_unknown	Bacteria_unknown	0	0		TmM5	November	TmM	Bacteroidota	Bacteroidia	Bacteroidia_unknown	0	0		TmM5	July	TmM	Planctomycetota	Planctomycetota_OM190	Planctomycetota_OM190_Incertae_Sedis	Planctomycetota_OM190_Incertae_Sedis	0	0		TmM5	May	TmM	Planctomycetota	Planctomycetia	Pirellulales	Pirellulaceae	Pirellulaceae_unknown	0	0
TmM2	September	TmM	Nitrospirota	0.000500835	0.0500835		TmM4	September	TmM	Bacteroidota	Bacteroidia	0	0		TmM5	November	TmM	Bacteroidota	Bacteroidia	Chitinophagales	0	0		TmM5	July	TmM	Planctomycetota	Planctomycetota_Pla4_lineage	Planctomycetota_Pla4_lineage_Incertae_Sedis	Planctomycetota_Pla4_lineage_Incertae_Sedis	0	0		TmM5	May	TmM	Planctomycetota	Planctomycetia	Planctomycetales	Planctomycetaceae	Planctomycetaceae_SH-PL14	0	0
TmM2	September	TmM	Planctomycetota	0.113564	11.3564		TmM4	September	TmM	Bacteroidota	Chitinophagia	0.00158807	0.158807		TmM5	November	TmM	Bacteroidota	Chitinophagia	Chitinophagales	0.00172739	0.172739		TmM5	July	TmM	Pseudomonadota	Alphaproteobacteria	Alphaproteobacteria_uncultured	Alphaproteobacteria_uncultured	0.00222546	0.222546		TmM5	May	TmM	Planctomycetota	Planctomycetia	Planctomycetales	Planctomycetaceae	Planctomycetaceae_uncultured	0.00172097	0.172097
TmM2	September	TmM	Pseudomonadota	0.165985	16.5985		TmM4	September	TmM	Bacteroidota	Cytophagia	0	0		TmM5	November	TmM	Bacteroidota	Cytophagia	Cytophagales	0.00111961	0.111961		TmM5	July	TmM	Pseudomonadota	Alphaproteobacteria	Alphaproteobacteria_unknown	Alphaproteobacteria_unknown	0	0		TmM5	May	TmM	Planctomycetota	Planctomycetia	Planctomycetales	Planctomycetaceae	Schlesneria	0	0
TmM2	September	TmM	RCP2-54	0.0127713	1.27713		TmM4	September	TmM	Bacteroidota	Flavobacteriia	0	0		TmM5	November	TmM	Bacteroidota	Flavobacteriia	Flavobacteriales	0	0		TmM5	July	TmM	Pseudomonadota	Alphaproteobacteria	Caulobacterales	Caulobacteraceae	0	0		TmM5	May	TmM	Planctomycetota	Planctomycetia	Planctomycetales	Planctomycetales_Incertae_Sedis	Candidatus_Nostocoida	0	0
TmM2	September	TmM	SAR324_clade(Marine_group_B)	0	0		TmM4	September	TmM	Bacteroidota	Sphingobacteriia	0.000397018	0.0397018		TmM5	November	TmM	Bacteroidota	Sphingobacteriia	Sphingobacteriales	0	0		TmM5	July	TmM	Pseudomonadota	Alphaproteobacteria	Holosporales	Candidatus_Paracaedibacteraceae	0	0		TmM5	May	TmM	Planctomycetota	Planctomycetia	Planctomycetales	Planctomycetales_uncultured	Planctomycetales_uncultured	0.00527765	0.527765
TmM2	September	TmM	Thermodesulfobacteriota	0	0		TmM4	September	TmM	Bdellovibrionota	Bdellovibrionia	0.00057347	0.057347		TmM5	November	TmM	Bdellovibrionota	Bdellovibrionia	Bdellovibrionales	0.00051182	0.051182		TmM5	July	TmM	Pseudomonadota	Alphaproteobacteria	Holosporales	Holosporaceae	0	0		TmM5	May	TmM	Planctomycetota	Planctomycetia	Planctomycetales	Planctomycetales_unknown	Planctomycetales_unknown	0	0
TmM2	September	TmM	Thermomicrobiota	0.000626043	0.0626043		TmM4	September	TmM	Bdellovibrionota	Oligoflexia	0.00158807	0.158807		TmM5	November	TmM	Bdellovibrionota	Oligoflexia	Oligoflexales	0	0		TmM5	July	TmM	Pseudomonadota	Alphaproteobacteria	Hyphomicrobiales	Beijerinckiaceae	0.00295301	0.295301		TmM5	May	TmM	Planctomycetota	Planctomycetia	Planctomycetia_uncultured	Planctomycetia_uncultured	Planctomycetia_uncultured	0.00103258	0.103258
TmM2	September	TmM	Verrucomicrobiota	0.144491	14.4491		TmM4	September	TmM	Candidatus_Berkelbacteria	Candidatus_Berkelbacteria_Incertae_Sedis	0	0		TmM5	November	TmM	Bdellovibrionota	Oligoflexia	Oligoflexia_0319-6G20	0.00249512	0.249512		TmM5	July	TmM	Pseudomonadota	Alphaproteobacteria	Hyphomicrobiales	Hyphomicrobiaceae	0.00106993	0.106993		TmM5	May	TmM	Planctomycetota	Planctomycetota_BD7-11	Planctomycetota_BD7-11_Incertae_Sedis	Planctomycetota_BD7-11_Incertae_Sedis	Planctomycetota_BD7-11_Incertae_Sedis	0	0
TmM2	September	TmM	Vulcanimicrobiota	0.0426544	4.26544		TmM4	September	TmM	Candidatus_Deferrimicrobiota	Candidatus_Deferrimicrobia	0	0		TmM5	November	TmM	Bdellovibrionota	Oligoflexia	Oligoflexia_0319-6G20_Incertae_Sedis	0	0		TmM5	July	TmM	Pseudomonadota	Alphaproteobacteria	Hyphomicrobiales	Hyphomicrobiales_Incertae_Sedis	0	0		TmM5	May	TmM	Planctomycetota	Planctomycetota_OM190	Planctomycetota_OM190_Incertae_Sedis	Planctomycetota_OM190_Incertae_Sedis	Planctomycetota_OM190_Incertae_Sedis	0	0
TmM2	November	TmM	Acidobacteriota	0.250129	25.0129		TmM4	September	TmM	Candidatus_Dependentiae	Candidatus_Babeliae	0	0		TmM5	November	TmM	Bdellovibrionota	Oligoflexia	Silvanigrellales	0	0		TmM5	July	TmM	Pseudomonadota	Alphaproteobacteria	Hyphomicrobiales	Hyphomicrobiales_KF-JG30-B3	0.000813147	0.0813147		TmM5	May	TmM	Planctomycetota	Planctomycetota_Pla4_lineage	Planctomycetota_Pla4_lineage_Incertae_Sedis	Planctomycetota_Pla4_lineage_Incertae_Sedis	Planctomycetota_Pla4_lineage_Incertae_Sedis	0.000956096	0.0956096
TmM2	November	TmM	Actinomycetota	0.0810354	8.10354		TmM4	September	TmM	Candidatus_Dependentiae	Candidatus_Dependentiae_Incertae_Sedis	8.82262e-05	0.00882262		TmM5	November	TmM	Candidatus_Berkelbacteria	Candidatus_Berkelbacteria_Incertae_Sedis	Candidatus_Berkelbacteria_Incertae_Sedis	0	0		TmM5	July	TmM	Pseudomonadota	Alphaproteobacteria	Hyphomicrobiales	Hyphomicrobiales_uncultured	0	0		TmM5	May	TmM	Pseudomonadota	Alphaproteobacteria	Alphaproteobacteria_uncultured	Alphaproteobacteria_uncultured	Alphaproteobacteria_uncultured	0.000267707	0.0267707
TmM2	November	TmM	Armatimonadota	0	0		TmM4	September	TmM	Candidatus_Jorgensenbacteria	Candidatus_Jorgensenbacteria_Incertae_Sedis	0	0		TmM5	November	TmM	Candidatus_Deferrimicrobiota	Candidatus_Deferrimicrobia	Candidatus_Deferrimicrobiales	0	0		TmM5	July	TmM	Pseudomonadota	Alphaproteobacteria	Hyphomicrobiales	Kaistiaceae	0	0		TmM5	May	TmM	Pseudomonadota	Alphaproteobacteria	Alphaproteobacteria_unknown	Alphaproteobacteria_unknown	Alphaproteobacteria_unknown	0	0
TmM2	November	TmM	Bacillota	0	0		TmM4	September	TmM	Candidatus_Kapaibacteriota	Candidatus_Kapaibacteriota_Incertae_Sedis	0.000485244	0.0485244		TmM5	November	TmM	Candidatus_Dependentiae	Candidatus_Babeliae	Candidatus_Babeliales	0.000223921	0.0223921		TmM5	July	TmM	Pseudomonadota	Alphaproteobacteria	Hyphomicrobiales	Methylobacteriaceae	0	0		TmM5	May	TmM	Pseudomonadota	Alphaproteobacteria	Caulobacterales	Caulobacteraceae	Asticcacaulis	0	0
TmM2	November	TmM	Bacteria_unknown	5.73296e-05	0.00573296		TmM4	September	TmM	Candidatus_Melainabacteria	Candidatus_Melainabacteria_Incertae_Sedis	0.00295558	0.295558		TmM5	November	TmM	Candidatus_Dependentiae	Candidatus_Dependentiae_Incertae_Sedis	Candidatus_Dependentiae_Incertae_Sedis	0	0		TmM5	July	TmM	Pseudomonadota	Alphaproteobacteria	Hyphomicrobiales	Nitrobacteraceae	0.00594881	0.594881		TmM5	May	TmM	Pseudomonadota	Alphaproteobacteria	Caulobacterales	Caulobacteraceae	Caulobacteraceae_uncultured	0.00149151	0.149151
TmM2	November	TmM	Bacteroidota	0.00209253	0.209253		TmM4	September	TmM	Candidatus_Melainabacteria	Vampirovibriophyceae	0	0		TmM5	November	TmM	Candidatus_Jorgensenbacteria	Candidatus_Jorgensenbacteria_Incertae_Sedis	Candidatus_Jorgensenbacteria_Incertae_Sedis	0	0		TmM5	July	TmM	Pseudomonadota	Alphaproteobacteria	Hyphomicrobiales	Parvibaculaceae	0	0		TmM5	May	TmM	Pseudomonadota	Alphaproteobacteria	Caulobacterales	Caulobacteraceae	Caulobacteraceae_unknown	0	0
TmM2	November	TmM	Bdellovibrionota	0.00166256	0.166256		TmM4	September	TmM	Candidatus_Parcubacteria	Candidatus_Parcubacteria_Incertae_Sedis	0	0		TmM5	November	TmM	Candidatus_Kapaibacteriota	Candidatus_Kapaibacteriota_Incertae_Sedis	Candidatus_Kapaibacteriota_Incertae_Sedis	0.000287899	0.0287899		TmM5	July	TmM	Pseudomonadota	Alphaproteobacteria	Hyphomicrobiales	Reyranellaceae	0.00201147	0.201147		TmM5	May	TmM	Pseudomonadota	Alphaproteobacteria	Caulobacterales	Caulobacteraceae	Phenylobacterium	0	0
TmM2	November	TmM	Candidatus_Berkelbacteria	0	0		TmM4	September	TmM	Candidatus_Rokuibacteriota	Candidatus_Rokuibacteriota_Incertae_Sedis	0.00886673	0.886673		TmM5	November	TmM	Candidatus_Melainabacteria	Candidatus_Melainabacteria_Incertae_Sedis	Candidatus_Obscuribacterales	0.00118358	0.118358		TmM5	July	TmM	Pseudomonadota	Alphaproteobacteria	Hyphomicrobiales	Rhizobiaceae	0	0		TmM5	May	TmM	Pseudomonadota	Alphaproteobacteria	Holosporales	Candidatus_Paracaedibacteraceae	Candidatus_Paracaedibacter	0	0
TmM2	November	TmM	Candidatus_Deferrimicrobiota	0	0		TmM4	September	TmM	Candidatus_Saccharibacteria	Candidatus_Saccharimonadia	0.00277913	0.277913		TmM5	November	TmM	Candidatus_Melainabacteria	Vampirovibriophyceae	Vampirovibrionales	0	0		TmM5	July	TmM	Pseudomonadota	Alphaproteobacteria	Hyphomicrobiales	Roseiarcaceae	0.00410853	0.410853		TmM5	May	TmM	Pseudomonadota	Alphaproteobacteria	Holosporales	Candidatus_Paracaedibacteraceae	Candidatus_Paracaedibacteraceae_uncultured	0	0
TmM2	November	TmM	Candidatus_Dependentiae	0.000745285	0.0745285		TmM4	September	TmM	Candidatus_Sericytochromatia	Candidatus_Sericytochromatia_unknown	0	0		TmM5	November	TmM	Candidatus_Parcubacteria	Candidatus_Parcubacteria_Incertae_Sedis	Candidatus_Parcubacteria_Incertae_Sedis	0	0		TmM5	July	TmM	Pseudomonadota	Alphaproteobacteria	Hyphomicrobiales	Xanthobacteraceae	0.0544381	5.44381		TmM5	May	TmM	Pseudomonadota	Alphaproteobacteria	Holosporales	Holosporaceae	Holosporaceae_uncultured	0	0
TmM2	November	TmM	Candidatus_Jorgensenbacteria	0	0		TmM4	September	TmM	Candidatus_Sysuimicrobiota	Candidatus_Sysuimicrobiota_Incertae_Sedis	0.0033526	0.33526		TmM5	November	TmM	Candidatus_Parcubacteria	Candidatus_Parcubacteria_Incertae_Sedis	Candidatus_Parcubacteria_Incertae_Sedis_unknown	0	0		TmM5	July	TmM	Pseudomonadota	Alphaproteobacteria	Hyphomonadales	Hyphomonadaceae	0	0		TmM5	May	TmM	Pseudomonadota	Alphaproteobacteria	Hyphomicrobiales	Beijerinckiaceae	Beijerinckia	0	0
TmM2	November	TmM	Candidatus_Kapaibacteriota	0	0		TmM4	September	TmM	Candidatus_Tectimicrobiota	Candidatus_Entotheonellia	0	0		TmM5	November	TmM	Candidatus_Rokuibacteriota	Candidatus_Rokuibacteriota_Incertae_Sedis	Candidatus_Rokuibacteriota_Incertae_Sedis	0.00626979	0.626979		TmM5	July	TmM	Pseudomonadota	Alphaproteobacteria	Micropepsales	Micropepsaceae	0.00184028	0.184028		TmM5	May	TmM	Pseudomonadota	Alphaproteobacteria	Hyphomicrobiales	Beijerinckiaceae	Beijerinckiaceae_1174-901-12	0	0
TmM2	November	TmM	Candidatus_Melainabacteria	0.00171989	0.171989		TmM4	September	TmM	Chlamydiota	Chlamydiia	0.000220566	0.0220566		TmM5	November	TmM	Candidatus_Saccharibacteria	Candidatus_Saccharimonadia	Candidatus_Saccharimonadales	0.00131154	0.131154		TmM5	July	TmM	Pseudomonadota	Alphaproteobacteria	Rhodospirillales	Acetobacteraceae	0.00261063	0.261063		TmM5	May	TmM	Pseudomonadota	Alphaproteobacteria	Hyphomicrobiales	Beijerinckiaceae	Beijerinckiaceae_alphaI_cluster	0	0
TmM2	November	TmM	Candidatus_Parcubacteria	0	0		TmM4	September	TmM	Chloroflexota	Anaerolineae	0.0112488	1.12488		TmM5	November	TmM	Candidatus_Sericytochromatia	Candidatus_Sericytochromatia_unknown	Candidatus_Sericytochromatia_unknown	0	0		TmM5	July	TmM	Pseudomonadota	Alphaproteobacteria	Rhodospirillales	Dongiaceae	0	0		TmM5	May	TmM	Pseudomonadota	Alphaproteobacteria	Hyphomicrobiales	Beijerinckiaceae	Beijerinckiaceae_uncultured	0.00944623	0.944623
TmM2	November	TmM	Candidatus_Rokuibacteriota	0.00501634	0.501634		TmM4	September	TmM	Chloroflexota	Chloroflexota_AD3	0.0982399	9.82399		TmM5	November	TmM	Candidatus_Sysuimicrobiota	Candidatus_Sysuimicrobiota_Incertae_Sedis	Candidatus_Sysuimicrobiota_Incertae_Sedis	0.00159944	0.159944		TmM5	July	TmM	Pseudomonadota	Alphaproteobacteria	Rhodospirillales	Magnetospirillaceae	0	0		TmM5	May	TmM	Pseudomonadota	Alphaproteobacteria	Hyphomicrobiales	Beijerinckiaceae	Beijerinckiaceae_unknown	0	0
TmM2	November	TmM	Candidatus_Saccharibacteria	0.000630625	0.0630625		TmM4	September	TmM	Chloroflexota	Chloroflexota_JG30-KF-CM66	0.000397018	0.0397018		TmM5	November	TmM	Candidatus_Tectimicrobiota	Candidatus_Entotheonellia	Candidatus_Entotheonellales	0	0		TmM5	July	TmM	Pseudomonadota	Alphaproteobacteria	Rhodospirillales	Rhodospirillaceae	0	0		TmM5	May	TmM	Pseudomonadota	Alphaproteobacteria	Hyphomicrobiales	Beijerinckiaceae	Methylorosula	0	0
TmM2	November	TmM	Candidatus_Sericytochromatia	0	0		TmM4	September	TmM	Chloroflexota	Chloroflexota_KD4-96	0	0		TmM5	November	TmM	Chlamydiota	Chlamydiia	Chlamydiales	0.000159944	0.0159944		TmM5	July	TmM	Pseudomonadota	Alphaproteobacteria	Rhodospirillales	Rhodospirillales_uncultured	0.0591886	5.91886		TmM5	May	TmM	Pseudomonadota	Alphaproteobacteria	Hyphomicrobiales	Beijerinckiaceae	Methylovirgula	0	0
TmM2	November	TmM	Candidatus_Sysuimicrobiota	0.000200654	0.0200654		TmM4	September	TmM	Chloroflexota	Chloroflexota_P2-11E	0	0		TmM5	November	TmM	Chlamydiota	Chlamydiia	Parachlamydiales	0.00121557	0.121557		TmM5	July	TmM	Pseudomonadota	Alphaproteobacteria	Rickettsiales	Rickettsiaceae	0	0		TmM5	May	TmM	Pseudomonadota	Alphaproteobacteria	Hyphomicrobiales	Hyphomicrobiaceae	Hyphomicrobiaceae_unknown	0	0
TmM2	November	TmM	Candidatus_Tectimicrobiota	0	0		TmM4	September	TmM	Chloroflexota	Chloroflexota_TK10	0.0167189	1.67189		TmM5	November	TmM	Chloroflexota	Anaerolineae	Aggregatilineales	0.00415854	0.415854		TmM5	July	TmM	Pseudomonadota	Alphaproteobacteria	Rickettsiales	Rickettsiales_SM2D12	0	0		TmM5	May	TmM	Pseudomonadota	Alphaproteobacteria	Hyphomicrobiales	Hyphomicrobiaceae	Pedomicrobium	0	0
TmM2	November	TmM	Chlamydiota	0.000343978	0.0343978		TmM4	September	TmM	Chloroflexota	Chloroflexota_unknown	0	0		TmM5	November	TmM	Chloroflexota	Anaerolineae	Anaerolineae_RBG-13-54-9	0.00150347	0.150347		TmM5	July	TmM	Pseudomonadota	Alphaproteobacteria	Sphingomonadales	Sphingomonadaceae	0.000599161	0.0599161		TmM5	May	TmM	Pseudomonadota	Alphaproteobacteria	Hyphomicrobiales	Hyphomicrobiaceae	Rhodomicrobium	0.00195044	0.195044
TmM2	November	TmM	Chloroflexota	0.0412773	4.12773		TmM4	September	TmM	Chloroflexota	Dehalococcoidia	0	0		TmM5	November	TmM	Chloroflexota	Anaerolineae	Anaerolineae_unknown	0	0		TmM5	July	TmM	Pseudomonadota	Betaproteobacteria	Burkholderiales	Alcaligenaceae	0	0		TmM5	May	TmM	Pseudomonadota	Alphaproteobacteria	Hyphomicrobiales	Hyphomicrobiaceae	Rhodoplanes	0	0
TmM2	November	TmM	Elusimicrobiota	0.000573296	0.0573296		TmM4	September	TmM	Chloroflexota	Ktedonobacteria	0.0487009	4.87009		TmM5	November	TmM	Chloroflexota	Anaerolineae	Anaerolineales	0.00262308	0.262308		TmM5	July	TmM	Pseudomonadota	Betaproteobacteria	Burkholderiales	Burkholderiaceae	0.0189164	1.89164		TmM5	May	TmM	Pseudomonadota	Alphaproteobacteria	Hyphomicrobiales	Hyphomicrobiales_Incertae_Sedis	Enhydrobacter	0	0
TmM2	November	TmM	FCPU426	0	0		TmM4	September	TmM	Chloroflexota	Tepidiformia	0	0		TmM5	November	TmM	Chloroflexota	Chloroflexota_AD3	Chloroflexota_AD3_Incertae_Sedis	0.0664086	6.64086		TmM5	July	TmM	Pseudomonadota	Betaproteobacteria	Burkholderiales	Burkholderiales_A21b	0.00594881	0.594881		TmM5	May	TmM	Pseudomonadota	Alphaproteobacteria	Hyphomicrobiales	Hyphomicrobiales_KF-JG30-B3	Hyphomicrobiales_KF-JG30-B3_Incertae_Sedis	0	0
TmM2	November	TmM	Gemmatimonadota	0.00289514	0.289514		TmM4	September	TmM	Elusimicrobiota	Elusimicrobia	0	0		TmM5	November	TmM	Chloroflexota	Chloroflexota_JG30-KF-CM66	Chloroflexota_JG30-KF-CM66_Incertae_Sedis	0.00143949	0.143949		TmM5	July	TmM	Pseudomonadota	Betaproteobacteria	Burkholderiales	Burkholderiales_SC-I-84	0.00295301	0.295301		TmM5	May	TmM	Pseudomonadota	Alphaproteobacteria	Hyphomicrobiales	Hyphomicrobiales_uncultured	Hyphomicrobiales_uncultured	0.00355668	0.355668
TmM2	November	TmM	Mycoplasmatota	0	0		TmM4	September	TmM	Elusimicrobiota	Elusimicrobiota_Lineage_IIa	0	0		TmM5	November	TmM	Chloroflexota	Chloroflexota_KD4-96	Chloroflexota_KD4-96_Incertae_Sedis	0.00147148	0.147148		TmM5	July	TmM	Pseudomonadota	Betaproteobacteria	Burkholderiales	Burkholderiales_TRA3-20	0	0		TmM5	May	TmM	Pseudomonadota	Alphaproteobacteria	Hyphomicrobiales	Kaistiaceae	Bauldia	0	0
TmM2	November	TmM	Myxococcota	0.00412773	0.412773		TmM4	September	TmM	FCPU426	FCPU426_Incertae_Sedis	0	0		TmM5	November	TmM	Chloroflexota	Chloroflexota_P2-11E	Chloroflexota_P2-11E_Incertae_Sedis	0	0		TmM5	July	TmM	Pseudomonadota	Betaproteobacteria	Burkholderiales	Burkholderiales_unknown	0	0		TmM5	May	TmM	Pseudomonadota	Alphaproteobacteria	Hyphomicrobiales	Methylobacteriaceae	Methylobacterium-Methylorubrum	0	0
TmM2	November	TmM	NB1-j	0.000315313	0.0315313		TmM4	September	TmM	Gemmatimonadota	Gemmatimonadia	0.0111165	1.11165		TmM5	November	TmM	Chloroflexota	Chloroflexota_TK10	Chloroflexota_TK10_Incertae_Sedis	0.00742139	0.742139		TmM5	July	TmM	Pseudomonadota	Betaproteobacteria	Burkholderiales	Comamonadaceae	0.00106993	0.106993		TmM5	May	TmM	Pseudomonadota	Alphaproteobacteria	Hyphomicrobiales	Nitrobacteraceae	Bradyrhizobium	0.00451277	0.451277
TmM2	November	TmM	Nitrospirota	0	0		TmM4	September	TmM	Mycoplasmatota	Mollicutes	0	0		TmM5	November	TmM	Chloroflexota	Chloroflexota_unknown	Chloroflexota_unknown	0	0		TmM5	July	TmM	Pseudomonadota	Betaproteobacteria	Burkholderiales	Oxalobacteraceae	0	0		TmM5	May	TmM	Pseudomonadota	Alphaproteobacteria	Hyphomicrobiales	Parvibaculaceae	Parvibaculaceae_uncultured	0	0
TmM2	November	TmM	Planctomycetota	0.155507	15.5507		TmM4	September	TmM	Myxococcota	Myxococcia	0.00105871	0.105871		TmM5	November	TmM	Chloroflexota	Dehalococcoidia	Dehalococcoidia_S085	0	0		TmM5	July	TmM	Pseudomonadota	Betaproteobacteria	Burkholderiales	Sutterellaceae	0.00218266	0.218266		TmM5	May	TmM	Pseudomonadota	Alphaproteobacteria	Hyphomicrobiales	Reyranellaceae	Reyranella	0.00130029	0.130029
TmM2	November	TmM	Pseudomonadota	0.251562	25.1562		TmM4	September	TmM	Myxococcota	Myxococcota_bacteriap25	0	0		TmM5	November	TmM	Chloroflexota	Ktedonobacteria	Ktedonobacterales	0.0105883	1.05883		TmM5	July	TmM	Pseudomonadota	Betaproteobacteria	Neisseriales	Chromobacteriaceae	0	0		TmM5	May	TmM	Pseudomonadota	Alphaproteobacteria	Hyphomicrobiales	Reyranellaceae	Reyranellaceae_uncultured	0	0
TmM2	November	TmM	RCP2-54	0.0324772	3.24772		TmM4	September	TmM	Myxococcota	Polyangia	0.000926375	0.0926375		TmM5	November	TmM	Chloroflexota	Ktedonobacteria	Ktedonobacteria_B12-WMSP1	0.00076773	0.076773		TmM5	July	TmM	Pseudomonadota	Betaproteobacteria	Neisseriales	Neisseriaceae	0	0		TmM5	May	TmM	Pseudomonadota	Alphaproteobacteria	Hyphomicrobiales	Rhizobiaceae	Allorhizobium-Neorhizobium-Pararhizobium-Rhizobium	0	0
TmM2	November	TmM	SAR324_clade(Marine_group_B)	0	0		TmM4	September	TmM	NB1-j	NB1-j_Incertae_Sedis	0	0		TmM5	November	TmM	Chloroflexota	Ktedonobacteria	Ktedonobacteria_C0119	0	0		TmM5	July	TmM	Pseudomonadota	Betaproteobacteria	Nitrosomonadales	Nitrosomonadaceae	0.00475049	0.475049		TmM5	May	TmM	Pseudomonadota	Alphaproteobacteria	Hyphomicrobiales	Rhizobiaceae	Rhizobiaceae_unknown	0	0
TmM2	November	TmM	Thermodesulfobacteriota	0	0		TmM4	September	TmM	Nitrospirota	Nitrospiria	0	0		TmM5	November	TmM	Chloroflexota	Tepidiformia	Tepidiformales	0	0		TmM5	July	TmM	Pseudomonadota	Betaproteobacteria	Rhodocyclales	Rhodocyclaceae	0	0		TmM5	May	TmM	Pseudomonadota	Alphaproteobacteria	Hyphomicrobiales	Roseiarcaceae	Roseiarcus	0.00390087	0.390087
TmM2	November	TmM	Thermomicrobiota	0	0		TmM4	September	TmM	Planctomycetota	Phycisphaerae	0	0		TmM5	November	TmM	Elusimicrobiota	Elusimicrobia	Elusimicrobia_Lineage_IV	0	0		TmM5	July	TmM	Pseudomonadota	Betaproteobacteria	Rhodocyclales	Zoogloeaceae	0	0		TmM5	May	TmM	Pseudomonadota	Alphaproteobacteria	Hyphomicrobiales	Xanthobacteraceae	Labrys	0	0
TmM2	November	TmM	Verrucomicrobiota	0.156194	15.6194		TmM4	September	TmM	Planctomycetota	Planctomycetia	0.114782	11.4782		TmM5	November	TmM	Elusimicrobiota	Elusimicrobiota_Lineage_IIa	Elusimicrobiota_Lineage_IIa_Incertae_Sedis	0.00131154	0.131154		TmM5	July	TmM	Pseudomonadota	Gammaproteobacteria	Enterobacterales	Enterobacteriaceae	0	0		TmM5	May	TmM	Pseudomonadota	Alphaproteobacteria	Hyphomicrobiales	Xanthobacteraceae	Xanthobacteraceae_Incertae_Sedis	0.000803121	0.0803121
TmM2	November	TmM	Vulcanimicrobiota	0.0114373	1.14373		TmM4	September	TmM	Planctomycetota	Planctomycetota_BD7-11	0	0		TmM5	November	TmM	FCPU426	FCPU426_Incertae_Sedis	FCPU426_Incertae_Sedis	0.000351876	0.0351876		TmM5	July	TmM	Pseudomonadota	Gammaproteobacteria	Enterobacterales	Erwiniaceae	0	0		TmM5	May	TmM	Pseudomonadota	Alphaproteobacteria	Hyphomicrobiales	Xanthobacteraceae	Xanthobacteraceae_uncultured	0.0314364	3.14364
TmM1	March	TmM	Acidobacteriota	0.156464	15.6464		TmM4	September	TmM	Planctomycetota	Planctomycetota_OM190	0	0		TmM5	November	TmM	Gemmatimonadota	Gemmatimonadia	Gemmatimonadales	0.00793321	0.793321		TmM5	July	TmM	Pseudomonadota	Gammaproteobacteria	Enterobacterales	Hafniaceae	0	0		TmM5	May	TmM	Pseudomonadota	Alphaproteobacteria	Hyphomicrobiales	Xanthobacteraceae	Xanthobacteraceae_unknown	0.0180128	1.80128
TmM1	March	TmM	Actinomycetota	0.0810685	8.10685		TmM4	September	TmM	Planctomycetota	Planctomycetota_Pla4_lineage	0	0		TmM5	November	TmM	Mycoplasmatota	Mollicutes	Entomoplasmatales	0	0		TmM5	July	TmM	Pseudomonadota	Gammaproteobacteria	Enterobacterales	Morganellaceae	0	0		TmM5	May	TmM	Pseudomonadota	Alphaproteobacteria	Hyphomonadales	Hyphomonadaceae	Hyphomonadaceae_SWB02	0	0
TmM1	March	TmM	Armatimonadota	0.000502639	0.0502639		TmM4	September	TmM	Pseudomonadota	Alphaproteobacteria	0.129516	12.9516		TmM5	November	TmM	Myxococcota	Myxococcia	Myxococcales	0.00179137	0.179137		TmM5	July	TmM	Pseudomonadota	Gammaproteobacteria	Enterobacterales	Yersiniaceae	0	0		TmM5	May	TmM	Pseudomonadota	Alphaproteobacteria	Micropepsales	Micropepsaceae	Micropepsaceae_uncultured	0.00202692	0.202692
TmM1	March	TmM	Bacillota	0.00147201	0.147201		TmM4	September	TmM	Pseudomonadota	Betaproteobacteria	0.0232917	2.32917		TmM5	November	TmM	Myxococcota	Myxococcota_bacteriap25	Myxococcota_bacteriap25_Incertae_Sedis	0	0		TmM5	July	TmM	Pseudomonadota	Gammaproteobacteria	Gammaproteobacteria_Incertae_Sedis	Gammaproteobacteria_Incertae_Sedis_Unknown_Family	0.0350937	3.50937		TmM5	May	TmM	Pseudomonadota	Alphaproteobacteria	Micropepsales	Micropepsaceae	Micropepsaceae_unknown	0	0
TmM1	March	TmM	Bacteria_unknown	0.000251319	0.0251319		TmM4	September	TmM	Pseudomonadota	Gammaproteobacteria	0.0337906	3.37906		TmM5	November	TmM	Myxococcota	Polyangia	Haliangiales	0.00172739	0.172739		TmM5	July	TmM	Pseudomonadota	Gammaproteobacteria	Gammaproteobacteria_JG36-TzT-191	Gammaproteobacteria_JG36-TzT-191_Incertae_Sedis	0	0		TmM5	May	TmM	Pseudomonadota	Alphaproteobacteria	Rhodospirillales	Acetobacteraceae	Acetobacteraceae_Incertae_Sedis	0	0
TmM1	March	TmM	Bacteroidota	0.00265681	0.265681		TmM4	September	TmM	Pseudomonadota	Pseudomonadota_unknown	0	0		TmM5	November	TmM	Myxococcota	Polyangia	Polyangia_Blfdi19	0	0		TmM5	July	TmM	Pseudomonadota	Gammaproteobacteria	Gammaproteobacteria_KF-JG30-C25	Gammaproteobacteria_KF-JG30-C25_Incertae_Sedis	0	0		TmM5	May	TmM	Pseudomonadota	Alphaproteobacteria	Rhodospirillales	Acetobacteraceae	Acetobacteraceae_uncultured	0	0
TmM1	March	TmM	Bdellovibrionota	0.0026209	0.26209		TmM4	September	TmM	RCP2-54	RCP2-54_Incertae_Sedis	0.0211743	2.11743		TmM5	November	TmM	Myxococcota	Polyangia	Polyangia_mle1-27	0	0		TmM5	July	TmM	Pseudomonadota	Gammaproteobacteria	Gammaproteobacteria_WD260	Gammaproteobacteria_WD260_Incertae_Sedis	0.00641958	0.641958		TmM5	May	TmM	Pseudomonadota	Alphaproteobacteria	Rhodospirillales	Acetobacteraceae	Acetobacteraceae_unknown	0.00049717	0.049717
TmM1	March	TmM	Candidatus_Berkelbacteria	0	0		TmM4	September	TmM	SAR324_clade(Marine_group_B)	SAR324_clade(Marine_group_B)_Incertae_Sedis	0	0		TmM5	November	TmM	Myxococcota	Polyangia	Polyangia_unknown	0	0		TmM5	July	TmM	Pseudomonadota	Gammaproteobacteria	Gammaproteobacteria_unknown	Gammaproteobacteria_unknown	0	0		TmM5	May	TmM	Pseudomonadota	Alphaproteobacteria	Rhodospirillales	Acetobacteraceae	Acidicaldus	0	0
TmM1	March	TmM	Candidatus_Deferrimicrobiota	0	0		TmM4	September	TmM	Thermodesulfobacteriota	Candidatus_Dadabacteria	0	0		TmM5	November	TmM	Myxococcota	Polyangia	Polyangiales	0.00051182	0.051182		TmM5	July	TmM	Pseudomonadota	Gammaproteobacteria	Legionellales	Coxiellaceae	0.00196867	0.196867		TmM5	May	TmM	Pseudomonadota	Alphaproteobacteria	Rhodospirillales	Acetobacteraceae	Acidiphilium	0	0
TmM1	March	TmM	Candidatus_Dependentiae	0.000718056	0.0718056		TmM4	September	TmM	Thermodesulfobacteriota	Desulfuromonadia	0	0		TmM5	November	TmM	NB1-j	NB1-j_Incertae_Sedis	NB1-j_Incertae_Sedis	0.000607786	0.0607786		TmM5	July	TmM	Pseudomonadota	Gammaproteobacteria	Legionellales	Legionellaceae	0	0		TmM5	May	TmM	Pseudomonadota	Alphaproteobacteria	Rhodospirillales	Acetobacteraceae	Acidisphaera	0	0
TmM1	March	TmM	Candidatus_Jorgensenbacteria	0	0		TmM4	September	TmM	Thermodesulfobacteriota	Thermodesulfobacteriota_uncultured	0.000838149	0.0838149		TmM5	November	TmM	Nitrospirota	Nitrospiria	Nitrospirales	0	0		TmM5	July	TmM	Pseudomonadota	Gammaproteobacteria	Lysobacterales	Lysobacteraceae	0	0		TmM5	May	TmM	Pseudomonadota	Alphaproteobacteria	Rhodospirillales	Acetobacteraceae	Acidocella	0	0
TmM1	March	TmM	Candidatus_Kapaibacteriota	0	0		TmM4	September	TmM	Thermomicrobiota	Thermomicrobia	0	0		TmM5	November	TmM	Planctomycetota	Phycisphaerae	Tepidisphaerales	0.00543809	0.543809		TmM5	July	TmM	Pseudomonadota	Gammaproteobacteria	Lysobacterales	Rhodanobacteraceae	0.00136951	0.136951		TmM5	May	TmM	Pseudomonadota	Alphaproteobacteria	Rhodospirillales	Acetobacteraceae	Rhodopila	0	0
TmM1	March	TmM	Candidatus_Melainabacteria	0.000179514	0.0179514		TmM4	September	TmM	Verrucomicrobiota	Methylacidiphilae	0.00119105	0.119105		TmM5	November	TmM	Planctomycetota	Planctomycetia	Gemmatales	0.101564	10.1564		TmM5	July	TmM	Pseudomonadota	Gammaproteobacteria	Moraxellales	Moraxellaceae	0	0		TmM5	May	TmM	Pseudomonadota	Alphaproteobacteria	Rhodospirillales	Acetobacteraceae	Rhodovastum	0	0
TmM1	March	TmM	Candidatus_Parcubacteria	0	0		TmM4	September	TmM	Verrucomicrobiota	Opitutia	0	0		TmM5	November	TmM	Planctomycetota	Planctomycetia	Isosphaerales	0.0219123	2.19123		TmM5	July	TmM	Pseudomonadota	Gammaproteobacteria	Nevskiales	Nevskiaceae	0.000171189	0.0171189		TmM5	May	TmM	Pseudomonadota	Alphaproteobacteria	Rhodospirillales	Dongiaceae	Aliidongia	0	0
TmM1	March	TmM	Candidatus_Rokuibacteriota	0.0109503	1.09503		TmM4	September	TmM	Verrucomicrobiota	Spartobacteria	0.16216	16.216		TmM5	November	TmM	Planctomycetota	Planctomycetia	Pirellulales	0.00578996	0.578996		TmM5	July	TmM	Pseudomonadota	Gammaproteobacteria	Oceanospirillales	Halomonadaceae	0	0		TmM5	May	TmM	Pseudomonadota	Alphaproteobacteria	Rhodospirillales	Dongiaceae	Dongia	0	0
TmM1	March	TmM	Candidatus_Saccharibacteria	0.00229778	0.229778		TmM4	September	TmM	Verrucomicrobiota	Terrimicrobiia	0	0		TmM5	November	TmM	Planctomycetota	Planctomycetia	Planctomycetales	0.0167621	1.67621		TmM5	July	TmM	Pseudomonadota	Gammaproteobacteria	Pasteurellales	Pasteurellaceae	0	0		TmM5	May	TmM	Pseudomonadota	Alphaproteobacteria	Rhodospirillales	Magnetospirillaceae	Magnetospirillaceae_uncultured	0	0
TmM1	March	TmM	Candidatus_Sericytochromatia	0	0		TmM4	September	TmM	Verrucomicrobiota	Verrucomicrobiia	0	0		TmM5	November	TmM	Planctomycetota	Planctomycetia	Planctomycetia_uncultured	0.000671764	0.0671764		TmM5	July	TmM	Pseudomonadota	Gammaproteobacteria	Pseudomonadales	Pseudomonadaceae	0	0		TmM5	May	TmM	Pseudomonadota	Alphaproteobacteria	Rhodospirillales	Rhodospirillaceae	Incertae_Sedis	0	0
TmM1	March	TmM	Candidatus_Sysuimicrobiota	0.00168743	0.168743		TmM4	September	TmM	Vulcanimicrobiota	Vulcanimicrobiia	0.0432308	4.32308		TmM5	November	TmM	Planctomycetota	Planctomycetota_BD7-11	Planctomycetota_BD7-11_Incertae_Sedis	0.000575797	0.0575797		TmM5	July	TmM	Pseudomonadota	Gammaproteobacteria	Steroidobacterales	Steroidobacteraceae	0	0		TmM5	May	TmM	Pseudomonadota	Alphaproteobacteria	Rhodospirillales	Rhodospirillaceae	Inquilinus	0	0
TmM1	March	TmM	Candidatus_Tectimicrobiota	0	0		TmM4	November	TmM	Acidobacteriota	Acidobacteriota_Subgroup_5	0.000463808	0.0463808		TmM5	November	TmM	Planctomycetota	Planctomycetota_OM190	Planctomycetota_OM190_Incertae_Sedis	0	0		TmM5	July	TmM	Pseudomonadota	Pseudomonadota_unknown	Pseudomonadota_unknown	Pseudomonadota_unknown	0	0		TmM5	May	TmM	Pseudomonadota	Alphaproteobacteria	Rhodospirillales	Rhodospirillaceae	Rhodospirillaceae_uncultured	0	0
TmM1	March	TmM	Chlamydiota	0.00147201	0.147201		TmM4	November	TmM	Acidobacteriota	Blastocatellia	0.00197891	0.197891		TmM5	November	TmM	Planctomycetota	Planctomycetota_Pla4_lineage	Planctomycetota_Pla4_lineage_Incertae_Sedis	0.000415854	0.0415854		TmM5	July	TmM	RCP2-54	RCP2-54_Incertae_Sedis	RCP2-54_Incertae_Sedis	RCP2-54_Incertae_Sedis	0.0237097	2.37097		TmM5	May	TmM	Pseudomonadota	Alphaproteobacteria	Rhodospirillales	Rhodospirillaceae	Rhodospirillaceae_unknown	0	0
TmM1	March	TmM	Chloroflexota	0.162927	16.2927		TmM4	November	TmM	Acidobacteriota	Holophagae	0.0036177	0.36177		TmM5	November	TmM	Pseudomonadota	Alphaproteobacteria	Alphaproteobacteria_uncultured	0.00207927	0.207927		TmM5	July	TmM	SAR324_clade(Marine_group_B)	SAR324_clade(Marine_group_B)_Incertae_Sedis	SAR324_clade(Marine_group_B)_Incertae_Sedis	SAR324_clade(Marine_group_B)_Incertae_Sedis	0	0		TmM5	May	TmM	Pseudomonadota	Alphaproteobacteria	Rhodospirillales	Rhodospirillaceae	Telmatospirillum	0	0
TmM1	March	TmM	Elusimicrobiota	0	0		TmM4	November	TmM	Acidobacteriota	Terriglobia	0.233728	23.3728		TmM5	November	TmM	Pseudomonadota	Alphaproteobacteria	Alphaproteobacteria_unknown	0	0		TmM5	July	TmM	Thermodesulfobacteriota	Candidatus_Dadabacteria	Candidatus_Dadabacteria_Incertae_Sedis	Candidatus_Dadabacteria_Incertae_Sedis	0	0		TmM5	May	TmM	Pseudomonadota	Alphaproteobacteria	Rhodospirillales	Rhodospirillales_uncultured	Rhodospirillales_uncultured	0.0379379	3.79379
TmM1	March	TmM	FCPU426	0	0		TmM4	November	TmM	Acidobacteriota	Thermoanaerobaculia	0.00061841	0.061841		TmM5	November	TmM	Pseudomonadota	Alphaproteobacteria	Caulobacterales	0	0		TmM5	July	TmM	Thermodesulfobacteriota	Desulfuromonadia	Geobacterales	Geobacteraceae	0	0		TmM5	May	TmM	Pseudomonadota	Alphaproteobacteria	Rickettsiales	Rickettsiaceae	Rickettsia	0	0
TmM1	March	TmM	Gemmatimonadota	0.00829354	0.829354		TmM4	November	TmM	Acidobacteriota	Vicinamibacteria	0.0100801	1.00801		TmM5	November	TmM	Pseudomonadota	Alphaproteobacteria	Holosporales	0	0		TmM5	July	TmM	Thermodesulfobacteriota	Thermodesulfobacteriota_uncultured	Thermodesulfobacteriota_uncultured	Thermodesulfobacteriota_uncultured	0	0		TmM5	May	TmM	Pseudomonadota	Alphaproteobacteria	Rickettsiales	Rickettsiales_SM2D12	Rickettsiales_SM2D12_Incertae_Sedis	0	0
TmM1	March	TmM	Mycoplasmatota	0	0		TmM4	November	TmM	Actinomycetota	Acidimicrobiia	0.00989456	0.989456		TmM5	November	TmM	Pseudomonadota	Alphaproteobacteria	Hyphomicrobiales	0.0834906	8.34906		TmM5	July	TmM	Thermomicrobiota	Thermomicrobia	Sphaerobacterales	Sphaerobacteraceae	0	0		TmM5	May	TmM	Pseudomonadota	Alphaproteobacteria	Sphingomonadales	Sphingomonadaceae	Novosphingobium	0	0
TmM1	March	TmM	Myxococcota	0.00700104	0.700104		TmM4	November	TmM	Actinomycetota	Actinomycetes	0.0505241	5.05241		TmM5	November	TmM	Pseudomonadota	Alphaproteobacteria	Hyphomonadales	0	0		TmM5	July	TmM	Thermomicrobiota	Thermomicrobia	Thermomicrobiales	Thermomicrobiales_JG30-KF-CM45	0.000556364	0.0556364		TmM5	May	TmM	Pseudomonadota	Alphaproteobacteria	Sphingomonadales	Sphingomonadaceae	Sphingobium	0	0
TmM1	March	TmM	NB1-j	0	0		TmM4	November	TmM	Actinomycetota	Actinomycetota_MB-A2-108	0	0		TmM5	November	TmM	Pseudomonadota	Alphaproteobacteria	Micropepsales	0.00102364	0.102364		TmM5	July	TmM	Verrucomicrobiota	Methylacidiphilae	Methylacidiphilales	Methylacidiphilaceae	0	0		TmM5	May	TmM	Pseudomonadota	Alphaproteobacteria	Sphingomonadales	Sphingomonadaceae	Sphingomonadaceae_unknown	0	0
TmM1	March	TmM	Nitrospirota	0	0		TmM4	November	TmM	Actinomycetota	Thermoleophilia	0.0125228	1.25228		TmM5	November	TmM	Pseudomonadota	Alphaproteobacteria	Rhodospirillales	0.056876	5.6876		TmM5	July	TmM	Verrucomicrobiota	Opitutia	Opitutales	Opitutaceae	0	0		TmM5	May	TmM	Pseudomonadota	Alphaproteobacteria	Sphingomonadales	Sphingomonadaceae	Sphingomonas	0	0
TmM1	March	TmM	Planctomycetota	0.14038	14.038		TmM4	November	TmM	Armatimonadota	Armatimonadia	0	0		TmM5	November	TmM	Pseudomonadota	Alphaproteobacteria	Rickettsiales	0	0		TmM5	July	TmM	Verrucomicrobiota	Spartobacteria	Chthoniobacterales	Chthoniobacteraceae	0.071557	7.1557		TmM5	May	TmM	Pseudomonadota	Betaproteobacteria	Burkholderiales	Alcaligenaceae	Alcaligenaceae_unknown	0	0
TmM1	March	TmM	Pseudomonadota	0.204574	20.4574		TmM4	November	TmM	Armatimonadota	Armatimonadota_uncultured	0	0		TmM5	November	TmM	Pseudomonadota	Alphaproteobacteria	Sphingomonadales	0	0		TmM5	July	TmM	Verrucomicrobiota	Spartobacteria	Spartobacteria_Incertae_Sedis	Spartobacteria_Incertae_Sedis	0.0883763	8.83763		TmM5	May	TmM	Pseudomonadota	Betaproteobacteria	Burkholderiales	Burkholderiaceae	Burkholderia-Caballeronia-Paraburkholderia	0	0
TmM1	March	TmM	RCP2-54	0.0222956	2.22956		TmM4	November	TmM	Armatimonadota	Chthonomonadia	0.000401967	0.0401967		TmM5	November	TmM	Pseudomonadota	Betaproteobacteria	Burkholderiales	0.0152906	1.52906		TmM5	July	TmM	Verrucomicrobiota	Terrimicrobiia	Terrimicrobiales	Terrimicrobiaceae	0	0		TmM5	May	TmM	Pseudomonadota	Betaproteobacteria	Burkholderiales	Burkholderiaceae	Cupriavidus	0	0
TmM1	March	TmM	SAR324_clade(Marine_group_B)	0	0		TmM4	November	TmM	Armatimonadota	Fimbriimonadia	0	0		TmM5	November	TmM	Pseudomonadota	Betaproteobacteria	Neisseriales	0	0		TmM5	July	TmM	Verrucomicrobiota	Verrucomicrobiia	Limisphaerales	Limisphaeraceae	0.00132671	0.132671		TmM5	May	TmM	Pseudomonadota	Betaproteobacteria	Burkholderiales	Burkholderiales_A21b	Burkholderiales_A21b_Incertae_Sedis	0.00638672	0.638672
TmM1	March	TmM	Thermodesulfobacteriota	0	0		TmM4	November	TmM	Bacillota	Bacilli	0.000989456	0.0989456		TmM5	November	TmM	Pseudomonadota	Betaproteobacteria	Nitrosomonadales	0.00387064	0.387064		TmM5	July	TmM	Verrucomicrobiota	Verrucomicrobiia	Limisphaerales	Limisphaerales_Incertae_Sedis	0.0014979	0.14979		TmM5	May	TmM	Pseudomonadota	Betaproteobacteria	Burkholderiales	Burkholderiales_SC-I-84	Burkholderiales_SC-I-84_Incertae_Sedis	0	0
TmM1	March	TmM	Thermomicrobiota	0	0		TmM4	November	TmM	Bacillota	Bacillota_unknown	0	0		TmM5	November	TmM	Pseudomonadota	Betaproteobacteria	Rhodocyclales	0	0		TmM5	July	TmM	Verrucomicrobiota	Verrucomicrobiia	Verrucomicrobiales	Verrucomicrobiaceae	0	0		TmM5	May	TmM	Pseudomonadota	Betaproteobacteria	Burkholderiales	Burkholderiales_TRA3-20	Burkholderiales_TRA3-21_Incertae_Sedis	0	0
TmM1	March	TmM	Verrucomicrobiota	0.142821	14.2821		TmM4	November	TmM	Bacillota	Clostridia	0	0		TmM5	November	TmM	Pseudomonadota	Gammaproteobacteria	Enterobacterales	0	0		TmM5	July	TmM	Verrucomicrobiota	Verrucomicrobiia	Verrucomicrobiia_S-BQ2-57_soil_group	Verrucomicrobiia_S-BQ2-57_soil_group_Incertae_Sedis	0	0		TmM5	May	TmM	Pseudomonadota	Betaproteobacteria	Burkholderiales	Burkholderiales_unknown	NA	0	0
TmM1	March	TmM	Vulcanimicrobiota	0.0493663	4.93663		TmM4	November	TmM	Bacillota	Erysipelotrichia	0	0		TmM5	November	TmM	Pseudomonadota	Gammaproteobacteria	Gammaproteobacteria_Incertae_Sedis	0.0220722	2.20722		TmM5	July	TmM	Vulcanimicrobiota	Vulcanimicrobiia	Vulcanimicrobiia_Incertae_Sedis	Vulcanimicrobiia_Incertae_Sedis	0.0143371	1.43371		TmM5	May	TmM	Pseudomonadota	Betaproteobacteria	Burkholderiales	Comamonadaceae	Comamonadaceae_uncultured	0	0
TmM1	May	TmM	Acidobacteriota	0.209334	20.9334		TmM4	November	TmM	Bacteria_unknown	Bacteria_unknown	0.000154603	0.0154603		TmM5	November	TmM	Pseudomonadota	Gammaproteobacteria	Gammaproteobacteria_JG36-TzT-191	0	0		TmM5	September	TmM	Acidobacteriota	Acidobacteriota_Subgroup_5	Acidobacteriota_Subgroup_5_Incertae_Sedis	Acidobacteriota_Subgroup_5_Incertae_Sedis	0.00143541	0.143541		TmM5	May	TmM	Pseudomonadota	Betaproteobacteria	Burkholderiales	Comamonadaceae	Comamonadaceae_unknown	0	0
TmM1	May	TmM	Actinomycetota	0.0863008	8.63008		TmM4	November	TmM	Bacteroidota	Bacteroidia	0	0		TmM5	November	TmM	Pseudomonadota	Gammaproteobacteria	Gammaproteobacteria_KF-JG30-C25	0	0		TmM5	September	TmM	Acidobacteriota	Blastocatellia	Blastocatellales	Blastocatellaceae	0	0		TmM5	May	TmM	Pseudomonadota	Betaproteobacteria	Burkholderiales	Comamonadaceae	Delftia	0	0
TmM1	May	TmM	Armatimonadota	0.00544512	0.544512		TmM4	November	TmM	Bacteroidota	Chitinophagia	0	0		TmM5	November	TmM	Pseudomonadota	Gammaproteobacteria	Gammaproteobacteria_WD260	0.0109082	1.09082		TmM5	September	TmM	Acidobacteriota	Blastocatellia	Blastocatellales	Pyrinomonadaceae	0.00334928	0.334928		TmM5	May	TmM	Pseudomonadota	Betaproteobacteria	Burkholderiales	Comamonadaceae	Variovorax	0	0
TmM1	May	TmM	Bacillota	0	0		TmM4	November	TmM	Bacteroidota	Cytophagia	0	0		TmM5	November	TmM	Pseudomonadota	Gammaproteobacteria	Gammaproteobacteria_unknown	0	0		TmM5	September	TmM	Acidobacteriota	Blastocatellia	Blastocatellia_11-24	Blastocatellia_11-24_Incertae_Sedis	0	0		TmM5	May	TmM	Pseudomonadota	Betaproteobacteria	Burkholderiales	Oxalobacteraceae	Herminiimonas	0	0
TmM1	May	TmM	Bacteria_unknown	0.00133967	0.133967		TmM4	November	TmM	Bacteroidota	Flavobacteriia	0	0		TmM5	November	TmM	Pseudomonadota	Gammaproteobacteria	Legionellales	0.00230319	0.230319		TmM5	September	TmM	Acidobacteriota	Blastocatellia	Blastocatellia_Elev-16S-573	Blastocatellia_Elev-16S-573_Incertae_Sedis	0	0		TmM5	May	TmM	Pseudomonadota	Betaproteobacteria	Burkholderiales	Oxalobacteraceae	Janthinobacterium	0	0
TmM1	May	TmM	Bacteroidota	0.00829732	0.829732		TmM4	November	TmM	Bacteroidota	Sphingobacteriia	0.000773013	0.0773013		TmM5	November	TmM	Pseudomonadota	Gammaproteobacteria	Lysobacterales	0.000735741	0.0735741		TmM5	September	TmM	Acidobacteriota	Holophagae	Holophagae_Subgroup_7	Holophagae_Subgroup_7_Incertae_Sedis	0.0125199	1.25199		TmM5	May	TmM	Pseudomonadota	Betaproteobacteria	Burkholderiales	Oxalobacteraceae	Massilia	0	0
TmM1	May	TmM	Bdellovibrionota	0	0		TmM4	November	TmM	Bdellovibrionota	Bdellovibrionia	0	0		TmM5	November	TmM	Pseudomonadota	Gammaproteobacteria	Moraxellales	0	0		TmM5	September	TmM	Acidobacteriota	Terriglobia	Bryobacterales	Bryobacteraceae	0.0163078	1.63078		TmM5	May	TmM	Pseudomonadota	Betaproteobacteria	Burkholderiales	Oxalobacteraceae	Oxalobacteraceae_uncultured	0	0
TmM1	May	TmM	Candidatus_Berkelbacteria	0	0		TmM4	November	TmM	Bdellovibrionota	Oligoflexia	0.00129866	0.129866		TmM5	November	TmM	Pseudomonadota	Gammaproteobacteria	Nevskiales	0	0		TmM5	September	TmM	Acidobacteriota	Terriglobia	Bryobacterales	Solibacteraceae	0.00657895	0.657895		TmM5	May	TmM	Pseudomonadota	Betaproteobacteria	Burkholderiales	Oxalobacteraceae	Oxalobacteraceae_unknown	0	0
TmM1	May	TmM	Candidatus_Deferrimicrobiota	0	0		TmM4	November	TmM	Candidatus_Berkelbacteria	Candidatus_Berkelbacteria_Incertae_Sedis	0	0		TmM5	November	TmM	Pseudomonadota	Gammaproteobacteria	Oceanospirillales	0	0		TmM5	September	TmM	Acidobacteriota	Terriglobia	Terriglobales	Acidobacteriaceae	0.00562201	0.562201		TmM5	May	TmM	Pseudomonadota	Betaproteobacteria	Burkholderiales	Oxalobacteraceae	Undibacterium	0	0
TmM1	May	TmM	Candidatus_Dependentiae	0.000216076	0.0216076		TmM4	November	TmM	Candidatus_Deferrimicrobiota	Candidatus_Deferrimicrobia	0	0		TmM5	November	TmM	Pseudomonadota	Gammaproteobacteria	Pasteurellales	0	0		TmM5	September	TmM	Acidobacteriota	Terriglobia	Terriglobales	Terriglobales_uncultured	0.0251994	2.51994		TmM5	May	TmM	Pseudomonadota	Betaproteobacteria	Burkholderiales	Sutterellaceae	Sutterellaceae_uncultured	0.00099434	0.099434
TmM1	May	TmM	Candidatus_Jorgensenbacteria	0	0		TmM4	November	TmM	Candidatus_Dependentiae	Candidatus_Babeliae	0.000247364	0.0247364		TmM5	November	TmM	Pseudomonadota	Gammaproteobacteria	Pseudomonadales	0	0		TmM5	September	TmM	Acidobacteriota	Terriglobia	Terriglobales	Terriglobales_unknown	0	0		TmM5	May	TmM	Pseudomonadota	Betaproteobacteria	Neisseriales	Chromobacteriaceae	Chromobacterium	0	0
TmM1	May	TmM	Candidatus_Kapaibacteriota	0	0		TmM4	November	TmM	Candidatus_Dependentiae	Candidatus_Dependentiae_Incertae_Sedis	0.000773013	0.0773013		TmM5	November	TmM	Pseudomonadota	Gammaproteobacteria	Steroidobacterales	0.00102364	0.102364		TmM5	September	TmM	Acidobacteriota	Terriglobia	Terriglobia_Subgroup_12	Terriglobia_Subgroup_12_Incertae_Sedis	0	0		TmM5	May	TmM	Pseudomonadota	Betaproteobacteria	Neisseriales	Neisseriaceae	Crenobacter	0	0
TmM1	May	TmM	Candidatus_Melainabacteria	0.00099395	0.099395		TmM4	November	TmM	Candidatus_Jorgensenbacteria	Candidatus_Jorgensenbacteria_Incertae_Sedis	0	0		TmM5	November	TmM	Pseudomonadota	Pseudomonadota_unknown	Pseudomonadota_unknown	0	0		TmM5	September	TmM	Acidobacteriota	Terriglobia	Terriglobia_Subgroup_13	Terriglobia_Subgroup_13_Incertae_Sedis	0	0		TmM5	May	TmM	Pseudomonadota	Betaproteobacteria	Nitrosomonadales	Nitrosomonadaceae	Nitrosomonadaceae_DSSD61	0	0
TmM1	May	TmM	Candidatus_Parcubacteria	0.000172861	0.0172861		TmM4	November	TmM	Candidatus_Kapaibacteriota	Candidatus_Kapaibacteriota_Incertae_Sedis	6.1841e-05	0.0061841		TmM5	November	TmM	RCP2-54	RCP2-54_Incertae_Sedis	RCP2-54_Incertae_Sedis	0.0258149	2.58149		TmM5	September	TmM	Acidobacteriota	Terriglobia	Terriglobia_Subgroup_2	Terriglobia_Subgroup_2_Incertae_Sedis	0.0875598	8.75598		TmM5	May	TmM	Pseudomonadota	Betaproteobacteria	Nitrosomonadales	Nitrosomonadaceae	Nitrosomonadaceae_Ellin6067	0.0012238	0.12238
TmM1	May	TmM	Candidatus_Rokuibacteriota	0.00825411	0.825411		TmM4	November	TmM	Candidatus_Melainabacteria	Candidatus_Melainabacteria_Incertae_Sedis	0.00287561	0.287561		TmM5	November	TmM	SAR324_clade(Marine_group_B)	SAR324_clade(Marine_group_B)_Incertae_Sedis	SAR324_clade(Marine_group_B)_Incertae_Sedis	0	0		TmM5	September	TmM	Acidobacteriota	Terriglobia	Terriglobia_unknown	Terriglobia_unknown	0.00123604	0.123604		TmM5	May	TmM	Pseudomonadota	Betaproteobacteria	Nitrosomonadales	Nitrosomonadaceae	Nitrosomonadaceae_IS-44	0	0
TmM1	May	TmM	Candidatus_Saccharibacteria	0.00423509	0.423509		TmM4	November	TmM	Candidatus_Melainabacteria	Vampirovibriophyceae	0	0		TmM5	November	TmM	Thermodesulfobacteriota	Candidatus_Dadabacteria	Candidatus_Dadabacteria_Incertae_Sedis	0	0		TmM5	September	TmM	Acidobacteriota	Thermoanaerobaculia	Thermoanaerobaculales	Thermoanaerobaculaceae	0.0105662	1.05662		TmM5	May	TmM	Pseudomonadota	Betaproteobacteria	Nitrosomonadales	Nitrosomonadaceae	Nitrosomonadaceae_MND1	0.00233287	0.233287
TmM1	May	TmM	Candidatus_Sericytochromatia	0	0		TmM4	November	TmM	Candidatus_Parcubacteria	Candidatus_Parcubacteria_Incertae_Sedis	0	0		TmM5	November	TmM	Thermodesulfobacteriota	Desulfuromonadia	Geobacterales	0	0		TmM5	September	TmM	Acidobacteriota	Vicinamibacteria	Vicinamibacterales	Vicinamibacteraceae	0	0		TmM5	May	TmM	Pseudomonadota	Betaproteobacteria	Nitrosomonadales	Nitrosomonadaceae	Nitrosomonadaceae_mle1-7	0.00673092	0.673092
TmM1	May	TmM	Candidatus_Sysuimicrobiota	0	0		TmM4	November	TmM	Candidatus_Rokuibacteriota	Candidatus_Rokuibacteriota_Incertae_Sedis	0.00973996	0.973996		TmM5	November	TmM	Thermodesulfobacteriota	Thermodesulfobacteriota_uncultured	Thermodesulfobacteriota_uncultured	0	0		TmM5	September	TmM	Acidobacteriota	Vicinamibacteria	Vicinamibacterales	Vicinamibacterales_unclultured	0.0433812	4.33812		TmM5	May	TmM	Pseudomonadota	Betaproteobacteria	Nitrosomonadales	Nitrosomonadaceae	Nitrosomonadaceae_uncultured	0	0
TmM1	May	TmM	Candidatus_Tectimicrobiota	0	0		TmM4	November	TmM	Candidatus_Saccharibacteria	Candidatus_Saccharimonadia	0.000927615	0.0927615		TmM5	November	TmM	Thermomicrobiota	Thermomicrobia	Sphaerobacterales	0	0		TmM5	September	TmM	Acidobacteriota	Vicinamibacteria	Vicinamibacteria_Subgroup_17	Vicinamibacteria_Subgroup_17_Incertae_Sedis	0.00127592	0.127592		TmM5	May	TmM	Pseudomonadota	Betaproteobacteria	Nitrosomonadales	Nitrosomonadaceae	Nitrosomonadaceae_unknown	0	0
TmM1	May	TmM	Chlamydiota	0.00103717	0.103717		TmM4	November	TmM	Candidatus_Sericytochromatia	Candidatus_Sericytochromatia_unknown	0	0		TmM5	November	TmM	Thermomicrobiota	Thermomicrobia	Thermomicrobiales	0	0		TmM5	September	TmM	Actinomycetota	Acidimicrobiia	Acidimicrobiales	Acidimicrobiaceae	0.00797448	0.797448		TmM5	May	TmM	Pseudomonadota	Betaproteobacteria	Rhodocyclales	Rhodocyclaceae	Rhodocyclaceae_unknown	0	0
TmM1	May	TmM	Chloroflexota	0.18038	18.038		TmM4	November	TmM	Candidatus_Sysuimicrobiota	Candidatus_Sysuimicrobiota_Incertae_Sedis	0.00142234	0.142234		TmM5	November	TmM	Verrucomicrobiota	Methylacidiphilae	Methylacidiphilales	0.00105563	0.105563		TmM5	September	TmM	Actinomycetota	Acidimicrobiia	Acidimicrobiales	Acidimicrobiales_uncultured	0	0		TmM5	May	TmM	Pseudomonadota	Betaproteobacteria	Rhodocyclales	Zoogloeaceae	Uliginosibacterium	0	0
TmM1	May	TmM	Elusimicrobiota	0.00108038	0.108038		TmM4	November	TmM	Candidatus_Tectimicrobiota	Candidatus_Entotheonellia	0	0		TmM5	November	TmM	Verrucomicrobiota	Opitutia	Opitutales	0	0		TmM5	September	TmM	Actinomycetota	Acidimicrobiia	Acidimicrobiales	Acidimicrobiales_unknown	0	0		TmM5	May	TmM	Pseudomonadota	Gammaproteobacteria	Enterobacterales	Enterobacteriaceae	Enterobacteriaceae_unknown	0	0
TmM1	May	TmM	FCPU426	0	0		TmM4	November	TmM	Chlamydiota	Chlamydiia	0	0		TmM5	November	TmM	Verrucomicrobiota	Spartobacteria	Chthoniobacterales	0.0726144	7.26144		TmM5	September	TmM	Actinomycetota	Acidimicrobiia	Acidimicrobiales	Ilumatobacteraceae	0	0		TmM5	May	TmM	Pseudomonadota	Gammaproteobacteria	Enterobacterales	Enterobacteriaceae	Escherichia-Shigella	0	0
TmM1	May	TmM	Gemmatimonadota	0.00872947	0.872947		TmM4	November	TmM	Chloroflexota	Anaerolineae	0.00148418	0.148418		TmM5	November	TmM	Verrucomicrobiota	Spartobacteria	Spartobacteria_Incertae_Sedis	0.0816673	8.16673		TmM5	September	TmM	Actinomycetota	Acidimicrobiia	Acidimicrobiia_uncultured	Acidimicrobiia_uncultured	0.00167464	0.167464		TmM5	May	TmM	Pseudomonadota	Gammaproteobacteria	Enterobacterales	Erwiniaceae	Erwiniaceae_unknown	0	0
TmM1	May	TmM	Mycoplasmatota	0	0		TmM4	November	TmM	Chloroflexota	Chloroflexota_AD3	0.0476794	4.76794		TmM5	November	TmM	Verrucomicrobiota	Terrimicrobiia	Terrimicrobiales	0	0		TmM5	September	TmM	Actinomycetota	Acidimicrobiia	Acidimicrobiia_unknown	Acidimicrobiia_unknown	0	0		TmM5	May	TmM	Pseudomonadota	Gammaproteobacteria	Enterobacterales	Hafniaceae	Hafnia-Obesumbacterium	0	0
TmM1	May	TmM	Myxococcota	0.00894555	0.894555		TmM4	November	TmM	Chloroflexota	Chloroflexota_JG30-KF-CM66	0.000463808	0.0463808		TmM5	November	TmM	Verrucomicrobiota	Verrucomicrobiia	Limisphaerales	0.00399859	0.399859		TmM5	September	TmM	Actinomycetota	Actinomycetes	Acidothermales	Acidothermaceae	0.0113636	1.13636		TmM5	May	TmM	Pseudomonadota	Gammaproteobacteria	Enterobacterales	Morganellaceae	Proteus	0	0
TmM1	May	TmM	NB1-j	0	0		TmM4	November	TmM	Chloroflexota	Chloroflexota_KD4-96	0	0		TmM5	November	TmM	Verrucomicrobiota	Verrucomicrobiia	Verrucomicrobiales	0	0		TmM5	September	TmM	Actinomycetota	Actinomycetes	Actinomycetes_unknown	Actinomycetes_unknown	0.000917065	0.0917065		TmM5	May	TmM	Pseudomonadota	Gammaproteobacteria	Enterobacterales	Morganellaceae	Providencia	0	0
TmM1	May	TmM	Nitrospirota	0	0		TmM4	November	TmM	Chloroflexota	Chloroflexota_P2-11E	0	0		TmM5	November	TmM	Verrucomicrobiota	Verrucomicrobiia	Verrucomicrobiia_S-BQ2-57_soil_group	0	0		TmM5	September	TmM	Actinomycetota	Actinomycetes	Catenulisporales	Actinospicaceae	0.00131579	0.131579		TmM5	May	TmM	Pseudomonadota	Gammaproteobacteria	Enterobacterales	Yersiniaceae	Yersiniaceae_unknown	0	0
TmM1	May	TmM	Planctomycetota	0.138894	13.8894		TmM4	November	TmM	Chloroflexota	Chloroflexota_TK10	0.00429795	0.429795		TmM5	November	TmM	Vulcanimicrobiota	Vulcanimicrobiia	Vulcanimicrobiia_Incertae_Sedis	0.00566201	0.566201		TmM5	September	TmM	Actinomycetota	Actinomycetes	Catenulisporales	Catenulisporaceae	0	0		TmM5	May	TmM	Pseudomonadota	Gammaproteobacteria	Gammaproteobacteria_Incertae_Sedis	Gammaproteobacteria_Incertae_Sedis_Unknown_Family	Acidibacter	0.0252792	2.52792
TmM1	May	TmM	Pseudomonadota	0.165039	16.5039		TmM4	November	TmM	Chloroflexota	Chloroflexota_unknown	0	0		TmM4	March	TmM	Acidobacteriota	Acidobacteriota_Subgroup_5	Acidobacteriota_Subgroup_5_Incertae_Sedis	0	0		TmM5	September	TmM	Actinomycetota	Actinomycetes	Frankiales	Frankiaceae	0	0		TmM5	May	TmM	Pseudomonadota	Gammaproteobacteria	Gammaproteobacteria_Incertae_Sedis	Gammaproteobacteria_Incertae_Sedis_Unknown_Family	Candidatus_Ovatusbacter	0	0
TmM1	May	TmM	RCP2-54	0.0207865	2.07865		TmM4	November	TmM	Chloroflexota	Dehalococcoidia	0	0		TmM4	March	TmM	Acidobacteriota	Blastocatellia	Blastocatellales	0.00195833	0.195833		TmM5	September	TmM	Actinomycetota	Actinomycetes	Frankiales	Frankiales_unknown	0	0		TmM5	May	TmM	Pseudomonadota	Gammaproteobacteria	Gammaproteobacteria_JG36-TzT-191	Gammaproteobacteria_JG36-TzT-191_Incertae_Sedis	Gammaproteobacteria_JG36-TzT-191_Incertae_Sedis	0	0
TmM1	May	TmM	SAR324_clade(Marine_group_B)	0	0		TmM4	November	TmM	Chloroflexota	Ktedonobacteria	0.0192635	1.92635		TmM4	March	TmM	Acidobacteriota	Blastocatellia	Blastocatellia_11-24	0	0		TmM5	September	TmM	Actinomycetota	Actinomycetes	Jatrophihabitantales	Jatrophihabitantaceae	0	0		TmM5	May	TmM	Pseudomonadota	Gammaproteobacteria	Gammaproteobacteria_KF-JG30-C25	Gammaproteobacteria_KF-JG30-C25_Incertae_Sedis	Gammaproteobacteria_KF-JG30-C25_Incertae_Sedis	0	0
TmM1	May	TmM	Thermodesulfobacteriota	0	0		TmM4	November	TmM	Chloroflexota	Tepidiformia	0	0		TmM4	March	TmM	Acidobacteriota	Blastocatellia	Blastocatellia_Elev-16S-573	0.001175	0.1175		TmM5	September	TmM	Actinomycetota	Actinomycetes	Kineosporiales	Kineosporiaceae	0	0		TmM5	May	TmM	Pseudomonadota	Gammaproteobacteria	Gammaproteobacteria_WD260	Gammaproteobacteria_WD260_Incertae_Sedis	Gammaproteobacteria_WD260_Incertae_Sedis	0.00722809	0.722809
TmM1	May	TmM	Thermomicrobiota	0	0		TmM4	November	TmM	Elusimicrobiota	Elusimicrobia	0	0		TmM4	March	TmM	Acidobacteriota	Holophagae	Holophagae_Subgroup_7	0.0116325	1.16325		TmM5	September	TmM	Actinomycetota	Actinomycetes	Kitasatosporales	Streptomycetaceae	0.0039075	0.39075		TmM5	May	TmM	Pseudomonadota	Gammaproteobacteria	Gammaproteobacteria_unknown	Gammaproteobacteria_unknown	Gammaproteobacteria_unknown	0	0
TmM1	May	TmM	Verrucomicrobiota	0.130294	13.0294		TmM4	November	TmM	Elusimicrobiota	Elusimicrobiota_Lineage_IIa	0	0		TmM4	March	TmM	Acidobacteriota	Terriglobia	Bryobacterales	0.0216983	2.16983		TmM5	September	TmM	Actinomycetota	Actinomycetes	Micrococcales	Microbacteriaceae	0	0		TmM5	May	TmM	Pseudomonadota	Gammaproteobacteria	Legionellales	Coxiellaceae	Aquicella	0	0
TmM1	May	TmM	Vulcanimicrobiota	0.0202247	2.02247		TmM4	November	TmM	FCPU426	FCPU426_Incertae_Sedis	0.000123682	0.0123682		TmM4	March	TmM	Acidobacteriota	Terriglobia	Terriglobales	0.058789	5.8789		TmM5	September	TmM	Actinomycetota	Actinomycetes	Micrococcales	Micrococcaceae	0.0015949	0.15949		TmM5	May	TmM	Pseudomonadota	Gammaproteobacteria	Legionellales	Coxiellaceae	Candidatus_Berkiella	0	0
TmM1	July	TmM	Acidobacteriota	0.219288	21.9288		TmM4	November	TmM	Gemmatimonadota	Gemmatimonadia	0.00176247	0.176247		TmM4	March	TmM	Acidobacteriota	Terriglobia	Terriglobia_Subgroup_12	0	0		TmM5	September	TmM	Actinomycetota	Actinomycetes	Micromonosporales	Micromonosporaceae	0	0		TmM5	May	TmM	Pseudomonadota	Gammaproteobacteria	Legionellales	Coxiellaceae	Candidatus_Ovatusbacter	0	0
TmM1	July	TmM	Actinomycetota	0.060479	6.0479		TmM4	November	TmM	Mycoplasmatota	Mollicutes	0	0		TmM4	March	TmM	Acidobacteriota	Terriglobia	Terriglobia_Subgroup_13	0.000704998	0.0704998		TmM5	September	TmM	Actinomycetota	Actinomycetes	Mycobacteriales	Corynebacteriaceae	0	0		TmM5	May	TmM	Pseudomonadota	Gammaproteobacteria	Legionellales	Coxiellaceae	Coxiella	0	0
TmM1	July	TmM	Armatimonadota	0.000756382	0.0756382		TmM4	November	TmM	Myxococcota	Myxococcia	0.000494728	0.0494728		TmM4	March	TmM	Acidobacteriota	Terriglobia	Terriglobia_Subgroup_2	0.0770406	7.70406		TmM5	September	TmM	Actinomycetota	Actinomycetes	Mycobacteriales	Mycobacteriaceae	0.00801435	0.801435		TmM5	May	TmM	Pseudomonadota	Gammaproteobacteria	Legionellales	Coxiellaceae	Coxiellaceae_uncultured	0	0
TmM1	July	TmM	Bacillota	0.000535771	0.0535771		TmM4	November	TmM	Myxococcota	Myxococcota_bacteriap25	0	0		TmM4	March	TmM	Acidobacteriota	Terriglobia	Terriglobia_unknown	0	0		TmM5	September	TmM	Actinomycetota	Actinomycetes	Mycobacteriales	Nocardiaceae	0	0		TmM5	May	TmM	Pseudomonadota	Gammaproteobacteria	Legionellales	Coxiellaceae	Coxiellaceae_unknown	0	0
TmM1	July	TmM	Bacteria_unknown	9.45477e-05	0.00945477		TmM4	November	TmM	Myxococcota	Polyangia	0.00231904	0.231904		TmM4	March	TmM	Acidobacteriota	Thermoanaerobaculia	Thermoanaerobaculales	0.00266332	0.266332		TmM5	September	TmM	Actinomycetota	Actinomycetes	Propionibacteriales	Nocardioidaceae	0	0		TmM5	May	TmM	Pseudomonadota	Gammaproteobacteria	Legionellales	Coxiellaceae	Rickettsiella	0	0
TmM1	July	TmM	Bacteroidota	0.00204853	0.204853		TmM4	November	TmM	NB1-j	NB1-j_Incertae_Sedis	0	0		TmM4	March	TmM	Acidobacteriota	Vicinamibacteria	Vicinamibacterales	0.0177816	1.77816		TmM5	September	TmM	Actinomycetota	Actinomycetes	Propionibacteriales	Propionibacteriaceae	0	0		TmM5	May	TmM	Pseudomonadota	Gammaproteobacteria	Legionellales	Legionellaceae	Legionella	0	0
TmM1	July	TmM	Bdellovibrionota	0.00264734	0.264734		TmM4	November	TmM	Nitrospirota	Nitrospiria	0	0		TmM4	March	TmM	Acidobacteriota	Vicinamibacteria	Vicinamibacteria_Subgroup_17	0.000509165	0.0509165		TmM5	September	TmM	Actinomycetota	Actinomycetes	Pseudonocardiales	Pseudonocardiaceae	0	0		TmM5	May	TmM	Pseudomonadota	Gammaproteobacteria	Lysobacterales	Lysobacteraceae	Lysobacter	0	0
TmM1	July	TmM	Candidatus_Berkelbacteria	0	0		TmM4	November	TmM	Planctomycetota	Phycisphaerae	0.0037723	0.37723		TmM4	March	TmM	Actinomycetota	Acidimicrobiia	Acidimicrobiales	0.0103791	1.03791		TmM5	September	TmM	Actinomycetota	Actinomycetes	Sporichthyales	Sporichthyaceae	0	0		TmM5	May	TmM	Pseudomonadota	Gammaproteobacteria	Lysobacterales	Lysobacteraceae	Stenotrophomonas	0	0
TmM1	July	TmM	Candidatus_Deferrimicrobiota	0	0		TmM4	November	TmM	Planctomycetota	Planctomycetia	0.135401	13.5401		TmM4	March	TmM	Actinomycetota	Acidimicrobiia	Acidimicrobiia_uncultured	0.00489582	0.489582		TmM5	September	TmM	Actinomycetota	Actinomycetes	Streptosporangiales	Streptosporangiaceae	0	0		TmM5	May	TmM	Pseudomonadota	Gammaproteobacteria	Lysobacterales	Rhodanobacteraceae	Dokdonella	0	0
TmM1	July	TmM	Candidatus_Dependentiae	0.000126064	0.0126064		TmM4	November	TmM	Planctomycetota	Planctomycetota_BD7-11	0	0		TmM4	March	TmM	Actinomycetota	Acidimicrobiia	Acidimicrobiia_unknown	0.00207583	0.207583		TmM5	September	TmM	Actinomycetota	Actinomycetes	Streptosporangiales	Thermomonosporaceae	0	0		TmM5	May	TmM	Pseudomonadota	Gammaproteobacteria	Lysobacterales	Rhodanobacteraceae	Dyella	0	0
TmM1	July	TmM	Candidatus_Jorgensenbacteria	0	0		TmM4	November	TmM	Planctomycetota	Planctomycetota_OM190	0	0		TmM4	March	TmM	Actinomycetota	Actinomycetes	Acidothermales	0.00520915	0.520915		TmM5	September	TmM	Actinomycetota	Actinomycetota_MB-A2-108	Actinomycetota_MB-A2-108_Incertae_Sedis	Actinomycetota_MB-A2-108_Incertae_Sedis	0	0		TmM5	May	TmM	Pseudomonadota	Gammaproteobacteria	Lysobacterales	Rhodanobacteraceae	Rhodanobacter	0.000611901	0.0611901
TmM1	July	TmM	Candidatus_Kapaibacteriota	0	0		TmM4	November	TmM	Planctomycetota	Planctomycetota_Pla4_lineage	0	0		TmM4	March	TmM	Actinomycetota	Actinomycetes	Actinomycetes_unknown	0	0		TmM5	September	TmM	Actinomycetota	Thermoleophilia	Gaiellales	Gaiellaceae	0.00219298	0.219298		TmM5	May	TmM	Pseudomonadota	Gammaproteobacteria	Lysobacterales	Rhodanobacteraceae	Rhodanobacteraceae_unknown	0	0
TmM1	July	TmM	Candidatus_Melainabacteria	0.00264734	0.264734		TmM4	November	TmM	Pseudomonadota	Alphaproteobacteria	0.16895	16.895		TmM4	March	TmM	Actinomycetota	Actinomycetes	Catenulisporales	0	0		TmM5	September	TmM	Actinomycetota	Thermoleophilia	Gaiellales	Gaiellales_uncultured	0.00717703	0.717703		TmM5	May	TmM	Pseudomonadota	Gammaproteobacteria	Moraxellales	Moraxellaceae	Moraxellaceae_uncultured	0	0
TmM1	July	TmM	Candidatus_Parcubacteria	0	0		TmM4	November	TmM	Pseudomonadota	Betaproteobacteria	0.0224792	2.24792		TmM4	March	TmM	Actinomycetota	Actinomycetes	Frankiales	0	0		TmM5	September	TmM	Actinomycetota	Thermoleophilia	Gaiellales	Gaiellales_unknown	0.001874	0.1874		TmM5	May	TmM	Pseudomonadota	Gammaproteobacteria	Nevskiales	Nevskiaceae	Hydrocarboniphaga	0	0
TmM1	July	TmM	Candidatus_Rokuibacteriota	0.00992751	0.992751		TmM4	November	TmM	Pseudomonadota	Gammaproteobacteria	0.0313225	3.13225		TmM4	March	TmM	Actinomycetota	Actinomycetes	Jatrophihabitantales	0	0		TmM5	September	TmM	Actinomycetota	Thermoleophilia	Solirubrobacterales	Conexibacteraceae	0.00669856	0.669856		TmM5	May	TmM	Pseudomonadota	Gammaproteobacteria	Nevskiales	Nevskiaceae	Nevskia	0.000267707	0.0267707
TmM1	July	TmM	Candidatus_Saccharibacteria	0.00144973	0.144973		TmM4	November	TmM	Pseudomonadota	Pseudomonadota_unknown	0	0		TmM4	March	TmM	Actinomycetota	Actinomycetes	Kineosporiales	0	0		TmM5	September	TmM	Actinomycetota	Thermoleophilia	Solirubrobacterales	Solirubrobacteraceae	0.0120415	1.20415		TmM5	May	TmM	Pseudomonadota	Gammaproteobacteria	Nevskiales	Nevskiaceae	Nevskiaceae_unknown	0	0
TmM1	July	TmM	Candidatus_Sericytochromatia	0	0		TmM4	November	TmM	RCP2-54	RCP2-54_Incertae_Sedis	0.0305185	3.05185		TmM4	March	TmM	Actinomycetota	Actinomycetes	Kitasatosporales	0.00289832	0.289832		TmM5	September	TmM	Actinomycetota	Thermoleophilia	Solirubrobacterales	Solirubrobacterales_67-14	0	0		TmM5	May	TmM	Pseudomonadota	Gammaproteobacteria	Oceanospirillales	Halomonadaceae	Halomonas	0	0
TmM1	July	TmM	Candidatus_Sysuimicrobiota	0.00085093	0.085093		TmM4	November	TmM	SAR324_clade(Marine_group_B)	SAR324_clade(Marine_group_B)_Incertae_Sedis	0	0		TmM4	March	TmM	Actinomycetota	Actinomycetes	Micrococcales	0	0		TmM5	September	TmM	Actinomycetota	Thermoleophilia	Solirubrobacterales	Solirubrobacterales_unknown	0	0		TmM5	May	TmM	Pseudomonadota	Gammaproteobacteria	Pasteurellales	Pasteurellaceae	Pasteurellaceae_unknown	0	0
TmM1	July	TmM	Candidatus_Tectimicrobiota	0	0		TmM4	November	TmM	Thermodesulfobacteriota	Candidatus_Dadabacteria	0	0		TmM4	March	TmM	Actinomycetota	Actinomycetes	Micromonosporales	0	0		TmM5	September	TmM	Armatimonadota	Armatimonadia	Armatimonadales	Armatimonadaceae	0	0		TmM5	May	TmM	Pseudomonadota	Gammaproteobacteria	Pseudomonadales	Pseudomonadaceae	Pseudomonas	0	0
TmM1	July	TmM	Chlamydiota	0.000315159	0.0315159		TmM4	November	TmM	Thermodesulfobacteriota	Desulfuromonadia	0	0		TmM4	March	TmM	Actinomycetota	Actinomycetes	Mycobacteriales	0.0303541	3.03541		TmM5	September	TmM	Armatimonadota	Armatimonadia	Armatimonadales	Armatimonadales_Incertae_Sedis	0	0		TmM5	May	TmM	Pseudomonadota	Gammaproteobacteria	Steroidobacterales	Steroidobacteraceae	Steroidobacteraceae_uncultured	0	0
TmM1	July	TmM	Chloroflexota	0.054554	5.4554		TmM4	November	TmM	Thermodesulfobacteriota	Thermodesulfobacteriota_uncultured	0	0		TmM4	March	TmM	Actinomycetota	Actinomycetes	Propionibacteriales	0	0		TmM5	September	TmM	Armatimonadota	Armatimonadota_uncultured	Armatimonadota_uncultured	Armatimonadota_uncultured	0.00318979	0.318979		TmM5	May	TmM	Pseudomonadota	Pseudomonadota_unknown	Pseudomonadota_unknown	Pseudomonadota_unknown	Pseudomonadota_unknown	0	0
TmM1	July	TmM	Elusimicrobiota	0.000441223	0.0441223		TmM4	November	TmM	Thermomicrobiota	Thermomicrobia	0	0		TmM4	March	TmM	Actinomycetota	Actinomycetes	Pseudonocardiales	0.00293749	0.293749		TmM5	September	TmM	Armatimonadota	Chthonomonadia	Chthonomonadales	Chthonomonadaceae	0.000956938	0.0956938		TmM5	May	TmM	RCP2-54	RCP2-54_Incertae_Sedis	RCP2-54_Incertae_Sedis	RCP2-54_Incertae_Sedis	RCP2-54_Incertae_Sedis	0.0219902	2.19902
TmM1	July	TmM	FCPU426	0	0		TmM4	November	TmM	Verrucomicrobiota	Methylacidiphilae	0	0		TmM4	March	TmM	Actinomycetota	Actinomycetes	Sporichthyales	0	0		TmM5	September	TmM	Armatimonadota	Chthonomonadia	Chthonomonadales	Chthonomonadales_Incertae_Sedis	0	0		TmM5	May	TmM	SAR324_clade(Marine_group_B)	SAR324_clade(Marine_group_B)_Incertae_Sedis	SAR324_clade(Marine_group_B)_Incertae_Sedis	SAR324_clade(Marine_group_B)_Incertae_Sedis	SAR324_clade(Marine_group_B)_Incertae_Sedis	0	0
TmM1	July	TmM	Gemmatimonadota	0.00182792	0.182792		TmM4	November	TmM	Verrucomicrobiota	Opitutia	0	0		TmM4	March	TmM	Actinomycetota	Actinomycetes	Streptosporangiales	0.00352499	0.352499		TmM5	September	TmM	Armatimonadota	Fimbriimonadia	Fimbriimonadales	Fimbriimonadaceae	0	0		TmM5	May	TmM	Thermodesulfobacteriota	Candidatus_Dadabacteria	Candidatus_Dadabacteria_Incertae_Sedis	Candidatus_Dadabacteria_Incertae_Sedis	Candidatus_Dadabacteria_Incertae_Sedis_CSP1-2	0	0
TmM1	July	TmM	Mycoplasmatota	0	0		TmM4	November	TmM	Verrucomicrobiota	Spartobacteria	0.171949	17.1949		TmM4	March	TmM	Actinomycetota	Actinomycetota_MB-A2-108	Actinomycetota_MB-A2-108_Incertae_Sedis	0	0		TmM5	September	TmM	Bacillota	Bacilli	Bacillales	Alicyclobacillaceae	0	0		TmM5	May	TmM	Thermodesulfobacteriota	Desulfuromonadia	Geobacterales	Geobacteraceae	Geobacteraceae_unknown	0.000764877	0.0764877
TmM1	July	TmM	Myxococcota	0.00201702	0.201702		TmM4	November	TmM	Verrucomicrobiota	Terrimicrobiia	0	0		TmM4	March	TmM	Actinomycetota	Thermoleophilia	Gaiellales	0.00383832	0.383832		TmM5	September	TmM	Bacillota	Bacilli	Bacillales	Bacillaceae	0.0011563	0.11563		TmM5	May	TmM	Thermodesulfobacteriota	Thermodesulfobacteriota_uncultured	Thermodesulfobacteriota_uncultured	Thermodesulfobacteriota_uncultured	Thermodesulfobacteriota_uncultured	0	0
TmM1	July	TmM	NB1-j	0.000315159	0.0315159		TmM4	November	TmM	Verrucomicrobiota	Verrucomicrobiia	0.00479268	0.479268		TmM4	March	TmM	Actinomycetota	Thermoleophilia	Solirubrobacterales	0.0200533	2.00533		TmM5	September	TmM	Bacillota	Bacilli	Bacillales	Bacillales_unknown	0	0		TmM5	May	TmM	Thermomicrobiota	Thermomicrobia	Sphaerobacterales	Sphaerobacteraceae	Nitrolancea	0	0
TmM1	July	TmM	Nitrospirota	0	0		TmM4	November	TmM	Vulcanimicrobiota	Vulcanimicrobiia	0.00983272	0.983272		TmM4	March	TmM	Armatimonadota	Armatimonadia	Armatimonadales	0	0		TmM5	September	TmM	Bacillota	Bacilli	Bacillales	Paenibacillaceae	0	0		TmM5	May	TmM	Thermomicrobiota	Thermomicrobia	Thermomicrobiales	Thermomicrobiales_JG30-KF-CM45	Thermomicrobiales_JG30-KF-CM45_Incertae_Sedis	0.000688389	0.0688389
TmM1	July	TmM	Planctomycetota	0.207186	20.7186		TmM3	March	TmM	Acidobacteriota	Acidobacteriota_Subgroup_5	0	0		TmM4	March	TmM	Armatimonadota	Armatimonadota_uncultured	Armatimonadota_uncultured	0.00152749	0.152749		TmM5	September	TmM	Bacillota	Bacilli	Bacillales	Staphylococcaceae	0	0		TmM5	May	TmM	Verrucomicrobiota	Methylacidiphilae	Methylacidiphilales	Methylacidiphilaceae	Methylacidiphilaceae_uncultured	0.000229463	0.0229463
TmM1	July	TmM	Pseudomonadota	0.212197	21.2197		TmM3	March	TmM	Acidobacteriota	Blastocatellia	0.00173471	0.173471		TmM4	March	TmM	Armatimonadota	Chthonomonadia	Chthonomonadales	0	0		TmM5	September	TmM	Bacillota	Bacilli	Bacilli_Unknown	Bacilli_Unknown	0	0		TmM5	May	TmM	Verrucomicrobiota	Opitutia	Opitutales	Opitutaceae	Lacunisphaera	0	0
TmM1	July	TmM	RCP2-54	0.0343523	3.43523		TmM3	March	TmM	Acidobacteriota	Holophagae	0.0196466	1.96466		TmM4	March	TmM	Armatimonadota	Fimbriimonadia	Fimbriimonadales	0	0		TmM5	September	TmM	Bacillota	Bacillota_unknown	Bacillota_unknown	Bacillota_unknown	0	0		TmM5	May	TmM	Verrucomicrobiota	Opitutia	Opitutales	Opitutaceae	Opitutaceae_IMCC26134	0	0
TmM1	July	TmM	SAR324_clade(Marine_group_B)	0	0		TmM3	March	TmM	Acidobacteriota	Terriglobia	0.135792	13.5792		TmM4	March	TmM	Bacillota	Bacilli	Bacillales	0.000822497	0.0822497		TmM5	September	TmM	Bacillota	Clostridia	Eubacteriales	Clostridiaceae	0	0		TmM5	May	TmM	Verrucomicrobiota	Opitutia	Opitutales	Opitutaceae	Opitutaceae_uncultured	0	0
TmM1	July	TmM	Thermodesulfobacteriota	0	0		TmM3	March	TmM	Acidobacteriota	Thermoanaerobaculia	0.00193642	0.193642		TmM4	March	TmM	Bacillota	Bacilli	Bacilli_Unknown	0	0		TmM5	September	TmM	Bacillota	Clostridia	Eubacteriales	Oscillospiraceae	0	0		TmM5	May	TmM	Verrucomicrobiota	Opitutia	Opitutales	Opitutaceae	Opitutaceae_unknown	0	0
TmM1	July	TmM	Thermomicrobiota	0	0		TmM3	March	TmM	Acidobacteriota	Vicinamibacteria	0.0400597	4.00597		TmM4	March	TmM	Bacillota	Bacillota_unknown	Bacillota_unknown	0	0		TmM5	September	TmM	Bacillota	Clostridia	Eubacteriales	Symbiobacteriaceae	0	0		TmM5	May	TmM	Verrucomicrobiota	Opitutia	Opitutales	Opitutaceae	Opitutus	0	0
TmM1	July	TmM	Verrucomicrobiota	0.176332	17.6332		TmM3	March	TmM	Actinomycetota	Acidimicrobiia	0.0118202	1.18202		TmM4	March	TmM	Bacillota	Clostridia	Eubacteriales	0	0		TmM5	September	TmM	Bacillota	Clostridia	Lachnospirales	Lachnospiraceae	0	0		TmM5	May	TmM	Verrucomicrobiota	Spartobacteria	Chthoniobacterales	Chthoniobacteraceae	Candidatus_Udaeobacter	0.0916322	9.16322
TmM1	July	TmM	Vulcanimicrobiota	0.00961235	0.961235		TmM3	March	TmM	Actinomycetota	Actinomycetes	0.0334033	3.34033		TmM4	March	TmM	Bacillota	Clostridia	Lachnospirales	0	0		TmM5	September	TmM	Bacillota	Clostridia	Lutisporales	Lutisporaceae	0	0		TmM5	May	TmM	Verrucomicrobiota	Spartobacteria	Chthoniobacterales	Chthoniobacteraceae	Chthoniobacter	0	0
TmM1	September	TmM	Acidobacteriota	0.186011	18.6011		TmM3	March	TmM	Actinomycetota	Actinomycetota_MB-A2-108	0	0		TmM4	March	TmM	Bacillota	Clostridia	Lutisporales	0	0		TmM5	September	TmM	Bacillota	Erysipelotrichia	Erysipelotrichales	Erysipelotrichaceae	0	0		TmM5	May	TmM	Verrucomicrobiota	Spartobacteria	Chthoniobacterales	Chthoniobacteraceae	Chthoniobacteraceae_LD29	0	0
TmM1	September	TmM	Actinomycetota	0.0789844	7.89844		TmM3	March	TmM	Actinomycetota	Thermoleophilia	0.0417137	4.17137		TmM4	March	TmM	Bacillota	Erysipelotrichia	Erysipelotrichales	0	0		TmM5	September	TmM	Bacteria_unknown	Bacteria_unknown	Bacteria_unknown	Bacteria_unknown	0.00147528	0.147528		TmM5	May	TmM	Verrucomicrobiota	Spartobacteria	Chthoniobacterales	Chthoniobacteraceae	Chthoniobacteraceae_unknown	0	0
TmM1	September	TmM	Armatimonadota	0.000866176	0.0866176		TmM3	March	TmM	Armatimonadota	Armatimonadia	0	0		TmM4	March	TmM	Bacteria_unknown	Bacteria_unknown	Bacteria_unknown	0.000156666	0.0156666		TmM5	September	TmM	Bacteroidota	Bacteroidia	Bacteroidia_unknown	Bacteroidia_unknown	0	0		TmM5	May	TmM	Verrucomicrobiota	Spartobacteria	Spartobacteria_Incertae_Sedis	Spartobacteria_Incertae_Sedis	Candidatus_Xiphinematobacter	0.0557213	5.57213
TmM1	September	TmM	Bacillota	0.000162408	0.0162408		TmM3	March	TmM	Armatimonadota	Armatimonadota_uncultured	0.0027836	0.27836		TmM4	March	TmM	Bacteroidota	Bacteroidia	Bacteroidia_unknown	0	0		TmM5	September	TmM	Bacteroidota	Bacteroidia	Chitinophagales	Chitinophagales_37-13	0	0		TmM5	May	TmM	Verrucomicrobiota	Terrimicrobiia	Terrimicrobiales	Terrimicrobiaceae	Terrimicrobium	0	0
TmM1	September	TmM	Bacteria_unknown	0.00054136	0.054136		TmM3	March	TmM	Armatimonadota	Chthonomonadia	0.00169437	0.169437		TmM4	March	TmM	Bacteroidota	Bacteroidia	Chitinophagales	0	0		TmM5	September	TmM	Bacteroidota	Chitinophagia	Chitinophagales	Chitinophagaceae	0.00554226	0.554226		TmM5	May	TmM	Verrucomicrobiota	Verrucomicrobiia	Limisphaerales	Limisphaeraceae	Limisphaeraceae_ADurb.Bin063-1	0.00168273	0.168273
TmM1	September	TmM	Bacteroidota	0.00313989	0.313989		TmM3	March	TmM	Armatimonadota	Fimbriimonadia	0.000605132	0.0605132		TmM4	March	TmM	Bacteroidota	Chitinophagia	Chitinophagales	0.00356415	0.356415		TmM5	September	TmM	Bacteroidota	Chitinophagia	Chitinophagales	Chitinophagales_uncultured	0	0		TmM5	May	TmM	Verrucomicrobiota	Verrucomicrobiia	Limisphaerales	Limisphaerales_Incertae_Sedis	Limisphaerales_Incertae_Sedis	0	0
TmM1	September	TmM	Bdellovibrionota	0	0		TmM3	March	TmM	Bacillota	Bacilli	0.001533	0.1533		TmM4	March	TmM	Bacteroidota	Cytophagia	Cytophagales	0	0		TmM5	September	TmM	Bacteroidota	Chitinophagia	Chitinophagales	Chitinophagales_unknown	0	0		TmM5	May	TmM	Verrucomicrobiota	Verrucomicrobiia	Limisphaerales	Limisphaerales_Incertae_Sedis	Limisphaerales_Incertae_Sedis_Ellin516	0	0
TmM1	September	TmM	Candidatus_Berkelbacteria	0	0		TmM3	March	TmM	Bacillota	Bacillota_unknown	0	0		TmM4	March	TmM	Bacteroidota	Flavobacteriia	Flavobacteriales	0	0		TmM5	September	TmM	Bacteroidota	Cytophagia	Cytophagales	Cytophagaceae	0	0		TmM5	May	TmM	Verrucomicrobiota	Verrucomicrobiia	Limisphaerales	Limisphaerales_Incertae_Sedis	Limisphaerales_Incertae_Sedis_uncultured	0.000917852	0.0917852
TmM1	September	TmM	Candidatus_Deferrimicrobiota	0	0		TmM3	March	TmM	Bacillota	Clostridia	0	0		TmM4	March	TmM	Bacteroidota	Sphingobacteriia	Sphingobacteriales	0	0		TmM5	September	TmM	Bacteroidota	Cytophagia	Cytophagales	Microscillaceae	0	0		TmM5	May	TmM	Verrucomicrobiota	Verrucomicrobiia	Limisphaerales	Limisphaerales_Incertae_Sedis	Limisphaerales_Incertae_Sedis_unknown	0	0
TmM1	September	TmM	Candidatus_Dependentiae	0	0		TmM3	March	TmM	Bacillota	Erysipelotrichia	0	0		TmM4	March	TmM	Bdellovibrionota	Bdellovibrionia	Bdellovibrionales	0	0		TmM5	September	TmM	Bacteroidota	Flavobacteriia	Flavobacteriales	Blattabacteriaceae	0	0		TmM5	May	TmM	Verrucomicrobiota	Verrucomicrobiia	Limisphaerales	Limisphaerales_Incertae_Sedis	Pedosphaera	0	0
TmM1	September	TmM	Candidatus_Jorgensenbacteria	0	0		TmM3	March	TmM	Bacteria_unknown	Bacteria_unknown	8.06842e-05	0.00806842		TmM4	March	TmM	Bdellovibrionota	Oligoflexia	Oligoflexales	0	0		TmM5	September	TmM	Bacteroidota	Flavobacteriia	Flavobacteriales	Flavobacteriaceae	0	0		TmM5	May	TmM	Verrucomicrobiota	Verrucomicrobiia	Verrucomicrobiales	Verrucomicrobiaceae	Roseimicrobium	0	0
TmM1	September	TmM	Candidatus_Kapaibacteriota	0	0		TmM3	March	TmM	Bacteroidota	Bacteroidia	0	0		TmM4	March	TmM	Bdellovibrionota	Oligoflexia	Oligoflexia_0319-6G20	0.00172333	0.172333		TmM5	September	TmM	Bacteroidota	Flavobacteriia	Flavobacteriales	Weeksellaceae	0	0		TmM5	May	TmM	Verrucomicrobiota	Verrucomicrobiia	Verrucomicrobiales	Verrucomicrobiaceae	Verrucomicrobiaceae_uncultured	0	0
TmM1	September	TmM	Candidatus_Melainabacteria	0.000703768	0.0703768		TmM3	March	TmM	Bacteroidota	Chitinophagia	0.00282395	0.282395		TmM4	March	TmM	Bdellovibrionota	Oligoflexia	Oligoflexia_0319-6G20_Incertae_Sedis	0	0		TmM5	September	TmM	Bacteroidota	Sphingobacteriia	Sphingobacteriales	Sphingobacteriaceae	0	0		TmM5	May	TmM	Verrucomicrobiota	Verrucomicrobiia	Verrucomicrobiales	Verrucomicrobiaceae	Verrucomicrobiaceae_unknown	0	0
TmM1	September	TmM	Candidatus_Parcubacteria	0	0		TmM3	March	TmM	Bacteroidota	Cytophagia	0	0		TmM4	March	TmM	Bdellovibrionota	Oligoflexia	Silvanigrellales	0	0		TmM5	September	TmM	Bacteroidota	Sphingobacteriia	Sphingobacteriales	Sphingobacteriales_CWT_CU03-E12	0	0		TmM5	May	TmM	Verrucomicrobiota	Verrucomicrobiia	Verrucomicrobiales	Verrucomicrobiaceae	Verrucomicrobium	0	0
TmM1	September	TmM	Candidatus_Rokuibacteriota	0.0126137	1.26137		TmM3	March	TmM	Bacteroidota	Flavobacteriia	0	0		TmM4	March	TmM	Candidatus_Berkelbacteria	Candidatus_Berkelbacteria_Incertae_Sedis	Candidatus_Berkelbacteria_Incertae_Sedis	0	0		TmM5	September	TmM	Bacteroidota	Sphingobacteriia	Sphingobacteriales	Sphingobacteriales_env.OPS_17	0.000358852	0.0358852		TmM5	May	TmM	Verrucomicrobiota	Verrucomicrobiia	Verrucomicrobiia_S-BQ2-57_soil_group	Verrucomicrobiia_S-BQ2-57_soil_group_Incertae_Sedis	Verrucomicrobiia_S-BQ2-57_soil_group_Incertae_Sedis	0	0
TmM1	September	TmM	Candidatus_Saccharibacteria	0.00216544	0.216544		TmM3	March	TmM	Bacteroidota	Sphingobacteriia	0	0		TmM4	March	TmM	Candidatus_Deferrimicrobiota	Candidatus_Deferrimicrobia	Candidatus_Deferrimicrobiales	0	0		TmM5	September	TmM	Bdellovibrionota	Bdellovibrionia	Bdellovibrionales	Pseudobdellovibrionaceae	0.000558214	0.0558214		TmM5	May	TmM	Vulcanimicrobiota	Vulcanimicrobiia	Vulcanimicrobiia_Incertae_Sedis	Vulcanimicrobiia_Incertae_Sedis	Vulcanimicrobiia_Incertae_Sedis	0.0232905	2.32905
TmM1	September	TmM	Candidatus_Sericytochromatia	0	0		TmM3	March	TmM	Bdellovibrionota	Bdellovibrionia	0.000322737	0.0322737		TmM4	March	TmM	Candidatus_Dependentiae	Candidatus_Babeliae	Candidatus_Babeliales	0.000313332	0.0313332		TmM5	September	TmM	Bdellovibrionota	Oligoflexia	Oligoflexales	Oligoflexales_uncultured	0.000119617	0.0119617		TmM5	July	TmM	Acidobacteriota	Acidobacteriota_Subgroup_5	Acidobacteriota_Subgroup_5_Incertae_Sedis	Acidobacteriota_Subgroup_5_Incertae_Sedis	Acidobacteriota_Subgroup_5_Incertae_Sedis	0	0
TmM1	September	TmM	Candidatus_Sysuimicrobiota	0.00254439	0.254439		TmM3	March	TmM	Bdellovibrionota	Oligoflexia	0.000242053	0.0242053		TmM4	March	TmM	Candidatus_Dependentiae	Candidatus_Dependentiae_Incertae_Sedis	Candidatus_Dependentiae_Incertae_Sedis	0.000626665	0.0626665		TmM5	September	TmM	Bdellovibrionota	Oligoflexia	Oligoflexia_0319-6G20	Oligoflexia_0319-6G20	0.00251196	0.251196		TmM5	July	TmM	Acidobacteriota	Blastocatellia	Blastocatellales	Blastocatellaceae	Blastocatellaceae_JGI_0001001-H03	0	0
TmM1	September	TmM	Candidatus_Tectimicrobiota	0	0		TmM3	March	TmM	Candidatus_Berkelbacteria	Candidatus_Berkelbacteria_Incertae_Sedis	0	0		TmM4	March	TmM	Candidatus_Jorgensenbacteria	Candidatus_Jorgensenbacteria_Incertae_Sedis	Candidatus_Jorgensenbacteria_Incertae_Sedis	0	0		TmM5	September	TmM	Bdellovibrionota	Oligoflexia	Oligoflexia_0319-6G20_Incertae_Sedis	Oligoflexia_0319-6G20	0	0		TmM5	July	TmM	Acidobacteriota	Blastocatellia	Blastocatellales	Blastocatellaceae	Stenotrophobacter	0	0
TmM1	September	TmM	Chlamydiota	0	0		TmM3	March	TmM	Candidatus_Deferrimicrobiota	Candidatus_Deferrimicrobia	0	0		TmM4	March	TmM	Candidatus_Kapaibacteriota	Candidatus_Kapaibacteriota_Incertae_Sedis	Candidatus_Kapaibacteriota_Incertae_Sedis	0.000195833	0.0195833		TmM5	September	TmM	Bdellovibrionota	Oligoflexia	Silvanigrellales	Silvanigrellaceae	0	0		TmM5	July	TmM	Acidobacteriota	Blastocatellia	Blastocatellales	Pyrinomonadaceae	Pyrinomonadaceae_RB41	0	0
TmM1	September	TmM	Chloroflexota	0.217248	21.7248		TmM3	March	TmM	Candidatus_Dependentiae	Candidatus_Babeliae	0	0		TmM4	March	TmM	Candidatus_Melainabacteria	Candidatus_Melainabacteria_Incertae_Sedis	Candidatus_Obscuribacterales	0.000939997	0.0939997		TmM5	September	TmM	Candidatus_Berkelbacteria	Candidatus_Berkelbacteria_Incertae_Sedis	Candidatus_Berkelbacteria_Incertae_Sedis	Candidatus_Berkelbacteria_Incertae_Sedis	0	0		TmM5	July	TmM	Acidobacteriota	Blastocatellia	Blastocatellia_11-24	Blastocatellia_11-24_Incertae_Sedis	Blastocatellia_11-24_Incertae_Sedis	0.000898742	0.0898742
TmM1	September	TmM	Elusimicrobiota	0.00156994	0.156994		TmM3	March	TmM	Candidatus_Dependentiae	Candidatus_Dependentiae_Incertae_Sedis	0.000201711	0.0201711		TmM4	March	TmM	Candidatus_Melainabacteria	Vampirovibriophyceae	Vampirovibrionales	0	0		TmM5	September	TmM	Candidatus_Deferrimicrobiota	Candidatus_Deferrimicrobia	Candidatus_Deferrimicrobiales	Candidatus_Deferrimicrobiaceae	0	0		TmM5	July	TmM	Acidobacteriota	Blastocatellia	Blastocatellia_Elev-16S-573	Blastocatellia_Elev-16S-573_Incertae_Sedis	Blastocatellia_Elev-16S-573_Incertae_Sedis	0.000813147	0.0813147
TmM1	September	TmM	FCPU426	0	0		TmM3	March	TmM	Candidatus_Jorgensenbacteria	Candidatus_Jorgensenbacteria_Incertae_Sedis	0	0		TmM4	March	TmM	Candidatus_Parcubacteria	Candidatus_Parcubacteria_Incertae_Sedis	Candidatus_Parcubacteria_Incertae_Sedis	0	0		TmM5	September	TmM	Candidatus_Dependentiae	Candidatus_Babeliae	Candidatus_Babeliales	Candidatus_Babeliaceae	0	0		TmM5	July	TmM	Acidobacteriota	Holophagae	Holophagae_Subgroup_7	Holophagae_Subgroup_7_Incertae_Sedis	Holophagae_Subgroup_7_Incertae_Sedis	0.00903021	0.903021
TmM1	September	TmM	Gemmatimonadota	0.0139671	1.39671		TmM3	March	TmM	Candidatus_Kapaibacteriota	Candidatus_Kapaibacteriota_Incertae_Sedis	0	0		TmM4	March	TmM	Candidatus_Parcubacteria	Candidatus_Parcubacteria_Incertae_Sedis	Candidatus_Parcubacteria_Incertae_Sedis_unknown	0	0		TmM5	September	TmM	Candidatus_Dependentiae	Candidatus_Babeliae	Candidatus_Babeliales	Candidatus_Babeliales_Incertae_Sedis	0	0		TmM5	July	TmM	Acidobacteriota	Terriglobia	Bryobacterales	Bryobacteraceae	Bryobacter	0.0125396	1.25396
TmM1	September	TmM	Mycoplasmatota	0.000974448	0.0974448		TmM3	March	TmM	Candidatus_Melainabacteria	Candidatus_Melainabacteria_Incertae_Sedis	0.00145232	0.145232		TmM4	March	TmM	Candidatus_Rokuibacteriota	Candidatus_Rokuibacteriota_Incertae_Sedis	Candidatus_Rokuibacteriota_Incertae_Sedis	0.0090083	0.90083		TmM5	September	TmM	Candidatus_Dependentiae	Candidatus_Babeliae	Candidatus_Babeliales	Candidatus_Babeliales_UBA12409	0	0		TmM5	July	TmM	Acidobacteriota	Terriglobia	Bryobacterales	Solibacteraceae	Candidatus_Solibacter	0.00427972	0.427972
TmM1	September	TmM	Myxococcota	0.00519706	0.519706		TmM3	March	TmM	Candidatus_Melainabacteria	Vampirovibriophyceae	0	0		TmM4	March	TmM	Candidatus_Saccharibacteria	Candidatus_Saccharimonadia	Candidatus_Saccharimonadales	0.00133166	0.133166		TmM5	September	TmM	Candidatus_Dependentiae	Candidatus_Babeliae	Candidatus_Babeliales	Candidatus_Babeliales_unknown	0	0		TmM5	July	TmM	Acidobacteriota	Terriglobia	Terriglobales	Acidobacteriaceae	Acidicapsa	0	0
TmM1	September	TmM	NB1-j	0	0		TmM3	March	TmM	Candidatus_Parcubacteria	Candidatus_Parcubacteria_Incertae_Sedis	0	0		TmM4	March	TmM	Candidatus_Sericytochromatia	Candidatus_Sericytochromatia_unknown	Candidatus_Sericytochromatia_unknown	0	0		TmM5	September	TmM	Candidatus_Dependentiae	Candidatus_Dependentiae_Incertae_Sedis	Candidatus_Dependentiae_Incertae_Sedis	Candidatus_Dependentiae_Incertae_Sedis	0	0		TmM5	July	TmM	Acidobacteriota	Terriglobia	Terriglobales	Acidobacteriaceae	Acidipila	0.00350937	0.350937
TmM1	September	TmM	Nitrospirota	0	0		TmM3	March	TmM	Candidatus_Rokuibacteriota	Candidatus_Rokuibacteriota_Incertae_Sedis	0.00205745	0.205745		TmM4	March	TmM	Candidatus_Sysuimicrobiota	Candidatus_Sysuimicrobiota_Incertae_Sedis	Candidatus_Sysuimicrobiota_Incertae_Sedis	0.00532665	0.532665		TmM5	September	TmM	Candidatus_Jorgensenbacteria	Candidatus_Jorgensenbacteria_Incertae_Sedis	Candidatus_Jorgensenbacteria_Incertae_Sedis	Candidatus_Jorgensenbacteria_Incertae_Sedis	0	0		TmM5	July	TmM	Acidobacteriota	Terriglobia	Terriglobales	Acidobacteriaceae	Acidobacteriaceae_uncultured	0	0
TmM1	September	TmM	Planctomycetota	0.100314	10.0314		TmM3	March	TmM	Candidatus_Saccharibacteria	Candidatus_Saccharimonadia	0.0007665	0.07665		TmM4	March	TmM	Candidatus_Tectimicrobiota	Candidatus_Entotheonellia	Candidatus_Entotheonellales	0	0		TmM5	September	TmM	Candidatus_Kapaibacteriota	Candidatus_Kapaibacteriota_Incertae_Sedis	Candidatus_Kapaibacteriota_Incertae_Sedis	Candidatus_Kapaibacteriota_Incertae_Sedis	0	0		TmM5	July	TmM	Acidobacteriota	Terriglobia	Terriglobales	Acidobacteriaceae	Acidobacteriaceae_unknown	0	0
TmM1	September	TmM	Pseudomonadota	0.155695	15.5695		TmM3	March	TmM	Candidatus_Sericytochromatia	Candidatus_Sericytochromatia_unknown	0	0		TmM4	March	TmM	Chlamydiota	Chlamydiia	Chlamydiales	0	0		TmM5	September	TmM	Candidatus_Melainabacteria	Candidatus_Melainabacteria_Incertae_Sedis	Candidatus_Obscuribacterales	Candidatus_Obscuribacteraceae	0.00103668	0.103668		TmM5	July	TmM	Acidobacteriota	Terriglobia	Terriglobales	Acidobacteriaceae	Edaphobacter	0	0
TmM1	September	TmM	RCP2-54	0.0186228	1.86228		TmM3	March	TmM	Candidatus_Sysuimicrobiota	Candidatus_Sysuimicrobiota_Incertae_Sedis	0.0035501	0.35501		TmM4	March	TmM	Chlamydiota	Chlamydiia	Parachlamydiales	0	0		TmM5	September	TmM	Candidatus_Melainabacteria	Vampirovibriophyceae	Vampirovibrionales	Vampirovibrionaceae	0	0		TmM5	July	TmM	Acidobacteriota	Terriglobia	Terriglobales	Acidobacteriaceae	Granulicella	0.00821707	0.821707
TmM1	September	TmM	SAR324_clade(Marine_group_B)	0	0		TmM3	March	TmM	Candidatus_Tectimicrobiota	Candidatus_Entotheonellia	0	0		TmM4	March	TmM	Chloroflexota	Anaerolineae	Aggregatilineales	0.000704998	0.0704998		TmM5	September	TmM	Candidatus_Melainabacteria	Vampirovibriophyceae	Vampirovibrionales	Vampirovibrionales_Incertae_Sedis	0	0		TmM5	July	TmM	Acidobacteriota	Terriglobia	Terriglobales	Acidobacteriaceae	Occallatibacter	0	0
TmM1	September	TmM	Thermodesulfobacteriota	0	0		TmM3	March	TmM	Chlamydiota	Chlamydiia	0	0		TmM4	March	TmM	Chloroflexota	Anaerolineae	Anaerolineae_RBG-13-54-9	0	0		TmM5	September	TmM	Candidatus_Parcubacteria	Candidatus_Parcubacteria_Incertae_Sedis	Candidatus_Parcubacteria_Incertae_Sedis	Candidatus_Parcubacteria_Incertae_Sedis	0	0		TmM5	July	TmM	Acidobacteriota	Terriglobia	Terriglobales	Acidobacteriaceae	Terracidiphilus	0	0
TmM1	September	TmM	Thermomicrobiota	0.000757904	0.0757904		TmM3	March	TmM	Chloroflexota	Anaerolineae	0.0104889	1.04889		TmM4	March	TmM	Chloroflexota	Anaerolineae	Anaerolineae_unknown	0.00305499	0.305499		TmM5	September	TmM	Candidatus_Parcubacteria	Candidatus_Parcubacteria_Incertae_Sedis	Candidatus_Parcubacteria_Incertae_Sedis_unknown	Candidatus_Parcubacteria_Incertae_Sedis_unknown	0	0		TmM5	July	TmM	Acidobacteriota	Terriglobia	Terriglobales	Terriglobales_uncultured	Terriglobales_uncultured	0.0237525	2.37525
TmM1	September	TmM	Verrucomicrobiota	0.164303	16.4303		TmM3	March	TmM	Chloroflexota	Chloroflexota_AD3	0.107512	10.7512		TmM4	March	TmM	Chloroflexota	Anaerolineae	Anaerolineales	0	0		TmM5	September	TmM	Candidatus_Rokuibacteriota	Candidatus_Rokuibacteriota_Incertae_Sedis	Candidatus_Rokuibacteriota_Incertae_Sedis	Candidatus_Rokuibacteriota_Incertae_Sedis	0.00689793	0.689793		TmM5	July	TmM	Acidobacteriota	Terriglobia	Terriglobales	Terriglobales_unknown	Terriglobales_unknown	0	0
TmM1	September	TmM	Vulcanimicrobiota	0.0336184	3.36184		TmM3	March	TmM	Chloroflexota	Chloroflexota_JG30-KF-CM66	0.00359045	0.359045		TmM4	March	TmM	Chloroflexota	Chloroflexota_AD3	Chloroflexota_AD3_Incertae_Sedis	0.110528	11.0528		TmM5	September	TmM	Candidatus_Saccharibacteria	Candidatus_Saccharimonadia	Candidatus_Saccharimonadales	Candidatus_Saccharimonadaceae	0	0		TmM5	July	TmM	Acidobacteriota	Terriglobia	Terriglobia_Subgroup_12	Terriglobia_Subgroup_12_Incertae_Sedis	Terriglobia_Subgroup_12_Incertae_Sedis	0	0
TmM1	November	TmM	Acidobacteriota	0.212722	21.2722		TmM3	March	TmM	Chloroflexota	Chloroflexota_KD4-96	0	0		TmM4	March	TmM	Chloroflexota	Chloroflexota_JG30-KF-CM66	Chloroflexota_JG30-KF-CM66_Incertae_Sedis	0.00160583	0.160583		TmM5	September	TmM	Candidatus_Saccharibacteria	Candidatus_Saccharimonadia	Candidatus_Saccharimonadales	Candidatus_Saccharimonadales_Incertae_Sedis	0	0		TmM5	July	TmM	Acidobacteriota	Terriglobia	Terriglobia_Subgroup_13	Terriglobia_Subgroup_13_Incertae_Sedis	Terriglobia_Subgroup_13_Incertae_Sedis	0	0
TmM1	November	TmM	Actinomycetota	0.0828376	8.28376		TmM3	March	TmM	Chloroflexota	Chloroflexota_P2-11E	0	0		TmM4	March	TmM	Chloroflexota	Chloroflexota_KD4-96	Chloroflexota_KD4-96_Incertae_Sedis	0	0		TmM5	September	TmM	Candidatus_Saccharibacteria	Candidatus_Saccharimonadia	Candidatus_Saccharimonadales	Candidatus_Saccharimonadales_LWQ8	0.00139553	0.139553		TmM5	July	TmM	Acidobacteriota	Terriglobia	Terriglobia_Subgroup_2	Terriglobia_Subgroup_2_Incertae_Sedis	Terriglobia_Subgroup_2_Incertae_Sedis	0.0772918	7.72918
TmM1	November	TmM	Armatimonadota	0.0031348	0.31348		TmM3	March	TmM	Chloroflexota	Chloroflexota_TK10	0.0144425	1.44425		TmM4	March	TmM	Chloroflexota	Chloroflexota_P2-11E	Chloroflexota_P2-11E_Incertae_Sedis	0	0		TmM5	September	TmM	Candidatus_Saccharibacteria	Candidatus_Saccharimonadia	Candidatus_Saccharimonadales	Candidatus_Saccharimonadales_S32	0	0		TmM5	July	TmM	Acidobacteriota	Terriglobia	Terriglobia_unknown	Terriglobia_unknown	Terriglobia_unknown	0	0
TmM1	November	TmM	Bacillota	0.000691136	0.0691136		TmM3	March	TmM	Chloroflexota	Chloroflexota_unknown	0	0		TmM4	March	TmM	Chloroflexota	Chloroflexota_TK10	Chloroflexota_TK10_Incertae_Sedis	0.00904747	0.904747		TmM5	September	TmM	Candidatus_Saccharibacteria	Candidatus_Saccharimonadia	Candidatus_Saccharimonadales	Candidatus_Saccharimonadales_WWH38	0	0		TmM5	July	TmM	Acidobacteriota	Thermoanaerobaculia	Thermoanaerobaculales	Thermoanaerobaculaceae	Thermoanaerobaculaceae_Subgroup_10	0	0
TmM1	November	TmM	Bacteria_unknown	0.00086392	0.086392		TmM3	March	TmM	Chloroflexota	Dehalococcoidia	0	0		TmM4	March	TmM	Chloroflexota	Chloroflexota_unknown	Chloroflexota_unknown	0	0		TmM5	September	TmM	Candidatus_Saccharibacteria	Candidatus_Saccharimonadia	Candidatus_Saccharimonadales	Candidatus_Saccharimonadales_unknown	0	0		TmM5	July	TmM	Acidobacteriota	Vicinamibacteria	Vicinamibacterales	Vicinamibacteraceae	Vicinamibacter	0	0
TmM1	November	TmM	Bacteroidota	0.00315948	0.315948		TmM3	March	TmM	Chloroflexota	Ktedonobacteria	0.0407052	4.07052		TmM4	March	TmM	Chloroflexota	Dehalococcoidia	Dehalococcoidia_S085	0	0		TmM5	September	TmM	Candidatus_Sericytochromatia	Candidatus_Sericytochromatia_unknown	Candidatus_Sericytochromatia_unknown	Candidatus_Sericytochromatia_unknown	0	0		TmM5	July	TmM	Acidobacteriota	Vicinamibacteria	Vicinamibacterales	Vicinamibacteraceae	Vicinamibacteraceae_Incertae_Sedis	0	0
TmM1	November	TmM	Bdellovibrionota	0.00123417	0.123417		TmM3	March	TmM	Chloroflexota	Tepidiformia	0	0		TmM4	March	TmM	Chloroflexota	Ktedonobacteria	Ktedonobacterales	0.0297274	2.97274		TmM5	September	TmM	Candidatus_Sysuimicrobiota	Candidatus_Sysuimicrobiota_Incertae_Sedis	Candidatus_Sysuimicrobiota_Incertae_Sedis	Candidatus_Sysuimicrobiota_Incertae_Sedis	0.0041866	0.41866		TmM5	July	TmM	Acidobacteriota	Vicinamibacteria	Vicinamibacterales	Vicinamibacterales_unclultured	Vicinamibacterales_unclultured	0.0358641	3.58641
TmM1	November	TmM	Candidatus_Berkelbacteria	0	0		TmM3	March	TmM	Elusimicrobiota	Elusimicrobia	0.00116992	0.116992		TmM4	March	TmM	Chloroflexota	Ktedonobacteria	Ktedonobacteria_B12-WMSP1	0.00148833	0.148833		TmM5	September	TmM	Candidatus_Tectimicrobiota	Candidatus_Entotheonellia	Candidatus_Entotheonellales	Candidatus_Entotheonellaceae	0	0		TmM5	July	TmM	Acidobacteriota	Vicinamibacteria	Vicinamibacteria_Subgroup_17	Vicinamibacteria_Subgroup_17_Incertae_Sedis	Vicinamibacteria_Subgroup_17_Incertae_Sedis	0	0
TmM1	November	TmM	Candidatus_Deferrimicrobiota	0	0		TmM3	March	TmM	Elusimicrobiota	Elusimicrobiota_Lineage_IIa	0.000806842	0.0806842		TmM4	March	TmM	Chloroflexota	Ktedonobacteria	Ktedonobacteria_C0119	0	0		TmM5	September	TmM	Chlamydiota	Chlamydiia	Chlamydiales	Chlamydiaceae	0	0		TmM5	July	TmM	Actinomycetota	Acidimicrobiia	Acidimicrobiales	Acidimicrobiaceae	Acidiferrimicrobium	0.00787469	0.787469
TmM1	November	TmM	Candidatus_Dependentiae	0.00251771	0.251771		TmM3	March	TmM	FCPU426	FCPU426_Incertae_Sedis	0	0		TmM4	March	TmM	Chloroflexota	Tepidiformia	Tepidiformales	0	0		TmM5	September	TmM	Chlamydiota	Chlamydiia	Chlamydiales	Chlamydiales_cvE6	0	0		TmM5	July	TmM	Actinomycetota	Acidimicrobiia	Acidimicrobiales	Acidimicrobiaceae	Acidimicrobiaceae_uncultured	0	0
TmM1	November	TmM	Candidatus_Jorgensenbacteria	0	0		TmM3	March	TmM	Gemmatimonadota	Gemmatimonadia	0.0109731	1.09731		TmM4	March	TmM	Elusimicrobiota	Elusimicrobia	Elusimicrobia_Lineage_IV	0	0		TmM5	September	TmM	Chlamydiota	Chlamydiia	Parachlamydiales	Parachlamydiaceae	0	0		TmM5	July	TmM	Actinomycetota	Acidimicrobiia	Acidimicrobiales	Acidimicrobiales_uncultured	Acidimicrobiales_uncultured	0	0
TmM1	November	TmM	Candidatus_Kapaibacteriota	0.000123417	0.0123417		TmM3	March	TmM	Mycoplasmatota	Mollicutes	0	0		TmM4	March	TmM	Elusimicrobiota	Elusimicrobiota_Lineage_IIa	Elusimicrobiota_Lineage_IIa_Incertae_Sedis	0	0		TmM5	September	TmM	Chlamydiota	Chlamydiia	Parachlamydiales	Simkaniaceae	0	0		TmM5	July	TmM	Actinomycetota	Acidimicrobiia	Acidimicrobiales	Acidimicrobiales_unknown	Acidimicrobiales_unknown	0	0
TmM1	November	TmM	Candidatus_Melainabacteria	0.00224619	0.224619		TmM3	March	TmM	Myxococcota	Myxococcia	0.00310634	0.310634		TmM4	March	TmM	FCPU426	FCPU426_Incertae_Sedis	FCPU426_Incertae_Sedis	0	0		TmM5	September	TmM	Chloroflexota	Anaerolineae	Aggregatilineales	Aggregatilineales_A4b	0	0		TmM5	July	TmM	Actinomycetota	Acidimicrobiia	Acidimicrobiales	Ilumatobacteraceae	CL500-29_marine_group	0	0
TmM1	November	TmM	Candidatus_Parcubacteria	0	0		TmM3	March	TmM	Myxococcota	Myxococcota_bacteriap25	0	0		TmM4	March	TmM	Gemmatimonadota	Gemmatimonadia	Gemmatimonadales	0.00861664	0.861664		TmM5	September	TmM	Chloroflexota	Anaerolineae	Aggregatilineales	Aggregatilineales_Incertae_Sedis	0.00614035	0.614035		TmM5	July	TmM	Actinomycetota	Acidimicrobiia	Acidimicrobiia_uncultured	Acidimicrobiia_uncultured	Acidimicrobiia_uncultured	0	0
TmM1	November	TmM	Candidatus_Rokuibacteriota	0.00389998	0.389998		TmM3	March	TmM	Myxococcota	Polyangia	0	0		TmM4	March	TmM	Mycoplasmatota	Mollicutes	Entomoplasmatales	0	0		TmM5	September	TmM	Chloroflexota	Anaerolineae	Aggregatilineales	Aggregatilineales_unknown	0	0		TmM5	July	TmM	Actinomycetota	Acidimicrobiia	Acidimicrobiia_unknown	Acidimicrobiia_unknown	Acidimicrobiia_unknown	0.00282462	0.282462
TmM1	November	TmM	Candidatus_Saccharibacteria	0.00481327	0.481327		TmM3	March	TmM	NB1-j	NB1-j_Incertae_Sedis	0	0		TmM4	March	TmM	Myxococcota	Myxococcia	Myxococcales	0.00520915	0.520915		TmM5	September	TmM	Chloroflexota	Anaerolineae	Anaerolineae_RBG-13-54-9	Anaerolineae_RBG-13-54-9_Incertae_Sedis	0.00263158	0.263158		TmM5	July	TmM	Actinomycetota	Actinomycetes	Acidothermales	Acidothermaceae	Acidothermus	0	0
TmM1	November	TmM	Candidatus_Sericytochromatia	0	0		TmM3	March	TmM	Nitrospirota	Nitrospiria	0	0		TmM4	March	TmM	Myxococcota	Myxococcota_bacteriap25	Myxococcota_bacteriap25_Incertae_Sedis	0	0		TmM5	September	TmM	Chloroflexota	Anaerolineae	Anaerolineae_unknown	Anaerolineae_unknown	0	0		TmM5	July	TmM	Actinomycetota	Actinomycetes	Actinomycetes_unknown	Actinomycetes_unknown	Actinomycetes_unknown	0	0
TmM1	November	TmM	Candidatus_Sysuimicrobiota	0.000493669	0.0493669		TmM3	March	TmM	Planctomycetota	Phycisphaerae	0.00282395	0.282395		TmM4	March	TmM	Myxococcota	Polyangia	Haliangiales	0	0		TmM5	September	TmM	Chloroflexota	Anaerolineae	Anaerolineales	Anaerolineaceae	0.00446571	0.446571		TmM5	July	TmM	Actinomycetota	Actinomycetes	Catenulisporales	Actinospicaceae	Actinospica	0	0
TmM1	November	TmM	Candidatus_Tectimicrobiota	0	0		TmM3	March	TmM	Planctomycetota	Planctomycetia	0.144384	14.4384		TmM4	March	TmM	Myxococcota	Polyangia	Polyangia_Blfdi19	0	0		TmM5	September	TmM	Chloroflexota	Chloroflexota_AD3	Chloroflexota_AD3_Incertae_Sedis	Chloroflexota_AD3_Incertae_Sedis	0.0958931	9.58931		TmM5	July	TmM	Actinomycetota	Actinomycetes	Catenulisporales	Catenulisporaceae	Catenulispora	0	0
TmM1	November	TmM	Chlamydiota	0.000148101	0.0148101		TmM3	March	TmM	Planctomycetota	Planctomycetota_BD7-11	0.00116992	0.116992		TmM4	March	TmM	Myxococcota	Polyangia	Polyangia_mle1-27	0	0		TmM5	September	TmM	Chloroflexota	Chloroflexota_JG30-KF-CM66	Chloroflexota_JG30-KF-CM66_Incertae_Sedis	Chloroflexota_JG30-KF-CM66_Incertae_Sedis	0.00510367	0.510367		TmM5	July	TmM	Actinomycetota	Actinomycetes	Frankiales	Frankiaceae	Frankia	0	0
TmM1	November	TmM	Chloroflexota	0.124775	12.4775		TmM3	March	TmM	Planctomycetota	Planctomycetota_OM190	0	0		TmM4	March	TmM	Myxococcota	Polyangia	Polyangia_unknown	0	0		TmM5	September	TmM	Chloroflexota	Chloroflexota_KD4-96	Chloroflexota_KD4-96_Incertae_Sedis	Chloroflexota_KD4-96_Incertae_Sedis	0	0		TmM5	July	TmM	Actinomycetota	Actinomycetes	Frankiales	Frankiales_unknown	Frankiales_unknown	0	0
TmM1	November	TmM	Elusimicrobiota	0.00190062	0.190062		TmM3	March	TmM	Planctomycetota	Planctomycetota_Pla4_lineage	0	0		TmM4	March	TmM	Myxococcota	Polyangia	Polyangiales	0	0		TmM5	September	TmM	Chloroflexota	Chloroflexota_P2-11E	Chloroflexota_P2-11E_Incertae_Sedis	Chloroflexota_P2-11E_Incertae_Sedis	0	0		TmM5	July	TmM	Actinomycetota	Actinomycetes	Jatrophihabitantales	Jatrophihabitantaceae	Jatrophihabitans	0.000898742	0.0898742
TmM1	November	TmM	FCPU426	0.000913287	0.0913287		TmM3	March	TmM	Pseudomonadota	Alphaproteobacteria	0.118323	11.8323		TmM4	March	TmM	NB1-j	NB1-j_Incertae_Sedis	NB1-j_Incertae_Sedis	0.000469998	0.0469998		TmM5	September	TmM	Chloroflexota	Chloroflexota_TK10	Chloroflexota_TK10_Incertae_Sedis	Chloroflexota_TK10_Incertae_Sedis	0.0242424	2.42424		TmM5	July	TmM	Actinomycetota	Actinomycetes	Kineosporiales	Kineosporiaceae	Kineosporiaceae_unknown	0	0
TmM1	November	TmM	Gemmatimonadota	0.00325821	0.325821		TmM3	March	TmM	Pseudomonadota	Betaproteobacteria	0.0212603	2.12603		TmM4	March	TmM	Nitrospirota	Nitrospiria	Nitrospirales	0	0		TmM5	September	TmM	Chloroflexota	Chloroflexota_unknown	Chloroflexota_unknown	Chloroflexota_unknown	0	0		TmM5	July	TmM	Actinomycetota	Actinomycetes	Kitasatosporales	Streptomycetaceae	Kitasatospora	0.00252504	0.252504
TmM1	November	TmM	Mycoplasmatota	0	0		TmM3	March	TmM	Pseudomonadota	Gammaproteobacteria	0.0435695	4.35695		TmM4	March	TmM	Planctomycetota	Phycisphaerae	Tepidisphaerales	0.00466082	0.466082		TmM5	September	TmM	Chloroflexota	Dehalococcoidia	Dehalococcoidia_S085	Dehalococcoidia_S085_Incertae_Sedis	0	0		TmM5	July	TmM	Actinomycetota	Actinomycetes	Kitasatosporales	Streptomycetaceae	Streptomyces	0	0
TmM1	November	TmM	Myxococcota	0.00266581	0.266581		TmM3	March	TmM	Pseudomonadota	Pseudomonadota_unknown	0	0		TmM4	March	TmM	Planctomycetota	Planctomycetia	Gemmatales	0.0719489	7.19489		TmM5	September	TmM	Chloroflexota	Ktedonobacteria	Ktedonobacterales	Ktedonobacteraceae	0.0425439	4.25439		TmM5	July	TmM	Actinomycetota	Actinomycetes	Kitasatosporales	Streptomycetaceae	Streptomycetaceae_unknown	0	0
TmM1	November	TmM	NB1-j	0	0		TmM3	March	TmM	RCP2-54	RCP2-54_Incertae_Sedis	0.0217444	2.17444		TmM4	March	TmM	Planctomycetota	Planctomycetia	Isosphaerales	0.0174683	1.74683		TmM5	September	TmM	Chloroflexota	Ktedonobacteria	Ktedonobacterales	Ktedonobacterales_JG30-KF-AS9	0	0		TmM5	July	TmM	Actinomycetota	Actinomycetes	Micrococcales	Microbacteriaceae	Leifsonia	0	0
TmM1	November	TmM	Nitrospirota	0	0		TmM3	March	TmM	SAR324_clade(Marine_group_B)	SAR324_clade(Marine_group_B)_Incertae_Sedis	0	0		TmM4	March	TmM	Planctomycetota	Planctomycetia	Pirellulales	0.00442582	0.442582		TmM5	September	TmM	Chloroflexota	Ktedonobacteria	Ktedonobacterales	Thermosporotrichaceae	0.000438596	0.0438596		TmM5	July	TmM	Actinomycetota	Actinomycetes	Micrococcales	Microbacteriaceae	Microbacterium	0	0
TmM1	November	TmM	Planctomycetota	0.163478	16.3478		TmM3	March	TmM	Thermodesulfobacteriota	Candidatus_Dadabacteria	0	0		TmM4	March	TmM	Planctomycetota	Planctomycetia	Planctomycetales	0.00830331	0.830331		TmM5	September	TmM	Chloroflexota	Ktedonobacteria	Ktedonobacteria_B12-WMSP1	Ktedonobacteria_B12-WMSP1_Incertae_Sedis	0.00458533	0.458533		TmM5	July	TmM	Actinomycetota	Actinomycetes	Micrococcales	Micrococcaceae	Arthrobacter	0	0
TmM1	November	TmM	Pseudomonadota	0.186681	18.6681		TmM3	March	TmM	Thermodesulfobacteriota	Desulfuromonadia	0	0		TmM4	March	TmM	Planctomycetota	Planctomycetia	Planctomycetia_uncultured	0	0		TmM5	September	TmM	Chloroflexota	Ktedonobacteria	Ktedonobacteria_C0119	Ktedonobacteria_C0119_Incertae_Sedis	0.000478469	0.0478469		TmM5	July	TmM	Actinomycetota	Actinomycetes	Micromonosporales	Micromonosporaceae	Actinoplanes	0	0
TmM1	November	TmM	RCP2-54	0.0197714	1.97714		TmM3	March	TmM	Thermodesulfobacteriota	Thermodesulfobacteriota_uncultured	0	0		TmM4	March	TmM	Planctomycetota	Planctomycetota_BD7-11	Planctomycetota_BD7-11_Incertae_Sedis	0.00137083	0.137083		TmM5	September	TmM	Chloroflexota	Tepidiformia	Tepidiformales	Tepidiformaceae	0	0		TmM5	July	TmM	Actinomycetota	Actinomycetes	Micromonosporales	Micromonosporaceae	Micromonosporaceae_unknown	0	0
TmM1	November	TmM	SAR324_clade(Marine_group_B)	0	0		TmM3	March	TmM	Thermomicrobiota	Thermomicrobia	0	0		TmM4	March	TmM	Planctomycetota	Planctomycetota_OM190	Planctomycetota_OM190_Incertae_Sedis	0	0		TmM5	September	TmM	Elusimicrobiota	Elusimicrobia	Elusimicrobia_Lineage_IV	Elusimicrobia_Lineage_IV_Incertae_Sedis	0.000279107	0.0279107		TmM5	July	TmM	Actinomycetota	Actinomycetes	Mycobacteriales	Corynebacteriaceae	Corynebacterium	0	0
TmM1	November	TmM	Thermodesulfobacteriota	0	0		TmM3	March	TmM	Verrucomicrobiota	Methylacidiphilae	0	0		TmM4	March	TmM	Planctomycetota	Planctomycetota_Pla4_lineage	Planctomycetota_Pla4_lineage_Incertae_Sedis	0	0		TmM5	September	TmM	Elusimicrobiota	Elusimicrobiota_Lineage_IIa	Elusimicrobiota_Lineage_IIa_Incertae_Sedis	Elusimicrobiota_Lineage_IIa_Incertae_Sedis	0	0		TmM5	July	TmM	Actinomycetota	Actinomycetes	Mycobacteriales	Mycobacteriaceae	Mycobacterium	0.0387743	3.87743
TmM1	November	TmM	Thermomicrobiota	0	0		TmM3	March	TmM	Verrucomicrobiota	Opitutia	0.000605132	0.0605132		TmM4	March	TmM	Pseudomonadota	Alphaproteobacteria	Alphaproteobacteria_uncultured	0.000391665	0.0391665		TmM5	September	TmM	FCPU426	FCPU426_Incertae_Sedis	FCPU426_Incertae_Sedis	FCPU426_Incertae_Sedis	0	0		TmM5	July	TmM	Actinomycetota	Actinomycetes	Mycobacteriales	Nocardiaceae	Nocardia	0	0
TmM1	November	TmM	Verrucomicrobiota	0.154025	15.4025		TmM3	March	TmM	Verrucomicrobiota	Spartobacteria	0.112635	11.2635		TmM4	March	TmM	Pseudomonadota	Alphaproteobacteria	Alphaproteobacteria_unknown	0	0		TmM5	September	TmM	Gemmatimonadota	Gemmatimonadia	Gemmatimonadales	Gemmatimonadaceae	0.0115231	1.15231		TmM5	July	TmM	Actinomycetota	Actinomycetes	Mycobacteriales	Nocardiaceae	Rhodococcus	0	0
TmM1	November	TmM	Vulcanimicrobiota	0.0236467	2.36467		TmM3	March	TmM	Verrucomicrobiota	Terrimicrobiia	0	0		TmM4	March	TmM	Pseudomonadota	Alphaproteobacteria	Caulobacterales	0.00285916	0.285916		TmM5	September	TmM	Mycoplasmatota	Mollicutes	Entomoplasmatales	Entomoplasmatales_type_III	0	0		TmM5	July	TmM	Actinomycetota	Actinomycetes	Propionibacteriales	Nocardioidaceae	Nocardioides	0	0
TmD1	March	TmD	Acidobacteriota	0.0752489	7.52489		TmM3	March	TmM	Verrucomicrobiota	Verrucomicrobiia	0.00246087	0.246087		TmM4	March	TmM	Pseudomonadota	Alphaproteobacteria	Holosporales	0	0		TmM5	September	TmM	Mycoplasmatota	Mollicutes	Entomoplasmatales	Entomoplasmatales_unknown	0	0		TmM5	July	TmM	Actinomycetota	Actinomycetes	Propionibacteriales	Propionibacteriaceae	Cutibacterium	0	0
TmD1	March	TmD	Actinomycetota	0.123601	12.3601		TmM3	March	TmM	Vulcanimicrobiota	Vulcanimicrobiia	0.0340084	3.40084		TmM4	March	TmM	Pseudomonadota	Alphaproteobacteria	Hyphomicrobiales	0.0849131	8.49131		TmM5	September	TmM	Mycoplasmatota	Mollicutes	Entomoplasmatales	Spiroplasmataceae	0	0		TmM5	July	TmM	Actinomycetota	Actinomycetes	Pseudonocardiales	Pseudonocardiaceae	Amycolatopsis	0	0
TmD1	March	TmD	Armatimonadota	0	0		TmM3	May	TmM	Acidobacteriota	Acidobacteriota_Subgroup_5	0.0011448	0.11448		TmM4	March	TmM	Pseudomonadota	Alphaproteobacteria	Hyphomonadales	0	0		TmM5	September	TmM	Myxococcota	Myxococcia	Myxococcales	Anaeromyxobacteraceae	0.00382775	0.382775		TmM5	July	TmM	Actinomycetota	Actinomycetes	Pseudonocardiales	Pseudonocardiaceae	Crossiella	0	0
TmD1	March	TmD	Bacillota	0.0206303	2.06303		TmM3	May	TmM	Acidobacteriota	Blastocatellia	0.00583478	0.583478		TmM4	March	TmM	Pseudomonadota	Alphaproteobacteria	Micropepsales	0	0		TmM5	September	TmM	Myxococcota	Myxococcia	Myxococcales	Myxococcaceae	0.000717703	0.0717703		TmM5	July	TmM	Actinomycetota	Actinomycetes	Pseudonocardiales	Pseudonocardiaceae	Kutzneria	0	0
TmD1	March	TmD	Bacteria_unknown	0.000438393	0.0438393		TmM3	May	TmM	Acidobacteriota	Holophagae	0.0079028	0.79028		TmM4	March	TmM	Pseudomonadota	Alphaproteobacteria	Rhodospirillales	0.0495848	4.95848		TmM5	September	TmM	Myxococcota	Myxococcota_bacteriap25	Myxococcota_bacteriap25_Incertae_Sedis	Myxococcota_bacteriap25_Incertae_Sedis	0	0		TmM5	July	TmM	Actinomycetota	Actinomycetes	Pseudonocardiales	Pseudonocardiaceae	Pseudonocardia	0	0
TmD1	March	TmD	Bacteroidota	0.00165042	0.165042		TmM3	May	TmM	Acidobacteriota	Terriglobia	0.134939	13.4939		TmM4	March	TmM	Pseudomonadota	Alphaproteobacteria	Rickettsiales	0	0		TmM5	September	TmM	Myxococcota	Polyangia	Haliangiales	Kofleriaceae	0.000199362	0.0199362		TmM5	July	TmM	Actinomycetota	Actinomycetes	Pseudonocardiales	Pseudonocardiaceae	Pseudonocardiaceae_unknown	0	0
TmD1	March	TmD	Bdellovibrionota	0.00110888	0.110888		TmM3	May	TmM	Acidobacteriota	Thermoanaerobaculia	0	0		TmM4	March	TmM	Pseudomonadota	Alphaproteobacteria	Sphingomonadales	0.000744164	0.0744164		TmM5	September	TmM	Myxococcota	Polyangia	Polyangia_Blfdi19	Polyangia_Blfdi19_Incertae_Sedis	0	0		TmM5	July	TmM	Actinomycetota	Actinomycetes	Sporichthyales	Sporichthyaceae	Sporichthya	0	0
TmD1	March	TmD	Candidatus_Berkelbacteria	0	0		TmM3	May	TmM	Acidobacteriota	Vicinamibacteria	0.041102	4.1102		TmM4	March	TmM	Pseudomonadota	Betaproteobacteria	Burkholderiales	0.00802914	0.802914		TmM5	September	TmM	Myxococcota	Polyangia	Polyangia_mle1-27	Polyangia_mle1-27_Incertae_Sedis	0	0		TmM5	July	TmM	Actinomycetota	Actinomycetes	Streptosporangiales	Streptosporangiaceae	Planotetraspora	0	0
TmD1	March	TmD	Candidatus_Deferrimicrobiota	0	0		TmM3	May	TmM	Actinomycetota	Acidimicrobiia	0.0163226	1.63226		TmM4	March	TmM	Pseudomonadota	Betaproteobacteria	Neisseriales	0	0		TmM5	September	TmM	Myxococcota	Polyangia	Polyangia_unknown	Polyangia_unknown	0	0		TmM5	July	TmM	Actinomycetota	Actinomycetes	Streptosporangiales	Streptosporangiaceae	Streptosporangiaceae_uncultured	0	0
TmD1	March	TmD	Candidatus_Dependentiae	5.15756e-05	0.00515756		TmM3	May	TmM	Actinomycetota	Actinomycetes	0.0458658	4.58658		TmM4	March	TmM	Pseudomonadota	Betaproteobacteria	Nitrosomonadales	0.00144916	0.144916		TmM5	September	TmM	Myxococcota	Polyangia	Polyangiales	Phaselicystidaceae	0	0		TmM5	July	TmM	Actinomycetota	Actinomycetes	Streptosporangiales	Streptosporangiaceae	Streptosporangium	0	0
TmD1	March	TmD	Candidatus_Jorgensenbacteria	0	0		TmM3	May	TmM	Actinomycetota	Actinomycetota_MB-A2-108	0	0		TmM4	March	TmM	Pseudomonadota	Betaproteobacteria	Rhodocyclales	0	0		TmM5	September	TmM	Myxococcota	Polyangia	Polyangiales	Polyangiaceae	0.0041866	0.41866		TmM5	July	TmM	Actinomycetota	Actinomycetes	Streptosporangiales	Thermomonosporaceae	Actinoallomurus	0	0
TmD1	March	TmD	Candidatus_Kapaibacteriota	0	0		TmM3	May	TmM	Actinomycetota	Thermoleophilia	0.0351195	3.51195		TmM4	March	TmM	Pseudomonadota	Gammaproteobacteria	Enterobacterales	0	0		TmM5	September	TmM	Myxococcota	Polyangia	Polyangiales	Polyangiales_BIrii41	0	0		TmM5	July	TmM	Actinomycetota	Actinomycetes	Streptosporangiales	Thermomonosporaceae	Actinomadura	0	0
TmD1	March	TmD	Candidatus_Melainabacteria	0.0021146	0.21146		TmM3	May	TmM	Armatimonadota	Armatimonadia	0	0		TmM4	March	TmM	Pseudomonadota	Gammaproteobacteria	Gammaproteobacteria_Incertae_Sedis	0.0289441	2.89441		TmM5	September	TmM	Myxococcota	Polyangia	Polyangiales	Polyangiales_unknown	0	0		TmM5	July	TmM	Actinomycetota	Actinomycetes	Streptosporangiales	Thermomonosporaceae	Thermomonosporaceae_Incertae_Sedis	0	0
TmD1	March	TmD	Candidatus_Parcubacteria	0.000103151	0.0103151		TmM3	May	TmM	Armatimonadota	Armatimonadota_uncultured	0.00347132	0.347132		TmM4	March	TmM	Pseudomonadota	Gammaproteobacteria	Gammaproteobacteria_JG36-TzT-191	0	0		TmM5	September	TmM	NB1-j	NB1-j_Incertae_Sedis	NB1-j_Incertae_Sedis	NB1-j_Incertae_Sedis	0.000478469	0.0478469		TmM5	July	TmM	Actinomycetota	Actinomycetes	Streptosporangiales	Thermomonosporaceae	Thermomonosporaceae_unknown	0	0
TmD1	March	TmD	Candidatus_Rokuibacteriota	0	0		TmM3	May	TmM	Armatimonadota	Chthonomonadia	0.00125559	0.125559		TmM4	March	TmM	Pseudomonadota	Gammaproteobacteria	Gammaproteobacteria_KF-JG30-C25	0	0		TmM5	September	TmM	Nitrospirota	Nitrospiria	Nitrospirales	Nitrospiraceae	0.000438596	0.0438596		TmM5	July	TmM	Actinomycetota	Actinomycetota_MB-A2-108	Actinomycetota_MB-A2-108_Incertae_Sedis	Actinomycetota_MB-A2-108_Incertae_Sedis	Actinomycetota_MB-A2-108_Incertae_Sedis	0	0
TmD1	March	TmD	Candidatus_Saccharibacteria	0.00270772	0.270772		TmM3	May	TmM	Armatimonadota	Fimbriimonadia	0	0		TmM4	March	TmM	Pseudomonadota	Gammaproteobacteria	Gammaproteobacteria_WD260	0.0098308	0.98308		TmM5	September	TmM	Planctomycetota	Phycisphaerae	Tepidisphaerales	Tepidisphaerales_CPla-3_termite_group	0	0		TmM5	July	TmM	Actinomycetota	Thermoleophilia	Gaiellales	Gaiellaceae	Gaiella	0	0
TmD1	March	TmD	Candidatus_Sericytochromatia	0	0		TmM3	May	TmM	Bacillota	Bacilli	0	0		TmM4	March	TmM	Pseudomonadota	Gammaproteobacteria	Gammaproteobacteria_unknown	0	0		TmM5	September	TmM	Planctomycetota	Phycisphaerae	Tepidisphaerales	Tepidisphaerales_WD2101_soil_group	0.00243222	0.243222		TmM5	July	TmM	Actinomycetota	Thermoleophilia	Gaiellales	Gaiellales_uncultured	Gaiellales_uncultured	0.00744672	0.744672
TmD1	March	TmD	Candidatus_Sysuimicrobiota	0	0		TmM3	May	TmM	Bacillota	Bacillota_unknown	0	0		TmM4	March	TmM	Pseudomonadota	Gammaproteobacteria	Legionellales	0.000430832	0.0430832		TmM5	September	TmM	Planctomycetota	Planctomycetia	Gemmatales	Gemmataceae	0.095933	9.5933		TmM5	July	TmM	Actinomycetota	Thermoleophilia	Gaiellales	Gaiellales_unknown	Gaiellales_unknown	0	0
TmD1	March	TmD	Candidatus_Tectimicrobiota	0	0		TmM3	May	TmM	Bacillota	Clostridia	0.000184645	0.0184645		TmM4	March	TmM	Pseudomonadota	Gammaproteobacteria	Lysobacterales	0.000744164	0.0744164		TmM5	September	TmM	Planctomycetota	Planctomycetia	Isosphaerales	Isosphaeraceae	0.0158293	1.58293		TmM5	July	TmM	Actinomycetota	Thermoleophilia	Solirubrobacterales	Conexibacteraceae	Conexibacter	0.00890182	0.890182
TmD1	March	TmD	Chlamydiota	0.000541544	0.0541544		TmM3	May	TmM	Bacillota	Erysipelotrichia	0	0		TmM4	March	TmM	Pseudomonadota	Gammaproteobacteria	Moraxellales	0	0		TmM5	September	TmM	Planctomycetota	Planctomycetia	Pirellulales	Pirellulaceae	0.0053429	0.53429		TmM5	July	TmM	Actinomycetota	Thermoleophilia	Solirubrobacterales	Solirubrobacteraceae	Solirubrobacter	0	0
TmD1	March	TmD	Chloroflexota	0.0863634	8.63634		TmM3	May	TmM	Bacteria_unknown	Bacteria_unknown	0	0		TmM4	March	TmM	Pseudomonadota	Gammaproteobacteria	Nevskiales	0	0		TmM5	September	TmM	Planctomycetota	Planctomycetia	Planctomycetales	Planctomycetaceae	0	0		TmM5	July	TmM	Actinomycetota	Thermoleophilia	Solirubrobacterales	Solirubrobacteraceae	Solirubrobacteraceae_uncultured	0.0152786	1.52786
TmD1	March	TmD	Elusimicrobiota	0.000309454	0.0309454		TmM3	May	TmM	Bacteroidota	Bacteroidia	0	0		TmM4	March	TmM	Pseudomonadota	Gammaproteobacteria	Oceanospirillales	0	0		TmM5	September	TmM	Planctomycetota	Planctomycetia	Planctomycetales	Planctomycetales_Incertae_Sedis	0.00251196	0.251196		TmM5	July	TmM	Actinomycetota	Thermoleophilia	Solirubrobacterales	Solirubrobacteraceae	Solirubrobacteraceae_unknown	0	0
TmD1	March	TmD	FCPU426	0	0		TmM3	May	TmM	Bacteroidota	Chitinophagia	0.00435762	0.435762		TmM4	March	TmM	Pseudomonadota	Gammaproteobacteria	Pasteurellales	0	0		TmM5	September	TmM	Planctomycetota	Planctomycetia	Planctomycetales	Planctomycetales_uncultured	0.00921053	0.921053		TmM5	July	TmM	Actinomycetota	Thermoleophilia	Solirubrobacterales	Solirubrobacterales_67-14	Solirubrobacterales_67-14_Incertae_Sedis	0	0
TmD1	March	TmD	Gemmatimonadota	0.000567332	0.0567332		TmM3	May	TmM	Bacteroidota	Cytophagia	0	0		TmM4	March	TmM	Pseudomonadota	Gammaproteobacteria	Pseudomonadales	0	0		TmM5	September	TmM	Planctomycetota	Planctomycetia	Planctomycetales	Planctomycetales_unknown	0	0		TmM5	July	TmM	Actinomycetota	Thermoleophilia	Solirubrobacterales	Solirubrobacterales_unknown	Solirubrobacterales_unknown	0	0
TmD1	March	TmD	Mycoplasmatota	0	0		TmM3	May	TmM	Bacteroidota	Flavobacteriia	0	0		TmM4	March	TmM	Pseudomonadota	Gammaproteobacteria	Steroidobacterales	0.00109666	0.109666		TmM5	September	TmM	Planctomycetota	Planctomycetia	Planctomycetia_uncultured	Planctomycetia_uncultured	0	0		TmM5	July	TmM	Armatimonadota	Armatimonadia	Armatimonadales	Armatimonadaceae	Armatimonas	0	0
TmD1	March	TmD	Myxococcota	0.0147764	1.47764		TmM3	May	TmM	Bacteroidota	Sphingobacteriia	0	0		TmM4	March	TmM	Pseudomonadota	Pseudomonadota_unknown	Pseudomonadota_unknown	0	0		TmM5	September	TmM	Planctomycetota	Planctomycetota_BD7-11	Planctomycetota_BD7-11_Incertae_Sedis	Planctomycetota_BD7-11_Incertae_Sedis	0	0		TmM5	July	TmM	Armatimonadota	Armatimonadia	Armatimonadales	Armatimonadales_Incertae_Sedis	Armatimonadales_Incertae_Sedis	0	0
TmD1	March	TmD	NB1-j	0	0		TmM3	May	TmM	Bdellovibrionota	Bdellovibrionia	0	0		TmM4	March	TmM	RCP2-54	RCP2-54_Incertae_Sedis	RCP2-54_Incertae_Sedis	0.0305891	3.05891		TmM5	September	TmM	Planctomycetota	Planctomycetota_OM190	Planctomycetota_OM190_Incertae_Sedis	Planctomycetota_OM190_Incertae_Sedis	0	0		TmM5	July	TmM	Armatimonadota	Armatimonadota_uncultured	Armatimonadota_uncultured	Armatimonadota_uncultured	Armatimonadota_uncultured	0.00201147	0.201147
TmD1	March	TmD	Nitrospirota	0	0		TmM3	May	TmM	Bdellovibrionota	Oligoflexia	0	0		TmM4	March	TmM	SAR324_clade(Marine_group_B)	SAR324_clade(Marine_group_B)_Incertae_Sedis	SAR324_clade(Marine_group_B)_Incertae_Sedis	0	0		TmM5	September	TmM	Planctomycetota	Planctomycetota_Pla4_lineage	Planctomycetota_Pla4_lineage_Incertae_Sedis	Planctomycetota_Pla4_lineage_Incertae_Sedis	0	0		TmM5	July	TmM	Armatimonadota	Chthonomonadia	Chthonomonadales	Chthonomonadaceae	Chthonomonas	0	0
TmD1	March	TmD	Planctomycetota	0.219609	21.9609		TmM3	May	TmM	Candidatus_Berkelbacteria	Candidatus_Berkelbacteria_Incertae_Sedis	0	0		TmM4	March	TmM	Thermodesulfobacteriota	Candidatus_Dadabacteria	Candidatus_Dadabacteria_Incertae_Sedis	0	0		TmM5	September	TmM	Pseudomonadota	Alphaproteobacteria	Alphaproteobacteria_uncultured	Alphaproteobacteria_uncultured	0.000438596	0.0438596		TmM5	July	TmM	Armatimonadota	Chthonomonadia	Chthonomonadales	Chthonomonadales_Incertae_Sedis	Chthonomonadales_Incertae_Sedis	0	0
TmD1	March	TmD	Pseudomonadota	0.194363	19.4363		TmM3	May	TmM	Candidatus_Deferrimicrobiota	Candidatus_Deferrimicrobia	0	0		TmM4	March	TmM	Thermodesulfobacteriota	Desulfuromonadia	Geobacterales	0	0		TmM5	September	TmM	Pseudomonadota	Alphaproteobacteria	Alphaproteobacteria_unknown	Alphaproteobacteria_unknown	0	0		TmM5	July	TmM	Armatimonadota	Fimbriimonadia	Fimbriimonadales	Fimbriimonadaceae	Fimbriimonadaceae_Incertae_Sedis	0	0
TmD1	March	TmD	RCP2-54	0.0189283	1.89283		TmM3	May	TmM	Candidatus_Dependentiae	Candidatus_Babeliae	0	0		TmM4	March	TmM	Thermodesulfobacteriota	Thermodesulfobacteriota_uncultured	Thermodesulfobacteriota_uncultured	0	0		TmM5	September	TmM	Pseudomonadota	Alphaproteobacteria	Caulobacterales	Caulobacteraceae	0	0		TmM5	July	TmM	Armatimonadota	Fimbriimonadia	Fimbriimonadales	Fimbriimonadaceae	Fimbriimonas	0	0
TmD1	March	TmD	SAR324_clade(Marine_group_B)	0	0		TmM3	May	TmM	Candidatus_Dependentiae	Candidatus_Dependentiae_Incertae_Sedis	0	0		TmM4	March	TmM	Thermomicrobiota	Thermomicrobia	Sphaerobacterales	0	0		TmM5	September	TmM	Pseudomonadota	Alphaproteobacteria	Holosporales	Candidatus_Paracaedibacteraceae	0.000199362	0.0199362		TmM5	July	TmM	Bacillota	Bacilli	Bacillales	Alicyclobacillaceae	Acidibacillus	0	0
TmD1	March	TmD	Thermodesulfobacteriota	0	0		TmM3	May	TmM	Candidatus_Jorgensenbacteria	Candidatus_Jorgensenbacteria_Incertae_Sedis	0	0		TmM4	March	TmM	Thermomicrobiota	Thermomicrobia	Thermomicrobiales	0	0		TmM5	September	TmM	Pseudomonadota	Alphaproteobacteria	Holosporales	Holosporaceae	0	0		TmM5	July	TmM	Bacillota	Bacilli	Bacillales	Alicyclobacillaceae	Alicyclobacillus	0	0
TmD1	March	TmD	Thermomicrobiota	0	0		TmM3	May	TmM	Candidatus_Kapaibacteriota	Candidatus_Kapaibacteriota_Incertae_Sedis	0	0		TmM4	March	TmM	Verrucomicrobiota	Methylacidiphilae	Methylacidiphilales	0.0012925	0.12925		TmM5	September	TmM	Pseudomonadota	Alphaproteobacteria	Hyphomicrobiales	Beijerinckiaceae	0.00801435	0.801435		TmM5	July	TmM	Bacillota	Bacilli	Bacillales	Alicyclobacillaceae	Tumebacillus	0	0
TmD1	March	TmD	Verrucomicrobiota	0.232116	23.2116		TmM3	May	TmM	Candidatus_Melainabacteria	Candidatus_Melainabacteria_Incertae_Sedis	0.0036929	0.36929		TmM4	March	TmM	Verrucomicrobiota	Opitutia	Opitutales	0	0		TmM5	September	TmM	Pseudomonadota	Alphaproteobacteria	Hyphomicrobiales	Hyphomicrobiaceae	0.00171451	0.171451		TmM5	July	TmM	Bacillota	Bacilli	Bacillales	Bacillaceae	Bacillus	0	0
TmD1	March	TmD	Vulcanimicrobiota	0.00477075	0.477075		TmM3	May	TmM	Candidatus_Melainabacteria	Vampirovibriophyceae	0	0		TmM4	March	TmM	Verrucomicrobiota	Spartobacteria	Chthoniobacterales	0.0744948	7.44948		TmM5	September	TmM	Pseudomonadota	Alphaproteobacteria	Hyphomicrobiales	Hyphomicrobiales_Incertae_Sedis	0	0		TmM5	July	TmM	Bacillota	Bacilli	Bacillales	Bacillaceae	Domibacillus	0	0
[truncated: 20,514 more rows]

## Sheet: Bacteria_Month
Phylum								Class									Order										Family											Genus
[truncated: 4,221 more rows]

## Sheet: Fungi_Replicate
Phylum							Class								Order									Family										Genus
[truncated: 19,451 more rows]

## Sheet: Fungi_Month
Phylum								Class									Order										Family											Genus
[truncated: 3,891 more rows]

[truncated: 2 more sheets: Statistics_phylum, Statistics_genus]
