# Supplementary material for: Multi-meta-omics reveal unique symbiotic synchronization between ectomycorrhizal fungus and soil microbiome in Tricholoma matsutake habitat
Source: Microbiome. 2025 Dec 11;14:23. doi: 10.1186/s40168-025-02292-7 (PMC12801662; doi:10.1186/s40168-025-02292-7)
Supplement: Supplementary file 3 — Additional file 2. [file 40168_2025_2292_MOESM2_ESM.zip › Additional file 3_Table S2_revised.xlsx]

## Sheet: Content
Table S2. Diversity values of bacterial and fungal communities
Sheet	Content
Diversity values_bacteria	Shannon diversity values of the bacterial communities
Diversity values_fungi	Shannon diversity values of the fungal communities
Statistics	Normality test, Welch's t-test results, and two-way PERMANOVA results

## Sheet: Diversity values_bacteria
SampleID	Month	Status	Replicate	Chao1	Shannon	Simpson
n1	March	TmD	TmD1	470.75	5.76871	0.00508952
n10	March	TmM	TmM5	366	5.6053	0.00448227
n2	March	TmD	TmD2	427	5.77405	0.00382077
n3	March	TmD	TmD3	420	5.78455	0.00376905
n4	March	TmD	TmD4	414	5.77484	0.00372226
n5	March	TmD	TmD5	292	5.27634	0.00727093
n6	March	TmM	TmM1	338.333	5.56711	0.00453965
n7	March	TmM	TmM2	358	5.59319	0.00447018
n8	March	TmM	TmM3	317.5	5.50386	0.00485992
n9	March	TmM	TmM4	319	5.50456	0.00482121
p1	May	TmD	TmD1	313	5.38609	0.00641519
p10	May	TmM	TmM5	328	5.56029	0.00447428
p2	May	TmD	TmD2	296	5.40903	0.00547427
p3	May	TmD	TmD3	314	5.45275	0.00522568
p4	May	TmD	TmD4	292.5	5.4024	0.00539703
p5	May	TmD	TmD5	243	5.12275	0.00831965
p6	May	TmM	TmM1	307	5.44788	0.0052122
p7	May	TmM	TmM2	263	5.27668	0.00629803
p8	May	TmM	TmM3	330	5.54344	0.00469841
p9	May	TmM	TmM4	333.143	5.54595	0.00469698
j1	July	TmD	TmD1	321	5.17942	0.0111252
j10	July	TmM	TmM5	267	5.32995	0.00578951
j2	July	TmD	TmD2	461	5.68908	0.00560266
j3	July	TmD	TmD3	284	5.12545	0.0104252
j4	July	TmD	TmD4	212	4.84318	0.0122316
j5	July	TmD	TmD5	211.5	4.78456	0.0141536
j6	July	TmM	TmM1	372.5	5.68523	0.00396132
j7	July	TmM	TmM2	350	5.61473	0.00433519
j8	July	TmM	TmM3	346	5.61961	0.00424092
j9	July	TmM	TmM4	328.333	5.5348	0.00470269
k1	September	TmD	TmD1	237	5.07151	0.00813725
k10	September	TmM	TmM5	320.75	5.46206	0.00522207
k2	September	TmD	TmD2	223.5	4.94155	0.0109093
k3	September	TmD	TmD3	250	5.14138	0.00822132
k4	September	TmD	TmD4	231	5.07328	0.0087105
k5	September	TmD	TmD5	301	5.36582	0.00611407
k6	September	TmM	TmM1	233	5.17125	0.00700631
k7	September	TmM	TmM2	315	5.45455	0.00522421
k8	September	TmM	TmM3	308	5.4719	0.00503595
k9	September	TmM	TmM4	255	5.2757	0.00609714
t1	November	TmD	TmD1	244	5.11385	0.00850281
t10	November	TmM	TmM5	377.6	5.682	0.0039864
t2	November	TmD	TmD2	251	4.97051	0.01254
t3	November	TmD	TmD3	297.5	5.22088	0.00816044
t4	November	TmD	TmD4	362	5.55636	0.0050114
t5	November	TmD	TmD5	389.75	5.64478	0.00438555
t6	November	TmM	TmM1	490.167	5.93834	0.00315657
t7	November	TmM	TmM2	423	5.83972	0.00338347
t8	November	TmM	TmM3	640.231	6.22659	0.00249534
t9	November	TmM	TmM4	358.5	5.65851	0.00403859

## Sheet: Diversity values_fungi
SampleID	month	Status	Replicate	Chao1	Shannon	Simpson
n1	March	TmD	TmD1	103.667	2.08221	0.229465
n10	March	TmM	TmM5	315.176	4.23828	0.0325294
n2	March	TmD	TmD2	139	2.80985	0.130687
n3	March	TmD	TmD3	140	2.58636	0.128444
n4	March	TmD	TmD4	139.125	3.41021	0.0550865
n5	March	TmD	TmD5	157.333	3.50615	0.0519123
n6	March	TmM	TmM1	192.5	3.65458	0.047004
n7	March	TmM	TmM2	322.037	4.16123	0.0278175
n8	March	TmM	TmM3	259	3.8324	0.0432469
n9	March	TmM	TmM4	321.5	4.19909	0.0368175
p1	May	TmD	TmD1	119.875	2.15393	0.235886
p10	May	TmM	TmM5	205	3.54504	0.0593565
p2	May	TmD	TmD2	147.5	3.29848	0.0695347
p3	May	TmD	TmD3	167.429	3.19199	0.0845068
p4	May	TmD	TmD4	169.429	3.11332	0.096732
p5	May	TmD	TmD5	132	3.1304	0.0825622
p6	May	TmM	TmM1	191	3.33143	0.0741882
p7	May	TmM	TmM2	279.067	3.7467	0.0777977
p8	May	TmM	TmM3	186.25	3.68937	0.0413332
p9	May	TmM	TmM4	247.909	3.83774	0.0427714
j1	July	TmD	TmD1	79.1667	1.80195	0.293337
j10	July	TmM	TmM5	318.966	3.29927	0.103354
j2	July	TmD	TmD2	104	2.2939	0.189552
j3	July	TmD	TmD3	135.75	2.81055	0.116655
j4	July	TmD	TmD4	145	3.43641	0.057665
j5	July	TmD	TmD5	123	3.302	0.0628174
j6	July	TmM	TmM1	293.125	3.56874	0.112657
j7	July	TmM	TmM2	239.375	3.49053	0.0746468
j8	July	TmM	TmM3	230.5	3.76806	0.0451974
j9	July	TmM	TmM4	352.731	3.86856	0.0406755
k1	September	TmD	TmD1	88	2.70665	0.11722
k10	September	TmM	TmM5	272.955	3.76444	0.0486542
k2	September	TmD	TmD2	67	2.58126	0.117866
k3	September	TmD	TmD3	114	3.37058	0.0547222
k4	September	TmD	TmD4	115.429	3.17451	0.0706962
k5	September	TmD	TmD5	138.909	3.21647	0.0824685
k6	September	TmM	TmM1	269.955	3.5805	0.0619278
k7	September	TmM	TmM2	264	3.60828	0.0525609
k8	September	TmM	TmM3	213.154	3.29485	0.0806772
k9	September	TmM	TmM4	223.214	3.48681	0.0620341
t1	November	TmD	TmD1	65	2.44721	0.151783
t10	November	TmM	TmM5	212.667	3.3428	0.0650379
t2	November	TmD	TmD2	83	2.61435	0.129697
t3	November	TmD	TmD3	100	3.00327	0.0990045
t4	November	TmD	TmD4	142.429	3.55769	0.050614
t5	November	TmD	TmD5	191.857	3.6401	0.0518166
t6	November	TmM	TmM1	175.2	2.93423	0.146151
t7	November	TmM	TmM2	138.5	3.15462	0.0796675
t8	November	TmM	TmM3	121.909	2.761	0.131073
t9	November	TmM	TmM4	140.333	3.01535	0.0839956

## Sheet: Statistics
Bacteria	Shapiro-Wilk normality test			Bacteria	Welch's t-test
Month	W	Pvalue		Month	tValue	df	Pvalue
March	0.87653	0.119		March	-1.18323	4.37191	0.297038
May	0.89182	0.1777		May	1.51082	7.92203	0.169646
July	0.87592	0.1171		July	2.51357	5.14851	0.0522091
September	0.91562	0.3219		September	2.6814	7.86007	0.0283084
November	0.96154	0.8033		November	3.43345	7.62516	0.00958483
Fungi	Shapiro-Wilk normality test			Fungi	Welch's t-test
Month	W	Pvalue		Month	tValue	df	Pvalue
March	0.91145	0.2911		March	3.93977	5.47828	0.00914396
May	0.85772	0.07172		May	2.88086	5.39666	0.0316275
July	0.87101	0.1027		July	2.69286	4.85516	0.0444767
September	0.9172	0.3342		September	3.1141	5.88895	0.0212561
November	0.97014	0.8921		November	-0.0419558	5.303	0.968068
Two-way PERMANOVA
Bacteria	Df	SumOfSqs	R2	F	Pr(>F)
Tm status	1	3.057	0.18113	11.5646	0.0001	***
Sampling time	4	1.6555	0.09808	1.5656	0.0054	**
Tm status:Sampling time	4	1.5916	0.0943	1.5052	0.0086	**
Residual	40	10.5738	0.62649
Total	49	16.8779	1
Signif. codes: 0 ‘***’ 0.001 ‘**’ 0.01 ‘*’ 0.05 ‘.’ 0.1 ‘ ’ 1
Fungi	Df	SumOfSqs	R2	F	Pr(>F)
Tm status	1	2.6407	0.17406	13.9724	0.0001	***
Sampling time	4	2.6457	0.1744	3.4998	0.0001	***
Tm status:Sampling time	4	2.3247	0.15323	3.0751	0.0001	***
Residual	40	7.5597	0.49831
Total	49	15.1707	1
Signif. codes: 0 ‘***’ 0.001 ‘**’ 0.01 ‘*’ 0.05 ‘.’ 0.1 ‘ ’ 1
