# Supplementary material for: Multi-meta-omics reveal unique symbiotic synchronization between ectomycorrhizal fungus and soil microbiome in Tricholoma matsutake habitat
Source: Microbiome. 2025 Dec 11;14:23. doi: 10.1186/s40168-025-02292-7 (PMC12801662; doi:10.1186/s40168-025-02292-7)
Supplement: Supplementary file 3 — Additional file 2. [file 40168_2025_2292_MOESM2_ESM.zip › Additional file 4_Table S3_revised.xlsx]

## Sheet: Content
Table S3. Chemical properties and Mantel test of dominant phyla and classes
Sheet	Contents
Chemical property	Exact values of soil chemical properties
Mantel test	Matel test results
Statistical result_Fig. S3	Normality and Student t-test results

## Sheet: Chemical property
Month	Site	Tm status	pH	SOM	TN	Ca	Mg	K	Na	TP	P2O5	Fe	Mn	Water	Cu	Zn
July	TmD1	TmD	4.6	15.11	0.244	24.68	16.57	72.49	8.96	148.88	14.84	24310.7	226.43	9.2	7.6	87.6
July	TmD2	TmD	4.6	4.86	0.113	15.15	10.79	27.57	8.05	116.32	4.4	26848.5	181.18	7.6	6.8	98.1
July	TmD3	TmD	4.6	4.9	0.098	11.91	9.69	26.69	9.92	110.12	4.93	26716.8	184.96	7.4	6.1	94
July	TmM3	TmM	4.6	6.25	0.167	12.12	5.96	16.75	10.58	150.82	20.27	24137.1	303.49	19.1	7.1	83.6
July	TmM4	TmM	4.7	6.6	0.18	14.07	6.28	19.59	10.02	155.12	23.01	23846	320.66	22	7.2	83.6
July	TmM5	TmM	4.7	7.36	0.245	42.9	12.56	34.84	7.61	165.02	29.39	24465.7	332.58	27.5	7.7	89
September	TmD1	TmD	4.7	5.05	0.112	22.78	12.88	36.74	8.99	118.07	8.12	24302.9	263.97	7.7	7.4	86.6
September	TmD2	TmD	4.8	4.25	0.067	12.92	7.94	17.26	11.63	107.64	2.58	24945.3	240.79	8.6	6.9	83.3
September	TmD3	TmD	4.6	3.75	0.064	13.23	7.24	21.52	11.45	102.03	1.83	25374.6	192.36	9.5	6.5	92.1
September	TmM3	TmM	4.7	4.82	0.151	10.71	5.31	15.28	7.29	157.9	10.26	23344.6	306.6	13.7	6.4	80.3
September	TmM4	TmM	4.6	6.22	0.178	12.42	5.24	12.36	7.62	160.3	12.64	23262.6	225.68	13.9	6.8	79.2
September	TmM5	TmM	4.8	5.52	0.165	23.68	6.91	25.46	11.42	153.61	9.1	21971.7	229.45	14.9	7.3	83.1
November	TmD1	TmD	4.7	5.28	0.122	10.58	9.91	22.75	5.66	116.26	3.01	26239.7	227	7.8	8.4	95.9
November	TmD2	TmD	4.8	5.05	0.103	9.68	8.37	24.73	6.38	89.77	2.04	26842.9	209	7.2	8.2	95.3
November	TmD3	TmD	4.7	4.78	0.094	8.38	6.8	18.27	6.01	89.52	1.73	27869	194.15	7.7	7.6	94.1
November	TmM3	TmM	4.8	6.74	0.178	10.75	5.63	10.68	5.62	119.51	4	26074.9	390.02	9.9	8.2	90.3
November	TmM4	TmM	4.8	6.05	0.17	12.72	6.28	11.93	4.45	127.65	4.96	26334	341.29	11.2	8.1	100
November	TmM5	TmM	5	5.94	0.168	33.85	8.8	23.09	3.97	122.01	4.18	25619.5	331.22	10.6	7.6	93.1

## Sheet: Mantel test
spec	env	r	p.value	rd	pd		spec	env	r	p.value	rd	pd
Bacteria	pH	-0.0259136	0.855556	< 0.3	>= 0.05		Fungi	pH	-0.0406559	0.800333	< 0.3	>= 0.05
Bacteria	SOM	0.00691576	0.7315	< 0.3	>= 0.05		Fungi	SOM	0.0313293	0.494667	< 0.3	>= 0.05
Bacteria	TN	0.284611	0.014	< 0.3	0.01 - 0.05		Fungi	TN	0.290281	0.0315	< 0.3	0.01 - 0.05
Bacteria	Ca	-0.200984	1	< 0.3	>= 0.05		Fungi	Ca	-0.1311	0.993	< 0.3	>= 0.05
Bacteria	Mg	-0.0453339	0.9268	< 0.3	>= 0.05		Fungi	Mg	-0.00122308	0.6258	< 0.3	>= 0.05
Bacteria	K	-0.207356	1	< 0.3	>= 0.05		Fungi	K	-0.185234	0.993	< 0.3	>= 0.05
Bacteria	Na	-0.0521379	0.932909	< 0.3	>= 0.05		Fungi	Na	0.0657308	0.29225	< 0.3	>= 0.05
Bacteria	TP	0.492496	0.014	0.3 - 0.6	0.01 - 0.05		Fungi	TP	0.430198	0.014	0.3 - 0.6	0.01 - 0.05
Bacteria	P2O5	0.164074	0.1	< 0.3	>= 0.05		Fungi	P2O5	0.186626	0.042	< 0.3	0.01 - 0.05
Bacteria	Fe	0.306759	0.0224	0.3 - 0.6	0.01 - 0.05		Fungi	Fe	0.236501	0.042	< 0.3	0.01 - 0.05
Bacteria	Mn	0.422611	0.014	0.3 - 0.6	0.01 - 0.05		Fungi	Mn	0.280674	0.0315	< 0.3	0.01 - 0.05
Bacteria	Water	0.533396	0.014	0.3 - 0.6	0.01 - 0.05		Fungi	Water	0.562905	0.014	0.3 - 0.6	0.01 - 0.05
Bacteria	Cu	-0.072854	0.945	< 0.3	>= 0.05		Fungi	Cu	-0.0294408	0.761091	< 0.3	>= 0.05
Bacteria	Zn	0.231867	0.0303333	< 0.3	0.01 - 0.05		Fungi	Zn	0.166462	0.058	< 0.3	>= 0.05
Alphaproteobacteria	pH	-0.10452	0.998	< 0.3	>= 0.05		Leotiomycetes	pH	-0.139455	0.962	< 0.3	>= 0.05
Alphaproteobacteria	SOM	0.124161	0.26775	< 0.3	>= 0.05		Leotiomycetes	SOM	0.0628371	0.42525	< 0.3	>= 0.05
Alphaproteobacteria	TN	0.230368	0.0644	< 0.3	>= 0.05		Leotiomycetes	TN	0.377267	0.014	0.3 - 0.6	0.01 - 0.05
Alphaproteobacteria	Ca	-0.207606	0.998	< 0.3	>= 0.05		Leotiomycetes	Ca	-0.166117	0.962	< 0.3	>= 0.05
Alphaproteobacteria	Mg	-0.238736	0.998	< 0.3	>= 0.05		Leotiomycetes	Mg	0.0409107	0.469778	< 0.3	>= 0.05
Alphaproteobacteria	K	-0.32929	0.998	< 0.3	>= 0.05		Leotiomycetes	K	-0.130133	0.962	< 0.3	>= 0.05
Alphaproteobacteria	Na	0.0845896	0.306444	< 0.3	>= 0.05		Leotiomycetes	Na	-0.0528649	0.939273	< 0.3	>= 0.05
Alphaproteobacteria	TP	0.379539	0.014	0.3 - 0.6	0.01 - 0.05		Leotiomycetes	TP	0.413156	0.014	0.3 - 0.6	0.01 - 0.05
Alphaproteobacteria	P2O5	0.164796	0.24	< 0.3	>= 0.05		Leotiomycetes	P2O5	0.00321748	0.686	< 0.3	>= 0.05
Alphaproteobacteria	Fe	0.259547	0.0644	< 0.3	>= 0.05		Leotiomycetes	Fe	0.213991	0.0933333	< 0.3	>= 0.05
Alphaproteobacteria	Mn	0.265001	0.0186667	< 0.3	0.01 - 0.05		Leotiomycetes	Mn	0.168155	0.1204	< 0.3	>= 0.05
Alphaproteobacteria	Water	0.370736	0.0186667	0.3 - 0.6	0.01 - 0.05		Leotiomycetes	Water	0.173415	0.135333	< 0.3	>= 0.05
Alphaproteobacteria	Cu	0.0665938	0.3682	< 0.3	>= 0.05		Leotiomycetes	Cu	0.0794135	0.384	< 0.3	>= 0.05
Alphaproteobacteria	Zn	0.129168	0.24	< 0.3	>= 0.05		Leotiomycetes	Zn	0.163553	0.1204	< 0.3	>= 0.05
Betaproteobacteria	pH	-0.0135757	0.760667	< 0.3	>= 0.05		Eurotiomycetes	pH	-0.0462611	0.822	< 0.3	>= 0.05
Betaproteobacteria	SOM	-0.0253487	0.784	< 0.3	>= 0.05		Eurotiomycetes	SOM	0.0073843	0.6566	< 0.3	>= 0.05
Betaproteobacteria	TN	0.00302104	0.760667	< 0.3	>= 0.05		Eurotiomycetes	TN	0.265363	0.028	< 0.3	0.01 - 0.05
Betaproteobacteria	Ca	-0.00783352	0.760667	< 0.3	>= 0.05		Eurotiomycetes	Ca	-0.0746767	0.822	< 0.3	>= 0.05
Betaproteobacteria	Mg	-0.0678317	0.882	< 0.3	>= 0.05		Eurotiomycetes	Mg	0.0593017	0.39375	< 0.3	>= 0.05
Betaproteobacteria	K	-0.192295	0.935	< 0.3	>= 0.05		Eurotiomycetes	K	-0.0879302	0.822	< 0.3	>= 0.05
Betaproteobacteria	Na	-0.0702245	0.889538	< 0.3	>= 0.05		Eurotiomycetes	Na	-0.0840199	0.822	< 0.3	>= 0.05
Betaproteobacteria	TP	0.329819	0.007	0.3 - 0.6	< 0.01		Eurotiomycetes	TP	0.419198	0.014	0.3 - 0.6	0.01 - 0.05
Betaproteobacteria	P2O5	0.349399	0.042	0.3 - 0.6	0.01 - 0.05		Eurotiomycetes	P2O5	0.151124	0.168	< 0.3	>= 0.05
Betaproteobacteria	Fe	0.258008	0.1015	< 0.3	>= 0.05		Eurotiomycetes	Fe	0.187227	0.0868	< 0.3	>= 0.05
Betaproteobacteria	Mn	0.055531	0.725667	< 0.3	>= 0.05		Eurotiomycetes	Mn	0.203746	0.084	< 0.3	>= 0.05
Betaproteobacteria	Water	0.631475	0.007	>= 0.6	< 0.01		Eurotiomycetes	Water	0.358138	0.014	0.3 - 0.6	0.01 - 0.05
Betaproteobacteria	Cu	-0.103011	0.889538	< 0.3	>= 0.05		Eurotiomycetes	Cu	0.000325335	0.6566	< 0.3	>= 0.05
Betaproteobacteria	Zn	0.199706	0.1484	< 0.3	>= 0.05		Eurotiomycetes	Zn	0.145291	0.135333	< 0.3	>= 0.05
Gammaproteobacteria	pH	-0.0533705	0.8904	< 0.3	>= 0.05		Dothideomycetes	pH	-0.124605	0.962	< 0.3	>= 0.05
Gammaproteobacteria	SOM	0.0936692	0.458	< 0.3	>= 0.05		Dothideomycetes	SOM	0.274689	0.035	< 0.3	0.01 - 0.05
Gammaproteobacteria	TN	0.275076	0.147	< 0.3	>= 0.05		Dothideomycetes	TN	0.367479	0.014	0.3 - 0.6	0.01 - 0.05
Gammaproteobacteria	Ca	-0.206438	0.974	< 0.3	>= 0.05		Dothideomycetes	Ca	-0.161061	0.962	< 0.3	>= 0.05
Gammaproteobacteria	Mg	0.114919	0.382667	< 0.3	>= 0.05		Dothideomycetes	Mg	0.245835	0.0466667	< 0.3	0.01 - 0.05
Gammaproteobacteria	K	0.00197982	0.743556	< 0.3	>= 0.05		Dothideomycetes	K	0.098173	0.3	< 0.3	>= 0.05
Gammaproteobacteria	Na	-0.0998134	0.974	< 0.3	>= 0.05		Dothideomycetes	Na	-0.0950743	0.962	< 0.3	>= 0.05
Gammaproteobacteria	TP	0.270962	0.07	< 0.3	>= 0.05		Dothideomycetes	TP	0.150886	0.121333	< 0.3	>= 0.05
Gammaproteobacteria	P2O5	-0.227398	0.974	< 0.3	>= 0.05		Dothideomycetes	P2O5	0.0644751	0.427	< 0.3	>= 0.05
Gammaproteobacteria	Fe	0.172503	0.373333	< 0.3	>= 0.05		Dothideomycetes	Fe	0.0062429	0.668889	< 0.3	>= 0.05
Gammaproteobacteria	Mn	0.114987	0.382667	< 0.3	>= 0.05		Dothideomycetes	Mn	0.223597	0.063	< 0.3	>= 0.05
Gammaproteobacteria	Water	-0.195306	0.974	< 0.3	>= 0.05		Dothideomycetes	Water	0.165905	0.121333	< 0.3	>= 0.05
Gammaproteobacteria	Cu	0.136156	0.382667	< 0.3	>= 0.05		Dothideomycetes	Cu	-0.021424	0.752182	< 0.3	>= 0.05
Gammaproteobacteria	Zn	0.0574376	0.50925	< 0.3	>= 0.05		Dothideomycetes	Zn	-0.0234499	0.752182	< 0.3	>= 0.05
Verrucomicrobiota	pH	-0.0275224	0.7938	< 0.3	>= 0.05		Sordariomycetes	pH	-0.0699766	0.784	< 0.3	>= 0.05
Verrucomicrobiota	SOM	0.00418311	0.642444	< 0.3	>= 0.05		Sordariomycetes	SOM	0.144273	0.3752	< 0.3	>= 0.05
Verrucomicrobiota	TN	0.186477	0.063	< 0.3	>= 0.05		Sordariomycetes	TN	0.32063	0.035	0.3 - 0.6	0.01 - 0.05
Verrucomicrobiota	Ca	-0.209508	0.998	< 0.3	>= 0.05		Sordariomycetes	Ca	-0.113493	0.819	< 0.3	>= 0.05
Verrucomicrobiota	Mg	0.0179065	0.63175	< 0.3	>= 0.05		Sordariomycetes	Mg	0.132847	0.3752	< 0.3	>= 0.05
Verrucomicrobiota	K	-0.142653	0.998	< 0.3	>= 0.05		Sordariomycetes	K	-0.00644196	0.624909	< 0.3	>= 0.05
Verrucomicrobiota	Na	-0.0925725	0.998	< 0.3	>= 0.05		Sordariomycetes	Na	0.0762757	0.464333	< 0.3	>= 0.05
Verrucomicrobiota	TP	0.380711	0.00933333	0.3 - 0.6	< 0.01		Sordariomycetes	TP	0.278868	0.035	< 0.3	0.01 - 0.05
Verrucomicrobiota	P2O5	0.185436	0.07	< 0.3	>= 0.05		Sordariomycetes	P2O5	-0.0322761	0.645167	< 0.3	>= 0.05
Verrucomicrobiota	Fe	0.225667	0.056	< 0.3	>= 0.05		Sordariomycetes	Fe	0.0391583	0.549111	< 0.3	>= 0.05
Verrucomicrobiota	Mn	0.545336	0.007	0.3 - 0.6	< 0.01		Sordariomycetes	Mn	0.0561055	0.511	< 0.3	>= 0.05
Verrucomicrobiota	Water	0.552646	0.007	0.3 - 0.6	< 0.01		Sordariomycetes	Water	0.0244468	0.6006	< 0.3	>= 0.05
Verrucomicrobiota	Cu	-0.0834981	0.998	< 0.3	>= 0.05		Sordariomycetes	Cu	0.0532967	0.511	< 0.3	>= 0.05
Verrucomicrobiota	Zn	0.222404	0.063	< 0.3	>= 0.05		Sordariomycetes	Zn	0.118248	0.3752	< 0.3	>= 0.05
Chloroflexota	pH	-0.0181792	0.794889	< 0.3	>= 0.05		Pezizomycetes	pH	-0.0571062	0.9065	< 0.3	>= 0.05
Chloroflexota	SOM	-0.0763445	0.967167	< 0.3	>= 0.05		Pezizomycetes	SOM	0.617346	0.014	>= 0.6	0.01 - 0.05
Chloroflexota	TN	0.171445	0.086	< 0.3	>= 0.05		Pezizomycetes	TN	0.426427	0.147	0.3 - 0.6	>= 0.05
Chloroflexota	Ca	-0.0984322	0.991846	< 0.3	>= 0.05		Pezizomycetes	Ca	-0.252018	0.909	< 0.3	>= 0.05
Chloroflexota	Mg	-0.0190163	0.794889	< 0.3	>= 0.05		Pezizomycetes	Mg	0.187721	0.532	< 0.3	>= 0.05
Chloroflexota	K	-0.158868	0.993	< 0.3	>= 0.05		Pezizomycetes	K	0.134549	0.5964	< 0.3	>= 0.05
Chloroflexota	Na	-0.0713279	0.967167	< 0.3	>= 0.05		Pezizomycetes	Na	-0.125594	0.909	< 0.3	>= 0.05
Chloroflexota	TP	0.453491	0.00466667	0.3 - 0.6	< 0.01		Pezizomycetes	TP	0.0633305	0.737333	< 0.3	>= 0.05
Chloroflexota	P2O5	0.182025	0.0816667	< 0.3	>= 0.05		Pezizomycetes	P2O5	-0.15034	0.909	< 0.3	>= 0.05
Chloroflexota	Fe	0.240243	0.0455	< 0.3	0.01 - 0.05		Pezizomycetes	Fe	-0.1101	0.909	< 0.3	>= 0.05
Chloroflexota	Mn	0.380144	0.00466667	0.3 - 0.6	< 0.01		Pezizomycetes	Mn	0.173583	0.471333	< 0.3	>= 0.05
Chloroflexota	Water	0.583511	0.00466667	0.3 - 0.6	< 0.01		Pezizomycetes	Water	-0.208491	0.909	< 0.3	>= 0.05
Chloroflexota	Cu	-0.0732275	0.967167	< 0.3	>= 0.05		Pezizomycetes	Cu	-0.0199649	0.9065	< 0.3	>= 0.05
Chloroflexota	Zn	0.223888	0.0644	< 0.3	>= 0.05		Pezizomycetes	Zn	-0.175605	0.909	< 0.3	>= 0.05
Planctomycetota	pH	0.054555	0.5005	< 0.3	>= 0.05		Agaricomycetes	pH	0.0585862	0.34125	< 0.3	>= 0.05
Planctomycetota	SOM	-0.0283596	0.899111	< 0.3	>= 0.05		Agaricomycetes	SOM	-0.0839606	0.978	< 0.3	>= 0.05
Planctomycetota	TN	0.090595	0.388	< 0.3	>= 0.05		Agaricomycetes	TN	0.203673	0.0784	< 0.3	>= 0.05
Planctomycetota	Ca	-0.16095	0.988615	< 0.3	>= 0.05		Agaricomycetes	Ca	-0.132667	0.978	< 0.3	>= 0.05
Planctomycetota	Mg	-0.136459	0.988615	< 0.3	>= 0.05		Agaricomycetes	Mg	-0.0523055	0.950727	< 0.3	>= 0.05
Planctomycetota	K	-0.244978	0.992	< 0.3	>= 0.05		Agaricomycetes	K	-0.154237	0.978	< 0.3	>= 0.05
Planctomycetota	Na	-0.0874758	0.988615	< 0.3	>= 0.05		Agaricomycetes	Na	0.227501	0.0595	< 0.3	>= 0.05
Planctomycetota	TP	0.380762	0.00466667	0.3 - 0.6	< 0.01		Agaricomycetes	TP	0.280091	0.056	< 0.3	>= 0.05
Planctomycetota	P2O5	0.277825	0.1015	< 0.3	>= 0.05		Agaricomycetes	P2O5	-0.0280297	0.8708	< 0.3	>= 0.05
Planctomycetota	Fe	0.191454	0.1176	< 0.3	>= 0.05		Agaricomycetes	Fe	0.17575	0.09	< 0.3	>= 0.05
Planctomycetota	Mn	0.378519	0.00466667	0.3 - 0.6	< 0.01		Agaricomycetes	Mn	0.339099	0.035	0.3 - 0.6	0.01 - 0.05
Planctomycetota	Water	0.567788	0.00466667	0.3 - 0.6	< 0.01		Agaricomycetes	Water	0.40475	0.028	0.3 - 0.6	0.01 - 0.05
Planctomycetota	Cu	-0.0879984	0.988615	< 0.3	>= 0.05		Agaricomycetes	Cu	0.0216293	0.502444	< 0.3	>= 0.05
Planctomycetota	Zn	0.15631	0.161	< 0.3	>= 0.05		Agaricomycetes	Zn	0.15224	0.09	< 0.3	>= 0.05
Acidobacteriota	pH	-0.026775	0.833636	< 0.3	>= 0.05		Geminibasidiomycetes	pH	0.138013	0.354667	< 0.3	>= 0.05
Acidobacteriota	SOM	0.217889	0.049	< 0.3	0.01 - 0.05		Geminibasidiomycetes	SOM	0.331965	0.14	0.3 - 0.6	>= 0.05
Acidobacteriota	TN	0.546392	0.007	0.3 - 0.6	< 0.01		Geminibasidiomycetes	TN	0.109961	0.354667	< 0.3	>= 0.05
Acidobacteriota	Ca	-0.150157	0.976	< 0.3	>= 0.05		Geminibasidiomycetes	Ca	-0.023371	0.88375	< 0.3	>= 0.05
Acidobacteriota	Mg	0.112789	0.245	< 0.3	>= 0.05		Geminibasidiomycetes	Mg	0.131691	0.354667	< 0.3	>= 0.05
Acidobacteriota	K	-0.00288611	0.762222	< 0.3	>= 0.05		Geminibasidiomycetes	K	0.203295	0.336	< 0.3	>= 0.05
Acidobacteriota	Na	-0.119502	0.976	< 0.3	>= 0.05		Geminibasidiomycetes	Na	-0.00618568	0.88375	< 0.3	>= 0.05
Acidobacteriota	TP	0.454984	0.007	0.3 - 0.6	< 0.01		Geminibasidiomycetes	TP	-0.269205	0.999	< 0.3	>= 0.05
Acidobacteriota	P2O5	-0.0255221	0.833636	< 0.3	>= 0.05		Geminibasidiomycetes	P2O5	-0.110277	0.999	< 0.3	>= 0.05
Acidobacteriota	Fe	0.151493	0.1708	< 0.3	>= 0.05		Geminibasidiomycetes	Fe	-0.162707	0.999	< 0.3	>= 0.05
Acidobacteriota	Mn	0.274289	0.0373333	< 0.3	0.01 - 0.05		Geminibasidiomycetes	Mn	0.264409	0.14	< 0.3	>= 0.05
Acidobacteriota	Water	0.0725284	0.376	< 0.3	>= 0.05		Geminibasidiomycetes	Water	-0.165584	0.999	< 0.3	>= 0.05
Acidobacteriota	Cu	-0.0800537	0.976	< 0.3	>= 0.05		Geminibasidiomycetes	Cu	-0.0360564	0.889778	< 0.3	>= 0.05
Acidobacteriota	Zn	0.0504066	0.41475	< 0.3	>= 0.05		Geminibasidiomycetes	Zn	-0.213853	0.999	< 0.3	>= 0.05
Actinomycetota	pH	-0.0693509	0.99	< 0.3	>= 0.05		Mortierellomycetes	pH	-0.0570152	0.782833	< 0.3	>= 0.05
Actinomycetota	SOM	0.0449454	0.51625	< 0.3	>= 0.05		Mortierellomycetes	SOM	0.0786166	0.399778	< 0.3	>= 0.05
Actinomycetota	TN	0.289753	0.0224	< 0.3	0.01 - 0.05		Mortierellomycetes	TN	0.344035	0.021	0.3 - 0.6	0.01 - 0.05
Actinomycetota	Ca	-0.163968	0.99	< 0.3	>= 0.05		Mortierellomycetes	Ca	-0.319994	0.998	< 0.3	>= 0.05
Actinomycetota	Mg	-0.0880653	0.99	< 0.3	>= 0.05		Mortierellomycetes	Mg	-0.0247343	0.687273	< 0.3	>= 0.05
Actinomycetota	K	-0.187706	0.99	< 0.3	>= 0.05		Mortierellomycetes	K	-0.183904	0.998	< 0.3	>= 0.05
Actinomycetota	Na	-0.112544	0.99	< 0.3	>= 0.05		Mortierellomycetes	Na	0.0826036	0.34475	< 0.3	>= 0.05
Actinomycetota	TP	0.416062	0.014	0.3 - 0.6	0.01 - 0.05		Mortierellomycetes	TP	0.326521	0.014	0.3 - 0.6	0.01 - 0.05
Actinomycetota	P2O5	0.152191	0.164	< 0.3	>= 0.05		Mortierellomycetes	P2O5	-0.0189197	0.687273	< 0.3	>= 0.05
Actinomycetota	Fe	0.317003	0.0224	0.3 - 0.6	0.01 - 0.05		Mortierellomycetes	Fe	0.269228	0.0735	< 0.3	>= 0.05
Actinomycetota	Mn	0.357191	0.0224	0.3 - 0.6	0.01 - 0.05		Mortierellomycetes	Mn	0.209955	0.1064	< 0.3	>= 0.05
Actinomycetota	Water	0.513294	0.014	0.3 - 0.6	0.01 - 0.05		Mortierellomycetes	Water	0.196324	0.26	< 0.3	>= 0.05
Actinomycetota	Cu	-0.0902061	0.99	< 0.3	>= 0.05		Mortierellomycetes	Cu	0.187376	0.133	< 0.3	>= 0.05
Actinomycetota	Zn	0.197404	0.0513333	< 0.3	>= 0.05		Mortierellomycetes	Zn	0.256204	0.0735	< 0.3	>= 0.05
Vulcanimicrobiota	pH	0.107998	0.329	< 0.3	>= 0.05		Rozellomycotina_cls_Incertae_sedis	pH	-0.00579926	0.586727	< 0.3	>= 0.05
Vulcanimicrobiota	SOM	-0.143444	0.945	< 0.3	>= 0.05		Rozellomycotina_cls_Incertae_sedis	SOM	0.0689284	0.466667	< 0.3	>= 0.05
Vulcanimicrobiota	TN	-0.0352344	0.7735	< 0.3	>= 0.05		Rozellomycotina_cls_Incertae_sedis	TN	0.14655	0.3885	< 0.3	>= 0.05
Vulcanimicrobiota	Ca	-0.0287988	0.747091	< 0.3	>= 0.05		Rozellomycotina_cls_Incertae_sedis	Ca	-0.173172	0.955	< 0.3	>= 0.05
Vulcanimicrobiota	Mg	0.0544698	0.51275	< 0.3	>= 0.05		Rozellomycotina_cls_Incertae_sedis	Mg	0.143251	0.417667	< 0.3	>= 0.05
Vulcanimicrobiota	K	-0.07718	0.837846	< 0.3	>= 0.05		Rozellomycotina_cls_Incertae_sedis	K	0.0280891	0.574	< 0.3	>= 0.05
Vulcanimicrobiota	Na	0.00803634	0.648667	< 0.3	>= 0.05		Rozellomycotina_cls_Incertae_sedis	Na	0.0635692	0.466667	< 0.3	>= 0.05
Vulcanimicrobiota	TP	0.29241	0.07	< 0.3	>= 0.05		Rozellomycotina_cls_Incertae_sedis	TP	0.200955	0.301	< 0.3	>= 0.05
Vulcanimicrobiota	P2O5	0.0684377	0.484	< 0.3	>= 0.05		Rozellomycotina_cls_Incertae_sedis	P2O5	-0.192186	0.955	< 0.3	>= 0.05
Vulcanimicrobiota	Fe	0.193449	0.1036	< 0.3	>= 0.05		Rozellomycotina_cls_Incertae_sedis	Fe	0.257012	0.301	< 0.3	>= 0.05
Vulcanimicrobiota	Mn	-0.0113763	0.747091	< 0.3	>= 0.05		Rozellomycotina_cls_Incertae_sedis	Mn	0.0952927	0.417667	< 0.3	>= 0.05
Vulcanimicrobiota	Water	0.185454	0.1036	< 0.3	>= 0.05		Rozellomycotina_cls_Incertae_sedis	Water	-0.2374	0.955	< 0.3	>= 0.05
Vulcanimicrobiota	Cu	0.204287	0.1036	< 0.3	>= 0.05		Rozellomycotina_cls_Incertae_sedis	Cu	0.171074	0.3885	< 0.3	>= 0.05
Vulcanimicrobiota	Zn	0.172449	0.1036	< 0.3	>= 0.05		Rozellomycotina_cls_Incertae_sedis	Zn	0.0766681	0.466667	< 0.3	>= 0.05
RCP2-54	pH	-0.131656	0.899	< 0.3	>= 0.05		Rozellomycota_cls_Incertae_sedis	pH	0.104789	0.5684	< 0.3	>= 0.05
RCP2-54	SOM	-0.0344428	0.7595	< 0.3	>= 0.05		Rozellomycota_cls_Incertae_sedis	SOM	-0.0384941	0.663833	< 0.3	>= 0.05
RCP2-54	TN	0.18239	0.385	< 0.3	>= 0.05		Rozellomycota_cls_Incertae_sedis	TN	0.0260859	0.663833	< 0.3	>= 0.05
RCP2-54	Ca	-0.129346	0.899	< 0.3	>= 0.05		Rozellomycota_cls_Incertae_sedis	Ca	-0.0703905	0.692462	< 0.3	>= 0.05
RCP2-54	Mg	0.0556947	0.561556	< 0.3	>= 0.05		Rozellomycota_cls_Incertae_sedis	Mg	-0.0173039	0.663833	< 0.3	>= 0.05
RCP2-54	K	0.0372396	0.561556	< 0.3	>= 0.05		Rozellomycota_cls_Incertae_sedis	K	-0.183627	0.939	< 0.3	>= 0.05
RCP2-54	Na	-0.00949143	0.661818	< 0.3	>= 0.05		Rozellomycota_cls_Incertae_sedis	Na	0.00406817	0.663833	< 0.3	>= 0.05
RCP2-54	TP	0.172047	0.385	< 0.3	>= 0.05		Rozellomycota_cls_Incertae_sedis	TP	0.0240416	0.663833	< 0.3	>= 0.05
RCP2-54	P2O5	-0.00467018	0.661818	< 0.3	>= 0.05		Rozellomycota_cls_Incertae_sedis	P2O5	-0.0365264	0.663833	< 0.3	>= 0.05
RCP2-54	Fe	0.0805257	0.561556	< 0.3	>= 0.05		Rozellomycota_cls_Incertae_sedis	Fe	0.101087	0.5684	< 0.3	>= 0.05
RCP2-54	Mn	0.046839	0.561556	< 0.3	>= 0.05		Rozellomycota_cls_Incertae_sedis	Mn	0.181278	0.441	< 0.3	>= 0.05
RCP2-54	Water	0.107213	0.561556	< 0.3	>= 0.05		Rozellomycota_cls_Incertae_sedis	Water	0.0103689	0.663833	< 0.3	>= 0.05
RCP2-54	Cu	0.0369032	0.561556	< 0.3	>= 0.05		Rozellomycota_cls_Incertae_sedis	Cu	0.258689	0.336	< 0.3	>= 0.05
RCP2-54	Zn	0.0489077	0.561556	< 0.3	>= 0.05		Rozellomycota_cls_Incertae_sedis	Zn	0.121758	0.5684	< 0.3	>= 0.05
Bacteroidota	pH	0.0380217	1	< 0.3	>= 0.05		Umbelopsidomycetes	pH	-0.0392406	0.9254	< 0.3	>= 0.05
Bacteroidota	SOM	-0.10143	1	< 0.3	>= 0.05		Umbelopsidomycetes	SOM	-0.129302	0.930462	< 0.3	>= 0.05
Bacteroidota	TN	-0.28916	1	< 0.3	>= 0.05		Umbelopsidomycetes	TN	-0.0934544	0.930462	< 0.3	>= 0.05
Bacteroidota	Ca	-0.0151939	1	< 0.3	>= 0.05		Umbelopsidomycetes	Ca	0.00132626	0.759111	< 0.3	>= 0.05
Bacteroidota	Mg	0.222119	0.224	< 0.3	>= 0.05		Umbelopsidomycetes	Mg	0.194795	0.252	< 0.3	>= 0.05
Bacteroidota	K	0.216333	0.224	< 0.3	>= 0.05		Umbelopsidomycetes	K	0.18961	0.252	< 0.3	>= 0.05
Bacteroidota	Na	-0.0221362	1	< 0.3	>= 0.05		Umbelopsidomycetes	Na	0.0439072	0.6195	< 0.3	>= 0.05
Bacteroidota	TP	-0.327885	1	< 0.3	>= 0.05		Umbelopsidomycetes	TP	0.0457117	0.6195	< 0.3	>= 0.05
Bacteroidota	P2O5	-0.186129	1	< 0.3	>= 0.05		Umbelopsidomycetes	P2O5	-0.259013	0.988	< 0.3	>= 0.05
Bacteroidota	Fe	-0.123892	1	< 0.3	>= 0.05		Umbelopsidomycetes	Fe	0.185646	0.252	< 0.3	>= 0.05
Bacteroidota	Mn	0.0030245	1	< 0.3	>= 0.05		Umbelopsidomycetes	Mn	0.0661363	0.6195	< 0.3	>= 0.05
Bacteroidota	Water	-0.0828227	1	< 0.3	>= 0.05		Umbelopsidomycetes	Water	-0.101344	0.930462	< 0.3	>= 0.05
Bacteroidota	Cu	0.228009	0.224	< 0.3	>= 0.05		Umbelopsidomycetes	Cu	0.0364784	0.6195	< 0.3	>= 0.05
Bacteroidota	Zn	0.11045	0.5425	< 0.3	>= 0.05		Umbelopsidomycetes	Zn	0.113302	0.4795	< 0.3	>= 0.05
Bacillota	pH	0.115922	0.37	< 0.3	>= 0.05
Bacillota	SOM	-0.140629	0.974167	< 0.3	>= 0.05
Bacillota	TN	-0.0390841	0.8232	< 0.3	>= 0.05
Bacillota	Ca	0.033452	0.612889	< 0.3	>= 0.05
Bacillota	Mg	-0.24803	0.979	< 0.3	>= 0.05
Bacillota	K	-0.201479	0.979	< 0.3	>= 0.05
Bacillota	Na	0.174214	0.198333	< 0.3	>= 0.05
Bacillota	TP	0.174577	0.198333	< 0.3	>= 0.05
Bacillota	P2O5	0.0802646	0.51275	< 0.3	>= 0.05
Bacillota	Fe	0.167031	0.198333	< 0.3	>= 0.05
Bacillota	Mn	0.245973	0.189	< 0.3	>= 0.05
Bacillota	Water	0.364828	0.112	0.3 - 0.6	>= 0.05
Bacillota	Cu	-0.0660095	0.963455	< 0.3	>= 0.05
Bacillota	Zn	0.174511	0.198333	< 0.3	>= 0.05
Myxococcota	pH	0.00382364	0.613455	< 0.3	>= 0.05
Myxococcota	SOM	0.0835479	0.30975	< 0.3	>= 0.05
Myxococcota	TN	0.0989476	0.288	< 0.3	>= 0.05
Myxococcota	Ca	0.00791488	0.613455	< 0.3	>= 0.05
Myxococcota	Mg	-0.0430872	0.7	< 0.3	>= 0.05
Myxococcota	K	-0.0297481	0.7	< 0.3	>= 0.05
Myxococcota	Na	0.051745	0.362444	< 0.3	>= 0.05
Myxococcota	TP	0.173023	0.1505	< 0.3	>= 0.05
Myxococcota	P2O5	0.216314	0.1505	< 0.3	>= 0.05
Myxococcota	Fe	0.13264	0.1876	< 0.3	>= 0.05
Myxococcota	Mn	0.156358	0.1505	< 0.3	>= 0.05
Myxococcota	Water	0.365352	0.014	0.3 - 0.6	0.01 - 0.05
Myxococcota	Cu	-0.204291	0.996	< 0.3	>= 0.05
Myxococcota	Zn	0.0902754	0.288	< 0.3	>= 0.05
Candidatus_Saccharibacteria	pH	-0.0719659	0.817385	< 0.3	>= 0.05
Candidatus_Saccharibacteria	SOM	-0.0204598	0.792909	< 0.3	>= 0.05
Candidatus_Saccharibacteria	TN	0.00844775	0.792909	< 0.3	>= 0.05
Candidatus_Saccharibacteria	Ca	0.0989292	0.501667	< 0.3	>= 0.05
Candidatus_Saccharibacteria	Mg	0.163851	0.336	< 0.3	>= 0.05
Candidatus_Saccharibacteria	K	0.109012	0.483	< 0.3	>= 0.05
Candidatus_Saccharibacteria	Na	-0.113632	0.9	< 0.3	>= 0.05
Candidatus_Saccharibacteria	TP	0.0679164	0.501667	< 0.3	>= 0.05
Candidatus_Saccharibacteria	P2O5	0.187238	0.336	< 0.3	>= 0.05
Candidatus_Saccharibacteria	Fe	-0.0137935	0.792909	< 0.3	>= 0.05
Candidatus_Saccharibacteria	Mn	0.0213357	0.716	< 0.3	>= 0.05
Candidatus_Saccharibacteria	Water	0.132064	0.483	< 0.3	>= 0.05
Candidatus_Saccharibacteria	Cu	-0.054943	0.807333	< 0.3	>= 0.05
Candidatus_Saccharibacteria	Zn	-0.0344228	0.792909	< 0.3	>= 0.05

## Sheet: Statistical result_Fig. S3
Normality test (Shapiro-Wilk test)					t-test result
Month	W	P	Index		Month	t	df	P	Index
July	0.639894	0.00135075	pH		July	2	2	0.183503	pH
September	0.853192	0.167003	pH		September	0	4	1	pH
November	0.813741	0.0778434	pH		November	1.78885	2.94118	0.17342	pH
July	0.722165	0.0104956	SOM		July	-0.453432	2.03692	0.693972	SOM
September	0.99169	0.992891	SOM		September	2.11277	3.98306	0.102465	SOM
November	0.952329	0.759098	SOM		November	4.17445	3.19932	0.0220493	SOM
July	0.898479	0.365019	TN		July	0.873658	3.00899	0.446432	TN
September	0.882811	0.282218	TN		September	4.81625	2.94844	0.0177405	TN
November	0.852474	0.164803	TN		November	7.46191	2.53802	0.00864345	TN
July	0.757002	0.0233051	Ca		July	0.54235	2.58057	0.630851	Ca
September	0.780377	0.0388587	Ca		September	-0.135935	3.80738	0.898754	Ca
November	0.636081	0.00122132	Ca		November	1.28822	2.02984	0.324978	Ca
July	0.941854	0.674174	Mg		July	-1.34846	3.99981	0.248806	Mg
September	0.818499	0.0856486	Mg		September	-1.90294	2.37433	0.176933	Mg
November	0.949977	0.740098	Mg		November	-1.10411	3.97831	0.331807	Mg
July	0.778338	0.0371934	K		July	-1.14827	2.54154	0.347387	K
September	0.921258	0.514466	K		September	-1.04932	3.49898	0.361033	K
November	0.865704	0.209612	K		November	-1.52473	2.88953	0.228106	K
July	0.926629	0.554329	Na		July	0.40287	3.25032	0.712094	Na
September	0.816923	0.0829877	Na		September	-1.2147	3.41131	0.301813	Na
November	0.905068	0.404749	Na		November	-2.51126	2.6973	0.0962846	Na
July	0.860625	0.191321	TP		July	2.50341	2.48206	0.105024	TP
September	0.828056	0.103482	TP		September	9.4337	2.67323	0.00398429	TP
November	0.8126	0.0760685	TP		November	2.66949	2.29293	0.100791	TP
July	0.925797	0.548059	P2O5		July	3.72598	3.80798	0.0222297	P2O5
September	0.905776	0.409198	P2O5		September	2.89663	3.02566	0.0620324	P2O5
November	0.937508	0.63919	P2O5		November	4.3692	3.74189	0.0138679	P2O5
July	0.775305	0.0348365	Fe		July	-2.1433	2.18797	0.154289	Fe
September	0.959074	0.812573	Fe		September	-3.71164	3.58163	0.0250544	Fe
November	0.916791	0.482557	Fe		November	-1.8759	2.74351	0.165871	Fe
July	0.85043	0.15867	Mn		July	7.2365	3.2171	0.00428868	Mn
September	0.963114	0.843388	Mn		September	0.637781	3.81627	0.559866	Mn
November	0.881222	0.274717	Mn		November	7.03401	3.01832	0.0057871	Mn
July	0.867382	0.215969	Water		July	5.85377	2.21327	0.0219811	Water
September	0.860277	0.190119	Water		September	8.71733	3.61946	0.00147977	Water
November	0.876366	0.252782	Water		November	7.16002	2.92147	0.00612455	Water
July	0.9325	0.599541	Cu		July	1.06066	2.70984	0.37411	Cu
September	0.927185	0.558545	Cu		September	-0.271607	4	0.799366	Cu
November	0.841674	0.134588	Cu		November	-0.329293	3.75935	0.759456	Cu
July	0.913013	0.456516	Zn		July	-2.20903	3.23912	0.107593	Zn
September	0.920934	0.512112	Zn		September	-2.29558	2.78547	0.112182	Zn
November	0.974876	0.923436	Zn		November	-0.216119	2.13466	0.847806	Zn
