# Supplementary material for: Multi-meta-omics reveal unique symbiotic synchronization between ectomycorrhizal fungus and soil microbiome in Tricholoma matsutake habitat
Source: Microbiome. 2025 Dec 11;14:23. doi: 10.1186/s40168-025-02292-7 (PMC12801662; doi:10.1186/s40168-025-02292-7)
Supplement: Supplementary file 3 — Additional file 2. [file 40168_2025_2292_MOESM2_ESM.zip › Additional file 5_Table S4.xlsx]

## Sheet: Content
Table S4. Metagenome data
Sheet	Contents
Metagenome statistics	Basic statistics of the metagenomic samples
Species_Bacteria	The bacterial species list
Species_Fungi	The fungal species list
Phylum abundance - Species abundance_Bacteria	Absolute and relative abundance values of bacterial taxa
Phylum abundance - Species abundance_Fungi	Absolute and relative abundance values of fungal taxa
PERMANOVA	PERMANOVA result

## Sheet: Metagenome statistics
Inidvidual assembly	Y22TmD1	Y22TmD2	Y22TmD3	Y22TmD4	Y22TmD5	Y22TmM1	Y22TmM2	Y22TmM3	Y22TmM4	Y22TmM5	Y23TmD1	Y23TmD2	Y23TmD3	Y23TmD4	Y23TmD5	Y23TmM1	Y23TmM2	Y23TmM3	Y23TmM4	Y23TmM5
Read Counts-fwd (initial)	40134446	42922813	42024057	40520810	41149518	41296980	39515189	39886586	40088012	42446306	47755118	57761656	55134016	59035675	55664466	58305908	52131671	51778361	52834942	70881046
Read Counts-rev (initial)	40134446	42922813	42024057	40520810	41149518	41296980	39515189	39886586	40088012	42446306	47755118	57761656	55134016	59035675	55664466	58305908	52131671	51778361	52834942	70881046
Read Counts-fwd (after trimming)	39351728	42283494	41298810	39799836	40401981	40550159	38925917	38927944	39345242	41490708	46772992	56770152	54005163	57835995	54558538	57214687	51087367	50856868	51740819	69502081
Read Counts-rev (after trimming)	39351728	42283494	41298810	39799836	40401981	40550159	38925917	38927944	39345242	41490708	46772992	56770152	54005163	57835995	54558538	57214687	51087367	50856868	51740819	69502081
Total bases-fwd (Gbp) (after trimming)	5.8	6.3	6.1	5.9	6	6	5.8	5.8	5.8	6.2	6.9	8.4	8	8.6	8.1	8.5	7.6	7.6	7.7	10.3
Total bases-rev (Gbp) (after trimming)	5.8	6.3	6.1	5.9	6	6	5.8	5.8	5.8	6.2	6.9	8.4	8	8.6	8.1	8.5	7.6	7.6	7.7	10.3
Contig counts	912604	915745	929406	877952	940667	1427956	1389313	1505746	1500480	1492200	1347907	1115369	1104254	1185634	1449428	2063148	1878920	1731995	1933949	2612711
N50 (bp)	116574	119579	136243	132013	135236	401696	388394	401106	404303	411578	308106	156031	146201	163534	247232	579151	522677	471580	508300	664999
L50	1377	1311	1306	1353	1327	733	743	780	767	753	797	1454	1488	1412	1063	742	755	755	801	817
N90 (bp)	665377	675041	686580	646173	693391	1166222	1135780	1221157	1219900	1214226	1075809	812824	800191	865635	1109656	1681169	1532384	1409162	1559680	2096986
L90	437	438	442	441	445	420	421	423	422	421	416	452	458	444	436	422	421	420	423	425
GC(%)	53.94	55.99	60.74	62.51	62.5	62.28	62.19	61.87	61.77	61.8	58.2	62.01	60.7	61.99	62.3	61.21	62.07	62.22	61.63	61.98
Bacterial contigs	379458	455295	560248	595273	647478	1070117	1012430	1091697	1077621	1088398	773598	734256	690393	794041	985542	1372998	1391453	1270718	1344586	1835651
Fungal contigs	253173	189518	84363	32129	17455	1002	1411	1290	1735	8192	132509	33566	60904	31414	7899	65991	1309	965	1731	2530
Bacterial genes annotated by metaprokka	620735	750983	1015858	1067460	1149920	1519968	1445213	1594585	1563938	1558051	1116713	1328995	1292105	1431410	1626625	1949215	1991455	1828262	1963135	2714739
Fungal genes annotated by metaeuk	282923	206457	72167	24870	14563	1654	1873	1784	1944	6849	126072	29001	50630	25929	8118	54039	2021	1516	2455	3655
Co-assembly	TmD	TmM
Contig	1414966	3273508
N50 (bp)	215113	846791
L50	3437	2028
N90 (bp)	282998	379801
L90	2849	3008
GC(%)	59.7	62.2
Bacterial contigs	882908	2327701
Fungal contigs	143664	16119
Bacterial genes annotated by metaprokka	2874661	6027358
Fungal genes annotated by metaeuk	274892	26767
Individual+Co-assembly
Contig	4688474
Bacterial contigs	3210609
Fungal contigs	159783
Bacterial genes annotated by metaprokka	40440240
Fungal genes annotated by metaeuk	1224896
After protein clustering
Bacterial representative genes	17024354
Fungal representative genes	579346

## Sheet: Species_Bacteria
SpeciesID	Domain	Kingdom	Phylum	Class	Order	Family	Genus	Species
Actinomycetes_Unidentified	Bacteria	Unidentified	Actinomycetota	Actinomycetes	Unidentified	Unidentified	Unidentified	Unidentified
Acidobacteriota_Unidentified	Bacteria	Unidentified	Acidobacteriota	Unidentified	Unidentified	Unidentified	Unidentified	Unidentified
Acidobacteriales bacterium 59-55	Bacteria	Unidentified	Acidobacteriota	Terriglobia	Terriglobales	Unidentified	Unidentified	Acidobacteriales bacterium 59-55
Bacteria_Unidentified	Bacteria	Unidentified	Unidentified	Unidentified	Unidentified	Unidentified	Unidentified	Unidentified
Chloroflexota bacterium	Bacteria	Unidentified	Chloroflexota	Unidentified	Unidentified	Unidentified	Unidentified	Chloroflexota bacterium
Ktedonobacteria_Unidentified	Bacteria	Unidentified	Chloroflexota	Ktedonobacteria	Unidentified	Unidentified	Unidentified	Unidentified
Bradyrhizobium_Unidentified	Bacteria	Unidentified	Pseudomonadota	Alphaproteobacteria	Hyphomicrobiales	Nitrobacteraceae	Bradyrhizobium	Unidentified
Granulicella sibirica	Bacteria	Unidentified	Acidobacteriota	Terriglobia	Terriglobales	Acidobacteriaceae	Granulicella	Granulicella sibirica
Alphaproteobacteria bacterium	Bacteria	Unidentified	Pseudomonadota	Alphaproteobacteria	Unidentified	Unidentified	Unidentified	Alphaproteobacteria bacterium
Candidatus Eremiobacteraeota bacterium	Bacteria	Unidentified	Candidatus Eremiobacterota	Unidentified	Unidentified	Unidentified	Unidentified	Candidatus Eremiobacteraeota bacterium
Trebonia_Unidentified	Bacteria	Unidentified	Actinomycetota	Actinomycetes	Streptosporangiales	Treboniaceae	Trebonia	Unidentified
Actinomycetota_Unidentified	Bacteria	Unidentified	Actinomycetota	Unidentified	Unidentified	Unidentified	Unidentified	Unidentified
Gammaproteobacteria bacterium	Bacteria	Unidentified	Pseudomonadota	Gammaproteobacteria	Unidentified	Unidentified	Unidentified	Gammaproteobacteria bacterium
Alphaproteobacteria_Unidentified	Bacteria	Unidentified	Pseudomonadota	Alphaproteobacteria	Unidentified	Unidentified	Unidentified	Unidentified
Chondromyces crocatus	Bacteria	Unidentified	Myxococcota	Unidentified	Polyangiales	Polyangiaceae	Chondromyces	Chondromyces crocatus
Pseudomonadota_Unidentified	Bacteria	Unidentified	Pseudomonadota	Unidentified	Unidentified	Unidentified	Unidentified	Unidentified
Deltaproteobacteria bacterium	Bacteria	Unidentified	Unidentified	Deltaproteobacteria	Unidentified	Unidentified	Unidentified	Deltaproteobacteria bacterium
Acetobacteraceae_Unidentified	Bacteria	Unidentified	Pseudomonadota	Alphaproteobacteria	Rhodospirillales	Acetobacteraceae	Unidentified	Unidentified
Ktedonobacter sp. SOSP1-52	Bacteria	Unidentified	Chloroflexota	Ktedonobacteria	Ktedonobacterales	Ktedonobacteraceae	Ktedonobacter	Ktedonobacter sp. SOSP1-52
Methylococcaceae_Unidentified	Bacteria	Unidentified	Pseudomonadota	Gammaproteobacteria	Methylococcales	Methylococcaceae	Unidentified	Unidentified
Ktedonobacteria bacterium brp13	Bacteria	Unidentified	Chloroflexota	Ktedonobacteria	Unidentified	Unidentified	Unidentified	Ktedonobacteria bacterium brp13
Chloroflexota_Unidentified	Bacteria	Unidentified	Chloroflexota	Unidentified	Unidentified	Unidentified	Unidentified	Unidentified
Acidobacteriaceae_Unidentified	Bacteria	Unidentified	Acidobacteriota	Terriglobia	Terriglobales	Acidobacteriaceae	Unidentified	Unidentified
Bacillales_Unidentified	Bacteria	Unidentified	Bacillota	Bacilli	Bacillales	Unidentified	Unidentified	Unidentified
Actinoplanes tereljensis	Bacteria	Unidentified	Actinomycetota	Actinomycetes	Micromonosporales	Micromonosporaceae	Actinoplanes	Actinoplanes tereljensis
Pseudonocardiaceae_Unidentified	Bacteria	Unidentified	Actinomycetota	Actinomycetes	Pseudonocardiales	Pseudonocardiaceae	Unidentified	Unidentified
Actinomadura_Unidentified	Bacteria	Unidentified	Actinomycetota	Actinomycetes	Streptosporangiales	Thermomonosporaceae	Actinomadura	Unidentified
Solirubrobacter_Unidentified	Bacteria	Unidentified	Actinomycetota	Thermoleophilia	Solirubrobacterales	Solirubrobacteraceae	Solirubrobacter	Unidentified
Paraburkholderia youngii	Bacteria	Unidentified	Pseudomonadota	Betaproteobacteria	Burkholderiales	Burkholderiaceae	Paraburkholderia	Paraburkholderia youngii
Planctomycetia_Unidentified	Bacteria	Unidentified	Planctomycetota	Planctomycetia	Unidentified	Unidentified	Unidentified	Unidentified
Bradyrhizobium erythrophlei	Bacteria	Unidentified	Pseudomonadota	Alphaproteobacteria	Hyphomicrobiales	Nitrobacteraceae	Bradyrhizobium	Bradyrhizobium erythrophlei
Nitrobacteraceae_Unidentified	Bacteria	Unidentified	Pseudomonadota	Alphaproteobacteria	Hyphomicrobiales	Nitrobacteraceae	Unidentified	Unidentified
Actinobacillus pleuropneumoniae	Bacteria	Unidentified	Pseudomonadota	Gammaproteobacteria	Pasteurellales	Pasteurellaceae	Actinobacillus	Actinobacillus pleuropneumoniae
Ktedonobacter racemifer	Bacteria	Unidentified	Chloroflexota	Ktedonobacteria	Ktedonobacterales	Ktedonobacteraceae	Ktedonobacter	Ktedonobacter racemifer
Burkholderiaceae_Unidentified	Bacteria	Unidentified	Pseudomonadota	Betaproteobacteria	Burkholderiales	Burkholderiaceae	Unidentified	Unidentified
Mycobacterium_Unidentified	Bacteria	Unidentified	Actinomycetota	Actinomycetes	Mycobacteriales	Mycobacteriaceae	Mycobacterium	Unidentified
Paraburkholderia_Unidentified	Bacteria	Unidentified	Pseudomonadota	Betaproteobacteria	Burkholderiales	Burkholderiaceae	Paraburkholderia	Unidentified
Terriglobales_Unidentified	Bacteria	Unidentified	Acidobacteriota	Terriglobia	Terriglobales	Unidentified	Unidentified	Unidentified
Caballeronia sp. SEWSISQ10-4 2	Bacteria	Unidentified	Pseudomonadota	Betaproteobacteria	Burkholderiales	Burkholderiaceae	Caballeronia	Caballeronia sp. SEWSISQ10-4 2
Streptosporangiales_Unidentified	Bacteria	Unidentified	Actinomycetota	Actinomycetes	Streptosporangiales	Unidentified	Unidentified	Unidentified
Granulicella rosea	Bacteria	Unidentified	Acidobacteriota	Terriglobia	Terriglobales	Acidobacteriaceae	Granulicella	Granulicella rosea
Gammaproteobacteria_Unidentified	Bacteria	Unidentified	Pseudomonadota	Gammaproteobacteria	Unidentified	Unidentified	Unidentified	Unidentified
uncultured Solirubrobacteraceae bacterium	Bacteria	Unidentified	Actinomycetota	Thermoleophilia	Solirubrobacterales	Solirubrobacteraceae	Unidentified	uncultured Solirubrobacteraceae bacterium
Bradyrhizobium lablabi	Bacteria	Unidentified	Pseudomonadota	Alphaproteobacteria	Hyphomicrobiales	Nitrobacteraceae	Bradyrhizobium	Bradyrhizobium lablabi
Edaphobacter modestus	Bacteria	Unidentified	Acidobacteriota	Terriglobia	Terriglobales	Acidobacteriaceae	Edaphobacter	Edaphobacter modestus
Urbifossiella limnaea	Bacteria	Unidentified	Planctomycetota	Planctomycetia	Gemmatales	Gemmataceae	Urbifossiella	Urbifossiella limnaea
Acidobacteriota bacterium	Bacteria	Unidentified	Acidobacteriota	Unidentified	Unidentified	Unidentified	Unidentified	Acidobacteriota bacterium
Paenibacillus_Unidentified	Bacteria	Unidentified	Bacillota	Bacilli	Bacillales	Paenibacillaceae	Paenibacillus	Unidentified
Hyphomicrobiales_Unidentified	Bacteria	Unidentified	Pseudomonadota	Alphaproteobacteria	Hyphomicrobiales	Unidentified	Unidentified	Unidentified
Rhodospirillales_Unidentified	Bacteria	Unidentified	Pseudomonadota	Alphaproteobacteria	Rhodospirillales	Unidentified	Unidentified	Unidentified
Mycobacteriaceae_Unidentified	Bacteria	Unidentified	Actinomycetota	Actinomycetes	Mycobacteriales	Mycobacteriaceae	Unidentified	Unidentified
Alicyclobacillus_Unidentified	Bacteria	Unidentified	Bacillota	Bacilli	Bacillales	Alicyclobacillaceae	Alicyclobacillus	Unidentified
Acidimicrobiia bacterium	Bacteria	Unidentified	Actinomycetota	Acidimicrobiia	Unidentified	Unidentified	Unidentified	Acidimicrobiia bacterium
Microvirga_Unidentified	Bacteria	Unidentified	Pseudomonadota	Alphaproteobacteria	Hyphomicrobiales	Methylobacteriaceae	Microvirga	Unidentified
Aquisphaera giovannonii	Bacteria	Unidentified	Planctomycetota	Planctomycetia	Isosphaerales	Isosphaeraceae	Aquisphaera	Aquisphaera giovannonii
Chthoniobacter flavus	Bacteria	Unidentified	Verrucomicrobiota	Spartobacteria	Chthoniobacterales	Chthoniobacteraceae	Chthoniobacter	Chthoniobacter flavus
Candidatus Rokubacteria_Unidentified	Bacteria	Unidentified	Candidatus Rokubacteria	Unidentified	Unidentified	Unidentified	Unidentified	Unidentified
Streptomyces_Unidentified	Bacteria	Unidentified	Actinomycetota	Actinomycetes	Kitasatosporales	Streptomycetaceae	Streptomyces	Unidentified
Actinomycetota bacterium	Bacteria	Unidentified	Actinomycetota	Unidentified	Unidentified	Unidentified	Unidentified	Actinomycetota bacterium
Caballeronia_Unidentified	Bacteria	Unidentified	Pseudomonadota	Betaproteobacteria	Burkholderiales	Burkholderiaceae	Caballeronia	Unidentified
Ktedonobacter_Unidentified	Bacteria	Unidentified	Chloroflexota	Ktedonobacteria	Ktedonobacterales	Ktedonobacteraceae	Ktedonobacter	Unidentified
Mycobacteriales_Unidentified	Bacteria	Unidentified	Actinomycetota	Actinomycetes	Mycobacteriales	Unidentified	Unidentified	Unidentified
Mesorhizobium sp. Root102	Bacteria	Unidentified	Pseudomonadota	Alphaproteobacteria	Hyphomicrobiales	Phyllobacteriaceae	Mesorhizobium	Mesorhizobium sp. Root102
Brevibacillus parabrevis	Bacteria	Unidentified	Bacillota	Bacilli	Bacillales	Paenibacillaceae	Brevibacillus	Brevibacillus parabrevis
Bradyrhizobium sp. URHD0069	Bacteria	Unidentified	Pseudomonadota	Alphaproteobacteria	Hyphomicrobiales	Nitrobacteraceae	Bradyrhizobium	Bradyrhizobium sp. URHD0069
Trebonia kvetii	Bacteria	Unidentified	Actinomycetota	Actinomycetes	Streptosporangiales	Treboniaceae	Trebonia	Trebonia kvetii
Mycobacterium riyadhense	Bacteria	Unidentified	Actinomycetota	Actinomycetes	Mycobacteriales	Mycobacteriaceae	Mycobacterium	Mycobacterium riyadhense
Streptomycetaceae_Unidentified	Bacteria	Unidentified	Actinomycetota	Actinomycetes	Kitasatosporales	Streptomycetaceae	Unidentified	Unidentified
Edaphobacter lichenicola	Bacteria	Unidentified	Acidobacteriota	Terriglobia	Terriglobales	Acidobacteriaceae	Edaphobacter	Edaphobacter lichenicola
Solirubrobacterales bacterium	Bacteria	Unidentified	Actinomycetota	Thermoleophilia	Solirubrobacterales	Unidentified	Unidentified	Solirubrobacterales bacterium
Dictyobacter_Unidentified	Bacteria	Unidentified	Chloroflexota	Ktedonobacteria	Ktedonobacterales	Dictyobacteraceae	Dictyobacter	Unidentified
Edaphobacter_Unidentified	Bacteria	Unidentified	Acidobacteriota	Terriglobia	Terriglobales	Acidobacteriaceae	Edaphobacter	Unidentified
Mycolicibacterium moriokaense	Bacteria	Unidentified	Actinomycetota	Actinomycetes	Mycobacteriales	Mycobacteriaceae	Mycolicibacterium	Mycolicibacterium moriokaense
uncultured bacterium	Bacteria	Unidentified	Unidentified	Unidentified	Unidentified	Unidentified	Unidentified	uncultured bacterium
Bradyrhizobium sediminis	Bacteria	Unidentified	Pseudomonadota	Alphaproteobacteria	Hyphomicrobiales	Nitrobacteraceae	Bradyrhizobium	Bradyrhizobium sediminis
Candidatus Accumulibacter_Unidentified	Bacteria	Unidentified	Pseudomonadota	Betaproteobacteria	Unidentified	Unidentified	Candidatus Accumulibacter	Unidentified
Solirubrobacter sp. URHD0082	Bacteria	Unidentified	Actinomycetota	Thermoleophilia	Solirubrobacterales	Solirubrobacteraceae	Solirubrobacter	Solirubrobacter sp. URHD0082
Hyphomicrobium_Unidentified	Bacteria	Unidentified	Pseudomonadota	Alphaproteobacteria	Hyphomicrobiales	Hyphomicrobiaceae	Hyphomicrobium	Unidentified
Bradyrhizobium sp. Tv2a-2	Bacteria	Unidentified	Pseudomonadota	Alphaproteobacteria	Hyphomicrobiales	Nitrobacteraceae	Bradyrhizobium	Bradyrhizobium sp. Tv2a-2
Bradyrhizobium campsiandrae	Bacteria	Unidentified	Pseudomonadota	Alphaproteobacteria	Hyphomicrobiales	Nitrobacteraceae	Bradyrhizobium	Bradyrhizobium campsiandrae
Planctomycetota_Unidentified	Bacteria	Unidentified	Planctomycetota	Unidentified	Unidentified	Unidentified	Unidentified	Unidentified
Actinacidiphila_Unidentified	Bacteria	Unidentified	Actinomycetota	Actinomycetes	Kitasatosporales	Streptomycetaceae	Actinacidiphila	Unidentified
Nevskia soli	Bacteria	Unidentified	Pseudomonadota	Gammaproteobacteria	Nevskiales	Nevskiaceae	Nevskia	Nevskia soli
Corynebacterium pilbarense	Bacteria	Unidentified	Actinomycetota	Actinomycetes	Mycobacteriales	Corynebacteriaceae	Corynebacterium	Corynebacterium pilbarense
Burkholderia_Unidentified	Bacteria	Unidentified	Pseudomonadota	Betaproteobacteria	Burkholderiales	Burkholderiaceae	Burkholderia	Unidentified
Paenibacillus sp. GP183	Bacteria	Unidentified	Bacillota	Bacilli	Bacillales	Paenibacillaceae	Paenibacillus	Paenibacillus sp. GP183
Pseudonocardia sp.	Bacteria	Unidentified	Actinomycetota	Actinomycetes	Pseudonocardiales	Pseudonocardiaceae	Pseudonocardia	Pseudonocardia sp.
Granulicella mallensis	Bacteria	Unidentified	Acidobacteriota	Terriglobia	Terriglobales	Acidobacteriaceae	Granulicella	Granulicella mallensis
Roseiarcus fermentans	Bacteria	Unidentified	Pseudomonadota	Alphaproteobacteria	Hyphomicrobiales	Roseiarcaceae	Roseiarcus	Roseiarcus fermentans
Actinoallomurus iriomotensis	Bacteria	Unidentified	Actinomycetota	Actinomycetes	Streptosporangiales	Thermomonosporaceae	Actinoallomurus	Actinoallomurus iriomotensis
Rhizobiaceae_Unidentified	Bacteria	Unidentified	Pseudomonadota	Alphaproteobacteria	Hyphomicrobiales	Rhizobiaceae	Unidentified	Unidentified
Bradyrhizobium elkanii	Bacteria	Unidentified	Pseudomonadota	Alphaproteobacteria	Hyphomicrobiales	Nitrobacteraceae	Bradyrhizobium	Bradyrhizobium elkanii
Caballeronia mineralivorans	Bacteria	Unidentified	Pseudomonadota	Betaproteobacteria	Burkholderiales	Burkholderiaceae	Caballeronia	Caballeronia mineralivorans
Actinomadura alba	Bacteria	Unidentified	Actinomycetota	Actinomycetes	Streptosporangiales	Thermomonosporaceae	Actinomadura	Actinomadura alba
Bradyrhizobium sp. LTSPM299	Bacteria	Unidentified	Pseudomonadota	Alphaproteobacteria	Hyphomicrobiales	Nitrobacteraceae	Bradyrhizobium	Bradyrhizobium sp. LTSPM299
Actinomadura harenae	Bacteria	Unidentified	Actinomycetota	Actinomycetes	Streptosporangiales	Thermomonosporaceae	Actinomadura	Actinomadura harenae
Kibdelosporangium_Unidentified	Bacteria	Unidentified	Actinomycetota	Actinomycetes	Pseudonocardiales	Pseudonocardiaceae	Kibdelosporangium	Unidentified
Ktedonobacterales_Unidentified	Bacteria	Unidentified	Chloroflexota	Ktedonobacteria	Ktedonobacterales	Unidentified	Unidentified	Unidentified
Rhodoligotrophos_Unidentified	Bacteria	Unidentified	Pseudomonadota	Alphaproteobacteria	Hyphomicrobiales	Parvibaculaceae	Rhodoligotrophos	Unidentified
Candidatus Mycobacterium methanotrophicum	Bacteria	Unidentified	Actinomycetota	Actinomycetes	Mycobacteriales	Mycobacteriaceae	Mycobacterium	Candidatus Mycobacterium methanotrophicum
Trebonia sp.	Bacteria	Unidentified	Actinomycetota	Actinomycetes	Streptosporangiales	Treboniaceae	Trebonia	Trebonia sp.
Mycolicibacter_Unidentified	Bacteria	Unidentified	Actinomycetota	Actinomycetes	Mycobacteriales	Mycobacteriaceae	Mycolicibacter	Unidentified
Singulisphaera acidiphila	Bacteria	Unidentified	Planctomycetota	Planctomycetia	Isosphaerales	Isosphaeraceae	Singulisphaera	Singulisphaera acidiphila
Alphaproteobacteria bacterium 65-7	Bacteria	Unidentified	Pseudomonadota	Alphaproteobacteria	Unidentified	Unidentified	Unidentified	Alphaproteobacteria bacterium 65-7
Pseudonocardiales bacterium	Bacteria	Unidentified	Actinomycetota	Actinomycetes	Pseudonocardiales	Unidentified	Unidentified	Pseudonocardiales bacterium
Alloacidobacterium dinghuense	Bacteria	Unidentified	Acidobacteriota	Terriglobia	Terriglobales	Acidobacteriaceae	Alloacidobacterium	Alloacidobacterium dinghuense
Baekduia alba	Bacteria	Unidentified	Actinomycetota	Rubrobacteria	Rubrobacterales	Baekduiaceae	Baekduia	Baekduia alba
Bradyrhizobium sp. 186	Bacteria	Unidentified	Pseudomonadota	Alphaproteobacteria	Hyphomicrobiales	Nitrobacteraceae	Bradyrhizobium	Bradyrhizobium sp. 186
Rhodomicrobium_Unidentified	Bacteria	Unidentified	Pseudomonadota	Alphaproteobacteria	Hyphomicrobiales	Hyphomicrobiaceae	Rhodomicrobium	Unidentified
Chitinophaga agrisoli	Bacteria	Unidentified	Bacteroidota	Chitinophagia	Chitinophagales	Chitinophagaceae	Chitinophaga	Chitinophaga agrisoli
Micromonosporaceae_Unidentified	Bacteria	Unidentified	Actinomycetota	Actinomycetes	Micromonosporales	Micromonosporaceae	Unidentified	Unidentified
Mycolicibacterium sp. CBMA 234	Bacteria	Unidentified	Actinomycetota	Actinomycetes	Mycobacteriales	Mycobacteriaceae	Mycolicibacterium	Mycolicibacterium sp. CBMA 234
Burkholderia sp. PAMC 26561	Bacteria	Unidentified	Pseudomonadota	Betaproteobacteria	Burkholderiales	Burkholderiaceae	Burkholderia	Burkholderia sp. PAMC 26561
Conexibacter sp. S30A1	Bacteria	Unidentified	Actinomycetota	Thermoleophilia	Solirubrobacterales	Conexibacteraceae	Conexibacter	Conexibacter sp. S30A1
Aliidongia dinghuensis	Bacteria	Unidentified	Pseudomonadota	Alphaproteobacteria	Rhodospirillales	Rhodospirillaceae	Aliidongia	Aliidongia dinghuensis
Mycobacterium sp. AZCC_0083	Bacteria	Unidentified	Actinomycetota	Actinomycetes	Mycobacteriales	Mycobacteriaceae	Mycobacterium	Mycobacterium sp. AZCC_0083
Candidatus Thiomargarita nelsonii	Bacteria	Unidentified	Pseudomonadota	Gammaproteobacteria	Thiotrichales	Thiotrichaceae	Thiomargarita	Candidatus Thiomargarita nelsonii
Betaproteobacteria bacterium	Bacteria	Unidentified	Pseudomonadota	Betaproteobacteria	Unidentified	Unidentified	Unidentified	Betaproteobacteria bacterium
Nevskiaceae_Unidentified	Bacteria	Unidentified	Pseudomonadota	Gammaproteobacteria	Nevskiales	Nevskiaceae	Unidentified	Unidentified
Hyphomicrobium sp. CS1BSMeth3	Bacteria	Unidentified	Pseudomonadota	Alphaproteobacteria	Hyphomicrobiales	Hyphomicrobiaceae	Hyphomicrobium	Hyphomicrobium sp. CS1BSMeth3
Mycobacterium intracellulare	Bacteria	Unidentified	Actinomycetota	Actinomycetes	Mycobacteriales	Mycobacteriaceae	Mycobacterium	Mycobacterium intracellulare
Burkholderia sp. PAMC 28687	Bacteria	Unidentified	Pseudomonadota	Betaproteobacteria	Burkholderiales	Burkholderiaceae	Burkholderia	Burkholderia sp. PAMC 28687
Pseudonocardiales_Unidentified	Bacteria	Unidentified	Actinomycetota	Actinomycetes	Pseudonocardiales	Unidentified	Unidentified	Unidentified
Bradyrhizobium sacchari	Bacteria	Unidentified	Pseudomonadota	Alphaproteobacteria	Hyphomicrobiales	Nitrobacteraceae	Bradyrhizobium	Bradyrhizobium sacchari
Burkholderiales_Unidentified	Bacteria	Unidentified	Pseudomonadota	Betaproteobacteria	Burkholderiales	Unidentified	Unidentified	Unidentified
Roseicella aerolata	Bacteria	Unidentified	Pseudomonadota	Alphaproteobacteria	Rhodospirillales	Acetobacteraceae	Roseicella	Roseicella aerolata
Caballeronia choica	Bacteria	Unidentified	Pseudomonadota	Betaproteobacteria	Burkholderiales	Burkholderiaceae	Caballeronia	Caballeronia choica
Betaproteobacteria_Unidentified	Bacteria	Unidentified	Pseudomonadota	Betaproteobacteria	Unidentified	Unidentified	Unidentified	Unidentified
Gimesia alba	Bacteria	Unidentified	Planctomycetota	Planctomycetia	Planctomycetales	Planctomycetaceae	Gimesia	Gimesia alba
Mycobacterium heckeshornense	Bacteria	Unidentified	Actinomycetota	Actinomycetes	Mycobacteriales	Mycobacteriaceae	Mycobacterium	Mycobacterium heckeshornense
Acidobacterium_Unidentified	Bacteria	Unidentified	Acidobacteriota	Terriglobia	Terriglobales	Acidobacteriaceae	Acidobacterium	Unidentified
Granulicella sp. dw_53	Bacteria	Unidentified	Acidobacteriota	Terriglobia	Terriglobales	Acidobacteriaceae	Granulicella	Granulicella sp. dw_53
Undibacter mobilis	Bacteria	Unidentified	Pseudomonadota	Alphaproteobacteria	Hyphomicrobiales	Nitrobacteraceae	Undibacter	Undibacter mobilis
Reyranella soli	Bacteria	Unidentified	Pseudomonadota	Alphaproteobacteria	Hyphomicrobiales	Reyranellaceae	Reyranella	Reyranella soli
uncultured Paraburkholderia sp.	Bacteria	Unidentified	Pseudomonadota	Betaproteobacteria	Burkholderiales	Burkholderiaceae	Paraburkholderia	uncultured Paraburkholderia sp.
Thermosporothrix_Unidentified	Bacteria	Unidentified	Chloroflexota	Ktedonobacteria	Ktedonobacterales	Thermosporotrichaceae	Thermosporothrix	Unidentified
Candidatus Sulfopaludibacter sp. SbA4	Bacteria	Unidentified	Acidobacteriota	Terriglobia	Bryobacterales	Solibacteraceae	Candidatus Sulfopaludibacter	Candidatus Sulfopaludibacter sp. SbA4
Bradyrhizobium sp. ARR65	Bacteria	Unidentified	Pseudomonadota	Alphaproteobacteria	Hyphomicrobiales	Nitrobacteraceae	Bradyrhizobium	Bradyrhizobium sp. ARR65
Granulicella arctica	Bacteria	Unidentified	Acidobacteriota	Terriglobia	Terriglobales	Acidobacteriaceae	Granulicella	Granulicella arctica
Ktedonobacteraceae_Unidentified	Bacteria	Unidentified	Chloroflexota	Ktedonobacteria	Ktedonobacterales	Ktedonobacteraceae	Unidentified	Unidentified
uncultured Thermoleophilia bacterium	Bacteria	Unidentified	Actinomycetota	Thermoleophilia	Unidentified	Unidentified	Unidentified	uncultured Thermoleophilia bacterium
Acidicapsa acidisoli	Bacteria	Unidentified	Acidobacteriota	Terriglobia	Terriglobales	Acidobacteriaceae	Acidicapsa	Acidicapsa acidisoli
Ktedonospora formicarum	Bacteria	Unidentified	Chloroflexota	Ktedonobacteria	Ktedonobacterales	Ktedonobacteraceae	Ktedonospora	Ktedonospora formicarum
Phenylobacterium_Unidentified	Bacteria	Unidentified	Pseudomonadota	Alphaproteobacteria	Caulobacterales	Caulobacteraceae	Phenylobacterium	Unidentified
Planctomyces sp. SH-PL62	Bacteria	Unidentified	Planctomycetota	Planctomycetia	Planctomycetales	Planctomycetaceae	Planctomyces	Planctomyces sp. SH-PL62
Silvibacterium bohemicum	Bacteria	Unidentified	Acidobacteriota	Terriglobia	Terriglobales	Acidobacteriaceae	Silvibacterium	Silvibacterium bohemicum
Granulicella sp. L60	Bacteria	Unidentified	Acidobacteriota	Terriglobia	Terriglobales	Acidobacteriaceae	Granulicella	Granulicella sp. L60
Terriglobia_Unidentified	Bacteria	Unidentified	Acidobacteriota	Terriglobia	Unidentified	Unidentified	Unidentified	Unidentified
Paenibacillus allorhizosphaerae	Bacteria	Unidentified	Bacillota	Bacilli	Bacillales	Paenibacillaceae	Paenibacillus	Paenibacillus allorhizosphaerae
Actinospica durhamensis	Bacteria	Unidentified	Actinomycetota	Actinomycetes	Catenulisporales	Actinospicaceae	Actinospica	Actinospica durhamensis
Tetrasphaera japonica	Bacteria	Unidentified	Actinomycetota	Actinomycetes	Micrococcales	Intrasporangiaceae	Tetrasphaera	Tetrasphaera japonica
Actinacidiphila alni	Bacteria	Unidentified	Actinomycetota	Actinomycetes	Kitasatosporales	Streptomycetaceae	Actinacidiphila	Actinacidiphila alni
Paenibacillus psychroresistens	Bacteria	Unidentified	Bacillota	Bacilli	Bacillales	Paenibacillaceae	Paenibacillus	Paenibacillus psychroresistens
Kribbella catacumbae	Bacteria	Unidentified	Actinomycetota	Actinomycetes	Propionibacteriales	Kribbellaceae	Kribbella	Kribbella catacumbae
Thermomonosporaceae_Unidentified	Bacteria	Unidentified	Actinomycetota	Actinomycetes	Streptosporangiales	Thermomonosporaceae	Unidentified	Unidentified
Rhodospirillales bacterium URHD0017	Bacteria	Unidentified	Pseudomonadota	Alphaproteobacteria	Rhodospirillales	Unidentified	Unidentified	Rhodospirillales bacterium URHD0017
Bradyrhizobium sp.	Bacteria	Unidentified	Pseudomonadota	Alphaproteobacteria	Hyphomicrobiales	Nitrobacteraceae	Bradyrhizobium	Bradyrhizobium sp.
Azospirillum rugosum	Bacteria	Unidentified	Pseudomonadota	Alphaproteobacteria	Rhodospirillales	Azospirillaceae	Azospirillum	Azospirillum rugosum
Verrucomicrobiota bacterium	Bacteria	Unidentified	Verrucomicrobiota	Unidentified	Unidentified	Unidentified	Unidentified	Verrucomicrobiota bacterium
Actinospica acidithermotolerans	Bacteria	Unidentified	Actinomycetota	Actinomycetes	Catenulisporales	Actinospicaceae	Actinospica	Actinospica acidithermotolerans
Isosphaeraceae_Unidentified	Bacteria	Unidentified	Planctomycetota	Planctomycetia	Isosphaerales	Isosphaeraceae	Unidentified	Unidentified
Gemmata_Unidentified	Bacteria	Unidentified	Planctomycetota	Planctomycetia	Gemmatales	Gemmataceae	Gemmata	Unidentified
Streptosporangiaceae_Unidentified	Bacteria	Unidentified	Actinomycetota	Actinomycetes	Streptosporangiales	Streptosporangiaceae	Unidentified	Unidentified
Dictyobacter formicarum	Bacteria	Unidentified	Chloroflexota	Ktedonobacteria	Ktedonobacterales	Dictyobacteraceae	Dictyobacter	Dictyobacter formicarum
Methylocapsa sp. S129	Bacteria	Unidentified	Pseudomonadota	Alphaproteobacteria	Hyphomicrobiales	Beijerinckiaceae	Methylocapsa	Methylocapsa sp. S129
Acidithiobacillus ferriphilus	Bacteria	Unidentified	Pseudomonadota	Acidithiobacillia	Acidithiobacillales	Acidithiobacillaceae	Acidithiobacillus	Acidithiobacillus ferriphilus
Labilithrix luteola	Bacteria	Unidentified	Myxococcota	Unidentified	Polyangiales	Labilitrichaceae	Labilithrix	Labilithrix luteola
Actinoallomurus_Unidentified	Bacteria	Unidentified	Actinomycetota	Actinomycetes	Streptosporangiales	Thermomonosporaceae	Actinoallomurus	Unidentified
Dictyobacter arantiisoli	Bacteria	Unidentified	Chloroflexota	Ktedonobacteria	Ktedonobacterales	Dictyobacteraceae	Dictyobacter	Dictyobacter arantiisoli
Singulisphaera_Unidentified	Bacteria	Unidentified	Planctomycetota	Planctomycetia	Isosphaerales	Isosphaeraceae	Singulisphaera	Unidentified
Polyangiaceae_Unidentified	Bacteria	Unidentified	Myxococcota	Unidentified	Polyangiales	Polyangiaceae	Unidentified	Unidentified
Azospirillaceae_Unidentified	Bacteria	Unidentified	Pseudomonadota	Alphaproteobacteria	Rhodospirillales	Azospirillaceae	Unidentified	Unidentified
Actinomadura sp. BRA 177	Bacteria	Unidentified	Actinomycetota	Actinomycetes	Streptosporangiales	Thermomonosporaceae	Actinomadura	Actinomadura sp. BRA 177
Bradyrhizobium sp. S69	Bacteria	Unidentified	Pseudomonadota	Alphaproteobacteria	Hyphomicrobiales	Nitrobacteraceae	Bradyrhizobium	Bradyrhizobium sp. S69
Polaromonas_Unidentified	Bacteria	Unidentified	Pseudomonadota	Betaproteobacteria	Burkholderiales	Comamonadaceae	Polaromonas	Unidentified
Mesorhizobium sp. L48C026A00	Bacteria	Unidentified	Pseudomonadota	Alphaproteobacteria	Hyphomicrobiales	Phyllobacteriaceae	Mesorhizobium	Mesorhizobium sp. L48C026A00
Bradyrhizobium australiense	Bacteria	Unidentified	Pseudomonadota	Alphaproteobacteria	Hyphomicrobiales	Nitrobacteraceae	Bradyrhizobium	Bradyrhizobium australiense
Gemmatales bacterium	Bacteria	Unidentified	Planctomycetota	Planctomycetia	Gemmatales	Unidentified	Unidentified	Gemmatales bacterium
Candidatus Dormibacter sp. RRmetagenome_bin12	Bacteria	Unidentified	Candidatus Dormibacteraeota	Unidentified	Unidentified	Unidentified	Candidatus Dormibacter	Candidatus Dormibacter sp. RRmetagenome_bin12
Streptomyces sp. PRh5	Bacteria	Unidentified	Actinomycetota	Actinomycetes	Kitasatosporales	Streptomycetaceae	Streptomyces	Streptomyces sp. PRh5
Thermoleophilum album	Bacteria	Unidentified	Actinomycetota	Thermoleophilia	Thermoleophilales	Thermoleophilaceae	Thermoleophilum	Thermoleophilum album
Bradyrhizobium sp. BR13661	Bacteria	Unidentified	Pseudomonadota	Alphaproteobacteria	Hyphomicrobiales	Nitrobacteraceae	Bradyrhizobium	Bradyrhizobium sp. BR13661
Mycobacterium cookii	Bacteria	Unidentified	Actinomycetota	Actinomycetes	Mycobacteriales	Mycobacteriaceae	Mycobacterium	Mycobacterium cookii
Lichenibacterium sp. 6Y81	Bacteria	Unidentified	Pseudomonadota	Alphaproteobacteria	Hyphomicrobiales	Lichenibacteriaceae	Lichenibacterium	Lichenibacterium sp. 6Y81
Mycobacterium sp.	Bacteria	Unidentified	Actinomycetota	Actinomycetes	Mycobacteriales	Mycobacteriaceae	Mycobacterium	Mycobacterium sp.
Polyangiales_Unidentified	Bacteria	Unidentified	Myxococcota	Unidentified	Polyangiales	Unidentified	Unidentified	Unidentified
Nocardia_Unidentified	Bacteria	Unidentified	Actinomycetota	Actinomycetes	Mycobacteriales	Nocardiaceae	Nocardia	Unidentified
Mycobacterium tuberculosis	Bacteria	Unidentified	Actinomycetota	Actinomycetes	Mycobacteriales	Mycobacteriaceae	Mycobacterium	Mycobacterium tuberculosis
Acidisphaera sp. S103	Bacteria	Unidentified	Pseudomonadota	Alphaproteobacteria	Rhodospirillales	Acetobacteraceae	Acidisphaera	Acidisphaera sp. S103
Nocardia sp.	Bacteria	Unidentified	Actinomycetota	Actinomycetes	Mycobacteriales	Nocardiaceae	Nocardia	Nocardia sp.
Trichocoleus_Unidentified	Bacteria	Unidentified	Cyanobacteriota	Cyanophyceae	Leptolyngbyales	Trichocoleusaceae	Trichocoleus	Unidentified
Acidobacteriales bacterium 13_2_20CM_55_8	Bacteria	Unidentified	Acidobacteriota	Terriglobia	Terriglobales	Unidentified	Unidentified	Acidobacteriales bacterium 13_2_20CM_55_8
Isosphaeraceae bacterium	Bacteria	Unidentified	Planctomycetota	Planctomycetia	Isosphaerales	Isosphaeraceae	Unidentified	Isosphaeraceae bacterium
Hydrocarboniphaga sp.	Bacteria	Unidentified	Pseudomonadota	Gammaproteobacteria	Nevskiales	Nevskiaceae	Hydrocarboniphaga	Hydrocarboniphaga sp.
Bradyrhizobium sp. G127	Bacteria	Unidentified	Pseudomonadota	Alphaproteobacteria	Hyphomicrobiales	Nitrobacteraceae	Bradyrhizobium	Bradyrhizobium sp. G127
Sphingomonadaceae_Unidentified	Bacteria	Unidentified	Pseudomonadota	Alphaproteobacteria	Sphingomonadales	Sphingomonadaceae	Unidentified	Unidentified
Albitalea terrae	Bacteria	Unidentified	Pseudomonadota	Betaproteobacteria	Burkholderiales	Comamonadaceae	Albitalea	Albitalea terrae
Subtercola_Unidentified	Bacteria	Unidentified	Actinomycetota	Actinomycetes	Micrococcales	Microbacteriaceae	Subtercola	Unidentified
uncultured Rhodopila sp.	Bacteria	Unidentified	Pseudomonadota	Alphaproteobacteria	Rhodospirillales	Acetobacteraceae	Rhodopila	uncultured Rhodopila sp.
Paraburkholderia elongata	Bacteria	Unidentified	Pseudomonadota	Betaproteobacteria	Burkholderiales	Burkholderiaceae	Paraburkholderia	Paraburkholderia elongata
Actinomadura rubrisoli	Bacteria	Unidentified	Actinomycetota	Actinomycetes	Streptosporangiales	Thermomonosporaceae	Actinomadura	Actinomadura rubrisoli
Rhodococcus sp. WAY2	Bacteria	Unidentified	Actinomycetota	Actinomycetes	Mycobacteriales	Nocardiaceae	Rhodococcus	Rhodococcus sp. WAY2
Mycolicibacterium_Unidentified	Bacteria	Unidentified	Actinomycetota	Actinomycetes	Mycobacteriales	Mycobacteriaceae	Mycolicibacterium	Unidentified
Bradyrhizobium sp. CB82	Bacteria	Unidentified	Pseudomonadota	Alphaproteobacteria	Hyphomicrobiales	Nitrobacteraceae	Bradyrhizobium	Bradyrhizobium sp. CB82
Dictyobacter kobayashii	Bacteria	Unidentified	Chloroflexota	Ktedonobacteria	Ktedonobacterales	Dictyobacteraceae	Dictyobacter	Dictyobacter kobayashii
Paenibacillaceae_Unidentified	Bacteria	Unidentified	Bacillota	Bacilli	Bacillales	Paenibacillaceae	Unidentified	Unidentified
Bacillus sp. SRB_336	Bacteria	Unidentified	Bacillota	Bacilli	Bacillales	Bacillaceae	Bacillus	Bacillus sp. SRB_336
Candidatus Sulfopaludibacter sp. SbA3	Bacteria	Unidentified	Acidobacteriota	Terriglobia	Bryobacterales	Solibacteraceae	Candidatus Sulfopaludibacter	Candidatus Sulfopaludibacter sp. SbA3
Conexibacter woesei	Bacteria	Unidentified	Actinomycetota	Thermoleophilia	Solirubrobacterales	Conexibacteraceae	Conexibacter	Conexibacter woesei
Luteimonas gilva	Bacteria	Unidentified	Pseudomonadota	Gammaproteobacteria	Xanthomonadales	Xanthomonadaceae	Luteimonas	Luteimonas gilva
Singulisphaera sp. GP187	Bacteria	Unidentified	Planctomycetota	Planctomycetia	Isosphaerales	Isosphaeraceae	Singulisphaera	Singulisphaera sp. GP187
Novosphingobium sp. 9U	Bacteria	Unidentified	Pseudomonadota	Alphaproteobacteria	Sphingomonadales	Sphingomonadaceae	Novosphingobium	Novosphingobium sp. 9U
Edaphobacter bradus	Bacteria	Unidentified	Acidobacteriota	Terriglobia	Terriglobales	Acidobacteriaceae	Edaphobacter	Edaphobacter bradus
Mesorhizobium sp.	Bacteria	Unidentified	Pseudomonadota	Alphaproteobacteria	Hyphomicrobiales	Phyllobacteriaceae	Mesorhizobium	Mesorhizobium sp.
Paludisphaera borealis	Bacteria	Unidentified	Planctomycetota	Planctomycetia	Isosphaerales	Isosphaeraceae	Paludisphaera	Paludisphaera borealis
Caballeronia udeis	Bacteria	Unidentified	Pseudomonadota	Betaproteobacteria	Burkholderiales	Burkholderiaceae	Caballeronia	Caballeronia udeis
Burkholderia sp. GAS332	Bacteria	Unidentified	Pseudomonadota	Betaproteobacteria	Burkholderiales	Burkholderiaceae	Burkholderia	Burkholderia sp. GAS332
Bradyrhizobium jicamae	Bacteria	Unidentified	Pseudomonadota	Alphaproteobacteria	Hyphomicrobiales	Nitrobacteraceae	Bradyrhizobium	Bradyrhizobium jicamae
Acidiferrimicrobium sp. IK	Bacteria	Unidentified	Actinomycetota	Acidimicrobiia	Acidimicrobiales	Acidimicrobiaceae	Acidiferrimicrobium	Acidiferrimicrobium sp. IK
Dictyobacteraceae_Unidentified	Bacteria	Unidentified	Chloroflexota	Ktedonobacteria	Ktedonobacterales	Dictyobacteraceae	Unidentified	Unidentified
Acidobacteria bacterium 13_1_20CM_4_56_7	Bacteria	Unidentified	Acidobacteriota	Unidentified	Unidentified	Unidentified	Unidentified	Acidobacteria bacterium 13_1_20CM_4_56_7
Candidatus Angelobacter sp. Gp1-AA117	Bacteria	Unidentified	Acidobacteriota	Terriglobia	Unidentified	Unidentified	Candidatus Angelobacter	Candidatus Angelobacter sp. Gp1-AA117
Frankia sp. AgKG'84/4	Bacteria	Unidentified	Actinomycetota	Actinomycetes	Frankiales	Frankiaceae	Frankia	Frankia sp. AgKG'84/4
Inquilinus limosus	Bacteria	Unidentified	Pseudomonadota	Alphaproteobacteria	Rhodospirillales	Rhodospirillaceae	Inquilinus	Inquilinus limosus
Verrucomicrobiota_Unidentified	Bacteria	Unidentified	Verrucomicrobiota	Unidentified	Unidentified	Unidentified	Unidentified	Unidentified
Bradyrhizobium sp. JYMT SZCCT0428	Bacteria	Unidentified	Pseudomonadota	Alphaproteobacteria	Hyphomicrobiales	Nitrobacteraceae	Bradyrhizobium	Bradyrhizobium sp. JYMT SZCCT0428
Sphingomonas_Unidentified	Bacteria	Unidentified	Pseudomonadota	Alphaproteobacteria	Sphingomonadales	Sphingomonadaceae	Sphingomonas	Unidentified
Alcaligenaceae_Unidentified	Bacteria	Unidentified	Pseudomonadota	Betaproteobacteria	Burkholderiales	Alcaligenaceae	Unidentified	Unidentified
Bradyrhizobium sp. SSUT18	Bacteria	Unidentified	Pseudomonadota	Alphaproteobacteria	Hyphomicrobiales	Nitrobacteraceae	Bradyrhizobium	Bradyrhizobium sp. SSUT18
Bradyrhizobium acaciae	Bacteria	Unidentified	Pseudomonadota	Alphaproteobacteria	Hyphomicrobiales	Nitrobacteraceae	Bradyrhizobium	Bradyrhizobium acaciae
Streptomyces sp. BV129	Bacteria	Unidentified	Actinomycetota	Actinomycetes	Kitasatosporales	Streptomycetaceae	Streptomyces	Streptomyces sp. BV129
Edaphobacter sp. 4G125	Bacteria	Unidentified	Acidobacteriota	Terriglobia	Terriglobales	Acidobacteriaceae	Edaphobacter	Edaphobacter sp. 4G125
Paraburkholderia piptadeniae	Bacteria	Unidentified	Pseudomonadota	Betaproteobacteria	Burkholderiales	Burkholderiaceae	Paraburkholderia	Paraburkholderia piptadeniae
Bradyrhizobium sp. STM 3809	Bacteria	Unidentified	Pseudomonadota	Alphaproteobacteria	Hyphomicrobiales	Nitrobacteraceae	Bradyrhizobium	Bradyrhizobium sp. STM 3809
Streptomyces agglomeratus	Bacteria	Unidentified	Actinomycetota	Actinomycetes	Kitasatosporales	Streptomycetaceae	Streptomyces	Streptomyces agglomeratus
Steroidobacter soli	Bacteria	Unidentified	Pseudomonadota	Gammaproteobacteria	Nevskiales	Steroidobacteraceae	Steroidobacter	Steroidobacter soli
Bacillaceae_Unidentified	Bacteria	Unidentified	Bacillota	Bacilli	Bacillales	Bacillaceae	Unidentified	Unidentified
Frankiaceae_Unidentified	Bacteria	Unidentified	Actinomycetota	Actinomycetes	Frankiales	Frankiaceae	Unidentified	Unidentified
Rathayibacter_Unidentified	Bacteria	Unidentified	Actinomycetota	Actinomycetes	Micrococcales	Microbacteriaceae	Rathayibacter	Unidentified
Caballeronia sordidicola	Bacteria	Unidentified	Pseudomonadota	Betaproteobacteria	Burkholderiales	Burkholderiaceae	Caballeronia	Caballeronia sordidicola
Betaproteobacteria bacterium HGW-Betaproteobacteria-14	Bacteria	Unidentified	Pseudomonadota	Betaproteobacteria	Unidentified	Unidentified	Unidentified	Betaproteobacteria bacterium HGW-Betaproteobacteria-14
Edaphobacter aggregans	Bacteria	Unidentified	Acidobacteriota	Terriglobia	Terriglobales	Acidobacteriaceae	Edaphobacter	Edaphobacter aggregans
Microbispora_Unidentified	Bacteria	Unidentified	Actinomycetota	Actinomycetes	Streptosporangiales	Streptosporangiaceae	Microbispora	Unidentified
Mycobacterium interjectum	Bacteria	Unidentified	Actinomycetota	Actinomycetes	Mycobacteriales	Mycobacteriaceae	Mycobacterium	Mycobacterium interjectum
Bradyrhizobium tropiciagri	Bacteria	Unidentified	Pseudomonadota	Alphaproteobacteria	Hyphomicrobiales	Nitrobacteraceae	Bradyrhizobium	Bradyrhizobium tropiciagri
Amycolatopsis_Unidentified	Bacteria	Unidentified	Actinomycetota	Actinomycetes	Pseudonocardiales	Pseudonocardiaceae	Amycolatopsis	Unidentified
Rhodospirillales bacterium TMPK1	Bacteria	Unidentified	Pseudomonadota	Alphaproteobacteria	Rhodospirillales	Unidentified	Unidentified	Rhodospirillales bacterium TMPK1
Mucilaginibacter sp.	Bacteria	Unidentified	Bacteroidota	Sphingobacteriia	Sphingobacteriales	Sphingobacteriaceae	Mucilaginibacter	Mucilaginibacter sp.
Saccharothrix sp. ALI-22-I	Bacteria	Unidentified	Actinomycetota	Actinomycetes	Pseudonocardiales	Pseudonocardiaceae	Saccharothrix	Saccharothrix sp. ALI-22-I
Candidatus Rokubacteria bacterium	Bacteria	Unidentified	Candidatus Rokubacteria	Unidentified	Unidentified	Unidentified	Unidentified	Candidatus Rokubacteria bacterium
Pseudonocardia asaccharolytica	Bacteria	Unidentified	Actinomycetota	Actinomycetes	Pseudonocardiales	Pseudonocardiaceae	Pseudonocardia	Pseudonocardia asaccharolytica
Granulicella sp. L46	Bacteria	Unidentified	Acidobacteriota	Terriglobia	Terriglobales	Acidobacteriaceae	Granulicella	Granulicella sp. L46
Devosia sp.	Bacteria	Unidentified	Pseudomonadota	Alphaproteobacteria	Hyphomicrobiales	Devosiaceae	Devosia	Devosia sp.
Ktedonobacter sp. 13_1_20CM_3_54_15	Bacteria	Unidentified	Chloroflexota	Ktedonobacteria	Ktedonobacterales	Ktedonobacteraceae	Ktedonobacter	Ktedonobacter sp. 13_1_20CM_3_54_15
Acidicapsa_Unidentified	Bacteria	Unidentified	Acidobacteriota	Terriglobia	Terriglobales	Acidobacteriaceae	Acidicapsa	Unidentified
Paenibacillus arachidis	Bacteria	Unidentified	Bacillota	Bacilli	Bacillales	Paenibacillaceae	Paenibacillus	Paenibacillus arachidis
Ktedonobacter sp. SOSP1-85	Bacteria	Unidentified	Chloroflexota	Ktedonobacteria	Ktedonobacterales	Ktedonobacteraceae	Ktedonobacter	Ktedonobacter sp. SOSP1-85
Magnetospirillum aberrantis	Bacteria	Unidentified	Pseudomonadota	Alphaproteobacteria	Rhodospirillales	Rhodospirillaceae	Magnetospirillum	Magnetospirillum aberrantis
Bradyrhizobium iriomotense	Bacteria	Unidentified	Pseudomonadota	Alphaproteobacteria	Hyphomicrobiales	Nitrobacteraceae	Bradyrhizobium	Bradyrhizobium iriomotense
Streptomyces phyllanthi	Bacteria	Unidentified	Actinomycetota	Actinomycetes	Kitasatosporales	Streptomycetaceae	Streptomyces	Streptomyces phyllanthi
Acidicapsa ligni	Bacteria	Unidentified	Acidobacteriota	Terriglobia	Terriglobales	Acidobacteriaceae	Acidicapsa	Acidicapsa ligni
Rhizocola hellebori	Bacteria	Unidentified	Actinomycetota	Actinomycetes	Micromonosporales	Micromonosporaceae	Rhizocola	Rhizocola hellebori
Sphingomonas formosensis	Bacteria	Unidentified	Pseudomonadota	Alphaproteobacteria	Sphingomonadales	Sphingomonadaceae	Sphingomonas	Sphingomonas formosensis
Candidatus Gallionella acididurans	Bacteria	Unidentified	Pseudomonadota	Betaproteobacteria	Nitrosomonadales	Gallionellaceae	Gallionella	Candidatus Gallionella acididurans
Kutzneria albida	Bacteria	Unidentified	Actinomycetota	Actinomycetes	Pseudonocardiales	Pseudonocardiaceae	Kutzneria	Kutzneria albida
Actinobacteria bacterium SCGC AG-212-D09	Bacteria	Unidentified	Actinomycetota	Unidentified	Unidentified	Unidentified	Unidentified	Actinobacteria bacterium SCGC AG-212-D09
Rhodopseudomonas_Unidentified	Bacteria	Unidentified	Pseudomonadota	Alphaproteobacteria	Hyphomicrobiales	Nitrobacteraceae	Rhodopseudomonas	Unidentified
Acidobacterium sp. S8	Bacteria	Unidentified	Acidobacteriota	Terriglobia	Terriglobales	Acidobacteriaceae	Acidobacterium	Acidobacterium sp. S8
Conexibacter_Unidentified	Bacteria	Unidentified	Actinomycetota	Thermoleophilia	Solirubrobacterales	Conexibacteraceae	Conexibacter	Unidentified
Sphingobium fuliginis	Bacteria	Unidentified	Pseudomonadota	Alphaproteobacteria	Sphingomonadales	Sphingomonadaceae	Sphingobium	Sphingobium fuliginis
Solirubrobacterales_Unidentified	Bacteria	Unidentified	Actinomycetota	Thermoleophilia	Solirubrobacterales	Unidentified	Unidentified	Unidentified
Methylobacterium_Unidentified	Bacteria	Unidentified	Pseudomonadota	Alphaproteobacteria	Hyphomicrobiales	Methylobacteriaceae	Methylobacterium	Unidentified
Ktedonobacter sp. 13_2_20CM_2_56_8	Bacteria	Unidentified	Chloroflexota	Ktedonobacteria	Ktedonobacterales	Ktedonobacteraceae	Ktedonobacter	Ktedonobacter sp. 13_2_20CM_2_56_8
Fimbriiglobus ruber	Bacteria	Unidentified	Planctomycetota	Planctomycetia	Gemmatales	Gemmataceae	Fimbriiglobus	Fimbriiglobus ruber
Planctomycetaceae bacterium	Bacteria	Unidentified	Planctomycetota	Planctomycetia	Planctomycetales	Planctomycetaceae	Unidentified	Planctomycetaceae bacterium
Verrucomicrobia bacterium SCN 57-15	Bacteria	Unidentified	Verrucomicrobiota	Unidentified	Unidentified	Unidentified	Unidentified	Verrucomicrobia bacterium SCN 57-15
Mucilaginibacter_Unidentified	Bacteria	Unidentified	Bacteroidota	Sphingobacteriia	Sphingobacteriales	Sphingobacteriaceae	Mucilaginibacter	Unidentified
Acidisarcina polymorpha	Bacteria	Unidentified	Acidobacteriota	Terriglobia	Terriglobales	Acidobacteriaceae	Acidisarcina	Acidisarcina polymorpha
Bradyrhizobium canariense	Bacteria	Unidentified	Pseudomonadota	Alphaproteobacteria	Hyphomicrobiales	Nitrobacteraceae	Bradyrhizobium	Bradyrhizobium canariense
Candidatus Sulfopaludibacter_Unidentified	Bacteria	Unidentified	Acidobacteriota	Terriglobia	Bryobacterales	Solibacteraceae	Candidatus Sulfopaludibacter	Unidentified
Rhodococcus sp. WS4	Bacteria	Unidentified	Actinomycetota	Actinomycetes	Mycobacteriales	Nocardiaceae	Rhodococcus	Rhodococcus sp. WS4
Bradyrhizobium sp. NAS80.1	Bacteria	Unidentified	Pseudomonadota	Alphaproteobacteria	Hyphomicrobiales	Nitrobacteraceae	Bradyrhizobium	Bradyrhizobium sp. NAS80.1
Defluviicoccus vanus	Bacteria	Unidentified	Pseudomonadota	Alphaproteobacteria	Rhodospirillales	Rhodospirillaceae	Defluviicoccus	Defluviicoccus vanus
Planctomycetota bacterium	Bacteria	Unidentified	Planctomycetota	Unidentified	Unidentified	Unidentified	Unidentified	Planctomycetota bacterium
Elstera cyanobacteriorum	Bacteria	Unidentified	Pseudomonadota	Alphaproteobacteria	Rhodospirillales	Rhodospirillaceae	Elstera	Elstera cyanobacteriorum
Rhodoplanes_Unidentified	Bacteria	Unidentified	Pseudomonadota	Alphaproteobacteria	Hyphomicrobiales	Hyphomicrobiaceae	Rhodoplanes	Unidentified
Actinoallomurus bryophytorum	Bacteria	Unidentified	Actinomycetota	Actinomycetes	Streptosporangiales	Thermomonosporaceae	Actinoallomurus	Actinoallomurus bryophytorum
bacterium	Bacteria	Unidentified	Unidentified	Unidentified	Unidentified	Unidentified	Unidentified	bacterium
Bryobacterales bacterium F-183	Bacteria	Unidentified	Acidobacteriota	Terriglobia	Bryobacterales	Unidentified	Unidentified	Bryobacterales bacterium F-183
Bacillota_Unidentified	Bacteria	Unidentified	Bacillota	Unidentified	Unidentified	Unidentified	Unidentified	Unidentified
Parazoarcus communis	Bacteria	Unidentified	Pseudomonadota	Betaproteobacteria	Rhodocyclales	Zoogloeaceae	Parazoarcus	Parazoarcus communis
Bradyrhizobium diazoefficiens	Bacteria	Unidentified	Pseudomonadota	Alphaproteobacteria	Hyphomicrobiales	Nitrobacteraceae	Bradyrhizobium	Bradyrhizobium diazoefficiens
Rhodomicrobium vannielii	Bacteria	Unidentified	Pseudomonadota	Alphaproteobacteria	Hyphomicrobiales	Hyphomicrobiaceae	Rhodomicrobium	Rhodomicrobium vannielii
Afipia sp. Root123D2	Bacteria	Unidentified	Pseudomonadota	Alphaproteobacteria	Hyphomicrobiales	Nitrobacteraceae	Afipia	Afipia sp. Root123D2
Acidicapsa dinghuensis	Bacteria	Unidentified	Acidobacteriota	Terriglobia	Terriglobales	Acidobacteriaceae	Acidicapsa	Acidicapsa dinghuensis
Beijerinckiaceae bacterium	Bacteria	Unidentified	Pseudomonadota	Alphaproteobacteria	Hyphomicrobiales	Beijerinckiaceae	Unidentified	Beijerinckiaceae bacterium
Sphingobacteriaceae_Unidentified	Bacteria	Unidentified	Bacteroidota	Sphingobacteriia	Sphingobacteriales	Sphingobacteriaceae	Unidentified	Unidentified
Planctomycetaceae bacterium SCGC AG-212-F19	Bacteria	Unidentified	Planctomycetota	Planctomycetia	Planctomycetales	Planctomycetaceae	Unidentified	Planctomycetaceae bacterium SCGC AG-212-F19
Variovorax sp. Sphag1AA	Bacteria	Unidentified	Pseudomonadota	Betaproteobacteria	Burkholderiales	Comamonadaceae	Variovorax	Variovorax sp. Sphag1AA
Burkholderia sp. D7	Bacteria	Unidentified	Pseudomonadota	Betaproteobacteria	Burkholderiales	Burkholderiaceae	Burkholderia	Burkholderia sp. D7
Actinacidiphila oryziradicis	Bacteria	Unidentified	Actinomycetota	Actinomycetes	Kitasatosporales	Streptomycetaceae	Actinacidiphila	Actinacidiphila oryziradicis
Granulicella_Unidentified	Bacteria	Unidentified	Acidobacteriota	Terriglobia	Terriglobales	Acidobacteriaceae	Granulicella	Unidentified
Cyanophyceae_Unidentified	Bacteria	Unidentified	Cyanobacteriota	Cyanophyceae	Unidentified	Unidentified	Unidentified	Unidentified
Janthinobacterium sp. UMAB-56	Bacteria	Unidentified	Pseudomonadota	Betaproteobacteria	Burkholderiales	Oxalobacteraceae	Janthinobacterium	Janthinobacterium sp. UMAB-56
Candidatus Burkholderia pumila	Bacteria	Unidentified	Pseudomonadota	Betaproteobacteria	Burkholderiales	Burkholderiaceae	Burkholderia	Candidatus Burkholderia pumila
Sinorhizobium fredii	Bacteria	Unidentified	Pseudomonadota	Alphaproteobacteria	Hyphomicrobiales	Rhizobiaceae	Sinorhizobium	Sinorhizobium fredii
Methylosinus_Unidentified	Bacteria	Unidentified	Pseudomonadota	Alphaproteobacteria	Hyphomicrobiales	Methylocystaceae	Methylosinus	Unidentified
Burkholderia contaminans	Bacteria	Unidentified	Pseudomonadota	Betaproteobacteria	Burkholderiales	Burkholderiaceae	Burkholderia	Burkholderia contaminans
Bacteroides uniformis	Bacteria	Unidentified	Bacteroidota	Bacteroidia	Bacteroidales	Bacteroidaceae	Bacteroides	Bacteroides uniformis
Agrobacterium_Unidentified	Bacteria	Unidentified	Pseudomonadota	Alphaproteobacteria	Hyphomicrobiales	Rhizobiaceae	Agrobacterium	Unidentified
Thermomonospora_Unidentified	Bacteria	Unidentified	Actinomycetota	Actinomycetes	Streptosporangiales	Thermomonosporaceae	Thermomonospora	Unidentified
Calditerrivibrio nitroreducens	Bacteria	Unidentified	Deferribacterota	Deferribacteres	Deferribacterales	Calditerrivibrionaceae	Calditerrivibrio	Calditerrivibrio nitroreducens
Scleromatobacter humisilvae	Bacteria	Unidentified	Pseudomonadota	Betaproteobacteria	Burkholderiales	Sphaerotilaceae	Scleromatobacter	Scleromatobacter humisilvae
Paramesorhizobium deserti	Bacteria	Unidentified	Pseudomonadota	Alphaproteobacteria	Hyphomicrobiales	Phyllobacteriaceae	Paramesorhizobium	Paramesorhizobium deserti
Microvirga lotononidis	Bacteria	Unidentified	Pseudomonadota	Alphaproteobacteria	Hyphomicrobiales	Methylobacteriaceae	Microvirga	Microvirga lotononidis
Afipia birgiae	Bacteria	Unidentified	Pseudomonadota	Alphaproteobacteria	Hyphomicrobiales	Nitrobacteraceae	Afipia	Afipia birgiae
Ktedonobacter robiniae	Bacteria	Unidentified	Chloroflexota	Ktedonobacteria	Ktedonobacterales	Ktedonobacteraceae	Ktedonobacter	Ktedonobacter robiniae
Streptoalloteichus hindustanus	Bacteria	Unidentified	Actinomycetota	Actinomycetes	Pseudonocardiales	Pseudonocardiaceae	Streptoalloteichus	Streptoalloteichus hindustanus
Bradyrhizobium sp. CCBAU 051011	Bacteria	Unidentified	Pseudomonadota	Alphaproteobacteria	Hyphomicrobiales	Nitrobacteraceae	Bradyrhizobium	Bradyrhizobium sp. CCBAU 051011
Baekduia soli	Bacteria	Unidentified	Actinomycetota	Rubrobacteria	Rubrobacterales	Baekduiaceae	Baekduia	Baekduia soli
Solirubrobacteraceae_Unidentified	Bacteria	Unidentified	Actinomycetota	Thermoleophilia	Solirubrobacterales	Solirubrobacteraceae	Unidentified	Unidentified
Reticulibacter mediterranei	Bacteria	Unidentified	Chloroflexota	Ktedonobacteria	Ktedonobacterales	Reticulibacteraceae	Reticulibacter	Reticulibacter mediterranei
Burkholderia sp. YR290	Bacteria	Unidentified	Pseudomonadota	Betaproteobacteria	Burkholderiales	Burkholderiaceae	Burkholderia	Burkholderia sp. YR290
Streptomyces silvisoli	Bacteria	Unidentified	Actinomycetota	Actinomycetes	Kitasatosporales	Streptomycetaceae	Streptomyces	Streptomyces silvisoli
Ralstonia_Unidentified	Bacteria	Unidentified	Pseudomonadota	Betaproteobacteria	Burkholderiales	Burkholderiaceae	Ralstonia	Unidentified
Tautonia plasticadhaerens	Bacteria	Unidentified	Planctomycetota	Planctomycetia	Isosphaerales	Isosphaeraceae	Tautonia	Tautonia plasticadhaerens
Hyphomicrobiales bacterium	Bacteria	Unidentified	Pseudomonadota	Alphaproteobacteria	Hyphomicrobiales	Unidentified	Unidentified	Hyphomicrobiales bacterium
Candidatus Mycobacterium wuenschmannii	Bacteria	Unidentified	Actinomycetota	Actinomycetes	Mycobacteriales	Mycobacteriaceae	Mycobacterium	Candidatus Mycobacterium wuenschmannii
Bradyrhizobium centrolobii	Bacteria	Unidentified	Pseudomonadota	Alphaproteobacteria	Hyphomicrobiales	Nitrobacteraceae	Bradyrhizobium	Bradyrhizobium centrolobii
Caulobacter sp. S6	Bacteria	Unidentified	Pseudomonadota	Alphaproteobacteria	Caulobacterales	Caulobacteraceae	Caulobacter	Caulobacter sp. S6
Mycobacterium gordonae	Bacteria	Unidentified	Actinomycetota	Actinomycetes	Mycobacteriales	Mycobacteriaceae	Mycobacterium	Mycobacterium gordonae
Corynebacterium_Unidentified	Bacteria	Unidentified	Actinomycetota	Actinomycetes	Mycobacteriales	Corynebacteriaceae	Corynebacterium	Unidentified
Actinacidiphila yanglinensis	Bacteria	Unidentified	Actinomycetota	Actinomycetes	Kitasatosporales	Streptomycetaceae	Actinacidiphila	Actinacidiphila yanglinensis
Mycobacterium fragae	Bacteria	Unidentified	Actinomycetota	Actinomycetes	Mycobacteriales	Mycobacteriaceae	Mycobacterium	Mycobacterium fragae
Paraburkholderia phytofirmans	Bacteria	Unidentified	Pseudomonadota	Betaproteobacteria	Burkholderiales	Burkholderiaceae	Paraburkholderia	Paraburkholderia phytofirmans
Streptomyces sp. MBT65	Bacteria	Unidentified	Actinomycetota	Actinomycetes	Kitasatosporales	Streptomycetaceae	Streptomyces	Streptomyces sp. MBT65
Arthrobacter ramosus	Bacteria	Unidentified	Actinomycetota	Actinomycetes	Micrococcales	Micrococcaceae	Arthrobacter	Arthrobacter ramosus
Capillimicrobium parvum	Bacteria	Unidentified	Actinomycetota	Thermoleophilia	Solirubrobacterales	Capillimicrobiaceae	Capillimicrobium	Capillimicrobium parvum
Methylocystis heyeri	Bacteria	Unidentified	Pseudomonadota	Alphaproteobacteria	Hyphomicrobiales	Methylocystaceae	Methylocystis	Methylocystis heyeri
Rhizobiales bacterium GAS191	Bacteria	Unidentified	Pseudomonadota	Alphaproteobacteria	Hyphomicrobiales	Unidentified	Unidentified	Rhizobiales bacterium GAS191
Sphingobacteriales_Unidentified	Bacteria	Unidentified	Bacteroidota	Sphingobacteriia	Sphingobacteriales	Unidentified	Unidentified	Unidentified
Kutzneria buriramensis	Bacteria	Unidentified	Actinomycetota	Actinomycetes	Pseudonocardiales	Pseudonocardiaceae	Kutzneria	Kutzneria buriramensis
Actinoplanes globisporus	Bacteria	Unidentified	Actinomycetota	Actinomycetes	Micromonosporales	Micromonosporaceae	Actinoplanes	Actinoplanes globisporus
Nitrospirillum amazonense	Bacteria	Unidentified	Pseudomonadota	Alphaproteobacteria	Rhodospirillales	Azospirillaceae	Nitrospirillum	Nitrospirillum amazonense
Segnochrobactrum spirostomi	Bacteria	Unidentified	Pseudomonadota	Alphaproteobacteria	Hyphomicrobiales	Segnochrobactraceae	Segnochrobactrum	Segnochrobactrum spirostomi
Pseudonocardia_Unidentified	Bacteria	Unidentified	Actinomycetota	Actinomycetes	Pseudonocardiales	Pseudonocardiaceae	Pseudonocardia	Unidentified
Mycolicibacterium stellerae	Bacteria	Unidentified	Actinomycetota	Actinomycetes	Mycobacteriales	Mycobacteriaceae	Mycolicibacterium	Mycolicibacterium stellerae
Prauserella_Unidentified	Bacteria	Unidentified	Actinomycetota	Actinomycetes	Pseudonocardiales	Pseudonocardiaceae	Prauserella	Unidentified
Gandjariella thermophila	Bacteria	Unidentified	Actinomycetota	Actinomycetes	Pseudonocardiales	Pseudonocardiaceae	Gandjariella	Gandjariella thermophila
Wenjunlia vitaminophila	Bacteria	Unidentified	Actinomycetota	Actinomycetes	Kitasatosporales	Streptomycetaceae	Wenjunlia	Wenjunlia vitaminophila
Bradyrhizobium symbiodeficiens	Bacteria	Unidentified	Pseudomonadota	Alphaproteobacteria	Hyphomicrobiales	Nitrobacteraceae	Bradyrhizobium	Bradyrhizobium symbiodeficiens
Microvirga pakistanensis	Bacteria	Unidentified	Pseudomonadota	Alphaproteobacteria	Hyphomicrobiales	Methylobacteriaceae	Microvirga	Microvirga pakistanensis
Nitrococcus mobilis	Bacteria	Unidentified	Pseudomonadota	Gammaproteobacteria	Chromatiales	Ectothiorhodospiraceae	Nitrococcus	Nitrococcus mobilis
Bradyrhizobium sp. 2S1	Bacteria	Unidentified	Pseudomonadota	Alphaproteobacteria	Hyphomicrobiales	Nitrobacteraceae	Bradyrhizobium	Bradyrhizobium sp. 2S1
Nitrospirota bacterium	Bacteria	Unidentified	Nitrospirota	Unidentified	Unidentified	Unidentified	Unidentified	Nitrospirota bacterium
Bradyrhizobium cenepequi	Bacteria	Unidentified	Pseudomonadota	Alphaproteobacteria	Hyphomicrobiales	Nitrobacteraceae	Bradyrhizobium	Bradyrhizobium cenepequi
Tardiphaga_Unidentified	Bacteria	Unidentified	Pseudomonadota	Alphaproteobacteria	Hyphomicrobiales	Nitrobacteraceae	Tardiphaga	Unidentified
Steroidobacter agaridevorans	Bacteria	Unidentified	Pseudomonadota	Gammaproteobacteria	Nevskiales	Steroidobacteraceae	Steroidobacter	Steroidobacter agaridevorans
Conexibacter sp. SYSU D00693	Bacteria	Unidentified	Actinomycetota	Thermoleophilia	Solirubrobacterales	Conexibacteraceae	Conexibacter	Conexibacter sp. SYSU D00693
Dictyobacter vulcani	Bacteria	Unidentified	Chloroflexota	Ktedonobacteria	Ktedonobacterales	Dictyobacteraceae	Dictyobacter	Dictyobacter vulcani
Paludisphaera_Unidentified	Bacteria	Unidentified	Planctomycetota	Planctomycetia	Isosphaerales	Isosphaeraceae	Paludisphaera	Unidentified
Pseudonocardia spinosispora	Bacteria	Unidentified	Actinomycetota	Actinomycetes	Pseudonocardiales	Pseudonocardiaceae	Pseudonocardia	Pseudonocardia spinosispora
Solirubrobacter ginsenosidimutans	Bacteria	Unidentified	Actinomycetota	Thermoleophilia	Solirubrobacterales	Solirubrobacteraceae	Solirubrobacter	Solirubrobacter ginsenosidimutans
Stenotrophobium rhamnosiphilum	Bacteria	Unidentified	Pseudomonadota	Gammaproteobacteria	Nevskiales	Nevskiaceae	Stenotrophobium	Stenotrophobium rhamnosiphilum
Candidatus Koribacter versatilis	Bacteria	Unidentified	Acidobacteriota	Terriglobia	Terriglobales	Acidobacteriaceae	Candidatus Koribacter	Candidatus Koribacter versatilis
Nostocales_Unidentified	Bacteria	Unidentified	Cyanobacteriota	Cyanophyceae	Nostocales	Unidentified	Unidentified	Unidentified
Steroidobacter_Unidentified	Bacteria	Unidentified	Pseudomonadota	Gammaproteobacteria	Nevskiales	Steroidobacteraceae	Steroidobacter	Unidentified
Frankia_Unidentified	Bacteria	Unidentified	Actinomycetota	Actinomycetes	Frankiales	Frankiaceae	Frankia	Unidentified
Paludisphaera soli	Bacteria	Unidentified	Planctomycetota	Planctomycetia	Isosphaerales	Isosphaeraceae	Paludisphaera	Paludisphaera soli
Thermodesulfobacteriota_Unidentified	Bacteria	Unidentified	Thermodesulfobacteriota	Unidentified	Unidentified	Unidentified	Unidentified	Unidentified
Conexibacter sp. DBS9H8	Bacteria	Unidentified	Actinomycetota	Thermoleophilia	Solirubrobacterales	Conexibacteraceae	Conexibacter	Conexibacter sp. DBS9H8
Conexibacter arvalis	Bacteria	Unidentified	Actinomycetota	Thermoleophilia	Solirubrobacterales	Conexibacteraceae	Conexibacter	Conexibacter arvalis
Paraburkholderia sp. BCC1885	Bacteria	Unidentified	Pseudomonadota	Betaproteobacteria	Burkholderiales	Burkholderiaceae	Paraburkholderia	Paraburkholderia sp. BCC1885
Lichenihabitantaceae_Unidentified	Bacteria	Unidentified	Pseudomonadota	Alphaproteobacteria	Hyphomicrobiales	Lichenihabitantaceae	Unidentified	Unidentified
Paenisporosarcina sp. TG20	Bacteria	Unidentified	Bacillota	Bacilli	Bacillales	Planococcaceae	Paenisporosarcina	Paenisporosarcina sp. TG20
Mycobacterium sp. 852013-50091_SCH5140682	Bacteria	Unidentified	Actinomycetota	Actinomycetes	Mycobacteriales	Mycobacteriaceae	Mycobacterium	Mycobacterium sp. 852013-50091_SCH5140682
Saccharopolyspora phatthalungensis	Bacteria	Unidentified	Actinomycetota	Actinomycetes	Pseudonocardiales	Pseudonocardiaceae	Saccharopolyspora	Saccharopolyspora phatthalungensis
Tengunoibacter tsumagoiensis	Bacteria	Unidentified	Chloroflexota	Ktedonobacteria	Ktedonobacterales	Dictyobacteraceae	Tengunoibacter	Tengunoibacter tsumagoiensis
Burkholderia sp. OK233	Bacteria	Unidentified	Pseudomonadota	Betaproteobacteria	Burkholderiales	Burkholderiaceae	Burkholderia	Burkholderia sp. OK233
Bradyrhizobiaceae bacterium	Bacteria	Unidentified	Pseudomonadota	Alphaproteobacteria	Hyphomicrobiales	Nitrobacteraceae	Unidentified	Bradyrhizobiaceae bacterium
Chitinophagaceae bacterium	Bacteria	Unidentified	Bacteroidota	Chitinophagia	Chitinophagales	Chitinophagaceae	Unidentified	Chitinophagaceae bacterium
Chloroflexi bacterium GWC2_73_18	Bacteria	Unidentified	Chloroflexota	Unidentified	Unidentified	Unidentified	Unidentified	Chloroflexi bacterium GWC2_73_18
Azospirillum canadense	Bacteria	Unidentified	Pseudomonadota	Alphaproteobacteria	Rhodospirillales	Azospirillaceae	Azospirillum	Azospirillum canadense
Sphingomonas sp. Y57	Bacteria	Unidentified	Pseudomonadota	Alphaproteobacteria	Sphingomonadales	Sphingomonadaceae	Sphingomonas	Sphingomonas sp. Y57
Candidatus Ichthyocystis sparus	Bacteria	Unidentified	Pseudomonadota	Betaproteobacteria	Burkholderiales	Unidentified	Candidatus Ichthyocystis	Candidatus Ichthyocystis sparus
Mycobacterium montefiorense	Bacteria	Unidentified	Actinomycetota	Actinomycetes	Mycobacteriales	Mycobacteriaceae	Mycobacterium	Mycobacterium montefiorense
Mycobacterium avium	Bacteria	Unidentified	Actinomycetota	Actinomycetes	Mycobacteriales	Mycobacteriaceae	Mycobacterium	Mycobacterium avium
Gemmatimonadota bacterium	Bacteria	Unidentified	Gemmatimonadota	Unidentified	Unidentified	Unidentified	Unidentified	Gemmatimonadota bacterium
Actinocorallia_Unidentified	Bacteria	Unidentified	Actinomycetota	Actinomycetes	Streptosporangiales	Thermomonosporaceae	Actinocorallia	Unidentified
Bradyrhizobium sp. 200	Bacteria	Unidentified	Pseudomonadota	Alphaproteobacteria	Hyphomicrobiales	Nitrobacteraceae	Bradyrhizobium	Bradyrhizobium sp. 200
Solirubrobacter pauli	Bacteria	Unidentified	Actinomycetota	Thermoleophilia	Solirubrobacterales	Solirubrobacteraceae	Solirubrobacter	Solirubrobacter pauli
Lichenifustis flavocetrariae	Bacteria	Unidentified	Pseudomonadota	Alphaproteobacteria	Hyphomicrobiales	Lichenihabitantaceae	Lichenifustis	Lichenifustis flavocetrariae
Bradyrhizobium sp. dw_411	Bacteria	Unidentified	Pseudomonadota	Alphaproteobacteria	Hyphomicrobiales	Nitrobacteraceae	Bradyrhizobium	Bradyrhizobium sp. dw_411
Amycolatopsis sp.	Bacteria	Unidentified	Actinomycetota	Actinomycetes	Pseudonocardiales	Pseudonocardiaceae	Amycolatopsis	Amycolatopsis sp.
Myxococcota_Unidentified	Bacteria	Unidentified	Myxococcota	Unidentified	Unidentified	Unidentified	Unidentified	Unidentified
Bradyrhizobium liaoningense	Bacteria	Unidentified	Pseudomonadota	Alphaproteobacteria	Hyphomicrobiales	Nitrobacteraceae	Bradyrhizobium	Bradyrhizobium liaoningense
Rhodospirillaceae_Unidentified	Bacteria	Unidentified	Pseudomonadota	Alphaproteobacteria	Rhodospirillales	Rhodospirillaceae	Unidentified	Unidentified
Bradyrhizobium hereditatis	Bacteria	Unidentified	Pseudomonadota	Alphaproteobacteria	Hyphomicrobiales	Nitrobacteraceae	Bradyrhizobium	Bradyrhizobium hereditatis
Burkholderia pseudomallei	Bacteria	Unidentified	Pseudomonadota	Betaproteobacteria	Burkholderiales	Burkholderiaceae	Burkholderia	Burkholderia pseudomallei
Rhodoplanes sp.	Bacteria	Unidentified	Pseudomonadota	Alphaproteobacteria	Hyphomicrobiales	Hyphomicrobiaceae	Rhodoplanes	Rhodoplanes sp.
Acidisoma cellulosilyticum	Bacteria	Unidentified	Pseudomonadota	Alphaproteobacteria	Rhodospirillales	Acetobacteraceae	Acidisoma	Acidisoma cellulosilyticum
Stenotrophomonas sp.	Bacteria	Unidentified	Pseudomonadota	Gammaproteobacteria	Xanthomonadales	Xanthomonadaceae	Stenotrophomonas	Stenotrophomonas sp.
Tenggerimyces flavus	Bacteria	Unidentified	Actinomycetota	Actinomycetes	Propionibacteriales	Nocardioidaceae	Tenggerimyces	Tenggerimyces flavus
Bradyrhizobium sp. LTSP885	Bacteria	Unidentified	Pseudomonadota	Alphaproteobacteria	Hyphomicrobiales	Nitrobacteraceae	Bradyrhizobium	Bradyrhizobium sp. LTSP885
Streptomyces sp. SLBN-118	Bacteria	Unidentified	Actinomycetota	Actinomycetes	Kitasatosporales	Streptomycetaceae	Streptomyces	Streptomyces sp. SLBN-118
Rhizobium_Unidentified	Bacteria	Unidentified	Pseudomonadota	Alphaproteobacteria	Hyphomicrobiales	Rhizobiaceae	Rhizobium	Unidentified
Actinomadura sp. NBRC 104412	Bacteria	Unidentified	Actinomycetota	Actinomycetes	Streptosporangiales	Thermomonosporaceae	Actinomadura	Actinomadura sp. NBRC 104412
Candidatus Rhodoblastus alkanivorans	Bacteria	Unidentified	Pseudomonadota	Alphaproteobacteria	Hyphomicrobiales	Beijerinckiaceae	Rhodoblastus	Candidatus Rhodoblastus alkanivorans
Bradyrhizobium sp. 157	Bacteria	Unidentified	Pseudomonadota	Alphaproteobacteria	Hyphomicrobiales	Nitrobacteraceae	Bradyrhizobium	Bradyrhizobium sp. 157
Amycolatopsis sp. GM8	Bacteria	Unidentified	Actinomycetota	Actinomycetes	Pseudonocardiales	Pseudonocardiaceae	Amycolatopsis	Amycolatopsis sp. GM8
Variovorax_Unidentified	Bacteria	Unidentified	Pseudomonadota	Betaproteobacteria	Burkholderiales	Comamonadaceae	Variovorax	Unidentified
Defluviicoccus sp.	Bacteria	Unidentified	Pseudomonadota	Alphaproteobacteria	Rhodospirillales	Rhodospirillaceae	Defluviicoccus	Defluviicoccus sp.
Beijerinckiaceae_Unidentified	Bacteria	Unidentified	Pseudomonadota	Alphaproteobacteria	Hyphomicrobiales	Beijerinckiaceae	Unidentified	Unidentified
Aromatoleum aromaticum	Bacteria	Unidentified	Pseudomonadota	Betaproteobacteria	Rhodocyclales	Rhodocyclaceae	Aromatoleum	Aromatoleum aromaticum
Acidisoma_Unidentified	Bacteria	Unidentified	Pseudomonadota	Alphaproteobacteria	Rhodospirillales	Acetobacteraceae	Acidisoma	Unidentified
Rhodoplanes serenus	Bacteria	Unidentified	Pseudomonadota	Alphaproteobacteria	Hyphomicrobiales	Hyphomicrobiaceae	Rhodoplanes	Rhodoplanes serenus
Bradyrhizobium sp. Ai1a-2	Bacteria	Unidentified	Pseudomonadota	Alphaproteobacteria	Hyphomicrobiales	Nitrobacteraceae	Bradyrhizobium	Bradyrhizobium sp. Ai1a-2
Candidatus Sulfotelmatomonas gaucii	Bacteria	Unidentified	Acidobacteriota	Terriglobia	Terriglobales	Acidobacteriaceae	Candidatus Sulfotelmatomonas	Candidatus Sulfotelmatomonas gaucii
Candidimonas sp.	Bacteria	Unidentified	Pseudomonadota	Betaproteobacteria	Burkholderiales	Alcaligenaceae	Candidimonas	Candidimonas sp.
Magnetospirillum_Unidentified	Bacteria	Unidentified	Pseudomonadota	Alphaproteobacteria	Rhodospirillales	Rhodospirillaceae	Magnetospirillum	Unidentified
Rhodomicrobium lacus	Bacteria	Unidentified	Pseudomonadota	Alphaproteobacteria	Hyphomicrobiales	Hyphomicrobiaceae	Rhodomicrobium	Rhodomicrobium lacus
Minicystis rosea	Bacteria	Unidentified	Myxococcota	Unidentified	Polyangiales	Polyangiaceae	Minicystis	Minicystis rosea
Thioalkalivibrio denitrificans	Bacteria	Unidentified	Pseudomonadota	Gammaproteobacteria	Chromatiales	Ectothiorhodospiraceae	Thioalkalivibrio	Thioalkalivibrio denitrificans
Terriglobia bacterium	Bacteria	Unidentified	Acidobacteriota	Terriglobia	Unidentified	Unidentified	Unidentified	Terriglobia bacterium
Actinomadura sp. HBU206391	Bacteria	Unidentified	Actinomycetota	Actinomycetes	Streptosporangiales	Thermomonosporaceae	Actinomadura	Actinomadura sp. HBU206391
Caulobacteraceae_Unidentified	Bacteria	Unidentified	Pseudomonadota	Alphaproteobacteria	Caulobacterales	Caulobacteraceae	Unidentified	Unidentified
Jatrophihabitans sp. SB3-54	Bacteria	Unidentified	Actinomycetota	Actinomycetes	Jatrophihabitantales	Jatrophihabitantaceae	Jatrophihabitans	Jatrophihabitans sp. SB3-54
Bradyrhizobium retamae	Bacteria	Unidentified	Pseudomonadota	Alphaproteobacteria	Hyphomicrobiales	Nitrobacteraceae	Bradyrhizobium	Bradyrhizobium retamae
Baekduia_Unidentified	Bacteria	Unidentified	Actinomycetota	Rubrobacteria	Rubrobacterales	Baekduiaceae	Baekduia	Unidentified
Ruegeria atlantica	Bacteria	Unidentified	Pseudomonadota	Alphaproteobacteria	Rhodobacterales	Roseobacteraceae	Ruegeria	Ruegeria atlantica
Bradyrhizobium oropedii	Bacteria	Unidentified	Pseudomonadota	Alphaproteobacteria	Hyphomicrobiales	Nitrobacteraceae	Bradyrhizobium	Bradyrhizobium oropedii
Paraburkholderia aspalathi	Bacteria	Unidentified	Pseudomonadota	Betaproteobacteria	Burkholderiales	Burkholderiaceae	Paraburkholderia	Paraburkholderia aspalathi
Dyella sp. OK004	Bacteria	Unidentified	Pseudomonadota	Gammaproteobacteria	Xanthomonadales	Rhodanobacteraceae	Dyella	Dyella sp. OK004
Terriglobus sp. TAA 43	Bacteria	Unidentified	Acidobacteriota	Terriglobia	Terriglobales	Acidobacteriaceae	Terriglobus	Terriglobus sp. TAA 43
Lichenihabitans_Unidentified	Bacteria	Unidentified	Pseudomonadota	Alphaproteobacteria	Hyphomicrobiales	Lichenihabitantaceae	Lichenihabitans	Unidentified
Cumulibacter soli	Bacteria	Unidentified	Actinomycetota	Actinomycetes	Geodermatophilales	Geodermatophilaceae	Cumulibacter	Cumulibacter soli
Candidatus Sulfopaludibacter sp. SbA6	Bacteria	Unidentified	Acidobacteriota	Terriglobia	Bryobacterales	Solibacteraceae	Candidatus Sulfopaludibacter	Candidatus Sulfopaludibacter sp. SbA6
Nocardia abscessus	Bacteria	Unidentified	Actinomycetota	Actinomycetes	Mycobacteriales	Nocardiaceae	Nocardia	Nocardia abscessus
Methylomagnum ishizawai	Bacteria	Unidentified	Pseudomonadota	Gammaproteobacteria	Methylococcales	Methylococcaceae	Methylomagnum	Methylomagnum ishizawai
Mycobacterium sp. IDR2000157661	Bacteria	Unidentified	Actinomycetota	Actinomycetes	Mycobacteriales	Mycobacteriaceae	Mycobacterium	Mycobacterium sp. IDR2000157661
Acidiphilium_Unidentified	Bacteria	Unidentified	Pseudomonadota	Alphaproteobacteria	Rhodospirillales	Acetobacteraceae	Acidiphilium	Unidentified
Candidatus Rokubacteria bacterium 13_1_40CM_69_27	Bacteria	Unidentified	Candidatus Rokubacteria	Unidentified	Unidentified	Unidentified	Unidentified	Candidatus Rokubacteria bacterium 13_1_40CM_69_27
Methylovirgula ligni	Bacteria	Unidentified	Pseudomonadota	Alphaproteobacteria	Hyphomicrobiales	Beijerinckiaceae	Methylovirgula	Methylovirgula ligni
Bradyrhizobium sp. SRL28	Bacteria	Unidentified	Pseudomonadota	Alphaproteobacteria	Hyphomicrobiales	Nitrobacteraceae	Bradyrhizobium	Bradyrhizobium sp. SRL28
Caballeronia arationis	Bacteria	Unidentified	Pseudomonadota	Betaproteobacteria	Burkholderiales	Burkholderiaceae	Caballeronia	Caballeronia arationis
Granulicella tundricola	Bacteria	Unidentified	Acidobacteriota	Terriglobia	Terriglobales	Acidobacteriaceae	Granulicella	Granulicella tundricola
Pseudonocardia sp. KRD291	Bacteria	Unidentified	Actinomycetota	Actinomycetes	Pseudonocardiales	Pseudonocardiaceae	Pseudonocardia	Pseudonocardia sp. KRD291
Afipia felis	Bacteria	Unidentified	Pseudomonadota	Alphaproteobacteria	Hyphomicrobiales	Nitrobacteraceae	Afipia	Afipia felis
Pirellulales_Unidentified	Bacteria	Unidentified	Planctomycetota	Planctomycetia	Pirellulales	Unidentified	Unidentified	Unidentified
Vibrio vulnificus	Bacteria	Unidentified	Pseudomonadota	Gammaproteobacteria	Vibrionales	Vibrionaceae	Vibrio	Vibrio vulnificus
Actinoplanes couchii	Bacteria	Unidentified	Actinomycetota	Actinomycetes	Micromonosporales	Micromonosporaceae	Actinoplanes	Actinoplanes couchii
Actinoallomurus spadix	Bacteria	Unidentified	Actinomycetota	Actinomycetes	Streptosporangiales	Thermomonosporaceae	Actinoallomurus	Actinoallomurus spadix
Mycobacterium sp. JS623	Bacteria	Unidentified	Actinomycetota	Actinomycetes	Mycobacteriales	Mycobacteriaceae	Mycobacterium	Mycobacterium sp. JS623
Massilia mucilaginosa	Bacteria	Unidentified	Pseudomonadota	Betaproteobacteria	Burkholderiales	Oxalobacteraceae	Massilia	Massilia mucilaginosa
Bradyrhizobium zhengyangense	Bacteria	Unidentified	Pseudomonadota	Alphaproteobacteria	Hyphomicrobiales	Nitrobacteraceae	Bradyrhizobium	Bradyrhizobium zhengyangense
Bradyrhizobium algeriense	Bacteria	Unidentified	Pseudomonadota	Alphaproteobacteria	Hyphomicrobiales	Nitrobacteraceae	Bradyrhizobium	Bradyrhizobium algeriense
Cyanobacteriota_Unidentified	Bacteria	Unidentified	Cyanobacteriota	Unidentified	Unidentified	Unidentified	Unidentified	Unidentified
Pararobbsia alpina	Bacteria	Unidentified	Pseudomonadota	Betaproteobacteria	Burkholderiales	Burkholderiaceae	Pararobbsia	Pararobbsia alpina
Phenylobacterium glaciei	Bacteria	Unidentified	Pseudomonadota	Alphaproteobacteria	Caulobacterales	Caulobacteraceae	Phenylobacterium	Phenylobacterium glaciei
Aquisphaera insulae	Bacteria	Unidentified	Planctomycetota	Planctomycetia	Isosphaerales	Isosphaeraceae	Aquisphaera	Aquisphaera insulae
Pseudomonas moorei	Bacteria	Unidentified	Pseudomonadota	Gammaproteobacteria	Pseudomonadales	Pseudomonadaceae	Pseudomonas	Pseudomonas moorei
Granulicella cerasi	Bacteria	Unidentified	Acidobacteriota	Terriglobia	Terriglobales	Acidobacteriaceae	Granulicella	Granulicella cerasi
Bacillus_Unidentified	Bacteria	Unidentified	Bacillota	Bacilli	Bacillales	Bacillaceae	Bacillus	Unidentified
uncultured Rubrobacteraceae bacterium	Bacteria	Unidentified	Actinomycetota	Rubrobacteria	Rubrobacterales	Rubrobacteraceae	Unidentified	uncultured Rubrobacteraceae bacterium
Betaproteobacteria bacterium RIFCSPLOWO2_12_FULL_62_13	Bacteria	Unidentified	Pseudomonadota	Betaproteobacteria	Unidentified	Unidentified	Unidentified	Betaproteobacteria bacterium RIFCSPLOWO2_12_FULL_62_13
Kribbella_Unidentified	Bacteria	Unidentified	Actinomycetota	Actinomycetes	Propionibacteriales	Kribbellaceae	Kribbella	Unidentified
Sphingobium sp. LB126	Bacteria	Unidentified	Pseudomonadota	Alphaproteobacteria	Sphingomonadales	Sphingomonadaceae	Sphingobium	Sphingobium sp. LB126
Bradyrhizobium sp. DOA9	Bacteria	Unidentified	Pseudomonadota	Alphaproteobacteria	Hyphomicrobiales	Nitrobacteraceae	Bradyrhizobium	Bradyrhizobium sp. DOA9
Amycolatopsis thermoflava	Bacteria	Unidentified	Actinomycetota	Actinomycetes	Pseudonocardiales	Pseudonocardiaceae	Amycolatopsis	Amycolatopsis thermoflava
Bradyrhizobium altum	Bacteria	Unidentified	Pseudomonadota	Alphaproteobacteria	Hyphomicrobiales	Nitrobacteraceae	Bradyrhizobium	Bradyrhizobium altum
Belnapia_Unidentified	Bacteria	Unidentified	Pseudomonadota	Alphaproteobacteria	Rhodospirillales	Acetobacteraceae	Belnapia	Unidentified
Azospirillum sp. SYSU D00513	Bacteria	Unidentified	Pseudomonadota	Alphaproteobacteria	Rhodospirillales	Azospirillaceae	Azospirillum	Azospirillum sp. SYSU D00513
Rugosimonospora africana	Bacteria	Unidentified	Actinomycetota	Actinomycetes	Micromonosporales	Micromonosporaceae	Rugosimonospora	Rugosimonospora africana
Alphaproteobacteria bacterium 13_2_20CM_2_64_7	Bacteria	Unidentified	Pseudomonadota	Alphaproteobacteria	Unidentified	Unidentified	Unidentified	Alphaproteobacteria bacterium 13_2_20CM_2_64_7
Nocardiaceae_Unidentified	Bacteria	Unidentified	Actinomycetota	Actinomycetes	Mycobacteriales	Nocardiaceae	Unidentified	Unidentified
Occallatibacter riparius	Bacteria	Unidentified	Acidobacteriota	Terriglobia	Terriglobales	Acidobacteriaceae	Occallatibacter	Occallatibacter riparius
Methylocystaceae_Unidentified	Bacteria	Unidentified	Pseudomonadota	Alphaproteobacteria	Hyphomicrobiales	Methylocystaceae	Unidentified	Unidentified
Rhodopirellula aestuarii	Bacteria	Unidentified	Planctomycetota	Planctomycetia	Pirellulales	Pirellulaceae	Rhodopirellula	Rhodopirellula aestuarii
Variovorax sp. KK3	Bacteria	Unidentified	Pseudomonadota	Betaproteobacteria	Burkholderiales	Comamonadaceae	Variovorax	Variovorax sp. KK3
Solirubrobacter sp. CPCC 204708	Bacteria	Unidentified	Actinomycetota	Thermoleophilia	Solirubrobacterales	Solirubrobacteraceae	Solirubrobacter	Solirubrobacter sp. CPCC 204708
Gemmatimonadetes bacterium T265	Bacteria	Unidentified	Gemmatimonadota	Unidentified	Unidentified	Unidentified	Unidentified	Gemmatimonadetes bacterium T265
Burkholderia sp. 8Y	Bacteria	Unidentified	Pseudomonadota	Betaproteobacteria	Burkholderiales	Burkholderiaceae	Burkholderia	Burkholderia sp. 8Y
Granulicella pectinivorans	Bacteria	Unidentified	Acidobacteriota	Terriglobia	Terriglobales	Acidobacteriaceae	Granulicella	Granulicella pectinivorans
Dictyobacter aurantiacus	Bacteria	Unidentified	Chloroflexota	Ktedonobacteria	Ktedonobacterales	Dictyobacteraceae	Dictyobacter	Dictyobacter aurantiacus
Sphingomonas sp. SUN019	Bacteria	Unidentified	Pseudomonadota	Alphaproteobacteria	Sphingomonadales	Sphingomonadaceae	Sphingomonas	Sphingomonas sp. SUN019
Vineibacter terrae	Bacteria	Unidentified	Pseudomonadota	Alphaproteobacteria	Hyphomicrobiales	Unidentified	Vineibacter	Vineibacter terrae
Nakamurella_Unidentified	Bacteria	Unidentified	Actinomycetota	Actinomycetes	Nakamurellales	Nakamurellaceae	Nakamurella	Unidentified
Nocardia albiluteola	Bacteria	Unidentified	Actinomycetota	Actinomycetes	Mycobacteriales	Nocardiaceae	Nocardia	Nocardia albiluteola
Rudaeicoccus suwonensis	Bacteria	Unidentified	Actinomycetota	Actinomycetes	Micrococcales	Dermacoccaceae	Rudaeicoccus	Rudaeicoccus suwonensis
Opitutaceae bacterium TAV5	Bacteria	Unidentified	Verrucomicrobiota	Opitutae	Opitutales	Opitutaceae	Unidentified	Opitutaceae bacterium TAV5
Ktedonosporobacter rubrisoli	Bacteria	Unidentified	Chloroflexota	Ktedonobacteria	Ktedonobacterales	Ktedonosporobacteraceae	Ktedonosporobacter	Ktedonosporobacter rubrisoli
Paraburkholderia madseniana	Bacteria	Unidentified	Pseudomonadota	Betaproteobacteria	Burkholderiales	Burkholderiaceae	Paraburkholderia	Paraburkholderia madseniana
Acidomonas methanolica	Bacteria	Unidentified	Pseudomonadota	Alphaproteobacteria	Rhodospirillales	Acetobacteraceae	Acidomonas	Acidomonas methanolica
Niveispirillum sp. SYP-B3756	Bacteria	Unidentified	Pseudomonadota	Alphaproteobacteria	Rhodospirillales	Azospirillaceae	Niveispirillum	Niveispirillum sp. SYP-B3756
Limobrevibacterium gyesilva	Bacteria	Unidentified	Pseudomonadota	Alphaproteobacteria	Rhodospirillales	Acetobacteraceae	Limobrevibacterium	Limobrevibacterium gyesilva
Lentzea albida	Bacteria	Unidentified	Actinomycetota	Actinomycetes	Pseudonocardiales	Pseudonocardiaceae	Lentzea	Lentzea albida
Pseudomonadales_Unidentified	Bacteria	Unidentified	Pseudomonadota	Gammaproteobacteria	Pseudomonadales	Unidentified	Unidentified	Unidentified
Paraburkholderia silvatlantica	Bacteria	Unidentified	Pseudomonadota	Betaproteobacteria	Burkholderiales	Burkholderiaceae	Paraburkholderia	Paraburkholderia silvatlantica
Pseudomonadota bacterium	Bacteria	Unidentified	Pseudomonadota	Unidentified	Unidentified	Unidentified	Unidentified	Pseudomonadota bacterium
Bryocella elongata	Bacteria	Unidentified	Acidobacteriota	Terriglobia	Terriglobales	Acidobacteriaceae	Bryocella	Bryocella elongata
Kocuria sp. WRN011	Bacteria	Unidentified	Actinomycetota	Actinomycetes	Micrococcales	Micrococcaceae	Kocuria	Kocuria sp. WRN011
Pseudomonas_Unidentified	Bacteria	Unidentified	Pseudomonadota	Gammaproteobacteria	Pseudomonadales	Pseudomonadaceae	Pseudomonas	Unidentified
Sphingomonadales_Unidentified	Bacteria	Unidentified	Pseudomonadota	Alphaproteobacteria	Sphingomonadales	Unidentified	Unidentified	Unidentified
Catenulispora_Unidentified	Bacteria	Unidentified	Actinomycetota	Actinomycetes	Catenulisporales	Catenulisporaceae	Catenulispora	Unidentified
Ruminococcus_Unidentified	Bacteria	Unidentified	Bacillota	Clostridia	Eubacteriales	Oscillospiraceae	Ruminococcus	Unidentified
Dactylosporangium sucinum	Bacteria	Unidentified	Actinomycetota	Actinomycetes	Micromonosporales	Micromonosporaceae	Dactylosporangium	Dactylosporangium sucinum
Mycobacterium sp. OAS707	Bacteria	Unidentified	Actinomycetota	Actinomycetes	Mycobacteriales	Mycobacteriaceae	Mycobacterium	Mycobacterium sp. OAS707
Prosthecobacter sp.	Bacteria	Unidentified	Verrucomicrobiota	Verrucomicrobiae	Verrucomicrobiales	Verrucomicrobiaceae	Prosthecobacter	Prosthecobacter sp.
Rhizobium leguminosarum	Bacteria	Unidentified	Pseudomonadota	Alphaproteobacteria	Hyphomicrobiales	Rhizobiaceae	Rhizobium	Rhizobium leguminosarum
Methylobacterium mesophilicum	Bacteria	Unidentified	Pseudomonadota	Alphaproteobacteria	Hyphomicrobiales	Methylobacteriaceae	Methylobacterium	Methylobacterium mesophilicum
Phenylobacterium sp.	Bacteria	Unidentified	Pseudomonadota	Alphaproteobacteria	Caulobacterales	Caulobacteraceae	Phenylobacterium	Phenylobacterium sp.
Mucilaginibacter sp. OK098	Bacteria	Unidentified	Bacteroidota	Sphingobacteriia	Sphingobacteriales	Sphingobacteriaceae	Mucilaginibacter	Mucilaginibacter sp. OK098
Rhodoblastus sphagnicola	Bacteria	Unidentified	Pseudomonadota	Alphaproteobacteria	Hyphomicrobiales	Beijerinckiaceae	Rhodoblastus	Rhodoblastus sphagnicola
Marmoricola solisilvae	Bacteria	Unidentified	Actinomycetota	Actinomycetes	Propionibacteriales	Nocardioidaceae	Marmoricola	Marmoricola solisilvae
Sphingomonas asaccharolytica	Bacteria	Unidentified	Pseudomonadota	Alphaproteobacteria	Sphingomonadales	Sphingomonadaceae	Sphingomonas	Sphingomonas asaccharolytica
Paraburkholderia megapolitana	Bacteria	Unidentified	Pseudomonadota	Betaproteobacteria	Burkholderiales	Burkholderiaceae	Paraburkholderia	Paraburkholderia megapolitana
Rhodoligotrophos appendicifer	Bacteria	Unidentified	Pseudomonadota	Alphaproteobacteria	Hyphomicrobiales	Parvibaculaceae	Rhodoligotrophos	Rhodoligotrophos appendicifer
Umezawaea tangerina	Bacteria	Unidentified	Actinomycetota	Actinomycetes	Pseudonocardiales	Pseudonocardiaceae	Umezawaea	Umezawaea tangerina
Paenibacillus sp. VKM B-2647	Bacteria	Unidentified	Bacillota	Bacilli	Bacillales	Paenibacillaceae	Paenibacillus	Paenibacillus sp. VKM B-2647
Acidobacteria bacterium 13_1_20CM_3_53_8	Bacteria	Unidentified	Acidobacteriota	Unidentified	Unidentified	Unidentified	Unidentified	Acidobacteria bacterium 13_1_20CM_3_53_8
Pseudorhodoplanes sinuspersici	Bacteria	Unidentified	Pseudomonadota	Alphaproteobacteria	Hyphomicrobiales	Unidentified	Pseudorhodoplanes	Pseudorhodoplanes sinuspersici
Mycobacterium shimoidei	Bacteria	Unidentified	Actinomycetota	Actinomycetes	Mycobacteriales	Mycobacteriaceae	Mycobacterium	Mycobacterium shimoidei
Sphaerisporangium perillae	Bacteria	Unidentified	Actinomycetota	Actinomycetes	Streptosporangiales	Streptosporangiaceae	Sphaerisporangium	Sphaerisporangium perillae
Hyphomicrobiaceae_Unidentified	Bacteria	Unidentified	Pseudomonadota	Alphaproteobacteria	Hyphomicrobiales	Hyphomicrobiaceae	Unidentified	Unidentified
Aminobacter sp. MSH1	Bacteria	Unidentified	Pseudomonadota	Alphaproteobacteria	Hyphomicrobiales	Phyllobacteriaceae	Aminobacter	Aminobacter sp. MSH1
Afipia clevelandensis	Bacteria	Unidentified	Pseudomonadota	Alphaproteobacteria	Hyphomicrobiales	Nitrobacteraceae	Afipia	Afipia clevelandensis
Bradyrhizobium manausense	Bacteria	Unidentified	Pseudomonadota	Alphaproteobacteria	Hyphomicrobiales	Nitrobacteraceae	Bradyrhizobium	Bradyrhizobium manausense
Burkholderia sp. WSM2232	Bacteria	Unidentified	Pseudomonadota	Betaproteobacteria	Burkholderiales	Burkholderiaceae	Burkholderia	Burkholderia sp. WSM2232
Bradyrhizobium sp. Ghvi	Bacteria	Unidentified	Pseudomonadota	Alphaproteobacteria	Hyphomicrobiales	Nitrobacteraceae	Bradyrhizobium	Bradyrhizobium sp. Ghvi
Sulfobacillus benefaciens	Bacteria	Unidentified	Bacillota	Clostridia	Eubacteriales	Clostridiales Family XVII. Incertae Sedis	Sulfobacillus	Sulfobacillus benefaciens
Paraburkholderia ultramafica	Bacteria	Unidentified	Pseudomonadota	Betaproteobacteria	Burkholderiales	Burkholderiaceae	Paraburkholderia	Paraburkholderia ultramafica
Pseudonocardia xinjiangensis	Bacteria	Unidentified	Actinomycetota	Actinomycetes	Pseudonocardiales	Pseudonocardiaceae	Pseudonocardia	Pseudonocardia xinjiangensis
Paraburkholderia podalyriae	Bacteria	Unidentified	Pseudomonadota	Betaproteobacteria	Burkholderiales	Burkholderiaceae	Paraburkholderia	Paraburkholderia podalyriae
Leptolyngbya sp. FACHB-541	Bacteria	Unidentified	Cyanobacteriota	Cyanophyceae	Leptolyngbyales	Leptolyngbyaceae	Leptolyngbya	Leptolyngbya sp. FACHB-541
Trinickia symbiotica	Bacteria	Unidentified	Pseudomonadota	Betaproteobacteria	Burkholderiales	Burkholderiaceae	Trinickia	Trinickia symbiotica
Rhodopseudomonas sp. B29	Bacteria	Unidentified	Pseudomonadota	Alphaproteobacteria	Hyphomicrobiales	Nitrobacteraceae	Rhodopseudomonas	Rhodopseudomonas sp. B29
Streptosporangium subroseum	Bacteria	Unidentified	Actinomycetota	Actinomycetes	Streptosporangiales	Streptosporangiaceae	Streptosporangium	Streptosporangium subroseum
Actinocrinis puniceicyclus	Bacteria	Unidentified	Actinomycetota	Actinomycetes	Catenulisporales	Actinospicaceae	Actinocrinis	Actinocrinis puniceicyclus
Caulobacterales_Unidentified	Bacteria	Unidentified	Pseudomonadota	Alphaproteobacteria	Caulobacterales	Unidentified	Unidentified	Unidentified
Bradyrhizobium vignae	Bacteria	Unidentified	Pseudomonadota	Alphaproteobacteria	Hyphomicrobiales	Nitrobacteraceae	Bradyrhizobium	Bradyrhizobium vignae
bacterium E08(2017)	Bacteria	Unidentified	Unidentified	Unidentified	Unidentified	Unidentified	Unidentified	bacterium E08(2017)
Candidatus Magnetaquicoccus inordinatus	Bacteria	Unidentified	Pseudomonadota	Alphaproteobacteria	Magnetococcales	Candidatus Magnetaquicoccaceae	Candidatus Magnetaquicoccus	Candidatus Magnetaquicoccus inordinatus
Acidobacteria bacterium 13_2_20CM_58_27	Bacteria	Unidentified	Acidobacteriota	Unidentified	Unidentified	Unidentified	Unidentified	Acidobacteria bacterium 13_2_20CM_58_27
Defluviicoccus_Unidentified	Bacteria	Unidentified	Pseudomonadota	Alphaproteobacteria	Rhodospirillales	Rhodospirillaceae	Defluviicoccus	Unidentified
Cupriavidus sp. IDO	Bacteria	Unidentified	Pseudomonadota	Betaproteobacteria	Burkholderiales	Burkholderiaceae	Cupriavidus	Cupriavidus sp. IDO
Kineosporia sp. NBRC 101731	Bacteria	Unidentified	Actinomycetota	Actinomycetes	Kineosporiales	Kineosporiaceae	Kineosporia	Kineosporia sp. NBRC 101731
Mycobacteroides abscessus	Bacteria	Unidentified	Actinomycetota	Actinomycetes	Mycobacteriales	Mycobacteriaceae	Mycobacteroides	Mycobacteroides abscessus
Burkholderia pyrrocinia	Bacteria	Unidentified	Pseudomonadota	Betaproteobacteria	Burkholderiales	Burkholderiaceae	Burkholderia	Burkholderia pyrrocinia
candidate division NC10_Unidentified	Bacteria	Unidentified	candidate division NC10	Unidentified	Unidentified	Unidentified	Unidentified	Unidentified
Roseobacteraceae_Unidentified	Bacteria	Unidentified	Pseudomonadota	Alphaproteobacteria	Rhodobacterales	Roseobacteraceae	Unidentified	Unidentified
Hyphomicrobiaceae bacterium	Bacteria	Unidentified	Pseudomonadota	Alphaproteobacteria	Hyphomicrobiales	Hyphomicrobiaceae	Unidentified	Hyphomicrobiaceae bacterium
Nocardia asiatica	Bacteria	Unidentified	Actinomycetota	Actinomycetes	Mycobacteriales	Nocardiaceae	Nocardia	Nocardia asiatica
Novosphingobium sp. FSW06-99	Bacteria	Unidentified	Pseudomonadota	Alphaproteobacteria	Sphingomonadales	Sphingomonadaceae	Novosphingobium	Novosphingobium sp. FSW06-99
Bradyrhizobium sp. WD16	Bacteria	Unidentified	Pseudomonadota	Alphaproteobacteria	Hyphomicrobiales	Nitrobacteraceae	Bradyrhizobium	Bradyrhizobium sp. WD16
Saccharothrix australiensis	Bacteria	Unidentified	Actinomycetota	Actinomycetes	Pseudonocardiales	Pseudonocardiaceae	Saccharothrix	Saccharothrix australiensis
Candidatus Udaeobacter sp.	Bacteria	Unidentified	Verrucomicrobiota	Spartobacteria	Chthoniobacterales	Chthoniobacteraceae	Candidatus Udaeobacter	Candidatus Udaeobacter sp.
Bradyrhizobium cytisi	Bacteria	Unidentified	Pseudomonadota	Alphaproteobacteria	Hyphomicrobiales	Nitrobacteraceae	Bradyrhizobium	Bradyrhizobium cytisi
Candidatus Dormibacteraeota bacterium	Bacteria	Unidentified	Candidatus Dormibacteraeota	Unidentified	Unidentified	Unidentified	Unidentified	Candidatus Dormibacteraeota bacterium
Peterkaempfera griseoplana	Bacteria	Unidentified	Actinomycetota	Actinomycetes	Kitasatosporales	Streptomycetaceae	Peterkaempfera	Peterkaempfera griseoplana
Mycobacterium sp. ELW1	Bacteria	Unidentified	Actinomycetota	Actinomycetes	Mycobacteriales	Mycobacteriaceae	Mycobacterium	Mycobacterium sp. ELW1
Nevskia_Unidentified	Bacteria	Unidentified	Pseudomonadota	Gammaproteobacteria	Nevskiales	Nevskiaceae	Nevskia	Unidentified
Cystobacter_Unidentified	Bacteria	Unidentified	Myxococcota	Myxococcia	Myxococcales	Archangiaceae	Cystobacter	Unidentified
Streptomyces sp. SceaMP-e96	Bacteria	Unidentified	Actinomycetota	Actinomycetes	Kitasatosporales	Streptomycetaceae	Streptomyces	Streptomyces sp. SceaMP-e96
Bradyrhizobium sp. Cp5.3	Bacteria	Unidentified	Pseudomonadota	Alphaproteobacteria	Hyphomicrobiales	Nitrobacteraceae	Bradyrhizobium	Bradyrhizobium sp. Cp5.3
Sphingomonas koreensis	Bacteria	Unidentified	Pseudomonadota	Alphaproteobacteria	Sphingomonadales	Sphingomonadaceae	Sphingomonas	Sphingomonas koreensis
Terrabacteria group bacterium ANGP1	Bacteria	Unidentified	Unidentified	Unidentified	Unidentified	Unidentified	Unidentified	Terrabacteria group bacterium ANGP1
Bradyrhizobium sp. MOS003	Bacteria	Unidentified	Pseudomonadota	Alphaproteobacteria	Hyphomicrobiales	Nitrobacteraceae	Bradyrhizobium	Bradyrhizobium sp. MOS003
Azorhizobium caulinodans	Bacteria	Unidentified	Pseudomonadota	Alphaproteobacteria	Hyphomicrobiales	Xanthobacteraceae	Azorhizobium	Azorhizobium caulinodans
Blastococcus_Unidentified	Bacteria	Unidentified	Actinomycetota	Actinomycetes	Geodermatophilales	Geodermatophilaceae	Blastococcus	Unidentified
Blastocatellia bacterium	Bacteria	Unidentified	Acidobacteriota	Blastocatellia	Unidentified	Unidentified	Unidentified	Blastocatellia bacterium
Polaromonas sp. H8N	Bacteria	Unidentified	Pseudomonadota	Betaproteobacteria	Burkholderiales	Comamonadaceae	Polaromonas	Polaromonas sp. H8N
Burkholderia gladioli	Bacteria	Unidentified	Pseudomonadota	Betaproteobacteria	Burkholderiales	Burkholderiaceae	Burkholderia	Burkholderia gladioli
Streptomyces sp. DvalAA-14	Bacteria	Unidentified	Actinomycetota	Actinomycetes	Kitasatosporales	Streptomycetaceae	Streptomyces	Streptomyces sp. DvalAA-14
Mycobacterium botniense	Bacteria	Unidentified	Actinomycetota	Actinomycetes	Mycobacteriales	Mycobacteriaceae	Mycobacterium	Mycobacterium botniense
Pontibacter ummariensis	Bacteria	Unidentified	Bacteroidota	Cytophagia	Cytophagales	Hymenobacteraceae	Pontibacter	Pontibacter ummariensis
Sphingomonas sp.	Bacteria	Unidentified	Pseudomonadota	Alphaproteobacteria	Sphingomonadales	Sphingomonadaceae	Sphingomonas	Sphingomonas sp.
Sinimarinibacterium flocculans	Bacteria	Unidentified	Pseudomonadota	Gammaproteobacteria	Nevskiales	Nevskiaceae	Sinimarinibacterium	Sinimarinibacterium flocculans
Luteimonas_Unidentified	Bacteria	Unidentified	Pseudomonadota	Gammaproteobacteria	Xanthomonadales	Xanthomonadaceae	Luteimonas	Unidentified
Comamonadaceae_Unidentified	Bacteria	Unidentified	Pseudomonadota	Betaproteobacteria	Burkholderiales	Comamonadaceae	Unidentified	Unidentified
Sorangium aterium	Bacteria	Unidentified	Myxococcota	Unidentified	Polyangiales	Polyangiaceae	Sorangium	Sorangium aterium
Patulibacter americanus	Bacteria	Unidentified	Actinomycetota	Thermoleophilia	Solirubrobacterales	Patulibacteraceae	Patulibacter	Patulibacter americanus
Paenibacillus andongensis	Bacteria	Unidentified	Bacillota	Bacilli	Bacillales	Paenibacillaceae	Paenibacillus	Paenibacillus andongensis
Agarivorans litoreus	Bacteria	Unidentified	Pseudomonadota	Gammaproteobacteria	Alteromonadales	Alteromonadaceae	Agarivorans	Agarivorans litoreus
Rhodoferax ferrireducens	Bacteria	Unidentified	Pseudomonadota	Betaproteobacteria	Burkholderiales	Comamonadaceae	Rhodoferax	Rhodoferax ferrireducens
Afipia_Unidentified	Bacteria	Unidentified	Pseudomonadota	Alphaproteobacteria	Hyphomicrobiales	Nitrobacteraceae	Afipia	Unidentified
Caulobacter sp. CCH5-E12	Bacteria	Unidentified	Pseudomonadota	Alphaproteobacteria	Caulobacterales	Caulobacteraceae	Caulobacter	Caulobacter sp. CCH5-E12
Sphingomonas paucimobilis	Bacteria	Unidentified	Pseudomonadota	Alphaproteobacteria	Sphingomonadales	Sphingomonadaceae	Sphingomonas	Sphingomonas paucimobilis
Kutzneria sp. CA-103260	Bacteria	Unidentified	Actinomycetota	Actinomycetes	Pseudonocardiales	Pseudonocardiaceae	Kutzneria	Kutzneria sp. CA-103260
Thermoleophilia_Unidentified	Bacteria	Unidentified	Actinomycetota	Thermoleophilia	Unidentified	Unidentified	Unidentified	Unidentified
Actinacidiphila acididurans	Bacteria	Unidentified	Actinomycetota	Actinomycetes	Kitasatosporales	Streptomycetaceae	Actinacidiphila	Actinacidiphila acididurans
Rhodoplanes sp. Z2-YC6860	Bacteria	Unidentified	Pseudomonadota	Alphaproteobacteria	Hyphomicrobiales	Hyphomicrobiaceae	Rhodoplanes	Rhodoplanes sp. Z2-YC6860
Silvibacterium dinghuense	Bacteria	Unidentified	Acidobacteriota	Terriglobia	Terriglobales	Acidobacteriaceae	Silvibacterium	Silvibacterium dinghuense
Streptomyces rhizosphaerihabitans	Bacteria	Unidentified	Actinomycetota	Actinomycetes	Kitasatosporales	Streptomycetaceae	Streptomyces	Streptomyces rhizosphaerihabitans
Hydrocarboniphaga_Unidentified	Bacteria	Unidentified	Pseudomonadota	Gammaproteobacteria	Nevskiales	Nevskiaceae	Hydrocarboniphaga	Unidentified
Terracidiphilus gabretensis	Bacteria	Unidentified	Acidobacteriota	Terriglobia	Terriglobales	Acidobacteriaceae	Terracidiphilus	Terracidiphilus gabretensis
Bradyrhizobium yuanmingense	Bacteria	Unidentified	Pseudomonadota	Alphaproteobacteria	Hyphomicrobiales	Nitrobacteraceae	Bradyrhizobium	Bradyrhizobium yuanmingense
Bradyrhizobium hipponense	Bacteria	Unidentified	Pseudomonadota	Alphaproteobacteria	Hyphomicrobiales	Nitrobacteraceae	Bradyrhizobium	Bradyrhizobium hipponense
Streptomyces sp. yr375	Bacteria	Unidentified	Actinomycetota	Actinomycetes	Kitasatosporales	Streptomycetaceae	Streptomyces	Streptomyces sp. yr375
Phytohabitans houttuyneae	Bacteria	Unidentified	Actinomycetota	Actinomycetes	Micromonosporales	Micromonosporaceae	Phytohabitans	Phytohabitans houttuyneae
Stagnimonas aquatica	Bacteria	Unidentified	Pseudomonadota	Gammaproteobacteria	Nevskiales	Nevskiaceae	Stagnimonas	Stagnimonas aquatica
Amycolatopsis sp. WQ 127309	Bacteria	Unidentified	Actinomycetota	Actinomycetes	Pseudonocardiales	Pseudonocardiaceae	Amycolatopsis	Amycolatopsis sp. WQ 127309
Saccharopolyspora rectivirgula	Bacteria	Unidentified	Actinomycetota	Actinomycetes	Pseudonocardiales	Pseudonocardiaceae	Saccharopolyspora	Saccharopolyspora rectivirgula
Edaphobacter acidisoli	Bacteria	Unidentified	Acidobacteriota	Terriglobia	Terriglobales	Acidobacteriaceae	Edaphobacter	Edaphobacter acidisoli
Ktedonobacterales bacterium	Bacteria	Unidentified	Chloroflexota	Ktedonobacteria	Ktedonobacterales	Unidentified	Unidentified	Ktedonobacterales bacterium
Bradyrhizobium sp. STM 3843	Bacteria	Unidentified	Pseudomonadota	Alphaproteobacteria	Hyphomicrobiales	Nitrobacteraceae	Bradyrhizobium	Bradyrhizobium sp. STM 3843
Paraconexibacter antarcticus	Bacteria	Unidentified	Actinomycetota	Thermoleophilia	Solirubrobacterales	Paraconexibacteraceae	Paraconexibacter	Paraconexibacter antarcticus
Cytophagales_Unidentified	Bacteria	Unidentified	Bacteroidota	Cytophagia	Cytophagales	Unidentified	Unidentified	Unidentified
Micromonospora inyonensis	Bacteria	Unidentified	Actinomycetota	Actinomycetes	Micromonosporales	Micromonosporaceae	Micromonospora	Micromonospora inyonensis
Pseudoroseomonas coralli	Bacteria	Unidentified	Pseudomonadota	Alphaproteobacteria	Rhodospirillales	Acetobacteraceae	Pseudoroseomonas	Pseudoroseomonas coralli
Planotetraspora_Unidentified	Bacteria	Unidentified	Actinomycetota	Actinomycetes	Streptosporangiales	Streptosporangiaceae	Planotetraspora	Unidentified
Nitrosomonas communis	Bacteria	Unidentified	Pseudomonadota	Betaproteobacteria	Nitrosomonadales	Nitrosomonadaceae	Nitrosomonas	Nitrosomonas communis
Actinomadura meyerae	Bacteria	Unidentified	Actinomycetota	Actinomycetes	Streptosporangiales	Thermomonosporaceae	Actinomadura	Actinomadura meyerae
Candidatus Competibacter denitrificans	Bacteria	Unidentified	Pseudomonadota	Gammaproteobacteria	Unidentified	Candidatus Competibacteraceae	Candidatus Competibacter	Candidatus Competibacter denitrificans
Marinobacter_Unidentified	Bacteria	Unidentified	Pseudomonadota	Gammaproteobacteria	Pseudomonadales	Marinobacteraceae	Marinobacter	Unidentified
Dictyobacter alpinus	Bacteria	Unidentified	Chloroflexota	Ktedonobacteria	Ktedonobacterales	Dictyobacteraceae	Dictyobacter	Dictyobacter alpinus
Rhodoblastus_Unidentified	Bacteria	Unidentified	Pseudomonadota	Alphaproteobacteria	Hyphomicrobiales	Beijerinckiaceae	Rhodoblastus	Unidentified
Jatrophihabitans sp.	Bacteria	Unidentified	Actinomycetota	Actinomycetes	Jatrophihabitantales	Jatrophihabitantaceae	Jatrophihabitans	Jatrophihabitans sp.
Paraburkholderia fungorum	Bacteria	Unidentified	Pseudomonadota	Betaproteobacteria	Burkholderiales	Burkholderiaceae	Paraburkholderia	Paraburkholderia fungorum
Microvirga massiliensis	Bacteria	Unidentified	Pseudomonadota	Alphaproteobacteria	Hyphomicrobiales	Methylobacteriaceae	Microvirga	Microvirga massiliensis
Planosporangium flavigriseum	Bacteria	Unidentified	Actinomycetota	Actinomycetes	Micromonosporales	Micromonosporaceae	Planosporangium	Planosporangium flavigriseum
Mycobacterium xenopi	Bacteria	Unidentified	Actinomycetota	Actinomycetes	Mycobacteriales	Mycobacteriaceae	Mycobacterium	Mycobacterium xenopi
Acidothermus cellulolyticus	Bacteria	Unidentified	Actinomycetota	Actinomycetes	Acidothermales	Acidothermaceae	Acidothermus	Acidothermus cellulolyticus
Mycolicibacterium sp. TUM20983	Bacteria	Unidentified	Actinomycetota	Actinomycetes	Mycobacteriales	Mycobacteriaceae	Mycolicibacterium	Mycolicibacterium sp. TUM20983
Klebsiella oxytoca	Bacteria	Unidentified	Pseudomonadota	Gammaproteobacteria	Enterobacterales	Enterobacteriaceae	Klebsiella	Klebsiella oxytoca
Geotalea uraniireducens	Bacteria	Unidentified	Thermodesulfobacteriota	Desulfuromonadia	Geobacterales	Geobacteraceae	Geotalea	Geotalea uraniireducens
Actinocorallia sp. API 0066	Bacteria	Unidentified	Actinomycetota	Actinomycetes	Streptosporangiales	Thermomonosporaceae	Actinocorallia	Actinocorallia sp. API 0066
Paraburkholderia susongensis	Bacteria	Unidentified	Pseudomonadota	Betaproteobacteria	Burkholderiales	Burkholderiaceae	Paraburkholderia	Paraburkholderia susongensis
Actinomadura barringtoniae	Bacteria	Unidentified	Actinomycetota	Actinomycetes	Streptosporangiales	Thermomonosporaceae	Actinomadura	Actinomadura barringtoniae
Methylovirgula sp. 4M-Z18	Bacteria	Unidentified	Pseudomonadota	Alphaproteobacteria	Hyphomicrobiales	Beijerinckiaceae	Methylovirgula	Methylovirgula sp. 4M-Z18
Paenibacillus filicis	Bacteria	Unidentified	Bacillota	Bacilli	Bacillales	Paenibacillaceae	Paenibacillus	Paenibacillus filicis
Amycolatopsis saalfeldensis	Bacteria	Unidentified	Actinomycetota	Actinomycetes	Pseudonocardiales	Pseudonocardiaceae	Amycolatopsis	Amycolatopsis saalfeldensis
Streptomyces sp. AA4	Bacteria	Unidentified	Actinomycetota	Actinomycetes	Kitasatosporales	Streptomycetaceae	Streptomyces	Streptomyces sp. AA4
Frigoriglobus tundricola	Bacteria	Unidentified	Planctomycetota	Planctomycetia	Gemmatales	Gemmataceae	Frigoriglobus	Frigoriglobus tundricola
Kribbella steppae	Bacteria	Unidentified	Actinomycetota	Actinomycetes	Propionibacteriales	Kribbellaceae	Kribbella	Kribbella steppae
Candidatus Eremiobacterota_Unidentified	Bacteria	Unidentified	Candidatus Eremiobacterota	Unidentified	Unidentified	Unidentified	Unidentified	Unidentified
Skermanella_Unidentified	Bacteria	Unidentified	Pseudomonadota	Alphaproteobacteria	Rhodospirillales	Azospirillaceae	Skermanella	Unidentified
Skermanella pratensis	Bacteria	Unidentified	Pseudomonadota	Alphaproteobacteria	Rhodospirillales	Azospirillaceae	Skermanella	Skermanella pratensis
Geobacteraceae_Unidentified	Bacteria	Unidentified	Thermodesulfobacteriota	Desulfuromonadia	Geobacterales	Geobacteraceae	Unidentified	Unidentified
Actinacidiphila glaucinigra	Bacteria	Unidentified	Actinomycetota	Actinomycetes	Kitasatosporales	Streptomycetaceae	Actinacidiphila	Actinacidiphila glaucinigra
Ensifer sp. Root127	Bacteria	Unidentified	Pseudomonadota	Alphaproteobacteria	Hyphomicrobiales	Rhizobiaceae	Ensifer	Ensifer sp. Root127
Bradyrhizobium huanghuaihaiense	Bacteria	Unidentified	Pseudomonadota	Alphaproteobacteria	Hyphomicrobiales	Nitrobacteraceae	Bradyrhizobium	Bradyrhizobium huanghuaihaiense
Thermomonospora umbrina	Bacteria	Unidentified	Actinomycetota	Actinomycetes	Streptosporangiales	Thermomonosporaceae	Thermomonospora	Thermomonospora umbrina
Bradyrhizobium sp. dw_78	Bacteria	Unidentified	Pseudomonadota	Alphaproteobacteria	Hyphomicrobiales	Nitrobacteraceae	Bradyrhizobium	Bradyrhizobium sp. dw_78
Paraburkholderia terrae	Bacteria	Unidentified	Pseudomonadota	Betaproteobacteria	Burkholderiales	Burkholderiaceae	Paraburkholderia	Paraburkholderia terrae
Pseudomonas sp. 18058	Bacteria	Unidentified	Pseudomonadota	Gammaproteobacteria	Pseudomonadales	Pseudomonadaceae	Pseudomonas	Pseudomonas sp. 18058
Streptomyces griseocarneus	Bacteria	Unidentified	Actinomycetota	Actinomycetes	Kitasatosporales	Streptomycetaceae	Streptomyces	Streptomyces griseocarneus
Rhizomicrobium sp. SCGC AG-212-E05	Bacteria	Unidentified	Pseudomonadota	Alphaproteobacteria	Micropepsales	Micropepsaceae	Rhizomicrobium	Rhizomicrobium sp. SCGC AG-212-E05
Pseudonocardia oroxyli	Bacteria	Unidentified	Actinomycetota	Actinomycetes	Pseudonocardiales	Pseudonocardiaceae	Pseudonocardia	Pseudonocardia oroxyli
Verrucomicrobia bacterium ADurb.Bin006	Bacteria	Unidentified	Verrucomicrobiota	Unidentified	Unidentified	Unidentified	Unidentified	Verrucomicrobia bacterium ADurb.Bin006
Bradyrhizobium betae	Bacteria	Unidentified	Pseudomonadota	Alphaproteobacteria	Hyphomicrobiales	Nitrobacteraceae	Bradyrhizobium	Bradyrhizobium betae
Myxococcaceae_Unidentified	Bacteria	Unidentified	Myxococcota	Myxococcia	Myxococcales	Myxococcaceae	Unidentified	Unidentified
Paraburkholderia ginsengiterrae	Bacteria	Unidentified	Pseudomonadota	Betaproteobacteria	Burkholderiales	Burkholderiaceae	Paraburkholderia	Paraburkholderia ginsengiterrae
Alphaproteobacteria bacterium 64-11	Bacteria	Unidentified	Pseudomonadota	Alphaproteobacteria	Unidentified	Unidentified	Unidentified	Alphaproteobacteria bacterium 64-11
Lentzea fradiae	Bacteria	Unidentified	Actinomycetota	Actinomycetes	Pseudonocardiales	Pseudonocardiaceae	Lentzea	Lentzea fradiae
Steroidobacter sp.	Bacteria	Unidentified	Pseudomonadota	Gammaproteobacteria	Nevskiales	Steroidobacteraceae	Steroidobacter	Steroidobacter sp.
Piscinibacter aquaticus	Bacteria	Unidentified	Pseudomonadota	Betaproteobacteria	Burkholderiales	Sphaerotilaceae	Piscinibacter	Piscinibacter aquaticus
Methylococcus capsulatus	Bacteria	Unidentified	Pseudomonadota	Gammaproteobacteria	Methylococcales	Methylococcaceae	Methylococcus	Methylococcus capsulatus
Verrucomicrobia bacterium 12-59-8	Bacteria	Unidentified	Verrucomicrobiota	Unidentified	Unidentified	Unidentified	Unidentified	Verrucomicrobia bacterium 12-59-8
Corallococcus_Unidentified	Bacteria	Unidentified	Myxococcota	Myxococcia	Myxococcales	Myxococcaceae	Corallococcus	Unidentified
Micromonospora_Unidentified	Bacteria	Unidentified	Actinomycetota	Actinomycetes	Micromonosporales	Micromonosporaceae	Micromonospora	Unidentified
Mycobacterium numidiamassiliense	Bacteria	Unidentified	Actinomycetota	Actinomycetes	Mycobacteriales	Mycobacteriaceae	Mycobacterium	Mycobacterium numidiamassiliense
Jiangella mangrovi	Bacteria	Unidentified	Actinomycetota	Actinomycetes	Jiangellales	Jiangellaceae	Jiangella	Jiangella mangrovi
Bradyrhizobium japonicum	Bacteria	Unidentified	Pseudomonadota	Alphaproteobacteria	Hyphomicrobiales	Nitrobacteraceae	Bradyrhizobium	Bradyrhizobium japonicum
Methylorubrum rhodesianum	Bacteria	Unidentified	Pseudomonadota	Alphaproteobacteria	Hyphomicrobiales	Methylobacteriaceae	Methylorubrum	Methylorubrum rhodesianum
Ktedonobacter sp. 13_2_20CM_53_11	Bacteria	Unidentified	Chloroflexota	Ktedonobacteria	Ktedonobacterales	Ktedonobacteraceae	Ktedonobacter	Ktedonobacter sp. 13_2_20CM_53_11
Thermogemmatispora_Unidentified	Bacteria	Unidentified	Chloroflexota	Ktedonobacteria	Thermogemmatisporales	Thermogemmatisporaceae	Thermogemmatispora	Unidentified
Beijerinckia indica	Bacteria	Unidentified	Pseudomonadota	Alphaproteobacteria	Hyphomicrobiales	Beijerinckiaceae	Beijerinckia	Beijerinckia indica
Gemmatimonadetes bacterium 21-71-4	Bacteria	Unidentified	Gemmatimonadota	Unidentified	Unidentified	Unidentified	Unidentified	Gemmatimonadetes bacterium 21-71-4
Gordonia hydrophobica	Bacteria	Unidentified	Actinomycetota	Actinomycetes	Mycobacteriales	Gordoniaceae	Gordonia	Gordonia hydrophobica
Terriglobus saanensis	Bacteria	Unidentified	Acidobacteriota	Terriglobia	Terriglobales	Acidobacteriaceae	Terriglobus	Terriglobus saanensis
Gemmataceae_Unidentified	Bacteria	Unidentified	Planctomycetota	Planctomycetia	Gemmatales	Gemmataceae	Unidentified	Unidentified
Zavarzinella formosa	Bacteria	Unidentified	Planctomycetota	Planctomycetia	Gemmatales	Gemmataceae	Zavarzinella	Zavarzinella formosa
Skermania sp. ID1734	Bacteria	Unidentified	Actinomycetota	Actinomycetes	Mycobacteriales	Gordoniaceae	Skermania	Skermania sp. ID1734
Amycolatopsis sp. QT-25	Bacteria	Unidentified	Actinomycetota	Actinomycetes	Pseudonocardiales	Pseudonocardiaceae	Amycolatopsis	Amycolatopsis sp. QT-25
Mycobacterium paraterrae	Bacteria	Unidentified	Actinomycetota	Actinomycetes	Mycobacteriales	Mycobacteriaceae	Mycobacterium	Mycobacterium paraterrae
Bradyrhizobium sp. AT1	Bacteria	Unidentified	Pseudomonadota	Alphaproteobacteria	Hyphomicrobiales	Nitrobacteraceae	Bradyrhizobium	Bradyrhizobium sp. AT1
Rhodanobacteraceae_Unidentified	Bacteria	Unidentified	Pseudomonadota	Gammaproteobacteria	Xanthomonadales	Rhodanobacteraceae	Unidentified	Unidentified
Paenibacillus piri	Bacteria	Unidentified	Bacillota	Bacilli	Bacillales	Paenibacillaceae	Paenibacillus	Paenibacillus piri
Bradyrhizobium sp. WSM471	Bacteria	Unidentified	Pseudomonadota	Alphaproteobacteria	Hyphomicrobiales	Nitrobacteraceae	Bradyrhizobium	Bradyrhizobium sp. WSM471
Micrococcaceae_Unidentified	Bacteria	Unidentified	Actinomycetota	Actinomycetes	Micrococcales	Micrococcaceae	Unidentified	Unidentified
Acidovorax sp. NCPPB 2350	Bacteria	Unidentified	Pseudomonadota	Betaproteobacteria	Burkholderiales	Comamonadaceae	Acidovorax	Acidovorax sp. NCPPB 2350
Actinomadura roseirufa	Bacteria	Unidentified	Actinomycetota	Actinomycetes	Streptosporangiales	Thermomonosporaceae	Actinomadura	Actinomadura roseirufa
Bradyrhizobium sp. CCBAU 11361	Bacteria	Unidentified	Pseudomonadota	Alphaproteobacteria	Hyphomicrobiales	Nitrobacteraceae	Bradyrhizobium	Bradyrhizobium sp. CCBAU 11361
Streptantibioticus ferralitis	Bacteria	Unidentified	Actinomycetota	Actinomycetes	Kitasatosporales	Streptomycetaceae	Streptantibioticus	Streptantibioticus ferralitis
Mycobacterium mantenii	Bacteria	Unidentified	Actinomycetota	Actinomycetes	Mycobacteriales	Mycobacteriaceae	Mycobacterium	Mycobacterium mantenii
Amycolatopsis keratiniphila	Bacteria	Unidentified	Actinomycetota	Actinomycetes	Pseudonocardiales	Pseudonocardiaceae	Amycolatopsis	Amycolatopsis keratiniphila
Paraburkholderia xenovorans	Bacteria	Unidentified	Pseudomonadota	Betaproteobacteria	Burkholderiales	Burkholderiaceae	Paraburkholderia	Paraburkholderia xenovorans
Methyloversatilis universalis	Bacteria	Unidentified	Pseudomonadota	Betaproteobacteria	Nitrosomonadales	Sterolibacteriaceae	Methyloversatilis	Methyloversatilis universalis
Aureimonas psammosilenae	Bacteria	Unidentified	Pseudomonadota	Alphaproteobacteria	Hyphomicrobiales	Aurantimonadaceae	Aureimonas	Aureimonas psammosilenae
Paenibacillus oralis	Bacteria	Unidentified	Bacillota	Bacilli	Bacillales	Paenibacillaceae	Paenibacillus	Paenibacillus oralis
Pelagibius sp. Alg239-R121	Bacteria	Unidentified	Pseudomonadota	Alphaproteobacteria	Hyphomicrobiales	Rhodovibrionaceae	Pelagibius	Pelagibius sp. Alg239-R121
SAR202 cluster bacterium Io17-Chloro-G4	Bacteria	Unidentified	Chloroflexota	Unidentified	Unidentified	Unidentified	Unidentified	SAR202 cluster bacterium Io17-Chloro-G4
Clostridia bacterium 62_21	Bacteria	Unidentified	Bacillota	Clostridia	Unidentified	Unidentified	Unidentified	Clostridia bacterium 62_21
Saccharothrix saharensis	Bacteria	Unidentified	Actinomycetota	Actinomycetes	Pseudonocardiales	Pseudonocardiaceae	Saccharothrix	Saccharothrix saharensis
Caulobacter_Unidentified	Bacteria	Unidentified	Pseudomonadota	Alphaproteobacteria	Caulobacterales	Caulobacteraceae	Caulobacter	Unidentified
Methylomonas koyamae	Bacteria	Unidentified	Pseudomonadota	Gammaproteobacteria	Methylococcales	Methylococcaceae	Methylomonas	Methylomonas koyamae
Sorangium_Unidentified	Bacteria	Unidentified	Myxococcota	Unidentified	Polyangiales	Polyangiaceae	Sorangium	Unidentified
Paracidobacterium acidisoli	Bacteria	Unidentified	Acidobacteriota	Terriglobia	Terriglobales	Acidobacteriaceae	Paracidobacterium	Paracidobacterium acidisoli
Akkermansia glycaniphila	Bacteria	Unidentified	Verrucomicrobiota	Verrucomicrobiae	Verrucomicrobiales	Akkermansiaceae	Akkermansia	Akkermansia glycaniphila
Sphaerisporangium corydalis	Bacteria	Unidentified	Actinomycetota	Actinomycetes	Streptosporangiales	Streptosporangiaceae	Sphaerisporangium	Sphaerisporangium corydalis
Acidiphilium sp.	Bacteria	Unidentified	Pseudomonadota	Alphaproteobacteria	Rhodospirillales	Acetobacteraceae	Acidiphilium	Acidiphilium sp.
Bacteroidota_Unidentified	Bacteria	Unidentified	Bacteroidota	Unidentified	Unidentified	Unidentified	Unidentified	Unidentified
Nannocystis radixulma	Bacteria	Unidentified	Myxococcota	Unidentified	Nannocystales	Nannocystaceae	Nannocystis	Nannocystis radixulma
Cyanobacteria bacterium 13_1_40CM_2_61_4	Bacteria	Unidentified	Cyanobacteriota	Unidentified	Unidentified	Unidentified	Unidentified	Cyanobacteria bacterium 13_1_40CM_2_61_4
Actinobacteria bacterium 21-73-9	Bacteria	Unidentified	Actinomycetota	Unidentified	Unidentified	Unidentified	Unidentified	Actinobacteria bacterium 21-73-9
Thiotrichales bacterium	Bacteria	Unidentified	Pseudomonadota	Gammaproteobacteria	Thiotrichales	Unidentified	Unidentified	Thiotrichales bacterium
Kitasatospora mediocidica	Bacteria	Unidentified	Actinomycetota	Actinomycetes	Kitasatosporales	Streptomycetaceae	Kitasatospora	Kitasatospora mediocidica
Amycolatopsis sp. HUAS 11-8	Bacteria	Unidentified	Actinomycetota	Actinomycetes	Pseudonocardiales	Pseudonocardiaceae	Amycolatopsis	Amycolatopsis sp. HUAS 11-8
Terriglobus_Unidentified	Bacteria	Unidentified	Acidobacteriota	Terriglobia	Terriglobales	Acidobacteriaceae	Terriglobus	Unidentified
Paraburkholderia tuberum	Bacteria	Unidentified	Pseudomonadota	Betaproteobacteria	Burkholderiales	Burkholderiaceae	Paraburkholderia	Paraburkholderia tuberum
Mycolicibacterium brisbanense	Bacteria	Unidentified	Actinomycetota	Actinomycetes	Mycobacteriales	Mycobacteriaceae	Mycolicibacterium	Mycolicibacterium brisbanense
Sphingobium sp. SCG-1	Bacteria	Unidentified	Pseudomonadota	Alphaproteobacteria	Sphingomonadales	Sphingomonadaceae	Sphingobium	Sphingobium sp. SCG-1
Microvirga lenta	Bacteria	Unidentified	Pseudomonadota	Alphaproteobacteria	Hyphomicrobiales	Methylobacteriaceae	Microvirga	Microvirga lenta
Schlesneria paludicola	Bacteria	Unidentified	Planctomycetota	Planctomycetia	Planctomycetales	Planctomycetaceae	Schlesneria	Schlesneria paludicola
candidate division LCP-89 bacterium B3_LCP	Bacteria	Unidentified	candidate division LCP-89	Unidentified	Unidentified	Unidentified	Unidentified	candidate division LCP-89 bacterium B3_LCP
Jiangella aurantiaca	Bacteria	Unidentified	Actinomycetota	Actinomycetes	Jiangellales	Jiangellaceae	Jiangella	Jiangella aurantiaca
Neoroseomonas lacus	Bacteria	Unidentified	Pseudomonadota	Alphaproteobacteria	Rhodospirillales	Acetobacteraceae	Neoroseomonas	Neoroseomonas lacus
Nostoc commune	Bacteria	Unidentified	Cyanobacteriota	Cyanophyceae	Nostocales	Nostocaceae	Nostoc	Nostoc commune
Methylosarcina fibrata	Bacteria	Unidentified	Pseudomonadota	Gammaproteobacteria	Methylococcales	Methylococcaceae	Methylosarcina	Methylosarcina fibrata
Bradyrhizobium sp. CCGUVB1N3	Bacteria	Unidentified	Pseudomonadota	Alphaproteobacteria	Hyphomicrobiales	Nitrobacteraceae	Bradyrhizobium	Bradyrhizobium sp. CCGUVB1N3
Novosphingobium_Unidentified	Bacteria	Unidentified	Pseudomonadota	Alphaproteobacteria	Sphingomonadales	Sphingomonadaceae	Novosphingobium	Unidentified
Verrucomicrobiaceae_Unidentified	Bacteria	Unidentified	Verrucomicrobiota	Verrucomicrobiae	Verrucomicrobiales	Verrucomicrobiaceae	Unidentified	Unidentified
Streptomyces griseofuscus	Bacteria	Unidentified	Actinomycetota	Actinomycetes	Kitasatosporales	Streptomycetaceae	Streptomyces	Streptomyces griseofuscus
Streptomyces sp. HNM0575	Bacteria	Unidentified	Actinomycetota	Actinomycetes	Kitasatosporales	Streptomycetaceae	Streptomyces	Streptomyces sp. HNM0575
Paenibacillus sp. 1_12	Bacteria	Unidentified	Bacillota	Bacilli	Bacillales	Paenibacillaceae	Paenibacillus	Paenibacillus sp. 1_12
Paraburkholderia ribeironis	Bacteria	Unidentified	Pseudomonadota	Betaproteobacteria	Burkholderiales	Burkholderiaceae	Paraburkholderia	Paraburkholderia ribeironis
Microtetraspora_Unidentified	Bacteria	Unidentified	Actinomycetota	Actinomycetes	Streptosporangiales	Streptosporangiaceae	Microtetraspora	Unidentified
Labedaea rhizosphaerae	Bacteria	Unidentified	Actinomycetota	Actinomycetes	Pseudonocardiales	Pseudonocardiaceae	Labedaea	Labedaea rhizosphaerae
Yinghuangia seranimata	Bacteria	Unidentified	Actinomycetota	Actinomycetes	Kitasatosporales	Streptomycetaceae	Yinghuangia	Yinghuangia seranimata
Bradyrhizobium commune	Bacteria	Unidentified	Pseudomonadota	Alphaproteobacteria	Hyphomicrobiales	Nitrobacteraceae	Bradyrhizobium	Bradyrhizobium commune
Telmatospirillum siberiense	Bacteria	Unidentified	Pseudomonadota	Alphaproteobacteria	Rhodospirillales	Rhodospirillaceae	Telmatospirillum	Telmatospirillum siberiense
Pandoraea_Unidentified	Bacteria	Unidentified	Pseudomonadota	Betaproteobacteria	Burkholderiales	Burkholderiaceae	Pandoraea	Unidentified
Mycobacterium parmense	Bacteria	Unidentified	Actinomycetota	Actinomycetes	Mycobacteriales	Mycobacteriaceae	Mycobacterium	Mycobacterium parmense
Burkholderiaceae bacterium	Bacteria	Unidentified	Pseudomonadota	Betaproteobacteria	Burkholderiales	Burkholderiaceae	Unidentified	Burkholderiaceae bacterium
Caulobacter mirabilis	Bacteria	Unidentified	Pseudomonadota	Alphaproteobacteria	Caulobacterales	Caulobacteraceae	Caulobacter	Caulobacter mirabilis
Pseudonocardiaceae bacterium YIM PH 21723	Bacteria	Unidentified	Actinomycetota	Actinomycetes	Pseudonocardiales	Pseudonocardiaceae	Unidentified	Pseudonocardiaceae bacterium YIM PH 21723
Telluria mixta	Bacteria	Unidentified	Pseudomonadota	Betaproteobacteria	Burkholderiales	Oxalobacteraceae	Telluria	Telluria mixta
Verrucomicrobiaceae bacterium	Bacteria	Unidentified	Verrucomicrobiota	Verrucomicrobiae	Verrucomicrobiales	Verrucomicrobiaceae	Unidentified	Verrucomicrobiaceae bacterium
Pseudacidobacterium ailaaui	Bacteria	Unidentified	Acidobacteriota	Terriglobia	Terriglobales	Acidobacteriaceae	Pseudacidobacterium	Pseudacidobacterium ailaaui
Paludibaculum fermentans	Bacteria	Unidentified	Acidobacteriota	Terriglobia	Bryobacterales	Bryobacteraceae	Paludibaculum	Paludibaculum fermentans
Actinomadura fibrosa	Bacteria	Unidentified	Actinomycetota	Actinomycetes	Streptosporangiales	Thermomonosporaceae	Actinomadura	Actinomadura fibrosa
Methylobacterium nodulans	Bacteria	Unidentified	Pseudomonadota	Alphaproteobacteria	Hyphomicrobiales	Methylobacteriaceae	Methylobacterium	Methylobacterium nodulans
Actinocorallia herbida	Bacteria	Unidentified	Actinomycetota	Actinomycetes	Streptosporangiales	Thermomonosporaceae	Actinocorallia	Actinocorallia herbida
Bradyrhizobium uaiense	Bacteria	Unidentified	Pseudomonadota	Alphaproteobacteria	Hyphomicrobiales	Nitrobacteraceae	Bradyrhizobium	Bradyrhizobium uaiense
Streptacidiphilus jeojiense	Bacteria	Unidentified	Actinomycetota	Actinomycetes	Kitasatosporales	Streptomycetaceae	Streptacidiphilus	Streptacidiphilus jeojiense
Bradyrhizobium sp. NP1	Bacteria	Unidentified	Pseudomonadota	Alphaproteobacteria	Hyphomicrobiales	Nitrobacteraceae	Bradyrhizobium	Bradyrhizobium sp. NP1
Bradyrhizobium sp. th.b2	Bacteria	Unidentified	Pseudomonadota	Alphaproteobacteria	Hyphomicrobiales	Nitrobacteraceae	Bradyrhizobium	Bradyrhizobium sp. th.b2
Frateuria aurantia	Bacteria	Unidentified	Pseudomonadota	Gammaproteobacteria	Xanthomonadales	Rhodanobacteraceae	Frateuria	Frateuria aurantia
Anaerolineales bacterium	Bacteria	Unidentified	Chloroflexota	Anaerolineae	Anaerolineales	Unidentified	Unidentified	Anaerolineales bacterium
Rhodospirillaceae bacterium	Bacteria	Unidentified	Pseudomonadota	Alphaproteobacteria	Rhodospirillales	Rhodospirillaceae	Unidentified	Rhodospirillaceae bacterium
Goodfellowiella coeruleoviolacea	Bacteria	Unidentified	Actinomycetota	Actinomycetes	Pseudonocardiales	Pseudonocardiaceae	Goodfellowiella	Goodfellowiella coeruleoviolacea
Pelagibius sp.	Bacteria	Unidentified	Pseudomonadota	Alphaproteobacteria	Hyphomicrobiales	Rhodovibrionaceae	Pelagibius	Pelagibius sp.
Gordonia sp. ABSL49_1	Bacteria	Unidentified	Actinomycetota	Actinomycetes	Mycobacteriales	Gordoniaceae	Gordonia	Gordonia sp. ABSL49_1
Mycolicibacterium aubagnense	Bacteria	Unidentified	Actinomycetota	Actinomycetes	Mycobacteriales	Mycobacteriaceae	Mycolicibacterium	Mycolicibacterium aubagnense
Trinickia mobilis	Bacteria	Unidentified	Pseudomonadota	Betaproteobacteria	Burkholderiales	Burkholderiaceae	Trinickia	Trinickia mobilis
Steroidobacter agariperforans	Bacteria	Unidentified	Pseudomonadota	Gammaproteobacteria	Nevskiales	Steroidobacteraceae	Steroidobacter	Steroidobacter agariperforans
Mycobacterium sp. 1274761.0	Bacteria	Unidentified	Actinomycetota	Actinomycetes	Mycobacteriales	Mycobacteriaceae	Mycobacterium	Mycobacterium sp. 1274761.0
Acrocarpospora macrocephala	Bacteria	Unidentified	Actinomycetota	Actinomycetes	Streptosporangiales	Streptosporangiaceae	Acrocarpospora	Acrocarpospora macrocephala
Paenibacillus sp. P1XP2	Bacteria	Unidentified	Bacillota	Bacilli	Bacillales	Paenibacillaceae	Paenibacillus	Paenibacillus sp. P1XP2
Rhodanobacter glycinis	Bacteria	Unidentified	Pseudomonadota	Gammaproteobacteria	Xanthomonadales	Rhodanobacteraceae	Rhodanobacter	Rhodanobacter glycinis
Saccharomonospora amisosensis	Bacteria	Unidentified	Actinomycetota	Actinomycetes	Pseudonocardiales	Pseudonocardiaceae	Saccharomonospora	Saccharomonospora amisosensis
Nocardia miyunensis	Bacteria	Unidentified	Actinomycetota	Actinomycetes	Mycobacteriales	Nocardiaceae	Nocardia	Nocardia miyunensis
Puia dinghuensis	Bacteria	Unidentified	Bacteroidota	Chitinophagia	Chitinophagales	Chitinophagaceae	Puia	Puia dinghuensis
Catellatospora_Unidentified	Bacteria	Unidentified	Actinomycetota	Actinomycetes	Micromonosporales	Micromonosporaceae	Catellatospora	Unidentified
Ruficoccus amylovorans	Bacteria	Unidentified	Verrucomicrobiota	Opitutae	Puniceicoccales	Cerasicoccaceae	Ruficoccus	Ruficoccus amylovorans
Rhodococcus_Unidentified	Bacteria	Unidentified	Actinomycetota	Actinomycetes	Mycobacteriales	Nocardiaceae	Rhodococcus	Unidentified
Amycolatopsis sp. 2-15	Bacteria	Unidentified	Actinomycetota	Actinomycetes	Pseudonocardiales	Pseudonocardiaceae	Amycolatopsis	Amycolatopsis sp. 2-15
Hydrogenophaga_Unidentified	Bacteria	Unidentified	Pseudomonadota	Betaproteobacteria	Burkholderiales	Comamonadaceae	Hydrogenophaga	Unidentified
Solirubrobacter phytolaccae	Bacteria	Unidentified	Actinomycetota	Thermoleophilia	Solirubrobacterales	Solirubrobacteraceae	Solirubrobacter	Solirubrobacter phytolaccae
Bradyrhizobium sp. CCBAU 53421	Bacteria	Unidentified	Pseudomonadota	Alphaproteobacteria	Hyphomicrobiales	Nitrobacteraceae	Bradyrhizobium	Bradyrhizobium sp. CCBAU 53421
Actinacidiphila paucisporea	Bacteria	Unidentified	Actinomycetota	Actinomycetes	Kitasatosporales	Streptomycetaceae	Actinacidiphila	Actinacidiphila paucisporea
Ideonella azotifigens	Bacteria	Unidentified	Pseudomonadota	Betaproteobacteria	Burkholderiales	Sphaerotilaceae	Ideonella	Ideonella azotifigens
Paludisphaera rhizosphaereae	Bacteria	Unidentified	Planctomycetota	Planctomycetia	Isosphaerales	Isosphaeraceae	Paludisphaera	Paludisphaera rhizosphaereae
bacterium BMS3Abin11	Bacteria	Unidentified	Unidentified	Unidentified	Unidentified	Unidentified	Unidentified	bacterium BMS3Abin11
Bradyrhizobium sp. 131	Bacteria	Unidentified	Pseudomonadota	Alphaproteobacteria	Hyphomicrobiales	Nitrobacteraceae	Bradyrhizobium	Bradyrhizobium sp. 131
Methylosinus sp. sav-2	Bacteria	Unidentified	Pseudomonadota	Alphaproteobacteria	Hyphomicrobiales	Methylocystaceae	Methylosinus	Methylosinus sp. sav-2
Nitrolancea hollandica	Bacteria	Unidentified	Thermomicrobiota	Thermomicrobia	Sphaerobacterales	Sphaerobacteraceae	Nitrolancea	Nitrolancea hollandica
Streptomyces sp. SN-593	Bacteria	Unidentified	Actinomycetota	Actinomycetes	Kitasatosporales	Streptomycetaceae	Streptomyces	Streptomyces sp. SN-593
Actinomadura atramentaria	Bacteria	Unidentified	Actinomycetota	Actinomycetes	Streptosporangiales	Thermomonosporaceae	Actinomadura	Actinomadura atramentaria
Clostridium akagii	Bacteria	Unidentified	Bacillota	Clostridia	Eubacteriales	Clostridiaceae	Clostridium	Clostridium akagii
Geodermatophilus chilensis	Bacteria	Unidentified	Actinomycetota	Actinomycetes	Geodermatophilales	Geodermatophilaceae	Geodermatophilus	Geodermatophilus chilensis
Steroidobacter gossypii	Bacteria	Unidentified	Pseudomonadota	Gammaproteobacteria	Nevskiales	Steroidobacteraceae	Steroidobacter	Steroidobacter gossypii
Tepidanaerobacter sp. GT38	Bacteria	Unidentified	Bacillota	Clostridia	Thermosediminibacterales	Tepidanaerobacteraceae	Tepidanaerobacter	Tepidanaerobacter sp. GT38
Edaphobacter dinghuensis	Bacteria	Unidentified	Acidobacteriota	Terriglobia	Terriglobales	Acidobacteriaceae	Edaphobacter	Edaphobacter dinghuensis
Amycolatopsis vancoresmycina	Bacteria	Unidentified	Actinomycetota	Actinomycetes	Pseudonocardiales	Pseudonocardiaceae	Amycolatopsis	Amycolatopsis vancoresmycina
Marmoricola sp.	Bacteria	Unidentified	Actinomycetota	Actinomycetes	Propionibacteriales	Nocardioidaceae	Marmoricola	Marmoricola sp.
Bradyrhizobium sp. 17	Bacteria	Unidentified	Pseudomonadota	Alphaproteobacteria	Hyphomicrobiales	Nitrobacteraceae	Bradyrhizobium	Bradyrhizobium sp. 17
Streptomyces rhizosphaericus	Bacteria	Unidentified	Actinomycetota	Actinomycetes	Kitasatosporales	Streptomycetaceae	Streptomyces	Streptomyces rhizosphaericus
Curtobacterium_Unidentified	Bacteria	Unidentified	Actinomycetota	Actinomycetes	Micrococcales	Microbacteriaceae	Curtobacterium	Unidentified
Marichromatium_Unidentified	Bacteria	Unidentified	Pseudomonadota	Gammaproteobacteria	Chromatiales	Chromatiaceae	Marichromatium	Unidentified
Rhodovastum atsumiense	Bacteria	Unidentified	Pseudomonadota	Alphaproteobacteria	Rhodospirillales	Acetobacteraceae	Rhodovastum	Rhodovastum atsumiense
Brevibacillus massiliensis	Bacteria	Unidentified	Bacillota	Bacilli	Bacillales	Paenibacillaceae	Brevibacillus	Brevibacillus massiliensis
Silvimonas terrae	Bacteria	Unidentified	Pseudomonadota	Betaproteobacteria	Neisseriales	Chitinibacteraceae	Silvimonas	Silvimonas terrae
Bradyrhizobium sp. WSM1417	Bacteria	Unidentified	Pseudomonadota	Alphaproteobacteria	Hyphomicrobiales	Nitrobacteraceae	Bradyrhizobium	Bradyrhizobium sp. WSM1417
Tetrasphaera sp. HKS02	Bacteria	Unidentified	Actinomycetota	Actinomycetes	Micrococcales	Intrasporangiaceae	Tetrasphaera	Tetrasphaera sp. HKS02
Tautonia_Unidentified	Bacteria	Unidentified	Planctomycetota	Planctomycetia	Isosphaerales	Isosphaeraceae	Tautonia	Unidentified
Bosea sp. (in: a-proteobacteria)	Bacteria	Unidentified	Pseudomonadota	Alphaproteobacteria	Hyphomicrobiales	Boseaceae	Bosea	Bosea sp. (in: a-proteobacteria)
Actinoalloteichus_Unidentified	Bacteria	Unidentified	Actinomycetota	Actinomycetes	Pseudonocardiales	Pseudonocardiaceae	Actinoalloteichus	Unidentified
Bradyrhizobium sp. LMTR 3	Bacteria	Unidentified	Pseudomonadota	Alphaproteobacteria	Hyphomicrobiales	Nitrobacteraceae	Bradyrhizobium	Bradyrhizobium sp. LMTR 3
Conexibacter sp. W3-3-2	Bacteria	Unidentified	Actinomycetota	Thermoleophilia	Solirubrobacterales	Conexibacteraceae	Conexibacter	Conexibacter sp. W3-3-2
Sorangium cellulosum	Bacteria	Unidentified	Myxococcota	Unidentified	Polyangiales	Polyangiaceae	Sorangium	Sorangium cellulosum
Actinacidiphila epipremni	Bacteria	Unidentified	Actinomycetota	Actinomycetes	Kitasatosporales	Streptomycetaceae	Actinacidiphila	Actinacidiphila epipremni
Catellatospora vulcania	Bacteria	Unidentified	Actinomycetota	Actinomycetes	Micromonosporales	Micromonosporaceae	Catellatospora	Catellatospora vulcania
Tistlia consotensis	Bacteria	Unidentified	Pseudomonadota	Alphaproteobacteria	Hyphomicrobiales	Rhodovibrionaceae	Tistlia	Tistlia consotensis
Brucella anthropi	Bacteria	Unidentified	Pseudomonadota	Alphaproteobacteria	Hyphomicrobiales	Brucellaceae	Brucella	Brucella anthropi
Nostoc_Unidentified	Bacteria	Unidentified	Cyanobacteriota	Cyanophyceae	Nostocales	Nostocaceae	Nostoc	Unidentified
Actinoplanes cyaneus	Bacteria	Unidentified	Actinomycetota	Actinomycetes	Micromonosporales	Micromonosporaceae	Actinoplanes	Actinoplanes cyaneus
Kutzneria_Unidentified	Bacteria	Unidentified	Actinomycetota	Actinomycetes	Pseudonocardiales	Pseudonocardiaceae	Kutzneria	Unidentified
Acidobacteria bacterium AB60	Bacteria	Unidentified	Acidobacteriota	Unidentified	Unidentified	Unidentified	Unidentified	Acidobacteria bacterium AB60
Saccharopolyspora_Unidentified	Bacteria	Unidentified	Actinomycetota	Actinomycetes	Pseudonocardiales	Pseudonocardiaceae	Saccharopolyspora	Unidentified
Klebsiella pneumoniae	Bacteria	Unidentified	Pseudomonadota	Gammaproteobacteria	Enterobacterales	Enterobacteriaceae	Klebsiella	Klebsiella pneumoniae
Mesorhizobium_Unidentified	Bacteria	Unidentified	Pseudomonadota	Alphaproteobacteria	Hyphomicrobiales	Phyllobacteriaceae	Mesorhizobium	Unidentified
Spirosoma sp. KNUC1025	Bacteria	Unidentified	Bacteroidota	Cytophagia	Cytophagales	Cytophagaceae	Spirosoma	Spirosoma sp. KNUC1025
Dankookia rubra	Bacteria	Unidentified	Pseudomonadota	Alphaproteobacteria	Rhodospirillales	Acetobacteraceae	Dankookia	Dankookia rubra
Occallatibacter savannae	Bacteria	Unidentified	Acidobacteriota	Terriglobia	Terriglobales	Acidobacteriaceae	Occallatibacter	Occallatibacter savannae
Actinomadura sp. RB99	Bacteria	Unidentified	Actinomycetota	Actinomycetes	Streptosporangiales	Thermomonosporaceae	Actinomadura	Actinomadura sp. RB99
Opitutus sp. GAS368	Bacteria	Unidentified	Verrucomicrobiota	Opitutae	Opitutales	Opitutaceae	Opitutus	Opitutus sp. GAS368
Granulicella sp. S156	Bacteria	Unidentified	Acidobacteriota	Terriglobia	Terriglobales	Acidobacteriaceae	Granulicella	Granulicella sp. S156
Saccharomonospora azurea	Bacteria	Unidentified	Actinomycetota	Actinomycetes	Pseudonocardiales	Pseudonocardiaceae	Saccharomonospora	Saccharomonospora azurea
Sphingomonadaceae bacterium OTU29THOMA1	Bacteria	Unidentified	Pseudomonadota	Alphaproteobacteria	Sphingomonadales	Sphingomonadaceae	Unidentified	Sphingomonadaceae bacterium OTU29THOMA1
Streptomyces sp. NBC_01571	Bacteria	Unidentified	Actinomycetota	Actinomycetes	Kitasatosporales	Streptomycetaceae	Streptomyces	Streptomyces sp. NBC_01571
Aquisphaera_Unidentified	Bacteria	Unidentified	Planctomycetota	Planctomycetia	Isosphaerales	Isosphaeraceae	Aquisphaera	Unidentified
Dyella choica	Bacteria	Unidentified	Pseudomonadota	Gammaproteobacteria	Xanthomonadales	Rhodanobacteraceae	Dyella	Dyella choica
Streptomyces fuscichromogenes	Bacteria	Unidentified	Actinomycetota	Actinomycetes	Kitasatosporales	Streptomycetaceae	Streptomyces	Streptomyces fuscichromogenes
Bradyrhizobium zhanjiangense	Bacteria	Unidentified	Pseudomonadota	Alphaproteobacteria	Hyphomicrobiales	Nitrobacteraceae	Bradyrhizobium	Bradyrhizobium zhanjiangense
Granulicella aggregans	Bacteria	Unidentified	Acidobacteriota	Terriglobia	Terriglobales	Acidobacteriaceae	Granulicella	Granulicella aggregans
Acetobacter orientalis	Bacteria	Unidentified	Pseudomonadota	Alphaproteobacteria	Rhodospirillales	Acetobacteraceae	Acetobacter	Acetobacter orientalis
Planosporangium mesophilum	Bacteria	Unidentified	Actinomycetota	Actinomycetes	Micromonosporales	Micromonosporaceae	Planosporangium	Planosporangium mesophilum
Streptomyces sp. 3214.6	Bacteria	Unidentified	Actinomycetota	Actinomycetes	Kitasatosporales	Streptomycetaceae	Streptomyces	Streptomyces sp. 3214.6
Nocardioidaceae_Unidentified	Bacteria	Unidentified	Actinomycetota	Actinomycetes	Propionibacteriales	Nocardioidaceae	Unidentified	Unidentified
Mycobacterium sp. 1245111.1	Bacteria	Unidentified	Actinomycetota	Actinomycetes	Mycobacteriales	Mycobacteriaceae	Mycobacterium	Mycobacterium sp. 1245111.1
Streptomyces gobiensis	Bacteria	Unidentified	Actinomycetota	Actinomycetes	Kitasatosporales	Streptomycetaceae	Streptomyces	Streptomyces gobiensis
Kitasatospora_Unidentified	Bacteria	Unidentified	Actinomycetota	Actinomycetes	Kitasatosporales	Streptomycetaceae	Kitasatospora	Unidentified
Janthinobacterium agaricidamnosum	Bacteria	Unidentified	Pseudomonadota	Betaproteobacteria	Burkholderiales	Oxalobacteraceae	Janthinobacterium	Janthinobacterium agaricidamnosum
Shinella lacus	Bacteria	Unidentified	Pseudomonadota	Alphaproteobacteria	Hyphomicrobiales	Rhizobiaceae	Shinella	Shinella lacus
Stutzerimonas stutzeri	Bacteria	Unidentified	Pseudomonadota	Gammaproteobacteria	Pseudomonadales	Pseudomonadaceae	Stutzerimonas	Stutzerimonas stutzeri
Beijerinckia mobilis	Bacteria	Unidentified	Pseudomonadota	Alphaproteobacteria	Hyphomicrobiales	Beijerinckiaceae	Beijerinckia	Beijerinckia mobilis
Rhodospirillales bacterium 70-18	Bacteria	Unidentified	Pseudomonadota	Alphaproteobacteria	Rhodospirillales	Unidentified	Unidentified	Rhodospirillales bacterium 70-18
Actinobacteria bacterium 13_1_20CM_3_68_9	Bacteria	Unidentified	Actinomycetota	Unidentified	Unidentified	Unidentified	Unidentified	Actinobacteria bacterium 13_1_20CM_3_68_9
Candidatus Entotheonella gemina	Bacteria	Unidentified	Candidatus Tectomicrobia	Unidentified	Unidentified	Unidentified	Candidatus Entotheonella	Candidatus Entotheonella gemina
Mycolicibacterium rutilum	Bacteria	Unidentified	Actinomycetota	Actinomycetes	Mycobacteriales	Mycobacteriaceae	Mycolicibacterium	Mycolicibacterium rutilum
Parviterribacteraceae bacterium J379	Bacteria	Unidentified	Actinomycetota	Thermoleophilia	Solirubrobacterales	Parviterribacteraceae	Unidentified	Parviterribacteraceae bacterium J379
Duganella phyllosphaerae	Bacteria	Unidentified	Pseudomonadota	Betaproteobacteria	Burkholderiales	Oxalobacteraceae	Duganella	Duganella phyllosphaerae
Amycolatopsis acididurans	Bacteria	Unidentified	Actinomycetota	Actinomycetes	Pseudonocardiales	Pseudonocardiaceae	Amycolatopsis	Amycolatopsis acididurans
Luteipulveratus halotolerans	Bacteria	Unidentified	Actinomycetota	Actinomycetes	Micrococcales	Dermacoccaceae	Luteipulveratus	Luteipulveratus halotolerans
Caldithrix sp.	Bacteria	Unidentified	Calditrichota	Calditrichia	Calditrichales	Calditrichaceae	Caldithrix	Caldithrix sp.
Skermanella aerolata	Bacteria	Unidentified	Pseudomonadota	Alphaproteobacteria	Rhodospirillales	Azospirillaceae	Skermanella	Skermanella aerolata
Betaproteobacteria bacterium RIFCSPLOWO2_12_FULL_63_13	Bacteria	Unidentified	Pseudomonadota	Betaproteobacteria	Unidentified	Unidentified	Unidentified	Betaproteobacteria bacterium RIFCSPLOWO2_12_FULL_63_13
Mycolicibacterium monacense	Bacteria	Unidentified	Actinomycetota	Actinomycetes	Mycobacteriales	Mycobacteriaceae	Mycolicibacterium	Mycolicibacterium monacense
Pyxidicoccus_Unidentified	Bacteria	Unidentified	Myxococcota	Myxococcia	Myxococcales	Myxococcaceae	Pyxidicoccus	Unidentified
Actinacidiphila soli	Bacteria	Unidentified	Actinomycetota	Actinomycetes	Kitasatosporales	Streptomycetaceae	Actinacidiphila	Actinacidiphila soli
Mycobacterium sp. URHB0044	Bacteria	Unidentified	Actinomycetota	Actinomycetes	Mycobacteriales	Mycobacteriaceae	Mycobacterium	Mycobacterium sp. URHB0044
Bradyrhizobium sp. Leo121	Bacteria	Unidentified	Pseudomonadota	Alphaproteobacteria	Hyphomicrobiales	Nitrobacteraceae	Bradyrhizobium	Bradyrhizobium sp. Leo121
Bradyrhizobium sp. CCBAU 53351	Bacteria	Unidentified	Pseudomonadota	Alphaproteobacteria	Hyphomicrobiales	Nitrobacteraceae	Bradyrhizobium	Bradyrhizobium sp. CCBAU 53351
Solimonas sp. K1W22B-7	Bacteria	Unidentified	Pseudomonadota	Gammaproteobacteria	Nevskiales	Nevskiaceae	Solimonas	Solimonas sp. K1W22B-7
Actinocorallia populi	Bacteria	Unidentified	Actinomycetota	Actinomycetes	Streptosporangiales	Thermomonosporaceae	Actinocorallia	Actinocorallia populi
Escherichia coli	Bacteria	Unidentified	Pseudomonadota	Gammaproteobacteria	Enterobacterales	Enterobacteriaceae	Escherichia	Escherichia coli
Sphingomonas bacterium	Bacteria	Unidentified	Pseudomonadota	Alphaproteobacteria	Sphingomonadales	Sphingomonadaceae	Sphingomonas	Sphingomonas bacterium
Alphaproteobacteria bacterium 62-8	Bacteria	Unidentified	Pseudomonadota	Alphaproteobacteria	Unidentified	Unidentified	Unidentified	Alphaproteobacteria bacterium 62-8
Acidipila rosea	Bacteria	Unidentified	Acidobacteriota	Terriglobia	Terriglobales	Acidobacteriaceae	Acidipila	Acidipila rosea
Aeromonas dhakensis	Bacteria	Unidentified	Pseudomonadota	Gammaproteobacteria	Aeromonadales	Aeromonadaceae	Aeromonas	Aeromonas dhakensis
Nonomuraea cypriaca	Bacteria	Unidentified	Actinomycetota	Actinomycetes	Streptosporangiales	Streptosporangiaceae	Nonomuraea	Nonomuraea cypriaca
Amycolatopsis taiwanensis	Bacteria	Unidentified	Actinomycetota	Actinomycetes	Pseudonocardiales	Pseudonocardiaceae	Amycolatopsis	Amycolatopsis taiwanensis
Acidipila sp. EB88	Bacteria	Unidentified	Acidobacteriota	Terriglobia	Terriglobales	Acidobacteriaceae	Acidipila	Acidipila sp. EB88
Sphingobium_Unidentified	Bacteria	Unidentified	Pseudomonadota	Alphaproteobacteria	Sphingomonadales	Sphingomonadaceae	Sphingobium	Unidentified
Paraburkholderia sabiae	Bacteria	Unidentified	Pseudomonadota	Betaproteobacteria	Burkholderiales	Burkholderiaceae	Paraburkholderia	Paraburkholderia sabiae
Candidatus Nephrothrix sp. EaCA	Bacteria	Unidentified	Bacteroidota	Cytophagia	Cytophagales	Cytophagaceae	Candidatus Nephrothrix	Candidatus Nephrothrix sp. EaCA
Microvirga puerhi	Bacteria	Unidentified	Pseudomonadota	Alphaproteobacteria	Hyphomicrobiales	Methylobacteriaceae	Microvirga	Microvirga puerhi
Amycolatopsis acidiphila	Bacteria	Unidentified	Actinomycetota	Actinomycetes	Pseudonocardiales	Pseudonocardiaceae	Amycolatopsis	Amycolatopsis acidiphila
Nitrospira sp. UW-LDO-01	Bacteria	Unidentified	Nitrospirota	Nitrospiria	Nitrospirales	Nitrospiraceae	Nitrospira	Nitrospira sp. UW-LDO-01
Streptomyces sp. Ag109_O5-1	Bacteria	Unidentified	Actinomycetota	Actinomycetes	Kitasatosporales	Streptomycetaceae	Streptomyces	Streptomyces sp. Ag109_O5-1
Pseudonocardia acidicola	Bacteria	Unidentified	Actinomycetota	Actinomycetes	Pseudonocardiales	Pseudonocardiaceae	Pseudonocardia	Pseudonocardia acidicola
Methylibium_Unidentified	Bacteria	Unidentified	Pseudomonadota	Betaproteobacteria	Burkholderiales	Sphaerotilaceae	Methylibium	Unidentified
Enhydrobacter aerosaccus	Bacteria	Unidentified	Pseudomonadota	Alphaproteobacteria	Hyphomicrobiales	Unidentified	Enhydrobacter	Enhydrobacter aerosaccus
Cryptosporangium aurantiacum	Bacteria	Unidentified	Actinomycetota	Actinomycetes	Cryptosporangiales	Cryptosporangiaceae	Cryptosporangium	Cryptosporangium aurantiacum
Caballeronia terrestris	Bacteria	Unidentified	Pseudomonadota	Betaproteobacteria	Burkholderiales	Burkholderiaceae	Caballeronia	Caballeronia terrestris
Planotetraspora mira	Bacteria	Unidentified	Actinomycetota	Actinomycetes	Streptosporangiales	Streptosporangiaceae	Planotetraspora	Planotetraspora mira
Rhizobiales bacterium 64-17	Bacteria	Unidentified	Pseudomonadota	Alphaproteobacteria	Hyphomicrobiales	Unidentified	Unidentified	Rhizobiales bacterium 64-17
Burkholderia sp. WP9	Bacteria	Unidentified	Pseudomonadota	Betaproteobacteria	Burkholderiales	Burkholderiaceae	Burkholderia	Burkholderia sp. WP9
Mycobacterium sp. E2733	Bacteria	Unidentified	Actinomycetota	Actinomycetes	Mycobacteriales	Mycobacteriaceae	Mycobacterium	Mycobacterium sp. E2733
Kribbella pratensis	Bacteria	Unidentified	Actinomycetota	Actinomycetes	Propionibacteriales	Kribbellaceae	Kribbella	Kribbella pratensis
Streptomyces inusitatus	Bacteria	Unidentified	Actinomycetota	Actinomycetes	Kitasatosporales	Streptomycetaceae	Streptomyces	Streptomyces inusitatus
Insolitispirillum peregrinum	Bacteria	Unidentified	Pseudomonadota	Alphaproteobacteria	Rhodospirillales	Rhodospirillaceae	Insolitispirillum	Insolitispirillum peregrinum
Streptacidiphilus sp. PB12-B1b	Bacteria	Unidentified	Actinomycetota	Actinomycetes	Kitasatosporales	Streptomycetaceae	Streptacidiphilus	Streptacidiphilus sp. PB12-B1b
Ktedonobacter sp. 13_1_20CM_4_53_7	Bacteria	Unidentified	Chloroflexota	Ktedonobacteria	Ktedonobacterales	Ktedonobacteraceae	Ktedonobacter	Ktedonobacter sp. 13_1_20CM_4_53_7
Desulfonauticus sp. 38_4375	Bacteria	Unidentified	Thermodesulfobacteriota	Desulfovibrionia	Desulfovibrionales	Desulfonauticaceae	Desulfonauticus	Desulfonauticus sp. 38_4375
Burkholderia sp. L27(2015)	Bacteria	Unidentified	Pseudomonadota	Betaproteobacteria	Burkholderiales	Burkholderiaceae	Burkholderia	Burkholderia sp. L27(2015)
Siccirubricoccus phaeus	Bacteria	Unidentified	Pseudomonadota	Alphaproteobacteria	Rhodospirillales	Acetobacteraceae	Siccirubricoccus	Siccirubricoccus phaeus
Xanthobacter autotrophicus	Bacteria	Unidentified	Pseudomonadota	Alphaproteobacteria	Hyphomicrobiales	Xanthobacteraceae	Xanthobacter	Xanthobacter autotrophicus
Methylobacteriaceae_Unidentified	Bacteria	Unidentified	Pseudomonadota	Alphaproteobacteria	Hyphomicrobiales	Methylobacteriaceae	Unidentified	Unidentified
Candidatus Handelsmanbacteria bacterium RIFCSPLOWO2_12_FULL_64_10	Bacteria	Unidentified	Candidatus Handelsmanbacteria	Unidentified	Unidentified	Unidentified	Unidentified	Candidatus Handelsmanbacteria bacterium RIFCSPLOWO2_12_FULL_64_10
Curvibacter sp. PAE-UM	Bacteria	Unidentified	Pseudomonadota	Betaproteobacteria	Burkholderiales	Comamonadaceae	Curvibacter	Curvibacter sp. PAE-UM
Nonomuraea_Unidentified	Bacteria	Unidentified	Actinomycetota	Actinomycetes	Streptosporangiales	Streptosporangiaceae	Nonomuraea	Unidentified
Povalibacter uvarum	Bacteria	Unidentified	Pseudomonadota	Gammaproteobacteria	Nevskiales	Steroidobacteraceae	Povalibacter	Povalibacter uvarum
Bradyrhizobium sp. Y36	Bacteria	Unidentified	Pseudomonadota	Alphaproteobacteria	Hyphomicrobiales	Nitrobacteraceae	Bradyrhizobium	Bradyrhizobium sp. Y36
Proteobacteria bacterium SG_bin8	Bacteria	Unidentified	Pseudomonadota	Unidentified	Unidentified	Unidentified	Unidentified	Proteobacteria bacterium SG_bin8
Mycobacterium sp. 852002-51057_SCH5723018	Bacteria	Unidentified	Actinomycetota	Actinomycetes	Mycobacteriales	Mycobacteriaceae	Mycobacterium	Mycobacterium sp. 852002-51057_SCH5723018
Paenibacillus sp. P22	Bacteria	Unidentified	Bacillota	Bacilli	Bacillales	Paenibacillaceae	Paenibacillus	Paenibacillus sp. P22
Mycolicibacterium sp. CBMA 226	Bacteria	Unidentified	Actinomycetota	Actinomycetes	Mycobacteriales	Mycobacteriaceae	Mycolicibacterium	Mycolicibacterium sp. CBMA 226
Fortiea sp. LEGE XX443	Bacteria	Unidentified	Cyanobacteriota	Cyanophyceae	Nostocales	Fortieaceae	Fortiea	Fortiea sp. LEGE XX443
Bradyrhizobium sp. CCBAU 11434	Bacteria	Unidentified	Pseudomonadota	Alphaproteobacteria	Hyphomicrobiales	Nitrobacteraceae	Bradyrhizobium	Bradyrhizobium sp. CCBAU 11434
Bradyrhizobium sp. 191	Bacteria	Unidentified	Pseudomonadota	Alphaproteobacteria	Hyphomicrobiales	Nitrobacteraceae	Bradyrhizobium	Bradyrhizobium sp. 191
Pelagibius litoralis	Bacteria	Unidentified	Pseudomonadota	Alphaproteobacteria	Hyphomicrobiales	Rhodovibrionaceae	Pelagibius	Pelagibius litoralis
Sphingomonas sp. CROZ-RG-20F-R02-07	Bacteria	Unidentified	Pseudomonadota	Alphaproteobacteria	Sphingomonadales	Sphingomonadaceae	Sphingomonas	Sphingomonas sp. CROZ-RG-20F-R02-07
Micromonospora auratinigra	Bacteria	Unidentified	Actinomycetota	Actinomycetes	Micromonosporales	Micromonosporaceae	Micromonospora	Micromonospora auratinigra
Candidatus Paraburkholderia kirkii	Bacteria	Unidentified	Pseudomonadota	Betaproteobacteria	Burkholderiales	Burkholderiaceae	Paraburkholderia	Candidatus Paraburkholderia kirkii
Microvirga terricola	Bacteria	Unidentified	Pseudomonadota	Alphaproteobacteria	Hyphomicrobiales	Methylobacteriaceae	Microvirga	Microvirga terricola
Granulicella paludicola	Bacteria	Unidentified	Acidobacteriota	Terriglobia	Terriglobales	Acidobacteriaceae	Granulicella	Granulicella paludicola
Rhodomicrobium sp. Az07	Bacteria	Unidentified	Pseudomonadota	Alphaproteobacteria	Hyphomicrobiales	Hyphomicrobiaceae	Rhodomicrobium	Rhodomicrobium sp. Az07
Candidatus Sulfotelmatobacter kueseliae	Bacteria	Unidentified	Acidobacteriota	Terriglobia	Terriglobales	Acidobacteriaceae	Candidatus Sulfotelmatobacter	Candidatus Sulfotelmatobacter kueseliae
Maioricimonas rarisocia	Bacteria	Unidentified	Planctomycetota	Planctomycetia	Planctomycetales	Planctomycetaceae	Maioricimonas	Maioricimonas rarisocia
Bradyrhizobium shewense	Bacteria	Unidentified	Pseudomonadota	Alphaproteobacteria	Hyphomicrobiales	Nitrobacteraceae	Bradyrhizobium	Bradyrhizobium shewense
Burkholderia cepacia	Bacteria	Unidentified	Pseudomonadota	Betaproteobacteria	Burkholderiales	Burkholderiaceae	Burkholderia	Burkholderia cepacia
Legionella pneumophila	Bacteria	Unidentified	Pseudomonadota	Gammaproteobacteria	Legionellales	Legionellaceae	Legionella	Legionella pneumophila
Luteitalea pratensis	Bacteria	Unidentified	Acidobacteriota	Vicinamibacteria	Vicinamibacterales	Vicinamibacteraceae	Luteitalea	Luteitalea pratensis
Kibdelosporangium banguiense	Bacteria	Unidentified	Actinomycetota	Actinomycetes	Pseudonocardiales	Pseudonocardiaceae	Kibdelosporangium	Kibdelosporangium banguiense
Ancylobacter_Unidentified	Bacteria	Unidentified	Pseudomonadota	Alphaproteobacteria	Hyphomicrobiales	Xanthobacteraceae	Ancylobacter	Unidentified
Candidatus Paraburkholderia calva	Bacteria	Unidentified	Pseudomonadota	Betaproteobacteria	Burkholderiales	Burkholderiaceae	Paraburkholderia	Candidatus Paraburkholderia calva
Bacteroidota bacterium	Bacteria	Unidentified	Bacteroidota	Unidentified	Unidentified	Unidentified	Unidentified	Bacteroidota bacterium
Paraburkholderia panacisoli	Bacteria	Unidentified	Pseudomonadota	Betaproteobacteria	Burkholderiales	Burkholderiaceae	Paraburkholderia	Paraburkholderia panacisoli
Mycobacterium sp. PSTR-4-N	Bacteria	Unidentified	Actinomycetota	Actinomycetes	Mycobacteriales	Mycobacteriaceae	Mycobacterium	Mycobacterium sp. PSTR-4-N
Actinopolymorpha_Unidentified	Bacteria	Unidentified	Actinomycetota	Actinomycetes	Propionibacteriales	Actinopolymorphaceae	Actinopolymorpha	Unidentified
uncultured Rhodoblastus sp.	Bacteria	Unidentified	Pseudomonadota	Alphaproteobacteria	Hyphomicrobiales	Beijerinckiaceae	Rhodoblastus	uncultured Rhodoblastus sp.
Paraburkholderia sp. BCC1886	Bacteria	Unidentified	Pseudomonadota	Betaproteobacteria	Burkholderiales	Burkholderiaceae	Paraburkholderia	Paraburkholderia sp. BCC1886
Collimonas_Unidentified	Bacteria	Unidentified	Pseudomonadota	Betaproteobacteria	Burkholderiales	Oxalobacteraceae	Collimonas	Unidentified
Nonomuraea sp. SYSU D8015	Bacteria	Unidentified	Actinomycetota	Actinomycetes	Streptosporangiales	Streptosporangiaceae	Nonomuraea	Nonomuraea sp. SYSU D8015
Streptantibioticus silvisoli	Bacteria	Unidentified	Actinomycetota	Actinomycetes	Kitasatosporales	Streptomycetaceae	Streptantibioticus	Streptantibioticus silvisoli
Reyranella sp.	Bacteria	Unidentified	Pseudomonadota	Alphaproteobacteria	Hyphomicrobiales	Reyranellaceae	Reyranella	Reyranella sp.
Moraxella canis	Bacteria	Unidentified	Pseudomonadota	Gammaproteobacteria	Moraxellales	Moraxellaceae	Moraxella	Moraxella canis
uncultured Steroidobacter sp.	Bacteria	Unidentified	Pseudomonadota	Gammaproteobacteria	Nevskiales	Steroidobacteraceae	Steroidobacter	uncultured Steroidobacter sp.
Thermomicrobiales bacterium	Bacteria	Unidentified	Thermomicrobiota	Thermomicrobia	Thermomicrobiales	Unidentified	Unidentified	Thermomicrobiales bacterium
Micrococcales_Unidentified	Bacteria	Unidentified	Actinomycetota	Actinomycetes	Micrococcales	Unidentified	Unidentified	Unidentified
Starkeya sp. ORNL1	Bacteria	Unidentified	Pseudomonadota	Alphaproteobacteria	Hyphomicrobiales	Xanthobacteraceae	Starkeya	Starkeya sp. ORNL1
Terriglobus roseus	Bacteria	Unidentified	Acidobacteriota	Terriglobia	Terriglobales	Acidobacteriaceae	Terriglobus	Terriglobus roseus
Saccharothrix sp. AJ9571	Bacteria	Unidentified	Actinomycetota	Actinomycetes	Pseudonocardiales	Pseudonocardiaceae	Saccharothrix	Saccharothrix sp. AJ9571
Tardiphaga sp.	Bacteria	Unidentified	Pseudomonadota	Alphaproteobacteria	Hyphomicrobiales	Nitrobacteraceae	Tardiphaga	Tardiphaga sp.
Streptomyces sulfonofaciens	Bacteria	Unidentified	Actinomycetota	Actinomycetes	Kitasatosporales	Streptomycetaceae	Streptomyces	Streptomyces sulfonofaciens
Acidibrevibacterium fodinaquatile	Bacteria	Unidentified	Pseudomonadota	Alphaproteobacteria	Rhodospirillales	Acetobacteraceae	Acidibrevibacterium	Acidibrevibacterium fodinaquatile
uncultured Chloroflexota bacterium	Bacteria	Unidentified	Chloroflexota	Unidentified	Unidentified	Unidentified	Unidentified	uncultured Chloroflexota bacterium
Acidobacteria bacterium RIFCSPLOWO2_02_FULL_65_29	Bacteria	Unidentified	Acidobacteriota	Unidentified	Unidentified	Unidentified	Unidentified	Acidobacteria bacterium RIFCSPLOWO2_02_FULL_65_29
Zavarzinia marina	Bacteria	Unidentified	Pseudomonadota	Alphaproteobacteria	Rhodospirillales	Zavarziniaceae	Zavarzinia	Zavarzinia marina
Mycobacterium attenuatum	Bacteria	Unidentified	Actinomycetota	Actinomycetes	Mycobacteriales	Mycobacteriaceae	Mycobacterium	Mycobacterium attenuatum
Bradyrhizobium icense	Bacteria	Unidentified	Pseudomonadota	Alphaproteobacteria	Hyphomicrobiales	Nitrobacteraceae	Bradyrhizobium	Bradyrhizobium icense
Actinobacteria bacterium 13_1_20CM_3_71_11	Bacteria	Unidentified	Actinomycetota	Unidentified	Unidentified	Unidentified	Unidentified	Actinobacteria bacterium 13_1_20CM_3_71_11
Paraburkholderia atlantica	Bacteria	Unidentified	Pseudomonadota	Betaproteobacteria	Burkholderiales	Burkholderiaceae	Paraburkholderia	Paraburkholderia atlantica
Arthrobacter_Unidentified	Bacteria	Unidentified	Actinomycetota	Actinomycetes	Micrococcales	Micrococcaceae	Arthrobacter	Unidentified
Actinomadura violacea	Bacteria	Unidentified	Actinomycetota	Actinomycetes	Streptosporangiales	Thermomonosporaceae	Actinomadura	Actinomadura violacea
Geodermatophilus pulveris	Bacteria	Unidentified	Actinomycetota	Actinomycetes	Geodermatophilales	Geodermatophilaceae	Geodermatophilus	Geodermatophilus pulveris
Phormidesmis priestleyi	Bacteria	Unidentified	Cyanobacteriota	Cyanophyceae	Leptolyngbyales	Leptolyngbyaceae	Phormidesmis	Phormidesmis priestleyi
Sphingomonas sp. Leaf10	Bacteria	Unidentified	Pseudomonadota	Alphaproteobacteria	Sphingomonadales	Sphingomonadaceae	Sphingomonas	Sphingomonas sp. Leaf10
Candidatus Chloroploca mongolica	Bacteria	Unidentified	Chloroflexota	Chloroflexia	Chloroflexales	Oscillochloridaceae	Candidatus Chloroploca	Candidatus Chloroploca mongolica
Edaphobacter sp. 12200R-103	Bacteria	Unidentified	Acidobacteriota	Terriglobia	Terriglobales	Acidobacteriaceae	Edaphobacter	Edaphobacter sp. 12200R-103
Mycobacterium malmoense	Bacteria	Unidentified	Actinomycetota	Actinomycetes	Mycobacteriales	Mycobacteriaceae	Mycobacterium	Mycobacterium malmoense
Hyphomicrobium sp. NDB2Meth4	Bacteria	Unidentified	Pseudomonadota	Alphaproteobacteria	Hyphomicrobiales	Hyphomicrobiaceae	Hyphomicrobium	Hyphomicrobium sp. NDB2Meth4
Bradyrhizobium sp. Arg237L	Bacteria	Unidentified	Pseudomonadota	Alphaproteobacteria	Hyphomicrobiales	Nitrobacteraceae	Bradyrhizobium	Bradyrhizobium sp. Arg237L
Sphaerisporangium_Unidentified	Bacteria	Unidentified	Actinomycetota	Actinomycetes	Streptosporangiales	Streptosporangiaceae	Sphaerisporangium	Unidentified
Candidatus Sulfotelmatobacter sp. SbA7	Bacteria	Unidentified	Acidobacteriota	Terriglobia	Terriglobales	Acidobacteriaceae	Candidatus Sulfotelmatobacter	Candidatus Sulfotelmatobacter sp. SbA7
Metallibacterium scheffleri	Bacteria	Unidentified	Pseudomonadota	Gammaproteobacteria	Xanthomonadales	Rhodanobacteraceae	Metallibacterium	Metallibacterium scheffleri
Steroidobacter denitrificans	Bacteria	Unidentified	Pseudomonadota	Gammaproteobacteria	Nevskiales	Steroidobacteraceae	Steroidobacter	Steroidobacter denitrificans
Amycolatopsis sp. FU40	Bacteria	Unidentified	Actinomycetota	Actinomycetes	Pseudonocardiales	Pseudonocardiaceae	Amycolatopsis	Amycolatopsis sp. FU40
Jatrophihabitans_Unidentified	Bacteria	Unidentified	Actinomycetota	Actinomycetes	Jatrophihabitantales	Jatrophihabitantaceae	Jatrophihabitans	Unidentified
Caballeronia sp. dw_19	Bacteria	Unidentified	Pseudomonadota	Betaproteobacteria	Burkholderiales	Burkholderiaceae	Caballeronia	Caballeronia sp. dw_19
Paenibacillus uliginis	Bacteria	Unidentified	Bacillota	Bacilli	Bacillales	Paenibacillaceae	Paenibacillus	Paenibacillus uliginis
Rhodopila globiformis	Bacteria	Unidentified	Pseudomonadota	Alphaproteobacteria	Rhodospirillales	Acetobacteraceae	Rhodopila	Rhodopila globiformis
Tardiphaga robiniae	Bacteria	Unidentified	Pseudomonadota	Alphaproteobacteria	Hyphomicrobiales	Nitrobacteraceae	Tardiphaga	Tardiphaga robiniae
Scytonema_Unidentified	Bacteria	Unidentified	Cyanobacteriota	Cyanophyceae	Nostocales	Scytonemataceae	Scytonema	Unidentified
Paraburkholderia agricolaris	Bacteria	Unidentified	Pseudomonadota	Betaproteobacteria	Burkholderiales	Burkholderiaceae	Paraburkholderia	Paraburkholderia agricolaris
Thermogemmatispora argillosa	Bacteria	Unidentified	Chloroflexota	Ktedonobacteria	Thermogemmatisporales	Thermogemmatisporaceae	Thermogemmatispora	Thermogemmatispora argillosa
Parafrankia_Unidentified	Bacteria	Unidentified	Actinomycetota	Actinomycetes	Frankiales	Frankiaceae	Parafrankia	Unidentified
Microvirga sp. KLBC 81	Bacteria	Unidentified	Pseudomonadota	Alphaproteobacteria	Hyphomicrobiales	Methylobacteriaceae	Microvirga	Microvirga sp. KLBC 81
Actinoallomurus purpureus	Bacteria	Unidentified	Actinomycetota	Actinomycetes	Streptosporangiales	Thermomonosporaceae	Actinoallomurus	Actinoallomurus purpureus
Brevundimonas sp. BAL450	Bacteria	Unidentified	Pseudomonadota	Alphaproteobacteria	Caulobacterales	Caulobacteraceae	Brevundimonas	Brevundimonas sp. BAL450
Leifsonia_Unidentified	Bacteria	Unidentified	Actinomycetota	Actinomycetes	Micrococcales	Microbacteriaceae	Leifsonia	Unidentified
Methylobacter sp. BlB1	Bacteria	Unidentified	Pseudomonadota	Gammaproteobacteria	Methylococcales	Methylococcaceae	Methylobacter	Methylobacter sp. BlB1
Paraburkholderia aromaticivorans	Bacteria	Unidentified	Pseudomonadota	Betaproteobacteria	Burkholderiales	Burkholderiaceae	Paraburkholderia	Paraburkholderia aromaticivorans
Amycolatopsis mediterranei	Bacteria	Unidentified	Actinomycetota	Actinomycetes	Pseudonocardiales	Pseudonocardiaceae	Amycolatopsis	Amycolatopsis mediterranei
Rhodoblastus sp.	Bacteria	Unidentified	Pseudomonadota	Alphaproteobacteria	Hyphomicrobiales	Beijerinckiaceae	Rhodoblastus	Rhodoblastus sp.
Acidobacteria bacterium 13_1_40CM_4_57_6	Bacteria	Unidentified	Acidobacteriota	Unidentified	Unidentified	Unidentified	Unidentified	Acidobacteria bacterium 13_1_40CM_4_57_6
Actinomadura hibisca	Bacteria	Unidentified	Actinomycetota	Actinomycetes	Streptosporangiales	Thermomonosporaceae	Actinomadura	Actinomadura hibisca
Geomonas fuzhouensis	Bacteria	Unidentified	Thermodesulfobacteriota	Desulfuromonadia	Geobacterales	Geobacteraceae	Geomonas	Geomonas fuzhouensis
Carbonactinospora thermoautotrophica	Bacteria	Unidentified	Actinomycetota	Actinomycetes	Kitasatosporales	Carbonactinosporaceae	Carbonactinospora	Carbonactinospora thermoautotrophica
Nocardioides_Unidentified	Bacteria	Unidentified	Actinomycetota	Actinomycetes	Propionibacteriales	Nocardioidaceae	Nocardioides	Unidentified
Paraburkholderia sp. BL21I4N1	Bacteria	Unidentified	Pseudomonadota	Betaproteobacteria	Burkholderiales	Burkholderiaceae	Paraburkholderia	Paraburkholderia sp. BL21I4N1
Marmoricola sp. Leaf446	Bacteria	Unidentified	Actinomycetota	Actinomycetes	Propionibacteriales	Nocardioidaceae	Marmoricola	Marmoricola sp. Leaf446
Burkholderia cenocepacia	Bacteria	Unidentified	Pseudomonadota	Betaproteobacteria	Burkholderiales	Burkholderiaceae	Burkholderia	Burkholderia cenocepacia
Geodermatophilaceae_Unidentified	Bacteria	Unidentified	Actinomycetota	Actinomycetes	Geodermatophilales	Geodermatophilaceae	Unidentified	Unidentified
Saccharopolyspora erythraea	Bacteria	Unidentified	Actinomycetota	Actinomycetes	Pseudonocardiales	Pseudonocardiaceae	Saccharopolyspora	Saccharopolyspora erythraea
Hypericibacter terrae	Bacteria	Unidentified	Pseudomonadota	Alphaproteobacteria	Rhodospirillales	Rhodospirillaceae	Hypericibacter	Hypericibacter terrae
Paraburkholderia fynbosensis	Bacteria	Unidentified	Pseudomonadota	Betaproteobacteria	Burkholderiales	Burkholderiaceae	Paraburkholderia	Paraburkholderia fynbosensis
Burkholderia sp. A27	Bacteria	Unidentified	Pseudomonadota	Betaproteobacteria	Burkholderiales	Burkholderiaceae	Burkholderia	Burkholderia sp. A27
Sphaerisporangium siamense	Bacteria	Unidentified	Actinomycetota	Actinomycetes	Streptosporangiales	Streptosporangiaceae	Sphaerisporangium	Sphaerisporangium siamense
Methylocella tundrae	Bacteria	Unidentified	Pseudomonadota	Alphaproteobacteria	Hyphomicrobiales	Beijerinckiaceae	Methylocella	Methylocella tundrae
Cupriavidus sp. AcVe19-6a	Bacteria	Unidentified	Pseudomonadota	Betaproteobacteria	Burkholderiales	Burkholderiaceae	Cupriavidus	Cupriavidus sp. AcVe19-6a
Actinosynnema sp. ALI-1.44	Bacteria	Unidentified	Actinomycetota	Actinomycetes	Pseudonocardiales	Pseudonocardiaceae	Actinosynnema	Actinosynnema sp. ALI-1.44
Flavipsychrobacter stenotrophus	Bacteria	Unidentified	Bacteroidota	Chitinophagia	Chitinophagales	Chitinophagaceae	Flavipsychrobacter	Flavipsychrobacter stenotrophus
Rhodoblastus sp. 17X3	Bacteria	Unidentified	Pseudomonadota	Alphaproteobacteria	Hyphomicrobiales	Beijerinckiaceae	Rhodoblastus	Rhodoblastus sp. 17X3
Actinomadura macra	Bacteria	Unidentified	Actinomycetota	Actinomycetes	Streptosporangiales	Thermomonosporaceae	Actinomadura	Actinomadura macra
SAR202 cluster bacterium	Bacteria	Unidentified	Chloroflexota	Unidentified	Unidentified	Unidentified	Unidentified	SAR202 cluster bacterium
Mycobacterium sp. E2327	Bacteria	Unidentified	Actinomycetota	Actinomycetes	Mycobacteriales	Mycobacteriaceae	Mycobacterium	Mycobacterium sp. E2327
Halomonas_Unidentified	Bacteria	Unidentified	Pseudomonadota	Gammaproteobacteria	Oceanospirillales	Halomonadaceae	Halomonas	Unidentified
Tetrasphaera australiensis	Bacteria	Unidentified	Actinomycetota	Actinomycetes	Micrococcales	Intrasporangiaceae	Tetrasphaera	Tetrasphaera australiensis
Skermanella stibiiresistens	Bacteria	Unidentified	Pseudomonadota	Alphaproteobacteria	Rhodospirillales	Azospirillaceae	Skermanella	Skermanella stibiiresistens
Solirubrobacterales bacterium 70-9	Bacteria	Unidentified	Actinomycetota	Thermoleophilia	Solirubrobacterales	Unidentified	Unidentified	Solirubrobacterales bacterium 70-9
Azospirillum sp. Sh1	Bacteria	Unidentified	Pseudomonadota	Alphaproteobacteria	Rhodospirillales	Azospirillaceae	Azospirillum	Azospirillum sp. Sh1
Rhodoligotrophos defluvii	Bacteria	Unidentified	Pseudomonadota	Alphaproteobacteria	Hyphomicrobiales	Parvibaculaceae	Rhodoligotrophos	Rhodoligotrophos defluvii
Curvibacter lanceolatus	Bacteria	Unidentified	Pseudomonadota	Betaproteobacteria	Burkholderiales	Comamonadaceae	Curvibacter	Curvibacter lanceolatus
Planomonospora parontospora	Bacteria	Unidentified	Actinomycetota	Actinomycetes	Streptosporangiales	Streptosporangiaceae	Planomonospora	Planomonospora parontospora
Azospirillum thermophilum	Bacteria	Unidentified	Pseudomonadota	Alphaproteobacteria	Rhodospirillales	Azospirillaceae	Azospirillum	Azospirillum thermophilum
Mycobacterium marinum	Bacteria	Unidentified	Actinomycetota	Actinomycetes	Mycobacteriales	Mycobacteriaceae	Mycobacterium	Mycobacterium marinum
Paraburkholderia sp. BL6669N2	Bacteria	Unidentified	Pseudomonadota	Betaproteobacteria	Burkholderiales	Burkholderiaceae	Paraburkholderia	Paraburkholderia sp. BL6669N2
Terriglobus albidus	Bacteria	Unidentified	Acidobacteriota	Terriglobia	Terriglobales	Acidobacteriaceae	Terriglobus	Terriglobus albidus
Xanthomonadales_Unidentified	Bacteria	Unidentified	Pseudomonadota	Gammaproteobacteria	Xanthomonadales	Unidentified	Unidentified	Unidentified
Thermomonospora amylolytica	Bacteria	Unidentified	Actinomycetota	Actinomycetes	Streptosporangiales	Thermomonosporaceae	Thermomonospora	Thermomonospora amylolytica
uncultured Nocardioides sp.	Bacteria	Unidentified	Actinomycetota	Actinomycetes	Propionibacteriales	Nocardioidaceae	Nocardioides	uncultured Nocardioides sp.
Bradyrhizobium septentrionale	Bacteria	Unidentified	Pseudomonadota	Alphaproteobacteria	Hyphomicrobiales	Nitrobacteraceae	Bradyrhizobium	Bradyrhizobium septentrionale
Mannheimia haemolytica	Bacteria	Unidentified	Pseudomonadota	Gammaproteobacteria	Pasteurellales	Pasteurellaceae	Mannheimia	Mannheimia haemolytica
Actinomadura oligospora	Bacteria	Unidentified	Actinomycetota	Actinomycetes	Streptosporangiales	Thermomonosporaceae	Actinomadura	Actinomadura oligospora
Chromatiaceae_Unidentified	Bacteria	Unidentified	Pseudomonadota	Gammaproteobacteria	Chromatiales	Chromatiaceae	Unidentified	Unidentified
Micromonospora yasonensis	Bacteria	Unidentified	Actinomycetota	Actinomycetes	Micromonosporales	Micromonosporaceae	Micromonospora	Micromonospora yasonensis
Actinopolymorpha cephalotaxi	Bacteria	Unidentified	Actinomycetota	Actinomycetes	Propionibacteriales	Actinopolymorphaceae	Actinopolymorpha	Actinopolymorpha cephalotaxi
Planctomycetes bacterium RBG_16_64_12	Bacteria	Unidentified	Planctomycetota	Unidentified	Unidentified	Unidentified	Unidentified	Planctomycetes bacterium RBG_16_64_12
Actinokineospora_Unidentified	Bacteria	Unidentified	Actinomycetota	Actinomycetes	Pseudonocardiales	Pseudonocardiaceae	Actinokineospora	Unidentified
Amycolatopsis coloradensis	Bacteria	Unidentified	Actinomycetota	Actinomycetes	Pseudonocardiales	Pseudonocardiaceae	Amycolatopsis	Amycolatopsis coloradensis
Nocardiopsaceae bacterium YIM 96095	Bacteria	Unidentified	Actinomycetota	Actinomycetes	Streptosporangiales	Nocardiopsaceae	Unidentified	Nocardiopsaceae bacterium YIM 96095
Pseudonocardia sp. N23	Bacteria	Unidentified	Actinomycetota	Actinomycetes	Pseudonocardiales	Pseudonocardiaceae	Pseudonocardia	Pseudonocardia sp. N23
Deltaproteobacteria bacterium HGW-Deltaproteobacteria-1	Bacteria	Unidentified	Unidentified	Deltaproteobacteria	Unidentified	Unidentified	Unidentified	Deltaproteobacteria bacterium HGW-Deltaproteobacteria-1
Methylomonas_Unidentified	Bacteria	Unidentified	Pseudomonadota	Gammaproteobacteria	Methylococcales	Methylococcaceae	Methylomonas	Unidentified
Methylobacterium radiotolerans	Bacteria	Unidentified	Pseudomonadota	Alphaproteobacteria	Hyphomicrobiales	Methylobacteriaceae	Methylobacterium	Methylobacterium radiotolerans
Actinopolymorpha alba	Bacteria	Unidentified	Actinomycetota	Actinomycetes	Propionibacteriales	Actinopolymorphaceae	Actinopolymorpha	Actinopolymorpha alba
Herbaspirillum_Unidentified	Bacteria	Unidentified	Pseudomonadota	Betaproteobacteria	Burkholderiales	Oxalobacteraceae	Herbaspirillum	Unidentified
Phyllobacteriaceae_Unidentified	Bacteria	Unidentified	Pseudomonadota	Alphaproteobacteria	Hyphomicrobiales	Phyllobacteriaceae	Unidentified	Unidentified
Gaiella occulta	Bacteria	Unidentified	Actinomycetota	Rubrobacteria	Gaiellales	Gaiellaceae	Gaiella	Gaiella occulta
Bradyrhizobium sp. S12-14-2	Bacteria	Unidentified	Pseudomonadota	Alphaproteobacteria	Hyphomicrobiales	Nitrobacteraceae	Bradyrhizobium	Bradyrhizobium sp. S12-14-2
Limisphaerales bacterium	Bacteria	Unidentified	Verrucomicrobiota	Verrucomicrobiae	Limisphaerales	Unidentified	Unidentified	Limisphaerales bacterium
Deinococcus_Unidentified	Bacteria	Unidentified	Deinococcota	Deinococci	Deinococcales	Deinococcaceae	Deinococcus	Unidentified
Microcystis aeruginosa	Bacteria	Unidentified	Cyanobacteriota	Cyanophyceae	Chroococcales	Microcystaceae	Microcystis	Microcystis aeruginosa
Thermogutta sp.	Bacteria	Unidentified	Planctomycetota	Planctomycetia	Pirellulales	Thermoguttaceae	Thermogutta	Thermogutta sp.
Burkholderia sp. WAC0059	Bacteria	Unidentified	Pseudomonadota	Betaproteobacteria	Burkholderiales	Burkholderiaceae	Burkholderia	Burkholderia sp. WAC0059
Achromobacter sp.	Bacteria	Unidentified	Pseudomonadota	Betaproteobacteria	Burkholderiales	Alcaligenaceae	Achromobacter	Achromobacter sp.
Paraburkholderia polaris	Bacteria	Unidentified	Pseudomonadota	Betaproteobacteria	Burkholderiales	Burkholderiaceae	Paraburkholderia	Paraburkholderia polaris
Xanthobacteraceae bacterium	Bacteria	Unidentified	Pseudomonadota	Alphaproteobacteria	Hyphomicrobiales	Xanthobacteraceae	Unidentified	Xanthobacteraceae bacterium
Burkholderia sp. DHOD12	Bacteria	Unidentified	Pseudomonadota	Betaproteobacteria	Burkholderiales	Burkholderiaceae	Burkholderia	Burkholderia sp. DHOD12
Bradyrhizobium sp. CB1015	Bacteria	Unidentified	Pseudomonadota	Alphaproteobacteria	Hyphomicrobiales	Nitrobacteraceae	Bradyrhizobium	Bradyrhizobium sp. CB1015
Bradyrhizobium sp. CCBAU 21362	Bacteria	Unidentified	Pseudomonadota	Alphaproteobacteria	Hyphomicrobiales	Nitrobacteraceae	Bradyrhizobium	Bradyrhizobium sp. CCBAU 21362
Pseudonocardia alaniniphila	Bacteria	Unidentified	Actinomycetota	Actinomycetes	Pseudonocardiales	Pseudonocardiaceae	Pseudonocardia	Pseudonocardia alaniniphila
Acaryochloris_Unidentified	Bacteria	Unidentified	Cyanobacteriota	Cyanophyceae	Acaryochloridales	Acaryochloridaceae	Acaryochloris	Unidentified
Azospirillum_Unidentified	Bacteria	Unidentified	Pseudomonadota	Alphaproteobacteria	Rhodospirillales	Azospirillaceae	Azospirillum	Unidentified
Variibacter gotjawalensis	Bacteria	Unidentified	Pseudomonadota	Alphaproteobacteria	Hyphomicrobiales	Nitrobacteraceae	Variibacter	Variibacter gotjawalensis
Thermogemmatispora carboxidivorans	Bacteria	Unidentified	Chloroflexota	Ktedonobacteria	Thermogemmatisporales	Thermogemmatisporaceae	Thermogemmatispora	Thermogemmatispora carboxidivorans
Caulobacter sp. S45	Bacteria	Unidentified	Pseudomonadota	Alphaproteobacteria	Caulobacterales	Caulobacteraceae	Caulobacter	Caulobacter sp. S45
Acidocella_Unidentified	Bacteria	Unidentified	Pseudomonadota	Alphaproteobacteria	Rhodospirillales	Acetobacteraceae	Acidocella	Unidentified
Siccirubricoccus soli	Bacteria	Unidentified	Pseudomonadota	Alphaproteobacteria	Rhodospirillales	Acetobacteraceae	Siccirubricoccus	Siccirubricoccus soli
Variovorax sp.	Bacteria	Unidentified	Pseudomonadota	Betaproteobacteria	Burkholderiales	Comamonadaceae	Variovorax	Variovorax sp.
Kaistia_Unidentified	Bacteria	Unidentified	Pseudomonadota	Alphaproteobacteria	Hyphomicrobiales	Kaistiaceae	Kaistia	Unidentified
Ralstonia syzygii	Bacteria	Unidentified	Pseudomonadota	Betaproteobacteria	Burkholderiales	Burkholderiaceae	Ralstonia	Ralstonia syzygii
Saccharopolyspora soli	Bacteria	Unidentified	Actinomycetota	Actinomycetes	Pseudonocardiales	Pseudonocardiaceae	Saccharopolyspora	Saccharopolyspora soli
Alkalispirochaeta alkalica	Bacteria	Unidentified	Spirochaetota	Spirochaetia	Spirochaetales	Spirochaetaceae	Alkalispirochaeta	Alkalispirochaeta alkalica
Noviherbaspirillum sedimenti	Bacteria	Unidentified	Pseudomonadota	Betaproteobacteria	Burkholderiales	Oxalobacteraceae	Noviherbaspirillum	Noviherbaspirillum sedimenti
Plantactinospora_Unidentified	Bacteria	Unidentified	Actinomycetota	Actinomycetes	Micromonosporales	Micromonosporaceae	Plantactinospora	Unidentified
Dyella psychrodurans	Bacteria	Unidentified	Pseudomonadota	Gammaproteobacteria	Xanthomonadales	Rhodanobacteraceae	Dyella	Dyella psychrodurans
Oceanibaculum indicum	Bacteria	Unidentified	Pseudomonadota	Alphaproteobacteria	Rhodospirillales	Thalassobaculaceae	Oceanibaculum	Oceanibaculum indicum
Mycolicibacterium llatzerense	Bacteria	Unidentified	Actinomycetota	Actinomycetes	Mycobacteriales	Mycobacteriaceae	Mycolicibacterium	Mycolicibacterium llatzerense
Arthrobacter sp. Hiyo8	Bacteria	Unidentified	Actinomycetota	Actinomycetes	Micrococcales	Micrococcaceae	Arthrobacter	Arthrobacter sp. Hiyo8
Bradyrhizobium genosp. SA-3	Bacteria	Unidentified	Pseudomonadota	Alphaproteobacteria	Hyphomicrobiales	Nitrobacteraceae	Bradyrhizobium	Bradyrhizobium genosp. SA-3
Mycobacterium sp. GA-1199	Bacteria	Unidentified	Actinomycetota	Actinomycetes	Mycobacteriales	Mycobacteriaceae	Mycobacterium	Mycobacterium sp. GA-1199
Kibdelosporangium persicum	Bacteria	Unidentified	Actinomycetota	Actinomycetes	Pseudonocardiales	Pseudonocardiaceae	Kibdelosporangium	Kibdelosporangium persicum
Glutamicibacter sp. V16R2B1	Bacteria	Unidentified	Actinomycetota	Actinomycetes	Micrococcales	Micrococcaceae	Glutamicibacter	Glutamicibacter sp. V16R2B1
Leptolyngbyales_Unidentified	Bacteria	Unidentified	Cyanobacteriota	Cyanophyceae	Leptolyngbyales	Unidentified	Unidentified	Unidentified
Streptomyces mirabilis	Bacteria	Unidentified	Actinomycetota	Actinomycetes	Kitasatosporales	Streptomycetaceae	Streptomyces	Streptomyces mirabilis
Nitrosomonas sp.	Bacteria	Unidentified	Pseudomonadota	Betaproteobacteria	Nitrosomonadales	Nitrosomonadaceae	Nitrosomonas	Nitrosomonas sp.
Actinomadura craniellae	Bacteria	Unidentified	Actinomycetota	Actinomycetes	Streptosporangiales	Thermomonosporaceae	Actinomadura	Actinomadura craniellae
Pseudomonas fluorescens	Bacteria	Unidentified	Pseudomonadota	Gammaproteobacteria	Pseudomonadales	Pseudomonadaceae	Pseudomonas	Pseudomonas fluorescens
Rubellimicrobium mesophilum	Bacteria	Unidentified	Pseudomonadota	Alphaproteobacteria	Rhodobacterales	Roseobacteraceae	Rubellimicrobium	Rubellimicrobium mesophilum
Magnetospirillum sp. XM-1	Bacteria	Unidentified	Pseudomonadota	Alphaproteobacteria	Rhodospirillales	Rhodospirillaceae	Magnetospirillum	Magnetospirillum sp. XM-1
Rhodospirillales bacterium 69-11	Bacteria	Unidentified	Pseudomonadota	Alphaproteobacteria	Rhodospirillales	Unidentified	Unidentified	Rhodospirillales bacterium 69-11
Silvimonas_Unidentified	Bacteria	Unidentified	Pseudomonadota	Betaproteobacteria	Neisseriales	Chitinibacteraceae	Silvimonas	Unidentified
Bradyrhizobium sp. SRS-191	Bacteria	Unidentified	Pseudomonadota	Alphaproteobacteria	Hyphomicrobiales	Nitrobacteraceae	Bradyrhizobium	Bradyrhizobium sp. SRS-191
Geobacteraceae bacterium GWC2_58_44	Bacteria	Unidentified	Thermodesulfobacteriota	Desulfuromonadia	Geobacterales	Geobacteraceae	Unidentified	Geobacteraceae bacterium GWC2_58_44
Methylobacterium sp. Leaf92	Bacteria	Unidentified	Pseudomonadota	Alphaproteobacteria	Hyphomicrobiales	Methylobacteriaceae	Methylobacterium	Methylobacterium sp. Leaf92
Cupriavidus plantarum	Bacteria	Unidentified	Pseudomonadota	Betaproteobacteria	Burkholderiales	Burkholderiaceae	Cupriavidus	Cupriavidus plantarum
Acidobacteria bacterium RBG_16_64_8	Bacteria	Unidentified	Acidobacteriota	Unidentified	Unidentified	Unidentified	Unidentified	Acidobacteria bacterium RBG_16_64_8
Deltaproteobacteria bacterium HGW-Deltaproteobacteria-20	Bacteria	Unidentified	Unidentified	Deltaproteobacteria	Unidentified	Unidentified	Unidentified	Deltaproteobacteria bacterium HGW-Deltaproteobacteria-20
Sphingomonas sp. JC676	Bacteria	Unidentified	Pseudomonadota	Alphaproteobacteria	Sphingomonadales	Sphingomonadaceae	Sphingomonas	Sphingomonas sp. JC676
Azospirillum sp. B510	Bacteria	Unidentified	Pseudomonadota	Alphaproteobacteria	Rhodospirillales	Azospirillaceae	Azospirillum	Azospirillum sp. B510
uncultured Thermomicrobiales bacterium	Bacteria	Unidentified	Thermomicrobiota	Thermomicrobia	Thermomicrobiales	Unidentified	Unidentified	uncultured Thermomicrobiales bacterium
Nitrospira sp. SG-bin1	Bacteria	Unidentified	Nitrospirota	Nitrospiria	Nitrospirales	Nitrospiraceae	Nitrospira	Nitrospira sp. SG-bin1
Streptomyces sp. Ag109_O5-10	Bacteria	Unidentified	Actinomycetota	Actinomycetes	Kitasatosporales	Streptomycetaceae	Streptomyces	Streptomyces sp. Ag109_O5-10
Candidatus Aminicenantes bacterium RBG_19FT_COMBO_58_17	Bacteria	Unidentified	Candidatus Aminicenantes	Unidentified	Unidentified	Unidentified	Unidentified	Candidatus Aminicenantes bacterium RBG_19FT_COMBO_58_17
Caballeronia zhejiangensis	Bacteria	Unidentified	Pseudomonadota	Betaproteobacteria	Burkholderiales	Burkholderiaceae	Caballeronia	Caballeronia zhejiangensis
Frankia sp. Cj3	Bacteria	Unidentified	Actinomycetota	Actinomycetes	Frankiales	Frankiaceae	Frankia	Frankia sp. Cj3
Betaproteobacteria bacterium RIFCSPLOWO2_12_FULL_62_13b	Bacteria	Unidentified	Pseudomonadota	Betaproteobacteria	Unidentified	Unidentified	Unidentified	Betaproteobacteria bacterium RIFCSPLOWO2_12_FULL_62_13b
Dactylosporangium siamense	Bacteria	Unidentified	Actinomycetota	Actinomycetes	Micromonosporales	Micromonosporaceae	Dactylosporangium	Dactylosporangium siamense
uncultured Reyranella sp.	Bacteria	Unidentified	Pseudomonadota	Alphaproteobacteria	Hyphomicrobiales	Reyranellaceae	Reyranella	uncultured Reyranella sp.
Streptacidiphilus anmyonensis	Bacteria	Unidentified	Actinomycetota	Actinomycetes	Kitasatosporales	Streptomycetaceae	Streptacidiphilus	Streptacidiphilus anmyonensis
Mycobacterium colombiense	Bacteria	Unidentified	Actinomycetota	Actinomycetes	Mycobacteriales	Mycobacteriaceae	Mycobacterium	Mycobacterium colombiense
Actinobacteria bacterium 13_1_20CM_4_68_12	Bacteria	Unidentified	Actinomycetota	Unidentified	Unidentified	Unidentified	Unidentified	Actinobacteria bacterium 13_1_20CM_4_68_12
Actinomadura rayongensis	Bacteria	Unidentified	Actinomycetota	Actinomycetes	Streptosporangiales	Thermomonosporaceae	Actinomadura	Actinomadura rayongensis
Sphingomonas aerolata	Bacteria	Unidentified	Pseudomonadota	Alphaproteobacteria	Sphingomonadales	Sphingomonadaceae	Sphingomonas	Sphingomonas aerolata
Dehalococcoidia bacterium	Bacteria	Unidentified	Chloroflexota	Dehalococcoidia	Unidentified	Unidentified	Unidentified	Dehalococcoidia bacterium
Granulicella sp. S190	Bacteria	Unidentified	Acidobacteriota	Terriglobia	Terriglobales	Acidobacteriaceae	Granulicella	Granulicella sp. S190
Alteraurantiacibacter buctensis	Bacteria	Unidentified	Pseudomonadota	Alphaproteobacteria	Sphingomonadales	Erythrobacteraceae	Alteraurantiacibacter	Alteraurantiacibacter buctensis
Alphaproteobacteria bacterium MarineAlpha4_Bin2	Bacteria	Unidentified	Pseudomonadota	Alphaproteobacteria	Unidentified	Unidentified	Unidentified	Alphaproteobacteria bacterium MarineAlpha4_Bin2
Rhodanobacter sp. 115	Bacteria	Unidentified	Pseudomonadota	Gammaproteobacteria	Xanthomonadales	Rhodanobacteraceae	Rhodanobacter	Rhodanobacter sp. 115
Paraburkholderia sp. BL9I2N2	Bacteria	Unidentified	Pseudomonadota	Betaproteobacteria	Burkholderiales	Burkholderiaceae	Paraburkholderia	Paraburkholderia sp. BL9I2N2
Paraburkholderia sp. RAU2J	Bacteria	Unidentified	Pseudomonadota	Betaproteobacteria	Burkholderiales	Burkholderiaceae	Paraburkholderia	Paraburkholderia sp. RAU2J
Granulicella sp. L56	Bacteria	Unidentified	Acidobacteriota	Terriglobia	Terriglobales	Acidobacteriaceae	Granulicella	Granulicella sp. L56
Paraburkholderia sp. Tr-20389	Bacteria	Unidentified	Pseudomonadota	Betaproteobacteria	Burkholderiales	Burkholderiaceae	Paraburkholderia	Paraburkholderia sp. Tr-20389
Streptomyces sp. SID13031	Bacteria	Unidentified	Actinomycetota	Actinomycetes	Kitasatosporales	Streptomycetaceae	Streptomyces	Streptomyces sp. SID13031
Hyphomicrobium sp.	Bacteria	Unidentified	Pseudomonadota	Alphaproteobacteria	Hyphomicrobiales	Hyphomicrobiaceae	Hyphomicrobium	Hyphomicrobium sp.
Nitrobacter hamburgensis	Bacteria	Unidentified	Pseudomonadota	Alphaproteobacteria	Hyphomicrobiales	Nitrobacteraceae	Nitrobacter	Nitrobacter hamburgensis
Oxalobacteraceae_Unidentified	Bacteria	Unidentified	Pseudomonadota	Betaproteobacteria	Burkholderiales	Oxalobacteraceae	Unidentified	Unidentified
Deltaproteobacteria bacterium ADurb.Bin207	Bacteria	Unidentified	Unidentified	Deltaproteobacteria	Unidentified	Unidentified	Unidentified	Deltaproteobacteria bacterium ADurb.Bin207
Edaphobacter sp.	Bacteria	Unidentified	Acidobacteriota	Terriglobia	Terriglobales	Acidobacteriaceae	Edaphobacter	Edaphobacter sp.
Actinocrispum wychmicini	Bacteria	Unidentified	Actinomycetota	Actinomycetes	Pseudonocardiales	Pseudonocardiaceae	Actinocrispum	Actinocrispum wychmicini
Saccharothrix_Unidentified	Bacteria	Unidentified	Actinomycetota	Actinomycetes	Pseudonocardiales	Pseudonocardiaceae	Saccharothrix	Unidentified
Cupriavidus lacunae	Bacteria	Unidentified	Pseudomonadota	Betaproteobacteria	Burkholderiales	Burkholderiaceae	Cupriavidus	Cupriavidus lacunae
Nisaea_Unidentified	Bacteria	Unidentified	Pseudomonadota	Alphaproteobacteria	Rhodospirillales	Thalassobaculaceae	Nisaea	Unidentified
Lysobacter sp. KIS68-7	Bacteria	Unidentified	Pseudomonadota	Gammaproteobacteria	Xanthomonadales	Xanthomonadaceae	Lysobacter	Lysobacter sp. KIS68-7
Actinospica_Unidentified	Bacteria	Unidentified	Actinomycetota	Actinomycetes	Catenulisporales	Actinospicaceae	Actinospica	Unidentified
Bradyrhizobium sp. I71	Bacteria	Unidentified	Pseudomonadota	Alphaproteobacteria	Hyphomicrobiales	Nitrobacteraceae	Bradyrhizobium	Bradyrhizobium sp. I71
Paraburkholderia dioscoreae	Bacteria	Unidentified	Pseudomonadota	Betaproteobacteria	Burkholderiales	Burkholderiaceae	Paraburkholderia	Paraburkholderia dioscoreae
Amycolatopsis cihanbeyliensis	Bacteria	Unidentified	Actinomycetota	Actinomycetes	Pseudonocardiales	Pseudonocardiaceae	Amycolatopsis	Amycolatopsis cihanbeyliensis
Geminicoccus_Unidentified	Bacteria	Unidentified	Pseudomonadota	Alphaproteobacteria	Rhodospirillales	Geminicoccaceae	Geminicoccus	Unidentified
Edaphobacter flagellatus	Bacteria	Unidentified	Acidobacteriota	Terriglobia	Terriglobales	Acidobacteriaceae	Edaphobacter	Edaphobacter flagellatus
Georgenia ruanii	Bacteria	Unidentified	Actinomycetota	Actinomycetes	Micrococcales	Bogoriellaceae	Georgenia	Georgenia ruanii
Bradyrhizobium guangzhouense	Bacteria	Unidentified	Pseudomonadota	Alphaproteobacteria	Hyphomicrobiales	Nitrobacteraceae	Bradyrhizobium	Bradyrhizobium guangzhouense
Janthinobacterium_Unidentified	Bacteria	Unidentified	Pseudomonadota	Betaproteobacteria	Burkholderiales	Oxalobacteraceae	Janthinobacterium	Unidentified
Methylobacterium organophilum	Bacteria	Unidentified	Pseudomonadota	Alphaproteobacteria	Hyphomicrobiales	Methylobacteriaceae	Methylobacterium	Methylobacterium organophilum
Bradyrhizobium sp. 76	Bacteria	Unidentified	Pseudomonadota	Alphaproteobacteria	Hyphomicrobiales	Nitrobacteraceae	Bradyrhizobium	Bradyrhizobium sp. 76
Myxococcaceae bacterium	Bacteria	Unidentified	Myxococcota	Myxococcia	Myxococcales	Myxococcaceae	Unidentified	Myxococcaceae bacterium
Pseudomonas sp. REP124	Bacteria	Unidentified	Pseudomonadota	Gammaproteobacteria	Pseudomonadales	Pseudomonadaceae	Pseudomonas	Pseudomonas sp. REP124
Deltaproteobacteria bacterium RBG_13_53_10	Bacteria	Unidentified	Unidentified	Deltaproteobacteria	Unidentified	Unidentified	Unidentified	Deltaproteobacteria bacterium RBG_13_53_10
Acidobacteriia bacterium SbA2	Bacteria	Unidentified	Acidobacteriota	Terriglobia	Unidentified	Unidentified	Unidentified	Acidobacteriia bacterium SbA2
Nonomuraea fuscirosea	Bacteria	Unidentified	Actinomycetota	Actinomycetes	Streptosporangiales	Streptosporangiaceae	Nonomuraea	Nonomuraea fuscirosea
Caballeronia sp. SBC2	Bacteria	Unidentified	Pseudomonadota	Betaproteobacteria	Burkholderiales	Burkholderiaceae	Caballeronia	Caballeronia sp. SBC2
Bradyrhizobium paxllaeri	Bacteria	Unidentified	Pseudomonadota	Alphaproteobacteria	Hyphomicrobiales	Nitrobacteraceae	Bradyrhizobium	Bradyrhizobium paxllaeri
Candidatus Entotheonella_Unidentified	Bacteria	Unidentified	Candidatus Tectomicrobia	Unidentified	Unidentified	Unidentified	Candidatus Entotheonella	Unidentified
Paraburkholderia sp. ZP32-5	Bacteria	Unidentified	Pseudomonadota	Betaproteobacteria	Burkholderiales	Burkholderiaceae	Paraburkholderia	Paraburkholderia sp. ZP32-5
Candidatus Burkholderia brachyanthoides	Bacteria	Unidentified	Pseudomonadota	Betaproteobacteria	Burkholderiales	Burkholderiaceae	Burkholderia	Candidatus Burkholderia brachyanthoides
Lichenicoccus roseus	Bacteria	Unidentified	Pseudomonadota	Alphaproteobacteria	Rhodospirillales	Acetobacteraceae	Lichenicoccus	Lichenicoccus roseus
Andreprevotia chitinilytica	Bacteria	Unidentified	Pseudomonadota	Betaproteobacteria	Neisseriales	Chitinibacteraceae	Andreprevotia	Andreprevotia chitinilytica
Bradyrhizobium sp. MOS002	Bacteria	Unidentified	Pseudomonadota	Alphaproteobacteria	Hyphomicrobiales	Nitrobacteraceae	Bradyrhizobium	Bradyrhizobium sp. MOS002
Pseudonocardia sp. H11422	Bacteria	Unidentified	Actinomycetota	Actinomycetes	Pseudonocardiales	Pseudonocardiaceae	Pseudonocardia	Pseudonocardia sp. H11422
Xanthobacter tagetidis	Bacteria	Unidentified	Pseudomonadota	Alphaproteobacteria	Hyphomicrobiales	Xanthobacteraceae	Xanthobacter	Xanthobacter tagetidis
Verrucomicrobia bacterium 61-8	Bacteria	Unidentified	Verrucomicrobiota	Unidentified	Unidentified	Unidentified	Unidentified	Verrucomicrobia bacterium 61-8
Planotetraspora silvatica	Bacteria	Unidentified	Actinomycetota	Actinomycetes	Streptosporangiales	Streptosporangiaceae	Planotetraspora	Planotetraspora silvatica
Okeania sp. SIO3B5	Bacteria	Unidentified	Cyanobacteriota	Cyanophyceae	Oscillatoriales	Oscillatoriaceae	Okeania	Okeania sp. SIO3B5
Streptomyces brasiliensis	Bacteria	Unidentified	Actinomycetota	Actinomycetes	Kitasatosporales	Streptomycetaceae	Streptomyces	Streptomyces brasiliensis
Jatrophihabitans endophyticus	Bacteria	Unidentified	Actinomycetota	Actinomycetes	Jatrophihabitantales	Jatrophihabitantaceae	Jatrophihabitans	Jatrophihabitans endophyticus
Bradyrhizobium sp. CSA112	Bacteria	Unidentified	Pseudomonadota	Alphaproteobacteria	Hyphomicrobiales	Nitrobacteraceae	Bradyrhizobium	Bradyrhizobium sp. CSA112
Lichenibacterium_Unidentified	Bacteria	Unidentified	Pseudomonadota	Alphaproteobacteria	Hyphomicrobiales	Lichenibacteriaceae	Lichenibacterium	Unidentified
Streptosporangium carneum	Bacteria	Unidentified	Actinomycetota	Actinomycetes	Streptosporangiales	Streptosporangiaceae	Streptosporangium	Streptosporangium carneum
Mycobacterium sp. 852002-50816_SCH5313054-b	Bacteria	Unidentified	Actinomycetota	Actinomycetes	Mycobacteriales	Mycobacteriaceae	Mycobacterium	Mycobacterium sp. 852002-50816_SCH5313054-b
Bradyrhizobium sp. Ec3.3	Bacteria	Unidentified	Pseudomonadota	Alphaproteobacteria	Hyphomicrobiales	Nitrobacteraceae	Bradyrhizobium	Bradyrhizobium sp. Ec3.3
Candidatus Jettenia sp.	Bacteria	Unidentified	Planctomycetota	Candidatus Brocadiia	Candidatus Brocadiales	Candidatus Brocadiaceae	Candidatus Jettenia	Candidatus Jettenia sp.
Burkholderia ubonensis	Bacteria	Unidentified	Pseudomonadota	Betaproteobacteria	Burkholderiales	Burkholderiaceae	Burkholderia	Burkholderia ubonensis
Methylovirgula sp. HY1	Bacteria	Unidentified	Pseudomonadota	Alphaproteobacteria	Hyphomicrobiales	Beijerinckiaceae	Methylovirgula	Methylovirgula sp. HY1
Mycobacterium sp. 1165178.9	Bacteria	Unidentified	Actinomycetota	Actinomycetes	Mycobacteriales	Mycobacteriaceae	Mycobacterium	Mycobacterium sp. 1165178.9
Paraburkholderia adhaesiva	Bacteria	Unidentified	Pseudomonadota	Betaproteobacteria	Burkholderiales	Burkholderiaceae	Paraburkholderia	Paraburkholderia adhaesiva
Verrucomicrobium sp. GAS474	Bacteria	Unidentified	Verrucomicrobiota	Verrucomicrobiae	Verrucomicrobiales	Verrucomicrobiaceae	Verrucomicrobium	Verrucomicrobium sp. GAS474
Burkholderiales bacterium	Bacteria	Unidentified	Pseudomonadota	Betaproteobacteria	Burkholderiales	Unidentified	Unidentified	Burkholderiales bacterium
Bradyrhizobium rifense	Bacteria	Unidentified	Pseudomonadota	Alphaproteobacteria	Hyphomicrobiales	Nitrobacteraceae	Bradyrhizobium	Bradyrhizobium rifense
Mucilaginibacter gossypiicola	Bacteria	Unidentified	Bacteroidota	Sphingobacteriia	Sphingobacteriales	Sphingobacteriaceae	Mucilaginibacter	Mucilaginibacter gossypiicola
Mycolicibacterium hodleri	Bacteria	Unidentified	Actinomycetota	Actinomycetes	Mycobacteriales	Mycobacteriaceae	Mycolicibacterium	Mycolicibacterium hodleri
Bradyrhizobium sp. 197	Bacteria	Unidentified	Pseudomonadota	Alphaproteobacteria	Hyphomicrobiales	Nitrobacteraceae	Bradyrhizobium	Bradyrhizobium sp. 197
Granulicella sp. 5B5	Bacteria	Unidentified	Acidobacteriota	Terriglobia	Terriglobales	Acidobacteriaceae	Granulicella	Granulicella sp. 5B5
Hypericibacter adhaerens	Bacteria	Unidentified	Pseudomonadota	Alphaproteobacteria	Rhodospirillales	Rhodospirillaceae	Hypericibacter	Hypericibacter adhaerens
Myxococcales bacterium	Bacteria	Unidentified	Myxococcota	Myxococcia	Myxococcales	Unidentified	Unidentified	Myxococcales bacterium
Lacipirellula limnantheis	Bacteria	Unidentified	Planctomycetota	Planctomycetia	Pirellulales	Lacipirellulaceae	Lacipirellula	Lacipirellula limnantheis
Bradyrhizobium sp. AUGA SZCCT0431	Bacteria	Unidentified	Pseudomonadota	Alphaproteobacteria	Hyphomicrobiales	Nitrobacteraceae	Bradyrhizobium	Bradyrhizobium sp. AUGA SZCCT0431
Flavobacteriaceae_Unidentified	Bacteria	Unidentified	Bacteroidota	Flavobacteriia	Flavobacteriales	Flavobacteriaceae	Unidentified	Unidentified
Rhodopseudomonas palustris	Bacteria	Unidentified	Pseudomonadota	Alphaproteobacteria	Hyphomicrobiales	Nitrobacteraceae	Rhodopseudomonas	Rhodopseudomonas palustris
Mycobacterium lehmannii	Bacteria	Unidentified	Actinomycetota	Actinomycetes	Mycobacteriales	Mycobacteriaceae	Mycobacterium	Mycobacterium lehmannii
Anaeromyxobacter_Unidentified	Bacteria	Unidentified	Myxococcota	Myxococcia	Myxococcales	Anaeromyxobacteraceae	Anaeromyxobacter	Unidentified
Pseudonocardia acaciae	Bacteria	Unidentified	Actinomycetota	Actinomycetes	Pseudonocardiales	Pseudonocardiaceae	Pseudonocardia	Pseudonocardia acaciae
Deltaproteobacteria bacterium RBG_13_52_11	Bacteria	Unidentified	Unidentified	Deltaproteobacteria	Unidentified	Unidentified	Unidentified	Deltaproteobacteria bacterium RBG_13_52_11
Pseudomonas chlororaphis	Bacteria	Unidentified	Pseudomonadota	Gammaproteobacteria	Pseudomonadales	Pseudomonadaceae	Pseudomonas	Pseudomonas chlororaphis
Streptacidiphilus_Unidentified	Bacteria	Unidentified	Actinomycetota	Actinomycetes	Kitasatosporales	Streptomycetaceae	Streptacidiphilus	Unidentified
Actinobacteria bacterium 69-20	Bacteria	Unidentified	Actinomycetota	Actinomycetes	Unidentified	Unidentified	Unidentified	Actinobacteria bacterium 69-20
Thermogemmatispora tikiterensis	Bacteria	Unidentified	Chloroflexota	Ktedonobacteria	Thermogemmatisporales	Thermogemmatisporaceae	Thermogemmatispora	Thermogemmatispora tikiterensis
Rhizobiales bacterium 32-66-11	Bacteria	Unidentified	Pseudomonadota	Alphaproteobacteria	Hyphomicrobiales	Unidentified	Unidentified	Rhizobiales bacterium 32-66-11
uncultured Acidimicrobiales bacterium	Bacteria	Unidentified	Actinomycetota	Acidimicrobiia	Acidimicrobiales	Unidentified	Unidentified	uncultured Acidimicrobiales bacterium
Candidatus Kentron sp. DK	Bacteria	Unidentified	Pseudomonadota	Gammaproteobacteria	Unidentified	Unidentified	Candidatus Kentron	Candidatus Kentron sp. DK
Aquabacter spiritensis	Bacteria	Unidentified	Pseudomonadota	Alphaproteobacteria	Hyphomicrobiales	Xanthobacteraceae	Aquabacter	Aquabacter spiritensis
Kribbella qitaiheensis	Bacteria	Unidentified	Actinomycetota	Actinomycetes	Propionibacteriales	Kribbellaceae	Kribbella	Kribbella qitaiheensis
Ktedonobacter sp. 13_1_20CM_4_53_11	Bacteria	Unidentified	Chloroflexota	Ktedonobacteria	Ktedonobacterales	Ktedonobacteraceae	Ktedonobacter	Ktedonobacter sp. 13_1_20CM_4_53_11
Paenibacillus periandrae	Bacteria	Unidentified	Bacillota	Bacilli	Bacillales	Paenibacillaceae	Paenibacillus	Paenibacillus periandrae
Solihabitans fulvus	Bacteria	Unidentified	Actinomycetota	Actinomycetes	Pseudonocardiales	Pseudonocardiaceae	Solihabitans	Solihabitans fulvus
Cupriavidus necator	Bacteria	Unidentified	Pseudomonadota	Betaproteobacteria	Burkholderiales	Burkholderiaceae	Cupriavidus	Cupriavidus necator
Subtercola boreus	Bacteria	Unidentified	Actinomycetota	Actinomycetes	Micrococcales	Microbacteriaceae	Subtercola	Subtercola boreus
Bradyrhizobium sp. PRIMUS42	Bacteria	Unidentified	Pseudomonadota	Alphaproteobacteria	Hyphomicrobiales	Nitrobacteraceae	Bradyrhizobium	Bradyrhizobium sp. PRIMUS42
Cronobacter sakazakii	Bacteria	Unidentified	Pseudomonadota	Gammaproteobacteria	Enterobacterales	Enterobacteriaceae	Cronobacter	Cronobacter sakazakii
Phyllobacterium_Unidentified	Bacteria	Unidentified	Pseudomonadota	Alphaproteobacteria	Hyphomicrobiales	Phyllobacteriaceae	Phyllobacterium	Unidentified
Mycobacterium sp. OTB74	Bacteria	Unidentified	Actinomycetota	Actinomycetes	Mycobacteriales	Mycobacteriaceae	Mycobacterium	Mycobacterium sp. OTB74
Omnitrophica WOR_2 bacterium GWA2_53_43	Bacteria	Unidentified	Candidatus Omnitrophota	Unidentified	Unidentified	Unidentified	Unidentified	Omnitrophica WOR_2 bacterium GWA2_53_43
Rudaea_Unidentified	Bacteria	Unidentified	Pseudomonadota	Gammaproteobacteria	Xanthomonadales	Rhodanobacteraceae	Rudaea	Unidentified
bacterium HR15	Bacteria	Unidentified	Unidentified	Unidentified	Unidentified	Unidentified	Unidentified	bacterium HR15
Streptococcus pneumoniae	Bacteria	Unidentified	Bacillota	Bacilli	Lactobacillales	Streptococcaceae	Streptococcus	Streptococcus pneumoniae
Nevskiales_Unidentified	Bacteria	Unidentified	Pseudomonadota	Gammaproteobacteria	Nevskiales	Unidentified	Unidentified	Unidentified
Pseudomonas syringae	Bacteria	Unidentified	Pseudomonadota	Gammaproteobacteria	Pseudomonadales	Pseudomonadaceae	Pseudomonas	Pseudomonas syringae
Sterolibacterium denitrificans	Bacteria	Unidentified	Pseudomonadota	Betaproteobacteria	Nitrosomonadales	Sterolibacteriaceae	Sterolibacterium	Sterolibacterium denitrificans
Novosphingobium sp. CECT 9465	Bacteria	Unidentified	Pseudomonadota	Alphaproteobacteria	Sphingomonadales	Sphingomonadaceae	Novosphingobium	Novosphingobium sp. CECT 9465
Mycobacterium shottsii	Bacteria	Unidentified	Actinomycetota	Actinomycetes	Mycobacteriales	Mycobacteriaceae	Mycobacterium	Mycobacterium shottsii
Alkalinema_Unidentified	Bacteria	Unidentified	Cyanobacteriota	Cyanophyceae	Leptolyngbyales	Leptolyngbyaceae	Alkalinema	Unidentified
uncultured bacterium 5G12	Bacteria	Unidentified	Unidentified	Unidentified	Unidentified	Unidentified	Unidentified	uncultured bacterium 5G12
Methylobacterium gnaphalii	Bacteria	Unidentified	Pseudomonadota	Alphaproteobacteria	Hyphomicrobiales	Methylobacteriaceae	Methylobacterium	Methylobacterium gnaphalii
Nitrospirae bacterium 13_2_20CM_2_61_4	Bacteria	Unidentified	Nitrospirota	Unidentified	Unidentified	Unidentified	Unidentified	Nitrospirae bacterium 13_2_20CM_2_61_4
Salmonella enterica	Bacteria	Unidentified	Pseudomonadota	Gammaproteobacteria	Enterobacterales	Enterobacteriaceae	Salmonella	Salmonella enterica
Acidiphilium iwatense	Bacteria	Unidentified	Pseudomonadota	Alphaproteobacteria	Rhodospirillales	Acetobacteraceae	Acidiphilium	Acidiphilium iwatense
Acidobacteria bacterium 13_1_40CM_2_56_11	Bacteria	Unidentified	Acidobacteriota	Unidentified	Unidentified	Unidentified	Unidentified	Acidobacteria bacterium 13_1_40CM_2_56_11
Myxococcales bacterium 68-20	Bacteria	Unidentified	Myxococcota	Myxococcia	Myxococcales	Unidentified	Unidentified	Myxococcales bacterium 68-20
Acidithiobacillus_Unidentified	Bacteria	Unidentified	Pseudomonadota	Acidithiobacillia	Acidithiobacillales	Acidithiobacillaceae	Acidithiobacillus	Unidentified
Cupriavidus taiwanensis	Bacteria	Unidentified	Pseudomonadota	Betaproteobacteria	Burkholderiales	Burkholderiaceae	Cupriavidus	Cupriavidus taiwanensis
Actinomadura rudentiformis	Bacteria	Unidentified	Actinomycetota	Actinomycetes	Streptosporangiales	Thermomonosporaceae	Actinomadura	Actinomadura rudentiformis
Bradyrhizobium valentinum	Bacteria	Unidentified	Pseudomonadota	Alphaproteobacteria	Hyphomicrobiales	Nitrobacteraceae	Bradyrhizobium	Bradyrhizobium valentinum
Solwaraspora sp. WMMD791	Bacteria	Unidentified	Actinomycetota	Actinomycetes	Micromonosporales	Micromonosporaceae	Solwaraspora	Solwaraspora sp. WMMD791
Asaia_Unidentified	Bacteria	Unidentified	Pseudomonadota	Alphaproteobacteria	Rhodospirillales	Acetobacteraceae	Asaia	Unidentified
Roseomonas_Unidentified	Bacteria	Unidentified	Pseudomonadota	Alphaproteobacteria	Rhodospirillales	Acetobacteraceae	Roseomonas	Unidentified
Flavobacteriaceae bacterium CG_4_9_14_3_um_filter_33_16	Bacteria	Unidentified	Bacteroidota	Flavobacteriia	Flavobacteriales	Flavobacteriaceae	Unidentified	Flavobacteriaceae bacterium CG_4_9_14_3_um_filter_33_16
Deltaproteobacteria bacterium CG_4_8_14_3_um_filter_45_9	Bacteria	Unidentified	Unidentified	Deltaproteobacteria	Unidentified	Unidentified	Unidentified	Deltaproteobacteria bacterium CG_4_8_14_3_um_filter_45_9
Pseudonocardia kujensis	Bacteria	Unidentified	Actinomycetota	Actinomycetes	Pseudonocardiales	Pseudonocardiaceae	Pseudonocardia	Pseudonocardia kujensis
Rhodopseudomonas sp. BR0G17	Bacteria	Unidentified	Pseudomonadota	Alphaproteobacteria	Hyphomicrobiales	Nitrobacteraceae	Rhodopseudomonas	Rhodopseudomonas sp. BR0G17
Streptococcus_Unidentified	Bacteria	Unidentified	Bacillota	Bacilli	Lactobacillales	Streptococcaceae	Streptococcus	Unidentified
Saccharomonospora marina	Bacteria	Unidentified	Actinomycetota	Actinomycetes	Pseudonocardiales	Pseudonocardiaceae	Saccharomonospora	Saccharomonospora marina
Vulgatibacter incomptus	Bacteria	Unidentified	Myxococcota	Myxococcia	Myxococcales	Vulgatibacteraceae	Vulgatibacter	Vulgatibacter incomptus
Verrucomicrobia bacterium SCGC AG-212-E04	Bacteria	Unidentified	Verrucomicrobiota	Unidentified	Unidentified	Unidentified	Unidentified	Verrucomicrobia bacterium SCGC AG-212-E04
Marinobacterium ramblicola	Bacteria	Unidentified	Pseudomonadota	Gammaproteobacteria	Oceanospirillales	Oceanospirillaceae	Marinobacterium	Marinobacterium ramblicola
Mycobacterium sp. KBS0706	Bacteria	Unidentified	Actinomycetota	Actinomycetes	Mycobacteriales	Mycobacteriaceae	Mycobacterium	Mycobacterium sp. KBS0706
Catenulispora sp. 13_1_20CM_3_70_7	Bacteria	Unidentified	Actinomycetota	Actinomycetes	Catenulisporales	Catenulisporaceae	Catenulispora	Catenulispora sp. 13_1_20CM_3_70_7
Opitutus terrae	Bacteria	Unidentified	Verrucomicrobiota	Opitutae	Opitutales	Opitutaceae	Opitutus	Opitutus terrae
Xanthomonas citri	Bacteria	Unidentified	Pseudomonadota	Gammaproteobacteria	Xanthomonadales	Xanthomonadaceae	Xanthomonas	Xanthomonas citri
Plantactinospora soyae	Bacteria	Unidentified	Actinomycetota	Actinomycetes	Micromonosporales	Micromonosporaceae	Plantactinospora	Plantactinospora soyae
Kyrpidia_Unidentified	Bacteria	Unidentified	Bacillota	Bacilli	Bacillales	Alicyclobacillaceae	Kyrpidia	Unidentified
Betaproteobacteria bacterium ADurb.Bin341	Bacteria	Unidentified	Pseudomonadota	Betaproteobacteria	Unidentified	Unidentified	Unidentified	Betaproteobacteria bacterium ADurb.Bin341
Phenylobacterium kunshanense	Bacteria	Unidentified	Pseudomonadota	Alphaproteobacteria	Caulobacterales	Caulobacteraceae	Phenylobacterium	Phenylobacterium kunshanense
Diaminobutyricibacter tongyongensis	Bacteria	Unidentified	Actinomycetota	Actinomycetes	Micrococcales	Microbacteriaceae	Diaminobutyricibacter	Diaminobutyricibacter tongyongensis
Bradyrhizobium sp. CCGUVB4N	Bacteria	Unidentified	Pseudomonadota	Alphaproteobacteria	Hyphomicrobiales	Nitrobacteraceae	Bradyrhizobium	Bradyrhizobium sp. CCGUVB4N
Gracilibacillus sp. YIM 98692	Bacteria	Unidentified	Bacillota	Bacilli	Bacillales	Bacillaceae	Gracilibacillus	Gracilibacillus sp. YIM 98692
Nocardiopsis_Unidentified	Bacteria	Unidentified	Actinomycetota	Actinomycetes	Streptosporangiales	Nocardiopsaceae	Nocardiopsis	Unidentified
Acidobacteria bacterium RIFCSPLOWO2_02_FULL_60_20	Bacteria	Unidentified	Acidobacteriota	Unidentified	Unidentified	Unidentified	Unidentified	Acidobacteria bacterium RIFCSPLOWO2_02_FULL_60_20
Solidesulfovibrio magneticus	Bacteria	Unidentified	Thermodesulfobacteriota	Desulfovibrionia	Desulfovibrionales	Desulfovibrionaceae	Solidesulfovibrio	Solidesulfovibrio magneticus
Candidatus Abyssubacteria bacterium SURF_17	Bacteria	Unidentified	Candidatus Abyssubacteria	Unidentified	Unidentified	Unidentified	Unidentified	Candidatus Abyssubacteria bacterium SURF_17
Kutzneria sp. 744	Bacteria	Unidentified	Actinomycetota	Actinomycetes	Pseudonocardiales	Pseudonocardiaceae	Kutzneria	Kutzneria sp. 744
Oxalobacteraceae bacterium OTU3CINTB1	Bacteria	Unidentified	Pseudomonadota	Betaproteobacteria	Burkholderiales	Oxalobacteraceae	Unidentified	Oxalobacteraceae bacterium OTU3CINTB1
Xanthomonadaceae bacterium	Bacteria	Unidentified	Pseudomonadota	Gammaproteobacteria	Xanthomonadales	Xanthomonadaceae	Unidentified	Xanthomonadaceae bacterium
Afipia sp. P52-10	Bacteria	Unidentified	Pseudomonadota	Alphaproteobacteria	Hyphomicrobiales	Nitrobacteraceae	Afipia	Afipia sp. P52-10
Mycolicibacterium tusciae	Bacteria	Unidentified	Actinomycetota	Actinomycetes	Mycobacteriales	Mycobacteriaceae	Mycolicibacterium	Mycolicibacterium tusciae
Roseateles sp. YR242	Bacteria	Unidentified	Pseudomonadota	Betaproteobacteria	Burkholderiales	Sphaerotilaceae	Roseateles	Roseateles sp. YR242
Thermotoga sp. TBYP3.1.4.1	Bacteria	Unidentified	Thermotogota	Thermotogae	Thermotogales	Thermotogaceae	Thermotoga	Thermotoga sp. TBYP3.1.4.1
Algoriphagus_Unidentified	Bacteria	Unidentified	Bacteroidota	Cytophagia	Cytophagales	Cyclobacteriaceae	Algoriphagus	Unidentified
Alicyclobacillus acidocaldarius	Bacteria	Unidentified	Bacillota	Bacilli	Bacillales	Alicyclobacillaceae	Alicyclobacillus	Alicyclobacillus acidocaldarius
Chthonobacter albigriseus	Bacteria	Unidentified	Pseudomonadota	Alphaproteobacteria	Hyphomicrobiales	Pleomorphomonadaceae	Chthonobacter	Chthonobacter albigriseus
Paraburkholderia phosphatilytica	Bacteria	Unidentified	Pseudomonadota	Betaproteobacteria	Burkholderiales	Burkholderiaceae	Paraburkholderia	Paraburkholderia phosphatilytica
Nitrospirae bacterium CG_4_8_14_3_um_filter_50_41	Bacteria	Unidentified	Nitrospirota	Unidentified	Unidentified	Unidentified	Unidentified	Nitrospirae bacterium CG_4_8_14_3_um_filter_50_41
Thermomonospora catenispora	Bacteria	Unidentified	Actinomycetota	Actinomycetes	Streptosporangiales	Thermomonosporaceae	Thermomonospora	Thermomonospora catenispora
Actinomadura cremea	Bacteria	Unidentified	Actinomycetota	Actinomycetes	Streptosporangiales	Thermomonosporaceae	Actinomadura	Actinomadura cremea
Bradyrhizobium sp. CB1024	Bacteria	Unidentified	Pseudomonadota	Alphaproteobacteria	Hyphomicrobiales	Nitrobacteraceae	Bradyrhizobium	Bradyrhizobium sp. CB1024
Caballeronia glathei	Bacteria	Unidentified	Pseudomonadota	Betaproteobacteria	Burkholderiales	Burkholderiaceae	Caballeronia	Caballeronia glathei
Candidatus Eremiobacter sp. RRmetagenome_bin22	Bacteria	Unidentified	Candidatus Eremiobacterota	Candidatus Eremiobacteriia	Candidatus Eremiobacterales	Candidatus Eremiobacteraceae	Candidatus Eremiobacter	Candidatus Eremiobacter sp. RRmetagenome_bin22
Alcanivoracaceae_Unidentified	Bacteria	Unidentified	Pseudomonadota	Gammaproteobacteria	Oceanospirillales	Alcanivoracaceae	Unidentified	Unidentified
Paraburkholderia unamae	Bacteria	Unidentified	Pseudomonadota	Betaproteobacteria	Burkholderiales	Burkholderiaceae	Paraburkholderia	Paraburkholderia unamae
Dyella_Unidentified	Bacteria	Unidentified	Pseudomonadota	Gammaproteobacteria	Xanthomonadales	Rhodanobacteraceae	Dyella	Unidentified
Xanthomonas arboricola	Bacteria	Unidentified	Pseudomonadota	Gammaproteobacteria	Xanthomonadales	Xanthomonadaceae	Xanthomonas	Xanthomonas arboricola
Paraburkholderia lacunae	Bacteria	Unidentified	Pseudomonadota	Betaproteobacteria	Burkholderiales	Burkholderiaceae	Paraburkholderia	Paraburkholderia lacunae
Nitrospira sp.	Bacteria	Unidentified	Nitrospirota	Nitrospiria	Nitrospirales	Nitrospiraceae	Nitrospira	Nitrospira sp.
Mycobacterium branderi	Bacteria	Unidentified	Actinomycetota	Actinomycetes	Mycobacteriales	Mycobacteriaceae	Mycobacterium	Mycobacterium branderi
Ralstonia solanacearum	Bacteria	Unidentified	Pseudomonadota	Betaproteobacteria	Burkholderiales	Burkholderiaceae	Ralstonia	Ralstonia solanacearum
Cupriavidus pinatubonensis	Bacteria	Unidentified	Pseudomonadota	Betaproteobacteria	Burkholderiales	Burkholderiaceae	Cupriavidus	Cupriavidus pinatubonensis
Mycobacterium sp. E787	Bacteria	Unidentified	Actinomycetota	Actinomycetes	Mycobacteriales	Mycobacteriaceae	Mycobacterium	Mycobacterium sp. E787
Bradyrhizobium sp. JYMT SZCCT0180	Bacteria	Unidentified	Pseudomonadota	Alphaproteobacteria	Hyphomicrobiales	Nitrobacteraceae	Bradyrhizobium	Bradyrhizobium sp. JYMT SZCCT0180
Phycisphaerales bacterium	Bacteria	Unidentified	Planctomycetota	Phycisphaerae	Phycisphaerales	Unidentified	Unidentified	Phycisphaerales bacterium
Streptomyces acidipaludis	Bacteria	Unidentified	Actinomycetota	Actinomycetes	Kitasatosporales	Streptomycetaceae	Streptomyces	Streptomyces acidipaludis
Azoarcus sp. DN11	Bacteria	Unidentified	Pseudomonadota	Betaproteobacteria	Rhodocyclales	Zoogloeaceae	Azoarcus	Azoarcus sp. DN11
Bradyrhizobium sp. sBnM-33	Bacteria	Unidentified	Pseudomonadota	Alphaproteobacteria	Hyphomicrobiales	Nitrobacteraceae	Bradyrhizobium	Bradyrhizobium sp. sBnM-33
Afipia sp. GAS231	Bacteria	Unidentified	Pseudomonadota	Alphaproteobacteria	Hyphomicrobiales	Nitrobacteraceae	Afipia	Afipia sp. GAS231
Pandoraea pnomenusa	Bacteria	Unidentified	Pseudomonadota	Betaproteobacteria	Burkholderiales	Burkholderiaceae	Pandoraea	Pandoraea pnomenusa
Actinomadura xylanilytica	Bacteria	Unidentified	Actinomycetota	Actinomycetes	Streptosporangiales	Thermomonosporaceae	Actinomadura	Actinomadura xylanilytica
Nocardiopsis sp. JB363	Bacteria	Unidentified	Actinomycetota	Actinomycetes	Streptosporangiales	Nocardiopsaceae	Nocardiopsis	Nocardiopsis sp. JB363
Brevundimonas sp.	Bacteria	Unidentified	Pseudomonadota	Alphaproteobacteria	Caulobacterales	Caulobacteraceae	Brevundimonas	Brevundimonas sp.
Mycobacterium sp. 1482292.6	Bacteria	Unidentified	Actinomycetota	Actinomycetes	Mycobacteriales	Mycobacteriaceae	Mycobacterium	Mycobacterium sp. 1482292.6
Bradyrhizobium sp. WSM1743	Bacteria	Unidentified	Pseudomonadota	Alphaproteobacteria	Hyphomicrobiales	Nitrobacteraceae	Bradyrhizobium	Bradyrhizobium sp. WSM1743
Lentzea_Unidentified	Bacteria	Unidentified	Actinomycetota	Actinomycetes	Pseudonocardiales	Pseudonocardiaceae	Lentzea	Unidentified
Phragmitibacter flavus	Bacteria	Unidentified	Verrucomicrobiota	Verrucomicrobiae	Verrucomicrobiales	Verrucomicrobiaceae	Phragmitibacter	Phragmitibacter flavus
Actinomadura sp. OS1-43	Bacteria	Unidentified	Actinomycetota	Actinomycetes	Streptosporangiales	Thermomonosporaceae	Actinomadura	Actinomadura sp. OS1-43
Mycobacterium paraffinicum	Bacteria	Unidentified	Actinomycetota	Actinomycetes	Mycobacteriales	Mycobacteriaceae	Mycobacterium	Mycobacterium paraffinicum
Legionella nautarum	Bacteria	Unidentified	Pseudomonadota	Gammaproteobacteria	Legionellales	Legionellaceae	Legionella	Legionella nautarum
Candidatus Manganitrophus sp.	Bacteria	Unidentified	Nitrospirota	Nitrospiria	Candidatus Troglogloeales	Candidatus Manganitrophaceae	Candidatus Manganitrophus	Candidatus Manganitrophus sp.
Azospirillum brasilense	Bacteria	Unidentified	Pseudomonadota	Alphaproteobacteria	Rhodospirillales	Azospirillaceae	Azospirillum	Azospirillum brasilense
Cryptosporangium_Unidentified	Bacteria	Unidentified	Actinomycetota	Actinomycetes	Cryptosporangiales	Cryptosporangiaceae	Cryptosporangium	Unidentified
Elioraea rosea	Bacteria	Unidentified	Pseudomonadota	Alphaproteobacteria	Rhodospirillales	Elioraeaceae	Elioraea	Elioraea rosea
Mycobacterium barrassiae	Bacteria	Unidentified	Actinomycetota	Actinomycetes	Mycobacteriales	Mycobacteriaceae	Mycobacterium	Mycobacterium barrassiae
Cellulomonas sp. Leaf334	Bacteria	Unidentified	Actinomycetota	Actinomycetes	Micrococcales	Cellulomonadaceae	Cellulomonas	Cellulomonas sp. Leaf334
Pseudofrankia sp. DC12	Bacteria	Unidentified	Actinomycetota	Actinomycetes	Frankiales	Frankiaceae	Pseudofrankia	Pseudofrankia sp. DC12
Chromobacterium vaccinii	Bacteria	Unidentified	Pseudomonadota	Betaproteobacteria	Neisseriales	Chromobacteriaceae	Chromobacterium	Chromobacterium vaccinii
Thermosporothrix sp. COM3	Bacteria	Unidentified	Chloroflexota	Ktedonobacteria	Ktedonobacterales	Thermosporotrichaceae	Thermosporothrix	Thermosporothrix sp. COM3
Mycolicibacterium sp. BK634	Bacteria	Unidentified	Actinomycetota	Actinomycetes	Mycobacteriales	Mycobacteriaceae	Mycolicibacterium	Mycolicibacterium sp. BK634
Chloroflexales_Unidentified	Bacteria	Unidentified	Chloroflexota	Chloroflexia	Chloroflexales	Unidentified	Unidentified	Unidentified
Trinickia diaoshuihuensis	Bacteria	Unidentified	Pseudomonadota	Betaproteobacteria	Burkholderiales	Burkholderiaceae	Trinickia	Trinickia diaoshuihuensis
Tautonia marina	Bacteria	Unidentified	Planctomycetota	Planctomycetia	Isosphaerales	Isosphaeraceae	Tautonia	Tautonia marina
Candidatus Kentron sp. TC	Bacteria	Unidentified	Pseudomonadota	Gammaproteobacteria	Unidentified	Unidentified	Candidatus Kentron	Candidatus Kentron sp. TC
Dongia deserti	Bacteria	Unidentified	Pseudomonadota	Alphaproteobacteria	Rhodospirillales	Rhodospirillaceae	Dongia	Dongia deserti
Actinomadura sp. GC306	Bacteria	Unidentified	Actinomycetota	Actinomycetes	Streptosporangiales	Thermomonosporaceae	Actinomadura	Actinomadura sp. GC306
Acidobacteria bacterium ADurb.Bin051	Bacteria	Unidentified	Acidobacteriota	Unidentified	Unidentified	Unidentified	Unidentified	Acidobacteria bacterium ADurb.Bin051
Ktedonobacter sp. 13_1_40CM_4_52_4	Bacteria	Unidentified	Chloroflexota	Ktedonobacteria	Ktedonobacterales	Ktedonobacteraceae	Ktedonobacter	Ktedonobacter sp. 13_1_40CM_4_52_4
Virgisporangium aurantiacum	Bacteria	Unidentified	Actinomycetota	Actinomycetes	Micromonosporales	Micromonosporaceae	Virgisporangium	Virgisporangium aurantiacum
Herbaspirillum sp. HC18	Bacteria	Unidentified	Pseudomonadota	Betaproteobacteria	Burkholderiales	Oxalobacteraceae	Herbaspirillum	Herbaspirillum sp. HC18
Sphaerimonospora thailandensis	Bacteria	Unidentified	Actinomycetota	Actinomycetes	Streptosporangiales	Streptosporangiaceae	Sphaerimonospora	Sphaerimonospora thailandensis
Ramlibacter sp.	Bacteria	Unidentified	Pseudomonadota	Betaproteobacteria	Burkholderiales	Comamonadaceae	Ramlibacter	Ramlibacter sp.
Alkalicaulis satelles	Bacteria	Unidentified	Pseudomonadota	Alphaproteobacteria	Maricaulales	Maricaulaceae	Alkalicaulis	Alkalicaulis satelles
Paenibacillus tianjinensis	Bacteria	Unidentified	Bacillota	Bacilli	Bacillales	Paenibacillaceae	Paenibacillus	Paenibacillus tianjinensis
Bradyrhizobium sp. CCBAU 11386	Bacteria	Unidentified	Pseudomonadota	Alphaproteobacteria	Hyphomicrobiales	Nitrobacteraceae	Bradyrhizobium	Bradyrhizobium sp. CCBAU 11386
Frankia sp. R82	Bacteria	Unidentified	Actinomycetota	Actinomycetes	Frankiales	Frankiaceae	Frankia	Frankia sp. R82
Nonomuraea lactucae	Bacteria	Unidentified	Actinomycetota	Actinomycetes	Streptosporangiales	Streptosporangiaceae	Nonomuraea	Nonomuraea lactucae
Dactylosporangium_Unidentified	Bacteria	Unidentified	Actinomycetota	Actinomycetes	Micromonosporales	Micromonosporaceae	Dactylosporangium	Unidentified
Rhizobiales bacterium GAS188	Bacteria	Unidentified	Pseudomonadota	Alphaproteobacteria	Hyphomicrobiales	Unidentified	Unidentified	Rhizobiales bacterium GAS188
Mycolicibacterium elephantis	Bacteria	Unidentified	Actinomycetota	Actinomycetes	Mycobacteriales	Mycobacteriaceae	Mycolicibacterium	Mycolicibacterium elephantis
Sphingobium sp.	Bacteria	Unidentified	Pseudomonadota	Alphaproteobacteria	Sphingomonadales	Sphingomonadaceae	Sphingobium	Sphingobium sp.
Parafrankia sp. Ea1.12	Bacteria	Unidentified	Actinomycetota	Actinomycetes	Frankiales	Frankiaceae	Parafrankia	Parafrankia sp. Ea1.12
Anaerolineae_Unidentified	Bacteria	Unidentified	Chloroflexota	Anaerolineae	Unidentified	Unidentified	Unidentified	Unidentified
Caballeronia calidae	Bacteria	Unidentified	Pseudomonadota	Betaproteobacteria	Burkholderiales	Burkholderiaceae	Caballeronia	Caballeronia calidae
Thermoflexus_Unidentified	Bacteria	Unidentified	Chloroflexota	Thermoflexia	Thermoflexales	Thermoflexaceae	Thermoflexus	Unidentified
Mycobacterium sp. DL99	Bacteria	Unidentified	Actinomycetota	Actinomycetes	Mycobacteriales	Mycobacteriaceae	Mycobacterium	Mycobacterium sp. DL99
Oryzihumus leptocrescens	Bacteria	Unidentified	Actinomycetota	Actinomycetes	Micrococcales	Intrasporangiaceae	Oryzihumus	Oryzihumus leptocrescens
Vibrio_Unidentified	Bacteria	Unidentified	Pseudomonadota	Gammaproteobacteria	Vibrionales	Vibrionaceae	Vibrio	Unidentified
Pseudomonas aeruginosa	Bacteria	Unidentified	Pseudomonadota	Gammaproteobacteria	Pseudomonadales	Pseudomonadaceae	Pseudomonas	Pseudomonas aeruginosa
Bosea_Unidentified	Bacteria	Unidentified	Pseudomonadota	Alphaproteobacteria	Hyphomicrobiales	Boseaceae	Bosea	Unidentified
Paraburkholderia strydomiana	Bacteria	Unidentified	Pseudomonadota	Betaproteobacteria	Burkholderiales	Burkholderiaceae	Paraburkholderia	Paraburkholderia strydomiana
Acidisphaera rubrifaciens	Bacteria	Unidentified	Pseudomonadota	Alphaproteobacteria	Rhodospirillales	Acetobacteraceae	Acidisphaera	Acidisphaera rubrifaciens
Bradyrhizobium sp. 41S5	Bacteria	Unidentified	Pseudomonadota	Alphaproteobacteria	Hyphomicrobiales	Nitrobacteraceae	Bradyrhizobium	Bradyrhizobium sp. 41S5
Rhodococcus opacus	Bacteria	Unidentified	Actinomycetota	Actinomycetes	Mycobacteriales	Nocardiaceae	Rhodococcus	Rhodococcus opacus
Paraburkholderia gardini	Bacteria	Unidentified	Pseudomonadota	Betaproteobacteria	Burkholderiales	Burkholderiaceae	Paraburkholderia	Paraburkholderia gardini
Nitrosomonadales_Unidentified	Bacteria	Unidentified	Pseudomonadota	Betaproteobacteria	Nitrosomonadales	Unidentified	Unidentified	Unidentified
Smaragdicoccus niigatensis	Bacteria	Unidentified	Actinomycetota	Actinomycetes	Mycobacteriales	Nocardiaceae	Smaragdicoccus	Smaragdicoccus niigatensis
Bythopirellula polymerisocia	Bacteria	Unidentified	Planctomycetota	Planctomycetia	Pirellulales	Lacipirellulaceae	Bythopirellula	Bythopirellula polymerisocia
Tahibacter aquaticus	Bacteria	Unidentified	Pseudomonadota	Gammaproteobacteria	Xanthomonadales	Rhodanobacteraceae	Tahibacter	Tahibacter aquaticus
Acidisphaera sp. L21	Bacteria	Unidentified	Pseudomonadota	Alphaproteobacteria	Rhodospirillales	Acetobacteraceae	Acidisphaera	Acidisphaera sp. L21
Desulfobacterales bacterium S3730MH5	Bacteria	Unidentified	Thermodesulfobacteriota	Desulfobacteria	Desulfobacterales	Unidentified	Unidentified	Desulfobacterales bacterium S3730MH5
Verrucomicrobium sp. 3C	Bacteria	Unidentified	Verrucomicrobiota	Verrucomicrobiae	Verrucomicrobiales	Verrucomicrobiaceae	Verrucomicrobium	Verrucomicrobium sp. 3C
Bradyrhizobium sp. KB893862 SZCCT0404	Bacteria	Unidentified	Pseudomonadota	Alphaproteobacteria	Hyphomicrobiales	Nitrobacteraceae	Bradyrhizobium	Bradyrhizobium sp. KB893862 SZCCT0404
Methylocapsa aurea	Bacteria	Unidentified	Pseudomonadota	Alphaproteobacteria	Hyphomicrobiales	Beijerinckiaceae	Methylocapsa	Methylocapsa aurea
Mesorhizobium silamurunense	Bacteria	Unidentified	Pseudomonadota	Alphaproteobacteria	Hyphomicrobiales	Phyllobacteriaceae	Mesorhizobium	Mesorhizobium silamurunense
Rubrobacter calidifluminis	Bacteria	Unidentified	Actinomycetota	Rubrobacteria	Rubrobacterales	Rubrobacteraceae	Rubrobacter	Rubrobacter calidifluminis
Akkermansia_Unidentified	Bacteria	Unidentified	Verrucomicrobiota	Verrucomicrobiae	Verrucomicrobiales	Akkermansiaceae	Akkermansia	Unidentified
Rhodopseudomonas faecalis	Bacteria	Unidentified	Pseudomonadota	Alphaproteobacteria	Hyphomicrobiales	Nitrobacteraceae	Rhodopseudomonas	Rhodopseudomonas faecalis
Pararhizobium sp. BT-229	Bacteria	Unidentified	Pseudomonadota	Alphaproteobacteria	Hyphomicrobiales	Rhizobiaceae	Pararhizobium	Pararhizobium sp. BT-229
Opitutaceae_Unidentified	Bacteria	Unidentified	Verrucomicrobiota	Opitutae	Opitutales	Opitutaceae	Unidentified	Unidentified
Desulfurellales bacterium	Bacteria	Unidentified	Campylobacterota	Desulfurellia	Desulfurellales	Unidentified	Unidentified	Desulfurellales bacterium
Caenispirillum salinarum	Bacteria	Unidentified	Pseudomonadota	Alphaproteobacteria	Rhodospirillales	Rhodospirillaceae	Caenispirillum	Caenispirillum salinarum
Streptomyces sp. NBC_01669	Bacteria	Unidentified	Actinomycetota	Actinomycetes	Kitasatosporales	Streptomycetaceae	Streptomyces	Streptomyces sp. NBC_01669
Xenorhabdus_Unidentified	Bacteria	Unidentified	Pseudomonadota	Gammaproteobacteria	Enterobacterales	Morganellaceae	Xenorhabdus	Unidentified
Betaproteobacteria bacterium RIFCSPLOWO2_12_FULL_62_58	Bacteria	Unidentified	Pseudomonadota	Betaproteobacteria	Unidentified	Unidentified	Unidentified	Betaproteobacteria bacterium RIFCSPLOWO2_12_FULL_62_58
Granulicella sp. WH15	Bacteria	Unidentified	Acidobacteriota	Terriglobia	Terriglobales	Acidobacteriaceae	Granulicella	Granulicella sp. WH15
Mucilaginibacter arboris	Bacteria	Unidentified	Bacteroidota	Sphingobacteriia	Sphingobacteriales	Sphingobacteriaceae	Mucilaginibacter	Mucilaginibacter arboris
Blastococcus sp. URHD0036	Bacteria	Unidentified	Actinomycetota	Actinomycetes	Geodermatophilales	Geodermatophilaceae	Blastococcus	Blastococcus sp. URHD0036
Actinokineospora globicatena	Bacteria	Unidentified	Actinomycetota	Actinomycetes	Pseudonocardiales	Pseudonocardiaceae	Actinokineospora	Actinokineospora globicatena
Microbacteriaceae_Unidentified	Bacteria	Unidentified	Actinomycetota	Actinomycetes	Micrococcales	Microbacteriaceae	Unidentified	Unidentified
Allokutzneria_Unidentified	Bacteria	Unidentified	Actinomycetota	Actinomycetes	Pseudonocardiales	Pseudonocardiaceae	Allokutzneria	Unidentified
Mycobacterium sp. Root265	Bacteria	Unidentified	Actinomycetota	Actinomycetes	Mycobacteriales	Mycobacteriaceae	Mycobacterium	Mycobacterium sp. Root265
Nevskia sp.	Bacteria	Unidentified	Pseudomonadota	Gammaproteobacteria	Nevskiales	Nevskiaceae	Nevskia	Nevskia sp.
Patulibacter minatonensis	Bacteria	Unidentified	Actinomycetota	Thermoleophilia	Solirubrobacterales	Patulibacteraceae	Patulibacter	Patulibacter minatonensis
Euzebya_Unidentified	Bacteria	Unidentified	Actinomycetota	Nitriliruptoria	Euzebyales	Euzebyaceae	Euzebya	Unidentified
Calothrix rhizosoleniae	Bacteria	Unidentified	Cyanobacteriota	Cyanophyceae	Nostocales	Calotrichaceae	Calothrix	Calothrix rhizosoleniae
Nocardia sp. 348MFTsu5.1	Bacteria	Unidentified	Actinomycetota	Actinomycetes	Mycobacteriales	Nocardiaceae	Nocardia	Nocardia sp. 348MFTsu5.1
Bradyrhizobium sp. CCGUVB23	Bacteria	Unidentified	Pseudomonadota	Alphaproteobacteria	Hyphomicrobiales	Nitrobacteraceae	Bradyrhizobium	Bradyrhizobium sp. CCGUVB23
Bradyrhizobium guangdongense	Bacteria	Unidentified	Pseudomonadota	Alphaproteobacteria	Hyphomicrobiales	Nitrobacteraceae	Bradyrhizobium	Bradyrhizobium guangdongense
Blastopirellula sp.	Bacteria	Unidentified	Planctomycetota	Planctomycetia	Pirellulales	Pirellulaceae	Blastopirellula	Blastopirellula sp.
Hoeflea sp. BRH_c9	Bacteria	Unidentified	Pseudomonadota	Alphaproteobacteria	Hyphomicrobiales	Phyllobacteriaceae	Hoeflea	Hoeflea sp. BRH_c9
Pseudolabrys sp. Root1462	Bacteria	Unidentified	Pseudomonadota	Alphaproteobacteria	Hyphomicrobiales	Xanthobacteraceae	Pseudolabrys	Pseudolabrys sp. Root1462
Bradyrhizobium pachyrhizi	Bacteria	Unidentified	Pseudomonadota	Alphaproteobacteria	Hyphomicrobiales	Nitrobacteraceae	Bradyrhizobium	Bradyrhizobium pachyrhizi
Pseudofrankia sp. BMG5.36	Bacteria	Unidentified	Actinomycetota	Actinomycetes	Frankiales	Frankiaceae	Pseudofrankia	Pseudofrankia sp. BMG5.36
Candidatus Amoebophilus asiaticus	Bacteria	Unidentified	Bacteroidota	Cytophagia	Cytophagales	Amoebophilaceae	Candidatus Amoebophilus	Candidatus Amoebophilus asiaticus
Paenibacillus alkalitolerans	Bacteria	Unidentified	Bacillota	Bacilli	Bacillales	Paenibacillaceae	Paenibacillus	Paenibacillus alkalitolerans
Luteolibacter_Unidentified	Bacteria	Unidentified	Verrucomicrobiota	Verrucomicrobiae	Verrucomicrobiales	Verrucomicrobiaceae	Luteolibacter	Unidentified
uncultured Sphingomonas sp.	Bacteria	Unidentified	Pseudomonadota	Alphaproteobacteria	Sphingomonadales	Sphingomonadaceae	Sphingomonas	uncultured Sphingomonas sp.
Terriglobus tenax	Bacteria	Unidentified	Acidobacteriota	Terriglobia	Terriglobales	Acidobacteriaceae	Terriglobus	Terriglobus tenax
Actinoplanes sp. M2I2	Bacteria	Unidentified	Actinomycetota	Actinomycetes	Micromonosporales	Micromonosporaceae	Actinoplanes	Actinoplanes sp. M2I2
Burkholderia sp. D-99	Bacteria	Unidentified	Pseudomonadota	Betaproteobacteria	Burkholderiales	Burkholderiaceae	Burkholderia	Burkholderia sp. D-99
Bradyrhizobium sp. AUGA SZCCT0177	Bacteria	Unidentified	Pseudomonadota	Alphaproteobacteria	Hyphomicrobiales	Nitrobacteraceae	Bradyrhizobium	Bradyrhizobium sp. AUGA SZCCT0177
Acrocarpospora_Unidentified	Bacteria	Unidentified	Actinomycetota	Actinomycetes	Streptosporangiales	Streptosporangiaceae	Acrocarpospora	Unidentified
Streptomyces sp. 846.5	Bacteria	Unidentified	Actinomycetota	Actinomycetes	Kitasatosporales	Streptomycetaceae	Streptomyces	Streptomyces sp. 846.5
Pseudonocardia sp. DSM 110487	Bacteria	Unidentified	Actinomycetota	Actinomycetes	Pseudonocardiales	Pseudonocardiaceae	Pseudonocardia	Pseudonocardia sp. DSM 110487
Allokutzneria sp. A3M-2-11 16	Bacteria	Unidentified	Actinomycetota	Actinomycetes	Pseudonocardiales	Pseudonocardiaceae	Allokutzneria	Allokutzneria sp. A3M-2-11 16
Siccirubricoccus deserti	Bacteria	Unidentified	Pseudomonadota	Alphaproteobacteria	Rhodospirillales	Acetobacteraceae	Siccirubricoccus	Siccirubricoccus deserti
Methylocystis echinoides	Bacteria	Unidentified	Pseudomonadota	Alphaproteobacteria	Hyphomicrobiales	Methylocystaceae	Methylocystis	Methylocystis echinoides
Streptomyces sp. GESEQ-35	Bacteria	Unidentified	Actinomycetota	Actinomycetes	Kitasatosporales	Streptomycetaceae	Streptomyces	Streptomyces sp. GESEQ-35
Actinomadura spongiicola	Bacteria	Unidentified	Actinomycetota	Actinomycetes	Streptosporangiales	Thermomonosporaceae	Actinomadura	Actinomadura spongiicola
Planotetraspora phitsanulokensis	Bacteria	Unidentified	Actinomycetota	Actinomycetes	Streptosporangiales	Streptosporangiaceae	Planotetraspora	Planotetraspora phitsanulokensis
Myxococcales_Unidentified	Bacteria	Unidentified	Myxococcota	Myxococcia	Myxococcales	Unidentified	Unidentified	Unidentified
Rhodospirillales bacterium	Bacteria	Unidentified	Pseudomonadota	Alphaproteobacteria	Rhodospirillales	Unidentified	Unidentified	Rhodospirillales bacterium
Paraburkholderia silviterrae	Bacteria	Unidentified	Pseudomonadota	Betaproteobacteria	Burkholderiales	Burkholderiaceae	Paraburkholderia	Paraburkholderia silviterrae
Longimycelium tulufanense	Bacteria	Unidentified	Actinomycetota	Actinomycetes	Pseudonocardiales	Pseudonocardiaceae	Longimycelium	Longimycelium tulufanense
Protofrankia_Unidentified	Bacteria	Unidentified	Actinomycetota	Actinomycetes	Frankiales	Frankiaceae	Protofrankia	Unidentified
Kibdelosporangium sp. MJ126-NF4	Bacteria	Unidentified	Actinomycetota	Actinomycetes	Pseudonocardiales	Pseudonocardiaceae	Kibdelosporangium	Kibdelosporangium sp. MJ126-NF4
Chloroflexi bacterium 13_1_20CM_2_59_7	Bacteria	Unidentified	Chloroflexota	Unidentified	Unidentified	Unidentified	Unidentified	Chloroflexi bacterium 13_1_20CM_2_59_7
Falsiroseomonas algicola	Bacteria	Unidentified	Pseudomonadota	Alphaproteobacteria	Rhodospirillales	Acetobacteraceae	Falsiroseomonas	Falsiroseomonas algicola
Sphingomonas sp. Leaf208	Bacteria	Unidentified	Pseudomonadota	Alphaproteobacteria	Sphingomonadales	Sphingomonadaceae	Sphingomonas	Sphingomonas sp. Leaf208
Bradyrhizobium sp. NFR13	Bacteria	Unidentified	Pseudomonadota	Alphaproteobacteria	Hyphomicrobiales	Nitrobacteraceae	Bradyrhizobium	Bradyrhizobium sp. NFR13
Burkholderia vietnamiensis	Bacteria	Unidentified	Pseudomonadota	Betaproteobacteria	Burkholderiales	Burkholderiaceae	Burkholderia	Burkholderia vietnamiensis
Actinokineospora iranica	Bacteria	Unidentified	Actinomycetota	Actinomycetes	Pseudonocardiales	Pseudonocardiaceae	Actinokineospora	Actinokineospora iranica
Paraburkholderia sp. BL23I1N1	Bacteria	Unidentified	Pseudomonadota	Betaproteobacteria	Burkholderiales	Burkholderiaceae	Paraburkholderia	Paraburkholderia sp. BL23I1N1
Nitrospira_Unidentified	Bacteria	Unidentified	Nitrospirota	Nitrospiria	Nitrospirales	Nitrospiraceae	Nitrospira	Unidentified
Paenibacillus sp. J31TS4	Bacteria	Unidentified	Bacillota	Bacilli	Bacillales	Paenibacillaceae	Paenibacillus	Paenibacillus sp. J31TS4
Paludisphaera mucosa	Bacteria	Unidentified	Planctomycetota	Planctomycetia	Isosphaerales	Isosphaeraceae	Paludisphaera	Paludisphaera mucosa
Nitrobacter vulgaris	Bacteria	Unidentified	Pseudomonadota	Alphaproteobacteria	Hyphomicrobiales	Nitrobacteraceae	Nitrobacter	Nitrobacter vulgaris
Ferrimicrobium acidiphilum	Bacteria	Unidentified	Actinomycetota	Acidimicrobiia	Acidimicrobiales	Acidimicrobiaceae	Ferrimicrobium	Ferrimicrobium acidiphilum
Actinomadura montaniterrae	Bacteria	Unidentified	Actinomycetota	Actinomycetes	Streptosporangiales	Thermomonosporaceae	Actinomadura	Actinomadura montaniterrae
Actinomadura algeriensis	Bacteria	Unidentified	Actinomycetota	Actinomycetes	Streptosporangiales	Thermomonosporaceae	Actinomadura	Actinomadura algeriensis
Acidovorax sp. NCPPB 3576	Bacteria	Unidentified	Pseudomonadota	Betaproteobacteria	Burkholderiales	Comamonadaceae	Acidovorax	Acidovorax sp. NCPPB 3576
Rhabdaerophilum sp. SD176	Bacteria	Unidentified	Pseudomonadota	Alphaproteobacteria	Hyphomicrobiales	Rhabdaerophilaceae	Rhabdaerophilum	Rhabdaerophilum sp. SD176
Methylobacterium sp. Leaf86	Bacteria	Unidentified	Pseudomonadota	Alphaproteobacteria	Hyphomicrobiales	Methylobacteriaceae	Methylobacterium	Methylobacterium sp. Leaf86
Paracidovorax_Unidentified	Bacteria	Unidentified	Pseudomonadota	Betaproteobacteria	Burkholderiales	Comamonadaceae	Paracidovorax	Unidentified
Janthinobacterium sp.	Bacteria	Unidentified	Pseudomonadota	Betaproteobacteria	Burkholderiales	Oxalobacteraceae	Janthinobacterium	Janthinobacterium sp.
Catenulispora rubra	Bacteria	Unidentified	Actinomycetota	Actinomycetes	Catenulisporales	Catenulisporaceae	Catenulispora	Catenulispora rubra
Betaproteobacteria bacterium RIFCSPLOWO2_02_FULL_62_17	Bacteria	Unidentified	Pseudomonadota	Betaproteobacteria	Unidentified	Unidentified	Unidentified	Betaproteobacteria bacterium RIFCSPLOWO2_02_FULL_62_17
Verticiella sediminum	Bacteria	Unidentified	Pseudomonadota	Betaproteobacteria	Burkholderiales	Alcaligenaceae	Verticiella	Verticiella sediminum
Bradyrhizobium sp. C-145	Bacteria	Unidentified	Pseudomonadota	Alphaproteobacteria	Hyphomicrobiales	Nitrobacteraceae	Bradyrhizobium	Bradyrhizobium sp. C-145
Amycolatopsis xylanica	Bacteria	Unidentified	Actinomycetota	Actinomycetes	Pseudonocardiales	Pseudonocardiaceae	Amycolatopsis	Amycolatopsis xylanica
filamentous cyanobacterium CCP5	Bacteria	Unidentified	Cyanobacteriota	Unidentified	Unidentified	Unidentified	Unidentified	filamentous cyanobacterium CCP5
Pseudooctadecabacter jejudonensis	Bacteria	Unidentified	Pseudomonadota	Alphaproteobacteria	Rhodobacterales	Paracoccaceae	Pseudooctadecabacter	Pseudooctadecabacter jejudonensis
Phycisphaerae bacterium SG8_4	Bacteria	Unidentified	Planctomycetota	Phycisphaerae	Unidentified	Unidentified	Unidentified	Phycisphaerae bacterium SG8_4
Paenibacillus germinis	Bacteria	Unidentified	Bacillota	Bacilli	Bacillales	Paenibacillaceae	Paenibacillus	Paenibacillus germinis
Amaricoccus sp. HAR-UPW-R2A-40	Bacteria	Unidentified	Pseudomonadota	Alphaproteobacteria	Rhodobacterales	Paracoccaceae	Amaricoccus	Amaricoccus sp. HAR-UPW-R2A-40
Mesorhizobium neociceri	Bacteria	Unidentified	Pseudomonadota	Alphaproteobacteria	Hyphomicrobiales	Phyllobacteriaceae	Mesorhizobium	Mesorhizobium neociceri
Caballeronia sp. SBC1	Bacteria	Unidentified	Pseudomonadota	Betaproteobacteria	Burkholderiales	Burkholderiaceae	Caballeronia	Caballeronia sp. SBC1
Acinetobacter_Unidentified	Bacteria	Unidentified	Pseudomonadota	Gammaproteobacteria	Moraxellales	Moraxellaceae	Acinetobacter	Unidentified
Terriglobus aquaticus	Bacteria	Unidentified	Acidobacteriota	Terriglobia	Terriglobales	Acidobacteriaceae	Terriglobus	Terriglobus aquaticus
Croceicoccus estronivorus	Bacteria	Unidentified	Pseudomonadota	Alphaproteobacteria	Sphingomonadales	Erythrobacteraceae	Croceicoccus	Croceicoccus estronivorus
Roseicella sp. DB1501	Bacteria	Unidentified	Pseudomonadota	Alphaproteobacteria	Rhodospirillales	Acetobacteraceae	Roseicella	Roseicella sp. DB1501
Parafrankia soli	Bacteria	Unidentified	Actinomycetota	Actinomycetes	Frankiales	Frankiaceae	Parafrankia	Parafrankia soli
Shinella curvata	Bacteria	Unidentified	Pseudomonadota	Alphaproteobacteria	Hyphomicrobiales	Rhizobiaceae	Shinella	Shinella curvata
Lacunisphaera limnophila	Bacteria	Unidentified	Verrucomicrobiota	Opitutae	Opitutales	Opitutaceae	Lacunisphaera	Lacunisphaera limnophila
Mesorhizobium sp. ES1-4	Bacteria	Unidentified	Pseudomonadota	Alphaproteobacteria	Hyphomicrobiales	Phyllobacteriaceae	Mesorhizobium	Mesorhizobium sp. ES1-4
Bradyrhizobium sp. 146	Bacteria	Unidentified	Pseudomonadota	Alphaproteobacteria	Hyphomicrobiales	Nitrobacteraceae	Bradyrhizobium	Bradyrhizobium sp. 146
Falsiroseomonas stagni	Bacteria	Unidentified	Pseudomonadota	Alphaproteobacteria	Rhodospirillales	Acetobacteraceae	Falsiroseomonas	Falsiroseomonas stagni
Deinococcus seoulensis	Bacteria	Unidentified	Deinococcota	Deinococci	Deinococcales	Deinococcaceae	Deinococcus	Deinococcus seoulensis
Hypericibacter_Unidentified	Bacteria	Unidentified	Pseudomonadota	Alphaproteobacteria	Rhodospirillales	Rhodospirillaceae	Hypericibacter	Unidentified
Komagataeibacter xylinus	Bacteria	Unidentified	Pseudomonadota	Alphaproteobacteria	Rhodospirillales	Acetobacteraceae	Komagataeibacter	Komagataeibacter xylinus
Bradyrhizobium sp. TM102	Bacteria	Unidentified	Pseudomonadota	Alphaproteobacteria	Hyphomicrobiales	Nitrobacteraceae	Bradyrhizobium	Bradyrhizobium sp. TM102
Bradyrhizobium sp. CCBAU 45384	Bacteria	Unidentified	Pseudomonadota	Alphaproteobacteria	Hyphomicrobiales	Nitrobacteraceae	Bradyrhizobium	Bradyrhizobium sp. CCBAU 45384
Mycobacterium asiaticum	Bacteria	Unidentified	Actinomycetota	Actinomycetes	Mycobacteriales	Mycobacteriaceae	Mycobacterium	Mycobacterium asiaticum
Sulfuriferula nivalis	Bacteria	Unidentified	Pseudomonadota	Betaproteobacteria	Nitrosomonadales	Sulfuricellaceae	Sulfuriferula	Sulfuriferula nivalis
Pseudonocardia dioxanivorans	Bacteria	Unidentified	Actinomycetota	Actinomycetes	Pseudonocardiales	Pseudonocardiaceae	Pseudonocardia	Pseudonocardia dioxanivorans
Pelagibius marinus	Bacteria	Unidentified	Pseudomonadota	Alphaproteobacteria	Hyphomicrobiales	Rhodovibrionaceae	Pelagibius	Pelagibius marinus
Tardiphaga sp. OK245	Bacteria	Unidentified	Pseudomonadota	Alphaproteobacteria	Hyphomicrobiales	Nitrobacteraceae	Tardiphaga	Tardiphaga sp. OK245
Novimethylophilus kurashikiensis	Bacteria	Unidentified	Pseudomonadota	Betaproteobacteria	Nitrosomonadales	Methylophilaceae	Novimethylophilus	Novimethylophilus kurashikiensis
Geodermatophilus africanus	Bacteria	Unidentified	Actinomycetota	Actinomycetes	Geodermatophilales	Geodermatophilaceae	Geodermatophilus	Geodermatophilus africanus
Dethiosulfatarculus sandiegensis	Bacteria	Unidentified	Thermodesulfobacteriota	Desulfarculia	Desulfarculales	Desulfarculaceae	Dethiosulfatarculus	Dethiosulfatarculus sandiegensis
Microbispora rosea	Bacteria	Unidentified	Actinomycetota	Actinomycetes	Streptosporangiales	Streptosporangiaceae	Microbispora	Microbispora rosea
Paraburkholderia kirstenboschensis	Bacteria	Unidentified	Pseudomonadota	Betaproteobacteria	Burkholderiales	Burkholderiaceae	Paraburkholderia	Paraburkholderia kirstenboschensis
Mycobacterium sp. 852014-52450_SCH5900713	Bacteria	Unidentified	Actinomycetota	Actinomycetes	Mycobacteriales	Mycobacteriaceae	Mycobacterium	Mycobacterium sp. 852014-52450_SCH5900713
Candidatus Contendobacter odensis	Bacteria	Unidentified	Pseudomonadota	Gammaproteobacteria	Unidentified	Candidatus Competibacteraceae	Candidatus Contendobacter	Candidatus Contendobacter odensis
Polymorphobacter_Unidentified	Bacteria	Unidentified	Pseudomonadota	Alphaproteobacteria	Sphingomonadales	Sphingosinicellaceae	Polymorphobacter	Unidentified
Bradyrhizobium sp. 188	Bacteria	Unidentified	Pseudomonadota	Alphaproteobacteria	Hyphomicrobiales	Nitrobacteraceae	Bradyrhizobium	Bradyrhizobium sp. 188
Rubrobacteraceae_Unidentified	Bacteria	Unidentified	Actinomycetota	Rubrobacteria	Rubrobacterales	Rubrobacteraceae	Unidentified	Unidentified
Solimonas marina	Bacteria	Unidentified	Pseudomonadota	Gammaproteobacteria	Nevskiales	Nevskiaceae	Solimonas	Solimonas marina
Methylosinus sp. R-45379	Bacteria	Unidentified	Pseudomonadota	Alphaproteobacteria	Hyphomicrobiales	Methylocystaceae	Methylosinus	Methylosinus sp. R-45379
Caulobacter sp. UNC358MFTsu5.1	Bacteria	Unidentified	Pseudomonadota	Alphaproteobacteria	Caulobacterales	Caulobacteraceae	Caulobacter	Caulobacter sp. UNC358MFTsu5.1
Sphingobium sp. AP49	Bacteria	Unidentified	Pseudomonadota	Alphaproteobacteria	Sphingomonadales	Sphingomonadaceae	Sphingobium	Sphingobium sp. AP49
Curvibacter delicatus	Bacteria	Unidentified	Pseudomonadota	Betaproteobacteria	Burkholderiales	Comamonadaceae	Curvibacter	Curvibacter delicatus
Streptomyces sp. H27-H5	Bacteria	Unidentified	Actinomycetota	Actinomycetes	Kitasatosporales	Streptomycetaceae	Streptomyces	Streptomyces sp. H27-H5
Candidatus Methylumidiphilus alinenensis	Bacteria	Unidentified	Pseudomonadota	Gammaproteobacteria	Methylococcales	Unidentified	Candidatus Methylumidiphilus	Candidatus Methylumidiphilus alinenensis
Paenibacillus sp. SYP-B3998	Bacteria	Unidentified	Bacillota	Bacilli	Bacillales	Paenibacillaceae	Paenibacillus	Paenibacillus sp. SYP-B3998
Mycobacterium vicinigordonae	Bacteria	Unidentified	Actinomycetota	Actinomycetes	Mycobacteriales	Mycobacteriaceae	Mycobacterium	Mycobacterium vicinigordonae
Actinomadura madurae	Bacteria	Unidentified	Actinomycetota	Actinomycetes	Streptosporangiales	Thermomonosporaceae	Actinomadura	Actinomadura madurae
Rhodopila_Unidentified	Bacteria	Unidentified	Pseudomonadota	Alphaproteobacteria	Rhodospirillales	Acetobacteraceae	Rhodopila	Unidentified
Candidatus Melainabacteria bacterium	Bacteria	Unidentified	Candidatus Melainabacteria	Unidentified	Unidentified	Unidentified	Unidentified	Candidatus Melainabacteria bacterium
Sphaerotilaceae_Unidentified	Bacteria	Unidentified	Pseudomonadota	Betaproteobacteria	Burkholderiales	Sphaerotilaceae	Unidentified	Unidentified
Novosphingobium sp. ST904	Bacteria	Unidentified	Pseudomonadota	Alphaproteobacteria	Sphingomonadales	Sphingomonadaceae	Novosphingobium	Novosphingobium sp. ST904
Nitrosomonas nitrosa	Bacteria	Unidentified	Pseudomonadota	Betaproteobacteria	Nitrosomonadales	Nitrosomonadaceae	Nitrosomonas	Nitrosomonas nitrosa
Burkholderia sp. USMB20	Bacteria	Unidentified	Pseudomonadota	Betaproteobacteria	Burkholderiales	Burkholderiaceae	Burkholderia	Burkholderia sp. USMB20
Devosia sp. 66-22	Bacteria	Unidentified	Pseudomonadota	Alphaproteobacteria	Hyphomicrobiales	Devosiaceae	Devosia	Devosia sp. 66-22
Deltaproteobacteria bacterium RBG_13_47_9	Bacteria	Unidentified	Unidentified	Deltaproteobacteria	Unidentified	Unidentified	Unidentified	Deltaproteobacteria bacterium RBG_13_47_9
Oscillatoriales_Unidentified	Bacteria	Unidentified	Cyanobacteriota	Cyanophyceae	Oscillatoriales	Unidentified	Unidentified	Unidentified
Caldovatus aquaticus	Bacteria	Unidentified	Pseudomonadota	Alphaproteobacteria	Rhodospirillales	Acetobacteraceae	Caldovatus	Caldovatus aquaticus
Microbacterium sp. ASV49	Bacteria	Unidentified	Actinomycetota	Actinomycetes	Micrococcales	Microbacteriaceae	Microbacterium	Microbacterium sp. ASV49
Cupriavidus basilensis	Bacteria	Unidentified	Pseudomonadota	Betaproteobacteria	Burkholderiales	Burkholderiaceae	Cupriavidus	Cupriavidus basilensis
Paenibacillus mucilaginosus	Bacteria	Unidentified	Bacillota	Bacilli	Bacillales	Paenibacillaceae	Paenibacillus	Paenibacillus mucilaginosus
Streptomyces sp. TLI_185	Bacteria	Unidentified	Actinomycetota	Actinomycetes	Kitasatosporales	Streptomycetaceae	Streptomyces	Streptomyces sp. TLI_185
Plastoroseomonas hellenica	Bacteria	Unidentified	Pseudomonadota	Alphaproteobacteria	Rhodospirillales	Acetobacteraceae	Plastoroseomonas	Plastoroseomonas hellenica
Chthoniobacterales bacterium	Bacteria	Unidentified	Verrucomicrobiota	Spartobacteria	Chthoniobacterales	Unidentified	Unidentified	Chthoniobacterales bacterium
Actinoplanes teichomyceticus	Bacteria	Unidentified	Actinomycetota	Actinomycetes	Micromonosporales	Micromonosporaceae	Actinoplanes	Actinoplanes teichomyceticus
Enhygromyxa salina	Bacteria	Unidentified	Myxococcota	Myxococcia	Myxococcales	Unidentified	Enhygromyxa	Enhygromyxa salina
Azospirillum oryzae	Bacteria	Unidentified	Pseudomonadota	Alphaproteobacteria	Rhodospirillales	Azospirillaceae	Azospirillum	Azospirillum oryzae
Saccharopolyspora sp. ASAGF58	Bacteria	Unidentified	Actinomycetota	Actinomycetes	Pseudonocardiales	Pseudonocardiaceae	Saccharopolyspora	Saccharopolyspora sp. ASAGF58
Candidatus Latescibacteria bacterium	Bacteria	Unidentified	Candidatus Latescibacteria	Unidentified	Unidentified	Unidentified	Unidentified	Candidatus Latescibacteria bacterium
Paraburkholderia caribensis	Bacteria	Unidentified	Pseudomonadota	Betaproteobacteria	Burkholderiales	Burkholderiaceae	Paraburkholderia	Paraburkholderia caribensis
Bradyrhizobium sp. 2	Bacteria	Unidentified	Pseudomonadota	Alphaproteobacteria	Hyphomicrobiales	Nitrobacteraceae	Bradyrhizobium	Bradyrhizobium sp. 2
Rhodanobacter_Unidentified	Bacteria	Unidentified	Pseudomonadota	Gammaproteobacteria	Xanthomonadales	Rhodanobacteraceae	Rhodanobacter	Unidentified
Candidatus Scalindua_Unidentified	Bacteria	Unidentified	Planctomycetota	Candidatus Brocadiia	Candidatus Brocadiales	Candidatus Scalinduaceae	Candidatus Scalindua	Unidentified
Rhodopseudomonas pseudopalustris	Bacteria	Unidentified	Pseudomonadota	Alphaproteobacteria	Hyphomicrobiales	Nitrobacteraceae	Rhodopseudomonas	Rhodopseudomonas pseudopalustris
Jiangella alkaliphila	Bacteria	Unidentified	Actinomycetota	Actinomycetes	Jiangellales	Jiangellaceae	Jiangella	Jiangella alkaliphila
Burkholderia sp. THE68	Bacteria	Unidentified	Pseudomonadota	Betaproteobacteria	Burkholderiales	Burkholderiaceae	Burkholderia	Burkholderia sp. THE68
Actinomadura rupiterrae	Bacteria	Unidentified	Actinomycetota	Actinomycetes	Streptosporangiales	Thermomonosporaceae	Actinomadura	Actinomadura rupiterrae
Acidobacteria bacterium 13_2_20CM_57_17	Bacteria	Unidentified	Acidobacteriota	Unidentified	Unidentified	Unidentified	Unidentified	Acidobacteria bacterium 13_2_20CM_57_17
Haloechinothrix aidingensis	Bacteria	Unidentified	Actinomycetota	Actinomycetes	Pseudonocardiales	Pseudonocardiaceae	Haloechinothrix	Haloechinothrix aidingensis
uncultured Modestobacter sp.	Bacteria	Unidentified	Actinomycetota	Actinomycetes	Geodermatophilales	Geodermatophilaceae	Modestobacter	uncultured Modestobacter sp.
Lichenicola cladoniae	Bacteria	Unidentified	Pseudomonadota	Alphaproteobacteria	Rhodospirillales	Acetobacteraceae	Lichenicola	Lichenicola cladoniae
Bradyrhizobium sp. AUGA SZCCT0158	Bacteria	Unidentified	Pseudomonadota	Alphaproteobacteria	Hyphomicrobiales	Nitrobacteraceae	Bradyrhizobium	Bradyrhizobium sp. AUGA SZCCT0158
Streptomyces sp. CBMA29	Bacteria	Unidentified	Actinomycetota	Actinomycetes	Kitasatosporales	Streptomycetaceae	Streptomyces	Streptomyces sp. CBMA29
Cupriavidus sp. amp6	Bacteria	Unidentified	Pseudomonadota	Betaproteobacteria	Burkholderiales	Burkholderiaceae	Cupriavidus	Cupriavidus sp. amp6
Microtetraspora sp. NBRC 16547	Bacteria	Unidentified	Actinomycetota	Actinomycetes	Streptosporangiales	Streptosporangiaceae	Microtetraspora	Microtetraspora sp. NBRC 16547
Gemmata obscuriglobus	Bacteria	Unidentified	Planctomycetota	Planctomycetia	Gemmatales	Gemmataceae	Gemmata	Gemmata obscuriglobus
Caulobacter sp. CCUG 60055	Bacteria	Unidentified	Pseudomonadota	Alphaproteobacteria	Caulobacterales	Caulobacteraceae	Caulobacter	Caulobacter sp. CCUG 60055
Pedosphaera parvula	Bacteria	Unidentified	Verrucomicrobiota	Verrucomicrobiae	Limisphaerales	Unidentified	Pedosphaera	Pedosphaera parvula
Agrobacterium tumefaciens	Bacteria	Unidentified	Pseudomonadota	Alphaproteobacteria	Hyphomicrobiales	Rhizobiaceae	Agrobacterium	Agrobacterium tumefaciens
Paenibacillus arenilitoris	Bacteria	Unidentified	Bacillota	Bacilli	Bacillales	Paenibacillaceae	Paenibacillus	Paenibacillus arenilitoris
Archangiaceae_Unidentified	Bacteria	Unidentified	Myxococcota	Myxococcia	Myxococcales	Archangiaceae	Unidentified	Unidentified
Brevifollis gellanilyticus	Bacteria	Unidentified	Verrucomicrobiota	Verrucomicrobiae	Verrucomicrobiales	Verrucomicrobiaceae	Brevifollis	Brevifollis gellanilyticus
Amycolatopsis granulosa	Bacteria	Unidentified	Actinomycetota	Actinomycetes	Pseudonocardiales	Pseudonocardiaceae	Amycolatopsis	Amycolatopsis granulosa
Phormidium ambiguum	Bacteria	Unidentified	Cyanobacteriota	Cyanophyceae	Oscillatoriales	Oscillatoriaceae	Phormidium	Phormidium ambiguum
Rhizobacter sp. Root1221	Bacteria	Unidentified	Pseudomonadota	Betaproteobacteria	Burkholderiales	Unidentified	Rhizobacter	Rhizobacter sp. Root1221
Polyangium aurulentum	Bacteria	Unidentified	Myxococcota	Unidentified	Polyangiales	Polyangiaceae	Polyangium	Polyangium aurulentum
Streptomyces cellulosae	Bacteria	Unidentified	Actinomycetota	Actinomycetes	Kitasatosporales	Streptomycetaceae	Streptomyces	Streptomyces cellulosae
Pseudofrankia_Unidentified	Bacteria	Unidentified	Actinomycetota	Actinomycetes	Frankiales	Frankiaceae	Pseudofrankia	Unidentified
Geminicoccaceae bacterium SCSIO 64248	Bacteria	Unidentified	Pseudomonadota	Alphaproteobacteria	Rhodospirillales	Geminicoccaceae	Unidentified	Geminicoccaceae bacterium SCSIO 64248
Mycolicibacterium sp. CAU 1645	Bacteria	Unidentified	Actinomycetota	Actinomycetes	Mycobacteriales	Mycobacteriaceae	Mycolicibacterium	Mycolicibacterium sp. CAU 1645
Candidatus Ryanbacteria bacterium RIFCSPLOWO2_01_FULL_48_26	Bacteria	Unidentified	Candidatus Ryanbacteria	Unidentified	Unidentified	Unidentified	Unidentified	Candidatus Ryanbacteria bacterium RIFCSPLOWO2_01_FULL_48_26
Marinobacter changyiensis	Bacteria	Unidentified	Pseudomonadota	Gammaproteobacteria	Pseudomonadales	Marinobacteraceae	Marinobacter	Marinobacter changyiensis
Blastocatellia bacterium AA13	Bacteria	Unidentified	Acidobacteriota	Blastocatellia	Unidentified	Unidentified	Unidentified	Blastocatellia bacterium AA13
Actinopolymorpha pittospori	Bacteria	Unidentified	Actinomycetota	Actinomycetes	Propionibacteriales	Actinopolymorphaceae	Actinopolymorpha	Actinopolymorpha pittospori
Streptomyces sp. Tu6071	Bacteria	Unidentified	Actinomycetota	Actinomycetes	Kitasatosporales	Streptomycetaceae	Streptomyces	Streptomyces sp. Tu6071
Amycolatopsis benzoatilytica	Bacteria	Unidentified	Actinomycetota	Actinomycetes	Pseudonocardiales	Pseudonocardiaceae	Amycolatopsis	Amycolatopsis benzoatilytica
Planctomycetales bacterium 71-10	Bacteria	Unidentified	Planctomycetota	Planctomycetia	Planctomycetales	Unidentified	Unidentified	Planctomycetales bacterium 71-10
Sporichthya polymorpha	Bacteria	Unidentified	Actinomycetota	Actinomycetes	Sporichthyales	Sporichthyaceae	Sporichthya	Sporichthya polymorpha
Methylobacterium persicinum	Bacteria	Unidentified	Pseudomonadota	Alphaproteobacteria	Hyphomicrobiales	Methylobacteriaceae	Methylobacterium	Methylobacterium persicinum
Mycobacterium saskatchewanense	Bacteria	Unidentified	Actinomycetota	Actinomycetes	Mycobacteriales	Mycobacteriaceae	Mycobacterium	Mycobacterium saskatchewanense
Streptomyces humicola	Bacteria	Unidentified	Actinomycetota	Actinomycetes	Kitasatosporales	Streptomycetaceae	Streptomyces	Streptomyces humicola
Microbulbifer_Unidentified	Bacteria	Unidentified	Pseudomonadota	Gammaproteobacteria	Cellvibrionales	Microbulbiferaceae	Microbulbifer	Unidentified
uncultured Rhodospirillales bacterium HF0500_23A22	Bacteria	Unidentified	Pseudomonadota	Alphaproteobacteria	Rhodospirillales	Unidentified	Unidentified	uncultured Rhodospirillales bacterium HF0500_23A22
Chryseobacterium sp.	Bacteria	Unidentified	Bacteroidota	Flavobacteriia	Flavobacteriales	Weeksellaceae	Chryseobacterium	Chryseobacterium sp.
uncultured Pseudomonas sp.	Bacteria	Unidentified	Pseudomonadota	Gammaproteobacteria	Pseudomonadales	Pseudomonadaceae	Pseudomonas	uncultured Pseudomonas sp.
Methylobacterium sp. 2A	Bacteria	Unidentified	Pseudomonadota	Alphaproteobacteria	Hyphomicrobiales	Methylobacteriaceae	Methylobacterium	Methylobacterium sp. 2A
Bradyrhizobium brasilense	Bacteria	Unidentified	Pseudomonadota	Alphaproteobacteria	Hyphomicrobiales	Nitrobacteraceae	Bradyrhizobium	Bradyrhizobium brasilense
Alphaproteobacteria bacterium HGW-Alphaproteobacteria-5	Bacteria	Unidentified	Pseudomonadota	Alphaproteobacteria	Unidentified	Unidentified	Unidentified	Alphaproteobacteria bacterium HGW-Alphaproteobacteria-5
Syntrophorhabdus sp. PtaB.Bin047	Bacteria	Unidentified	Thermodesulfobacteriota	Syntrophorhabdia	Syntrophorhabdales	Syntrophorhabdaceae	Syntrophorhabdus	Syntrophorhabdus sp. PtaB.Bin047
Magnetospirillum gryphiswaldense	Bacteria	Unidentified	Pseudomonadota	Alphaproteobacteria	Rhodospirillales	Rhodospirillaceae	Magnetospirillum	Magnetospirillum gryphiswaldense
uncultured Caulobacter sp.	Bacteria	Unidentified	Pseudomonadota	Alphaproteobacteria	Caulobacterales	Caulobacteraceae	Caulobacter	uncultured Caulobacter sp.
Dactylosporangium vinaceum	Bacteria	Unidentified	Actinomycetota	Actinomycetes	Micromonosporales	Micromonosporaceae	Dactylosporangium	Dactylosporangium vinaceum
Modestobacter_Unidentified	Bacteria	Unidentified	Actinomycetota	Actinomycetes	Geodermatophilales	Geodermatophilaceae	Modestobacter	Unidentified
Nocardia coffeae	Bacteria	Unidentified	Actinomycetota	Actinomycetes	Mycobacteriales	Nocardiaceae	Nocardia	Nocardia coffeae
Methylocella silvestris	Bacteria	Unidentified	Pseudomonadota	Alphaproteobacteria	Hyphomicrobiales	Beijerinckiaceae	Methylocella	Methylocella silvestris
Afipia massiliensis	Bacteria	Unidentified	Pseudomonadota	Alphaproteobacteria	Hyphomicrobiales	Nitrobacteraceae	Afipia	Afipia massiliensis
Acidipila_Unidentified	Bacteria	Unidentified	Acidobacteriota	Terriglobia	Terriglobales	Acidobacteriaceae	Acidipila	Unidentified
Myxococcus_Unidentified	Bacteria	Unidentified	Myxococcota	Myxococcia	Myxococcales	Myxococcaceae	Myxococcus	Unidentified
Paraburkholderia nemoris	Bacteria	Unidentified	Pseudomonadota	Betaproteobacteria	Burkholderiales	Burkholderiaceae	Paraburkholderia	Paraburkholderia nemoris
Bradyrhizobium sp. 170	Bacteria	Unidentified	Pseudomonadota	Alphaproteobacteria	Hyphomicrobiales	Nitrobacteraceae	Bradyrhizobium	Bradyrhizobium sp. 170
Paraburkholderia hospita	Bacteria	Unidentified	Pseudomonadota	Betaproteobacteria	Burkholderiales	Burkholderiaceae	Paraburkholderia	Paraburkholderia hospita
Wenzhouxiangella sp. AB-CW3	Bacteria	Unidentified	Pseudomonadota	Gammaproteobacteria	Chromatiales	Wenzhouxiangellaceae	Wenzhouxiangella	Wenzhouxiangella sp. AB-CW3
Haloactinopolyspora sp.	Bacteria	Unidentified	Actinomycetota	Actinomycetes	Jiangellales	Jiangellaceae	Haloactinopolyspora	Haloactinopolyspora sp.
Virgisporangium_Unidentified	Bacteria	Unidentified	Actinomycetota	Actinomycetes	Micromonosporales	Micromonosporaceae	Virgisporangium	Unidentified
Cellvibrio polysaccharolyticus	Bacteria	Unidentified	Pseudomonadota	Gammaproteobacteria	Cellvibrionales	Cellvibrionaceae	Cellvibrio	Cellvibrio polysaccharolyticus
Asticcacaulis_Unidentified	Bacteria	Unidentified	Pseudomonadota	Alphaproteobacteria	Caulobacterales	Caulobacteraceae	Asticcacaulis	Unidentified
Nocardia aurantia	Bacteria	Unidentified	Actinomycetota	Actinomycetes	Mycobacteriales	Nocardiaceae	Nocardia	Nocardia aurantia
Chloroflexi bacterium RBG_16_54_18	Bacteria	Unidentified	Chloroflexota	Unidentified	Unidentified	Unidentified	Unidentified	Chloroflexi bacterium RBG_16_54_18
Gemmatirosa kalamazoonensis	Bacteria	Unidentified	Gemmatimonadota	Gemmatimonadetes	Gemmatimonadales	Gemmatimonadaceae	Gemmatirosa	Gemmatirosa kalamazoonensis
Actinoplanes philippinensis	Bacteria	Unidentified	Actinomycetota	Actinomycetes	Micromonosporales	Micromonosporaceae	Actinoplanes	Actinoplanes philippinensis
Arenibaculum pallidiluteum	Bacteria	Unidentified	Pseudomonadota	Alphaproteobacteria	Rhodospirillales	Azospirillaceae	Arenibaculum	Arenibaculum pallidiluteum
Tautonia sociabilis	Bacteria	Unidentified	Planctomycetota	Planctomycetia	Isosphaerales	Isosphaeraceae	Tautonia	Tautonia sociabilis
Paenibacillus plantarum	Bacteria	Unidentified	Bacillota	Bacilli	Bacillales	Paenibacillaceae	Paenibacillus	Paenibacillus plantarum
Rhizobiales bacterium GAS113	Bacteria	Unidentified	Pseudomonadota	Alphaproteobacteria	Hyphomicrobiales	Unidentified	Unidentified	Rhizobiales bacterium GAS113
Novosphingobium pentaromativorans	Bacteria	Unidentified	Pseudomonadota	Alphaproteobacteria	Sphingomonadales	Sphingomonadaceae	Novosphingobium	Novosphingobium pentaromativorans
Siccirubricoccus_Unidentified	Bacteria	Unidentified	Pseudomonadota	Alphaproteobacteria	Rhodospirillales	Acetobacteraceae	Siccirubricoccus	Unidentified
Kribbella antiqua	Bacteria	Unidentified	Actinomycetota	Actinomycetes	Propionibacteriales	Kribbellaceae	Kribbella	Kribbella antiqua
Micromonospora sp. C95	Bacteria	Unidentified	Actinomycetota	Actinomycetes	Micromonosporales	Micromonosporaceae	Micromonospora	Micromonospora sp. C95
Acidobacteria bacterium 13_1_40CM_2_56_5	Bacteria	Unidentified	Acidobacteriota	Unidentified	Unidentified	Unidentified	Unidentified	Acidobacteria bacterium 13_1_40CM_2_56_5
Catenulisporales_Unidentified	Bacteria	Unidentified	Actinomycetota	Actinomycetes	Catenulisporales	Unidentified	Unidentified	Unidentified
Streptomyces albidoflavus	Bacteria	Unidentified	Actinomycetota	Actinomycetes	Kitasatosporales	Streptomycetaceae	Streptomyces	Streptomyces albidoflavus
Silvibacterium_Unidentified	Bacteria	Unidentified	Acidobacteriota	Terriglobia	Terriglobales	Acidobacteriaceae	Silvibacterium	Unidentified
Candidatus Kaiserbacteria_Unidentified	Bacteria	Unidentified	Candidatus Kaiserbacteria	Unidentified	Unidentified	Unidentified	Unidentified	Unidentified
Bradyrhizobium sp. CCBAU 45394	Bacteria	Unidentified	Pseudomonadota	Alphaproteobacteria	Hyphomicrobiales	Nitrobacteraceae	Bradyrhizobium	Bradyrhizobium sp. CCBAU 45394
Mycobacterium sp. Aquia_213	Bacteria	Unidentified	Actinomycetota	Actinomycetes	Mycobacteriales	Mycobacteriaceae	Mycobacterium	Mycobacterium sp. Aquia_213
Jatrophihabitans telluris	Bacteria	Unidentified	Actinomycetota	Actinomycetes	Jatrophihabitantales	Jatrophihabitantaceae	Jatrophihabitans	Jatrophihabitans telluris
Pseudolabrys taiwanensis	Bacteria	Unidentified	Pseudomonadota	Alphaproteobacteria	Hyphomicrobiales	Xanthobacteraceae	Pseudolabrys	Pseudolabrys taiwanensis
Achromobacter_Unidentified	Bacteria	Unidentified	Pseudomonadota	Betaproteobacteria	Burkholderiales	Alcaligenaceae	Achromobacter	Unidentified
Paenibacillus marchantiophytorum	Bacteria	Unidentified	Bacillota	Bacilli	Bacillales	Paenibacillaceae	Paenibacillus	Paenibacillus marchantiophytorum
Rhizobium sp. CSW-27	Bacteria	Unidentified	Pseudomonadota	Alphaproteobacteria	Hyphomicrobiales	Rhizobiaceae	Rhizobium	Rhizobium sp. CSW-27
Catalinimonas alkaloidigena	Bacteria	Unidentified	Bacteroidota	Cytophagia	Cytophagales	Catalimonadaceae	Catalinimonas	Catalinimonas alkaloidigena
Propionibacterium australiense	Bacteria	Unidentified	Actinomycetota	Actinomycetes	Propionibacteriales	Propionibacteriaceae	Propionibacterium	Propionibacterium australiense
Azospirillum fermentarium	Bacteria	Unidentified	Pseudomonadota	Alphaproteobacteria	Rhodospirillales	Azospirillaceae	Azospirillum	Azospirillum fermentarium
Pseudonocardia sp. CNS-139	Bacteria	Unidentified	Actinomycetota	Actinomycetes	Pseudonocardiales	Pseudonocardiaceae	Pseudonocardia	Pseudonocardia sp. CNS-139
Rhizorhapis suberifaciens	Bacteria	Unidentified	Pseudomonadota	Alphaproteobacteria	Sphingomonadales	Sphingomonadaceae	Rhizorhapis	Rhizorhapis suberifaciens
uncultured Defluviicoccus sp.	Bacteria	Unidentified	Pseudomonadota	Alphaproteobacteria	Rhodospirillales	Rhodospirillaceae	Defluviicoccus	uncultured Defluviicoccus sp.
Bradyrhizobium sp. Leo170	Bacteria	Unidentified	Pseudomonadota	Alphaproteobacteria	Hyphomicrobiales	Nitrobacteraceae	Bradyrhizobium	Bradyrhizobium sp. Leo170
Ralstonia mojiangensis	Bacteria	Unidentified	Pseudomonadota	Betaproteobacteria	Burkholderiales	Burkholderiaceae	Ralstonia	Ralstonia mojiangensis
Syntrophobacter sp. SbD1	Bacteria	Unidentified	Thermodesulfobacteriota	Syntrophobacteria	Syntrophobacterales	Syntrophobacteraceae	Syntrophobacter	Syntrophobacter sp. SbD1
Streptomyces mobaraensis	Bacteria	Unidentified	Actinomycetota	Actinomycetes	Kitasatosporales	Streptomycetaceae	Streptomyces	Streptomyces mobaraensis
Bradyrhizobium sp. CB2312	Bacteria	Unidentified	Pseudomonadota	Alphaproteobacteria	Hyphomicrobiales	Nitrobacteraceae	Bradyrhizobium	Bradyrhizobium sp. CB2312
Alicyclobacillus tolerans	Bacteria	Unidentified	Bacillota	Bacilli	Bacillales	Alicyclobacillaceae	Alicyclobacillus	Alicyclobacillus tolerans
Gemmatales_Unidentified	Bacteria	Unidentified	Planctomycetota	Planctomycetia	Gemmatales	Unidentified	Unidentified	Unidentified
Mucilaginibacter limnophilus	Bacteria	Unidentified	Bacteroidota	Sphingobacteriia	Sphingobacteriales	Sphingobacteriaceae	Mucilaginibacter	Mucilaginibacter limnophilus
Bradyrhizobium sp. CB1650	Bacteria	Unidentified	Pseudomonadota	Alphaproteobacteria	Hyphomicrobiales	Nitrobacteraceae	Bradyrhizobium	Bradyrhizobium sp. CB1650
Bacteroidetes bacterium 13_1_20CM_4_60_6	Bacteria	Unidentified	Bacteroidota	Unidentified	Unidentified	Unidentified	Unidentified	Bacteroidetes bacterium 13_1_20CM_4_60_6
Stella sp. ATCC 35155	Bacteria	Unidentified	Pseudomonadota	Alphaproteobacteria	Rhodospirillales	Stellaceae	Stella	Stella sp. ATCC 35155
Beijerinckia_Unidentified	Bacteria	Unidentified	Pseudomonadota	Alphaproteobacteria	Hyphomicrobiales	Beijerinckiaceae	Beijerinckia	Unidentified
Nocardioides halotolerans	Bacteria	Unidentified	Actinomycetota	Actinomycetes	Propionibacteriales	Nocardioidaceae	Nocardioides	Nocardioides halotolerans
Sulfuriferula_Unidentified	Bacteria	Unidentified	Pseudomonadota	Betaproteobacteria	Nitrosomonadales	Sulfuricellaceae	Sulfuriferula	Unidentified
Mesorhizobium amorphae	Bacteria	Unidentified	Pseudomonadota	Alphaproteobacteria	Hyphomicrobiales	Phyllobacteriaceae	Mesorhizobium	Mesorhizobium amorphae
Streptomyces sp. SID685	Bacteria	Unidentified	Actinomycetota	Actinomycetes	Kitasatosporales	Streptomycetaceae	Streptomyces	Streptomyces sp. SID685
Betaproteobacteria bacterium RIFCSPLOWO2_12_FULL_65_14	Bacteria	Unidentified	Pseudomonadota	Betaproteobacteria	Unidentified	Unidentified	Unidentified	Betaproteobacteria bacterium RIFCSPLOWO2_12_FULL_65_14
Bradyrhizobium sp. CCBAU 51745	Bacteria	Unidentified	Pseudomonadota	Alphaproteobacteria	Hyphomicrobiales	Nitrobacteraceae	Bradyrhizobium	Bradyrhizobium sp. CCBAU 51745
Phenylobacterium deserti	Bacteria	Unidentified	Pseudomonadota	Alphaproteobacteria	Caulobacterales	Caulobacteraceae	Phenylobacterium	Phenylobacterium deserti
Rhizomicrobium_Unidentified	Bacteria	Unidentified	Pseudomonadota	Alphaproteobacteria	Micropepsales	Micropepsaceae	Rhizomicrobium	Unidentified
Bacilli_Unidentified	Bacteria	Unidentified	Bacillota	Bacilli	Unidentified	Unidentified	Unidentified	Unidentified
Rhodospirillaceae bacterium TMED256	Bacteria	Unidentified	Pseudomonadota	Alphaproteobacteria	Rhodospirillales	Rhodospirillaceae	Unidentified	Rhodospirillaceae bacterium TMED256
Pseudogemmobacter bohemicus	Bacteria	Unidentified	Pseudomonadota	Alphaproteobacteria	Rhodobacterales	Paracoccaceae	Pseudogemmobacter	Pseudogemmobacter bohemicus
Sphingobium sp. EM0848	Bacteria	Unidentified	Pseudomonadota	Alphaproteobacteria	Sphingomonadales	Sphingomonadaceae	Sphingobium	Sphingobium sp. EM0848
Nonomuraea angiospora	Bacteria	Unidentified	Actinomycetota	Actinomycetes	Streptosporangiales	Streptosporangiaceae	Nonomuraea	Nonomuraea angiospora
Bradyrhizobium sp. AUGA SZCCT0283	Bacteria	Unidentified	Pseudomonadota	Alphaproteobacteria	Hyphomicrobiales	Nitrobacteraceae	Bradyrhizobium	Bradyrhizobium sp. AUGA SZCCT0283
Kitasatospora sp. GAS204B	Bacteria	Unidentified	Actinomycetota	Actinomycetes	Kitasatosporales	Streptomycetaceae	Kitasatospora	Kitasatospora sp. GAS204B
Janibacter sp. HTCC2649	Bacteria	Unidentified	Actinomycetota	Actinomycetes	Micrococcales	Intrasporangiaceae	Janibacter	Janibacter sp. HTCC2649
Leucothrix sargassi	Bacteria	Unidentified	Pseudomonadota	Gammaproteobacteria	Thiotrichales	Thiotrichaceae	Leucothrix	Leucothrix sargassi
Xanthomonas campestris	Bacteria	Unidentified	Pseudomonadota	Gammaproteobacteria	Xanthomonadales	Xanthomonadaceae	Xanthomonas	Xanthomonas campestris
Telmatospirillum sp. J64-1	Bacteria	Unidentified	Pseudomonadota	Alphaproteobacteria	Rhodospirillales	Rhodospirillaceae	Telmatospirillum	Telmatospirillum sp. J64-1
Nocardia tengchongensis	Bacteria	Unidentified	Actinomycetota	Actinomycetes	Mycobacteriales	Nocardiaceae	Nocardia	Nocardia tengchongensis
Actinospica robiniae	Bacteria	Unidentified	Actinomycetota	Actinomycetes	Catenulisporales	Actinospicaceae	Actinospica	Actinospica robiniae
bacterium MnTg02	Bacteria	Unidentified	Unidentified	Unidentified	Unidentified	Unidentified	Unidentified	bacterium MnTg02
Actinocatenispora_Unidentified	Bacteria	Unidentified	Actinomycetota	Actinomycetes	Micromonosporales	Micromonosporaceae	Actinocatenispora	Unidentified
Methylobacterium aquaticum	Bacteria	Unidentified	Pseudomonadota	Alphaproteobacteria	Hyphomicrobiales	Methylobacteriaceae	Methylobacterium	Methylobacterium aquaticum
Pseudonocardia sp. 73-21	Bacteria	Unidentified	Actinomycetota	Actinomycetes	Pseudonocardiales	Pseudonocardiaceae	Pseudonocardia	Pseudonocardia sp. 73-21
Actinomadura physcomitrii	Bacteria	Unidentified	Actinomycetota	Actinomycetes	Streptosporangiales	Thermomonosporaceae	Actinomadura	Actinomadura physcomitrii
Herbidospora cretacea	Bacteria	Unidentified	Actinomycetota	Actinomycetes	Streptosporangiales	Streptosporangiaceae	Herbidospora	Herbidospora cretacea
Bradyrhizobium embrapense	Bacteria	Unidentified	Pseudomonadota	Alphaproteobacteria	Hyphomicrobiales	Nitrobacteraceae	Bradyrhizobium	Bradyrhizobium embrapense
Tardiphaga sp. P9-11	Bacteria	Unidentified	Pseudomonadota	Alphaproteobacteria	Hyphomicrobiales	Nitrobacteraceae	Tardiphaga	Tardiphaga sp. P9-11
Nocardia vaccinii	Bacteria	Unidentified	Actinomycetota	Actinomycetes	Mycobacteriales	Nocardiaceae	Nocardia	Nocardia vaccinii
Acrocarpospora corrugata	Bacteria	Unidentified	Actinomycetota	Actinomycetes	Streptosporangiales	Streptosporangiaceae	Acrocarpospora	Acrocarpospora corrugata
Leptolyngbya sp. Heron Island J	Bacteria	Unidentified	Cyanobacteriota	Cyanophyceae	Leptolyngbyales	Leptolyngbyaceae	Leptolyngbya	Leptolyngbya sp. Heron Island J
Gimesia aquarii	Bacteria	Unidentified	Planctomycetota	Planctomycetia	Planctomycetales	Planctomycetaceae	Gimesia	Gimesia aquarii
Bradyrhizobium sp. AUGA SZCCT0274	Bacteria	Unidentified	Pseudomonadota	Alphaproteobacteria	Hyphomicrobiales	Nitrobacteraceae	Bradyrhizobium	Bradyrhizobium sp. AUGA SZCCT0274
Rhizomicrobium electricum	Bacteria	Unidentified	Pseudomonadota	Alphaproteobacteria	Micropepsales	Micropepsaceae	Rhizomicrobium	Rhizomicrobium electricum
Arthrobacter sp.	Bacteria	Unidentified	Actinomycetota	Actinomycetes	Micrococcales	Micrococcaceae	Arthrobacter	Arthrobacter sp.
Mycolicibacterium fluoranthenivorans	Bacteria	Unidentified	Actinomycetota	Actinomycetes	Mycobacteriales	Mycobacteriaceae	Mycolicibacterium	Mycolicibacterium fluoranthenivorans
Mycolicibacter acidiphilus	Bacteria	Unidentified	Actinomycetota	Actinomycetes	Mycobacteriales	Mycobacteriaceae	Mycolicibacter	Mycolicibacter acidiphilus
Paraburkholderia sp. UCT31	Bacteria	Unidentified	Pseudomonadota	Betaproteobacteria	Burkholderiales	Burkholderiaceae	Paraburkholderia	Paraburkholderia sp. UCT31
Kribbella turkmenica	Bacteria	Unidentified	Actinomycetota	Actinomycetes	Propionibacteriales	Kribbellaceae	Kribbella	Kribbella turkmenica
Terricaulis silvestris	Bacteria	Unidentified	Pseudomonadota	Alphaproteobacteria	Caulobacterales	Caulobacteraceae	Terricaulis	Terricaulis silvestris
Mesorhizobium sophorae	Bacteria	Unidentified	Pseudomonadota	Alphaproteobacteria	Hyphomicrobiales	Phyllobacteriaceae	Mesorhizobium	Mesorhizobium sophorae
Luteimonas suaedae	Bacteria	Unidentified	Pseudomonadota	Gammaproteobacteria	Xanthomonadales	Xanthomonadaceae	Luteimonas	Luteimonas suaedae
Lichenibacterium ramalinae	Bacteria	Unidentified	Pseudomonadota	Alphaproteobacteria	Hyphomicrobiales	Lichenibacteriaceae	Lichenibacterium	Lichenibacterium ramalinae
Pararhodospirillum photometricum	Bacteria	Unidentified	Pseudomonadota	Alphaproteobacteria	Rhodospirillales	Rhodospirillaceae	Pararhodospirillum	Pararhodospirillum photometricum
Nitrosococcus halophilus	Bacteria	Unidentified	Pseudomonadota	Gammaproteobacteria	Chromatiales	Chromatiaceae	Nitrosococcus	Nitrosococcus halophilus
Methylocystis sp.	Bacteria	Unidentified	Pseudomonadota	Alphaproteobacteria	Hyphomicrobiales	Methylocystaceae	Methylocystis	Methylocystis sp.
Protofrankia symbiont of Coriaria ruscifolia	Bacteria	Unidentified	Actinomycetota	Actinomycetes	Frankiales	Frankiaceae	Protofrankia	Protofrankia symbiont of Coriaria ruscifolia
Nitrospira sp. ST-bin4	Bacteria	Unidentified	Nitrospirota	Nitrospiria	Nitrospirales	Nitrospiraceae	Nitrospira	Nitrospira sp. ST-bin4
Pseudofrankia asymbiotica	Bacteria	Unidentified	Actinomycetota	Actinomycetes	Frankiales	Frankiaceae	Pseudofrankia	Pseudofrankia asymbiotica
Frankia gtarii	Bacteria	Unidentified	Actinomycetota	Actinomycetes	Frankiales	Frankiaceae	Frankia	Frankia gtarii
Haloglycomyces albus	Bacteria	Unidentified	Actinomycetota	Actinomycetes	Glycomycetales	Glycomycetaceae	Haloglycomyces	Haloglycomyces albus
Mycolicibacterium vulneris	Bacteria	Unidentified	Actinomycetota	Actinomycetes	Mycobacteriales	Mycobacteriaceae	Mycolicibacterium	Mycolicibacterium vulneris
Acidipropionibacterium acidipropionici	Bacteria	Unidentified	Actinomycetota	Actinomycetes	Propionibacteriales	Propionibacteriaceae	Acidipropionibacterium	Acidipropionibacterium acidipropionici
Bradyrhizobium macuxiense	Bacteria	Unidentified	Pseudomonadota	Alphaproteobacteria	Hyphomicrobiales	Nitrobacteraceae	Bradyrhizobium	Bradyrhizobium macuxiense
Bradyrhizobium sp. CCBAU 53338	Bacteria	Unidentified	Pseudomonadota	Alphaproteobacteria	Hyphomicrobiales	Nitrobacteraceae	Bradyrhizobium	Bradyrhizobium sp. CCBAU 53338
Acetobacter aceti	Bacteria	Unidentified	Pseudomonadota	Alphaproteobacteria	Rhodospirillales	Acetobacteraceae	Acetobacter	Acetobacter aceti
Methylocystis sp. H62	Bacteria	Unidentified	Pseudomonadota	Alphaproteobacteria	Hyphomicrobiales	Methylocystaceae	Methylocystis	Methylocystis sp. H62
Xanthomonadales bacterium	Bacteria	Unidentified	Pseudomonadota	Gammaproteobacteria	Xanthomonadales	Unidentified	Unidentified	Xanthomonadales bacterium
Methylibium sp.	Bacteria	Unidentified	Pseudomonadota	Betaproteobacteria	Burkholderiales	Sphaerotilaceae	Methylibium	Methylibium sp.
Mesorhizobium tianshanense	Bacteria	Unidentified	Pseudomonadota	Alphaproteobacteria	Hyphomicrobiales	Phyllobacteriaceae	Mesorhizobium	Mesorhizobium tianshanense
Beijerinckia sp. L45	Bacteria	Unidentified	Pseudomonadota	Alphaproteobacteria	Hyphomicrobiales	Beijerinckiaceae	Beijerinckia	Beijerinckia sp. L45
Steroidobacteraceae_Unidentified	Bacteria	Unidentified	Pseudomonadota	Gammaproteobacteria	Nevskiales	Steroidobacteraceae	Unidentified	Unidentified
Phreatobacter oligotrophus	Bacteria	Unidentified	Pseudomonadota	Alphaproteobacteria	Hyphomicrobiales	Phreatobacteraceae	Phreatobacter	Phreatobacter oligotrophus
Mycobacterium kansasii	Bacteria	Unidentified	Actinomycetota	Actinomycetes	Mycobacteriales	Mycobacteriaceae	Mycobacterium	Mycobacterium kansasii
Microcoleaceae_Unidentified	Bacteria	Unidentified	Cyanobacteriota	Cyanophyceae	Oscillatoriales	Microcoleaceae	Unidentified	Unidentified
Massilia sp. CF038	Bacteria	Unidentified	Pseudomonadota	Betaproteobacteria	Burkholderiales	Oxalobacteraceae	Massilia	Massilia sp. CF038
Kitasatospora sp. MAA4	Bacteria	Unidentified	Actinomycetota	Actinomycetes	Kitasatosporales	Streptomycetaceae	Kitasatospora	Kitasatospora sp. MAA4
Mycolicibacterium rhodesiae	Bacteria	Unidentified	Actinomycetota	Actinomycetes	Mycobacteriales	Mycobacteriaceae	Mycolicibacterium	Mycolicibacterium rhodesiae
Actinomadura sp. NAK00032	Bacteria	Unidentified	Actinomycetota	Actinomycetes	Streptosporangiales	Thermomonosporaceae	Actinomadura	Actinomadura sp. NAK00032
Argonema antarcticum	Bacteria	Unidentified	Cyanobacteriota	Cyanophyceae	Oscillatoriales	Oscillatoriaceae	Argonema	Argonema antarcticum
Thermoleophilia bacterium SCSIO 60948	Bacteria	Unidentified	Actinomycetota	Thermoleophilia	Unidentified	Unidentified	Unidentified	Thermoleophilia bacterium SCSIO 60948
Nitrospirillum_Unidentified	Bacteria	Unidentified	Pseudomonadota	Alphaproteobacteria	Rhodospirillales	Azospirillaceae	Nitrospirillum	Unidentified
Nitrospirota_Unidentified	Bacteria	Unidentified	Nitrospirota	Unidentified	Unidentified	Unidentified	Unidentified	Unidentified
Azospirillum aestuarii	Bacteria	Unidentified	Pseudomonadota	Alphaproteobacteria	Rhodospirillales	Azospirillaceae	Azospirillum	Azospirillum aestuarii
uncultured Hydrogenophaga sp.	Bacteria	Unidentified	Pseudomonadota	Betaproteobacteria	Burkholderiales	Comamonadaceae	Hydrogenophaga	uncultured Hydrogenophaga sp.
uncultured bacterium BLR9	Bacteria	Unidentified	Unidentified	Unidentified	Unidentified	Unidentified	Unidentified	uncultured bacterium BLR9
Actinoplanes sp. TBRC 11911	Bacteria	Unidentified	Actinomycetota	Actinomycetes	Micromonosporales	Micromonosporaceae	Actinoplanes	Actinoplanes sp. TBRC 11911
Leptolyngbya sp. NIES-3755	Bacteria	Unidentified	Cyanobacteriota	Cyanophyceae	Leptolyngbyales	Leptolyngbyaceae	Leptolyngbya	Leptolyngbya sp. NIES-3755
Mycobacterium sp. IEC1808	Bacteria	Unidentified	Actinomycetota	Actinomycetes	Mycobacteriales	Mycobacteriaceae	Mycobacterium	Mycobacterium sp. IEC1808
Xanthomonadaceae_Unidentified	Bacteria	Unidentified	Pseudomonadota	Gammaproteobacteria	Xanthomonadales	Xanthomonadaceae	Unidentified	Unidentified
Actinophytocola algeriensis	Bacteria	Unidentified	Actinomycetota	Actinomycetes	Pseudonocardiales	Pseudonocardiaceae	Actinophytocola	Actinophytocola algeriensis
Rugamonas sp.	Bacteria	Unidentified	Pseudomonadota	Betaproteobacteria	Burkholderiales	Oxalobacteraceae	Rugamonas	Rugamonas sp.
Bradyrhizobium sp. Oc8	Bacteria	Unidentified	Pseudomonadota	Alphaproteobacteria	Hyphomicrobiales	Nitrobacteraceae	Bradyrhizobium	Bradyrhizobium sp. Oc8
Prauserella marina	Bacteria	Unidentified	Actinomycetota	Actinomycetes	Pseudonocardiales	Pseudonocardiaceae	Prauserella	Prauserella marina
Novosphingobium sp. Fuku2-ISO-50	Bacteria	Unidentified	Pseudomonadota	Alphaproteobacteria	Sphingomonadales	Sphingomonadaceae	Novosphingobium	Novosphingobium sp. Fuku2-ISO-50
Amnibacterium sp. CER49	Bacteria	Unidentified	Actinomycetota	Actinomycetes	Micrococcales	Microbacteriaceae	Amnibacterium	Amnibacterium sp. CER49
Candidatus Curtissbacteria bacterium RIFCSPLOWO2_12_FULL_41_16	Bacteria	Unidentified	Candidatus Curtissbacteria	Unidentified	Unidentified	Unidentified	Unidentified	Candidatus Curtissbacteria bacterium RIFCSPLOWO2_12_FULL_41_16
Caballeronia sp.	Bacteria	Unidentified	Pseudomonadota	Betaproteobacteria	Burkholderiales	Burkholderiaceae	Caballeronia	Caballeronia sp.
Nitrosovibrio sp. Nv6	Bacteria	Unidentified	Pseudomonadota	Betaproteobacteria	Nitrosomonadales	Nitrosomonadaceae	Nitrosovibrio	Nitrosovibrio sp. Nv6
Betaproteobacteria bacterium 13_1_20CM_3_63_8	Bacteria	Unidentified	Pseudomonadota	Betaproteobacteria	Unidentified	Unidentified	Unidentified	Betaproteobacteria bacterium 13_1_20CM_3_63_8
Romeriopsis navalis	Bacteria	Unidentified	Cyanobacteriota	Cyanophyceae	Leptolyngbyales	Leptolyngbyaceae	Romeriopsis	Romeriopsis navalis
Bradyrhizobium sp. CCBAU 51753	Bacteria	Unidentified	Pseudomonadota	Alphaproteobacteria	Hyphomicrobiales	Nitrobacteraceae	Bradyrhizobium	Bradyrhizobium sp. CCBAU 51753
Gemmatimonas aurantiaca	Bacteria	Unidentified	Gemmatimonadota	Gemmatimonadetes	Gemmatimonadales	Gemmatimonadaceae	Gemmatimonas	Gemmatimonas aurantiaca
Methylomonas albis	Bacteria	Unidentified	Pseudomonadota	Gammaproteobacteria	Methylococcales	Methylococcaceae	Methylomonas	Methylomonas albis
Desulfuromonadales bacterium C00003068	Bacteria	Unidentified	Thermodesulfobacteriota	Desulfuromonadia	Desulfuromonadales	Unidentified	Unidentified	Desulfuromonadales bacterium C00003068
Actinomadura formosensis	Bacteria	Unidentified	Actinomycetota	Actinomycetes	Streptosporangiales	Thermomonosporaceae	Actinomadura	Actinomadura formosensis
uncultured Desulfobacterales bacterium HF0200_07G10	Bacteria	Unidentified	Thermodesulfobacteriota	Desulfobacteria	Desulfobacterales	Unidentified	Unidentified	uncultured Desulfobacterales bacterium HF0200_07G10
Mycobacterium noviomagense	Bacteria	Unidentified	Actinomycetota	Actinomycetes	Mycobacteriales	Mycobacteriaceae	Mycobacterium	Mycobacterium noviomagense
Sphingorhabdus_Unidentified	Bacteria	Unidentified	Pseudomonadota	Alphaproteobacteria	Sphingomonadales	Sphingomonadaceae	Sphingorhabdus	Unidentified
Mycolicibacterium mageritense	Bacteria	Unidentified	Actinomycetota	Actinomycetes	Mycobacteriales	Mycobacteriaceae	Mycolicibacterium	Mycolicibacterium mageritense
Mycobacterium sp. 852002-10029_SCH5224772	Bacteria	Unidentified	Actinomycetota	Actinomycetes	Mycobacteriales	Mycobacteriaceae	Mycobacterium	Mycobacterium sp. 852002-10029_SCH5224772
uncultured Bacteroides sp.	Bacteria	Unidentified	Bacteroidota	Bacteroidia	Bacteroidales	Bacteroidaceae	Bacteroides	uncultured Bacteroides sp.
Microbispora triticiradicis	Bacteria	Unidentified	Actinomycetota	Actinomycetes	Streptosporangiales	Streptosporangiaceae	Microbispora	Microbispora triticiradicis
Mesorhizobium sp. L103C105A0	Bacteria	Unidentified	Pseudomonadota	Alphaproteobacteria	Hyphomicrobiales	Phyllobacteriaceae	Mesorhizobium	Mesorhizobium sp. L103C105A0
Mycolicibacterium gadium	Bacteria	Unidentified	Actinomycetota	Actinomycetes	Mycobacteriales	Mycobacteriaceae	Mycolicibacterium	Mycolicibacterium gadium
Cupriavidus oxalaticus	Bacteria	Unidentified	Pseudomonadota	Betaproteobacteria	Burkholderiales	Burkholderiaceae	Cupriavidus	Cupriavidus oxalaticus
Aestuariispira ectoiniformans	Bacteria	Unidentified	Pseudomonadota	Alphaproteobacteria	Rhodospirillales	Kiloniellaceae	Aestuariispira	Aestuariispira ectoiniformans
Deltaproteobacteria bacterium HGW-Deltaproteobacteria-14	Bacteria	Unidentified	Unidentified	Deltaproteobacteria	Unidentified	Unidentified	Unidentified	Deltaproteobacteria bacterium HGW-Deltaproteobacteria-14
Streptosporangium canum	Bacteria	Unidentified	Actinomycetota	Actinomycetes	Streptosporangiales	Streptosporangiaceae	Streptosporangium	Streptosporangium canum
Nevskiaceae bacterium	Bacteria	Unidentified	Pseudomonadota	Gammaproteobacteria	Nevskiales	Nevskiaceae	Unidentified	Nevskiaceae bacterium
Magnetospirillum sp. ME-1	Bacteria	Unidentified	Pseudomonadota	Alphaproteobacteria	Rhodospirillales	Rhodospirillaceae	Magnetospirillum	Magnetospirillum sp. ME-1
Sulfobacillus_Unidentified	Bacteria	Unidentified	Bacillota	Clostridia	Eubacteriales	Clostridiales Family XVII. Incertae Sedis	Sulfobacillus	Unidentified
Actinacidiphila bryophytorum	Bacteria	Unidentified	Actinomycetota	Actinomycetes	Kitasatosporales	Streptomycetaceae	Actinacidiphila	Actinacidiphila bryophytorum
Chloroflexi bacterium RBG_19FT_COMBO_62_14	Bacteria	Unidentified	Chloroflexota	Unidentified	Unidentified	Unidentified	Unidentified	Chloroflexi bacterium RBG_19FT_COMBO_62_14
Mucilaginibacter phenanthrenivorans	Bacteria	Unidentified	Bacteroidota	Sphingobacteriia	Sphingobacteriales	Sphingobacteriaceae	Mucilaginibacter	Mucilaginibacter phenanthrenivorans
Burkholderia sp. ABCPW 111	Bacteria	Unidentified	Pseudomonadota	Betaproteobacteria	Burkholderiales	Burkholderiaceae	Burkholderia	Burkholderia sp. ABCPW 111
Chloroflexi bacterium ADurb.Bin180	Bacteria	Unidentified	Chloroflexota	Unidentified	Unidentified	Unidentified	Unidentified	Chloroflexi bacterium ADurb.Bin180
Frondihabitans sp. PAMC 28766	Bacteria	Unidentified	Actinomycetota	Actinomycetes	Micrococcales	Microbacteriaceae	Frondihabitans	Frondihabitans sp. PAMC 28766
Noviherbaspirillum_Unidentified	Bacteria	Unidentified	Pseudomonadota	Betaproteobacteria	Burkholderiales	Oxalobacteraceae	Noviherbaspirillum	Unidentified
Sphingomonas azotifigens	Bacteria	Unidentified	Pseudomonadota	Alphaproteobacteria	Sphingomonadales	Sphingomonadaceae	Sphingomonas	Sphingomonas azotifigens
Bradyrhizobium sp. UNPF46	Bacteria	Unidentified	Pseudomonadota	Alphaproteobacteria	Hyphomicrobiales	Nitrobacteraceae	Bradyrhizobium	Bradyrhizobium sp. UNPF46
Paraburkholderia sp. Ac-20347	Bacteria	Unidentified	Pseudomonadota	Betaproteobacteria	Burkholderiales	Burkholderiaceae	Paraburkholderia	Paraburkholderia sp. Ac-20347
Micromonospora tarapacensis	Bacteria	Unidentified	Actinomycetota	Actinomycetes	Micromonosporales	Micromonosporaceae	Micromonospora	Micromonospora tarapacensis
Azospirillum halopraeferens	Bacteria	Unidentified	Pseudomonadota	Alphaproteobacteria	Rhodospirillales	Azospirillaceae	Azospirillum	Azospirillum halopraeferens
Streptomyces sp. FH025	Bacteria	Unidentified	Actinomycetota	Actinomycetes	Kitasatosporales	Streptomycetaceae	Streptomyces	Streptomyces sp. FH025
Sphingobium sp. MI1205	Bacteria	Unidentified	Pseudomonadota	Alphaproteobacteria	Sphingomonadales	Sphingomonadaceae	Sphingobium	Sphingobium sp. MI1205
Kitasatospora gansuensis	Bacteria	Unidentified	Actinomycetota	Actinomycetes	Kitasatosporales	Streptomycetaceae	Kitasatospora	Kitasatospora gansuensis
Methylocystis sp. ATCC 49242	Bacteria	Unidentified	Pseudomonadota	Alphaproteobacteria	Hyphomicrobiales	Methylocystaceae	Methylocystis	Methylocystis sp. ATCC 49242
Terasakiella pusilla	Bacteria	Unidentified	Pseudomonadota	Alphaproteobacteria	Rhodospirillales	Terasakiellaceae	Terasakiella	Terasakiella pusilla
Sandaracinus amylolyticus	Bacteria	Unidentified	Myxococcota	Unidentified	Polyangiales	Sandaracinaceae	Sandaracinus	Sandaracinus amylolyticus
Bradyrhizobium sp. AUGA SZCCT0222	Bacteria	Unidentified	Pseudomonadota	Alphaproteobacteria	Hyphomicrobiales	Nitrobacteraceae	Bradyrhizobium	Bradyrhizobium sp. AUGA SZCCT0222
Pseudomonadaceae_Unidentified	Bacteria	Unidentified	Pseudomonadota	Gammaproteobacteria	Pseudomonadales	Pseudomonadaceae	Unidentified	Unidentified
Actinopolymorpha rutila	Bacteria	Unidentified	Actinomycetota	Actinomycetes	Propionibacteriales	Actinopolymorphaceae	Actinopolymorpha	Actinopolymorpha rutila
Micromonospora trifolii	Bacteria	Unidentified	Actinomycetota	Actinomycetes	Micromonosporales	Micromonosporaceae	Micromonospora	Micromonospora trifolii
Leptolyngbya sp. 'hensonii'	Bacteria	Unidentified	Cyanobacteriota	Cyanophyceae	Leptolyngbyales	Leptolyngbyaceae	Leptolyngbya	Leptolyngbya sp. 'hensonii'
Lysobacter_Unidentified	Bacteria	Unidentified	Pseudomonadota	Gammaproteobacteria	Xanthomonadales	Xanthomonadaceae	Lysobacter	Unidentified
Asaia bogorensis	Bacteria	Unidentified	Pseudomonadota	Alphaproteobacteria	Rhodospirillales	Acetobacteraceae	Asaia	Asaia bogorensis
Rhizobium sp. P32RR-XVIII	Bacteria	Unidentified	Pseudomonadota	Alphaproteobacteria	Hyphomicrobiales	Rhizobiaceae	Rhizobium	Rhizobium sp. P32RR-XVIII
Bradyrhizobium sp. sGM-13	Bacteria	Unidentified	Pseudomonadota	Alphaproteobacteria	Hyphomicrobiales	Nitrobacteraceae	Bradyrhizobium	Bradyrhizobium sp. sGM-13
Alcaligenaceae bacterium	Bacteria	Unidentified	Pseudomonadota	Betaproteobacteria	Burkholderiales	Alcaligenaceae	Unidentified	Alcaligenaceae bacterium
Bremerella alba	Bacteria	Unidentified	Planctomycetota	Planctomycetia	Pirellulales	Pirellulaceae	Bremerella	Bremerella alba
Massilia sp. DM-R-R2A-13	Bacteria	Unidentified	Pseudomonadota	Betaproteobacteria	Burkholderiales	Oxalobacteraceae	Massilia	Massilia sp. DM-R-R2A-13
Pseudanabaena sp.	Bacteria	Unidentified	Cyanobacteriota	Cyanophyceae	Pseudanabaenales	Pseudanabaenaceae	Pseudanabaena	Pseudanabaena sp.
Mycobacterium nebraskense	Bacteria	Unidentified	Actinomycetota	Actinomycetes	Mycobacteriales	Mycobacteriaceae	Mycobacterium	Mycobacterium nebraskense
Humisphaera borealis	Bacteria	Unidentified	Planctomycetota	Phycisphaerae	Tepidisphaerales	Tepidisphaeraceae	Humisphaera	Humisphaera borealis
Burkholderia multivorans	Bacteria	Unidentified	Pseudomonadota	Betaproteobacteria	Burkholderiales	Burkholderiaceae	Burkholderia	Burkholderia multivorans
Actinoplanes_Unidentified	Bacteria	Unidentified	Actinomycetota	Actinomycetes	Micromonosporales	Micromonosporaceae	Actinoplanes	Unidentified
Bradyrhizobium sp. SSUT77	Bacteria	Unidentified	Pseudomonadota	Alphaproteobacteria	Hyphomicrobiales	Nitrobacteraceae	Bradyrhizobium	Bradyrhizobium sp. SSUT77
Bradyrhizobium sp. OK095	Bacteria	Unidentified	Pseudomonadota	Alphaproteobacteria	Hyphomicrobiales	Nitrobacteraceae	Bradyrhizobium	Bradyrhizobium sp. OK095
Geodermatophilus sabuli	Bacteria	Unidentified	Actinomycetota	Actinomycetes	Geodermatophilales	Geodermatophilaceae	Geodermatophilus	Geodermatophilus sabuli
Burkholderia sp. S171	Bacteria	Unidentified	Pseudomonadota	Betaproteobacteria	Burkholderiales	Burkholderiaceae	Burkholderia	Burkholderia sp. S171
Amycolatopsis sp. Hca4	Bacteria	Unidentified	Actinomycetota	Actinomycetes	Pseudonocardiales	Pseudonocardiaceae	Amycolatopsis	Amycolatopsis sp. Hca4
Acidobacteria bacterium RBG_16_68_9	Bacteria	Unidentified	Acidobacteriota	Unidentified	Unidentified	Unidentified	Unidentified	Acidobacteria bacterium RBG_16_68_9
Acetivibrio thermocellus	Bacteria	Unidentified	Bacillota	Clostridia	Eubacteriales	Oscillospiraceae	Acetivibrio	Acetivibrio thermocellus
Rhodobacterales_Unidentified	Bacteria	Unidentified	Pseudomonadota	Alphaproteobacteria	Rhodobacterales	Unidentified	Unidentified	Unidentified
Deinococcus cellulosilyticus	Bacteria	Unidentified	Deinococcota	Deinococci	Deinococcales	Deinococcaceae	Deinococcus	Deinococcus cellulosilyticus
Bradyrhizobium sp. LTSP849	Bacteria	Unidentified	Pseudomonadota	Alphaproteobacteria	Hyphomicrobiales	Nitrobacteraceae	Bradyrhizobium	Bradyrhizobium sp. LTSP849
Enhydrobacter sp.	Bacteria	Unidentified	Pseudomonadota	Alphaproteobacteria	Hyphomicrobiales	Unidentified	Enhydrobacter	Enhydrobacter sp.
Peterkaempfera bronchialis	Bacteria	Unidentified	Actinomycetota	Actinomycetes	Kitasatosporales	Streptomycetaceae	Peterkaempfera	Peterkaempfera bronchialis
Bradyrhizobium sp. Arg816	Bacteria	Unidentified	Pseudomonadota	Alphaproteobacteria	Hyphomicrobiales	Nitrobacteraceae	Bradyrhizobium	Bradyrhizobium sp. Arg816
Aromatoleum tolulyticum	Bacteria	Unidentified	Pseudomonadota	Betaproteobacteria	Rhodocyclales	Rhodocyclaceae	Aromatoleum	Aromatoleum tolulyticum
Acidobacterium capsulatum	Bacteria	Unidentified	Acidobacteriota	Terriglobia	Terriglobales	Acidobacteriaceae	Acidobacterium	Acidobacterium capsulatum
Paraconexibacter_Unidentified	Bacteria	Unidentified	Actinomycetota	Thermoleophilia	Solirubrobacterales	Paraconexibacteraceae	Paraconexibacter	Unidentified
Azotobacter_Unidentified	Bacteria	Unidentified	Pseudomonadota	Gammaproteobacteria	Pseudomonadales	Pseudomonadaceae	Azotobacter	Unidentified
Fimbriimonadales bacterium	Bacteria	Unidentified	Armatimonadota	Fimbriimonadia	Fimbriimonadales	Unidentified	Unidentified	Fimbriimonadales bacterium
Verminephrobacter aporrectodeae	Bacteria	Unidentified	Pseudomonadota	Betaproteobacteria	Burkholderiales	Comamonadaceae	Verminephrobacter	Verminephrobacter aporrectodeae
Acidobacteria bacterium 13_1_40CM_4_58_4	Bacteria	Unidentified	Acidobacteriota	Unidentified	Unidentified	Unidentified	Unidentified	Acidobacteria bacterium 13_1_40CM_4_58_4
Planctomicrobium piriforme	Bacteria	Unidentified	Planctomycetota	Planctomycetia	Planctomycetales	Planctomycetaceae	Planctomicrobium	Planctomicrobium piriforme
Bradyrhizobiaceae bacterium PARB1	Bacteria	Unidentified	Pseudomonadota	Alphaproteobacteria	Hyphomicrobiales	Nitrobacteraceae	Unidentified	Bradyrhizobiaceae bacterium PARB1
Rhodobium gokarnense	Bacteria	Unidentified	Pseudomonadota	Alphaproteobacteria	Hyphomicrobiales	Rhodobiaceae	Rhodobium	Rhodobium gokarnense
bacterium HR12	Bacteria	Unidentified	Unidentified	Unidentified	Unidentified	Unidentified	Unidentified	bacterium HR12
Rhodococcus sp. WS3	Bacteria	Unidentified	Actinomycetota	Actinomycetes	Mycobacteriales	Nocardiaceae	Rhodococcus	Rhodococcus sp. WS3
Acidiferrobacter_Unidentified	Bacteria	Unidentified	Pseudomonadota	Gammaproteobacteria	Acidiferrobacterales	Acidiferrobacteraceae	Acidiferrobacter	Unidentified
Nocardioides sp. WS12	Bacteria	Unidentified	Actinomycetota	Actinomycetes	Propionibacteriales	Nocardioidaceae	Nocardioides	Nocardioides sp. WS12
Microbispora sp. ATCC PTA-5024	Bacteria	Unidentified	Actinomycetota	Actinomycetes	Streptosporangiales	Streptosporangiaceae	Microbispora	Microbispora sp. ATCC PTA-5024
Enterobacter cloacae complex sp. 4DZ1-17B1	Bacteria	Unidentified	Pseudomonadota	Gammaproteobacteria	Enterobacterales	Enterobacteriaceae	Enterobacter	Enterobacter cloacae complex sp. 4DZ1-17B1
Alsobacter soli	Bacteria	Unidentified	Pseudomonadota	Alphaproteobacteria	Hyphomicrobiales	Alsobacteraceae	Alsobacter	Alsobacter soli
uncultured Caballeronia sp.	Bacteria	Unidentified	Pseudomonadota	Betaproteobacteria	Burkholderiales	Burkholderiaceae	Caballeronia	uncultured Caballeronia sp.
Bradyrhizobium sp. 195	Bacteria	Unidentified	Pseudomonadota	Alphaproteobacteria	Hyphomicrobiales	Nitrobacteraceae	Bradyrhizobium	Bradyrhizobium sp. 195
Sciscionella_Unidentified	Bacteria	Unidentified	Actinomycetota	Actinomycetes	Pseudonocardiales	Pseudonocardiaceae	Sciscionella	Unidentified
Nocardia jiangxiensis	Bacteria	Unidentified	Actinomycetota	Actinomycetes	Mycobacteriales	Nocardiaceae	Nocardia	Nocardia jiangxiensis
Sphingomonas sp. H39-1-10	Bacteria	Unidentified	Pseudomonadota	Alphaproteobacteria	Sphingomonadales	Sphingomonadaceae	Sphingomonas	Sphingomonas sp. H39-1-10
Polynucleobacter_Unidentified	Bacteria	Unidentified	Pseudomonadota	Betaproteobacteria	Burkholderiales	Burkholderiaceae	Polynucleobacter	Unidentified
Aeromicrobium sp.	Bacteria	Unidentified	Actinomycetota	Actinomycetes	Propionibacteriales	Nocardioidaceae	Aeromicrobium	Aeromicrobium sp.
Acidisoma sp. S159	Bacteria	Unidentified	Pseudomonadota	Alphaproteobacteria	Rhodospirillales	Acetobacteraceae	Acidisoma	Acidisoma sp. S159
Rhodovibrio sodomensis	Bacteria	Unidentified	Pseudomonadota	Alphaproteobacteria	Hyphomicrobiales	Rhodovibrionaceae	Rhodovibrio	Rhodovibrio sodomensis
Nonomuraea aridisoli	Bacteria	Unidentified	Actinomycetota	Actinomycetes	Streptosporangiales	Streptosporangiaceae	Nonomuraea	Nonomuraea aridisoli
Geobacter grbiciae	Bacteria	Unidentified	Thermodesulfobacteriota	Desulfuromonadia	Geobacterales	Geobacteraceae	Geobacter	Geobacter grbiciae
Mycobacterium sp. E1747	Bacteria	Unidentified	Actinomycetota	Actinomycetes	Mycobacteriales	Mycobacteriaceae	Mycobacterium	Mycobacterium sp. E1747
Streptosporangium roseum	Bacteria	Unidentified	Actinomycetota	Actinomycetes	Streptosporangiales	Streptosporangiaceae	Streptosporangium	Streptosporangium roseum
Acidiphilium sp. AL	Bacteria	Unidentified	Pseudomonadota	Alphaproteobacteria	Rhodospirillales	Acetobacteraceae	Acidiphilium	Acidiphilium sp. AL
Bradyrhizobium sp. PSBB068	Bacteria	Unidentified	Pseudomonadota	Alphaproteobacteria	Hyphomicrobiales	Nitrobacteraceae	Bradyrhizobium	Bradyrhizobium sp. PSBB068
Phycisphaerae bacterium	Bacteria	Unidentified	Planctomycetota	Phycisphaerae	Unidentified	Unidentified	Unidentified	Phycisphaerae bacterium
Rhodoplanes roseus	Bacteria	Unidentified	Pseudomonadota	Alphaproteobacteria	Hyphomicrobiales	Hyphomicrobiaceae	Rhodoplanes	Rhodoplanes roseus
Microvirga aerilata	Bacteria	Unidentified	Pseudomonadota	Alphaproteobacteria	Hyphomicrobiales	Methylobacteriaceae	Microvirga	Microvirga aerilata
Burkholderia sp. Ch1-1	Bacteria	Unidentified	Pseudomonadota	Betaproteobacteria	Burkholderiales	Burkholderiaceae	Burkholderia	Burkholderia sp. Ch1-1
Sphaerobacter sp.	Bacteria	Unidentified	Thermomicrobiota	Thermomicrobia	Sphaerobacterales	Sphaerobacteraceae	Sphaerobacter	Sphaerobacter sp.
Paenibacillus sp. FSL R7-0333	Bacteria	Unidentified	Bacillota	Bacilli	Bacillales	Paenibacillaceae	Paenibacillus	Paenibacillus sp. FSL R7-0333
Ralstonia pickettii	Bacteria	Unidentified	Pseudomonadota	Betaproteobacteria	Burkholderiales	Burkholderiaceae	Ralstonia	Ralstonia pickettii
Acidimicrobiales bacterium	Bacteria	Unidentified	Actinomycetota	Acidimicrobiia	Acidimicrobiales	Unidentified	Unidentified	Acidimicrobiales bacterium
Paraburkholderia solitsugae	Bacteria	Unidentified	Pseudomonadota	Betaproteobacteria	Burkholderiales	Burkholderiaceae	Paraburkholderia	Paraburkholderia solitsugae
Mycobacterium innocens	Bacteria	Unidentified	Actinomycetota	Actinomycetes	Mycobacteriales	Mycobacteriaceae	Mycobacterium	Mycobacterium innocens
Burkholderiales bacterium PBB1	Bacteria	Unidentified	Pseudomonadota	Betaproteobacteria	Burkholderiales	Unidentified	Unidentified	Burkholderiales bacterium PBB1
Bradyrhizobium sp. 21	Bacteria	Unidentified	Pseudomonadota	Alphaproteobacteria	Hyphomicrobiales	Nitrobacteraceae	Bradyrhizobium	Bradyrhizobium sp. 21
Microvirga sp. HBU65207	Bacteria	Unidentified	Pseudomonadota	Alphaproteobacteria	Hyphomicrobiales	Methylobacteriaceae	Microvirga	Microvirga sp. HBU65207
Planobispora takensis	Bacteria	Unidentified	Actinomycetota	Actinomycetes	Streptosporangiales	Streptosporangiaceae	Planobispora	Planobispora takensis
Nocardiopsis dassonvillei	Bacteria	Unidentified	Actinomycetota	Actinomycetes	Streptosporangiales	Nocardiopsaceae	Nocardiopsis	Nocardiopsis dassonvillei
Panacagrimonas_Unidentified	Bacteria	Unidentified	Pseudomonadota	Gammaproteobacteria	Nevskiales	Nevskiaceae	Panacagrimonas	Unidentified
Solirubrobacterales bacterium 67-14	Bacteria	Unidentified	Actinomycetota	Thermoleophilia	Solirubrobacterales	Unidentified	Unidentified	Solirubrobacterales bacterium 67-14
candidate division NC10 bacterium RIFCSPLOWO2_12_FULL_66_18	Bacteria	Unidentified	candidate division NC10	Unidentified	Unidentified	Unidentified	Unidentified	candidate division NC10 bacterium RIFCSPLOWO2_12_FULL_66_18
Bradyrhizobium sp. 62	Bacteria	Unidentified	Pseudomonadota	Alphaproteobacteria	Hyphomicrobiales	Nitrobacteraceae	Bradyrhizobium	Bradyrhizobium sp. 62
Sphingobacteriaceae bacterium	Bacteria	Unidentified	Bacteroidota	Sphingobacteriia	Sphingobacteriales	Sphingobacteriaceae	Unidentified	Sphingobacteriaceae bacterium
Paraburkholderia lycopersici	Bacteria	Unidentified	Pseudomonadota	Betaproteobacteria	Burkholderiales	Burkholderiaceae	Paraburkholderia	Paraburkholderia lycopersici
Sphingobium sp. Sx8-8	Bacteria	Unidentified	Pseudomonadota	Alphaproteobacteria	Sphingomonadales	Sphingomonadaceae	Sphingobium	Sphingobium sp. Sx8-8
Pseudomonas amygdali	Bacteria	Unidentified	Pseudomonadota	Gammaproteobacteria	Pseudomonadales	Pseudomonadaceae	Pseudomonas	Pseudomonas amygdali
Microvirgula aerodenitrificans	Bacteria	Unidentified	Pseudomonadota	Betaproteobacteria	Neisseriales	Aquaspirillaceae	Microvirgula	Microvirgula aerodenitrificans
Paraburkholderia domus	Bacteria	Unidentified	Pseudomonadota	Betaproteobacteria	Burkholderiales	Burkholderiaceae	Paraburkholderia	Paraburkholderia domus
Limnohabitans planktonicus	Bacteria	Unidentified	Pseudomonadota	Betaproteobacteria	Burkholderiales	Comamonadaceae	Limnohabitans	Limnohabitans planktonicus
Bacillus sp. UNC438CL73TsuS30	Bacteria	Unidentified	Bacillota	Bacilli	Bacillales	Bacillaceae	Bacillus	Bacillus sp. UNC438CL73TsuS30
Actinomadura sp. DC4	Bacteria	Unidentified	Actinomycetota	Actinomycetes	Streptosporangiales	Thermomonosporaceae	Actinomadura	Actinomadura sp. DC4
Acidobacteria bacterium SCGC AG-212-P17	Bacteria	Unidentified	Acidobacteriota	Unidentified	Unidentified	Unidentified	Unidentified	Acidobacteria bacterium SCGC AG-212-P17
Pseudoxanthomonas sp.	Bacteria	Unidentified	Pseudomonadota	Gammaproteobacteria	Xanthomonadales	Xanthomonadaceae	Pseudoxanthomonas	Pseudoxanthomonas sp.
Sciscionella marina	Bacteria	Unidentified	Actinomycetota	Actinomycetes	Pseudonocardiales	Pseudonocardiaceae	Sciscionella	Sciscionella marina
Anaeromyxobacter sp. RBG_16_69_14	Bacteria	Unidentified	Myxococcota	Myxococcia	Myxococcales	Anaeromyxobacteraceae	Anaeromyxobacter	Anaeromyxobacter sp. RBG_16_69_14
Variovorax sp. dw_954	Bacteria	Unidentified	Pseudomonadota	Betaproteobacteria	Burkholderiales	Comamonadaceae	Variovorax	Variovorax sp. dw_954
Cohnella_Unidentified	Bacteria	Unidentified	Bacillota	Bacilli	Bacillales	Paenibacillaceae	Cohnella	Unidentified
Phytoactinopolyspora mesophila	Bacteria	Unidentified	Actinomycetota	Actinomycetes	Jiangellales	Jiangellaceae	Phytoactinopolyspora	Phytoactinopolyspora mesophila
Herbihabitans rhizosphaerae	Bacteria	Unidentified	Actinomycetota	Actinomycetes	Pseudonocardiales	Pseudonocardiaceae	Herbihabitans	Herbihabitans rhizosphaerae
Tistrella bauzanensis	Bacteria	Unidentified	Pseudomonadota	Alphaproteobacteria	Rhodospirillales	Geminicoccaceae	Tistrella	Tistrella bauzanensis
uncultured proteobacterium	Bacteria	Unidentified	Pseudomonadota	Unidentified	Unidentified	Unidentified	Unidentified	uncultured proteobacterium
Haloferula sp. BvORR071	Bacteria	Unidentified	Verrucomicrobiota	Verrucomicrobiae	Verrucomicrobiales	Verrucomicrobiaceae	Haloferula	Haloferula sp. BvORR071
Aquabacterium sp. CECT 9606	Bacteria	Unidentified	Pseudomonadota	Betaproteobacteria	Burkholderiales	Unidentified	Aquabacterium	Aquabacterium sp. CECT 9606
Paraburkholderia phenazinium	Bacteria	Unidentified	Pseudomonadota	Betaproteobacteria	Burkholderiales	Burkholderiaceae	Paraburkholderia	Paraburkholderia phenazinium
Polyangium sp. 6x1	Bacteria	Unidentified	Myxococcota	Unidentified	Polyangiales	Polyangiaceae	Polyangium	Polyangium sp. 6x1
Paenibacillus daejeonensis	Bacteria	Unidentified	Bacillota	Bacilli	Bacillales	Paenibacillaceae	Paenibacillus	Paenibacillus daejeonensis
Saccharopolyspora sp. WRP15-2	Bacteria	Unidentified	Actinomycetota	Actinomycetes	Pseudonocardiales	Pseudonocardiaceae	Saccharopolyspora	Saccharopolyspora sp. WRP15-2
Kouleothrix aurantiaca	Bacteria	Unidentified	Chloroflexota	Chloroflexia	Chloroflexales	Roseiflexaceae	Kouleothrix	Kouleothrix aurantiaca
Actinomadura darangshiensis	Bacteria	Unidentified	Actinomycetota	Actinomycetes	Streptosporangiales	Thermomonosporaceae	Actinomadura	Actinomadura darangshiensis
Roseibium album	Bacteria	Unidentified	Pseudomonadota	Alphaproteobacteria	Hyphomicrobiales	Stappiaceae	Roseibium	Roseibium album
Amycolatopsis bartoniae	Bacteria	Unidentified	Actinomycetota	Actinomycetes	Pseudonocardiales	Pseudonocardiaceae	Amycolatopsis	Amycolatopsis bartoniae
Actinoallomurus sp. WRP6H-15	Bacteria	Unidentified	Actinomycetota	Actinomycetes	Streptosporangiales	Thermomonosporaceae	Actinoallomurus	Actinoallomurus sp. WRP6H-15
Halomonas rituensis	Bacteria	Unidentified	Pseudomonadota	Gammaproteobacteria	Oceanospirillales	Halomonadaceae	Halomonas	Halomonas rituensis
Nitrosospira sp. Nl5	Bacteria	Unidentified	Pseudomonadota	Betaproteobacteria	Nitrosomonadales	Nitrosomonadaceae	Nitrosospira	Nitrosospira sp. Nl5
Paraburkholderia kururiensis	Bacteria	Unidentified	Pseudomonadota	Betaproteobacteria	Burkholderiales	Burkholderiaceae	Paraburkholderia	Paraburkholderia kururiensis
Sinosporangium siamense	Bacteria	Unidentified	Actinomycetota	Actinomycetes	Streptosporangiales	Streptosporangiaceae	Sinosporangium	Sinosporangium siamense
Nitrobacter winogradskyi	Bacteria	Unidentified	Pseudomonadota	Alphaproteobacteria	Hyphomicrobiales	Nitrobacteraceae	Nitrobacter	Nitrobacter winogradskyi
Bradyrhizobium sp. AUGA SZCCT0160	Bacteria	Unidentified	Pseudomonadota	Alphaproteobacteria	Hyphomicrobiales	Nitrobacteraceae	Bradyrhizobium	Bradyrhizobium sp. AUGA SZCCT0160
Micromonospora sp. MH33	Bacteria	Unidentified	Actinomycetota	Actinomycetes	Micromonosporales	Micromonosporaceae	Micromonospora	Micromonospora sp. MH33
Bradyrhizobium sp. WYCCWR 13022	Bacteria	Unidentified	Pseudomonadota	Alphaproteobacteria	Hyphomicrobiales	Nitrobacteraceae	Bradyrhizobium	Bradyrhizobium sp. WYCCWR 13022
Thiolapillus sp.	Bacteria	Unidentified	Pseudomonadota	Gammaproteobacteria	Chromatiales	Sedimenticolaceae	Thiolapillus	Thiolapillus sp.
Methylobacterium terricola	Bacteria	Unidentified	Pseudomonadota	Alphaproteobacteria	Hyphomicrobiales	Methylobacteriaceae	Methylobacterium	Methylobacterium terricola
Actinomadura sp. K4S16	Bacteria	Unidentified	Actinomycetota	Actinomycetes	Streptosporangiales	Thermomonosporaceae	Actinomadura	Actinomadura sp. K4S16
Caballeronia telluris	Bacteria	Unidentified	Pseudomonadota	Betaproteobacteria	Burkholderiales	Burkholderiaceae	Caballeronia	Caballeronia telluris
Bradyrhizobium quebecense	Bacteria	Unidentified	Pseudomonadota	Alphaproteobacteria	Hyphomicrobiales	Nitrobacteraceae	Bradyrhizobium	Bradyrhizobium quebecense
Candidatus Eisenbacteria bacterium	Bacteria	Unidentified	Candidatus Eisenbacteria	Unidentified	Unidentified	Unidentified	Unidentified	Candidatus Eisenbacteria bacterium
Bradyrhizobium sp. 190	Bacteria	Unidentified	Pseudomonadota	Alphaproteobacteria	Hyphomicrobiales	Nitrobacteraceae	Bradyrhizobium	Bradyrhizobium sp. 190
Crossiella_Unidentified	Bacteria	Unidentified	Actinomycetota	Actinomycetes	Pseudonocardiales	Pseudonocardiaceae	Crossiella	Unidentified
Nocardia aurantiaca	Bacteria	Unidentified	Actinomycetota	Actinomycetes	Mycobacteriales	Nocardiaceae	Nocardia	Nocardia aurantiaca
Sphingobium xenophagum	Bacteria	Unidentified	Pseudomonadota	Alphaproteobacteria	Sphingomonadales	Sphingomonadaceae	Sphingobium	Sphingobium xenophagum
Methylocapsa sp. D3K7	Bacteria	Unidentified	Pseudomonadota	Alphaproteobacteria	Hyphomicrobiales	Beijerinckiaceae	Methylocapsa	Methylocapsa sp. D3K7
Frateuria defendens	Bacteria	Unidentified	Pseudomonadota	Gammaproteobacteria	Xanthomonadales	Rhodanobacteraceae	Frateuria	Frateuria defendens
Nitratireductor sp. ZSWI3	Bacteria	Unidentified	Pseudomonadota	Alphaproteobacteria	Hyphomicrobiales	Phyllobacteriaceae	Nitratireductor	Nitratireductor sp. ZSWI3
Intrasporangiaceae_Unidentified	Bacteria	Unidentified	Actinomycetota	Actinomycetes	Micrococcales	Intrasporangiaceae	Unidentified	Unidentified
Chromatiales_Unidentified	Bacteria	Unidentified	Pseudomonadota	Gammaproteobacteria	Chromatiales	Unidentified	Unidentified	Unidentified
Frankiales bacterium	Bacteria	Unidentified	Actinomycetota	Actinomycetes	Frankiales	Unidentified	Unidentified	Frankiales bacterium
Edwardsiella hoshinae	Bacteria	Unidentified	Pseudomonadota	Gammaproteobacteria	Enterobacterales	Hafniaceae	Edwardsiella	Edwardsiella hoshinae
Proteus_Unidentified	Bacteria	Unidentified	Pseudomonadota	Gammaproteobacteria	Enterobacterales	Morganellaceae	Proteus	Unidentified
Bradyrhizobium murdochi	Bacteria	Unidentified	Pseudomonadota	Alphaproteobacteria	Hyphomicrobiales	Nitrobacteraceae	Bradyrhizobium	Bradyrhizobium murdochi
Paracraurococcus ruber	Bacteria	Unidentified	Pseudomonadota	Alphaproteobacteria	Rhodospirillales	Acetobacteraceae	Paracraurococcus	Paracraurococcus ruber
uncultured Lamprocystis sp.	Bacteria	Unidentified	Pseudomonadota	Gammaproteobacteria	Chromatiales	Chromatiaceae	Lamprocystis	uncultured Lamprocystis sp.
Anaerolineae bacterium	Bacteria	Unidentified	Chloroflexota	Anaerolineae	Unidentified	Unidentified	Unidentified	Anaerolineae bacterium
Desulfocucumis palustris	Bacteria	Unidentified	Bacillota	Clostridia	Eubacteriales	Desulfocucumaceae	Desulfocucumis	Desulfocucumis palustris
Amycolatopsis magusensis	Bacteria	Unidentified	Actinomycetota	Actinomycetes	Pseudonocardiales	Pseudonocardiaceae	Amycolatopsis	Amycolatopsis magusensis
Pigmentiphaga litoralis	Bacteria	Unidentified	Pseudomonadota	Betaproteobacteria	Burkholderiales	Alcaligenaceae	Pigmentiphaga	Pigmentiphaga litoralis
Sandaracinaceae_Unidentified	Bacteria	Unidentified	Myxococcota	Unidentified	Polyangiales	Sandaracinaceae	Unidentified	Unidentified
Fuerstiella marisgermanici	Bacteria	Unidentified	Planctomycetota	Planctomycetia	Planctomycetales	Planctomycetaceae	Fuerstiella	Fuerstiella marisgermanici
Candidatus Entotheonella serta	Bacteria	Unidentified	Candidatus Tectomicrobia	Unidentified	Unidentified	Unidentified	Candidatus Entotheonella	Candidatus Entotheonella serta
Streptomyces aureocirculatus	Bacteria	Unidentified	Actinomycetota	Actinomycetes	Kitasatosporales	Streptomycetaceae	Streptomyces	Streptomyces aureocirculatus
Acidobacteria bacterium RIFCSPLOWO2_12_FULL_60_22	Bacteria	Unidentified	Acidobacteriota	Unidentified	Unidentified	Unidentified	Unidentified	Acidobacteria bacterium RIFCSPLOWO2_12_FULL_60_22
Phreatobacter stygius	Bacteria	Unidentified	Pseudomonadota	Alphaproteobacteria	Hyphomicrobiales	Phreatobacteraceae	Phreatobacter	Phreatobacter stygius
Candidatus Nitrotoga sp. BS	Bacteria	Unidentified	Pseudomonadota	Betaproteobacteria	Nitrosomonadales	Gallionellaceae	Candidatus Nitrotoga	Candidatus Nitrotoga sp. BS
Bradyrhizobium sp. CB3481	Bacteria	Unidentified	Pseudomonadota	Alphaproteobacteria	Hyphomicrobiales	Nitrobacteraceae	Bradyrhizobium	Bradyrhizobium sp. CB3481
Saccharopolyspora spinosa	Bacteria	Unidentified	Actinomycetota	Actinomycetes	Pseudonocardiales	Pseudonocardiaceae	Saccharopolyspora	Saccharopolyspora spinosa
Rhizobiales bacterium PAR1	Bacteria	Unidentified	Pseudomonadota	Alphaproteobacteria	Hyphomicrobiales	Unidentified	Unidentified	Rhizobiales bacterium PAR1
Mycolicibacterium goodii	Bacteria	Unidentified	Actinomycetota	Actinomycetes	Mycobacteriales	Mycobacteriaceae	Mycolicibacterium	Mycolicibacterium goodii
Alphaproteobacteria bacterium 13_1_20CM_3_64_12	Bacteria	Unidentified	Pseudomonadota	Alphaproteobacteria	Unidentified	Unidentified	Unidentified	Alphaproteobacteria bacterium 13_1_20CM_3_64_12
Chloroflexota bacterium L227-S17	Bacteria	Unidentified	Chloroflexota	Unidentified	Unidentified	Unidentified	Unidentified	Chloroflexota bacterium L227-S17
Streptacidiphilus jiangxiensis	Bacteria	Unidentified	Actinomycetota	Actinomycetes	Kitasatosporales	Streptomycetaceae	Streptacidiphilus	Streptacidiphilus jiangxiensis
Candidatus Saccharibacteria bacterium	Bacteria	Unidentified	Candidatus Saccharibacteria	Unidentified	Unidentified	Unidentified	Unidentified	Candidatus Saccharibacteria bacterium
Rhodomicrobium udaipurense	Bacteria	Unidentified	Pseudomonadota	Alphaproteobacteria	Hyphomicrobiales	Hyphomicrobiaceae	Rhodomicrobium	Rhodomicrobium udaipurense
Sulfurimicrobium lacus	Bacteria	Unidentified	Pseudomonadota	Betaproteobacteria	Nitrosomonadales	Sulfuricellaceae	Sulfurimicrobium	Sulfurimicrobium lacus
Acidiphilium multivorum	Bacteria	Unidentified	Pseudomonadota	Alphaproteobacteria	Rhodospirillales	Acetobacteraceae	Acidiphilium	Acidiphilium multivorum
Mycobacterium sp. TKK-01-0059	Bacteria	Unidentified	Actinomycetota	Actinomycetes	Mycobacteriales	Mycobacteriaceae	Mycobacterium	Mycobacterium sp. TKK-01-0059
Streptomyces sp. S1D4-11	Bacteria	Unidentified	Actinomycetota	Actinomycetes	Kitasatosporales	Streptomycetaceae	Streptomyces	Streptomyces sp. S1D4-11
Vallitalea pronyensis	Bacteria	Unidentified	Bacillota	Clostridia	Eubacteriales	Vallitaleaceae	Vallitalea	Vallitalea pronyensis
Phormidium sp. GEM2.Bin31	Bacteria	Unidentified	Cyanobacteriota	Cyanophyceae	Oscillatoriales	Oscillatoriaceae	Phormidium	Phormidium sp. GEM2.Bin31
Methylocystis_Unidentified	Bacteria	Unidentified	Pseudomonadota	Alphaproteobacteria	Hyphomicrobiales	Methylocystaceae	Methylocystis	Unidentified
Fodinicola acaciae	Bacteria	Unidentified	Actinomycetota	Actinomycetes	Mycobacteriales	Unidentified	Fodinicola	Fodinicola acaciae
Nonomuraea antri	Bacteria	Unidentified	Actinomycetota	Actinomycetes	Streptosporangiales	Streptosporangiaceae	Nonomuraea	Nonomuraea antri
Planctomycetaceae_Unidentified	Bacteria	Unidentified	Planctomycetota	Planctomycetia	Planctomycetales	Planctomycetaceae	Unidentified	Unidentified
Thermomonospora cellulosilytica	Bacteria	Unidentified	Actinomycetota	Actinomycetes	Streptosporangiales	Thermomonosporaceae	Thermomonospora	Thermomonospora cellulosilytica
Kibdelosporangium aridum	Bacteria	Unidentified	Actinomycetota	Actinomycetes	Pseudonocardiales	Pseudonocardiaceae	Kibdelosporangium	Kibdelosporangium aridum
Kribbella albertanoniae	Bacteria	Unidentified	Actinomycetota	Actinomycetes	Propionibacteriales	Kribbellaceae	Kribbella	Kribbella albertanoniae
Paenibacillus sophorae	Bacteria	Unidentified	Bacillota	Bacilli	Bacillales	Paenibacillaceae	Paenibacillus	Paenibacillus sophorae
Geodermatophilus_Unidentified	Bacteria	Unidentified	Actinomycetota	Actinomycetes	Geodermatophilales	Geodermatophilaceae	Geodermatophilus	Unidentified
Rhizobium sp. SG570	Bacteria	Unidentified	Pseudomonadota	Alphaproteobacteria	Hyphomicrobiales	Rhizobiaceae	Rhizobium	Rhizobium sp. SG570
Solimonas_Unidentified	Bacteria	Unidentified	Pseudomonadota	Gammaproteobacteria	Nevskiales	Nevskiaceae	Solimonas	Unidentified
Azohydromonas aeria	Bacteria	Unidentified	Pseudomonadota	Betaproteobacteria	Burkholderiales	Sphaerotilaceae	Azohydromonas	Azohydromonas aeria
Rhodanobacter sp. MP1X3	Bacteria	Unidentified	Pseudomonadota	Gammaproteobacteria	Xanthomonadales	Rhodanobacteraceae	Rhodanobacter	Rhodanobacter sp. MP1X3
Cellulomonas sp. Root485	Bacteria	Unidentified	Actinomycetota	Actinomycetes	Micrococcales	Cellulomonadaceae	Cellulomonas	Cellulomonas sp. Root485
Nonomuraea basaltis	Bacteria	Unidentified	Actinomycetota	Actinomycetes	Streptosporangiales	Streptosporangiaceae	Nonomuraea	Nonomuraea basaltis
Methylobacterium indicum	Bacteria	Unidentified	Pseudomonadota	Alphaproteobacteria	Hyphomicrobiales	Methylobacteriaceae	Methylobacterium	Methylobacterium indicum
Paenibacillus prosopidis	Bacteria	Unidentified	Bacillota	Bacilli	Bacillales	Paenibacillaceae	Paenibacillus	Paenibacillus prosopidis
Paraburkholderia oxyphila	Bacteria	Unidentified	Pseudomonadota	Betaproteobacteria	Burkholderiales	Burkholderiaceae	Paraburkholderia	Paraburkholderia oxyphila
Miltoncostaea oceani	Bacteria	Unidentified	Actinomycetota	Thermoleophilia	Miltoncostaeales	Miltoncostaeaceae	Miltoncostaea	Miltoncostaea oceani
Sphingopyxis italica	Bacteria	Unidentified	Pseudomonadota	Alphaproteobacteria	Sphingomonadales	Sphingomonadaceae	Sphingopyxis	Sphingopyxis italica
Amycolatopsis alba	Bacteria	Unidentified	Actinomycetota	Actinomycetes	Pseudonocardiales	Pseudonocardiaceae	Amycolatopsis	Amycolatopsis alba
Oscillatoria sp. FACHB-1407	Bacteria	Unidentified	Cyanobacteriota	Cyanophyceae	Oscillatoriales	Oscillatoriaceae	Oscillatoria	Oscillatoria sp. FACHB-1407
Pseudonocardia sp. CNS-004	Bacteria	Unidentified	Actinomycetota	Actinomycetes	Pseudonocardiales	Pseudonocardiaceae	Pseudonocardia	Pseudonocardia sp. CNS-004
Thermosporothrix hazakensis	Bacteria	Unidentified	Chloroflexota	Ktedonobacteria	Ktedonobacterales	Thermosporotrichaceae	Thermosporothrix	Thermosporothrix hazakensis
Streptomyces montanisoli	Bacteria	Unidentified	Actinomycetota	Actinomycetes	Kitasatosporales	Streptomycetaceae	Streptomyces	Streptomyces montanisoli
Streptosporangium amethystogenes	Bacteria	Unidentified	Actinomycetota	Actinomycetes	Streptosporangiales	Streptosporangiaceae	Streptosporangium	Streptosporangium amethystogenes
Rhodanobacter denitrificans	Bacteria	Unidentified	Pseudomonadota	Gammaproteobacteria	Xanthomonadales	Rhodanobacteraceae	Rhodanobacter	Rhodanobacter denitrificans
Streptomyces antibioticus	Bacteria	Unidentified	Actinomycetota	Actinomycetes	Kitasatosporales	Streptomycetaceae	Streptomyces	Streptomyces antibioticus
Aquihabitans sp. G128	Bacteria	Unidentified	Actinomycetota	Acidimicrobiia	Acidimicrobiales	Iamiaceae	Aquihabitans	Aquihabitans sp. G128
Syntrophobacter_Unidentified	Bacteria	Unidentified	Thermodesulfobacteriota	Syntrophobacteria	Syntrophobacterales	Syntrophobacteraceae	Syntrophobacter	Unidentified
Alphaproteobacteria bacterium 65-37	Bacteria	Unidentified	Pseudomonadota	Alphaproteobacteria	Unidentified	Unidentified	Unidentified	Alphaproteobacteria bacterium 65-37
Rhodospirillales bacterium 20-60-12	Bacteria	Unidentified	Pseudomonadota	Alphaproteobacteria	Rhodospirillales	Unidentified	Unidentified	Rhodospirillales bacterium 20-60-12
Oryzibacter oryziterrae	Bacteria	Unidentified	Pseudomonadota	Alphaproteobacteria	Hyphomicrobiales	Pleomorphomonadaceae	Oryzibacter	Oryzibacter oryziterrae
Rhodovulum sp. PH10	Bacteria	Unidentified	Pseudomonadota	Alphaproteobacteria	Rhodobacterales	Paracoccaceae	Rhodovulum	Rhodovulum sp. PH10
Mesorhizobium prunaredense	Bacteria	Unidentified	Pseudomonadota	Alphaproteobacteria	Hyphomicrobiales	Phyllobacteriaceae	Mesorhizobium	Mesorhizobium prunaredense
Syntrophus gentianae	Bacteria	Unidentified	Thermodesulfobacteriota	Syntrophia	Syntrophales	Syntrophaceae	Syntrophus	Syntrophus gentianae
Terrimicrobium sacchariphilum	Bacteria	Unidentified	Verrucomicrobiota	Terrimicrobiia	Terrimicrobiales	Terrimicrobiaceae	Terrimicrobium	Terrimicrobium sacchariphilum
Mucilaginibacter corticis	Bacteria	Unidentified	Bacteroidota	Sphingobacteriia	Sphingobacteriales	Sphingobacteriaceae	Mucilaginibacter	Mucilaginibacter corticis
Methylobacterium hispanicum	Bacteria	Unidentified	Pseudomonadota	Alphaproteobacteria	Hyphomicrobiales	Methylobacteriaceae	Methylobacterium	Methylobacterium hispanicum
Negativicutes_Unidentified	Bacteria	Unidentified	Bacillota	Negativicutes	Unidentified	Unidentified	Unidentified	Unidentified
Plantactinospora endophytica	Bacteria	Unidentified	Actinomycetota	Actinomycetes	Micromonosporales	Micromonosporaceae	Plantactinospora	Plantactinospora endophytica
Amycolatopsis pithecellobii	Bacteria	Unidentified	Actinomycetota	Actinomycetes	Pseudonocardiales	Pseudonocardiaceae	Amycolatopsis	Amycolatopsis pithecellobii
Candidatus Chloroploca_Unidentified	Bacteria	Unidentified	Chloroflexota	Chloroflexia	Chloroflexales	Oscillochloridaceae	Candidatus Chloroploca	Unidentified
Candidatus Colwellbacteria bacterium RIFCSPLOWO2_12_FULL_44_13	Bacteria	Unidentified	Candidatus Colwellbacteria	Unidentified	Unidentified	Unidentified	Unidentified	Candidatus Colwellbacteria bacterium RIFCSPLOWO2_12_FULL_44_13
Mycobacterium sp. E796	Bacteria	Unidentified	Actinomycetota	Actinomycetes	Mycobacteriales	Mycobacteriaceae	Mycobacterium	Mycobacterium sp. E796
Parvibaculum sp.	Bacteria	Unidentified	Pseudomonadota	Alphaproteobacteria	Hyphomicrobiales	Parvibaculaceae	Parvibaculum	Parvibaculum sp.
Parcubacteria bacterium C7867-001	Bacteria	Unidentified	Candidatus Parcubacteria	Unidentified	Unidentified	Unidentified	Unidentified	Parcubacteria bacterium C7867-001
Nonomuraea typhae	Bacteria	Unidentified	Actinomycetota	Actinomycetes	Streptosporangiales	Streptosporangiaceae	Nonomuraea	Nonomuraea typhae
Roseomonas marmotae	Bacteria	Unidentified	Pseudomonadota	Alphaproteobacteria	Rhodospirillales	Acetobacteraceae	Roseomonas	Roseomonas marmotae
Mesorhizobium kowhaii	Bacteria	Unidentified	Pseudomonadota	Alphaproteobacteria	Hyphomicrobiales	Phyllobacteriaceae	Mesorhizobium	Mesorhizobium kowhaii
Thalassospira_Unidentified	Bacteria	Unidentified	Pseudomonadota	Alphaproteobacteria	Rhodospirillales	Thalassospiraceae	Thalassospira	Unidentified
Salipiger sp. HF18	Bacteria	Unidentified	Pseudomonadota	Alphaproteobacteria	Rhodobacterales	Roseobacteraceae	Salipiger	Salipiger sp. HF18
Bauldia litoralis	Bacteria	Unidentified	Pseudomonadota	Alphaproteobacteria	Hyphomicrobiales	Kaistiaceae	Bauldia	Bauldia litoralis
Arthrobacter sp. Marseille-P9274	Bacteria	Unidentified	Actinomycetota	Actinomycetes	Micrococcales	Micrococcaceae	Arthrobacter	Arthrobacter sp. Marseille-P9274
Kitasatospora azatica	Bacteria	Unidentified	Actinomycetota	Actinomycetes	Kitasatosporales	Streptomycetaceae	Kitasatospora	Kitasatospora azatica
Methylorubrum suomiense	Bacteria	Unidentified	Pseudomonadota	Alphaproteobacteria	Hyphomicrobiales	Methylobacteriaceae	Methylorubrum	Methylorubrum suomiense
Mycobacterium alsense	Bacteria	Unidentified	Actinomycetota	Actinomycetes	Mycobacteriales	Mycobacteriaceae	Mycobacterium	Mycobacterium alsense
Bradyrhizobium sp. WSM3983	Bacteria	Unidentified	Pseudomonadota	Alphaproteobacteria	Hyphomicrobiales	Nitrobacteraceae	Bradyrhizobium	Bradyrhizobium sp. WSM3983
Actinacidiphila guanduensis	Bacteria	Unidentified	Actinomycetota	Actinomycetes	Kitasatosporales	Streptomycetaceae	Actinacidiphila	Actinacidiphila guanduensis
Micromonospora sp. MW-13	Bacteria	Unidentified	Actinomycetota	Actinomycetes	Micromonosporales	Micromonosporaceae	Micromonospora	Micromonospora sp. MW-13
Desulfobacteraceae bacterium IS3	Bacteria	Unidentified	Thermodesulfobacteriota	Desulfobacteria	Desulfobacterales	Desulfobacteraceae	Unidentified	Desulfobacteraceae bacterium IS3
Roseovarius arcticus	Bacteria	Unidentified	Pseudomonadota	Alphaproteobacteria	Rhodobacterales	Roseobacteraceae	Roseovarius	Roseovarius arcticus
uncultured bacterium 4050020-J15	Bacteria	Unidentified	Unidentified	Unidentified	Unidentified	Unidentified	Unidentified	uncultured bacterium 4050020-J15
Paenibacillus silvestris	Bacteria	Unidentified	Bacillota	Bacilli	Bacillales	Paenibacillaceae	Paenibacillus	Paenibacillus silvestris
Rhizobium sp. Root1220	Bacteria	Unidentified	Pseudomonadota	Alphaproteobacteria	Hyphomicrobiales	Rhizobiaceae	Rhizobium	Rhizobium sp. Root1220
Bradyrhizobium nitroreducens	Bacteria	Unidentified	Pseudomonadota	Alphaproteobacteria	Hyphomicrobiales	Nitrobacteraceae	Bradyrhizobium	Bradyrhizobium nitroreducens
Amycolatopsis roodepoortensis	Bacteria	Unidentified	Actinomycetota	Actinomycetes	Pseudonocardiales	Pseudonocardiaceae	Amycolatopsis	Amycolatopsis roodepoortensis
Desulfonema ishimotonii	Bacteria	Unidentified	Thermodesulfobacteriota	Desulfobacteria	Desulfobacterales	Desulfococcaceae	Desulfonema	Desulfonema ishimotonii
Gemmatimonadota_Unidentified	Bacteria	Unidentified	Gemmatimonadota	Unidentified	Unidentified	Unidentified	Unidentified	Unidentified
Plantactinospora mayteni	Bacteria	Unidentified	Actinomycetota	Actinomycetes	Micromonosporales	Micromonosporaceae	Plantactinospora	Plantactinospora mayteni
Skermanella rosea	Bacteria	Unidentified	Pseudomonadota	Alphaproteobacteria	Rhodospirillales	Azospirillaceae	Skermanella	Skermanella rosea
Rugamonas_Unidentified	Bacteria	Unidentified	Pseudomonadota	Betaproteobacteria	Burkholderiales	Oxalobacteraceae	Rugamonas	Unidentified
Tichowtungia aerotolerans	Bacteria	Unidentified	Kiritimatiellota	Tichowtungiia	Tichowtungiales	Tichowtungiaceae	Tichowtungia	Tichowtungia aerotolerans
Solimonas terrae	Bacteria	Unidentified	Pseudomonadota	Gammaproteobacteria	Nevskiales	Nevskiaceae	Solimonas	Solimonas terrae
Mycolicibacterium pyrenivorans	Bacteria	Unidentified	Actinomycetota	Actinomycetes	Mycobacteriales	Mycobacteriaceae	Mycolicibacterium	Mycolicibacterium pyrenivorans
Kribbella pittospori	Bacteria	Unidentified	Actinomycetota	Actinomycetes	Propionibacteriales	Kribbellaceae	Kribbella	Kribbella pittospori
Chondromyces_Unidentified	Bacteria	Unidentified	Myxococcota	Unidentified	Polyangiales	Polyangiaceae	Chondromyces	Unidentified
Luteibacter_Unidentified	Bacteria	Unidentified	Pseudomonadota	Gammaproteobacteria	Xanthomonadales	Rhodanobacteraceae	Luteibacter	Unidentified
Streptomyces sp. NBC_00568	Bacteria	Unidentified	Actinomycetota	Actinomycetes	Kitasatosporales	Streptomycetaceae	Streptomyces	Streptomyces sp. NBC_00568
Spongiactinospora sp. TRM90649	Bacteria	Unidentified	Actinomycetota	Actinomycetes	Streptosporangiales	Streptosporangiaceae	Spongiactinospora	Spongiactinospora sp. TRM90649
Thermogemmatispora onikobensis	Bacteria	Unidentified	Chloroflexota	Ktedonobacteria	Thermogemmatisporales	Thermogemmatisporaceae	Thermogemmatispora	Thermogemmatispora onikobensis
Actinophytocola xinjiangensis	Bacteria	Unidentified	Actinomycetota	Actinomycetes	Pseudonocardiales	Pseudonocardiaceae	Actinophytocola	Actinophytocola xinjiangensis
Amycolatopsis nigrescens	Bacteria	Unidentified	Actinomycetota	Actinomycetes	Pseudonocardiales	Pseudonocardiaceae	Amycolatopsis	Amycolatopsis nigrescens
Aestuariicella hydrocarbonica	Bacteria	Unidentified	Pseudomonadota	Gammaproteobacteria	Cellvibrionales	Cellvibrionaceae	Aestuariicella	Aestuariicella hydrocarbonica
Actinopolyspora alba	Bacteria	Unidentified	Actinomycetota	Actinomycetes	Actinopolysporales	Actinopolysporaceae	Actinopolyspora	Actinopolyspora alba
Okeania_Unidentified	Bacteria	Unidentified	Cyanobacteriota	Cyanophyceae	Oscillatoriales	Oscillatoriaceae	Okeania	Unidentified
Desulfobacca sp. RBG_16_60_12	Bacteria	Unidentified	Thermodesulfobacteriota	Desulfobaccia	Desulfobaccales	Desulfobaccaceae	Desulfobacca	Desulfobacca sp. RBG_16_60_12
Brucella neotomae	Bacteria	Unidentified	Pseudomonadota	Alphaproteobacteria	Hyphomicrobiales	Brucellaceae	Brucella	Brucella neotomae
Gammaproteobacteria bacterium 13_2_20CM_66_19	Bacteria	Unidentified	Pseudomonadota	Gammaproteobacteria	Unidentified	Unidentified	Unidentified	Gammaproteobacteria bacterium 13_2_20CM_66_19
Actinomadura syzygii	Bacteria	Unidentified	Actinomycetota	Actinomycetes	Streptosporangiales	Thermomonosporaceae	Actinomadura	Actinomadura syzygii
Cupriavidus pauculus	Bacteria	Unidentified	Pseudomonadota	Betaproteobacteria	Burkholderiales	Burkholderiaceae	Cupriavidus	Cupriavidus pauculus
Actinacidiphila rubida	Bacteria	Unidentified	Actinomycetota	Actinomycetes	Kitasatosporales	Streptomycetaceae	Actinacidiphila	Actinacidiphila rubida
Betaproteobacteria bacterium RIFCSPLOWO2_02_64_14	Bacteria	Unidentified	Pseudomonadota	Betaproteobacteria	Unidentified	Unidentified	Unidentified	Betaproteobacteria bacterium RIFCSPLOWO2_02_64_14
Paraburkholderia caffeinilytica	Bacteria	Unidentified	Pseudomonadota	Betaproteobacteria	Burkholderiales	Burkholderiaceae	Paraburkholderia	Paraburkholderia caffeinilytica
Methylobacterium haplocladii	Bacteria	Unidentified	Pseudomonadota	Alphaproteobacteria	Hyphomicrobiales	Methylobacteriaceae	Methylobacterium	Methylobacterium haplocladii
Paraconexibacter algicola	Bacteria	Unidentified	Actinomycetota	Thermoleophilia	Solirubrobacterales	Paraconexibacteraceae	Paraconexibacter	Paraconexibacter algicola
Reyranella sp. CPCC 100927	Bacteria	Unidentified	Pseudomonadota	Alphaproteobacteria	Hyphomicrobiales	Reyranellaceae	Reyranella	Reyranella sp. CPCC 100927
Mycolicibacterium brumae	Bacteria	Unidentified	Actinomycetota	Actinomycetes	Mycobacteriales	Mycobacteriaceae	Mycolicibacterium	Mycolicibacterium brumae
Mycolicibacterium xanthum	Bacteria	Unidentified	Actinomycetota	Actinomycetes	Mycobacteriales	Mycobacteriaceae	Mycolicibacterium	Mycolicibacterium xanthum
Bradyrhizobium sp. AUGA SZCCT0182	Bacteria	Unidentified	Pseudomonadota	Alphaproteobacteria	Hyphomicrobiales	Nitrobacteraceae	Bradyrhizobium	Bradyrhizobium sp. AUGA SZCCT0182
Azorhizobium doebereinerae	Bacteria	Unidentified	Pseudomonadota	Alphaproteobacteria	Hyphomicrobiales	Xanthobacteraceae	Azorhizobium	Azorhizobium doebereinerae
Actinokineospora pegani	Bacteria	Unidentified	Actinomycetota	Actinomycetes	Pseudonocardiales	Pseudonocardiaceae	Actinokineospora	Actinokineospora pegani
uncultured Desulfovibrio sp.	Bacteria	Unidentified	Thermodesulfobacteriota	Desulfovibrionia	Desulfovibrionales	Desulfovibrionaceae	Desulfovibrio	uncultured Desulfovibrio sp.
Mycolicibacterium sphagni	Bacteria	Unidentified	Actinomycetota	Actinomycetes	Mycobacteriales	Mycobacteriaceae	Mycolicibacterium	Mycolicibacterium sphagni
Akkermansia sp. N21169	Bacteria	Unidentified	Verrucomicrobiota	Verrucomicrobiae	Verrucomicrobiales	Akkermansiaceae	Akkermansia	Akkermansia sp. N21169
Streptacidiphilus carbonis	Bacteria	Unidentified	Actinomycetota	Actinomycetes	Kitasatosporales	Streptomycetaceae	Streptacidiphilus	Streptacidiphilus carbonis
Paraburkholderia saeva	Bacteria	Unidentified	Pseudomonadota	Betaproteobacteria	Burkholderiales	Burkholderiaceae	Paraburkholderia	Paraburkholderia saeva
Longispora fulva	Bacteria	Unidentified	Actinomycetota	Actinomycetes	Micromonosporales	Micromonosporaceae	Longispora	Longispora fulva
[truncated: 23,468 more rows]

## Sheet: Species_Fungi
SpeciesID	Domain	Kingdom	Phylum	Class	Order	Family	Genus	Species
Agaricales_Unidentified	Eukaryota	Fungi	Basidiomycota	Agaricomycetes	Agaricales	Unidentified	Unidentified	Unidentified
Tricholoma matsutake	Eukaryota	Fungi	Basidiomycota	Agaricomycetes	Agaricales	Tricholomataceae	Tricholoma	Tricholoma matsutake
Leotiomycetes_Unidentified	Eukaryota	Fungi	Ascomycota	Leotiomycetes	Unidentified	Unidentified	Unidentified	Unidentified
Agaricomycetes_Unidentified	Eukaryota	Fungi	Basidiomycota	Agaricomycetes	Unidentified	Unidentified	Unidentified	Unidentified
Ascomycota_Unidentified	Eukaryota	Fungi	Ascomycota	Unidentified	Unidentified	Unidentified	Unidentified	Unidentified
Lipomyces starkeyi	Eukaryota	Fungi	Ascomycota	Saccharomycetes	Saccharomycetales	Lipomycetaceae	Lipomyces	Lipomyces starkeyi
Mytilinidiaceae_Unidentified	Eukaryota	Fungi	Ascomycota	Dothideomycetes	Mytilinidiales	Mytilinidiaceae	Unidentified	Unidentified
Fungi_Unidentified	Eukaryota	Fungi	Unidentified	Unidentified	Unidentified	Unidentified	Unidentified	Unidentified
Pleurostoma richardsiae	Eukaryota	Fungi	Ascomycota	Sordariomycetes	Calosphaeriales	Pleurostomataceae	Pleurostoma	Pleurostoma richardsiae
Phialocephala subalpina	Eukaryota	Fungi	Ascomycota	Leotiomycetes	Helotiales	Mollisiaceae	Phialocephala	Phialocephala subalpina
Mucorales_Unidentified	Eukaryota	Fungi	Mucoromycota	Mucoromycetes	Mucorales	Unidentified	Unidentified	Unidentified
Oidiodendron maius	Eukaryota	Fungi	Ascomycota	Leotiomycetes	Unidentified	Myxotrichaceae	Oidiodendron	Oidiodendron maius
Hypocreales_Unidentified	Eukaryota	Fungi	Ascomycota	Sordariomycetes	Hypocreales	Unidentified	Unidentified	Unidentified
Hyphodiscus hymeniophilus	Eukaryota	Fungi	Ascomycota	Leotiomycetes	Helotiales	Hyphodiscaceae	Hyphodiscus	Hyphodiscus hymeniophilus
Mucoromycota_Unidentified	Eukaryota	Fungi	Mucoromycota	Unidentified	Unidentified	Unidentified	Unidentified	Unidentified
Lyophyllum atratum	Eukaryota	Fungi	Basidiomycota	Agaricomycetes	Agaricales	Lyophyllaceae	Lyophyllum	Lyophyllum atratum
Hypsizygus marmoreus	Eukaryota	Fungi	Basidiomycota	Agaricomycetes	Agaricales	Lyophyllaceae	Hypsizygus	Hypsizygus marmoreus
Pseudogymnoascus_Unidentified	Eukaryota	Fungi	Ascomycota	Leotiomycetes	Unidentified	Pseudeurotiaceae	Pseudogymnoascus	Unidentified
Aureobasidium melanogenum	Eukaryota	Fungi	Ascomycota	Dothideomycetes	Dothideales	Saccotheciaceae	Aureobasidium	Aureobasidium melanogenum
Laccaria amethystina	Eukaryota	Fungi	Basidiomycota	Agaricomycetes	Agaricales	Hydnangiaceae	Laccaria	Laccaria amethystina
Piloderma croceum	Eukaryota	Fungi	Basidiomycota	Agaricomycetes	Atheliales	Atheliaceae	Piloderma	Piloderma croceum
Umbelopsis sp. PMI_123	Eukaryota	Fungi	Mucoromycota	Umbelopsidomycetes	Umbelopsidales	Umbelopsidaceae	Umbelopsis	Umbelopsis sp. PMI_123
Geoglossum_Unidentified	Eukaryota	Fungi	Ascomycota	Geoglossomycetes	Geoglossales	Geoglossaceae	Geoglossum	Unidentified
Aspergillus_Unidentified	Eukaryota	Fungi	Ascomycota	Eurotiomycetes	Eurotiales	Aspergillaceae	Aspergillus	Unidentified
Lyophyllaceae_Unidentified	Eukaryota	Fungi	Basidiomycota	Agaricomycetes	Agaricales	Lyophyllaceae	Unidentified	Unidentified
Pseudogymnoascus sp. WSF 3629	Eukaryota	Fungi	Ascomycota	Leotiomycetes	Unidentified	Pseudeurotiaceae	Pseudogymnoascus	Pseudogymnoascus sp. WSF 3629
Tricholoma_Unidentified	Eukaryota	Fungi	Basidiomycota	Agaricomycetes	Agaricales	Tricholomataceae	Tricholoma	Unidentified
Lyophyllum shimeji	Eukaryota	Fungi	Basidiomycota	Agaricomycetes	Agaricales	Lyophyllaceae	Lyophyllum	Lyophyllum shimeji
Pseudogymnoascus sp. 05NY08	Eukaryota	Fungi	Ascomycota	Leotiomycetes	Unidentified	Pseudeurotiaceae	Pseudogymnoascus	Pseudogymnoascus sp. 05NY08
Pleosporales_Unidentified	Eukaryota	Fungi	Ascomycota	Dothideomycetes	Pleosporales	Unidentified	Unidentified	Unidentified
Mytilinidiales_Unidentified	Eukaryota	Fungi	Ascomycota	Dothideomycetes	Mytilinidiales	Unidentified	Unidentified	Unidentified
Helotiales_Unidentified	Eukaryota	Fungi	Ascomycota	Leotiomycetes	Helotiales	Unidentified	Unidentified	Unidentified
Halenospora varia	Eukaryota	Fungi	Ascomycota	Leotiomycetes	Helotiales	Tricladiaceae	Halenospora	Halenospora varia
Rhizodiscina lignyota	Eukaryota	Fungi	Ascomycota	Dothideomycetes	Aulographales	Rhizodiscinaceae	Rhizodiscina	Rhizodiscina lignyota
Pseudogymnoascus destructans	Eukaryota	Fungi	Ascomycota	Leotiomycetes	Unidentified	Pseudeurotiaceae	Pseudogymnoascus	Pseudogymnoascus destructans
Sordariomycetes_Unidentified	Eukaryota	Fungi	Ascomycota	Sordariomycetes	Unidentified	Unidentified	Unidentified	Unidentified
Umbelopsis_Unidentified	Eukaryota	Fungi	Mucoromycota	Umbelopsidomycetes	Umbelopsidales	Umbelopsidaceae	Umbelopsis	Unidentified
Eurotiomycetes_Unidentified	Eukaryota	Fungi	Ascomycota	Eurotiomycetes	Unidentified	Unidentified	Unidentified	Unidentified
Amorphotheca resinae	Eukaryota	Fungi	Ascomycota	Leotiomycetes	Helotiales	Amorphothecaceae	Amorphotheca	Amorphotheca resinae
Xylogone sp. PMI_703	Eukaryota	Fungi	Ascomycota	Leotiomycetes	Unidentified	Unidentified	Xylogone	Xylogone sp. PMI_703
Dothideomycetes_Unidentified	Eukaryota	Fungi	Ascomycota	Dothideomycetes	Unidentified	Unidentified	Unidentified	Unidentified
Scytalidium lignicola	Eukaryota	Fungi	Ascomycota	Leotiomycetes	Unidentified	Unidentified	Scytalidium	Scytalidium lignicola
Helicocarpus griseus	Eukaryota	Fungi	Ascomycota	Eurotiomycetes	Onygenales	Ajellomycetaceae	Helicocarpus	Helicocarpus griseus
Russula brevipes	Eukaryota	Fungi	Basidiomycota	Agaricomycetes	Russulales	Russulaceae	Russula	Russula brevipes
Eurotiales_Unidentified	Eukaryota	Fungi	Ascomycota	Eurotiomycetes	Eurotiales	Unidentified	Unidentified	Unidentified
Amylocarpus encephaloides	Eukaryota	Fungi	Ascomycota	Leotiomycetes	Helotiales	Unidentified	Amylocarpus	Amylocarpus encephaloides
Erysiphaceae_Unidentified	Eukaryota	Fungi	Ascomycota	Leotiomycetes	Erysiphales	Erysiphaceae	Unidentified	Unidentified
Pseudogymnoascus sp. VKM F-4520 (FW-2644)	Eukaryota	Fungi	Ascomycota	Leotiomycetes	Unidentified	Pseudeurotiaceae	Pseudogymnoascus	Pseudogymnoascus sp. VKM F-4520 (FW-2644)
Hyaloscypha_Unidentified	Eukaryota	Fungi	Ascomycota	Leotiomycetes	Helotiales	Hyaloscyphaceae	Hyaloscypha	Unidentified
Tricholoma bakamatsutake	Eukaryota	Fungi	Basidiomycota	Agaricomycetes	Agaricales	Tricholomataceae	Tricholoma	Tricholoma bakamatsutake
Coleophoma cylindrospora	Eukaryota	Fungi	Ascomycota	Leotiomycetes	Helotiales	Dermateaceae	Coleophoma	Coleophoma cylindrospora
Tricholomella constricta	Eukaryota	Fungi	Basidiomycota	Agaricomycetes	Agaricales	Lyophyllaceae	Tricholomella	Tricholomella constricta
Amanita inopinata	Eukaryota	Fungi	Basidiomycota	Agaricomycetes	Agaricales	Amanitaceae	Amanita	Amanita inopinata
Clavicipitaceae_Unidentified	Eukaryota	Fungi	Ascomycota	Sordariomycetes	Hypocreales	Clavicipitaceae	Unidentified	Unidentified
Bisporella sp. PMI_857	Eukaryota	Fungi	Ascomycota	Leotiomycetes	Helotiales	Helotiaceae	Bisporella	Bisporella sp. PMI_857
Pseudogymnoascus sp. VKM F-3775	Eukaryota	Fungi	Ascomycota	Leotiomycetes	Unidentified	Pseudeurotiaceae	Pseudogymnoascus	Pseudogymnoascus sp. VKM F-3775
Phlegmacium glaucopus	Eukaryota	Fungi	Basidiomycota	Agaricomycetes	Agaricales	Cortinariaceae	Phlegmacium	Phlegmacium glaucopus
Mollisiaceae_Unidentified	Eukaryota	Fungi	Ascomycota	Leotiomycetes	Helotiales	Mollisiaceae	Unidentified	Unidentified
Cudoniella acicularis	Eukaryota	Fungi	Ascomycota	Leotiomycetes	Helotiales	Tricladiaceae	Cudoniella	Cudoniella acicularis
Aspergillaceae_Unidentified	Eukaryota	Fungi	Ascomycota	Eurotiomycetes	Eurotiales	Aspergillaceae	Unidentified	Unidentified
Lichtheimiaceae_Unidentified	Eukaryota	Fungi	Mucoromycota	Mucoromycetes	Mucorales	Lichtheimiaceae	Unidentified	Unidentified
Microthyrium microscopicum	Eukaryota	Fungi	Ascomycota	Dothideomycetes	Microthyriales	Microthyriaceae	Microthyrium	Microthyrium microscopicum
Hyaloscypha variabilis	Eukaryota	Fungi	Ascomycota	Leotiomycetes	Helotiales	Hyaloscyphaceae	Hyaloscypha	Hyaloscypha variabilis
Exophiala sideris	Eukaryota	Fungi	Ascomycota	Eurotiomycetes	Chaetothyriales	Herpotrichiellaceae	Exophiala	Exophiala sideris
Leptodontidium sp. 2 PMI_412	Eukaryota	Fungi	Ascomycota	Leotiomycetes	Helotiales	Leptodontidiaceae	Leptodontidium	Leptodontidium sp. 2 PMI_412
Lophium mytilinum	Eukaryota	Fungi	Ascomycota	Dothideomycetes	Mytilinidiales	Mytilinidiaceae	Lophium	Lophium mytilinum
Glarea lozoyensis	Eukaryota	Fungi	Ascomycota	Leotiomycetes	Helotiales	Helotiaceae	Glarea	Glarea lozoyensis
Metarhizium_Unidentified	Eukaryota	Fungi	Ascomycota	Sordariomycetes	Hypocreales	Clavicipitaceae	Metarhizium	Unidentified
Saitozyma_Unidentified	Eukaryota	Fungi	Basidiomycota	Tremellomycetes	Tremellales	Trimorphomycetaceae	Saitozyma	Unidentified
Apophysomyces sp. BC1015	Eukaryota	Fungi	Mucoromycota	Mucoromycetes	Mucorales	Mucoraceae	Apophysomyces	Apophysomyces sp. BC1015
Bondarzewia mesenterica	Eukaryota	Fungi	Basidiomycota	Agaricomycetes	Russulales	Bondarzewiaceae	Bondarzewia	Bondarzewia mesenterica
Mytilinidion resinicola	Eukaryota	Fungi	Ascomycota	Dothideomycetes	Mytilinidiales	Mytilinidiaceae	Mytilinidion	Mytilinidion resinicola
Podosphaera aphanis	Eukaryota	Fungi	Ascomycota	Leotiomycetes	Erysiphales	Erysiphaceae	Podosphaera	Podosphaera aphanis
Penicillium_Unidentified	Eukaryota	Fungi	Ascomycota	Eurotiomycetes	Eurotiales	Aspergillaceae	Penicillium	Unidentified
Mortierellaceae_Unidentified	Eukaryota	Fungi	Mucoromycota	Mortierellomycetes	Mortierellales	Mortierellaceae	Unidentified	Unidentified
Niorma chrysophthalma	Eukaryota	Fungi	Ascomycota	Lecanoromycetes	Teloschistales	Teloschistaceae	Niorma	Niorma chrysophthalma
Penicillium concentricum	Eukaryota	Fungi	Ascomycota	Eurotiomycetes	Eurotiales	Aspergillaceae	Penicillium	Penicillium concentricum
Apophysomyces_Unidentified	Eukaryota	Fungi	Mucoromycota	Mucoromycetes	Mucorales	Mucoraceae	Apophysomyces	Unidentified
Pseudogymnoascus sp. VKM F-103	Eukaryota	Fungi	Ascomycota	Leotiomycetes	Unidentified	Pseudeurotiaceae	Pseudogymnoascus	Pseudogymnoascus sp. VKM F-103
Basidiomycota_Unidentified	Eukaryota	Fungi	Basidiomycota	Unidentified	Unidentified	Unidentified	Unidentified	Unidentified
Bifiguratus adelaidae	Eukaryota	Fungi	Mucoromycota	Endogonomycetes	Endogonales	Unidentified	Bifiguratus	Bifiguratus adelaidae
Pseudogymnoascus sp. VKM F-4517 (FW-2822)	Eukaryota	Fungi	Ascomycota	Leotiomycetes	Unidentified	Pseudeurotiaceae	Pseudogymnoascus	Pseudogymnoascus sp. VKM F-4517 (FW-2822)
Glonium stellatum	Eukaryota	Fungi	Ascomycota	Dothideomycetes	Unidentified	Gloniaceae	Glonium	Glonium stellatum
Aspergillus melleus	Eukaryota	Fungi	Ascomycota	Eurotiomycetes	Eurotiales	Aspergillaceae	Aspergillus	Aspergillus melleus
Pleurotus djamor	Eukaryota	Fungi	Basidiomycota	Agaricomycetes	Agaricales	Pleurotaceae	Pleurotus	Pleurotus djamor
Pseudogymnoascus sp. 03VT05	Eukaryota	Fungi	Ascomycota	Leotiomycetes	Unidentified	Pseudeurotiaceae	Pseudogymnoascus	Pseudogymnoascus sp. 03VT05
Cadophora sp. DSE1049	Eukaryota	Fungi	Ascomycota	Leotiomycetes	Helotiales	Unidentified	Cadophora	Cadophora sp. DSE1049
Russula earlei	Eukaryota	Fungi	Basidiomycota	Agaricomycetes	Russulales	Russulaceae	Russula	Russula earlei
Radiomyces spectabilis	Eukaryota	Fungi	Mucoromycota	Mucoromycetes	Mucorales	Radiomycetaceae	Radiomyces	Radiomyces spectabilis
Laccaria bicolor	Eukaryota	Fungi	Basidiomycota	Agaricomycetes	Agaricales	Hydnangiaceae	Laccaria	Laccaria bicolor
Multifurca ochricompacta	Eukaryota	Fungi	Basidiomycota	Agaricomycetes	Russulales	Russulaceae	Multifurca	Multifurca ochricompacta
Pseudogymnoascus sp. VKM F-4518 (FW-2643)	Eukaryota	Fungi	Ascomycota	Leotiomycetes	Unidentified	Pseudeurotiaceae	Pseudogymnoascus	Pseudogymnoascus sp. VKM F-4518 (FW-2643)
Lepidopterella palustris	Eukaryota	Fungi	Ascomycota	Dothideomycetes	Mytilinidiales	Argynnaceae	Lepidopterella	Lepidopterella palustris
Geoglossum simile	Eukaryota	Fungi	Ascomycota	Geoglossomycetes	Geoglossales	Geoglossaceae	Geoglossum	Geoglossum simile
Leucocoprinus birnbaumii	Eukaryota	Fungi	Basidiomycota	Agaricomycetes	Agaricales	Agaricaceae	Leucocoprinus	Leucocoprinus birnbaumii
Hymenoscyphus varicosporioides	Eukaryota	Fungi	Ascomycota	Leotiomycetes	Helotiales	Helotiaceae	Hymenoscyphus	Hymenoscyphus varicosporioides
Pseudogymnoascus verrucosus	Eukaryota	Fungi	Ascomycota	Leotiomycetes	Unidentified	Pseudeurotiaceae	Pseudogymnoascus	Pseudogymnoascus verrucosus
Gautieria morchelliformis	Eukaryota	Fungi	Basidiomycota	Agaricomycetes	Gomphales	Gautieriaceae	Gautieria	Gautieria morchelliformis
Agrocybe chaxingu	Eukaryota	Fungi	Basidiomycota	Agaricomycetes	Agaricales	Strophariaceae	Agrocybe	Agrocybe chaxingu
Phellinidium pouzarii	Eukaryota	Fungi	Basidiomycota	Agaricomycetes	Hymenochaetales	Hymenochaetaceae	Phellinidium	Phellinidium pouzarii
Rhexocercosporidium sp. MPI-PUGE-AT-0058	Eukaryota	Fungi	Ascomycota	Leotiomycetes	Helotiales	Unidentified	Rhexocercosporidium	Rhexocercosporidium sp. MPI-PUGE-AT-0058
Rhinocladiella mackenziei	Eukaryota	Fungi	Ascomycota	Eurotiomycetes	Chaetothyriales	Herpotrichiellaceae	Rhinocladiella	Rhinocladiella mackenziei
Trichocomaceae_Unidentified	Eukaryota	Fungi	Ascomycota	Eurotiomycetes	Eurotiales	Trichocomaceae	Unidentified	Unidentified
Rasamsonia emersonii	Eukaryota	Fungi	Ascomycota	Eurotiomycetes	Eurotiales	Trichocomaceae	Rasamsonia	Rasamsonia emersonii
Tilletia_Unidentified	Eukaryota	Fungi	Basidiomycota	Exobasidiomycetes	Tilletiales	Tilletiaceae	Tilletia	Unidentified
Melanomma pulvis-pyrius	Eukaryota	Fungi	Ascomycota	Dothideomycetes	Pleosporales	Melanommataceae	Melanomma	Melanomma pulvis-pyrius
Paecilomyces variotii	Eukaryota	Fungi	Ascomycota	Eurotiomycetes	Eurotiales	Thermoascaceae	Paecilomyces	Paecilomyces variotii
Chaetothyriales sp. CBS 134916	Eukaryota	Fungi	Ascomycota	Eurotiomycetes	Chaetothyriales	Unidentified	Unidentified	Chaetothyriales sp. CBS 134916
Acephala macrosclerotiorum	Eukaryota	Fungi	Ascomycota	Leotiomycetes	Helotiales	Mollisiaceae	Acephala	Acephala macrosclerotiorum
Lyophyllum_Unidentified	Eukaryota	Fungi	Basidiomycota	Agaricomycetes	Agaricales	Lyophyllaceae	Lyophyllum	Unidentified
Hymenoscyphus fraxineus	Eukaryota	Fungi	Ascomycota	Leotiomycetes	Helotiales	Helotiaceae	Hymenoscyphus	Hymenoscyphus fraxineus
Hyaloscypha hepaticicola	Eukaryota	Fungi	Ascomycota	Leotiomycetes	Helotiales	Hyaloscyphaceae	Hyaloscypha	Hyaloscypha hepaticicola
Trichomonascus ciferrii	Eukaryota	Fungi	Ascomycota	Saccharomycetes	Saccharomycetales	Trichomonascaceae	Trichomonascus	Trichomonascus ciferrii
Trichoderma asperellum	Eukaryota	Fungi	Ascomycota	Sordariomycetes	Hypocreales	Hypocreaceae	Trichoderma	Trichoderma asperellum
Fonsecaea multimorphosa	Eukaryota	Fungi	Ascomycota	Eurotiomycetes	Chaetothyriales	Herpotrichiellaceae	Fonsecaea	Fonsecaea multimorphosa
Infundibulicybe gibba	Eukaryota	Fungi	Basidiomycota	Agaricomycetes	Agaricales	Unidentified	Infundibulicybe	Infundibulicybe gibba
Scytalidium sp. 3C	Eukaryota	Fungi	Ascomycota	Leotiomycetes	Unidentified	Unidentified	Scytalidium	Scytalidium sp. 3C
Zalerion maritima	Eukaryota	Fungi	Ascomycota	Sordariomycetes	Lulworthiales	Lulworthiaceae	Zalerion	Zalerion maritima
Rutstroemia sp. NJR-2017a WRK4	Eukaryota	Fungi	Ascomycota	Leotiomycetes	Helotiales	Rutstroemiaceae	Rutstroemia	Rutstroemia sp. NJR-2017a WRK4
Venustampulla echinocandica	Eukaryota	Fungi	Ascomycota	Leotiomycetes	Helotiales	Pleuroascaceae	Venustampulla	Venustampulla echinocandica
Amanita brunnescens	Eukaryota	Fungi	Basidiomycota	Agaricomycetes	Agaricales	Amanitaceae	Amanita	Amanita brunnescens
Ganoderma sinense	Eukaryota	Fungi	Basidiomycota	Agaricomycetes	Polyporales	Polyporaceae	Ganoderma	Ganoderma sinense
Rhynchosporium_Unidentified	Eukaryota	Fungi	Ascomycota	Leotiomycetes	Helotiales	Ploettnerulaceae	Rhynchosporium	Unidentified
Ramaria rubella	Eukaryota	Fungi	Basidiomycota	Agaricomycetes	Gomphales	Gomphaceae	Ramaria	Ramaria rubella
Hypoxylaceae_Unidentified	Eukaryota	Fungi	Ascomycota	Sordariomycetes	Xylariales	Hypoxylaceae	Unidentified	Unidentified
Penicillium lagena	Eukaryota	Fungi	Ascomycota	Eurotiomycetes	Eurotiales	Aspergillaceae	Penicillium	Penicillium lagena
Lachnellula suecica	Eukaryota	Fungi	Ascomycota	Leotiomycetes	Helotiales	Lachnaceae	Lachnellula	Lachnellula suecica
Umbelopsis vinacea	Eukaryota	Fungi	Mucoromycota	Umbelopsidomycetes	Umbelopsidales	Umbelopsidaceae	Umbelopsis	Umbelopsis vinacea
Glomeromycetes_Unidentified	Eukaryota	Fungi	Mucoromycota	Glomeromycetes	Unidentified	Unidentified	Unidentified	Unidentified
Cladophialophora immunda	Eukaryota	Fungi	Ascomycota	Eurotiomycetes	Chaetothyriales	Herpotrichiellaceae	Cladophialophora	Cladophialophora immunda
Trametopsis cervina	Eukaryota	Fungi	Basidiomycota	Agaricomycetes	Polyporales	Irpicaceae	Trametopsis	Trametopsis cervina
Pseudogymnoascus sp. VKM F-4519 (FW-2642)	Eukaryota	Fungi	Ascomycota	Leotiomycetes	Unidentified	Pseudeurotiaceae	Pseudogymnoascus	Pseudogymnoascus sp. VKM F-4519 (FW-2642)
Mycena_Unidentified	Eukaryota	Fungi	Basidiomycota	Agaricomycetes	Agaricales	Mycenaceae	Mycena	Unidentified
Elaphomyces granulatus	Eukaryota	Fungi	Ascomycota	Eurotiomycetes	Eurotiales	Elaphomycetaceae	Elaphomyces	Elaphomyces granulatus
Ascochyta rabiei	Eukaryota	Fungi	Ascomycota	Dothideomycetes	Pleosporales	Didymellaceae	Ascochyta	Ascochyta rabiei
Herpotrichiellaceae_Unidentified	Eukaryota	Fungi	Ascomycota	Eurotiomycetes	Chaetothyriales	Herpotrichiellaceae	Unidentified	Unidentified
Linnemannia gamsii	Eukaryota	Fungi	Mucoromycota	Mortierellomycetes	Mortierellales	Mortierellaceae	Linnemannia	Linnemannia gamsii
Hyaloscypha bicolor	Eukaryota	Fungi	Ascomycota	Leotiomycetes	Helotiales	Hyaloscyphaceae	Hyaloscypha	Hyaloscypha bicolor
Umbelopsis isabellina	Eukaryota	Fungi	Mucoromycota	Umbelopsidomycetes	Umbelopsidales	Umbelopsidaceae	Umbelopsis	Umbelopsis isabellina
Lentinula raphanica	Eukaryota	Fungi	Basidiomycota	Agaricomycetes	Agaricales	Omphalotaceae	Lentinula	Lentinula raphanica
Hebeloma cylindrosporum	Eukaryota	Fungi	Basidiomycota	Agaricomycetes	Agaricales	Hymenogastraceae	Hebeloma	Hebeloma cylindrosporum
Pseudogymnoascus sp. VKM F-3557	Eukaryota	Fungi	Ascomycota	Leotiomycetes	Unidentified	Pseudeurotiaceae	Pseudogymnoascus	Pseudogymnoascus sp. VKM F-3557
Byssothecium circinans	Eukaryota	Fungi	Ascomycota	Dothideomycetes	Pleosporales	Massarinaceae	Byssothecium	Byssothecium circinans
Gymnopilus dilepis	Eukaryota	Fungi	Basidiomycota	Agaricomycetes	Agaricales	Hymenogastraceae	Gymnopilus	Gymnopilus dilepis
Claussenomyces sp. TS43310	Eukaryota	Fungi	Ascomycota	Leotiomycetes	Leotiales	Tympanidaceae	Claussenomyces	Claussenomyces sp. TS43310
Pisolithus_Unidentified	Eukaryota	Fungi	Basidiomycota	Agaricomycetes	Boletales	Pisolithaceae	Pisolithus	Unidentified
Chaetomium globosum	Eukaryota	Fungi	Ascomycota	Sordariomycetes	Sordariales	Chaetomiaceae	Chaetomium	Chaetomium globosum
Psilocybe cyanescens	Eukaryota	Fungi	Basidiomycota	Agaricomycetes	Agaricales	Strophariaceae	Psilocybe	Psilocybe cyanescens
Rhizopus_Unidentified	Eukaryota	Fungi	Mucoromycota	Mucoromycetes	Mucorales	Rhizopodaceae	Rhizopus	Unidentified
Apophysomyces sp. BC1034	Eukaryota	Fungi	Mucoromycota	Mucoromycetes	Mucorales	Mucoraceae	Apophysomyces	Apophysomyces sp. BC1034
Aspergillus fischeri	Eukaryota	Fungi	Ascomycota	Eurotiomycetes	Eurotiales	Aspergillaceae	Aspergillus	Aspergillus fischeri
Monilinia fructicola	Eukaryota	Fungi	Ascomycota	Leotiomycetes	Helotiales	Sclerotiniaceae	Monilinia	Monilinia fructicola
Pleurotus_Unidentified	Eukaryota	Fungi	Basidiomycota	Agaricomycetes	Agaricales	Pleurotaceae	Pleurotus	Unidentified
Suillus lakei	Eukaryota	Fungi	Basidiomycota	Agaricomycetes	Boletales	Suillaceae	Suillus	Suillus lakei
Neoarthrinium moseri	Eukaryota	Fungi	Ascomycota	Sordariomycetes	Unidentified	Unidentified	Neoarthrinium	Neoarthrinium moseri
Chrysosporium merdarium	Eukaryota	Fungi	Ascomycota	Eurotiomycetes	Onygenales	Onygenaceae	Chrysosporium	Chrysosporium merdarium
Pseudogymnoascus sp. VKM F-4515 (FW-2607)	Eukaryota	Fungi	Ascomycota	Leotiomycetes	Unidentified	Pseudeurotiaceae	Pseudogymnoascus	Pseudogymnoascus sp. VKM F-4515 (FW-2607)
Aspergillus fumigatus	Eukaryota	Fungi	Ascomycota	Eurotiomycetes	Eurotiales	Aspergillaceae	Aspergillus	Aspergillus fumigatus
Alternaria tenuissima	Eukaryota	Fungi	Ascomycota	Dothideomycetes	Pleosporales	Pleosporaceae	Alternaria	Alternaria tenuissima
Rhizopus arrhizus	Eukaryota	Fungi	Mucoromycota	Mucoromycetes	Mucorales	Rhizopodaceae	Rhizopus	Rhizopus arrhizus
Lactarius_Unidentified	Eukaryota	Fungi	Basidiomycota	Agaricomycetes	Russulales	Russulaceae	Lactarius	Unidentified
Pseudohyphozyma bogoriensis	Eukaryota	Fungi	Basidiomycota	Microbotryomycetes	Unidentified	Chrysozymaceae	Pseudohyphozyma	Pseudohyphozyma bogoriensis
Fusarium oxysporum	Eukaryota	Fungi	Ascomycota	Sordariomycetes	Hypocreales	Nectriaceae	Fusarium	Fusarium oxysporum
Arthroderma uncinatum	Eukaryota	Fungi	Ascomycota	Eurotiomycetes	Onygenales	Arthrodermataceae	Arthroderma	Arthroderma uncinatum
Coprinellus aureogranulatus	Eukaryota	Fungi	Basidiomycota	Agaricomycetes	Agaricales	Psathyrellaceae	Coprinellus	Coprinellus aureogranulatus
Pseudogymnoascus sp. 23342-1-I1	Eukaryota	Fungi	Ascomycota	Leotiomycetes	Unidentified	Pseudeurotiaceae	Pseudogymnoascus	Pseudogymnoascus sp. 23342-1-I1
Lachnellula_Unidentified	Eukaryota	Fungi	Ascomycota	Leotiomycetes	Helotiales	Lachnaceae	Lachnellula	Unidentified
Penicillium sp. IBT 16267x	Eukaryota	Fungi	Ascomycota	Eurotiomycetes	Eurotiales	Aspergillaceae	Penicillium	Penicillium sp. IBT 16267x
Plenodomus lindquistii	Eukaryota	Fungi	Ascomycota	Dothideomycetes	Pleosporales	Leptosphaeriaceae	Plenodomus	Plenodomus lindquistii
Amanita rubescens	Eukaryota	Fungi	Basidiomycota	Agaricomycetes	Agaricales	Amanitaceae	Amanita	Amanita rubescens
Penicillium verrucosum	Eukaryota	Fungi	Ascomycota	Eurotiomycetes	Eurotiales	Aspergillaceae	Penicillium	Penicillium verrucosum
Phanerochaete carnosa	Eukaryota	Fungi	Basidiomycota	Agaricomycetes	Polyporales	Phanerochaetaceae	Phanerochaete	Phanerochaete carnosa
Russula aff. rugulosa BPL654	Eukaryota	Fungi	Basidiomycota	Agaricomycetes	Russulales	Russulaceae	Russula	Russula aff. rugulosa BPL654
Lactifluus volemus	Eukaryota	Fungi	Basidiomycota	Agaricomycetes	Russulales	Russulaceae	Lactifluus	Lactifluus volemus
Chlorociboria aeruginascens	Eukaryota	Fungi	Ascomycota	Leotiomycetes	Helotiales	Chlorociboriaceae	Chlorociboria	Chlorociboria aeruginascens
Lactarius quietus	Eukaryota	Fungi	Basidiomycota	Agaricomycetes	Russulales	Russulaceae	Lactarius	Lactarius quietus
Golovinomyces cichoracearum	Eukaryota	Fungi	Ascomycota	Leotiomycetes	Erysiphales	Erysiphaceae	Golovinomyces	Golovinomyces cichoracearum
Glutinoglossum americanum	Eukaryota	Fungi	Ascomycota	Geoglossomycetes	Geoglossales	Geoglossaceae	Glutinoglossum	Glutinoglossum americanum
Lachnellula hyalina	Eukaryota	Fungi	Ascomycota	Leotiomycetes	Helotiales	Lachnaceae	Lachnellula	Lachnellula hyalina
Trichoglossum hirsutum	Eukaryota	Fungi	Ascomycota	Geoglossomycetes	Geoglossales	Geoglossaceae	Trichoglossum	Trichoglossum hirsutum
Circinella minor	Eukaryota	Fungi	Mucoromycota	Mucoromycetes	Mucorales	Lichtheimiaceae	Circinella	Circinella minor
Tricladiaceae_Unidentified	Eukaryota	Fungi	Ascomycota	Leotiomycetes	Helotiales	Tricladiaceae	Unidentified	Unidentified
Cirrosporium novae-zelandiae	Eukaryota	Fungi	Ascomycota	Xylobotryomycetes	Xylobotryales	Cirrosporiaceae	Cirrosporium	Cirrosporium novae-zelandiae
Trichoderma harzianum	Eukaryota	Fungi	Ascomycota	Sordariomycetes	Hypocreales	Hypocreaceae	Trichoderma	Trichoderma harzianum
Ilyonectria destructans	Eukaryota	Fungi	Ascomycota	Sordariomycetes	Hypocreales	Nectriaceae	Ilyonectria	Ilyonectria destructans
Lactarius zonarius	Eukaryota	Fungi	Basidiomycota	Agaricomycetes	Russulales	Russulaceae	Lactarius	Lactarius zonarius
Agrocybe pediades	Eukaryota	Fungi	Basidiomycota	Agaricomycetes	Agaricales	Strophariaceae	Agrocybe	Agrocybe pediades
Hyaloscypha sp. PMI_1271	Eukaryota	Fungi	Ascomycota	Leotiomycetes	Helotiales	Hyaloscyphaceae	Hyaloscypha	Hyaloscypha sp. PMI_1271
Stipitochalara longipes	Eukaryota	Fungi	Ascomycota	Leotiomycetes	Helotiales	Hamatocanthoscyphaceae	Stipitochalara	Stipitochalara longipes
Sparassis crispa	Eukaryota	Fungi	Basidiomycota	Agaricomycetes	Polyporales	Sparassidaceae	Sparassis	Sparassis crispa
Coleophoma crateriformis	Eukaryota	Fungi	Ascomycota	Leotiomycetes	Helotiales	Dermateaceae	Coleophoma	Coleophoma crateriformis
Hysterangium stoloniferum	Eukaryota	Fungi	Basidiomycota	Agaricomycetes	Hysterangiales	Hysterangiaceae	Hysterangium	Hysterangium stoloniferum
Pyrenophora tritici-repentis	Eukaryota	Fungi	Ascomycota	Dothideomycetes	Pleosporales	Pleosporaceae	Pyrenophora	Pyrenophora tritici-repentis
Fusarium coffeatum	Eukaryota	Fungi	Ascomycota	Sordariomycetes	Hypocreales	Nectriaceae	Fusarium	Fusarium coffeatum
Talaromyces rugulosus	Eukaryota	Fungi	Ascomycota	Eurotiomycetes	Eurotiales	Trichocomaceae	Talaromyces	Talaromyces rugulosus
Pseudogymnoascus sp. 24MN13	Eukaryota	Fungi	Ascomycota	Leotiomycetes	Unidentified	Pseudeurotiaceae	Pseudogymnoascus	Pseudogymnoascus sp. 24MN13
Coniochaeta sp. PMI_546	Eukaryota	Fungi	Ascomycota	Sordariomycetes	Coniochaetales	Coniochaetaceae	Coniochaeta	Coniochaeta sp. PMI_546
Pseudogymnoascus sp. VKM F-4281 (FW-2241)	Eukaryota	Fungi	Ascomycota	Leotiomycetes	Unidentified	Pseudeurotiaceae	Pseudogymnoascus	Pseudogymnoascus sp. VKM F-4281 (FW-2241)
Hermanssonia centrifuga	Eukaryota	Fungi	Basidiomycota	Agaricomycetes	Polyporales	Meruliaceae	Hermanssonia	Hermanssonia centrifuga
Cenococcum geophilum	Eukaryota	Fungi	Ascomycota	Dothideomycetes	Unidentified	Gloniaceae	Cenococcum	Cenococcum geophilum
Phanerochaete sordida	Eukaryota	Fungi	Basidiomycota	Agaricomycetes	Polyporales	Phanerochaetaceae	Phanerochaete	Phanerochaete sordida
Tolypocladium capitatum	Eukaryota	Fungi	Ascomycota	Sordariomycetes	Hypocreales	Ophiocordycipitaceae	Tolypocladium	Tolypocladium capitatum
Pseudogymnoascus sp. VKM F-4246	Eukaryota	Fungi	Ascomycota	Leotiomycetes	Unidentified	Pseudeurotiaceae	Pseudogymnoascus	Pseudogymnoascus sp. VKM F-4246
Zopfia rhizophila	Eukaryota	Fungi	Ascomycota	Dothideomycetes	Unidentified	Zopfiaceae	Zopfia	Zopfia rhizophila
Cadophora malorum	Eukaryota	Fungi	Ascomycota	Leotiomycetes	Helotiales	Unidentified	Cadophora	Cadophora malorum
Mycena sanguinolenta	Eukaryota	Fungi	Basidiomycota	Agaricomycetes	Agaricales	Mycenaceae	Mycena	Mycena sanguinolenta
Ophiocordycipitaceae_Unidentified	Eukaryota	Fungi	Ascomycota	Sordariomycetes	Hypocreales	Ophiocordycipitaceae	Unidentified	Unidentified
Helotiales sp. DMI_Dod_QoI	Eukaryota	Fungi	Ascomycota	Leotiomycetes	Helotiales	Unidentified	Unidentified	Helotiales sp. DMI_Dod_QoI
Emydomyces testavorans	Eukaryota	Fungi	Ascomycota	Eurotiomycetes	Onygenales	Unidentified	Emydomyces	Emydomyces testavorans
Boletales_Unidentified	Eukaryota	Fungi	Basidiomycota	Agaricomycetes	Boletales	Unidentified	Unidentified	Unidentified
Diploschistes diacapsis	Eukaryota	Fungi	Ascomycota	Lecanoromycetes	Ostropales	Graphidaceae	Diploschistes	Diploschistes diacapsis
Talaromyces pinophilus	Eukaryota	Fungi	Ascomycota	Eurotiomycetes	Eurotiales	Trichocomaceae	Talaromyces	Talaromyces pinophilus
Tuber indicum	Eukaryota	Fungi	Ascomycota	Pezizomycetes	Pezizales	Tuberaceae	Tuber	Tuber indicum
Diversispora epigaea	Eukaryota	Fungi	Mucoromycota	Glomeromycetes	Diversisporales	Diversisporaceae	Diversispora	Diversispora epigaea
Aspergillus turcosus	Eukaryota	Fungi	Ascomycota	Eurotiomycetes	Eurotiales	Aspergillaceae	Aspergillus	Aspergillus turcosus
Bondarzewiaceae_Unidentified	Eukaryota	Fungi	Basidiomycota	Agaricomycetes	Russulales	Bondarzewiaceae	Unidentified	Unidentified
Leptodontidium sp. MPI-SDFR-AT-0119	Eukaryota	Fungi	Ascomycota	Leotiomycetes	Helotiales	Leptodontidiaceae	Leptodontidium	Leptodontidium sp. MPI-SDFR-AT-0119
Pseudogymnoascus sp. VKM F-4513 (FW-928)	Eukaryota	Fungi	Ascomycota	Leotiomycetes	Unidentified	Pseudeurotiaceae	Pseudogymnoascus	Pseudogymnoascus sp. VKM F-4513 (FW-928)
Friedmanniomyces endolithicus	Eukaryota	Fungi	Ascomycota	Dothideomycetes	Mycosphaerellales	Teratosphaeriaceae	Friedmanniomyces	Friedmanniomyces endolithicus
Erysiphe pulchra	Eukaryota	Fungi	Ascomycota	Leotiomycetes	Erysiphales	Erysiphaceae	Erysiphe	Erysiphe pulchra
Cadophora gregata	Eukaryota	Fungi	Ascomycota	Leotiomycetes	Helotiales	Unidentified	Cadophora	Cadophora gregata
Purpureocillium lilacinum	Eukaryota	Fungi	Ascomycota	Sordariomycetes	Hypocreales	Ophiocordycipitaceae	Purpureocillium	Purpureocillium lilacinum
Absidia repens	Eukaryota	Fungi	Mucoromycota	Mucoromycetes	Mucorales	Cunninghamellaceae	Absidia	Absidia repens
Sclerotinia nivalis	Eukaryota	Fungi	Ascomycota	Leotiomycetes	Helotiales	Sclerotiniaceae	Sclerotinia	Sclerotinia nivalis
Morchella sextelata	Eukaryota	Fungi	Ascomycota	Pezizomycetes	Pezizales	Morchellaceae	Morchella	Morchella sextelata
Teloschistaceae_Unidentified	Eukaryota	Fungi	Ascomycota	Lecanoromycetes	Teloschistales	Teloschistaceae	Unidentified	Unidentified
Pleopsidium flavum	Eukaryota	Fungi	Ascomycota	Lecanoromycetes	Acarosporales	Acarosporaceae	Pleopsidium	Pleopsidium flavum
Pluteus cervinus	Eukaryota	Fungi	Basidiomycota	Agaricomycetes	Agaricales	Pluteaceae	Pluteus	Pluteus cervinus
Fusarium_Unidentified	Eukaryota	Fungi	Ascomycota	Sordariomycetes	Hypocreales	Nectriaceae	Fusarium	Unidentified
Aspergillus thermomutatus	Eukaryota	Fungi	Ascomycota	Eurotiomycetes	Eurotiales	Aspergillaceae	Aspergillus	Aspergillus thermomutatus
Lasallia pustulata	Eukaryota	Fungi	Ascomycota	Lecanoromycetes	Umbilicariales	Umbilicariaceae	Lasallia	Lasallia pustulata
Ceratocystis autographa	Eukaryota	Fungi	Ascomycota	Sordariomycetes	Microascales	Ceratocystidaceae	Ceratocystis	Ceratocystis autographa
Trichoderma_Unidentified	Eukaryota	Fungi	Ascomycota	Sordariomycetes	Hypocreales	Hypocreaceae	Trichoderma	Unidentified
Cladophialophora psammophila	Eukaryota	Fungi	Ascomycota	Eurotiomycetes	Chaetothyriales	Herpotrichiellaceae	Cladophialophora	Cladophialophora psammophila
Penicillium canescens	Eukaryota	Fungi	Ascomycota	Eurotiomycetes	Eurotiales	Aspergillaceae	Penicillium	Penicillium canescens
Parasitella parasitica	Eukaryota	Fungi	Mucoromycota	Mucoromycetes	Mucorales	Mucoraceae	Parasitella	Parasitella parasitica
Rhynchosporium agropyri	Eukaryota	Fungi	Ascomycota	Leotiomycetes	Helotiales	Ploettnerulaceae	Rhynchosporium	Rhynchosporium agropyri
Athelia sp. TMB	Eukaryota	Fungi	Basidiomycota	Agaricomycetes	Atheliales	Atheliaceae	Athelia	Athelia sp. TMB
Talaromyces_Unidentified	Eukaryota	Fungi	Ascomycota	Eurotiomycetes	Eurotiales	Trichocomaceae	Talaromyces	Unidentified
Pucciniales_Unidentified	Eukaryota	Fungi	Basidiomycota	Pucciniomycetes	Pucciniales	Unidentified	Unidentified	Unidentified
Mollisia scopiformis	Eukaryota	Fungi	Ascomycota	Leotiomycetes	Helotiales	Mollisiaceae	Mollisia	Mollisia scopiformis
Lichtheimia ornata	Eukaryota	Fungi	Mucoromycota	Mucoromycetes	Mucorales	Lichtheimiaceae	Lichtheimia	Lichtheimia ornata
Fusarium beomiforme	Eukaryota	Fungi	Ascomycota	Sordariomycetes	Hypocreales	Nectriaceae	Fusarium	Fusarium beomiforme
Spinellus fusiger	Eukaryota	Fungi	Mucoromycota	Mucoromycetes	Mucorales	Phycomycetaceae	Spinellus	Spinellus fusiger
Apophysomyces ossiformis	Eukaryota	Fungi	Mucoromycota	Mucoromycetes	Mucorales	Mucoraceae	Apophysomyces	Apophysomyces ossiformis
Polyporales_Unidentified	Eukaryota	Fungi	Basidiomycota	Agaricomycetes	Polyporales	Unidentified	Unidentified	Unidentified
Cadophora sp. M221	Eukaryota	Fungi	Ascomycota	Leotiomycetes	Helotiales	Unidentified	Cadophora	Cadophora sp. M221
Aspergillus nanangensis	Eukaryota	Fungi	Ascomycota	Eurotiomycetes	Eurotiales	Aspergillaceae	Aspergillus	Aspergillus nanangensis
Talaromyces stipitatus	Eukaryota	Fungi	Ascomycota	Eurotiomycetes	Eurotiales	Trichocomaceae	Talaromyces	Talaromyces stipitatus
Lactarius pseudohatsudake	Eukaryota	Fungi	Basidiomycota	Agaricomycetes	Russulales	Russulaceae	Lactarius	Lactarius pseudohatsudake
Tricholoma furcatifolium	Eukaryota	Fungi	Basidiomycota	Agaricomycetes	Agaricales	Tricholomataceae	Tricholoma	Tricholoma furcatifolium
Mortierella sp. GBA30	Eukaryota	Fungi	Mucoromycota	Mortierellomycetes	Mortierellales	Mortierellaceae	Mortierella	Mortierella sp. GBA30
Penicilliopsis zonata	Eukaryota	Fungi	Ascomycota	Eurotiomycetes	Eurotiales	Aspergillaceae	Penicilliopsis	Penicilliopsis zonata
Glomerellales_Unidentified	Eukaryota	Fungi	Ascomycota	Sordariomycetes	Glomerellales	Unidentified	Unidentified	Unidentified
Lachnellula arida	Eukaryota	Fungi	Ascomycota	Leotiomycetes	Helotiales	Lachnaceae	Lachnellula	Lachnellula arida
Amylocystis lapponica	Eukaryota	Fungi	Basidiomycota	Agaricomycetes	Polyporales	Postiaceae	Amylocystis	Amylocystis lapponica
Pezizaceae_Unidentified	Eukaryota	Fungi	Ascomycota	Pezizomycetes	Pezizales	Pezizaceae	Unidentified	Unidentified
Chaetothyriales_Unidentified	Eukaryota	Fungi	Ascomycota	Eurotiomycetes	Chaetothyriales	Unidentified	Unidentified	Unidentified
Lentithecium fluviatile	Eukaryota	Fungi	Ascomycota	Dothideomycetes	Pleosporales	Lentitheciaceae	Lentithecium	Lentithecium fluviatile
Gloeophyllum trabeum	Eukaryota	Fungi	Basidiomycota	Agaricomycetes	Gloeophyllales	Gloeophyllaceae	Gloeophyllum	Gloeophyllum trabeum
Aspergillus felis	Eukaryota	Fungi	Ascomycota	Eurotiomycetes	Eurotiales	Aspergillaceae	Aspergillus	Aspergillus felis
Talaromyces amestolkiae	Eukaryota	Fungi	Ascomycota	Eurotiomycetes	Eurotiales	Trichocomaceae	Talaromyces	Talaromyces amestolkiae
Asterophora parasitica	Eukaryota	Fungi	Basidiomycota	Agaricomycetes	Agaricales	Lyophyllaceae	Asterophora	Asterophora parasitica
Plenodomus biglobosus	Eukaryota	Fungi	Ascomycota	Dothideomycetes	Pleosporales	Leptosphaeriaceae	Plenodomus	Plenodomus biglobosus
Saccharata proteae	Eukaryota	Fungi	Ascomycota	Dothideomycetes	Botryosphaeriales	Saccharataceae	Saccharata	Saccharata proteae
Dichomitus squalens	Eukaryota	Fungi	Basidiomycota	Agaricomycetes	Polyporales	Polyporaceae	Dichomitus	Dichomitus squalens
Nectriaceae_Unidentified	Eukaryota	Fungi	Ascomycota	Sordariomycetes	Hypocreales	Nectriaceae	Unidentified	Unidentified
Sphaerobolus stellatus	Eukaryota	Fungi	Basidiomycota	Agaricomycetes	Geastrales	Sphaerobolaceae	Sphaerobolus	Sphaerobolus stellatus
Talaromyces marneffei	Eukaryota	Fungi	Ascomycota	Eurotiomycetes	Eurotiales	Trichocomaceae	Talaromyces	Talaromyces marneffei
Patellaria atrata	Eukaryota	Fungi	Ascomycota	Dothideomycetes	Patellariales	Patellariaceae	Patellaria	Patellaria atrata
Cryomyces minteri	Eukaryota	Fungi	Ascomycota	Dothideomycetes	Unidentified	Unidentified	Cryomyces	Cryomyces minteri
Amanita muscaria	Eukaryota	Fungi	Basidiomycota	Agaricomycetes	Agaricales	Amanitaceae	Amanita	Amanita muscaria
Teratosphaeriaceae_Unidentified	Eukaryota	Fungi	Ascomycota	Dothideomycetes	Mycosphaerellales	Teratosphaeriaceae	Unidentified	Unidentified
Coniferiporia weirii	Eukaryota	Fungi	Basidiomycota	Agaricomycetes	Hymenochaetales	Hymenochaetaceae	Coniferiporia	Coniferiporia weirii
Aspergillus tanneri	Eukaryota	Fungi	Ascomycota	Eurotiomycetes	Eurotiales	Aspergillaceae	Aspergillus	Aspergillus tanneri
Geoglossaceae_Unidentified	Eukaryota	Fungi	Ascomycota	Geoglossomycetes	Geoglossales	Geoglossaceae	Unidentified	Unidentified
Umbelopsis ramanniana	Eukaryota	Fungi	Mucoromycota	Umbelopsidomycetes	Umbelopsidales	Umbelopsidaceae	Umbelopsis	Umbelopsis ramanniana
Suillus_Unidentified	Eukaryota	Fungi	Basidiomycota	Agaricomycetes	Boletales	Suillaceae	Suillus	Unidentified
Aspergillus ibericus	Eukaryota	Fungi	Ascomycota	Eurotiomycetes	Eurotiales	Aspergillaceae	Aspergillus	Aspergillus ibericus
Sclerotiniaceae_Unidentified	Eukaryota	Fungi	Ascomycota	Leotiomycetes	Helotiales	Sclerotiniaceae	Unidentified	Unidentified
Gymnopilus junonius	Eukaryota	Fungi	Basidiomycota	Agaricomycetes	Agaricales	Hymenogastraceae	Gymnopilus	Gymnopilus junonius
Aureobasidium_Unidentified	Eukaryota	Fungi	Ascomycota	Dothideomycetes	Dothideales	Saccotheciaceae	Aureobasidium	Unidentified
Backusella circina	Eukaryota	Fungi	Mucoromycota	Mucoromycetes	Mucorales	Backusellaceae	Backusella	Backusella circina
Lipomyces tetrasporus	Eukaryota	Fungi	Ascomycota	Saccharomycetes	Saccharomycetales	Lipomycetaceae	Lipomyces	Lipomyces tetrasporus
Crassisporium funariophilum	Eukaryota	Fungi	Basidiomycota	Agaricomycetes	Agaricales	Crassisporiaceae	Crassisporium	Crassisporium funariophilum
Capronia epimyces	Eukaryota	Fungi	Ascomycota	Eurotiomycetes	Chaetothyriales	Herpotrichiellaceae	Capronia	Capronia epimyces
Ajellomycetaceae_Unidentified	Eukaryota	Fungi	Ascomycota	Eurotiomycetes	Onygenales	Ajellomycetaceae	Unidentified	Unidentified
Atheliaceae_Unidentified	Eukaryota	Fungi	Basidiomycota	Agaricomycetes	Atheliales	Atheliaceae	Unidentified	Unidentified
Truncatella angustata	Eukaryota	Fungi	Ascomycota	Sordariomycetes	Xylariales	Sporocadaceae	Truncatella	Truncatella angustata
Leotiomycetes sp. MPI-SDFR-AT-0126	Eukaryota	Fungi	Ascomycota	Leotiomycetes	Unidentified	Unidentified	Unidentified	Leotiomycetes sp. MPI-SDFR-AT-0126
Termitomyces sp. T32_za158	Eukaryota	Fungi	Basidiomycota	Agaricomycetes	Agaricales	Lyophyllaceae	Termitomyces	Termitomyces sp. T32_za158
Arthromyces matolae	Eukaryota	Fungi	Basidiomycota	Agaricomycetes	Agaricales	Lyophyllaceae	Arthromyces	Arthromyces matolae
Metschnikowia pulcherrima	Eukaryota	Fungi	Ascomycota	Saccharomycetes	Saccharomycetales	Metschnikowiaceae	Metschnikowia	Metschnikowia pulcherrima
Pseudogymnoascus sp. VKM F-4516 (FW-969)	Eukaryota	Fungi	Ascomycota	Leotiomycetes	Unidentified	Pseudeurotiaceae	Pseudogymnoascus	Pseudogymnoascus sp. VKM F-4516 (FW-969)
Xylariaceae sp. AK1471	Eukaryota	Fungi	Ascomycota	Sordariomycetes	Xylariales	Xylariaceae	Unidentified	Xylariaceae sp. AK1471
Geoglossum umbratile	Eukaryota	Fungi	Ascomycota	Geoglossomycetes	Geoglossales	Geoglossaceae	Geoglossum	Geoglossum umbratile
Sordariales_Unidentified	Eukaryota	Fungi	Ascomycota	Sordariomycetes	Sordariales	Unidentified	Unidentified	Unidentified
Pochonia chlamydosporia	Eukaryota	Fungi	Ascomycota	Sordariomycetes	Hypocreales	Clavicipitaceae	Pochonia	Pochonia chlamydosporia
Gigasporaceae_Unidentified	Eukaryota	Fungi	Mucoromycota	Glomeromycetes	Diversisporales	Gigasporaceae	Unidentified	Unidentified
Hyaloscypha finlandica	Eukaryota	Fungi	Ascomycota	Leotiomycetes	Helotiales	Hyaloscyphaceae	Hyaloscypha	Hyaloscypha finlandica
Coniocybaceae_Unidentified	Eukaryota	Fungi	Ascomycota	Coniocybomycetes	Coniocybales	Coniocybaceae	Unidentified	Unidentified
Monilinia fructigena	Eukaryota	Fungi	Ascomycota	Leotiomycetes	Helotiales	Sclerotiniaceae	Monilinia	Monilinia fructigena
Serpula lacrymans	Eukaryota	Fungi	Basidiomycota	Agaricomycetes	Boletales	Serpulaceae	Serpula	Serpula lacrymans
Sarea resinae	Eukaryota	Fungi	Ascomycota	Sareomycetes	Sareales	Zythiaceae	Sarea	Sarea resinae
Clohesyomyces aquaticus	Eukaryota	Fungi	Ascomycota	Dothideomycetes	Pleosporales	Lindgomycetaceae	Clohesyomyces	Clohesyomyces aquaticus
Microbotryomycetes_Unidentified	Eukaryota	Fungi	Basidiomycota	Microbotryomycetes	Unidentified	Unidentified	Unidentified	Unidentified
Coleophoma_Unidentified	Eukaryota	Fungi	Ascomycota	Leotiomycetes	Helotiales	Dermateaceae	Coleophoma	Unidentified
Heterobasidion irregulare	Eukaryota	Fungi	Basidiomycota	Agaricomycetes	Russulales	Bondarzewiaceae	Heterobasidion	Heterobasidion irregulare
Kickxellaceae_Unidentified	Eukaryota	Fungi	Zoopagomycota	Kickxellomycetes	Kickxellales	Kickxellaceae	Unidentified	Unidentified
Xylariales_Unidentified	Eukaryota	Fungi	Ascomycota	Sordariomycetes	Xylariales	Unidentified	Unidentified	Unidentified
Cryphonectria parasitica	Eukaryota	Fungi	Ascomycota	Sordariomycetes	Diaporthales	Cryphonectriaceae	Cryphonectria	Cryphonectria parasitica
Cercophora caudata	Eukaryota	Fungi	Ascomycota	Sordariomycetes	Sordariales	Lasiosphaeriaceae	Cercophora	Cercophora caudata
Colletotrichum karsti	Eukaryota	Fungi	Ascomycota	Sordariomycetes	Glomerellales	Glomerellaceae	Colletotrichum	Colletotrichum karsti
Tremella mesenterica	Eukaryota	Fungi	Basidiomycota	Tremellomycetes	Tremellales	Tremellaceae	Tremella	Tremella mesenterica
Clonostachys_Unidentified	Eukaryota	Fungi	Ascomycota	Sordariomycetes	Hypocreales	Bionectriaceae	Clonostachys	Unidentified
Penicillium digitatum	Eukaryota	Fungi	Ascomycota	Eurotiomycetes	Eurotiales	Aspergillaceae	Penicillium	Penicillium digitatum
Hirsutella minnesotensis	Eukaryota	Fungi	Ascomycota	Sordariomycetes	Hypocreales	Ophiocordycipitaceae	Hirsutella	Hirsutella minnesotensis
Russulaceae_Unidentified	Eukaryota	Fungi	Basidiomycota	Agaricomycetes	Russulales	Russulaceae	Unidentified	Unidentified
Suillus subalutaceus	Eukaryota	Fungi	Basidiomycota	Agaricomycetes	Boletales	Suillaceae	Suillus	Suillus subalutaceus
Aspergillus affinis	Eukaryota	Fungi	Ascomycota	Eurotiomycetes	Eurotiales	Aspergillaceae	Aspergillus	Aspergillus affinis
Neocallimastigaceae_Unidentified	Eukaryota	Fungi	Chytridiomycota	Neocallimastigomycetes	Neocallimastigales	Neocallimastigaceae	Unidentified	Unidentified
Penicillium brasilianum	Eukaryota	Fungi	Ascomycota	Eurotiomycetes	Eurotiales	Aspergillaceae	Penicillium	Penicillium brasilianum
Mucoraceae_Unidentified	Eukaryota	Fungi	Mucoromycota	Mucoromycetes	Mucorales	Mucoraceae	Unidentified	Unidentified
Thamnidium elegans	Eukaryota	Fungi	Mucoromycota	Mucoromycetes	Mucorales	Mucoraceae	Thamnidium	Thamnidium elegans
Hericium alpestre	Eukaryota	Fungi	Basidiomycota	Agaricomycetes	Russulales	Hericiaceae	Hericium	Hericium alpestre
Armillaria solidipes	Eukaryota	Fungi	Basidiomycota	Agaricomycetes	Agaricales	Physalacriaceae	Armillaria	Armillaria solidipes
Monosporascus sp. CRB-9-2	Eukaryota	Fungi	Ascomycota	Sordariomycetes	Xylariales	Unidentified	Monosporascus	Monosporascus sp. CRB-9-2
Laccaria_Unidentified	Eukaryota	Fungi	Basidiomycota	Agaricomycetes	Agaricales	Hydnangiaceae	Laccaria	Unidentified
Saccharomycetales_Unidentified	Eukaryota	Fungi	Ascomycota	Saccharomycetes	Saccharomycetales	Unidentified	Unidentified	Unidentified
Cordyceps militaris	Eukaryota	Fungi	Ascomycota	Sordariomycetes	Hypocreales	Cordycipitaceae	Cordyceps	Cordyceps militaris
Sporothrix brasiliensis	Eukaryota	Fungi	Ascomycota	Sordariomycetes	Ophiostomatales	Ophiostomataceae	Sporothrix	Sporothrix brasiliensis
Russula emetica	Eukaryota	Fungi	Basidiomycota	Agaricomycetes	Russulales	Russulaceae	Russula	Russula emetica
Strophariaceae_Unidentified	Eukaryota	Fungi	Basidiomycota	Agaricomycetes	Agaricales	Strophariaceae	Unidentified	Unidentified
Pleomassaria siparia	Eukaryota	Fungi	Ascomycota	Dothideomycetes	Pleosporales	Pleomassariaceae	Pleomassaria	Pleomassaria siparia
Coniochaeta pulveracea	Eukaryota	Fungi	Ascomycota	Sordariomycetes	Coniochaetales	Coniochaetaceae	Coniochaeta	Coniochaeta pulveracea
Clathrus columnatus	Eukaryota	Fungi	Basidiomycota	Agaricomycetes	Phallales	Clathraceae	Clathrus	Clathrus columnatus
Omphalotaceae_Unidentified	Eukaryota	Fungi	Basidiomycota	Agaricomycetes	Agaricales	Omphalotaceae	Unidentified	Unidentified
Ascobolus immersus	Eukaryota	Fungi	Ascomycota	Pezizomycetes	Pezizales	Ascobolaceae	Ascobolus	Ascobolus immersus
Aspergillus cristatus	Eukaryota	Fungi	Ascomycota	Eurotiomycetes	Eurotiales	Aspergillaceae	Aspergillus	Aspergillus cristatus
Erysiphe necator	Eukaryota	Fungi	Ascomycota	Leotiomycetes	Erysiphales	Erysiphaceae	Erysiphe	Erysiphe necator
Volvariella volvacea	Eukaryota	Fungi	Basidiomycota	Agaricomycetes	Agaricales	Pluteaceae	Volvariella	Volvariella volvacea
Pseudogymnoascus sp. VKM F-3808	Eukaryota	Fungi	Ascomycota	Leotiomycetes	Unidentified	Pseudeurotiaceae	Pseudogymnoascus	Pseudogymnoascus sp. VKM F-3808
Lepista nuda	Eukaryota	Fungi	Basidiomycota	Agaricomycetes	Agaricales	Clitocybaceae	Lepista	Lepista nuda
Antrodiella citrinella	Eukaryota	Fungi	Basidiomycota	Agaricomycetes	Polyporales	Steccherinaceae	Antrodiella	Antrodiella citrinella
Serendipita_Unidentified	Eukaryota	Fungi	Basidiomycota	Agaricomycetes	Sebacinales	Serendipitaceae	Serendipita	Unidentified
Calycina marina	Eukaryota	Fungi	Ascomycota	Leotiomycetes	Helotiales	Pezizellaceae	Calycina	Calycina marina
Usnochroma carphineum	Eukaryota	Fungi	Ascomycota	Lecanoromycetes	Teloschistales	Teloschistaceae	Usnochroma	Usnochroma carphineum
Russula compacta	Eukaryota	Fungi	Basidiomycota	Agaricomycetes	Russulales	Russulaceae	Russula	Russula compacta
Cladonia borealis	Eukaryota	Fungi	Ascomycota	Lecanoromycetes	Lecanorales	Cladoniaceae	Cladonia	Cladonia borealis
Termitomyces sp. T112	Eukaryota	Fungi	Basidiomycota	Agaricomycetes	Agaricales	Lyophyllaceae	Termitomyces	Termitomyces sp. T112
Talaromyces atroroseus	Eukaryota	Fungi	Ascomycota	Eurotiomycetes	Eurotiales	Trichocomaceae	Talaromyces	Talaromyces atroroseus
Pisolithus tinctorius	Eukaryota	Fungi	Basidiomycota	Agaricomycetes	Boletales	Pisolithaceae	Pisolithus	Pisolithus tinctorius
Tephrocybe sp. NHM501043	Eukaryota	Fungi	Basidiomycota	Agaricomycetes	Agaricales	Lyophyllaceae	Tephrocybe	Tephrocybe sp. NHM501043
Fibularhizoctonia sp. CBS 109695	Eukaryota	Fungi	Basidiomycota	Agaricomycetes	Atheliales	Atheliaceae	Fibularhizoctonia	Fibularhizoctonia sp. CBS 109695
Lophiotrema nucula	Eukaryota	Fungi	Ascomycota	Dothideomycetes	Pleosporales	Lophiotremataceae	Lophiotrema	Lophiotrema nucula
Psilocybe cf. subviscida	Eukaryota	Fungi	Basidiomycota	Agaricomycetes	Agaricales	Strophariaceae	Psilocybe	Psilocybe cf. subviscida
Xylariaceae_Unidentified	Eukaryota	Fungi	Ascomycota	Sordariomycetes	Xylariales	Xylariaceae	Unidentified	Unidentified
Cladophialophora chaetospira	Eukaryota	Fungi	Ascomycota	Eurotiomycetes	Chaetothyriales	Herpotrichiellaceae	Cladophialophora	Cladophialophora chaetospira
Botrytis sinoallii	Eukaryota	Fungi	Ascomycota	Leotiomycetes	Helotiales	Sclerotiniaceae	Botrytis	Botrytis sinoallii
Marasmius fiardii	Eukaryota	Fungi	Basidiomycota	Agaricomycetes	Agaricales	Marasmiaceae	Marasmius	Marasmius fiardii
Seirophora lacunosa	Eukaryota	Fungi	Ascomycota	Lecanoromycetes	Teloschistales	Teloschistaceae	Seirophora	Seirophora lacunosa
Phycomyces blakesleeanus	Eukaryota	Fungi	Mucoromycota	Mucoromycetes	Mucorales	Phycomycetaceae	Phycomyces	Phycomyces blakesleeanus
Coemansia_Unidentified	Eukaryota	Fungi	Zoopagomycota	Kickxellomycetes	Kickxellales	Kickxellaceae	Coemansia	Unidentified
Pleosporaceae_Unidentified	Eukaryota	Fungi	Ascomycota	Dothideomycetes	Pleosporales	Pleosporaceae	Unidentified	Unidentified
Xylaria_Unidentified	Eukaryota	Fungi	Ascomycota	Sordariomycetes	Xylariales	Xylariaceae	Xylaria	Unidentified
Aspergillus nidulans	Eukaryota	Fungi	Ascomycota	Eurotiomycetes	Eurotiales	Aspergillaceae	Aspergillus	Aspergillus nidulans
Lentinula_Unidentified	Eukaryota	Fungi	Basidiomycota	Agaricomycetes	Agaricales	Omphalotaceae	Lentinula	Unidentified
Syncephalis pseudoplumigaleata	Eukaryota	Fungi	Zoopagomycota	Zoopagomycetes	Zoopagales	Piptocephalidaceae	Syncephalis	Syncephalis pseudoplumigaleata
Rhizopogon salebrosus	Eukaryota	Fungi	Basidiomycota	Agaricomycetes	Boletales	Rhizopogonaceae	Rhizopogon	Rhizopogon salebrosus
Hypoxylon argillaceum	Eukaryota	Fungi	Ascomycota	Sordariomycetes	Xylariales	Hypoxylaceae	Hypoxylon	Hypoxylon argillaceum
Gloniaceae_Unidentified	Eukaryota	Fungi	Ascomycota	Dothideomycetes	Unidentified	Gloniaceae	Unidentified	Unidentified
Scleroderma citrinum	Eukaryota	Fungi	Basidiomycota	Agaricomycetes	Boletales	Sclerodermataceae	Scleroderma	Scleroderma citrinum
Aspergillus glaucus	Eukaryota	Fungi	Ascomycota	Eurotiomycetes	Eurotiales	Aspergillaceae	Aspergillus	Aspergillus glaucus
Neofusicoccum parvum	Eukaryota	Fungi	Ascomycota	Dothideomycetes	Botryosphaeriales	Botryosphaeriaceae	Neofusicoccum	Neofusicoccum parvum
Colletotrichum sojae	Eukaryota	Fungi	Ascomycota	Sordariomycetes	Glomerellales	Glomerellaceae	Colletotrichum	Colletotrichum sojae
Botrytis aclada	Eukaryota	Fungi	Ascomycota	Leotiomycetes	Helotiales	Sclerotiniaceae	Botrytis	Botrytis aclada
Termitomyces_Unidentified	Eukaryota	Fungi	Basidiomycota	Agaricomycetes	Agaricales	Lyophyllaceae	Termitomyces	Unidentified
Sclerotinia trifoliorum	Eukaryota	Fungi	Ascomycota	Leotiomycetes	Helotiales	Sclerotiniaceae	Sclerotinia	Sclerotinia trifoliorum
Knufia sp. JES_112	Eukaryota	Fungi	Ascomycota	Eurotiomycetes	Chaetothyriales	Trichomeriaceae	Knufia	Knufia sp. JES_112
Metarhizium majus	Eukaryota	Fungi	Ascomycota	Sordariomycetes	Hypocreales	Clavicipitaceae	Metarhizium	Metarhizium majus
Aspergillus versicolor	Eukaryota	Fungi	Ascomycota	Eurotiomycetes	Eurotiales	Aspergillaceae	Aspergillus	Aspergillus versicolor
Paxillus rubicundulus	Eukaryota	Fungi	Basidiomycota	Agaricomycetes	Boletales	Paxillaceae	Paxillus	Paxillus rubicundulus
Phialophora macrospora	Eukaryota	Fungi	Ascomycota	Eurotiomycetes	Chaetothyriales	Herpotrichiellaceae	Phialophora	Phialophora macrospora
Botryotinia calthae	Eukaryota	Fungi	Ascomycota	Leotiomycetes	Helotiales	Sclerotiniaceae	Botryotinia	Botryotinia calthae
Penicillium odoratum	Eukaryota	Fungi	Ascomycota	Eurotiomycetes	Eurotiales	Aspergillaceae	Penicillium	Penicillium odoratum
Pleurotus cornucopiae	Eukaryota	Fungi	Basidiomycota	Agaricomycetes	Agaricales	Pleurotaceae	Pleurotus	Pleurotus cornucopiae
Apophysomyces elegans	Eukaryota	Fungi	Mucoromycota	Mucoromycetes	Mucorales	Mucoraceae	Apophysomyces	Apophysomyces elegans
Colletotrichum_Unidentified	Eukaryota	Fungi	Ascomycota	Sordariomycetes	Glomerellales	Glomerellaceae	Colletotrichum	Unidentified
Venturia nashicola	Eukaryota	Fungi	Ascomycota	Dothideomycetes	Venturiales	Venturiaceae	Venturia	Venturia nashicola
Monosporascus sp. mg162	Eukaryota	Fungi	Ascomycota	Sordariomycetes	Xylariales	Unidentified	Monosporascus	Monosporascus sp. mg162
Letharia_Unidentified	Eukaryota	Fungi	Ascomycota	Lecanoromycetes	Lecanorales	Parmeliaceae	Letharia	Unidentified
Monosporascus cannonballus	Eukaryota	Fungi	Ascomycota	Sordariomycetes	Xylariales	Unidentified	Monosporascus	Monosporascus cannonballus
Vezdaea acicularis	Eukaryota	Fungi	Ascomycota	Unidentified	Vezdaeales	Vezdaeaceae	Vezdaea	Vezdaea acicularis
Cladophialophora_Unidentified	Eukaryota	Fungi	Ascomycota	Eurotiomycetes	Chaetothyriales	Herpotrichiellaceae	Cladophialophora	Unidentified
Russula ochroleuca	Eukaryota	Fungi	Basidiomycota	Agaricomycetes	Russulales	Russulaceae	Russula	Russula ochroleuca
Mortierella sp. AM989	Eukaryota	Fungi	Mucoromycota	Mortierellomycetes	Mortierellales	Mortierellaceae	Mortierella	Mortierella sp. AM989
Coccidioides posadasii	Eukaryota	Fungi	Ascomycota	Eurotiomycetes	Onygenales	Onygenaceae	Coccidioides	Coccidioides posadasii
Smittium_Unidentified	Eukaryota	Fungi	Zoopagomycota	Harpellomycetes	Harpellales	Legeriomycetaceae	Smittium	Unidentified
Tephrocybe rancida	Eukaryota	Fungi	Basidiomycota	Agaricomycetes	Agaricales	Lyophyllaceae	Tephrocybe	Tephrocybe rancida
Penicillium rubens	Eukaryota	Fungi	Ascomycota	Eurotiomycetes	Eurotiales	Aspergillaceae	Penicillium	Penicillium rubens
Microbotryum_Unidentified	Eukaryota	Fungi	Basidiomycota	Microbotryomycetes	Microbotryales	Microbotryaceae	Microbotryum	Unidentified
Fusarium xylarioides	Eukaryota	Fungi	Ascomycota	Sordariomycetes	Hypocreales	Nectriaceae	Fusarium	Fusarium xylarioides
Tothia fuscella	Eukaryota	Fungi	Ascomycota	Dothideomycetes	Venturiales	Cylindrosympodiaceae	Tothia	Tothia fuscella
Flammula alnicola	Eukaryota	Fungi	Basidiomycota	Agaricomycetes	Agaricales	Strophariaceae	Flammula	Flammula alnicola
Penicillium daleae	Eukaryota	Fungi	Ascomycota	Eurotiomycetes	Eurotiales	Aspergillaceae	Penicillium	Penicillium daleae
Metarhizium anisopliae	Eukaryota	Fungi	Ascomycota	Sordariomycetes	Hypocreales	Clavicipitaceae	Metarhizium	Metarhizium anisopliae
Neonectria ditissima	Eukaryota	Fungi	Ascomycota	Sordariomycetes	Hypocreales	Nectriaceae	Neonectria	Neonectria ditissima
Armillaria luteobubalina	Eukaryota	Fungi	Basidiomycota	Agaricomycetes	Agaricales	Physalacriaceae	Armillaria	Armillaria luteobubalina
Bimuria novae-zelandiae	Eukaryota	Fungi	Ascomycota	Dothideomycetes	Pleosporales	Didymosphaeriaceae	Bimuria	Bimuria novae-zelandiae
Podila epicladia	Eukaryota	Fungi	Mucoromycota	Mortierellomycetes	Mortierellales	Mortierellaceae	Podila	Podila epicladia
Letrouitia transgressa	Eukaryota	Fungi	Ascomycota	Lecanoromycetes	Teloschistales	Letrouitiaceae	Letrouitia	Letrouitia transgressa
Suillus paluster	Eukaryota	Fungi	Basidiomycota	Agaricomycetes	Boletales	Suillaceae	Suillus	Suillus paluster
Onygenales_Unidentified	Eukaryota	Fungi	Ascomycota	Eurotiomycetes	Onygenales	Unidentified	Unidentified	Unidentified
Monilinia vaccinii-corymbosi	Eukaryota	Fungi	Ascomycota	Leotiomycetes	Helotiales	Sclerotiniaceae	Monilinia	Monilinia vaccinii-corymbosi
Leptodontidium_Unidentified	Eukaryota	Fungi	Ascomycota	Leotiomycetes	Helotiales	Leptodontidiaceae	Leptodontidium	Unidentified
Fusarium decemcellulare	Eukaryota	Fungi	Ascomycota	Sordariomycetes	Hypocreales	Nectriaceae	Fusarium	Fusarium decemcellulare
Aspergillus sclerotialis	Eukaryota	Fungi	Ascomycota	Eurotiomycetes	Eurotiales	Aspergillaceae	Aspergillus	Aspergillus sclerotialis
Hymenoscyphus albidus	Eukaryota	Fungi	Ascomycota	Leotiomycetes	Helotiales	Helotiaceae	Hymenoscyphus	Hymenoscyphus albidus
Taphrina deformans	Eukaryota	Fungi	Ascomycota	Taphrinomycetes	Taphrinales	Taphrinaceae	Taphrina	Taphrina deformans
Exophiala aquamarina	Eukaryota	Fungi	Ascomycota	Eurotiomycetes	Chaetothyriales	Herpotrichiellaceae	Exophiala	Exophiala aquamarina
Monosporascus sp. 5C6A	Eukaryota	Fungi	Ascomycota	Sordariomycetes	Xylariales	Unidentified	Monosporascus	Monosporascus sp. 5C6A
Leucoagaricus leucothites	Eukaryota	Fungi	Basidiomycota	Agaricomycetes	Agaricales	Agaricaceae	Leucoagaricus	Leucoagaricus leucothites
Hypoxylon_Unidentified	Eukaryota	Fungi	Ascomycota	Sordariomycetes	Xylariales	Hypoxylaceae	Hypoxylon	Unidentified
Lindgomyces ingoldianus	Eukaryota	Fungi	Ascomycota	Dothideomycetes	Pleosporales	Lindgomycetaceae	Lindgomyces	Lindgomyces ingoldianus
Racocetra fulgida	Eukaryota	Fungi	Mucoromycota	Glomeromycetes	Diversisporales	Gigasporaceae	Racocetra	Racocetra fulgida
Penicillium cataractarum	Eukaryota	Fungi	Ascomycota	Eurotiomycetes	Eurotiales	Aspergillaceae	Penicillium	Penicillium cataractarum
Rutstroemia sp. NJR-2017a BBW	Eukaryota	Fungi	Ascomycota	Leotiomycetes	Helotiales	Rutstroemiaceae	Rutstroemia	Rutstroemia sp. NJR-2017a BBW
Neolentinus lepideus	Eukaryota	Fungi	Basidiomycota	Agaricomycetes	Gloeophyllales	Gloeophyllaceae	Neolentinus	Neolentinus lepideus
Aspergillus hiratsukae	Eukaryota	Fungi	Ascomycota	Eurotiomycetes	Eurotiales	Aspergillaceae	Aspergillus	Aspergillus hiratsukae
Amniculicola lignicola	Eukaryota	Fungi	Ascomycota	Dothideomycetes	Pleosporales	Amniculicolaceae	Amniculicola	Amniculicola lignicola
Lecanoromycetes_Unidentified	Eukaryota	Fungi	Ascomycota	Lecanoromycetes	Unidentified	Unidentified	Unidentified	Unidentified
Sclerotinia sclerotiorum	Eukaryota	Fungi	Ascomycota	Leotiomycetes	Helotiales	Sclerotiniaceae	Sclerotinia	Sclerotinia sclerotiorum
Candolleomyces aberdarensis	Eukaryota	Fungi	Basidiomycota	Agaricomycetes	Agaricales	Psathyrellaceae	Candolleomyces	Candolleomyces aberdarensis
Cadophora_Unidentified	Eukaryota	Fungi	Ascomycota	Leotiomycetes	Helotiales	Unidentified	Cadophora	Unidentified
Cunninghamellaceae_Unidentified	Eukaryota	Fungi	Mucoromycota	Mucoromycetes	Mucorales	Cunninghamellaceae	Unidentified	Unidentified
Bogoriella megaspora	Eukaryota	Fungi	Ascomycota	Dothideomycetes	Trypetheliales	Trypetheliaceae	Bogoriella	Bogoriella megaspora
Endogonales_Unidentified	Eukaryota	Fungi	Mucoromycota	Endogonomycetes	Endogonales	Unidentified	Unidentified	Unidentified
Bipolaris zeicola	Eukaryota	Fungi	Ascomycota	Dothideomycetes	Pleosporales	Pleosporaceae	Bipolaris	Bipolaris zeicola
Linnemannia elongata	Eukaryota	Fungi	Mucoromycota	Mortierellomycetes	Mortierellales	Mortierellaceae	Linnemannia	Linnemannia elongata
Trizodia sp. TS-e1964	Eukaryota	Fungi	Ascomycota	Unidentified	Unidentified	Unidentified	Trizodia	Trizodia sp. TS-e1964
Talaromyces islandicus	Eukaryota	Fungi	Ascomycota	Eurotiomycetes	Eurotiales	Trichocomaceae	Talaromyces	Talaromyces islandicus
Absidia glauca	Eukaryota	Fungi	Mucoromycota	Mucoromycetes	Mucorales	Cunninghamellaceae	Absidia	Absidia glauca
Diaporthaceae sp. PMI_573	Eukaryota	Fungi	Ascomycota	Sordariomycetes	Diaporthales	Diaporthaceae	Unidentified	Diaporthaceae sp. PMI_573
Mycena leptocephala	Eukaryota	Fungi	Basidiomycota	Agaricomycetes	Agaricales	Mycenaceae	Mycena	Mycena leptocephala
Clydaea vesicula	Eukaryota	Fungi	Chytridiomycota	Chytridiomycetes	Lobulomycetales	Lobulomycetaceae	Clydaea	Clydaea vesicula
Mycena galopus	Eukaryota	Fungi	Basidiomycota	Agaricomycetes	Agaricales	Mycenaceae	Mycena	Mycena galopus
Penicillium riverlandense	Eukaryota	Fungi	Ascomycota	Eurotiomycetes	Eurotiales	Aspergillaceae	Penicillium	Penicillium riverlandense
Aspergillus japonicus	Eukaryota	Fungi	Ascomycota	Eurotiomycetes	Eurotiales	Aspergillaceae	Aspergillus	Aspergillus japonicus
Amanita_Unidentified	Eukaryota	Fungi	Basidiomycota	Agaricomycetes	Agaricales	Amanitaceae	Amanita	Unidentified
Monosporascus sp. MG133	Eukaryota	Fungi	Ascomycota	Sordariomycetes	Xylariales	Unidentified	Monosporascus	Monosporascus sp. MG133
Penicillium arizonense	Eukaryota	Fungi	Ascomycota	Eurotiomycetes	Eurotiales	Aspergillaceae	Penicillium	Penicillium arizonense
Talaromyces proteolyticus	Eukaryota	Fungi	Ascomycota	Eurotiomycetes	Eurotiales	Trichocomaceae	Talaromyces	Talaromyces proteolyticus
Mycena floridula	Eukaryota	Fungi	Basidiomycota	Agaricomycetes	Agaricales	Mycenaceae	Mycena	Mycena floridula
Fennellomyces sp. T-0311	Eukaryota	Fungi	Mucoromycota	Mucoromycetes	Mucorales	Lichtheimiaceae	Fennellomyces	Fennellomyces sp. T-0311
Botrytis cinerea	Eukaryota	Fungi	Ascomycota	Leotiomycetes	Helotiales	Sclerotiniaceae	Botrytis	Botrytis cinerea
Aspergillus brasiliensis	Eukaryota	Fungi	Ascomycota	Eurotiomycetes	Eurotiales	Aspergillaceae	Aspergillus	Aspergillus brasiliensis
Phlebia brevispora	Eukaryota	Fungi	Basidiomycota	Agaricomycetes	Polyporales	Meruliaceae	Phlebia	Phlebia brevispora
Imleria badia	Eukaryota	Fungi	Basidiomycota	Agaricomycetes	Boletales	Boletaceae	Imleria	Imleria badia
Hygrophoropsis aurantiaca	Eukaryota	Fungi	Basidiomycota	Agaricomycetes	Boletales	Hygrophoropsidaceae	Hygrophoropsis	Hygrophoropsis aurantiaca
Phaeosphaeriaceae sp. PMI808	Eukaryota	Fungi	Ascomycota	Dothideomycetes	Pleosporales	Phaeosphaeriaceae	Unidentified	Phaeosphaeriaceae sp. PMI808
Helotiaceae_Unidentified	Eukaryota	Fungi	Ascomycota	Leotiomycetes	Helotiales	Helotiaceae	Unidentified	Unidentified
Lomentospora prolificans	Eukaryota	Fungi	Ascomycota	Sordariomycetes	Microascales	Microascaceae	Lomentospora	Lomentospora prolificans
Rhizopus microsporus	Eukaryota	Fungi	Mucoromycota	Mucoromycetes	Mucorales	Rhizopodaceae	Rhizopus	Rhizopus microsporus
Rhizopus delemar	Eukaryota	Fungi	Mucoromycota	Mucoromycetes	Mucorales	Rhizopodaceae	Rhizopus	Rhizopus delemar
Aspergillus caelatus	Eukaryota	Fungi	Ascomycota	Eurotiomycetes	Eurotiales	Aspergillaceae	Aspergillus	Aspergillus caelatus
Alternaria alternata	Eukaryota	Fungi	Ascomycota	Dothideomycetes	Pleosporales	Pleosporaceae	Alternaria	Alternaria alternata
Circinella_Unidentified	Eukaryota	Fungi	Mucoromycota	Mucoromycetes	Mucorales	Lichtheimiaceae	Circinella	Unidentified
Xylaria castorea	Eukaryota	Fungi	Ascomycota	Sordariomycetes	Xylariales	Xylariaceae	Xylaria	Xylaria castorea
Fonsecaea pedrosoi	Eukaryota	Fungi	Ascomycota	Eurotiomycetes	Chaetothyriales	Herpotrichiellaceae	Fonsecaea	Fonsecaea pedrosoi
Aspergillus ellipticus	Eukaryota	Fungi	Ascomycota	Eurotiomycetes	Eurotiales	Aspergillaceae	Aspergillus	Aspergillus ellipticus
Botrytis tulipae	Eukaryota	Fungi	Ascomycota	Leotiomycetes	Helotiales	Sclerotiniaceae	Botrytis	Botrytis tulipae
Didymosphaeria enalia	Eukaryota	Fungi	Ascomycota	Dothideomycetes	Pleosporales	Didymosphaeriaceae	Didymosphaeria	Didymosphaeria enalia
Aspergillus calidoustus	Eukaryota	Fungi	Ascomycota	Eurotiomycetes	Eurotiales	Aspergillaceae	Aspergillus	Aspergillus calidoustus
Kalmusia sp. IMI 367209	Eukaryota	Fungi	Ascomycota	Dothideomycetes	Pleosporales	Didymosphaeriaceae	Kalmusia	Kalmusia sp. IMI 367209
Aulographum hederae	Eukaryota	Fungi	Ascomycota	Dothideomycetes	Aulographales	Aulographaceae	Aulographum	Aulographum hederae
Aspergillus niger	Eukaryota	Fungi	Ascomycota	Eurotiomycetes	Eurotiales	Aspergillaceae	Aspergillus	Aspergillus niger
Coniochaeta ligniaria	Eukaryota	Fungi	Ascomycota	Sordariomycetes	Coniochaetales	Coniochaetaceae	Coniochaeta	Coniochaeta ligniaria
Rhizophagus irregularis	Eukaryota	Fungi	Mucoromycota	Glomeromycetes	Glomerales	Glomeraceae	Rhizophagus	Rhizophagus irregularis
Cladophialophora bantiana	Eukaryota	Fungi	Ascomycota	Eurotiomycetes	Chaetothyriales	Herpotrichiellaceae	Cladophialophora	Cladophialophora bantiana
Sarcosagium campestre	Eukaryota	Fungi	Ascomycota	Unidentified	Unidentified	Unidentified	Sarcosagium	Sarcosagium campestre
Powellomycetaceae_Unidentified	Eukaryota	Fungi	Chytridiomycota	Chytridiomycetes	Spizellomycetales	Powellomycetaceae	Unidentified	Unidentified
Teloschistales_Unidentified	Eukaryota	Fungi	Ascomycota	Lecanoromycetes	Teloschistales	Unidentified	Unidentified	Unidentified
Rhizopus stolonifer	Eukaryota	Fungi	Mucoromycota	Mucoromycetes	Mucorales	Rhizopodaceae	Rhizopus	Rhizopus stolonifer
Halteromyces radiatus	Eukaryota	Fungi	Mucoromycota	Mucoromycetes	Mucorales	Cunninghamellaceae	Halteromyces	Halteromyces radiatus
Saitozyma podzolica	Eukaryota	Fungi	Basidiomycota	Tremellomycetes	Tremellales	Trimorphomycetaceae	Saitozyma	Saitozyma podzolica
Circinella umbellata	Eukaryota	Fungi	Mucoromycota	Mucoromycetes	Mucorales	Lichtheimiaceae	Circinella	Circinella umbellata
Pyricularia oryzae	Eukaryota	Fungi	Ascomycota	Sordariomycetes	Magnaporthales	Pyriculariaceae	Pyricularia	Pyricularia oryzae
Suillus variegatus	Eukaryota	Fungi	Basidiomycota	Agaricomycetes	Boletales	Suillaceae	Suillus	Suillus variegatus
Endocarpon pusillum	Eukaryota	Fungi	Ascomycota	Eurotiomycetes	Verrucariales	Verrucariaceae	Endocarpon	Endocarpon pusillum
Mycena galericulata	Eukaryota	Fungi	Basidiomycota	Agaricomycetes	Agaricales	Mycenaceae	Mycena	Mycena galericulata
Rhizoctonia solani	Eukaryota	Fungi	Basidiomycota	Agaricomycetes	Cantharellales	Ceratobasidiaceae	Rhizoctonia	Rhizoctonia solani
Metarhizium guizhouense	Eukaryota	Fungi	Ascomycota	Sordariomycetes	Hypocreales	Clavicipitaceae	Metarhizium	Metarhizium guizhouense
Rhizopodaceae_Unidentified	Eukaryota	Fungi	Mucoromycota	Mucoromycetes	Mucorales	Rhizopodaceae	Unidentified	Unidentified
Westerdykella ornata	Eukaryota	Fungi	Ascomycota	Dothideomycetes	Pleosporales	Sporormiaceae	Westerdykella	Westerdykella ornata
Aspergillus terreus	Eukaryota	Fungi	Ascomycota	Eurotiomycetes	Eurotiales	Aspergillaceae	Aspergillus	Aspergillus terreus
Helicostylum pulchrum	Eukaryota	Fungi	Mucoromycota	Mucoromycetes	Mucorales	Mucoraceae	Helicostylum	Helicostylum pulchrum
Penicillium steckii	Eukaryota	Fungi	Ascomycota	Eurotiomycetes	Eurotiales	Aspergillaceae	Penicillium	Penicillium steckii
Rachicladosporium antarcticum	Eukaryota	Fungi	Ascomycota	Dothideomycetes	Cladosporiales	Cladosporiaceae	Rachicladosporium	Rachicladosporium antarcticum
Lentinula detonsa	Eukaryota	Fungi	Basidiomycota	Agaricomycetes	Agaricales	Omphalotaceae	Lentinula	Lentinula detonsa
Termitomyces sp. T159_Od127	Eukaryota	Fungi	Basidiomycota	Agaricomycetes	Agaricales	Lyophyllaceae	Termitomyces	Termitomyces sp. T159_Od127
Tremellomycetes_Unidentified	Eukaryota	Fungi	Basidiomycota	Tremellomycetes	Unidentified	Unidentified	Unidentified	Unidentified
Mycena pura	Eukaryota	Fungi	Basidiomycota	Agaricomycetes	Agaricales	Mycenaceae	Mycena	Mycena pura
Lecanicillium fungicola	Eukaryota	Fungi	Ascomycota	Sordariomycetes	Hypocreales	Cordycipitaceae	Lecanicillium	Lecanicillium fungicola
Penicillium egyptiacum	Eukaryota	Fungi	Ascomycota	Eurotiomycetes	Eurotiales	Aspergillaceae	Penicillium	Penicillium egyptiacum
Bipolaris maydis	Eukaryota	Fungi	Ascomycota	Dothideomycetes	Pleosporales	Pleosporaceae	Bipolaris	Bipolaris maydis
Lobosporangium transversale	Eukaryota	Fungi	Mucoromycota	Mortierellomycetes	Mortierellales	Mortierellaceae	Lobosporangium	Lobosporangium transversale
Trichoderma simmonsii	Eukaryota	Fungi	Ascomycota	Sordariomycetes	Hypocreales	Hypocreaceae	Trichoderma	Trichoderma simmonsii
Pyrenochaeta sp. MPI-SDFR-AT-0127	Eukaryota	Fungi	Ascomycota	Dothideomycetes	Pleosporales	Cucurbitariaceae	Pyrenochaeta	Pyrenochaeta sp. MPI-SDFR-AT-0127
Tulasnella sp. 418	Eukaryota	Fungi	Basidiomycota	Agaricomycetes	Cantharellales	Tulasnellaceae	Tulasnella	Tulasnella sp. 418
Rhodotorula_Unidentified	Eukaryota	Fungi	Basidiomycota	Microbotryomycetes	Sporidiobolales	Sporidiobolaceae	Rhodotorula	Unidentified
Fonsecaea_Unidentified	Eukaryota	Fungi	Ascomycota	Eurotiomycetes	Chaetothyriales	Herpotrichiellaceae	Fonsecaea	Unidentified
Ophiognomonia clavigignenti-juglandacearum	Eukaryota	Fungi	Ascomycota	Sordariomycetes	Diaporthales	Gnomoniaceae	Ophiognomonia	Ophiognomonia clavigignenti-juglandacearum
Decorospora gaudefroyi	Eukaryota	Fungi	Ascomycota	Dothideomycetes	Pleosporales	Pleosporaceae	Decorospora	Decorospora gaudefroyi
Exophiala_Unidentified	Eukaryota	Fungi	Ascomycota	Eurotiomycetes	Chaetothyriales	Herpotrichiellaceae	Exophiala	Unidentified
Paraisaria gracilioides	Eukaryota	Fungi	Ascomycota	Sordariomycetes	Hypocreales	Ophiocordycipitaceae	Paraisaria	Paraisaria gracilioides
Blastomyces percursus	Eukaryota	Fungi	Ascomycota	Eurotiomycetes	Onygenales	Ajellomycetaceae	Blastomyces	Blastomyces percursus
Chaenotheca gracillima	Eukaryota	Fungi	Ascomycota	Coniocybomycetes	Coniocybales	Coniocybaceae	Chaenotheca	Chaenotheca gracillima
Saitozyma sp. JCM 24511	Eukaryota	Fungi	Basidiomycota	Tremellomycetes	Tremellales	Trimorphomycetaceae	Saitozyma	Saitozyma sp. JCM 24511
Galerina marginata	Eukaryota	Fungi	Basidiomycota	Agaricomycetes	Agaricales	Strophariaceae	Galerina	Galerina marginata
Thyridium curvatum	Eukaryota	Fungi	Ascomycota	Sordariomycetes	Unidentified	Thyridiaceae	Thyridium	Thyridium curvatum
Cladophialophora carrionii	Eukaryota	Fungi	Ascomycota	Eurotiomycetes	Chaetothyriales	Herpotrichiellaceae	Cladophialophora	Cladophialophora carrionii
Aspergillus mulundensis	Eukaryota	Fungi	Ascomycota	Eurotiomycetes	Eurotiales	Aspergillaceae	Aspergillus	Aspergillus mulundensis
Aspergillus sydowii	Eukaryota	Fungi	Ascomycota	Eurotiomycetes	Eurotiales	Aspergillaceae	Aspergillus	Aspergillus sydowii
Cokeromyces recurvatus	Eukaryota	Fungi	Mucoromycota	Mucoromycetes	Mucorales	Mucoraceae	Cokeromyces	Cokeromyces recurvatus
Paxillaceae_Unidentified	Eukaryota	Fungi	Basidiomycota	Agaricomycetes	Boletales	Paxillaceae	Unidentified	Unidentified
Lactarius hatsudake	Eukaryota	Fungi	Basidiomycota	Agaricomycetes	Russulales	Russulaceae	Lactarius	Lactarius hatsudake
Elsinoe fawcettii	Eukaryota	Fungi	Ascomycota	Dothideomycetes	Myriangiales	Elsinoaceae	Elsinoe	Elsinoe fawcettii
Coniochaeta_Unidentified	Eukaryota	Fungi	Ascomycota	Sordariomycetes	Coniochaetales	Coniochaetaceae	Coniochaeta	Unidentified
Sistotremastrum suecicum	Eukaryota	Fungi	Basidiomycota	Agaricomycetes	Trechisporales	Unidentified	Sistotremastrum	Sistotremastrum suecicum
Pholiota molesta	Eukaryota	Fungi	Basidiomycota	Agaricomycetes	Agaricales	Strophariaceae	Pholiota	Pholiota molesta
Russula_Unidentified	Eukaryota	Fungi	Basidiomycota	Agaricomycetes	Russulales	Russulaceae	Russula	Unidentified
Penicillium taxi	Eukaryota	Fungi	Ascomycota	Eurotiomycetes	Eurotiales	Aspergillaceae	Penicillium	Penicillium taxi
Fistulina hepatica	Eukaryota	Fungi	Basidiomycota	Agaricomycetes	Agaricales	Fistulinaceae	Fistulina	Fistulina hepatica
Aspergillus oryzae	Eukaryota	Fungi	Ascomycota	Eurotiomycetes	Eurotiales	Aspergillaceae	Aspergillus	Aspergillus oryzae
Trichodelitschia bisporula	Eukaryota	Fungi	Ascomycota	Dothideomycetes	Phaeotrichales	Phaeotrichaceae	Trichodelitschia	Trichodelitschia bisporula
Rutstroemia_Unidentified	Eukaryota	Fungi	Ascomycota	Leotiomycetes	Helotiales	Rutstroemiaceae	Rutstroemia	Unidentified
Polyplosphaeria fusca	Eukaryota	Fungi	Ascomycota	Dothideomycetes	Pleosporales	Tetraplosphaeriaceae	Polyplosphaeria	Polyplosphaeria fusca
Astraeus odoratus	Eukaryota	Fungi	Basidiomycota	Agaricomycetes	Boletales	Astraeaceae	Astraeus	Astraeus odoratus
Thozetella sp. PMI_491	Eukaryota	Fungi	Ascomycota	Sordariomycetes	Chaetosphaeriales	Chaetosphaeriaceae	Thozetella	Thozetella sp. PMI_491
Periconia digitata	Eukaryota	Fungi	Ascomycota	Dothideomycetes	Pleosporales	Periconiaceae	Periconia	Periconia digitata
Candelaria pacifica	Eukaryota	Fungi	Ascomycota	Candelariomycetes	Candelariales	Candelariaceae	Candelaria	Candelaria pacifica
Rutstroemia sp. NJR-2017a BVV2	Eukaryota	Fungi	Ascomycota	Leotiomycetes	Helotiales	Rutstroemiaceae	Rutstroemia	Rutstroemia sp. NJR-2017a BVV2
Nemania_Unidentified	Eukaryota	Fungi	Ascomycota	Sordariomycetes	Xylariales	Xylariaceae	Nemania	Unidentified
Golovinomyces_Unidentified	Eukaryota	Fungi	Ascomycota	Leotiomycetes	Erysiphales	Erysiphaceae	Golovinomyces	Unidentified
Gnomoniopsis_Unidentified	Eukaryota	Fungi	Ascomycota	Sordariomycetes	Diaporthales	Gnomoniaceae	Gnomoniopsis	Unidentified
Massariosphaeria phaeospora	Eukaryota	Fungi	Ascomycota	Dothideomycetes	Pleosporales	Unidentified	Massariosphaeria	Massariosphaeria phaeospora
Valsa mali	Eukaryota	Fungi	Ascomycota	Sordariomycetes	Diaporthales	Valsaceae	Valsa	Valsa mali
Trichoderma lixii	Eukaryota	Fungi	Ascomycota	Sordariomycetes	Hypocreales	Hypocreaceae	Trichoderma	Trichoderma lixii
Hirsutella rhossiliensis	Eukaryota	Fungi	Ascomycota	Sordariomycetes	Hypocreales	Ophiocordycipitaceae	Hirsutella	Hirsutella rhossiliensis
Trametes cinnabarina	Eukaryota	Fungi	Basidiomycota	Agaricomycetes	Polyporales	Polyporaceae	Trametes	Trametes cinnabarina
Penicillium glabrum	Eukaryota	Fungi	Ascomycota	Eurotiomycetes	Eurotiales	Aspergillaceae	Penicillium	Penicillium glabrum
Corynespora cassiicola	Eukaryota	Fungi	Ascomycota	Dothideomycetes	Pleosporales	Corynesporascaceae	Corynespora	Corynespora cassiicola
Suillus placidus	Eukaryota	Fungi	Basidiomycota	Agaricomycetes	Boletales	Suillaceae	Suillus	Suillus placidus
Russula vinacea	Eukaryota	Fungi	Basidiomycota	Agaricomycetes	Russulales	Russulaceae	Russula	Russula vinacea
Penicillium argentinense	Eukaryota	Fungi	Ascomycota	Eurotiomycetes	Eurotiales	Aspergillaceae	Penicillium	Penicillium argentinense
Botrytis_Unidentified	Eukaryota	Fungi	Ascomycota	Leotiomycetes	Helotiales	Sclerotiniaceae	Botrytis	Unidentified
Aspergillus tamarii	Eukaryota	Fungi	Ascomycota	Eurotiomycetes	Eurotiales	Aspergillaceae	Aspergillus	Aspergillus tamarii
Annulohypoxylon_Unidentified	Eukaryota	Fungi	Ascomycota	Sordariomycetes	Xylariales	Hypoxylaceae	Annulohypoxylon	Unidentified
Gloeophyllaceae_Unidentified	Eukaryota	Fungi	Basidiomycota	Agaricomycetes	Gloeophyllales	Gloeophyllaceae	Unidentified	Unidentified
Fusarium flagelliforme	Eukaryota	Fungi	Ascomycota	Sordariomycetes	Hypocreales	Nectriaceae	Fusarium	Fusarium flagelliforme
Microbotryum silenes-dioicae	Eukaryota	Fungi	Basidiomycota	Microbotryomycetes	Microbotryales	Microbotryaceae	Microbotryum	Microbotryum silenes-dioicae
Lachnellula cervina	Eukaryota	Fungi	Ascomycota	Leotiomycetes	Helotiales	Lachnaceae	Lachnellula	Lachnellula cervina
Entophlyctis sp. JEL0112	Eukaryota	Fungi	Chytridiomycota	Chytridiomycetes	Chytridiales	Chytriomycetaceae	Entophlyctis	Entophlyctis sp. JEL0112
Penicillium canariense	Eukaryota	Fungi	Ascomycota	Eurotiomycetes	Eurotiales	Aspergillaceae	Penicillium	Penicillium canariense
Atractiella rhizophila	Eukaryota	Fungi	Basidiomycota	Atractiellomycetes	Atractiellales	Hoehnelomycetaceae	Atractiella	Atractiella rhizophila
Exophiala oligosperma	Eukaryota	Fungi	Ascomycota	Eurotiomycetes	Chaetothyriales	Herpotrichiellaceae	Exophiala	Exophiala oligosperma
Elsinoe australis	Eukaryota	Fungi	Ascomycota	Dothideomycetes	Myriangiales	Elsinoaceae	Elsinoe	Elsinoe australis
Rhizophagus_Unidentified	Eukaryota	Fungi	Mucoromycota	Glomeromycetes	Glomerales	Glomeraceae	Rhizophagus	Unidentified
Trametes_Unidentified	Eukaryota	Fungi	Basidiomycota	Agaricomycetes	Polyporales	Polyporaceae	Trametes	Unidentified
Sphagnurus paluster	Eukaryota	Fungi	Basidiomycota	Agaricomycetes	Agaricales	Lyophyllaceae	Sphagnurus	Sphagnurus paluster
Penicillium soppii	Eukaryota	Fungi	Ascomycota	Eurotiomycetes	Eurotiales	Aspergillaceae	Penicillium	Penicillium soppii
Sclerotinia borealis	Eukaryota	Fungi	Ascomycota	Leotiomycetes	Helotiales	Sclerotiniaceae	Sclerotinia	Sclerotinia borealis
Umbilicariaceae_Unidentified	Eukaryota	Fungi	Ascomycota	Lecanoromycetes	Umbilicariales	Umbilicariaceae	Unidentified	Unidentified
Monosporascus_Unidentified	Eukaryota	Fungi	Ascomycota	Sordariomycetes	Xylariales	Unidentified	Monosporascus	Unidentified
Marasmius tenuissimus	Eukaryota	Fungi	Basidiomycota	Agaricomycetes	Agaricales	Marasmiaceae	Marasmius	Marasmius tenuissimus
Heterodermia speciosa	Eukaryota	Fungi	Ascomycota	Lecanoromycetes	Caliciales	Physciaceae	Heterodermia	Heterodermia speciosa
Mixia osmundae	Eukaryota	Fungi	Basidiomycota	Mixiomycetes	Mixiales	Mixiaceae	Mixia	Mixia osmundae
Marasmius oreades	Eukaryota	Fungi	Basidiomycota	Agaricomycetes	Agaricales	Marasmiaceae	Marasmius	Marasmius oreades
Pyrenophora_Unidentified	Eukaryota	Fungi	Ascomycota	Dothideomycetes	Pleosporales	Pleosporaceae	Pyrenophora	Unidentified
Mycena chlorophos	Eukaryota	Fungi	Basidiomycota	Agaricomycetes	Agaricales	Mycenaceae	Mycena	Mycena chlorophos
Leucoagaricus sp. SymC.cos	Eukaryota	Fungi	Basidiomycota	Agaricomycetes	Agaricales	Agaricaceae	Leucoagaricus	Leucoagaricus sp. SymC.cos
Zymoseptoria brevis	Eukaryota	Fungi	Ascomycota	Dothideomycetes	Mycosphaerellales	Mycosphaerellaceae	Zymoseptoria	Zymoseptoria brevis
Jimgerdemannia flammicorona	Eukaryota	Fungi	Mucoromycota	Endogonomycetes	Endogonales	Endogonaceae	Jimgerdemannia	Jimgerdemannia flammicorona
Mycena metata	Eukaryota	Fungi	Basidiomycota	Agaricomycetes	Agaricales	Mycenaceae	Mycena	Mycena metata
Ciborinia camelliae	Eukaryota	Fungi	Ascomycota	Leotiomycetes	Helotiales	Sclerotiniaceae	Ciborinia	Ciborinia camelliae
Mortierella alpina	Eukaryota	Fungi	Mucoromycota	Mortierellomycetes	Mortierellales	Mortierellaceae	Mortierella	Mortierella alpina
Pezizales_Unidentified	Eukaryota	Fungi	Ascomycota	Pezizomycetes	Pezizales	Unidentified	Unidentified	Unidentified
Tolypocladium ophioglossoides	Eukaryota	Fungi	Ascomycota	Sordariomycetes	Hypocreales	Ophiocordycipitaceae	Tolypocladium	Tolypocladium ophioglossoides
Cladonia_Unidentified	Eukaryota	Fungi	Ascomycota	Lecanoromycetes	Lecanorales	Cladoniaceae	Cladonia	Unidentified
Periconia macrospinosa	Eukaryota	Fungi	Ascomycota	Dothideomycetes	Pleosporales	Periconiaceae	Periconia	Periconia macrospinosa
Sporobolomyces salmonicolor	Eukaryota	Fungi	Basidiomycota	Microbotryomycetes	Sporidiobolales	Sporidiobolaceae	Sporobolomyces	Sporobolomyces salmonicolor
Botrytis hyacinthi	Eukaryota	Fungi	Ascomycota	Leotiomycetes	Helotiales	Sclerotiniaceae	Botrytis	Botrytis hyacinthi
Armillaria ostoyae	Eukaryota	Fungi	Basidiomycota	Agaricomycetes	Agaricales	Physalacriaceae	Armillaria	Armillaria ostoyae
Penicillium subrubescens	Eukaryota	Fungi	Ascomycota	Eurotiomycetes	Eurotiales	Aspergillaceae	Penicillium	Penicillium subrubescens
Pleurotus ostreatus	Eukaryota	Fungi	Basidiomycota	Agaricomycetes	Agaricales	Pleurotaceae	Pleurotus	Pleurotus ostreatus
Pilobolus umbonatus	Eukaryota	Fungi	Mucoromycota	Mucoromycetes	Mucorales	Pilobolaceae	Pilobolus	Pilobolus umbonatus
Cyathus striatus	Eukaryota	Fungi	Basidiomycota	Agaricomycetes	Agaricales	Nidulariaceae	Cyathus	Cyathus striatus
Lactarius deliciosus	Eukaryota	Fungi	Basidiomycota	Agaricomycetes	Russulales	Russulaceae	Lactarius	Lactarius deliciosus
Lizonia empirigonia	Eukaryota	Fungi	Ascomycota	Dothideomycetes	Unidentified	Pseudoperisporiaceae	Lizonia	Lizonia empirigonia
Diplocarpon rosae	Eukaryota	Fungi	Ascomycota	Leotiomycetes	Helotiales	Drepanopezizaceae	Diplocarpon	Diplocarpon rosae
Phaeomoniella chlamydospora	Eukaryota	Fungi	Ascomycota	Eurotiomycetes	Phaeomoniellales	Phaeomoniellaceae	Phaeomoniella	Phaeomoniella chlamydospora
Endogonaceae_Unidentified	Eukaryota	Fungi	Mucoromycota	Endogonomycetes	Endogonales	Endogonaceae	Unidentified	Unidentified
Gongronella butleri	Eukaryota	Fungi	Mucoromycota	Mucoromycetes	Mucorales	Cunninghamellaceae	Gongronella	Gongronella butleri
Agrocybe_Unidentified	Eukaryota	Fungi	Basidiomycota	Agaricomycetes	Agaricales	Strophariaceae	Agrocybe	Unidentified
Zychaea mexicana	Eukaryota	Fungi	Mucoromycota	Mucoromycetes	Mucorales	Lichtheimiaceae	Zychaea	Zychaea mexicana
Irineochytrium annulatum	Eukaryota	Fungi	Chytridiomycota	Chytridiomycetes	Chytridiales	Chytridiaceae	Irineochytrium	Irineochytrium annulatum
Penicillium sp. DV-2018c	Eukaryota	Fungi	Ascomycota	Eurotiomycetes	Eurotiales	Aspergillaceae	Penicillium	Penicillium sp. DV-2018c
Exophiala xenobiotica	Eukaryota	Fungi	Ascomycota	Eurotiomycetes	Chaetothyriales	Herpotrichiellaceae	Exophiala	Exophiala xenobiotica
Exophiala spinifera	Eukaryota	Fungi	Ascomycota	Eurotiomycetes	Chaetothyriales	Herpotrichiellaceae	Exophiala	Exophiala spinifera
Cordyceps fumosorosea	Eukaryota	Fungi	Ascomycota	Sordariomycetes	Hypocreales	Cordycipitaceae	Cordyceps	Cordyceps fumosorosea
Termitomyces sp. Mi166#008	Eukaryota	Fungi	Basidiomycota	Agaricomycetes	Agaricales	Lyophyllaceae	Termitomyces	Termitomyces sp. Mi166#008
Rhodotorula toruloides	Eukaryota	Fungi	Basidiomycota	Microbotryomycetes	Sporidiobolales	Sporidiobolaceae	Rhodotorula	Rhodotorula toruloides
Emergomyces_Unidentified	Eukaryota	Fungi	Ascomycota	Eurotiomycetes	Onygenales	Ajellomycetaceae	Emergomyces	Unidentified
Lachnellula willkommii	Eukaryota	Fungi	Ascomycota	Leotiomycetes	Helotiales	Lachnaceae	Lachnellula	Lachnellula willkommii
Blastosporella zonata	Eukaryota	Fungi	Basidiomycota	Agaricomycetes	Agaricales	Lyophyllaceae	Blastosporella	Blastosporella zonata
Penicillium cinerascens	Eukaryota	Fungi	Ascomycota	Eurotiomycetes	Eurotiales	Aspergillaceae	Penicillium	Penicillium cinerascens
Aspergillus chevalieri	Eukaryota	Fungi	Ascomycota	Eurotiomycetes	Eurotiales	Aspergillaceae	Aspergillus	Aspergillus chevalieri
Botryosphaeriaceae_Unidentified	Eukaryota	Fungi	Ascomycota	Dothideomycetes	Botryosphaeriales	Botryosphaeriaceae	Unidentified	Unidentified
Niveomyces insectorum	Eukaryota	Fungi	Ascomycota	Sordariomycetes	Hypocreales	Cordycipitaceae	Niveomyces	Niveomyces insectorum
Pseudogymnoascus sp. VKM F-4514 (FW-929)	Eukaryota	Fungi	Ascomycota	Leotiomycetes	Unidentified	Pseudeurotiaceae	Pseudogymnoascus	Pseudogymnoascus sp. VKM F-4514 (FW-929)
Daedaleopsis nitida	Eukaryota	Fungi	Basidiomycota	Agaricomycetes	Polyporales	Polyporaceae	Daedaleopsis	Daedaleopsis nitida
Leucogyrophana mollusca	Eukaryota	Fungi	Basidiomycota	Agaricomycetes	Boletales	Unidentified	Leucogyrophana	Leucogyrophana mollusca
Furculomyces boomerangus	Eukaryota	Fungi	Zoopagomycota	Harpellomycetes	Harpellales	Harpellaceae	Furculomyces	Furculomyces boomerangus
Umbelopsis sp. AD052	Eukaryota	Fungi	Mucoromycota	Umbelopsidomycetes	Umbelopsidales	Umbelopsidaceae	Umbelopsis	Umbelopsis sp. AD052
Monilinia laxa	Eukaryota	Fungi	Ascomycota	Leotiomycetes	Helotiales	Sclerotiniaceae	Monilinia	Monilinia laxa
Podila verticillata	Eukaryota	Fungi	Mucoromycota	Mortierellomycetes	Mortierellales	Mortierellaceae	Podila	Podila verticillata
Coniochaeta sp. 2T2.1	Eukaryota	Fungi	Ascomycota	Sordariomycetes	Coniochaetales	Coniochaetaceae	Coniochaeta	Coniochaeta sp. 2T2.1
Mucor mucedo	Eukaryota	Fungi	Mucoromycota	Mucoromycetes	Mucorales	Mucoraceae	Mucor	Mucor mucedo
Xylariales sp. PMI_506	Eukaryota	Fungi	Ascomycota	Sordariomycetes	Xylariales	Unidentified	Unidentified	Xylariales sp. PMI_506
Pyrenophora teres	Eukaryota	Fungi	Ascomycota	Dothideomycetes	Pleosporales	Pleosporaceae	Pyrenophora	Pyrenophora teres
Aplosporella prunicola	Eukaryota	Fungi	Ascomycota	Dothideomycetes	Botryosphaeriales	Aplosporellaceae	Aplosporella	Aplosporella prunicola
Lipomyces_Unidentified	Eukaryota	Fungi	Ascomycota	Saccharomycetes	Saccharomycetales	Lipomycetaceae	Lipomyces	Unidentified
Morchella_Unidentified	Eukaryota	Fungi	Ascomycota	Pezizomycetes	Pezizales	Morchellaceae	Morchella	Unidentified
Syncephalastrum racemosum	Eukaryota	Fungi	Mucoromycota	Mucoromycetes	Mucorales	Syncephalastraceae	Syncephalastrum	Syncephalastrum racemosum
Emmonsia crescens	Eukaryota	Fungi	Ascomycota	Eurotiomycetes	Onygenales	Ajellomycetaceae	Emmonsia	Emmonsia crescens
Coprinopsis sp. MPI-PUGE-AT-0042	Eukaryota	Fungi	Basidiomycota	Agaricomycetes	Agaricales	Psathyrellaceae	Coprinopsis	Coprinopsis sp. MPI-PUGE-AT-0042
Drepanopeziza brunnea	Eukaryota	Fungi	Ascomycota	Leotiomycetes	Helotiales	Drepanopezizaceae	Drepanopeziza	Drepanopeziza brunnea
Trematosphaeria pertusa	Eukaryota	Fungi	Ascomycota	Dothideomycetes	Pleosporales	Trematosphaeriaceae	Trematosphaeria	Trematosphaeria pertusa
Neohortaea acidophila	Eukaryota	Fungi	Ascomycota	Dothideomycetes	Mycosphaerellales	Teratosphaeriaceae	Neohortaea	Neohortaea acidophila
Penicillium herquei	Eukaryota	Fungi	Ascomycota	Eurotiomycetes	Eurotiales	Aspergillaceae	Penicillium	Penicillium herquei
Alternaria_Unidentified	Eukaryota	Fungi	Ascomycota	Dothideomycetes	Pleosporales	Pleosporaceae	Alternaria	Unidentified
Conidiobolus coronatus	Eukaryota	Fungi	Zoopagomycota	Entomophthoromycetes	Entomophthorales	Ancylistaceae	Conidiobolus	Conidiobolus coronatus
Lichtheimia ramosa	Eukaryota	Fungi	Mucoromycota	Mucoromycetes	Mucorales	Lichtheimiaceae	Lichtheimia	Lichtheimia ramosa
Zoopagomycota_Unidentified	Eukaryota	Fungi	Zoopagomycota	Unidentified	Unidentified	Unidentified	Unidentified	Unidentified
Aspergillus uvarum	Eukaryota	Fungi	Ascomycota	Eurotiomycetes	Eurotiales	Aspergillaceae	Aspergillus	Aspergillus uvarum
Golovinomyces magnicellulatus	Eukaryota	Fungi	Ascomycota	Leotiomycetes	Erysiphales	Erysiphaceae	Golovinomyces	Golovinomyces magnicellulatus
Scedosporium apiospermum	Eukaryota	Fungi	Ascomycota	Sordariomycetes	Microascales	Microascaceae	Scedosporium	Scedosporium apiospermum
Pleurotus eryngii	Eukaryota	Fungi	Basidiomycota	Agaricomycetes	Agaricales	Pleurotaceae	Pleurotus	Pleurotus eryngii
Psilocybe cubensis	Eukaryota	Fungi	Basidiomycota	Agaricomycetes	Agaricales	Strophariaceae	Psilocybe	Psilocybe cubensis
Histoplasma capsulatum	Eukaryota	Fungi	Ascomycota	Eurotiomycetes	Onygenales	Ajellomycetaceae	Histoplasma	Histoplasma capsulatum
Leucosporidium creatinivorum	Eukaryota	Fungi	Basidiomycota	Microbotryomycetes	Leucosporidiales	Leucosporidiaceae	Leucosporidium	Leucosporidium creatinivorum
Marasmius_Unidentified	Eukaryota	Fungi	Basidiomycota	Agaricomycetes	Agaricales	Marasmiaceae	Marasmius	Unidentified
Aspergillus steynii	Eukaryota	Fungi	Ascomycota	Eurotiomycetes	Eurotiales	Aspergillaceae	Aspergillus	Aspergillus steynii
Polytolypa hystricis	Eukaryota	Fungi	Ascomycota	Eurotiomycetes	Onygenales	Unidentified	Polytolypa	Polytolypa hystricis
Smittium simulii	Eukaryota	Fungi	Zoopagomycota	Harpellomycetes	Harpellales	Legeriomycetaceae	Smittium	Smittium simulii
Penicillium roqueforti	Eukaryota	Fungi	Ascomycota	Eurotiomycetes	Eurotiales	Aspergillaceae	Penicillium	Penicillium roqueforti
Stachybotrys chlorohalonata	Eukaryota	Fungi	Ascomycota	Sordariomycetes	Hypocreales	Stachybotryaceae	Stachybotrys	Stachybotrys chlorohalonata
Biscogniauxia marginata	Eukaryota	Fungi	Ascomycota	Sordariomycetes	Xylariales	Xylariaceae	Biscogniauxia	Biscogniauxia marginata
Termitomyces sp. J132	Eukaryota	Fungi	Basidiomycota	Agaricomycetes	Agaricales	Lyophyllaceae	Termitomyces	Termitomyces sp. J132
Mycena belliae	Eukaryota	Fungi	Basidiomycota	Agaricomycetes	Agaricales	Mycenaceae	Mycena	Mycena belliae
Hymenogastraceae_Unidentified	Eukaryota	Fungi	Basidiomycota	Agaricomycetes	Agaricales	Hymenogastraceae	Unidentified	Unidentified
Paracoccidioides lutzii	Eukaryota	Fungi	Ascomycota	Eurotiomycetes	Onygenales	Unidentified	Paracoccidioides	Paracoccidioides lutzii
Penicillium capsulatum	Eukaryota	Fungi	Ascomycota	Eurotiomycetes	Eurotiales	Aspergillaceae	Penicillium	Penicillium capsulatum
Trichoderma virens	Eukaryota	Fungi	Ascomycota	Sordariomycetes	Hypocreales	Hypocreaceae	Trichoderma	Trichoderma virens
Lactifluus subvellereus	Eukaryota	Fungi	Basidiomycota	Agaricomycetes	Russulales	Russulaceae	Lactifluus	Lactifluus subvellereus
Paraisaria gracilis	Eukaryota	Fungi	Ascomycota	Sordariomycetes	Hypocreales	Ophiocordycipitaceae	Paraisaria	Paraisaria gracilis
Xylariales sp. AK1849	Eukaryota	Fungi	Ascomycota	Sordariomycetes	Xylariales	Unidentified	Unidentified	Xylariales sp. AK1849
Coemansia reversa	Eukaryota	Fungi	Zoopagomycota	Kickxellomycetes	Kickxellales	Kickxellaceae	Coemansia	Coemansia reversa
Mucor saturninus	Eukaryota	Fungi	Mucoromycota	Mucoromycetes	Mucorales	Mucoraceae	Mucor	Mucor saturninus
Lichtheimia hyalospora	Eukaryota	Fungi	Mucoromycota	Mucoromycetes	Mucorales	Lichtheimiaceae	Lichtheimia	Lichtheimia hyalospora
Trichosporon asahii	Eukaryota	Fungi	Basidiomycota	Tremellomycetes	Trichosporonales	Trichosporonaceae	Trichosporon	Trichosporon asahii
Dactylellina haptotyla	Eukaryota	Fungi	Ascomycota	Orbiliomycetes	Orbiliales	Orbiliaceae	Dactylellina	Dactylellina haptotyla
Lachnellula occidentalis	Eukaryota	Fungi	Ascomycota	Leotiomycetes	Helotiales	Lachnaceae	Lachnellula	Lachnellula occidentalis
Stagonospora sp. SRC1lsM3a	Eukaryota	Fungi	Ascomycota	Dothideomycetes	Pleosporales	Massarinaceae	Stagonospora	Stagonospora sp. SRC1lsM3a
Phycomycetaceae_Unidentified	Eukaryota	Fungi	Mucoromycota	Mucoromycetes	Mucorales	Phycomycetaceae	Unidentified	Unidentified
Colletotrichum incanum	Eukaryota	Fungi	Ascomycota	Sordariomycetes	Glomerellales	Glomerellaceae	Colletotrichum	Colletotrichum incanum
Tremellales_Unidentified	Eukaryota	Fungi	Basidiomycota	Tremellomycetes	Tremellales	Unidentified	Unidentified	Unidentified
Penicillium angulare	Eukaryota	Fungi	Ascomycota	Eurotiomycetes	Eurotiales	Aspergillaceae	Penicillium	Penicillium angulare
Aspergillus taichungensis	Eukaryota	Fungi	Ascomycota	Eurotiomycetes	Eurotiales	Aspergillaceae	Aspergillus	Aspergillus taichungensis
Suillus subaureus	Eukaryota	Fungi	Basidiomycota	Agaricomycetes	Boletales	Suillaceae	Suillus	Suillus subaureus
Penicillium rolfsii	Eukaryota	Fungi	Ascomycota	Eurotiomycetes	Eurotiales	Aspergillaceae	Penicillium	Penicillium rolfsii
Peltula sp. TS41687	Eukaryota	Fungi	Ascomycota	Lichinomycetes	Lichinales	Peltulaceae	Peltula	Peltula sp. TS41687
Lophiostoma macrostomum	Eukaryota	Fungi	Ascomycota	Dothideomycetes	Pleosporales	Lophiostomataceae	Lophiostoma	Lophiostoma macrostomum
Ceratocystis platani	Eukaryota	Fungi	Ascomycota	Sordariomycetes	Microascales	Ceratocystidaceae	Ceratocystis	Ceratocystis platani
Caloplaca aegaea	Eukaryota	Fungi	Ascomycota	Lecanoromycetes	Teloschistales	Teloschistaceae	Caloplaca	Caloplaca aegaea
Cryptococcus_Unidentified	Eukaryota	Fungi	Basidiomycota	Tremellomycetes	Tremellales	Cryptococcaceae	Cryptococcus	Unidentified
Mucor_Unidentified	Eukaryota	Fungi	Mucoromycota	Mucoromycetes	Mucorales	Mucoraceae	Mucor	Unidentified
Tuberaceae_Unidentified	Eukaryota	Fungi	Ascomycota	Pezizomycetes	Pezizales	Tuberaceae	Unidentified	Unidentified
Mucor ambiguus	Eukaryota	Fungi	Mucoromycota	Mucoromycetes	Mucorales	Mucoraceae	Mucor	Mucor ambiguus
Agaricaceae_Unidentified	Eukaryota	Fungi	Basidiomycota	Agaricomycetes	Agaricales	Agaricaceae	Unidentified	Unidentified
Trichoderma asperelloides	Eukaryota	Fungi	Ascomycota	Sordariomycetes	Hypocreales	Hypocreaceae	Trichoderma	Trichoderma asperelloides
Tilletia laevis	Eukaryota	Fungi	Basidiomycota	Exobasidiomycetes	Tilletiales	Tilletiaceae	Tilletia	Tilletia laevis
Penicillium samsonianum	Eukaryota	Fungi	Ascomycota	Eurotiomycetes	Eurotiales	Aspergillaceae	Penicillium	Penicillium samsonianum
Exophiala mesophila	Eukaryota	Fungi	Ascomycota	Eurotiomycetes	Chaetothyriales	Herpotrichiellaceae	Exophiala	Exophiala mesophila
Bathelium mastoideum	Eukaryota	Fungi	Ascomycota	Dothideomycetes	Trypetheliales	Trypetheliaceae	Bathelium	Bathelium mastoideum
Penicillium thymicola	Eukaryota	Fungi	Ascomycota	Eurotiomycetes	Eurotiales	Aspergillaceae	Penicillium	Penicillium thymicola
Mycena amicta	Eukaryota	Fungi	Basidiomycota	Agaricomycetes	Agaricales	Mycenaceae	Mycena	Mycena amicta
Lichtheimia corymbifera	Eukaryota	Fungi	Mucoromycota	Mucoromycetes	Mucorales	Lichtheimiaceae	Lichtheimia	Lichtheimia corymbifera
Thermothelomyces thermophilus	Eukaryota	Fungi	Ascomycota	Sordariomycetes	Sordariales	Chaetomiaceae	Thermothelomyces	Thermothelomyces thermophilus
Fusarium vanettenii	Eukaryota	Fungi	Ascomycota	Sordariomycetes	Hypocreales	Nectriaceae	Fusarium	Fusarium vanettenii
Mycena venus	Eukaryota	Fungi	Basidiomycota	Agaricomycetes	Agaricales	Mycenaceae	Mycena	Mycena venus
Coprinellus micaceus	Eukaryota	Fungi	Basidiomycota	Agaricomycetes	Agaricales	Psathyrellaceae	Coprinellus	Coprinellus micaceus
Cryptosporiopsis sp. 8999	Eukaryota	Fungi	Ascomycota	Leotiomycetes	Helotiales	Dermateaceae	Cryptosporiopsis	Cryptosporiopsis sp. 8999
Serendipita sp. 398	Eukaryota	Fungi	Basidiomycota	Agaricomycetes	Sebacinales	Serendipitaceae	Serendipita	Serendipita sp. 398
Dactylonectria macrodidyma	Eukaryota	Fungi	Ascomycota	Sordariomycetes	Hypocreales	Nectriaceae	Dactylonectria	Dactylonectria macrodidyma
Coprinopsis cinerea	Eukaryota	Fungi	Basidiomycota	Agaricomycetes	Agaricales	Psathyrellaceae	Coprinopsis	Coprinopsis cinerea
Paracoccidioides brasiliensis	Eukaryota	Fungi	Ascomycota	Eurotiomycetes	Onygenales	Unidentified	Paracoccidioides	Paracoccidioides brasiliensis
Fusarium duplospermum	Eukaryota	Fungi	Ascomycota	Sordariomycetes	Hypocreales	Nectriaceae	Fusarium	Fusarium duplospermum
Xylaria cf. heliscus	Eukaryota	Fungi	Ascomycota	Sordariomycetes	Xylariales	Xylariaceae	Xylaria	Xylaria cf. heliscus
Cryptococcaceae_Unidentified	Eukaryota	Fungi	Basidiomycota	Tremellomycetes	Tremellales	Cryptococcaceae	Unidentified	Unidentified
Clonostachys chloroleuca	Eukaryota	Fungi	Ascomycota	Sordariomycetes	Hypocreales	Bionectriaceae	Clonostachys	Clonostachys chloroleuca
Venturiales_Unidentified	Eukaryota	Fungi	Ascomycota	Dothideomycetes	Venturiales	Unidentified	Unidentified	Unidentified
Lichtheimia_Unidentified	Eukaryota	Fungi	Mucoromycota	Mucoromycetes	Mucorales	Lichtheimiaceae	Lichtheimia	Unidentified
Physalacriaceae_Unidentified	Eukaryota	Fungi	Basidiomycota	Agaricomycetes	Agaricales	Physalacriaceae	Unidentified	Unidentified
Claviceps_Unidentified	Eukaryota	Fungi	Ascomycota	Sordariomycetes	Hypocreales	Clavicipitaceae	Claviceps	Unidentified
Bipolaris sorokiniana	Eukaryota	Fungi	Ascomycota	Dothideomycetes	Pleosporales	Pleosporaceae	Bipolaris	Bipolaris sorokiniana
Penicillium salamii	Eukaryota	Fungi	Ascomycota	Eurotiomycetes	Eurotiales	Aspergillaceae	Penicillium	Penicillium salamii
Penicillium crustosum	Eukaryota	Fungi	Ascomycota	Eurotiomycetes	Eurotiales	Aspergillaceae	Penicillium	Penicillium crustosum
Blastomyces dermatitidis	Eukaryota	Fungi	Ascomycota	Eurotiomycetes	Onygenales	Ajellomycetaceae	Blastomyces	Blastomyces dermatitidis
Rhynchosporium secalis	Eukaryota	Fungi	Ascomycota	Leotiomycetes	Helotiales	Ploettnerulaceae	Rhynchosporium	Rhynchosporium secalis
Polyporaceae_Unidentified	Eukaryota	Fungi	Basidiomycota	Agaricomycetes	Polyporales	Polyporaceae	Unidentified	Unidentified
Hortaea werneckii	Eukaryota	Fungi	Ascomycota	Dothideomycetes	Mycosphaerellales	Teratosphaeriaceae	Hortaea	Hortaea werneckii
[truncated: 1,326 more rows]

## Sheet: Species abundance_Bacteria
Absolute abundance																								Relative abundance
[truncated: 25,468 more rows]
[truncated: 2 more columns]

[truncated: 12 more sheets: Phylum abundance_Bacteria, Class abundance_Bacteria, Order abundance_Bacteria, Family abundance_Bacteria, Genus abundance_Bacteria, Species abundance_Fungi, Phylum abundance_Fungi, Class abundance_Fungi, Order abundance_Fungi, Family abundance_Fungi, Genus abundance_Fungi, PERMANOVA]
