# Supplementary material for: Multi-meta-omics reveal unique symbiotic synchronization between ectomycorrhizal fungus and soil microbiome in Tricholoma matsutake habitat
Source: Microbiome. 2025 Dec 11;14:23. doi: 10.1186/s40168-025-02292-7 (PMC12801662; doi:10.1186/s40168-025-02292-7)
Supplement: Supplementary file 3 — Additional file 2. [file 40168_2025_2292_MOESM2_ESM.zip › Additional file 6_Table S5.xlsx]

## Sheet: Content
Table S5. Differential abundance assessment at the KEGG ortholog level
Sheet	Content
Differential KO_Bac	Differential abundance test results of bacterial KOs
Enriched KO list_Bac	Significantly enriched bacterial KOs
Differential KO_Fun	Differential abundance test results of fungal KOs
Enriched KO list_Fun	Significantly enriched fungal KOs

## Sheet: Differential KO_Bac
Bacteria	Pre vs. Active									Post vs. Active										Pre vs. Post
KO	KO_description	baseMean	log2FoldChange	lfcSE	stat	pvalue	padj	Enrichment		KO	KO_description	baseMean	log2FoldChange	lfcSE	stat	pvalue	padj	Enrichment		KO	KO_description	baseMean	log2FoldChange	lfcSE	stat	pvalue	padj	Enrichment
K00001	E1.1.1.1, adh; alcohol dehydrogenase [EC:1.1.1.1]	20300.3	-0.106659	0.038041	-2.8038	0.00505046	0.0118033	Active		K00001	E1.1.1.1, adh; alcohol dehydrogenase [EC:1.1.1.1]	19386.8	-0.0080277	0.108011	-0.0743229	0.940753	0.966969	Non-differential		K00001	E1.1.1.1, adh; alcohol dehydrogenase [EC:1.1.1.1]	21797	-0.076699	0.0657018	-1.16738	0.243057	0.301622	Non-differential
K00002	AKR1A1, adh; alcohol dehydrogenase (NADP+) [EC:1.1.1.2]	176.924	0.25545	0.150834	1.69358	0.0903452	0.142966	Non-differential		K00002	AKR1A1, adh; alcohol dehydrogenase (NADP+) [EC:1.1.1.2]	109.62	-0.614861	0.256245	-2.3995	0.0164175	0.061148	Non-differential		K00002	AKR1A1, adh; alcohol dehydrogenase (NADP+) [EC:1.1.1.2]	159.929	0.909219	0.120671	7.53471	4.89433e-14	3.29591e-13	Pre
K00003	hom; homoserine dehydrogenase [EC:1.1.1.3]	7559.42	-0.038809	0.0350358	-1.1077	0.267993	0.352654	Non-differential		K00003	hom; homoserine dehydrogenase [EC:1.1.1.3]	7074.81	0.0207475	0.0847115	0.244919	0.806519	0.875895	Non-differential		K00003	hom; homoserine dehydrogenase [EC:1.1.1.3]	8133.74	-0.0336218	0.0399109	-0.842421	0.399552	0.465607	Non-differential
K00004	BDH, butB; (R,R)-butanediol dehydrogenase / meso-butanediol dehydrogenase / diacetyl reductase [EC:1.1.1.4 1.1.1.- 1.1.1.303]	2565.47	-0.301986	0.045987	-6.56677	5.14198e-11	1.99986e-09	Active		K00004	BDH, butB; (R,R)-butanediol dehydrogenase / meso-butanediol dehydrogenase / diacetyl reductase [EC:1.1.1.4 1.1.1.- 1.1.1.303]	3241.28	0.401276	0.150361	2.66875	0.00761335	0.0351433	Post		K00004	BDH, butB; (R,R)-butanediol dehydrogenase / meso-butanediol dehydrogenase / diacetyl reductase [EC:1.1.1.4 1.1.1.- 1.1.1.303]	3251.78	-0.685152	0.0962077	-7.12159	1.06686e-12	6.27e-12	Post
K00005	gldA; glycerol dehydrogenase [EC:1.1.1.6]	267.016	-0.655864	0.160271	-4.09222	4.2726e-05	0.000186375	Active		K00005	gldA; glycerol dehydrogenase [EC:1.1.1.6]	316.51	-0.0685672	0.236374	-0.29008	0.771755	0.852749	Non-differential		K00005	gldA; glycerol dehydrogenase [EC:1.1.1.6]	294.195	-0.57099	0.15687	-3.63989	0.000272754	0.000573028	Post
K00006	GPD1; glycerol-3-phosphate dehydrogenase (NAD+) [EC:1.1.1.8]	5.56334	1.33002	0.599822	2.21736	0.0265984	0.049701	Pre		K00006	GPD1; glycerol-3-phosphate dehydrogenase (NAD+) [EC:1.1.1.8]	1.96006	-0.627194	1.25364	-0.500297	0.616866	0.738847	Non-differential		K00006	GPD1; glycerol-3-phosphate dehydrogenase (NAD+) [EC:1.1.1.8]	4.92532	1.9401	0.582254	3.33205	0.000862102	0.00168985	Pre
K00007	dalD; D-arabinitol 4-dehydrogenase [EC:1.1.1.11]	92.6796	-2.69792	0.507878	-5.31214	1.08346e-07	1.20221e-06	Active		K00007	dalD; D-arabinitol 4-dehydrogenase [EC:1.1.1.11]	101.231	-2.22211	0.618705	-3.59154	0.000328726	0.00388096	Active		K00007	dalD; D-arabinitol 4-dehydrogenase [EC:1.1.1.11]	42.8445	-0.437339	0.250989	-1.74246	0.0814275	0.112138	Non-differential
K00008	SORD, gutB; L-iditol 2-dehydrogenase [EC:1.1.1.14]	6233.76	-0.0106572	0.0553075	-0.19269	0.847202	0.882963	Non-differential		K00008	SORD, gutB; L-iditol 2-dehydrogenase [EC:1.1.1.14]	6414.8	0.255533	0.154838	1.65033	0.0988757	0.214224	Non-differential		K00008	SORD, gutB; L-iditol 2-dehydrogenase [EC:1.1.1.14]	7218.1	-0.245163	0.101475	-2.41599	0.0156925	0.0247549	Post
K00009	mtlD; mannitol-1-phosphate 5-dehydrogenase [EC:1.1.1.17]	186.719	-0.147085	0.144542	-1.01759	0.308872	0.396092	Non-differential		K00009	mtlD; mannitol-1-phosphate 5-dehydrogenase [EC:1.1.1.17]	197.478	0.181885	0.368328	0.493813	0.621438	0.74155	Non-differential		K00009	mtlD; mannitol-1-phosphate 5-dehydrogenase [EC:1.1.1.17]	213.842	-0.30222	0.236919	-1.27563	0.202088	0.255928	Non-differential
K00010	iolG; myo-inositol 2-dehydrogenase / D-chiro-inositol 1-dehydrogenase [EC:1.1.1.18 1.1.1.369]	4233.66	-0.263986	0.0806815	-3.27195	0.00106808	0.00305457	Active		K00010	iolG; myo-inositol 2-dehydrogenase / D-chiro-inositol 1-dehydrogenase [EC:1.1.1.18 1.1.1.369]	4364.83	0.00236226	0.171146	0.0138026	0.988987	0.994564	Non-differential		K00010	iolG; myo-inositol 2-dehydrogenase / D-chiro-inositol 1-dehydrogenase [EC:1.1.1.18 1.1.1.369]	4626.68	-0.245715	0.101247	-2.42689	0.015229	0.0240798	Post
K00011	AKR1B; aldehyde reductase [EC:1.1.1.21]	252.406	-1.27369	0.323078	-3.94235	8.06857e-05	0.000322593	Active		K00011	AKR1B; aldehyde reductase [EC:1.1.1.21]	275.228	-0.860652	0.41747	-2.06159	0.0392467	0.112548	Non-differential		K00011	AKR1B; aldehyde reductase [EC:1.1.1.21]	213.629	-0.386192	0.167458	-2.30619	0.0210998	0.032404	Post
K00012	UGDH, ugd; UDPglucose 6-dehydrogenase [EC:1.1.1.22]	10384.3	-0.00799217	0.0340523	-0.234702	0.81444	0.857801	Non-differential		K00012	UGDH, ugd; UDPglucose 6-dehydrogenase [EC:1.1.1.22]	9502.49	0.00175234	0.08851	0.0197982	0.984204	0.992452	Non-differential		K00012	UGDH, ugd; UDPglucose 6-dehydrogenase [EC:1.1.1.22]	11085.6	0.0134512	0.0517206	0.260074	0.794806	0.829512	Non-differential
K00013	hisD; histidinol dehydrogenase [EC:1.1.1.23]	6169.89	-0.0221011	0.0260745	-0.847616	0.396652	0.484964	Non-differential		K00013	hisD; histidinol dehydrogenase [EC:1.1.1.23]	5878.17	0.0778157	0.0584861	1.3305	0.183354	0.325031	Non-differential		K00013	hisD; histidinol dehydrogenase [EC:1.1.1.23]	6748.85	-0.0747772	0.0285641	-2.61787	0.00884801	0.0146417	Post
K00014	aroE; shikimate dehydrogenase [EC:1.1.1.25]	5522.27	-0.119687	0.0396723	-3.0169	0.00255378	0.00655571	Active		K00014	aroE; shikimate dehydrogenase [EC:1.1.1.25]	5250.9	-0.0334673	0.0762422	-0.43896	0.66069	0.770762	Non-differential		K00014	aroE; shikimate dehydrogenase [EC:1.1.1.25]	5888.12	-0.0649138	0.0410711	-1.58052	0.113987	0.151894	Non-differential
K00015	gyaR, GOR1; glyoxylate reductase [EC:1.1.1.26]	5793.07	0.108846	0.0421164	2.58442	0.00975443	0.0208324	Pre		K00015	gyaR, GOR1; glyoxylate reductase [EC:1.1.1.26]	4472.7	-0.262724	0.0803147	-3.27119	0.00107098	0.00896322	Active		K00015	gyaR, GOR1; glyoxylate reductase [EC:1.1.1.26]	5695.09	0.396903	0.0311677	12.7344	3.80621e-37	1.85875e-35	Pre
K00016	LDH, ldh; L-lactate dehydrogenase [EC:1.1.1.27]	2043.24	-0.0964646	0.0398383	-2.4214	0.0154607	0.0310896	Active		K00016	LDH, ldh; L-lactate dehydrogenase [EC:1.1.1.27]	2218.16	0.286644	0.145813	1.96583	0.0493187	0.132174	Non-differential		K00016	LDH, ldh; L-lactate dehydrogenase [EC:1.1.1.27]	2416.07	-0.358147	0.093716	-3.82162	0.000132579	0.00028965	Post
K00018	hprA; glycerate dehydrogenase [EC:1.1.1.29]	3832.94	-0.184862	0.0379781	-4.86759	1.12965e-06	8.3326e-06	Active		K00018	hprA; glycerate dehydrogenase [EC:1.1.1.29]	4048.31	0.133516	0.0918862	1.45306	0.146208	0.277437	Non-differential		K00018	hprA; glycerate dehydrogenase [EC:1.1.1.29]	4342	-0.297015	0.0527284	-5.63292	1.77186e-08	6.50833e-08	Post
K00019	BDH1, bdhA; 3-hydroxybutyrate dehydrogenase [EC:1.1.1.30]	4593.21	-0.439205	0.0959329	-4.57825	4.68882e-06	2.7673e-05	Active		K00019	BDH1, bdhA; 3-hydroxybutyrate dehydrogenase [EC:1.1.1.30]	5278.55	0.0741297	0.134415	0.551497	0.581293	0.707672	Non-differential		K00019	BDH1, bdhA; 3-hydroxybutyrate dehydrogenase [EC:1.1.1.30]	5226.83	-0.488303	0.0516126	-9.46092	3.05247e-21	3.977e-20	Post
K00020	HIBADH, mmsB; 3-hydroxyisobutyrate dehydrogenase [EC:1.1.1.31]	18586.4	-0.221403	0.0475469	-4.65651	3.21609e-06	2.01013e-05	Active		K00020	HIBADH, mmsB; 3-hydroxyisobutyrate dehydrogenase [EC:1.1.1.31]	17948.2	-0.103495	0.08139	-1.27159	0.203518	0.348516	Non-differential		K00020	HIBADH, mmsB; 3-hydroxyisobutyrate dehydrogenase [EC:1.1.1.31]	19544.2	-0.0941773	0.0387529	-2.4302	0.0150906	0.0238943	Post
K00021	HMGCR; hydroxymethylglutaryl-CoA reductase (NADPH) [EC:1.1.1.34]	325.441	0.859068	0.192265	4.46814	7.89029e-06	4.27848e-05	Pre		K00021	HMGCR; hydroxymethylglutaryl-CoA reductase (NADPH) [EC:1.1.1.34]	183.925	-0.0599744	0.309425	-0.193825	0.846313	0.903286	Non-differential		K00021	HMGCR; hydroxymethylglutaryl-CoA reductase (NADPH) [EC:1.1.1.34]	320.367	0.947275	0.161066	5.88127	4.07124e-09	1.59743e-08	Pre
K00022	HADH; 3-hydroxyacyl-CoA dehydrogenase [EC:1.1.1.35]	239.688	-0.166487	0.138916	-1.19847	0.230732	0.312523	Non-differential		K00022	HADH; 3-hydroxyacyl-CoA dehydrogenase [EC:1.1.1.35]	221.891	-0.141846	0.244028	-0.581269	0.561059	0.691618	Non-differential		K00022	HADH; 3-hydroxyacyl-CoA dehydrogenase [EC:1.1.1.35]	247.859	0.00383466	0.128424	0.0298594	0.976179	0.981713	Non-differential
K00023	phbB; acetoacetyl-CoA reductase [EC:1.1.1.36]	3694.6	-0.270472	0.0757899	-3.5687	0.000358753	0.00118166	Active		K00023	phbB; acetoacetyl-CoA reductase [EC:1.1.1.36]	3952.78	0.0787468	0.135212	0.582397	0.5603	0.691137	Non-differential		K00023	phbB; acetoacetyl-CoA reductase [EC:1.1.1.36]	4143.94	-0.327003	0.0710687	-4.60122	4.20014e-06	1.13182e-05	Post
K00024	mdh; malate dehydrogenase [EC:1.1.1.37]	6709.86	0.0416994	0.0306084	1.36235	0.173086	0.246358	Non-differential		K00024	mdh; malate dehydrogenase [EC:1.1.1.37]	6026.39	0.0146529	0.0841229	0.174185	0.86172	0.914124	Non-differential		K00024	mdh; malate dehydrogenase [EC:1.1.1.37]	7157.54	0.0530007	0.0439528	1.20586	0.227873	0.284862	Non-differential
K00025	MDH1; malate dehydrogenase [EC:1.1.1.37]	7.93881	1.50173	0.615126	2.44135	0.0146326	0.0296363	Pre		K00025	MDH1; malate dehydrogenase [EC:1.1.1.37]	2.38746	-0.556285	1.15036	-0.483575	0.628687	0.748125	Non-differential		K00025	MDH1; malate dehydrogenase [EC:1.1.1.37]	7.05648	2.10175	0.604703	3.47567	0.00050958	0.00103347	Pre
K00026	MDH2; malate dehydrogenase [EC:1.1.1.37]	0.757373	-0.859834	1.35786	-0.63323	0.526584	0.608624	Non-differential		K00026	MDH2; malate dehydrogenase [EC:1.1.1.37]	0.700648	-0.979523	1.68107	-0.582678	0.56011	1	Non-differential		K00026	MDH2; malate dehydrogenase [EC:1.1.1.37]	0.584511	0.0810916	1.23245	0.0657971	0.947539	0.959476	Non-differential
K00027	ME2, sfcA, maeA; malate dehydrogenase (oxaloacetate-decarboxylating) [EC:1.1.1.38]	5115.82	-0.553261	0.0835536	-6.62163	3.55269e-11	1.42747e-09	Active		K00027	ME2, sfcA, maeA; malate dehydrogenase (oxaloacetate-decarboxylating) [EC:1.1.1.38]	8057.13	0.630472	0.194844	3.23578	0.00121312	0.0097383	Post		K00027	ME2, sfcA, maeA; malate dehydrogenase (oxaloacetate-decarboxylating) [EC:1.1.1.38]	7404.24	-1.16324	0.117754	-9.87859	5.15533e-23	8.06323e-22	Post
K00029	maeB; malate dehydrogenase (oxaloacetate-decarboxylating)(NADP+) [EC:1.1.1.40]	8887.96	-0.270883	0.0523346	-5.17599	2.26709e-07	2.20208e-06	Active		K00028	E1.1.1.39; malate dehydrogenase (decarboxylating) [EC:1.1.1.39]	0.786435	2.51655	2.00666	1.2541	0.209806	1	Non-differential		K00028	E1.1.1.39; malate dehydrogenase (decarboxylating) [EC:1.1.1.39]	0.627606	-3.03685	1.61861	-1.87621	0.0606259	0.085468	Non-differential
K00030	IDH3; isocitrate dehydrogenase (NAD+) [EC:1.1.1.41]	3118.26	0.732252	0.131946	5.54961	2.86305e-08	3.92396e-07	Pre		K00029	maeB; malate dehydrogenase (oxaloacetate-decarboxylating)(NADP+) [EC:1.1.1.40]	7760.1	-0.403062	0.111934	-3.6009	0.000317117	0.00378486	Active		K00029	maeB; malate dehydrogenase (oxaloacetate-decarboxylating)(NADP+) [EC:1.1.1.40]	8562.52	0.157313	0.0595431	2.642	0.00824178	0.0137188	Pre
K00031	IDH1, IDH2, icd; isocitrate dehydrogenase [EC:1.1.1.42]	7763.88	-0.176531	0.0404953	-4.35931	1.30473e-05	6.63023e-05	Active		K00030	IDH3; isocitrate dehydrogenase (NAD+) [EC:1.1.1.41]	1754.21	-0.248632	0.247563	-1.00432	0.315224	0.472076	Non-differential		K00030	IDH3; isocitrate dehydrogenase (NAD+) [EC:1.1.1.41]	2977.26	1.00685	0.123299	8.16586	3.19142e-16	2.70117e-15	Pre
K00032	E1.1.1.43; phosphogluconate 2-dehydrogenase [EC:1.1.1.43]	128.338	-0.32729	0.190108	-1.7216	0.0851423	0.135628	Non-differential		K00031	IDH1, IDH2, icd; isocitrate dehydrogenase [EC:1.1.1.42]	6900.6	-0.253145	0.0992421	-2.55078	0.0107483	0.0450723	Active		K00031	IDH1, IDH2, icd; isocitrate dehydrogenase [EC:1.1.1.42]	7773.26	0.100613	0.0475549	2.11571	0.0343692	0.0507171	Non-differential
K00033	PGD, gnd, gntZ; 6-phosphogluconate dehydrogenase [EC:1.1.1.44 1.1.1.343]	11560.4	0.0990187	0.0219539	4.5103	6.47357e-06	3.64095e-05	Pre		K00032	E1.1.1.43; phosphogluconate 2-dehydrogenase [EC:1.1.1.43]	151.94	0.242495	0.252174	0.961617	0.336242	0.49242	Non-differential		K00032	E1.1.1.43; phosphogluconate 2-dehydrogenase [EC:1.1.1.43]	153.807	-0.54466	0.144563	-3.76764	0.0001648	0.000355244	Post
K00034	gdh; glucose 1-dehydrogenase [EC:1.1.1.47]	3666.48	-0.193015	0.0653072	-2.95549	0.00312174	0.00780013	Active		K00033	PGD, gnd, gntZ; 6-phosphogluconate dehydrogenase [EC:1.1.1.44 1.1.1.343]	10786	0.161142	0.106748	1.50955	0.131157	0.259592	Non-differential		K00033	PGD, gnd, gntZ; 6-phosphogluconate dehydrogenase [EC:1.1.1.44 1.1.1.343]	12825.6	-0.0384932	0.0660617	-0.582685	0.560105	0.620734	Non-differential
K00035	gal; D-galactose 1-dehydrogenase [EC:1.1.1.48]	229	-0.823728	0.199794	-4.12289	3.74145e-05	0.000165901	Active		K00034	gdh; glucose 1-dehydrogenase [EC:1.1.1.47]	3617.3	-0.0258095	0.113114	-0.228172	0.819512	0.885115	Non-differential		K00034	gdh; glucose 1-dehydrogenase [EC:1.1.1.47]	3943.78	-0.145787	0.0660222	-2.20814	0.0272342	0.0409176	Post
K00036	G6PD, zwf; glucose-6-phosphate 1-dehydrogenase [EC:1.1.1.49 1.1.1.363]	17708.4	0.111068	0.0389077	2.85467	0.00430819	0.010284	Pre		K00035	gal; D-galactose 1-dehydrogenase [EC:1.1.1.48]	292.33	-0.0465401	0.238227	-0.19536	0.845111	0.902676	Non-differential		K00035	gal; D-galactose 1-dehydrogenase [EC:1.1.1.48]	257.364	-0.751535	0.0968719	-7.75803	8.62578e-15	6.25554e-14	Post
K00037	AKR1C4; 3alpha-hydroxysteroid 3-dehydrogenase / chlordecone reductase [EC:1.1.1.50 1.1.1.357 1.1.1.225]	0.268802	0.713072	2.36241	0.30184	0.762774	1	Non-differential		K00036	G6PD, zwf; glucose-6-phosphate 1-dehydrogenase [EC:1.1.1.49 1.1.1.363]	15913.4	0.0896595	0.0812315	1.10375	0.2697	0.423815	Non-differential		K00036	G6PD, zwf; glucose-6-phosphate 1-dehydrogenase [EC:1.1.1.49 1.1.1.363]	19203.4	0.0444536	0.0397307	1.11887	0.263194	0.324122	Non-differential
K00038	fabG3; 3alpha(or 20beta)-hydroxysteroid dehydrogenase [EC:1.1.1.53]	3366.78	0.0530207	0.0779451	0.680231	0.496358	0.580536	Non-differential		K00038	fabG3; 3alpha(or 20beta)-hydroxysteroid dehydrogenase [EC:1.1.1.53]	2996.65	0.00387106	0.132146	0.0292938	0.97663	0.988874	Non-differential		K00037	AKR1C4; 3alpha-hydroxysteroid 3-dehydrogenase / chlordecone reductase [EC:1.1.1.50 1.1.1.357 1.1.1.225]	0.233956	1.1109	2.3485	0.473027	0.636194	0.691225	Non-differential
K00039	rbtD; ribitol 2-dehydrogenase [EC:1.1.1.56]	240.372	-0.621522	0.130233	-4.77237	1.82067e-06	1.23978e-05	Active		K00039	rbtD; ribitol 2-dehydrogenase [EC:1.1.1.56]	311.178	0.158202	0.200003	0.791	0.428944	0.580016	Non-differential		K00038	fabG3; 3alpha(or 20beta)-hydroxysteroid dehydrogenase [EC:1.1.1.53]	3580.1	0.070017	0.0881881	0.793951	0.427224	0.493532	Non-differential
K00040	uxuB; fructuronate reductase [EC:1.1.1.57]	1115.45	-0.590093	0.110122	-5.35853	8.39026e-08	9.76198e-07	Active		K00040	uxuB; fructuronate reductase [EC:1.1.1.57]	1586.9	0.391815	0.249216	1.57219	0.115906	0.238195	Non-differential		K00039	rbtD; ribitol 2-dehydrogenase [EC:1.1.1.56]	288.423	-0.760785	0.128987	-5.89817	3.67558e-09	1.45226e-08	Post
K00041	uxaB; tagaturonate reductase [EC:1.1.1.58]	520.247	-0.374201	0.115947	-3.22733	0.00124951	0.00350827	Active		K00041	uxaB; tagaturonate reductase [EC:1.1.1.58]	485.55	-0.358214	0.233049	-1.53708	0.124275	0.250076	Non-differential		K00040	uxuB; fructuronate reductase [EC:1.1.1.57]	1465.34	-0.96348	0.152284	-6.32686	2.50202e-10	1.12848e-09	Post
K00042	garR, glxR; 2-hydroxy-3-oxopropionate reductase [EC:1.1.1.60]	5160.35	-0.436839	0.0881016	-4.95836	7.10919e-07	5.74149e-06	Active		K00042	garR, glxR; 2-hydroxy-3-oxopropionate reductase [EC:1.1.1.60]	5290.21	-0.186762	0.136252	-1.37072	0.170464	0.308962	Non-differential		K00041	uxaB; tagaturonate reductase [EC:1.1.1.58]	510.516	-0.00082174	0.142057	-0.00578457	0.995385	0.996706	Non-differential
K00043	gbd; 4-hydroxybutyrate dehydrogenase [EC:1.1.1.61]	414.729	0.127221	0.127308	0.999315	0.317642	0.405611	Non-differential		K00043	gbd; 4-hydroxybutyrate dehydrogenase [EC:1.1.1.61]	299.363	-0.416201	0.421124	-0.98831	0.323001	0.479943	Non-differential		K00042	garR, glxR; 2-hydroxy-3-oxopropionate reductase [EC:1.1.1.60]	5366.8	-0.2259	0.0625266	-3.61286	0.000302838	0.000633292	Post
K00044	HSD17B1; 17beta-estradiol 17-dehydrogenase [EC:1.1.1.62]	15.7962	-0.563787	0.318641	-1.76935	0.0768358	0.124418	Non-differential		K00044	HSD17B1; 17beta-estradiol 17-dehydrogenase [EC:1.1.1.62]	18.2626	-0.00913389	0.750086	-0.0121771	0.990284	0.994671	Non-differential		K00043	gbd; 4-hydroxybutyrate dehydrogenase [EC:1.1.1.61]	391.101	0.568985	0.25881	2.19847	0.0279159	0.0418861	Pre
K00045	mtlK, MAN; mannitol 2-dehydrogenase [EC:1.1.1.67]	1373.84	-0.747295	0.106487	-7.01769	2.25559e-12	1.40302e-10	Active		K00045	mtlK, MAN; mannitol 2-dehydrogenase [EC:1.1.1.67]	1800.1	0.0794882	0.215065	0.369601	0.71168	0.811461	Non-differential		K00044	HSD17B1; 17beta-estradiol 17-dehydrogenase [EC:1.1.1.62]	17.5275	-0.506694	0.515468	-0.982978	0.325618	0.389548	Non-differential
K00048	fucO; lactaldehyde reductase [EC:1.1.1.77]	50.2508	0.509523	0.197137	2.58462	0.00974865	0.0208269	Pre		K00048	fucO; lactaldehyde reductase [EC:1.1.1.77]	63.883	1.20026	0.611021	1.96435	0.0494898	0.132452	Non-differential		K00045	mtlK, MAN; mannitol 2-dehydrogenase [EC:1.1.1.67]	1619.57	-0.807848	0.13005	-6.21182	5.23747e-10	2.27751e-09	Post
K00049	GRHPR; glyoxylate/hydroxypyruvate reductase [EC:1.1.1.79 1.1.1.81]	115.18	-0.582799	0.186008	-3.13319	0.00172917	0.00467446	Active		K00049	GRHPR; glyoxylate/hydroxypyruvate reductase [EC:1.1.1.79 1.1.1.81]	136.409	-0.00972769	0.311589	-0.0312197	0.975094	0.987997	Non-differential		K00048	fucO; lactaldehyde reductase [EC:1.1.1.77]	74.1636	-0.644428	0.389332	-1.65522	0.0978808	0.132549	Non-differential
K00051	E1.1.1.82; malate dehydrogenase (NADP+) [EC:1.1.1.82]	1.01721	0.0691262	1.61731	0.0427414	0.965908	0.973583	Non-differential		K00051	E1.1.1.82; malate dehydrogenase (NADP+) [EC:1.1.1.82]	0.317072	-2.44254	3.2064	-0.761771	0.446197	1	Non-differential		K00049	GRHPR; glyoxylate/hydroxypyruvate reductase [EC:1.1.1.79 1.1.1.81]	128.922	-0.557847	0.214656	-2.59879	0.00935517	0.0153946	Post
K00052	leuB, IMDH; 3-isopropylmalate dehydrogenase [EC:1.1.1.85]	9826.76	0.0378517	0.0281719	1.3436	0.179079	0.253272	Non-differential		K00052	leuB, IMDH; 3-isopropylmalate dehydrogenase [EC:1.1.1.85]	8169.3	-0.168284	0.0824461	-2.04114	0.0412365	0.11684	Non-differential		K00051	E1.1.1.82; malate dehydrogenase (NADP+) [EC:1.1.1.82]	0.633175	2.56293	2.06347	1.24205	0.214219	0.269181	Non-differential
K00053	ilvC; ketol-acid reductoisomerase [EC:1.1.1.86]	6855.29	0.0866375	0.0286919	3.01958	0.00253122	0.00650297	Pre		K00053	ilvC; ketol-acid reductoisomerase [EC:1.1.1.86]	5693.35	-0.115196	0.0693742	-1.66049	0.096815	0.21137	Non-differential		K00052	leuB, IMDH; 3-isopropylmalate dehydrogenase [EC:1.1.1.85]	9947.62	0.232027	0.0402864	5.75943	8.4397e-09	3.2239e-08	Pre
K00054	mvaA; hydroxymethylglutaryl-CoA reductase [EC:1.1.1.88]	250.638	0.071458	0.154236	0.463303	0.643147	0.71364	Non-differential		K00054	mvaA; hydroxymethylglutaryl-CoA reductase [EC:1.1.1.88]	207.248	-0.131744	0.331678	-0.397205	0.691216	0.793654	Non-differential		K00053	ilvC; ketol-acid reductoisomerase [EC:1.1.1.86]	7018.85	0.227184	0.0312823	7.26236	3.80395e-13	2.32624e-12	Pre
K00055	E1.1.1.90; aryl-alcohol dehydrogenase [EC:1.1.1.90]	2214.68	-0.215662	0.0825412	-2.61278	0.00898093	0.0194502	Active		K00055	E1.1.1.90; aryl-alcohol dehydrogenase [EC:1.1.1.90]	2503.44	0.252153	0.208323	1.21039	0.226128	0.374614	Non-differential		K00054	mvaA; hydroxymethylglutaryl-CoA reductase [EC:1.1.1.88]	255.234	0.23997	0.199668	1.20185	0.229423	0.286273	Non-differential
K00057	gpsA; glycerol-3-phosphate dehydrogenase (NAD(P)+) [EC:1.1.1.94]	4782.17	-0.081868	0.0285303	-2.86951	0.00411104	0.0098607	Active		K00057	gpsA; glycerol-3-phosphate dehydrogenase (NAD(P)+) [EC:1.1.1.94]	4539.51	0.0032916	0.0590699	0.0557238	0.955562	0.975414	Non-differential		K00055	E1.1.1.90; aryl-alcohol dehydrogenase [EC:1.1.1.90]	2626.68	-0.449011	0.139717	-3.21371	0.00131032	0.00250055	Post
K00058	serA, PHGDH; D-3-phosphoglycerate dehydrogenase / 2-oxoglutarate reductase [EC:1.1.1.95 1.1.1.399]	21654.5	0.0335694	0.0248783	1.34935	0.177226	0.251035	Non-differential		K00058	serA, PHGDH; D-3-phosphoglycerate dehydrogenase / 2-oxoglutarate reductase [EC:1.1.1.95 1.1.1.399]	17871	-0.191885	0.0629381	-3.04878	0.00229772	0.0151263	Active		K00057	gpsA; glycerol-3-phosphate dehydrogenase (NAD(P)+) [EC:1.1.1.94]	5140.36	-0.0619671	0.0302283	-2.04997	0.0403675	0.0589152	Non-differential
K00059	fabG, OAR1; 3-oxoacyl-[acyl-carrier protein] reductase [EC:1.1.1.100]	61639.8	-0.11855	0.0382169	-3.10203	0.001922	0.00510822	Active		K00059	fabG, OAR1; 3-oxoacyl-[acyl-carrier protein] reductase [EC:1.1.1.100]	68008.7	0.296852	0.114799	2.58584	0.00971431	0.041655	Post		K00058	serA, PHGDH; D-3-phosphoglycerate dehydrogenase / 2-oxoglutarate reductase [EC:1.1.1.95 1.1.1.399]	21788.5	0.24998	0.030576	8.17569	2.94176e-16	2.49608e-15	Pre
K00060	tdh; threonine 3-dehydrogenase [EC:1.1.1.103]	3248.08	0.346954	0.059852	5.79687	6.75644e-09	1.17493e-07	Pre		K00060	tdh; threonine 3-dehydrogenase [EC:1.1.1.103]	2352.16	-0.128803	0.208744	-0.617039	0.537209	0.674055	Non-differential		K00059	fabG, OAR1; 3-oxoacyl-[acyl-carrier protein] reductase [EC:1.1.1.100]	73322.2	-0.393542	0.0715575	-5.49966	3.80527e-08	1.34883e-07	Post
K00061	RDH5; 11-cis-retinol dehydrogenase [EC:1.1.1.315]	27.3813	0.313127	0.315028	0.993967	0.320239	0.408041	Non-differential		K00061	RDH5; 11-cis-retinol dehydrogenase [EC:1.1.1.315]	17.2308	-0.479732	0.496624	-0.965986	0.334051	0.489577	Non-differential		K00060	tdh; threonine 3-dehydrogenase [EC:1.1.1.103]	3251.56	0.505833	0.119266	4.24122	2.2231e-05	5.40488e-05	Pre
K00062	ARA2; D-arabinose 1-dehydrogenase [EC:1.1.1.116]	2.11834	2.90799	1.19367	2.43618	0.0148433	0.0299785	Pre		K00062	ARA2; D-arabinose 1-dehydrogenase [EC:1.1.1.116]	0.0653886	-1.09679	3.2603	-0.336409	0.736563	1	Non-differential		K00061	RDH5; 11-cis-retinol dehydrogenase [EC:1.1.1.315]	25.4673	0.842091	0.253519	3.32161	0.000894985	0.00174825	Pre
K00063	ARA1; D-arabinose 1-dehydrogenase [EC:1.1.1.117]	2.62051	0.565381	0.759132	0.744773	0.456409	0.542628	Non-differential		K00063	ARA1; D-arabinose 1-dehydrogenase [EC:1.1.1.117]	2.60218	0.83818	1.37231	0.61078	0.541345	0.677371	Non-differential		K00062	ARA2; D-arabinose 1-dehydrogenase [EC:1.1.1.116]	1.79539	4.03096	1.01026	3.99004	6.60632e-05	0.000150583	Pre
K00064	E1.1.1.122; D-threo-aldose 1-dehydrogenase [EC:1.1.1.122]	3051.69	-0.515234	0.0974914	-5.28492	1.25763e-07	1.3582e-06	Active		K00064	E1.1.1.122; D-threo-aldose 1-dehydrogenase [EC:1.1.1.122]	4203.42	0.391625	0.157901	2.4802	0.0131309	0.0517512	Non-differential		K00063	ARA1; D-arabinose 1-dehydrogenase [EC:1.1.1.117]	3.42359	-0.141346	0.722202	-0.195715	0.844833	0.873797	Non-differential
K00065	kduD; 2-dehydro-3-deoxy-D-gluconate 5-dehydrogenase [EC:1.1.1.127]	4572.57	-0.19789	0.0376468	-5.25649	1.46829e-07	1.54194e-06	Active		K00065	kduD; 2-dehydro-3-deoxy-D-gluconate 5-dehydrogenase [EC:1.1.1.127]	4416.23	-0.0805665	0.0777044	-1.03683	0.299814	0.455478	Non-differential		K00064	E1.1.1.122; D-threo-aldose 1-dehydrogenase [EC:1.1.1.122]	3964.49	-0.884857	0.0917686	-9.64226	5.30083e-22	7.28381e-21	Post
K00066	algD; GDP-mannose 6-dehydrogenase [EC:1.1.1.132]	1840.03	0.414083	0.0818265	5.0605	4.18153e-07	3.65712e-06	Pre		K00066	algD; GDP-mannose 6-dehydrogenase [EC:1.1.1.132]	1336.53	-0.0391167	0.172502	-0.226761	0.820609	0.885813	Non-differential		K00065	kduD; 2-dehydro-3-deoxy-D-gluconate 5-dehydrogenase [EC:1.1.1.127]	4835.81	-0.0951064	0.0491609	-1.93459	0.0530402	0.0755904	Non-differential
K00067	rfbD, rmlD; dTDP-4-dehydrorhamnose reductase [EC:1.1.1.133]	5022.42	0.0770981	0.0314152	2.45416	0.0141212	0.0287084	Pre		K00067	rfbD, rmlD; dTDP-4-dehydrorhamnose reductase [EC:1.1.1.133]	4710.48	0.147314	0.121118	1.21629	0.223874	0.37233	Non-differential		K00066	algD; GDP-mannose 6-dehydrogenase [EC:1.1.1.132]	1876.43	0.481523	0.0887723	5.42425	5.8199e-08	2.00028e-07	Pre
K00068	srlD; sorbitol-6-phosphate 2-dehydrogenase [EC:1.1.1.140]	3442.62	-0.424161	0.0901837	-4.7033	2.5599e-06	1.65105e-05	Active		K00068	srlD; sorbitol-6-phosphate 2-dehydrogenase [EC:1.1.1.140]	6014.28	0.935128	0.226873	4.1218	3.75919e-05	0.000764282	Post		K00067	rfbD, rmlD; dTDP-4-dehydrorhamnose reductase [EC:1.1.1.133]	5557.85	-0.0468693	0.0710871	-0.659322	0.509689	0.57376	Non-differential
K00069	HPGD; 15-hydroxyprostaglandin dehydrogenase (NAD) [EC:1.1.1.141]	26.0119	1.28189	0.299163	4.28491	1.82815e-05	8.90534e-05	Pre		K00069	HPGD; 15-hydroxyprostaglandin dehydrogenase (NAD) [EC:1.1.1.141]	7.98974	-0.858301	0.816105	-1.0517	0.292935	0.448726	Non-differential		K00068	srlD; sorbitol-6-phosphate 2-dehydrogenase [EC:1.1.1.140]	5584.1	-1.34057	0.139918	-9.58108	9.60313e-22	1.29595e-20	Post
K00070	HSD3B; 3beta-hydroxy-Delta5-steroid dehydrogenase / steroid Delta-isomerase [EC:1.1.1.145 5.3.3.1]	60.9229	0.245857	0.206664	1.18965	0.234185	0.316404	Non-differential		K00070	HSD3B; 3beta-hydroxy-Delta5-steroid dehydrogenase / steroid Delta-isomerase [EC:1.1.1.145 5.3.3.1]	76.953	0.924771	0.313515	2.94969	0.00318097	0.0191331	Post		K00069	HPGD; 15-hydroxyprostaglandin dehydrogenase (NAD) [EC:1.1.1.141]	22.4946	2.22436	0.411001	5.41204	6.23106e-08	2.12973e-07	Pre
K00071	HSD11B2; corticosteroid 11-beta-dehydrogenase isozyme 2 [EC:1.1.1.-]	13.1925	-0.330942	0.389725	-0.849169	0.395787	0.484272	Non-differential		K00071	HSD11B2; corticosteroid 11-beta-dehydrogenase isozyme 2 [EC:1.1.1.-]	14.1267	0.0148642	0.531348	0.0279744	0.977683	0.989486	Non-differential		K00070	HSD3B; 3beta-hydroxy-Delta5-steroid dehydrogenase / steroid Delta-isomerase [EC:1.1.1.145 5.3.3.1]	86.3012	-0.640091	0.19976	-3.20431	0.00135388	0.00257788	Post
K00073	allD; ureidoglycolate dehydrogenase (NAD+) [EC:1.1.1.350]	1901.36	-0.320838	0.0829459	-3.86804	0.000109713	0.00041872	Active		K00073	allD; ureidoglycolate dehydrogenase (NAD+) [EC:1.1.1.350]	1749.75	-0.327371	0.161577	-2.0261	0.0427549	0.119527	Non-differential		K00071	HSD11B2; corticosteroid 11-beta-dehydrogenase isozyme 2 [EC:1.1.1.-]	14.7372	-0.310517	0.373659	-0.831019	0.405963	0.472186	Non-differential
K00074	paaH, hbd, fadB, mmgB; 3-hydroxybutyryl-CoA dehydrogenase [EC:1.1.1.157]	9786.21	0.0204808	0.0342252	0.598412	0.549565	0.629562	Non-differential		K00074	paaH, hbd, fadB, mmgB; 3-hydroxybutyryl-CoA dehydrogenase [EC:1.1.1.157]	9007.02	0.0456477	0.0877385	0.520269	0.602876	0.727052	Non-differential		K00073	allD; ureidoglycolate dehydrogenase (NAD+) [EC:1.1.1.350]	1879.15	0.0292609	0.101892	0.287177	0.773977	0.812772	Non-differential
K00075	murB; UDP-N-acetylmuramate dehydrogenase [EC:1.3.1.98]	5547.79	0.152645	0.0340228	4.48655	7.2385e-06	3.96158e-05	Pre		K00075	murB; UDP-N-acetylmuramate dehydrogenase [EC:1.3.1.98]	5076.85	0.178172	0.116002	1.53594	0.124554	0.250552	Non-differential		K00074	paaH, hbd, fadB, mmgB; 3-hydroxybutyryl-CoA dehydrogenase [EC:1.1.1.157]	10558.5	-0.00165486	0.0501217	-0.0330168	0.973661	0.979784	Non-differential
K00076	hdhA; 7-alpha-hydroxysteroid dehydrogenase [EC:1.1.1.159]	1214.93	-0.013767	0.0666008	-0.20671	0.836236	0.874493	Non-differential		K00076	hdhA; 7-alpha-hydroxysteroid dehydrogenase [EC:1.1.1.159]	1241.83	0.239845	0.101853	2.35483	0.0185313	0.0660186	Non-differential		K00075	murB; UDP-N-acetylmuramate dehydrogenase [EC:1.3.1.98]	6145.58	0.00206761	0.0622847	0.0331962	0.973518	0.979784	Non-differential
K00077	panE, apbA; 2-dehydropantoate 2-reductase [EC:1.1.1.169]	11329.1	-0.228855	0.0633836	-3.61063	0.000305451	0.00102861	Active		K00077	panE, apbA; 2-dehydropantoate 2-reductase [EC:1.1.1.169]	11797.6	0.0611393	0.108111	0.565524	0.571718	0.699927	Non-differential		K00076	hdhA; 7-alpha-hydroxysteroid dehydrogenase [EC:1.1.1.159]	1399.68	-0.227933	0.054719	-4.16552	3.10649e-05	7.43805e-05	Post
K00078	DHDH; dihydrodiol dehydrogenase / D-xylose 1-dehydrogenase (NADP) [EC:1.3.1.20 1.1.1.179]	84.0812	-0.811036	0.212857	-3.81024	0.000138832	0.00051291	Active		K00078	DHDH; dihydrodiol dehydrogenase / D-xylose 1-dehydrogenase (NADP) [EC:1.3.1.20 1.1.1.179]	121.097	0.236795	0.340818	0.694783	0.487191	0.630898	Non-differential		K00077	panE, apbA; 2-dehydropantoate 2-reductase [EC:1.1.1.169]	12573.5	-0.266293	0.0500403	-5.32157	1.02876e-07	3.41646e-07	Post
K00079	CBR1; carbonyl reductase 1 [EC:1.1.1.184 1.1.1.189 1.1.1.197]	38.1829	0.525933	0.250797	2.09705	0.0359892	0.0647425	Non-differential		K00079	CBR1; carbonyl reductase 1 [EC:1.1.1.184 1.1.1.189 1.1.1.197]	27.0678	0.0729333	0.411662	0.177168	0.859377	0.912952	Non-differential		K00078	DHDH; dihydrodiol dehydrogenase / D-xylose 1-dehydrogenase (NADP) [EC:1.3.1.20 1.1.1.179]	106.386	-1.02369	0.225969	-4.53021	5.89245e-06	1.55513e-05	Post
K00081	CBR2; carbonyl reductase 2 [EC:1.1.1.184]	13.9678	0.466762	0.381108	1.22475	0.22067	0.300529	Non-differential		K00081	CBR2; carbonyl reductase 2 [EC:1.1.1.184]	5.52367	-1.63519	0.759588	-2.15273	0.03134	0.0965926	Non-differential		K00079	CBR1; carbonyl reductase 1 [EC:1.1.1.184 1.1.1.189 1.1.1.197]	39.6466	0.496473	0.210179	2.36215	0.0181694	0.0283022	Pre
K00082	ribD2; 5-amino-6-(5-phosphoribosylamino)uracil reductase [EC:1.1.1.193]	2326.34	-0.00579873	0.0403607	-0.143673	0.885759	0.912562	Non-differential		K00082	ribD2; 5-amino-6-(5-phosphoribosylamino)uracil reductase [EC:1.1.1.193]	2602.49	0.439074	0.176614	2.48607	0.0129164	0.0511022	Non-differential		K00081	CBR2; carbonyl reductase 2 [EC:1.1.1.184]	10.8767	2.13425	0.420478	5.07577	3.85922e-07	1.19837e-06	Pre
K00083	CAD; cinnamyl-alcohol dehydrogenase [EC:1.1.1.195]	66.9971	1.33242	0.303338	4.39251	1.12048e-05	5.81264e-05	Pre		K00083	CAD; cinnamyl-alcohol dehydrogenase [EC:1.1.1.195]	30.8614	0.128465	0.522166	0.246024	0.805664	0.875128	Non-differential		K00082	ribD2; 5-amino-6-(5-phosphoribosylamino)uracil reductase [EC:1.1.1.193]	2867.87	-0.421169	0.114357	-3.68295	0.00023055	0.000487683	Post
K00084	CBR3; carbonyl reductase 3 [EC:1.1.1.184]	19.3559	0.56676	0.316101	1.79297	0.0729777	0.119185	Non-differential		K00084	CBR3; carbonyl reductase 3 [EC:1.1.1.184]	19.6651	0.845691	0.469483	1.80132	0.0716519	0.172194	Non-differential		K00083	CAD; cinnamyl-alcohol dehydrogenase [EC:1.1.1.195]	66.2647	1.25767	0.312555	4.02383	5.726e-05	0.000131801	Pre
K00086	dhaT; 1,3-propanediol dehydrogenase [EC:1.1.1.202]	470.103	0.729243	0.257441	2.83266	0.00461618	0.0109265	Pre		K00086	dhaT; 1,3-propanediol dehydrogenase [EC:1.1.1.202]	200.911	-0.988346	0.443114	-2.23046	0.0257171	0.0837168	Non-differential		K00084	CBR3; carbonyl reductase 3 [EC:1.1.1.184]	24.9326	-0.241267	0.28565	-0.844626	0.39832	0.464586	Non-differential
K00087	ygeS, xdhA; xanthine dehydrogenase molybdenum-binding subunit [EC:1.17.1.4]	2318.06	-0.0325962	0.0416993	-0.781696	0.434393	0.522225	Non-differential		K00087	ygeS, xdhA; xanthine dehydrogenase molybdenum-binding subunit [EC:1.17.1.4]	1773.99	-0.455814	0.126344	-3.60771	0.000308907	0.00371697	Active		K00086	dhaT; 1,3-propanediol dehydrogenase [EC:1.1.1.202]	398.947	1.74557	0.248429	7.02644	2.11875e-12	1.21573e-11	Pre
K00088	IMPDH, guaB; IMP dehydrogenase [EC:1.1.1.205]	9415.19	-0.0484592	0.0415771	-1.16553	0.243806	0.327148	Non-differential		K00088	IMPDH, guaB; IMP dehydrogenase [EC:1.1.1.205]	9288.82	0.126732	0.0845698	1.49855	0.13399	0.262678	Non-differential		K00087	ygeS, xdhA; xanthine dehydrogenase molybdenum-binding subunit [EC:1.17.1.4]	2183.28	0.449055	0.0689266	6.51497	7.27056e-11	3.50553e-10	Pre
K00089	AKR1C2; 3alpha-hydroxysteroid 3-dehydrogenase [EC:1.1.1.213 1.1.1.357]	0.268802	0.713072	2.36241	0.30184	0.762774	1	Non-differential		K00090	ghrB; glyoxylate/hydroxypyruvate/2-ketogluconate reductase [EC:1.1.1.79 1.1.1.81 1.1.1.215]	854.773	-0.787191	0.3024	-2.60314	0.00923738	0.0401945	Active		K00088	IMPDH, guaB; IMP dehydrogenase [EC:1.1.1.205]	10491.1	-0.150894	0.0436166	-3.45956	0.00054106	0.00109372	Post
K00090	ghrB; glyoxylate/hydroxypyruvate/2-ketogluconate reductase [EC:1.1.1.79 1.1.1.81 1.1.1.215]	786.364	-1.18875	0.249477	-4.76495	1.88898e-06	1.27422e-05	Active		K00094	E1.1.1.251, gatD; galactitol-1-phosphate 5-dehydrogenase [EC:1.1.1.251]	12.8727	1.07497	0.681864	1.57652	0.114906	0.236714	Non-differential		K00089	AKR1C2; 3alpha-hydroxysteroid 3-dehydrogenase [EC:1.1.1.213 1.1.1.357]	0.233956	1.1109	2.3485	0.473027	0.636194	0.691225	Non-differential
K00094	E1.1.1.251, gatD; galactitol-1-phosphate 5-dehydrogenase [EC:1.1.1.251]	7.28619	-0.286449	0.464565	-0.616596	0.537502	0.618041	Non-differential		K00096	araM, egsA; glycerol-1-phosphate dehydrogenase [NAD(P)+] [EC:1.1.1.261]	311.26	-0.272144	0.163157	-1.66799	0.0953181	0.209076	Non-differential		K00090	ghrB; glyoxylate/hydroxypyruvate/2-ketogluconate reductase [EC:1.1.1.79 1.1.1.81 1.1.1.215]	683.263	-0.374302	0.0775312	-4.82776	1.38077e-06	3.99686e-06	Post
K00096	araM, egsA; glycerol-1-phosphate dehydrogenase [NAD(P)+] [EC:1.1.1.261]	294.251	-0.582554	0.104654	-5.56645	2.59975e-08	3.62452e-07	Active		K00097	pdxA; 4-hydroxythreonine-4-phosphate dehydrogenase [EC:1.1.1.262]	3088.42	-0.120136	0.136545	-0.879831	0.378951	0.535673	Non-differential		K00094	E1.1.1.251, gatD; galactitol-1-phosphate 5-dehydrogenase [EC:1.1.1.251]	12.3046	-1.32168	0.441317	-2.99485	0.00274583	0.00496899	Post
K00097	pdxA; 4-hydroxythreonine-4-phosphate dehydrogenase [EC:1.1.1.262]	3212.69	-0.227425	0.0713629	-3.18687	0.00143819	0.00397422	Active		K00099	dxr; 1-deoxy-D-xylulose-5-phosphate reductoisomerase [EC:1.1.1.267]	4897.2	-0.0699667	0.0646312	-1.08255	0.279007	0.434731	Non-differential		K00096	araM, egsA; glycerol-1-phosphate dehydrogenase [NAD(P)+] [EC:1.1.1.261]	300.427	-0.293915	0.106748	-2.75335	0.00589888	0.0100835	Post
K00099	dxr; 1-deoxy-D-xylulose-5-phosphate reductoisomerase [EC:1.1.1.267]	5924.77	0.135309	0.0278181	4.86406	1.15001e-06	8.47311e-06	Pre		K00100	bdhAB; butanol dehydrogenase [EC:1.1.1.-]	12.596	-0.788184	0.843008	-0.934967	0.349805	0.505875	Non-differential		K00097	pdxA; 4-hydroxythreonine-4-phosphate dehydrogenase [EC:1.1.1.262]	3358.81	-0.0818545	0.0720012	-1.13685	0.255601	0.315401	Non-differential
K00100	bdhAB; butanol dehydrogenase [EC:1.1.1.-]	19.0084	-0.0288066	0.371359	-0.0775709	0.938169	0.95275	Non-differential		K00101	lldD; L-lactate dehydrogenase (cytochrome) [EC:1.1.2.3]	8370.7	0.298734	0.103651	2.88211	0.00395017	0.0220453	Post		K00099	dxr; 1-deoxy-D-xylulose-5-phosphate reductoisomerase [EC:1.1.1.267]	6120.32	0.23144	0.0278461	8.31141	9.45724e-17	8.43571e-16	Pre
K00101	lldD; L-lactate dehydrogenase (cytochrome) [EC:1.1.2.3]	7631.17	-0.103513	0.0440579	-2.34948	0.0187995	0.0368527	Active		K00102	LDHD, dld; D-lactate dehydrogenase (cytochrome) [EC:1.1.2.4]	5770.76	-0.308481	0.10592	-2.91241	0.00358651	0.0205501	Active		K00100	bdhAB; butanol dehydrogenase [EC:1.1.1.-]	14.6444	1.48949	0.334624	4.45124	8.53773e-06	2.20862e-05	Pre
K00102	LDHD, dld; D-lactate dehydrogenase (cytochrome) [EC:1.1.2.4]	6324.3	-0.285078	0.0615377	-4.63257	3.61152e-06	2.2124e-05	Active		K00103	GULO; L-gulonolactone oxidase [EC:1.1.3.8]	1455.66	0.390055	0.17467	2.2331	0.0255425	0.0834343	Non-differential		K00101	lldD; L-lactate dehydrogenase (cytochrome) [EC:1.1.2.3]	9066.64	-0.380099	0.0674086	-5.63874	1.71302e-08	6.30244e-08	Post
K00103	GULO; L-gulonolactone oxidase [EC:1.1.3.8]	1176.65	-0.271101	0.0997487	-2.71784	0.00657088	0.0148522	Active		K00104	glcD; glycolate dehydrogenase FAD-linked subunit [EC:1.1.99.14]	12599	0.16776	0.106037	1.58209	0.113629	0.235072	Non-differential		K00102	LDHD, dld; D-lactate dehydrogenase (cytochrome) [EC:1.1.2.4]	6266.91	0.0478198	0.0473566	1.00978	0.3126	0.376029	Non-differential
K00104	glcD; glycolate dehydrogenase FAD-linked subunit [EC:1.1.99.14]	12441.7	-0.0640782	0.0490854	-1.30544	0.191742	0.267959	Non-differential		K00105	E1.1.3.21; alpha-glycerophosphate oxidase [EC:1.1.3.21]	126.901	-0.525927	0.258991	-2.03068	0.0422877	0.118558	Non-differential		K00103	GULO; L-gulonolactone oxidase [EC:1.1.3.8]	1477.48	-0.638095	0.0995027	-6.41284	1.42838e-10	6.65009e-10	Post
K00105	E1.1.3.21; alpha-glycerophosphate oxidase [EC:1.1.3.21]	165.666	-0.0975182	0.123699	-0.788352	0.430491	0.5184	Non-differential		K00106	XDH; xanthine dehydrogenase/oxidase [EC:1.17.1.4 1.17.3.2]	356.929	-0.877612	0.285324	-3.07584	0.00209908	0.0143575	Active		K00104	glcD; glycolate dehydrogenase FAD-linked subunit [EC:1.1.99.14]	14072.7	-0.208555	0.0570025	-3.65871	0.000253491	0.000533881	Post
K00106	XDH; xanthine dehydrogenase/oxidase [EC:1.17.1.4 1.17.3.2]	632.252	0.276185	0.175828	1.57077	0.116235	0.177215	Non-differential		K00107	ALO; D-arabinono-1,4-lactone oxidase [EC:1.1.3.37]	26.8164	-0.442139	0.5962	-0.741595	0.458333	0.605077	Non-differential		K00105	E1.1.3.21; alpha-glycerophosphate oxidase [EC:1.1.3.21]	153.463	0.456318	0.164416	2.77538	0.00551376	0.00948778	Pre
K00107	ALO; D-arabinono-1,4-lactone oxidase [EC:1.1.3.37]	47.9761	0.560065	0.231931	2.41479	0.0157441	0.031581	Pre		K00108	betA, CHDH; choline dehydrogenase [EC:1.1.99.1]	26974.9	0.128005	0.139837	0.915386	0.359989	0.516548	Non-differential		K00106	XDH; xanthine dehydrogenase/oxidase [EC:1.17.1.4 1.17.3.2]	542.375	1.17889	0.143838	8.196	2.4851e-16	2.12454e-15	Pre
K00108	betA, CHDH; choline dehydrogenase [EC:1.1.99.1]	22243.2	-0.507405	0.0815038	-6.22554	4.79889e-10	1.23228e-08	Active		K00109	L2HGDH; 2-hydroxyglutarate dehydrogenase [EC:1.1.99.2]	206.116	0.182167	0.268953	0.67732	0.498203	0.640878	Non-differential		K00107	ALO; D-arabinono-1,4-lactone oxidase [EC:1.1.3.37]	44.53	1.07429	0.353977	3.0349	0.00240615	0.00440321	Pre
K00109	L2HGDH; 2-hydroxyglutarate dehydrogenase [EC:1.1.99.2]	274.92	0.531386	0.149706	3.54953	0.000385925	0.00125834	Pre		K00111	glpA, glpD; glycerol-3-phosphate dehydrogenase [EC:1.1.5.3]	7693.08	0.000731755	0.0748932	0.00977064	0.992204	0.995751	Non-differential		K00108	betA, CHDH; choline dehydrogenase [EC:1.1.99.1]	26027.7	-0.612468	0.0820161	-7.46766	8.16332e-14	5.39558e-13	Post
K00111	glpA, glpD; glycerol-3-phosphate dehydrogenase [EC:1.1.5.3]	7761.72	-0.178987	0.0449131	-3.98519	6.74266e-05	0.000276387	Active		K00112	glpB; glycerol-3-phosphate dehydrogenase subunit B [EC:1.1.5.3]	212.848	0.38506	0.35236	1.0928	0.27448	0.429266	Non-differential		K00109	L2HGDH; 2-hydroxyglutarate dehydrogenase [EC:1.1.99.2]	293.519	0.38812	0.142457	2.72447	0.00644056	0.0109488	Pre
K00112	glpB; glycerol-3-phosphate dehydrogenase subunit B [EC:1.1.5.3]	420.373	1.40777	0.227929	6.17637	6.55931e-10	1.60728e-08	Pre		K00113	glpC; glycerol-3-phosphate dehydrogenase subunit C	451.002	0.284685	0.201286	1.41433	0.157265	0.292227	Non-differential		K00111	glpA, glpD; glycerol-3-phosphate dehydrogenase [EC:1.1.5.3]	8408.35	-0.156079	0.0372394	-4.19123	2.77451e-05	6.68562e-05	Post
K00113	glpC; glycerol-3-phosphate dehydrogenase subunit C	400.281	-0.178284	0.125802	-1.41718	0.15643	0.227047	Non-differential		K00114	exaA; alcohol dehydrogenase (cytochrome c) [EC:1.1.2.8]	7880.1	-0.600095	0.233679	-2.56803	0.0102278	0.0433211	Active		K00112	glpB; glycerol-3-phosphate dehydrogenase subunit B [EC:1.1.5.3]	432.936	1.04965	0.175071	5.99558	2.02755e-09	8.23147e-09	Pre
K00114	exaA; alcohol dehydrogenase (cytochrome c) [EC:1.1.2.8]	13685.8	0.4326	0.122706	3.52549	0.000422698	0.00136313	Pre		K00115	GLD; glucose 1-dehydrogenase (FAD, quinone) [EC:1.1.5.9]	228.21	0.977135	0.267583	3.65171	0.000260503	0.00329597	Post		K00113	glpC; glycerol-3-phosphate dehydrogenase subunit C	476.927	-0.433072	0.11865	-3.65	0.000262241	0.000551624	Post
K00115	GLD; glucose 1-dehydrogenase (FAD, quinone) [EC:1.1.5.9]	151.553	-0.0464984	0.113708	-0.408927	0.682593	0.746778	Non-differential		K00116	mqo; malate dehydrogenase (quinone) [EC:1.1.5.4]	1181.7	0.201222	0.192441	1.04563	0.295733	0.451019	Non-differential		K00114	exaA; alcohol dehydrogenase (cytochrome c) [EC:1.1.2.8]	12337.5	1.05738	0.113551	9.31196	1.25491e-20	1.56876e-19	Pre
K00116	mqo; malate dehydrogenase (quinone) [EC:1.1.5.4]	1133.06	-0.0920433	0.102786	-0.895483	0.370529	0.45945	Non-differential		K00117	gcd; quinoprotein glucose dehydrogenase [EC:1.1.5.2]	6923.52	-0.505702	0.230488	-2.19405	0.0282321	0.0897237	Non-differential		K00115	GLD; glucose 1-dehydrogenase (FAD, quinone) [EC:1.1.5.9]	232.213	-0.999725	0.179517	-5.56896	2.5626e-08	9.26249e-08	Post
K00117	gcd; quinoprotein glucose dehydrogenase [EC:1.1.5.2]	11799.3	0.464127	0.121002	3.83569	0.000125213	0.00046713	Pre		K00121	frmA, ADH5, adhC; S-(hydroxymethyl)glutathione dehydrogenase / alcohol dehydrogenase [EC:1.1.1.284 1.1.1.1]	10146.9	0.0734353	0.107056	0.685951	0.492744	0.636272	Non-differential		K00116	mqo; malate dehydrogenase (quinone) [EC:1.1.5.4]	1301.93	-0.271229	0.122731	-2.20994	0.0271096	0.0407394	Post
K00121	frmA, ADH5, adhC; S-(hydroxymethyl)glutathione dehydrogenase / alcohol dehydrogenase [EC:1.1.1.284 1.1.1.1]	10038.7	-0.15153	0.0262707	-5.76805	8.01956e-09	1.34053e-07	Active		K00122	FDH; formate dehydrogenase [EC:1.17.1.9]	4054.59	-0.0125635	0.0832732	-0.150871	0.880077	0.928586	Non-differential		K00117	gcd; quinoprotein glucose dehydrogenase [EC:1.1.5.2]	10824.2	0.994675	0.117535	8.46281	2.61007e-17	2.47101e-16	Pre
K00122	FDH; formate dehydrogenase [EC:1.17.1.9]	4602.08	0.0559684	0.0408579	1.36983	0.17074	0.243769	Non-differential		K00123	fdoG, fdhF, fdwA; formate dehydrogenase major subunit [EC:1.17.1.9]	22083.4	-0.083267	0.061562	-1.35257	0.176192	0.315759	Non-differential		K00121	frmA, ADH5, adhC; S-(hydroxymethyl)glutathione dehydrogenase / alcohol dehydrogenase [EC:1.1.1.284 1.1.1.1]	11109.4	-0.201645	0.064938	-3.1052	0.00190153	0.00354605	Post
K00123	fdoG, fdhF, fdwA; formate dehydrogenase major subunit [EC:1.17.1.9]	24311.4	-0.0701088	0.0281685	-2.48891	0.0128135	0.0262727	Active		K00124	fdoH, fdsB; formate dehydrogenase iron-sulfur subunit	5711.13	-0.0684236	0.0868913	-0.787461	0.431012	0.581654	Non-differential		K00122	FDH; formate dehydrogenase [EC:1.17.1.9]	4865.85	0.0952696	0.0369078	2.58129	0.0098432	0.0161429	Pre
K00124	fdoH, fdsB; formate dehydrogenase iron-sulfur subunit	6318.79	-0.0464645	0.0529277	-0.877886	0.380005	0.469312	Non-differential		K00125	fdhB; formate dehydrogenase (coenzyme F420) beta subunit [EC:1.17.98.3 1.8.98.6]	10.9449	0.217838	0.72317	0.301227	0.763241	0.846833	Non-differential		K00123	fdoG, fdhF, fdwA; formate dehydrogenase major subunit [EC:1.17.1.9]	25424.4	0.036543	0.0342307	1.06755	0.285722	0.34813	Non-differential
K00125	fdhB; formate dehydrogenase (coenzyme F420) beta subunit [EC:1.17.98.3 1.8.98.6]	12.1938	0.200582	0.447937	0.447791	0.654304	0.72322	Non-differential		K00126	fdsD; formate dehydrogenase subunit delta [EC:1.17.1.9]	626.348	0.181432	0.283782	0.639334	0.522606	0.662927	Non-differential		K00124	fdoH, fdsB; formate dehydrogenase iron-sulfur subunit	6622.2	0.0459534	0.0346848	1.32489	0.185209	0.236271	Non-differential
K00126	fdsD; formate dehydrogenase subunit delta [EC:1.17.1.9]	421.944	-0.95766	0.212432	-4.50808	6.54172e-06	3.67347e-05	Active		K00127	fdoI, fdsG; formate dehydrogenase subunit gamma	2538.2	-0.112182	0.184125	-0.609272	0.542344	0.678333	Non-differential		K00125	fdhB; formate dehydrogenase (coenzyme F420) beta subunit [EC:1.17.98.3 1.8.98.6]	13.4662	0.0144167	0.483595	0.0298114	0.976217	0.981713	Non-differential
K00127	fdoI, fdsG; formate dehydrogenase subunit gamma	2711.04	-0.161409	0.075096	-2.14937	0.0316054	0.0578189	Non-differential		K00128	ALDH; aldehyde dehydrogenase (NAD+) [EC:1.2.1.3]	33052.8	0.0718535	0.0850615	0.844724	0.398265	0.552251	Non-differential		K00126	fdsD; formate dehydrogenase subunit delta [EC:1.17.1.9]	528.69	-1.11179	0.111688	-9.95442	2.41217e-23	3.85267e-22	Post
K00128	ALDH; aldehyde dehydrogenase (NAD+) [EC:1.2.1.3]	32976.3	-0.134849	0.0394302	-3.41995	0.00062632	0.00192936	Active		K00129	ALDH3; aldehyde dehydrogenase (NAD(P)+) [EC:1.2.1.5]	602.274	-0.188878	0.184733	-1.02244	0.306574	0.462585	Non-differential		K00127	fdoI, fdsG; formate dehydrogenase subunit gamma	2826.55	-0.0244008	0.101112	-0.241326	0.809303	0.842439	Non-differential
K00129	ALDH3; aldehyde dehydrogenase (NAD(P)+) [EC:1.2.1.5]	691.567	-0.0755543	0.0912259	-0.828212	0.407551	0.495666	Non-differential		K00130	betB, gbsA; betaine-aldehyde dehydrogenase [EC:1.2.1.8]	12233.6	-0.0138394	0.101879	-0.135841	0.891947	0.936584	Non-differential		K00128	ALDH; aldehyde dehydrogenase (NAD+) [EC:1.2.1.3]	36409.4	-0.183941	0.0526631	-3.49279	0.000478001	0.000973791	Post
K00130	betB, gbsA; betaine-aldehyde dehydrogenase [EC:1.2.1.8]	12685.4	-0.133136	0.0425888	-3.12607	0.00177159	0.00477318	Active		K00131	gapN; glyceraldehyde-3-phosphate dehydrogenase (NADP+) [EC:1.2.1.9]	892.156	0.321148	0.283175	1.1341	0.256753	0.409582	Non-differential		K00129	ALDH3; aldehyde dehydrogenase (NAD(P)+) [EC:1.2.1.5]	702.257	0.137579	0.115802	1.18805	0.234815	0.292355	Non-differential
K00131	gapN; glyceraldehyde-3-phosphate dehydrogenase (NADP+) [EC:1.2.1.9]	628.562	-0.671073	0.173567	-3.86635	0.000110475	0.000420884	Active		K00132	E1.2.1.10; acetaldehyde dehydrogenase (acetylating) [EC:1.2.1.10]	135.074	-0.904911	0.29946	-3.0218	0.00251273	0.0161171	Active		K00130	betB, gbsA; betaine-aldehyde dehydrogenase [EC:1.2.1.8]	13624.8	-0.0969574	0.0588148	-1.64852	0.0992456	0.134092	Non-differential
K00132	E1.2.1.10; acetaldehyde dehydrogenase (acetylating) [EC:1.2.1.10]	300.055	0.680543	0.195528	3.48053	0.000500422	0.00158222	Pre		K00133	asd; aspartate-semialdehyde dehydrogenase [EC:1.2.1.11]	6227.2	-0.0606978	0.0964667	-0.62921	0.529211	0.66886	Non-differential		K00131	gapN; glyceraldehyde-3-phosphate dehydrogenase (NADP+) [EC:1.2.1.9]	810.145	-0.970201	0.161104	-6.02221	1.72054e-09	7.02708e-09	Post
K00133	asd; aspartate-semialdehyde dehydrogenase [EC:1.2.1.11]	7329.91	0.0869526	0.0269831	3.22248	0.00127085	0.00355585	Pre		K00134	GAPDH, gapA; glyceraldehyde 3-phosphate dehydrogenase (phosphorylating) [EC:1.2.1.12]	6795.51	0.051463	0.0905119	0.568577	0.569643	0.697966	Non-differential		K00132	E1.2.1.10; acetaldehyde dehydrogenase (acetylating) [EC:1.2.1.10]	257.468	1.6132	0.143678	11.2279	2.97466e-29	7.91843e-28	Pre
K00134	GAPDH, gapA; glyceraldehyde 3-phosphate dehydrogenase (phosphorylating) [EC:1.2.1.12]	7357.29	0.0176681	0.0426416	0.41434	0.678625	0.743442	Non-differential		K00135	gabD; succinate-semialdehyde dehydrogenase / glutarate-semialdehyde dehydrogenase [EC:1.2.1.16 1.2.1.79 1.2.1.20]	15806.6	-0.101352	0.0834163	-1.21502	0.224359	0.372626	Non-differential		K00133	asd; aspartate-semialdehyde dehydrogenase [EC:1.2.1.11]	7616.73	0.175205	0.0452797	3.8694	0.000109104	0.000241159	Pre
K00135	gabD; succinate-semialdehyde dehydrogenase / glutarate-semialdehyde dehydrogenase [EC:1.2.1.16 1.2.1.79 1.2.1.20]	17226.7	-0.10806	0.0403549	-2.67776	0.0074117	0.0165104	Active		K00137	prr; aminobutyraldehyde dehydrogenase [EC:1.2.1.19]	633.295	-0.348666	0.251938	-1.38393	0.166379	0.303486	Non-differential		K00134	GAPDH, gapA; glyceraldehyde 3-phosphate dehydrogenase (phosphorylating) [EC:1.2.1.12]	7951.44	-0.00799004	0.0352878	-0.226425	0.820871	0.853128	Non-differential
K00137	prr; aminobutyraldehyde dehydrogenase [EC:1.2.1.19]	990.111	0.413188	0.0922763	4.47773	7.54415e-06	4.11841e-05	Pre		K00138	aldB; aldehyde dehydrogenase [EC:1.2.1.-]	2841.81	-0.0351429	0.137259	-0.256033	0.797925	0.870204	Non-differential		K00135	gabD; succinate-semialdehyde dehydrogenase / glutarate-semialdehyde dehydrogenase [EC:1.2.1.16 1.2.1.79 1.2.1.20]	17973.1	0.0158349	0.0464979	0.34055	0.733442	0.776694	Non-differential
K00138	aldB; aldehyde dehydrogenase [EC:1.2.1.-]	3094.03	-0.0469022	0.0584205	-0.802839	0.422068	0.509966	Non-differential		K00139	ALDH5A1; succinate-semialdehyde dehydrogenase [EC:1.2.1.24]	25.6771	0.631141	0.426331	1.4804	0.138766	0.269085	Non-differential		K00137	prr; aminobutyraldehyde dehydrogenase [EC:1.2.1.19]	938.652	0.789725	0.147899	5.33964	9.31336e-08	3.11271e-07	Pre
K00139	ALDH5A1; succinate-semialdehyde dehydrogenase [EC:1.2.1.24]	36.9254	1.04836	0.294793	3.55627	0.000376155	0.00123037	Pre		K00140	mmsA, iolA, ALDH6A1; malonate-semialdehyde dehydrogenase (acetylating) / methylmalonate-semialdehyde dehydrogenase [EC:1.2.1.18 1.2.1.27]	8584.84	-0.0471293	0.0884747	-0.532686	0.594251	0.718856	Non-differential		K00138	aldB; aldehyde dehydrogenase [EC:1.2.1.-]	3276.96	0.0089773	0.0805048	0.111513	0.91121	0.928042	Non-differential
K00140	mmsA, iolA, ALDH6A1; malonate-semialdehyde dehydrogenase (acetylating) / methylmalonate-semialdehyde dehydrogenase [EC:1.2.1.18 1.2.1.27]	8712.74	-0.211791	0.049214	-4.30347	1.68146e-05	8.30966e-05	Active		K00141	xylC; benzaldehyde dehydrogenase (NAD) [EC:1.2.1.28]	3631.92	0.255969	0.215346	1.18864	0.234581	0.385155	Non-differential		K00139	ALDH5A1; succinate-semialdehyde dehydrogenase [EC:1.2.1.24]	42.0192	0.483396	0.238455	2.02719	0.0426425	0.0620088	Non-differential
K00141	xylC; benzaldehyde dehydrogenase (NAD) [EC:1.2.1.28]	2525.74	-0.781461	0.14318	-5.45788	4.81861e-08	6.18484e-07	Active		K00143	LYS2; L-2-aminoadipate reductase [EC:1.2.1.95]	10.4425	-1.13864	0.591242	-1.92584	0.0541242	0.141202	Non-differential		K00140	mmsA, iolA, ALDH6A1; malonate-semialdehyde dehydrogenase (acetylating) / methylmalonate-semialdehyde dehydrogenase [EC:1.2.1.18 1.2.1.27]	9320.25	-0.14135	0.0455677	-3.10198	0.00192231	0.00358354	Post
K00143	LYS2; L-2-aminoadipate reductase [EC:1.2.1.95]	24.6792	0.659979	0.299874	2.20086	0.0277462	0.0516074	Non-differential		K00145	argC; N-acetyl-gamma-glutamyl-phosphate reductase [EC:1.2.1.38]	4781.47	-0.0560472	0.0700438	-0.800173	0.423611	0.574559	Non-differential		K00141	xylC; benzaldehyde dehydrogenase (NAD) [EC:1.2.1.28]	3210.49	-1.01448	0.10555	-9.61134	7.16091e-22	9.72166e-21	Post
K00145	argC; N-acetyl-gamma-glutamyl-phosphate reductase [EC:1.2.1.38]	5639.89	0.0951853	0.0335246	2.83927	0.00452171	0.010758	Pre		K00146	feaB, tynC; phenylacetaldehyde dehydrogenase [EC:1.2.1.39]	6308.52	-0.135421	0.129199	-1.04816	0.294565	0.449937	Non-differential		K00143	LYS2; L-2-aminoadipate reductase [EC:1.2.1.95]	20.4141	1.80869	0.360661	5.01492	5.30561e-07	1.62082e-06	Pre
K00146	feaB, tynC; phenylacetaldehyde dehydrogenase [EC:1.2.1.39]	8033.23	0.184419	0.0614042	3.00335	0.00267021	0.00680523	Pre		K00147	proA; glutamate-5-semialdehyde dehydrogenase [EC:1.2.1.41]	4543.34	0.073037	0.0910659	0.802024	0.422539	0.573921	Non-differential		K00145	argC; N-acetyl-gamma-glutamyl-phosphate reductase [EC:1.2.1.38]	5867.71	0.177804	0.0242069	7.34519	2.05468e-13	1.30104e-12	Pre
K00147	proA; glutamate-5-semialdehyde dehydrogenase [EC:1.2.1.41]	4346.15	-0.224603	0.0402925	-5.57431	2.48513e-08	3.50247e-07	Active		K00148	fdhA; glutathione-independent formaldehyde dehydrogenase [EC:1.2.1.46]	4709.93	0.556256	0.218055	2.55099	0.0107418	0.0450723	Post		K00146	feaB, tynC; phenylacetaldehyde dehydrogenase [EC:1.2.1.39]	8127.33	0.343455	0.0713716	4.81221	1.49274e-06	4.30263e-06	Pre
K00148	fdhA; glutathione-independent formaldehyde dehydrogenase [EC:1.2.1.46]	2778.61	-0.830576	0.138854	-5.98164	2.20901e-09	4.56551e-08	Active		K00149	ALDH9A1; aldehyde dehydrogenase family 9 member A1 [EC:1.2.1.47 1.2.1.3]	9.10132	-0.280529	0.751405	-0.37334	0.708896	0.809069	Non-differential		K00147	proA; glutamate-5-semialdehyde dehydrogenase [EC:1.2.1.41]	4840.85	-0.273673	0.0497378	-5.50231	3.74849e-08	1.3294e-07	Post
K00149	ALDH9A1; aldehyde dehydrogenase family 9 member A1 [EC:1.2.1.47 1.2.1.3]	20.271	1.08339	0.357835	3.02761	0.00246496	0.00635291	Pre		K00150	gap2, gapB; glyceraldehyde-3-phosphate dehydrogenase (NAD(P)+) (phosphorylating) [EC:1.2.1.59]	12.2838	-2.85437	0.941241	-3.03255	0.00242493	0.0158332	Active		K00148	fdhA; glutathione-independent formaldehyde dehydrogenase [EC:1.2.1.46]	4063.62	-1.36447	0.111902	-12.1935	3.36677e-34	1.29117e-32	Post
K00150	gap2, gapB; glyceraldehyde-3-phosphate dehydrogenase (NAD(P)+) (phosphorylating) [EC:1.2.1.59]	71.1212	1.50351	0.307915	4.88287	1.04551e-06	7.79192e-06	Pre		K00151	hpaE, hpcC; 5-carboxymethyl-2-hydroxymuconic-semialdehyde dehydrogenase [EC:1.2.1.60]	1142.86	-0.1502	0.150131	-1.00046	0.317089	0.473888	Non-differential		K00149	ALDH9A1; aldehyde dehydrogenase family 9 member A1 [EC:1.2.1.47 1.2.1.3]	19.01	1.44535	0.344196	4.19922	2.67833e-05	6.46686e-05	Pre
K00151	hpaE, hpcC; 5-carboxymethyl-2-hydroxymuconic-semialdehyde dehydrogenase [EC:1.2.1.60]	1312.87	-0.0405092	0.0885098	-0.457681	0.647182	0.716887	Non-differential		K00152	nahF; salicylaldehyde dehydrogenase [EC:1.2.1.65]	2.57791	-2.28755	1.32361	-1.72826	0.0839408	0.190939	Non-differential		K00150	gap2, gapB; glyceraldehyde-3-phosphate dehydrogenase (NAD(P)+) (phosphorylating) [EC:1.2.1.59]	55.8955	4.41555	0.443208	9.9627	2.21945e-23	3.55321e-22	Pre
K00152	nahF; salicylaldehyde dehydrogenase [EC:1.2.1.65]	5.79597	0.0281755	0.502305	0.0560925	0.955268	0.965265	Non-differential		K00156	poxB; pyruvate dehydrogenase (quinone) [EC:1.2.5.1]	8276.29	-0.125163	0.130428	-0.959634	0.337239	0.493758	Non-differential		K00151	hpaE, hpcC; 5-carboxymethyl-2-hydroxymuconic-semialdehyde dehydrogenase [EC:1.2.1.60]	1343.61	0.135491	0.064205	2.11029	0.0348335	0.0513129	Non-differential
K00156	poxB; pyruvate dehydrogenase (quinone) [EC:1.2.5.1]	7646.72	-0.501446	0.0703501	-7.12786	1.01942e-12	7.01558e-11	Active		K00157	AOX; aldehyde oxidase [EC:1.2.3.1]	230.849	-0.775087	0.305963	-2.53327	0.0113005	0.0465277	Active		K00152	nahF; salicylaldehyde dehydrogenase [EC:1.2.1.65]	4.0712	2.38891	0.645584	3.70038	0.000215274	0.000457408	Pre
K00157	AOX; aldehyde oxidase [EC:1.2.3.1]	403.257	0.314239	0.177601	1.76935	0.0768352	0.124418	Non-differential		K00158	spxB, poxL; pyruvate oxidase [EC:1.2.3.3]	6519	-0.044063	0.127534	-0.345502	0.729717	0.822708	Non-differential		K00156	poxB; pyruvate dehydrogenase (quinone) [EC:1.2.5.1]	8162.37	-0.354018	0.0777607	-4.55266	5.29713e-06	1.40692e-05	Post
K00158	spxB, poxL; pyruvate oxidase [EC:1.2.3.3]	5962.07	-0.442781	0.0606746	-7.29763	2.92887e-13	2.49301e-11	Active		K00161	PDHA, pdhA; pyruvate dehydrogenase E1 component subunit alpha [EC:1.2.4.1]	9680.72	0.284251	0.0944311	3.01014	0.00261124	0.0166211	Post		K00157	AOX; aldehyde oxidase [EC:1.2.3.1]	352.545	1.11721	0.166723	6.70099	2.07015e-11	1.06779e-10	Pre
K00161	PDHA, pdhA; pyruvate dehydrogenase E1 component subunit alpha [EC:1.2.4.1]	9867.65	0.114455	0.0485841	2.35581	0.0184825	0.0363194	Pre		K00162	PDHB, pdhB; pyruvate dehydrogenase E1 component subunit beta [EC:1.2.4.1]	12733.9	0.282431	0.0933789	3.02457	0.00248986	0.0160439	Post		K00158	spxB, poxL; pyruvate oxidase [EC:1.2.3.3]	6515.64	-0.377058	0.0788039	-4.78476	1.71192e-06	4.87848e-06	Post
K00162	PDHB, pdhB; pyruvate dehydrogenase E1 component subunit beta [EC:1.2.4.1]	12224.3	-0.0107644	0.0534086	-0.201548	0.84027	0.877293	Non-differential		K00163	aceE; pyruvate dehydrogenase E1 component [EC:1.2.4.1]	9392.79	-0.0688933	0.096862	-0.711252	0.476928	0.621842	Non-differential		K00161	PDHA, pdhA; pyruvate dehydrogenase E1 component subunit alpha [EC:1.2.4.1]	11361.7	-0.146674	0.0530905	-2.76272	0.00573226	0.00981352	Post
K00163	aceE; pyruvate dehydrogenase E1 component [EC:1.2.4.1]	10347.9	-0.0560751	0.0388686	-1.44268	0.14911	0.218208	Non-differential		K00164	OGDH, sucA; 2-oxoglutarate dehydrogenase E1 component [EC:1.2.4.2]	11165.6	-0.252258	0.0944286	-2.67142	0.00755319	0.0350089	Active		K00162	PDHB, pdhB; pyruvate dehydrogenase E1 component subunit beta [EC:1.2.4.1]	14278.7	-0.270277	0.0568081	-4.75771	1.95798e-06	5.51947e-06	Post
K00164	OGDH, sucA; 2-oxoglutarate dehydrogenase E1 component [EC:1.2.4.2]	13277.6	-0.0582411	0.022743	-2.56083	0.0104422	0.0220897	Active		K00166	BCKDHA, bkdA1; 2-oxoisovalerate dehydrogenase E1 component subunit alpha [EC:1.2.4.4]	16576	-3.14751	0.407202	-7.72961	1.07879e-14	6.36053e-11	Active		K00163	aceE; pyruvate dehydrogenase E1 component [EC:1.2.4.1]	10859.1	0.0373207	0.0495745	0.752821	0.451557	0.517503	Non-differential
K00166	BCKDHA, bkdA1; 2-oxoisovalerate dehydrogenase E1 component subunit alpha [EC:1.2.4.4]	15765.4	-3.34955	0.397029	-8.43654	3.26867e-17	8.458e-15	Active		K00167	BCKDHB, bkdA2; 2-oxoisovalerate dehydrogenase E1 component subunit beta [EC:1.2.4.4]	2507.09	-0.163765	0.212132	-0.771996	0.440117	0.589287	Non-differential		K00164	OGDH, sucA; 2-oxoglutarate dehydrogenase E1 component [EC:1.2.4.2]	13207.9	0.219416	0.0466643	4.702	2.57628e-06	7.14661e-06	Pre
K00167	BCKDHB, bkdA2; 2-oxoisovalerate dehydrogenase E1 component subunit beta [EC:1.2.4.4]	3940.11	0.5695	0.110629	5.14785	2.63495e-07	2.49568e-06	Pre		K00169	porA; pyruvate ferredoxin oxidoreductase alpha subunit [EC:1.2.7.1]	496.041	0.924763	0.289909	3.18983	0.00142356	0.0108158	Post		K00166	BCKDHA, bkdA1; 2-oxoisovalerate dehydrogenase E1 component subunit alpha [EC:1.2.4.4]	4669.2	-0.173476	0.0784697	-2.21075	0.0270535	0.040664	Post
K00169	porA; pyruvate ferredoxin oxidoreductase alpha subunit [EC:1.2.7.1]	589.547	1.00143	0.14844	6.74633	1.51636e-11	7.26616e-10	Pre		K00170	porB; pyruvate ferredoxin oxidoreductase beta subunit [EC:1.2.7.1]	367.337	0.634198	0.231619	2.73811	0.00617936	0.0304628	Post		K00167	BCKDHB, bkdA2; 2-oxoisovalerate dehydrogenase E1 component subunit beta [EC:1.2.4.4]	3861.33	0.759185	0.100985	7.5178	5.57063e-14	3.7402e-13	Pre
K00170	porB; pyruvate ferredoxin oxidoreductase beta subunit [EC:1.2.7.1]	494.126	0.94786	0.117664	8.05563	7.90673e-16	1.50764e-13	Pre		K00171	porD; pyruvate ferredoxin oxidoreductase delta subunit [EC:1.2.7.1]	350.291	0.496542	0.291315	1.70449	0.0882904	0.197938	Non-differential		K00169	porA; pyruvate ferredoxin oxidoreductase alpha subunit [EC:1.2.7.1]	726.335	0.108838	0.167684	0.649066	0.516296	0.579946	Non-differential
K00171	porD; pyruvate ferredoxin oxidoreductase delta subunit [EC:1.2.7.1]	483.798	0.878962	0.161073	5.45691	4.84498e-08	6.20637e-07	Pre		K00172	porC, porG; pyruvate ferredoxin oxidoreductase gamma subunit [EC:1.2.7.1]	55.3297	-1.29597	0.445492	-2.90908	0.00362499	0.0206701	Active		K00170	porB; pyruvate ferredoxin oxidoreductase beta subunit [EC:1.2.7.1]	566.039	0.352597	0.125653	2.80613	0.00501409	0.00868922	Pre
K00172	porC, porG; pyruvate ferredoxin oxidoreductase gamma subunit [EC:1.2.7.1]	212.05	1.40897	0.244955	5.75194	8.82277e-09	1.44492e-07	Pre		K00174	korA, oorA, oforA; 2-oxoglutarate/2-oxoacid ferredoxin oxidoreductase subunit alpha [EC:1.2.7.3 1.2.7.11]	7348.99	-0.165204	0.135879	-1.21582	0.224054	0.372426	Non-differential		K00171	porD; pyruvate ferredoxin oxidoreductase delta subunit [EC:1.2.7.1]	539.728	0.414921	0.159016	2.60931	0.00907252	0.014984	Pre
K00174	korA, oorA, oforA; 2-oxoglutarate/2-oxoacid ferredoxin oxidoreductase subunit alpha [EC:1.2.7.3 1.2.7.11]	10080	0.307295	0.073726	4.16806	3.07201e-05	0.000139753	Pre		K00175	korB, oorB, oforB; 2-oxoglutarate/2-oxoacid ferredoxin oxidoreductase subunit beta [EC:1.2.7.3 1.2.7.11]	4786.7	-0.0418632	0.135626	-0.308667	0.757575	0.842347	Non-differential		K00172	porC, porG; pyruvate ferredoxin oxidoreductase gamma subunit [EC:1.2.7.1]	177.253	2.73257	0.2118	12.9017	4.40495e-38	2.37308e-36	Pre
K00175	korB, oorB, oforB; 2-oxoglutarate/2-oxoacid ferredoxin oxidoreductase subunit beta [EC:1.2.7.3 1.2.7.11]	6227.18	0.307186	0.0788914	3.89378	9.8693e-05	0.000382074	Pre		K00176	korD, oorD; 2-oxoglutarate ferredoxin oxidoreductase subunit delta [EC:1.2.7.3]	113.165	0.889843	0.289219	3.07671	0.00209295	0.0143401	Post		K00174	korA, oorA, oforA; 2-oxoglutarate/2-oxoacid ferredoxin oxidoreductase subunit alpha [EC:1.2.7.3 1.2.7.11]	10037	0.496813	0.0544324	9.12716	7.03169e-20	8.35921e-19	Pre
K00176	korD, oorD; 2-oxoglutarate ferredoxin oxidoreductase subunit delta [EC:1.2.7.3]	114.377	0.674969	0.225	2.99986	0.00270106	0.00686568	Pre		K00177	korC, oorC; 2-oxoglutarate ferredoxin oxidoreductase subunit gamma [EC:1.2.7.3]	107.085	0.894092	0.243122	3.67755	0.000235488	0.00306398	Post		K00175	korB, oorB, oforB; 2-oxoglutarate/2-oxoacid ferredoxin oxidoreductase subunit beta [EC:1.2.7.3 1.2.7.11]	6397.69	0.373397	0.0482592	7.73731	1.01545e-14	7.34065e-14	Pre
K00177	korC, oorC; 2-oxoglutarate ferredoxin oxidoreductase subunit gamma [EC:1.2.7.3]	90.279	0.33367	0.182278	1.83055	0.0671674	0.1109	Non-differential		K00181	PORCN; O-palmitoleoyl transferase [EC:2.3.1.250]	3.07152	2.4093	1.94009	1.24185	0.214291	0.361092	Non-differential		K00176	korD, oorD; 2-oxoglutarate ferredoxin oxidoreductase subunit delta [EC:1.2.7.3]	147.883	-0.178271	0.0995292	-1.79114	0.0732703	0.10173	Non-differential
K00181	PORCN; O-palmitoleoyl transferase [EC:2.3.1.250]	0.260619	-2.45729	3.31308	-0.741694	0.458273	1	Non-differential		K00184	dmsB; dimethyl sulfoxide reductase iron-sulfur subunit	3356.09	-0.558443	0.236721	-2.35907	0.0183206	0.0655849	Non-differential		K00177	korC, oorC; 2-oxoglutarate ferredoxin oxidoreductase subunit gamma [EC:1.2.7.3]	124.326	-0.521854	0.137738	-3.78874	0.000151412	0.000328261	Post
K00184	dmsB; dimethyl sulfoxide reductase iron-sulfur subunit	5919.95	0.489647	0.100505	4.87185	1.1056e-06	8.1739e-06	Pre		K00185	dmsC; dimethyl sulfoxide reductase membrane subunit	1988.74	-0.566149	0.287842	-1.96688	0.0491973	0.131909	Non-differential		K00181	PORCN; O-palmitoleoyl transferase [EC:2.3.1.250]	2.18859	-4.83783	1.76691	-2.73802	0.0061811	0.0105367	Post
K00185	dmsC; dimethyl sulfoxide reductase membrane subunit	3557.85	0.511794	0.137427	3.72412	0.000195995	0.000694354	Pre		K00186	vorA; 2-oxoisovalerate ferredoxin oxidoreductase alpha subunit [EC:1.2.7.7]	6.32538	-0.52147	0.766718	-0.680132	0.496421	0.639247	Non-differential		K00184	dmsB; dimethyl sulfoxide reductase iron-sulfur subunit	5371.74	1.07536	0.127373	8.44258	3.10402e-17	2.91023e-16	Pre
K00186	vorA; 2-oxoisovalerate ferredoxin oxidoreductase alpha subunit [EC:1.2.7.7]	9.92784	0.313613	0.439712	0.713223	0.475707	0.561151	Non-differential		K00187	vorB; 2-oxoisovalerate ferredoxin oxidoreductase beta subunit [EC:1.2.7.7]	1.68274	-1.13152	1.69562	-0.667318	0.504569	0.646942	Non-differential		K00185	dmsC; dimethyl sulfoxide reductase membrane subunit	3222.06	1.10567	0.152918	7.23052	4.81132e-13	2.91601e-12	Pre
K00187	vorB; 2-oxoisovalerate ferredoxin oxidoreductase beta subunit [EC:1.2.7.7]	3.29056	0.250293	0.72352	0.345938	0.729389	0.786534	Non-differential		K00188	vorD; 2-oxoisovalerate ferredoxin oxidoreductase delta subunit [EC:1.2.7.7]	0.0710268	0.0367374	3.2603	0.0112681	0.99101	1	Non-differential		K00186	vorA; 2-oxoisovalerate ferredoxin oxidoreductase alpha subunit [EC:1.2.7.7]	9.07775	0.83425	0.429835	1.94086	0.0522752	0.0745941	Non-differential
K00188	vorD; 2-oxoisovalerate ferredoxin oxidoreductase delta subunit [EC:1.2.7.7]	0.393856	1.20813	2.35163	0.513741	0.607433	1	Non-differential		K00192	cdhA; anaerobic carbon-monoxide dehydrogenase, CODH/ACS complex subunit alpha [EC:1.2.7.4]	0.559934	-2.04296	2.44467	-0.835679	0.403336	1	Non-differential		K00187	vorB; 2-oxoisovalerate ferredoxin oxidoreductase beta subunit [EC:1.2.7.7]	2.70031	1.43069	0.82282	1.73877	0.0820758	0.112917	Non-differential
K00192	cdhA; anaerobic carbon-monoxide dehydrogenase, CODH/ACS complex subunit alpha [EC:1.2.7.4]	1.03262	-0.605495	1.3851	-0.437147	0.662005	0.729062	Non-differential		K00194	cdhD, acsD; acetyl-CoA decarbonylase/synthase, CODH/ACS complex subunit delta [EC:2.1.1.245]	80.8749	-0.1423	0.303377	-0.469053	0.639032	0.754452	Non-differential		K00188	vorD; 2-oxoisovalerate ferredoxin oxidoreductase delta subunit [EC:1.2.7.7]	0.39862	1.19102	1.89669	0.627947	0.530038	0.592833	Non-differential
K00194	cdhD, acsD; acetyl-CoA decarbonylase/synthase, CODH/ACS complex subunit delta [EC:2.1.1.245]	136.891	0.693602	0.168582	4.11432	3.88317e-05	0.000171352	Pre		K00196	cooF; anaerobic carbon-monoxide dehydrogenase iron sulfur subunit	4.88029	-0.897794	0.793289	-1.13174	0.257745	0.410649	Non-differential		K00192	cdhA; anaerobic carbon-monoxide dehydrogenase, CODH/ACS complex subunit alpha [EC:1.2.7.4]	0.673261	1.5609	1.4043	1.11152	0.266347	0.327114	Non-differential
K00196	cooF; anaerobic carbon-monoxide dehydrogenase iron sulfur subunit	16.4576	1.34053	0.448076	2.99173	0.00277397	0.00702067	Pre		K00197	cdhE, acsC; acetyl-CoA decarbonylase/synthase, CODH/ACS complex subunit gamma [EC:2.1.1.245]	31.9864	-0.0962987	0.477263	-0.201773	0.840094	0.900254	Non-differential		K00194	cdhD, acsD; acetyl-CoA decarbonylase/synthase, CODH/ACS complex subunit delta [EC:2.1.1.245]	134.207	0.893491	0.148698	6.00876	1.86946e-09	7.60787e-09	Pre
K00197	cdhE, acsC; acetyl-CoA decarbonylase/synthase, CODH/ACS complex subunit gamma [EC:2.1.1.245]	67.3006	1.0856	0.228216	4.75689	1.96595e-06	1.31517e-05	Pre		K00200	fwdA, fmdA; formylmethanofuran dehydrogenase subunit A [EC:1.2.7.12]	371.398	-1.86392	0.369349	-5.0465	4.49974e-07	2.85274e-05	Active		K00196	cooF; anaerobic carbon-monoxide dehydrogenase iron sulfur subunit	14.3166	2.34209	0.415273	5.63989	1.70159e-08	6.26376e-08	Pre
K00200	fwdA, fmdA; formylmethanofuran dehydrogenase subunit A [EC:1.2.7.12]	1125.65	0.769385	0.181823	4.23152	2.32121e-05	0.000109525	Pre		K00201	fwdB, fmdB; formylmethanofuran dehydrogenase subunit B [EC:1.2.7.12]	274.537	-1.896	0.449144	-4.22135	2.4284e-05	0.000546482	Active		K00197	cdhE, acsC; acetyl-CoA decarbonylase/synthase, CODH/ACS complex subunit gamma [EC:2.1.1.245]	64.7934	1.25313	0.240175	5.2176	1.8126e-07	5.83402e-07	Pre
K00201	fwdB, fmdB; formylmethanofuran dehydrogenase subunit B [EC:1.2.7.12]	969.196	1.02971	0.2217	4.64461	3.40714e-06	2.10514e-05	Pre		K00202	fwdC, fmdC; formylmethanofuran dehydrogenase subunit C [EC:1.2.7.12]	136.859	-1.7096	0.3516	-4.86234	1.16004e-06	5.73177e-05	Active		K00200	fwdA, fmdA; formylmethanofuran dehydrogenase subunit A [EC:1.2.7.12]	874.892	2.66053	0.194551	13.6752	1.42725e-42	1.00919e-40	Pre
K00202	fwdC, fmdC; formylmethanofuran dehydrogenase subunit C [EC:1.2.7.12]	394.265	0.741866	0.221787	3.34495	0.000822971	0.00243096	Pre		K00203	fwdD, fmdD; formylmethanofuran dehydrogenase subunit D [EC:1.2.7.12]	35.2932	-2.88332	0.775366	-3.71865	0.000200287	0.00271469	Active		K00201	fwdB, fmdB; formylmethanofuran dehydrogenase subunit B [EC:1.2.7.12]	764.119	2.95343	0.24104	12.2529	1.62181e-34	6.43792e-33	Pre
K00203	fwdD, fmdD; formylmethanofuran dehydrogenase subunit D [EC:1.2.7.12]	153.993	1.06408	0.263616	4.03646	5.42631e-05	0.00022928	Pre		K00207	DPYD; dihydropyrimidine dehydrogenase (NADP+) [EC:1.3.1.2]	82.2065	-0.787845	0.459314	-1.71526	0.0862972	0.195046	Non-differential		K00202	fwdC, fmdC; formylmethanofuran dehydrogenase subunit C [EC:1.2.7.12]	309.844	2.47075	0.139548	17.7054	3.81194e-70	2.58755e-67	Pre
K00207	DPYD; dihydropyrimidine dehydrogenase (NADP+) [EC:1.3.1.2]	142.083	0.270523	0.227625	1.18846	0.234653	0.316904	Non-differential		K00208	fabI; enoyl-[acyl-carrier protein] reductase I [EC:1.3.1.9 1.3.1.10]	5899.93	-0.156928	0.0724883	-2.16487	0.0303976	0.0946773	Non-differential		K00203	fwdD, fmdD; formylmethanofuran dehydrogenase subunit D [EC:1.2.7.12]	116.576	3.98524	0.408482	9.75623	1.73484e-22	2.5325e-21	Pre
K00208	fabI; enoyl-[acyl-carrier protein] reductase I [EC:1.3.1.9 1.3.1.10]	6714.49	-0.0678727	0.0225329	-3.01215	0.002594	0.00664316	Active		K00209	fabV, ter; enoyl-[acyl-carrier protein] reductase / trans-2-enoyl-CoA reductase (NAD+) [EC:1.3.1.9 1.3.1.44]	125.714	-0.131685	0.216277	-0.608873	0.542608	0.678516	Non-differential		K00207	DPYD; dihydropyrimidine dehydrogenase (NADP+) [EC:1.3.1.2]	123.785	1.10012	0.272996	4.02981	5.58227e-05	0.000128754	Pre
K00209	fabV, ter; enoyl-[acyl-carrier protein] reductase / trans-2-enoyl-CoA reductase (NAD+) [EC:1.3.1.9 1.3.1.44]	134.535	-0.164602	0.160858	-1.02328	0.306177	0.393691	Non-differential		K00211	TYR1; prephenate dehydrogenase (NADP+) [EC:1.3.1.13]	46.2871	0.362976	0.606847	0.598134	0.549751	0.684563	Non-differential		K00208	fabI; enoyl-[acyl-carrier protein] reductase I [EC:1.3.1.9 1.3.1.10]	6867.48	0.114608	0.0320214	3.5791	0.000344786	0.000715721	Pre
K00211	TYR1; prephenate dehydrogenase (NADP+) [EC:1.3.1.13]	24.1185	-1.47193	0.450486	-3.26742	0.00108532	0.00309156	Active		K00213	DHCR7; 7-dehydrocholesterol reductase [EC:1.3.1.21]	117.798	0.302547	0.254618	1.18824	0.234739	0.385199	Non-differential		K00209	fabV, ter; enoyl-[acyl-carrier protein] reductase / trans-2-enoyl-CoA reductase (NAD+) [EC:1.3.1.9 1.3.1.44]	139.127	-0.0166367	0.141186	-0.117835	0.906198	0.924399	Non-differential
K00212	AKR1C1; 20alpha/3alpha-hydroxysteroid dehydrogenase / dihydrodiol dehydrogenase [EC:1.1.1.149 1.1.1.357 1.3.1.20]	0.268802	0.713072	2.36241	0.30184	0.762774	1	Non-differential		K00214	BLVRA, bvdR; biliverdin reductase [EC:1.3.1.24]	0.825746	-1.66164	2.37822	-0.698694	0.484744	1	Non-differential		K00211	TYR1; prephenate dehydrogenase (NADP+) [EC:1.3.1.13]	34.9123	-1.81189	0.357449	-5.06895	4.00013e-07	1.23916e-06	Post
K00213	DHCR7; 7-dehydrocholesterol reductase [EC:1.3.1.21]	93.3437	-0.403358	0.157526	-2.56058	0.0104497	0.0220914	Active		K00215	dapB; 4-hydroxy-tetrahydrodipicolinate reductase [EC:1.17.1.8]	3958.68	0.0393465	0.0601282	0.654377	0.512869	0.654695	Non-differential		K00212	AKR1C1; 20alpha/3alpha-hydroxysteroid dehydrogenase / dihydrodiol dehydrogenase [EC:1.1.1.149 1.1.1.357 1.3.1.20]	0.233956	1.1109	2.3485	0.473027	0.636194	0.691225	Non-differential
K00214	BLVRA, bvdR; biliverdin reductase [EC:1.3.1.24]	4.77868	1.64172	0.711099	2.3087	0.02096	0.040511	Pre		K00216	entA; 2,3-dihydro-2,3-dihydroxybenzoate dehydrogenase [EC:1.3.1.28]	657.35	0.691227	0.213828	3.23263	0.00122657	0.0098259	Post		K00213	DHCR7; 7-dehydrocholesterol reductase [EC:1.3.1.21]	115.237	-0.689813	0.144529	-4.77282	1.81668e-06	5.14247e-06	Post
K00215	dapB; 4-hydroxy-tetrahydrodipicolinate reductase [EC:1.17.1.8]	4309.1	0.0181635	0.028293	0.641978	0.520887	0.603226	Non-differential		K00217	E1.3.1.32; maleylacetate reductase [EC:1.3.1.32]	1967.67	0.0764116	0.158811	0.481148	0.630411	0.748262	Non-differential		K00214	BLVRA, bvdR; biliverdin reductase [EC:1.3.1.24]	3.95156	3.51366	0.850708	4.13027	3.62334e-05	8.56679e-05	Pre
K00216	entA; 2,3-dihydro-2,3-dihydroxybenzoate dehydrogenase [EC:1.3.1.28]	516.337	-0.00852889	0.0855424	-0.0997036	0.92058	0.939607	Non-differential		K00218	por; protochlorophyllide reductase [EC:1.3.1.33]	1206.57	0.131121	0.275923	0.475208	0.634639	0.751372	Non-differential		K00215	dapB; 4-hydroxy-tetrahydrodipicolinate reductase [EC:1.17.1.8]	4641.02	0.00444685	0.0269879	0.164772	0.869123	0.893755	Non-differential
K00217	E1.3.1.32; maleylacetate reductase [EC:1.3.1.32]	1901.24	-0.19717	0.0965836	-2.04144	0.0412067	0.0726537	Non-differential		K00220	tyrC; cyclohexadieny/prephenate dehydrogenase [EC:1.3.1.43 1.3.1.12]	1538.9	-0.369026	0.175416	-2.10372	0.0354026	0.104891	Non-differential		K00216	entA; 2,3-dihydro-2,3-dihydroxybenzoate dehydrogenase [EC:1.3.1.28]	699.268	-0.677237	0.139652	-4.84947	1.23791e-06	3.60952e-06	Post
K00218	por; protochlorophyllide reductase [EC:1.3.1.33]	813.324	-1.02043	0.210518	-4.84723	1.25198e-06	9.05937e-06	Active		K00222	TM7SF2, ERG24; Delta14-sterol reductase [EC:1.3.1.70]	80.7508	0.242981	0.41731	0.582256	0.560394	0.691137	Non-differential		K00217	E1.3.1.32; maleylacetate reductase [EC:1.3.1.32]	2116.46	-0.253697	0.0851886	-2.97806	0.00290077	0.00523264	Post
K00220	tyrC; cyclohexadieny/prephenate dehydrogenase [EC:1.3.1.43 1.3.1.12]	1766.7	-0.239042	0.0604172	-3.95652	7.60505e-05	0.000306524	Active		K00223	ERG4; Delta24(24(1))-sterol reductase [EC:1.3.1.71]	15.1883	-0.670869	0.525662	-1.27624	0.201872	0.346503	Non-differential		K00218	por; protochlorophyllide reductase [EC:1.3.1.33]	1005.77	-1.12598	0.108456	-10.3819	2.99678e-25	5.6506e-24	Post
K00222	TM7SF2, ERG24; Delta14-sterol reductase [EC:1.3.1.70]	86.9503	0.203788	0.162672	1.25275	0.210296	0.288955	Non-differential		K00225	GLDH; L-galactono-1,4-lactone dehydrogenase [EC:1.3.2.3]	21.1748	1.64767	0.389092	4.23465	2.28903e-05	0.000523105	Post		K00220	tyrC; cyclohexadieny/prephenate dehydrogenase [EC:1.3.1.43 1.3.1.12]	1715.21	0.159128	0.0992137	1.60389	0.108738	0.145412	Non-differential
K00223	ERG4; Delta24(24(1))-sterol reductase [EC:1.3.1.71]	25.3332	0.230562	0.260068	0.886546	0.375324	0.46415	Non-differential		K00226	pyrD; dihydroorotate dehydrogenase (fumarate) [EC:1.3.98.1]	1371.62	0.543866	0.222032	2.44949	0.0143057	0.0553453	Non-differential		K00222	TM7SF2, ERG24; Delta14-sterol reductase [EC:1.3.1.70]	97.7292	-0.0354945	0.259684	-0.136683	0.891281	0.912384	Non-differential
K00225	GLDH; L-galactono-1,4-lactone dehydrogenase [EC:1.3.2.3]	8.16716	-0.422026	0.503759	-0.837753	0.402169	0.490596	Non-differential		K00227	SC5DL, ERG3; Delta7-sterol 5-desaturase [EC:1.14.19.20]	65.2523	0.0615647	0.567275	0.108527	0.913578	0.950659	Non-differential		K00223	ERG4; Delta24(24(1))-sterol reductase [EC:1.3.1.71]	22.5723	0.960713	0.2975	3.22929	0.001241	0.0023756	Pre
K00226	pyrD; dihydroorotate dehydrogenase (fumarate) [EC:1.3.98.1]	939.197	-0.477732	0.137675	-3.46999	0.000520479	0.00163287	Active		K00228	CPOX, hemF; coproporphyrinogen III oxidase [EC:1.3.3.3]	1993	-0.166553	0.214821	-0.77531	0.438157	0.588077	Non-differential		K00225	GLDH; L-galactono-1,4-lactone dehydrogenase [EC:1.3.2.3]	18.6744	-2.03632	0.31976	-6.3683	1.9114e-10	8.71361e-10	Post
K00227	SC5DL, ERG3; Delta7-sterol 5-desaturase [EC:1.14.19.20]	108.091	0.807533	0.244226	3.30651	0.000944675	0.0027478	Pre		K00230	hemG; menaquinone-dependent protoporphyrinogen oxidase [EC:1.3.5.3]	70.7217	3.38279	0.658219	5.1393	2.75759e-07	1.98278e-05	Post		K00226	pyrD; dihydroorotate dehydrogenase (fumarate) [EC:1.3.98.1]	1293.44	-1.00033	0.12987	-7.70258	1.33343e-14	9.51771e-14	Post
K00228	CPOX, hemF; coproporphyrinogen III oxidase [EC:1.3.3.3]	2053.01	-0.289721	0.0683402	-4.23939	2.24132e-05	0.000105987	Active		K00231	PPOX, hemY; protoporphyrinogen/coproporphyrinogen III oxidase [EC:1.3.3.4 1.3.3.15]	2071.04	0.167119	0.152057	1.09906	0.271743	0.425776	Non-differential		K00227	SC5DL, ERG3; Delta7-sterol 5-desaturase [EC:1.14.19.20]	109.111	0.806884	0.325695	2.47742	0.0132335	0.0211363	Pre
K00230	hemG; menaquinone-dependent protoporphyrinogen oxidase [EC:1.3.5.3]	13.5608	0.460622	0.34586	1.33182	0.182921	0.257971	Non-differential		K00232	E1.3.3.6, ACOX1, ACOX3; acyl-CoA oxidase [EC:1.3.3.6]	704.967	0.271557	0.276852	0.980873	0.326655	0.482697	Non-differential		K00228	CPOX, hemF; coproporphyrinogen III oxidase [EC:1.3.3.3]	2124.12	-0.0991329	0.128505	-0.771429	0.440453	0.506573	Non-differential
K00231	PPOX, hemY; protoporphyrinogen/coproporphyrinogen III oxidase [EC:1.3.3.4 1.3.3.15]	2493.88	0.336782	0.0724062	4.65128	3.29875e-06	2.04795e-05	Pre		K00234	SDHA, SDH1; succinate dehydrogenase (ubiquinone) flavoprotein subunit [EC:1.3.5.1]	60.7645	-0.890124	0.316496	-2.81243	0.00491684	0.0258145	Active		K00230	hemG; menaquinone-dependent protoporphyrinogen oxidase [EC:1.3.5.3]	61.8817	-2.95944	0.432936	-6.83574	8.15811e-12	4.37765e-11	Post
K00232	E1.3.3.6, ACOX1, ACOX3; acyl-CoA oxidase [EC:1.3.3.6]	436.412	-1.06352	0.135744	-7.83473	4.69833e-15	7.23654e-13	Active		K00235	SDHB, SDH2; succinate dehydrogenase (ubiquinone) iron-sulfur subunit [EC:1.3.5.1]	81.2878	0.131009	0.346207	0.378412	0.705124	0.806638	Non-differential		K00231	PPOX, hemY; protoporphyrinogen/coproporphyrinogen III oxidase [EC:1.3.3.4 1.3.3.15]	2705.8	0.194447	0.0886508	2.1934	0.0282783	0.042355	Pre
K00234	SDHA, SDH1; succinate dehydrogenase (ubiquinone) flavoprotein subunit [EC:1.3.5.1]	87.1826	-0.16807	0.168599	-0.996859	0.318833	0.406729	Non-differential		K00236	SDHC, SDH3; succinate dehydrogenase (ubiquinone) cytochrome b560 subunit	4.67775	-1.46847	1.06047	-1.38473	0.166134	0.303258	Non-differential		K00232	E1.3.3.6, ACOX1, ACOX3; acyl-CoA oxidase [EC:1.3.3.6]	579.49	-1.32044	0.182069	-7.25242	4.09394e-13	2.49459e-12	Post
K00235	SDHB, SDH2; succinate dehydrogenase (ubiquinone) iron-sulfur subunit [EC:1.3.5.1]	78.5879	-0.155416	0.202486	-0.76754	0.44276	0.530902	Non-differential		K00237	SDHD, SDH4; succinate dehydrogenase (ubiquinone) membrane anchor subunit	14.5759	1.33844	0.541631	2.47113	0.0134688	0.052906	Non-differential		K00234	SDHA, SDH1; succinate dehydrogenase (ubiquinone) flavoprotein subunit [EC:1.3.5.1]	73.9951	0.74	0.190024	3.89425	9.85043e-05	0.00021887	Pre
K00236	SDHC, SDH3; succinate dehydrogenase (ubiquinone) cytochrome b560 subunit	12.7115	0.603277	0.474475	1.27146	0.203564	0.28162	Non-differential		K00239	sdhA, frdA; succinate dehydrogenase flavoprotein subunit [EC:1.3.5.1]	14616.3	-0.16005	0.0924292	-1.73159	0.0833462	0.190154	Non-differential		K00235	SDHB, SDH2; succinate dehydrogenase (ubiquinone) iron-sulfur subunit [EC:1.3.5.1]	88.3637	-0.254027	0.233468	-1.08806	0.276569	0.3382	Non-differential
K00237	SDHD, SDH4; succinate dehydrogenase (ubiquinone) membrane anchor subunit	12.4927	0.803707	0.379076	2.12018	0.0339913	0.0616455	Non-differential		K00240	sdhB, frdB; succinate dehydrogenase iron-sulfur subunit [EC:1.3.5.1]	8131.85	0.0603105	0.0636532	0.947486	0.343391	0.498972	Non-differential		K00236	SDHC, SDH3; succinate dehydrogenase (ubiquinone) cytochrome b560 subunit	10.2527	2.16488	0.389838	5.55328	2.80358e-08	1.00959e-07	Pre
K00239	sdhA, frdA; succinate dehydrogenase flavoprotein subunit [EC:1.3.5.1]	17798.5	0.0714506	0.0339458	2.10485	0.0353048	0.0636706	Non-differential		K00241	sdhC, frdC; succinate dehydrogenase cytochrome b subunit	3953.06	0.109086	0.0954517	1.14284	0.253105	0.405078	Non-differential		K00237	SDHD, SDH4; succinate dehydrogenase (ubiquinone) membrane anchor subunit	18.3821	-0.471178	0.287953	-1.6363	0.101776	0.137021	Non-differential
K00240	sdhB, frdB; succinate dehydrogenase iron-sulfur subunit [EC:1.3.5.1]	8846.81	0.0357759	0.0218857	1.63467	0.102119	0.158533	Non-differential		K00242	sdhD, frdD; succinate dehydrogenase membrane anchor subunit	2016.12	0.107617	0.139419	0.771895	0.440177	0.589287	Non-differential		K00239	sdhA, frdA; succinate dehydrogenase flavoprotein subunit [EC:1.3.5.1]	18024.7	0.255722	0.0466003	5.48755	4.07536e-08	1.43781e-07	Pre
K00241	sdhC, frdC; succinate dehydrogenase cytochrome b subunit	3830.26	-0.160938	0.0597935	-2.69157	0.00711167	0.0158858	Active		K00244	frdA; succinate dehydrogenase flavoprotein subunit [EC:1.3.5.1]	1697.97	0.28252	0.172483	1.63796	0.101431	0.217943	Non-differential		K00240	sdhB, frdB; succinate dehydrogenase iron-sulfur subunit [EC:1.3.5.1]	9575.04	0.000285172	0.03665	0.00778097	0.993792	0.995405	Non-differential
K00242	sdhD, frdD; succinate dehydrogenase membrane anchor subunit	1729.96	-0.434088	0.0861223	-5.04036	4.64652e-07	4.00778e-06	Active		K00245	frdB; succinate dehydrogenase iron-sulfur subunit [EC:1.3.5.1]	545.378	0.242325	0.159391	1.52032	0.128432	0.255995	Non-differential		K00241	sdhC, frdC; succinate dehydrogenase cytochrome b subunit	4291.08	-0.247426	0.0508962	-4.86139	1.16564e-06	3.41936e-06	Post
K00244	frdA; succinate dehydrogenase flavoprotein subunit [EC:1.3.5.1]	2285.57	0.652937	0.120708	5.40924	6.32911e-08	7.71054e-07	Pre		K00246	frdC; succinate dehydrogenase subunit C	304.265	0.254127	0.212051	1.19843	0.230752	0.380137	Non-differential		K00242	sdhD, frdD; succinate dehydrogenase membrane anchor subunit	1992.06	-0.519348	0.0750723	-6.91797	4.58168e-12	2.52849e-11	Post
K00245	frdB; succinate dehydrogenase iron-sulfur subunit [EC:1.3.5.1]	733.937	0.611643	0.10169	6.0148	1.80111e-09	3.79523e-08	Pre		K00247	frdD; succinate dehydrogenase subunit D	360.468	0.205201	0.151533	1.35417	0.175683	0.315207	Non-differential		K00244	frdA; succinate dehydrogenase flavoprotein subunit [EC:1.3.5.1]	2477.16	0.393167	0.0670613	5.86281	4.55104e-09	1.77747e-08	Pre
K00246	frdC; succinate dehydrogenase subunit C	518.066	1.04772	0.116833	8.96768	3.02839e-19	1.30604e-16	Pre		K00248	ACADS, bcd; butyryl-CoA dehydrogenase [EC:1.3.8.1]	13005.5	0.20955	0.132872	1.57708	0.114778	0.236619	Non-differential		K00245	frdB; succinate dehydrogenase iron-sulfur subunit [EC:1.3.5.1]	791.146	0.397396	0.0969869	4.09742	4.17783e-05	9.80606e-05	Pre
K00247	frdD; succinate dehydrogenase subunit D	531.773	0.753481	0.0882272	8.54023	1.33953e-17	3.93882e-15	Pre		K00249	ACADM, acd; acyl-CoA dehydrogenase [EC:1.3.8.7]	41442.3	0.0799636	0.106616	0.750013	0.453247	0.600661	Non-differential		K00246	frdC; succinate dehydrogenase subunit C	536.941	0.820502	0.122996	6.67094	2.54164e-11	1.29233e-10	Pre
K00248	ACADS, bcd; butyryl-CoA dehydrogenase [EC:1.3.8.1]	12635.1	-0.056726	0.0287275	-1.97462	0.048311	0.0833397	Non-differential		K00251	AKR1D1; 3-oxo-5-beta-steroid 4-dehydrogenase [EC:1.3.1.3]	8.50254	2.17806	0.728015	2.99178	0.00277359	0.0173416	Post		K00247	frdD; succinate dehydrogenase subunit D	559.779	0.572077	0.102144	5.6007	2.13483e-08	7.79519e-08	Pre
K00249	ACADM, acd; acyl-CoA dehydrogenase [EC:1.3.8.7]	37261.3	-0.356427	0.0449686	-7.92614	2.26071e-15	3.74988e-13	Active		K00252	GCDH, gcdH; glutaryl-CoA dehydrogenase [EC:1.3.8.6]	6499.3	-0.00387809	0.0611486	-0.0634208	0.949431	0.97189	Non-differential		K00248	ACADS, bcd; butyryl-CoA dehydrogenase [EC:1.3.8.1]	14484.2	-0.245212	0.0835792	-2.93389	0.00334739	0.00596587	Post
K00251	AKR1D1; 3-oxo-5-beta-steroid 4-dehydrogenase [EC:1.3.1.3]	1.76988	-1.18228	0.882136	-1.34024	0.180166	0.254641	Non-differential		K00253	IVD, ivd; isovaleryl-CoA dehydrogenase [EC:1.3.8.4]	3814.56	-0.070032	0.111877	-0.625972	0.531333	0.670535	Non-differential		K00249	ACADM, acd; acyl-CoA dehydrogenase [EC:1.3.8.7]	42175.7	-0.413702	0.062035	-6.66885	2.57822e-11	1.30995e-10	Post
K00252	GCDH, gcdH; glutaryl-CoA dehydrogenase [EC:1.3.8.6]	6777.86	-0.110246	0.0310009	-3.55624	0.000376204	0.00123037	Active		K00254	DHODH, pyrD; dihydroorotate dehydrogenase [EC:1.3.5.2]	4258.61	-0.300671	0.173314	-1.73483	0.0827705	0.189556	Non-differential		K00251	AKR1D1; 3-oxo-5-beta-steroid 4-dehydrogenase [EC:1.3.1.3]	6.76664	-3.32841	0.605305	-5.49873	3.82545e-08	1.35528e-07	Post
K00253	IVD, ivd; isovaleryl-CoA dehydrogenase [EC:1.3.8.4]	3484.28	-0.473848	0.0872331	-5.43198	5.57337e-08	6.93348e-07	Active		K00255	ACADL; long-chain-acyl-CoA dehydrogenase [EC:1.3.8.8]	1647.77	0.518396	0.215745	2.40282	0.0162692	0.0606727	Non-differential		K00252	GCDH, gcdH; glutaryl-CoA dehydrogenase [EC:1.3.8.6]	7286.23	-0.0836343	0.0325941	-2.56593	0.01029	0.0168067	Post
K00254	DHODH, pyrD; dihydroorotate dehydrogenase [EC:1.3.5.2]	4063.9	-0.601804	0.129455	-4.64874	3.33968e-06	2.07137e-05	Active		K00259	ald; alanine dehydrogenase [EC:1.4.1.1]	4420.49	0.295509	0.105605	2.79825	0.00513808	0.0266256	Post		K00253	IVD, ivd; isovaleryl-CoA dehydrogenase [EC:1.3.8.4]	3778.55	-0.378227	0.0354471	-10.6702	1.40339e-26	2.94019e-25	Post
K00255	ACADL; long-chain-acyl-CoA dehydrogenase [EC:1.3.8.8]	1110.6	-0.539562	0.0796557	-6.77367	1.25552e-11	6.24768e-10	Active		K00260	gudB, rocG; glutamate dehydrogenase [EC:1.4.1.2]	375.421	-0.492155	0.424088	-1.1605	0.245844	0.396688	Non-differential		K00254	DHODH, pyrD; dihydroorotate dehydrogenase [EC:1.3.5.2]	4108.56	-0.275115	0.055752	-4.93461	8.03091e-07	2.40467e-06	Post
K00259	ald; alanine dehydrogenase [EC:1.4.1.1]	4047.39	-0.0993349	0.0372743	-2.66497	0.00769945	0.0170346	Active		K00261	GLUD1_2, gdhA; glutamate dehydrogenase (NAD(P)+) [EC:1.4.1.3]	3995.67	-0.239459	0.171876	-1.39321	0.163555	0.300131	Non-differential		K00255	ACADL; long-chain-acyl-CoA dehydrogenase [EC:1.3.8.8]	1529.2	-1.04146	0.139357	-7.47336	7.81754e-14	5.18217e-13	Post
K00260	gudB, rocG; glutamate dehydrogenase [EC:1.4.1.2]	441.324	-0.291643	0.223429	-1.3053	0.191789	0.267966	Non-differential		K00262	E1.4.1.4, gdhA; glutamate dehydrogenase (NADP+) [EC:1.4.1.4]	1213.86	-0.179629	0.21913	-0.819739	0.412365	0.564369	Non-differential		K00259	ald; alanine dehydrogenase [EC:1.4.1.1]	4800.31	-0.370134	0.0640928	-5.77497	7.69682e-09	2.95509e-08	Post
K00261	GLUD1_2, gdhA; glutamate dehydrogenase (NAD(P)+) [EC:1.4.1.3]	6326.65	0.521828	0.059939	8.70598	3.1483e-18	1.07191e-15	Pre		K00263	E1.4.1.9; leucine dehydrogenase [EC:1.4.1.9]	1108.5	0.209446	0.116134	1.80349	0.0713112	0.171683	Non-differential		K00260	gudB, rocG; glutamate dehydrogenase [EC:1.4.1.2]	413.938	0.226987	0.239886	0.946231	0.344031	0.408551	Non-differential
K00262	E1.4.1.4, gdhA; glutamate dehydrogenase (NADP+) [EC:1.4.1.4]	1661.03	0.284058	0.0507125	5.60135	2.12694e-08	3.11294e-07	Pre		K00264	GLT1; glutamate synthase (NADH) [EC:1.4.1.14]	122.049	-1.22198	0.369426	-3.30779	0.000940369	0.00816556	Active		K00261	GLUD1_2, gdhA; glutamate dehydrogenase (NAD(P)+) [EC:1.4.1.3]	6113.03	0.788962	0.0947138	8.32996	8.08719e-17	7.25176e-16	Pre
K00263	E1.4.1.9; leucine dehydrogenase [EC:1.4.1.9]	1254.22	0.253191	0.0811163	3.12133	0.00180036	0.00483073	Pre		K00265	gltB; glutamate synthase (NADPH) large chain [EC:1.4.1.13]	16624	-0.195534	0.102117	-1.91481	0.0555171	0.143628	Non-differential		K00262	E1.4.1.4, gdhA; glutamate dehydrogenase (NADP+) [EC:1.4.1.4]	1647.97	0.49616	0.131048	3.78609	0.000153035	0.000331568	Pre
K00264	GLT1; glutamate synthase (NADH) [EC:1.4.1.14]	290.734	0.612104	0.153289	3.99315	6.52021e-05	0.000268048	Pre		K00266	gltD; glutamate synthase (NADPH) small chain [EC:1.4.1.13]	6757.84	0.0271047	0.0767979	0.352936	0.724137	0.819326	Non-differential		K00263	E1.4.1.9; leucine dehydrogenase [EC:1.4.1.9]	1389.64	0.0682932	0.0636766	1.0725	0.283495	0.345736	Non-differential
K00265	gltB; glutamate synthase (NADPH) large chain [EC:1.4.1.13]	19210.3	-0.0685065	0.0415716	-1.64792	0.0993697	0.154748	Non-differential		K00270	pdh; phenylalanine dehydrogenase [EC:1.4.1.20]	20.2102	-0.309655	0.506228	-0.611691	0.540742	0.67676	Non-differential		K00264	GLT1; glutamate synthase (NADH) [EC:1.4.1.14]	238.772	1.87798	0.207232	9.06221	1.27831e-19	1.48966e-18	Pre
K00266	gltD; glutamate synthase (NADPH) small chain [EC:1.4.1.13]	6837.07	-0.147935	0.0393367	-3.76074	0.000169409	0.000610533	Active		K00271	vdh; valine dehydrogenase (NAD+) [EC:1.4.1.23]	379.1	0.560805	0.189681	2.95656	0.00311089	0.0188388	Post		K00265	gltB; glutamate synthase (NADPH) large chain [EC:1.4.1.13]	19435.1	0.151945	0.0484536	3.13588	0.00171338	0.00320927	Pre
K00270	pdh; phenylalanine dehydrogenase [EC:1.4.1.20]	40.5088	0.855678	0.301003	2.84276	0.00447248	0.0106526	Pre		K00272	DDO; D-aspartate oxidase [EC:1.4.3.1]	14.1662	-2.25417	1.0627	-2.12116	0.0339082	0.101897	Non-differential		K00266	gltD; glutamate synthase (NADPH) small chain [EC:1.4.1.13]	7446.77	-0.149979	0.034726	-4.31893	1.56785e-05	3.90696e-05	Post
K00271	vdh; valine dehydrogenase (NAD+) [EC:1.4.1.23]	253.935	-0.499679	0.131413	-3.80237	0.00014332	0.000526484	Active		K00273	DAO, aao; D-amino-acid oxidase [EC:1.4.3.3]	882.856	1.2612	0.193072	6.53227	6.4779e-11	3.58406e-08	Post		K00270	pdh; phenylalanine dehydrogenase [EC:1.4.1.20]	38.1431	1.2203	0.18489	6.60015	4.10748e-11	2.03367e-10	Pre
K00272	DDO; D-aspartate oxidase [EC:1.4.3.1]	65.1999	1.30519	0.406321	3.21223	0.0013171	0.00367097	Pre		K00274	MAO, aofH; monoamine oxidase [EC:1.4.3.4]	7703.73	0.344647	0.123297	2.79527	0.00518569	0.0268425	Post		K00271	vdh; valine dehydrogenase (NAD+) [EC:1.4.1.23]	353.862	-1.04375	0.133901	-7.79492	6.44494e-15	4.72443e-14	Post
K00273	DAO, aao; D-amino-acid oxidase [EC:1.4.3.3]	472.681	-0.175449	0.0751853	-2.33355	0.0196194	0.0382629	Active		K00275	pdxH, PNPO; pyridoxamine 5'-phosphate oxidase [EC:1.4.3.5]	3019.91	0.193398	0.0976351	1.98082	0.0476113	0.129065	Non-differential		K00272	DDO; D-aspartate oxidase [EC:1.4.3.1]	51.5047	3.60865	0.484167	7.4533	9.10318e-14	6.00509e-13	Pre
K00274	MAO, aofH; monoamine oxidase [EC:1.4.3.4]	6665.92	-0.167337	0.0433378	-3.86122	0.000112823	0.000428819	Active		K00276	AOC3, AOC2, tynA; primary-amine oxidase [EC:1.4.3.21]	2840.36	0.604456	0.223714	2.70192	0.0068941	0.0327712	Post		K00273	DAO, aao; D-amino-acid oxidase [EC:1.4.3.3]	844.663	-1.41441	0.127935	-11.0557	2.05753e-28	5.13475e-27	Post
K00275	pdxH, PNPO; pyridoxamine 5'-phosphate oxidase [EC:1.4.3.5]	3025.99	-0.00818712	0.0611477	-0.133891	0.893489	0.917933	Non-differential		K00278	nadB; L-aspartate oxidase [EC:1.4.3.16]	9310.78	0.204887	0.138711	1.47708	0.139655	0.269792	Non-differential		K00274	MAO, aofH; monoamine oxidase [EC:1.4.3.4]	8118.29	-0.491915	0.078248	-6.28662	3.24453e-10	1.45085e-09	Post
K00276	AOC3, AOC2, tynA; primary-amine oxidase [EC:1.4.3.21]	2126	-0.204024	0.0681118	-2.99542	0.00274066	0.00694452	Active		K00279	CKX; cytokinin dehydrogenase [EC:1.5.99.12]	27.7346	-0.22386	0.465098	-0.481317	0.630291	0.748262	Non-differential		K00275	pdxH, PNPO; pyridoxamine 5'-phosphate oxidase [EC:1.4.3.5]	3429.62	-0.177701	0.0500265	-3.55215	0.000382102	0.000788361	Post
K00278	nadB; L-aspartate oxidase [EC:1.4.3.16]	8827.22	-0.114441	0.0514014	-2.22641	0.0259867	0.048727	Active		K00281	GLDC, gcvP; glycine cleavage system P protein (glycine dehydrogenase) [EC:1.4.4.2]	6592.25	-0.0613253	0.084352	-0.727017	0.467216	0.613314	Non-differential		K00276	AOC3, AOC2, tynA; primary-amine oxidase [EC:1.4.3.21]	2876.88	-0.791993	0.145801	-5.43203	5.57165e-08	1.92372e-07	Post
K00279	CKX; cytokinin dehydrogenase [EC:1.5.99.12]	60.4655	1.04772	0.225886	4.63825	3.5138e-06	2.16277e-05	Pre		K00282	gcvPA; glycine cleavage system P protein (glycine dehydrogenase) subunit 1 [EC:1.4.4.2]	3073.45	-0.214058	0.202822	-1.0554	0.291245	0.44728	Non-differential		K00278	nadB; L-aspartate oxidase [EC:1.4.3.16]	10169.3	-0.297619	0.0836569	-3.55761	0.000374241	0.000773318	Post
K00281	GLDC, gcvP; glycine cleavage system P protein (glycine dehydrogenase) [EC:1.4.4.2]	7044.56	-0.113735	0.0505432	-2.25026	0.0244325	0.0462146	Active		K00283	gcvPB; glycine cleavage system P protein (glycine dehydrogenase) subunit 2 [EC:1.4.4.2]	7549.49	-0.0334603	0.0902656	-0.370687	0.710871	0.810695	Non-differential		K00279	CKX; cytokinin dehydrogenase [EC:1.5.99.12]	57.1858	1.34469	0.250105	5.3765	7.59488e-08	2.56615e-07	Pre
K00282	gcvPA; glycine cleavage system P protein (glycine dehydrogenase) subunit 1 [EC:1.4.4.2]	4563.27	0.420994	0.093829	4.48682	7.22956e-06	3.96004e-05	Pre		K00284	GLU, gltS; glutamate synthase (ferredoxin) [EC:1.4.7.1]	5439.27	-0.329191	0.145629	-2.26047	0.0237921	0.0787195	Non-differential		K00281	GLDC, gcvP; glycine cleavage system P protein (glycine dehydrogenase) [EC:1.4.4.2]	7440.24	-0.0280372	0.0480922	-0.582988	0.559901	0.620609	Non-differential
K00283	gcvPB; glycine cleavage system P protein (glycine dehydrogenase) subunit 2 [EC:1.4.4.2]	8829.14	0.0997663	0.0446805	2.23288	0.0255567	0.04806	Pre		K00285	dadA; D-amino-acid dehydrogenase [EC:1.4.5.1]	3774.42	-0.505604	0.182127	-2.7761	0.00550146	0.0280593	Active		K00282	gcvPA; glycine cleavage system P protein (glycine dehydrogenase) subunit 1 [EC:1.4.4.2]	4458.85	0.661897	0.0995747	6.64724	2.98643e-11	1.50051e-10	Pre
K00284	GLU, gltS; glutamate synthase (ferredoxin) [EC:1.4.7.1]	7599.38	0.208722	0.0649011	3.216	0.00129993	0.00362623	Pre		K00286	proC; pyrroline-5-carboxylate reductase [EC:1.5.1.2]	3928.64	0.0111115	0.0729483	0.15232	0.878934	0.927546	Non-differential		K00283	gcvPB; glycine cleavage system P protein (glycine dehydrogenase) subunit 2 [EC:1.4.4.2]	9241.69	0.158418	0.0385834	4.10585	4.02827e-05	9.49112e-05	Pre
K00285	dadA; D-amino-acid dehydrogenase [EC:1.4.5.1]	3920.13	-0.592401	0.137453	-4.30984	1.63373e-05	8.08616e-05	Active		K00287	DHFR, folA; dihydrofolate reductase [EC:1.5.1.3]	2093.78	0.395558	0.179337	2.20566	0.0274077	0.0878237	Non-differential		K00284	GLU, gltS; glutamate synthase (ferredoxin) [EC:1.4.7.1]	7313.66	0.561937	0.0802503	7.00231	2.51774e-12	1.43016e-11	Pre
K00286	proC; pyrroline-5-carboxylate reductase [EC:1.5.1.2]	4308.2	0.00675507	0.0369429	0.182852	0.854914	0.888853	Non-differential		K00288	MTHFD; methylenetetrahydrofolate dehydrogenase (NADP+) / methenyltetrahydrofolate cyclohydrolase / formyltetrahydrofolate synthetase [EC:1.5.1.5 3.5.4.9 6.3.4.3]	82.6204	-0.50543	0.440758	-1.14673	0.251494	0.403266	Non-differential		K00285	dadA; D-amino-acid dehydrogenase [EC:1.4.5.1]	3707.83	-0.0609076	0.0554464	-1.09849	0.271988	0.333139	Non-differential
K00287	DHFR, folA; dihydrofolate reductase [EC:1.5.1.3]	1584.42	-0.412902	0.0824501	-5.0079	5.50266e-07	4.61097e-06	Active		K00289	ALDH1L; formyltetrahydrofolate dehydrogenase [EC:1.5.1.6]	28.7691	-0.535391	0.400528	-1.33671	0.181317	0.322945	Non-differential		K00286	proC; pyrroline-5-carboxylate reductase [EC:1.5.1.2]	4604.35	0.0213648	0.0301197	0.709329	0.47812	0.543541	Non-differential
K00288	MTHFD; methylenetetrahydrofolate dehydrogenase (NADP+) / methenyltetrahydrofolate cyclohydrolase / formyltetrahydrofolate synthetase [EC:1.5.1.5 3.5.4.9 6.3.4.3]	168.449	0.778411	0.24322	3.20044	0.00137219	0.00381466	Pre		K00290	LYS1; saccharopine dehydrogenase (NAD+, L-lysine forming) [EC:1.5.1.7]	1152.66	0.0355043	0.184996	0.191919	0.847806	0.904244	Non-differential		K00287	DHFR, folA; dihydrofolate reductase [EC:1.5.1.3]	2028.95	-0.784629	0.0995097	-7.88495	3.14659e-15	2.38117e-14	Post
K00289	ALDH1L; formyltetrahydrofolate dehydrogenase [EC:1.5.1.6]	44.883	0.255655	0.327212	0.781313	0.434618	0.522398	Non-differential		K00293	LYS9; saccharopine dehydrogenase (NADP+, L-glutamate forming) [EC:1.5.1.10]	108.224	0.519607	0.79811	0.651048	0.515016	0.656483	Non-differential		K00288	MTHFD; methylenetetrahydrofolate dehydrogenase (NADP+) / methenyltetrahydrofolate cyclohydrolase / formyltetrahydrofolate synthetase [EC:1.5.1.5 3.5.4.9 6.3.4.3]	153.404	1.31612	0.214332	6.14059	8.22147e-10	3.47926e-09	Pre
K00290	LYS1; saccharopine dehydrogenase (NAD+, L-lysine forming) [EC:1.5.1.7]	997.445	-0.490227	0.108003	-4.539	5.6523e-06	3.26179e-05	Active		K00294	E1.2.1.88; 1-pyrroline-5-carboxylate dehydrogenase [EC:1.2.1.88]	3820.62	-0.0707632	0.106292	-0.665746	0.505573	0.647872	Non-differential		K00289	ALDH1L; formyltetrahydrofolate dehydrogenase [EC:1.5.1.6]	41.1445	0.814838	0.190506	4.27722	1.8924e-05	4.66773e-05	Pre
K00293	LYS9; saccharopine dehydrogenase (NADP+, L-glutamate forming) [EC:1.5.1.10]	37.3241	-2.94861	0.589588	-5.00113	5.69958e-07	4.69747e-06	Active		K00295	MTD1; methylenetetrahydrofolate dehydrogenase (NAD+) [EC:1.5.1.15]	0.832139	0.959921	2.58884	0.370791	0.710793	1	Non-differential		K00290	LYS1; saccharopine dehydrogenase (NAD+, L-lysine forming) [EC:1.5.1.7]	1125.98	-0.503187	0.0979038	-5.13961	2.75306e-07	8.69198e-07	Post
K00294	E1.2.1.88; 1-pyrroline-5-carboxylate dehydrogenase [EC:1.2.1.88]	4375.18	0.0242179	0.0564569	0.428962	0.667951	0.734235	Non-differential		K00297	metF, MTHFR; methylenetetrahydrofolate reductase (NADH) [EC:1.5.1.54]	7519.42	0.163763	0.0912074	1.7955	0.0725746	0.173379	Non-differential		K00293	LYS9; saccharopine dehydrogenase (NADP+, L-glutamate forming) [EC:1.5.1.10]	68.9657	-3.43543	0.462899	-7.42155	1.15756e-13	7.55529e-13	Post
K00295	MTD1; methylenetetrahydrofolate dehydrogenase (NAD+) [EC:1.5.1.15]	1.61227	1.76016	1.20849	1.4565	0.145254	0.213702	Non-differential		K00299	ssuE, msuE; FMN reductase [EC:1.5.1.38]	4070.46	0.831176	0.269393	3.08537	0.002033	0.0140687	Post		K00294	E1.2.1.88; 1-pyrroline-5-carboxylate dehydrogenase [EC:1.2.1.88]	4559.41	0.117264	0.0633776	1.85025	0.0642778	0.0901514	Non-differential
K00297	metF, MTHFR; methylenetetrahydrofolate reductase (NADH) [EC:1.5.1.54]	8414.6	0.189525	0.0496209	3.81947	0.00013374	0.000496081	Pre		K00301	E1.5.3.1; sarcosine oxidase [EC:1.5.3.1]	996.87	0.416004	0.236801	1.75677	0.078957	0.183484	Non-differential		K00295	MTD1; methylenetetrahydrofolate dehydrogenase (NAD+) [EC:1.5.1.15]	1.80714	0.854182	1.07544	0.79426	0.427044	0.493493	Non-differential
K00299	ssuE, msuE; FMN reductase [EC:1.5.1.38]	1839.98	-1.17562	0.177422	-6.62611	3.44645e-11	1.39344e-09	Active		K00302	soxA; sarcosine oxidase, subunit alpha [EC:1.5.3.24 1.5.3.1]	4340.07	0.477435	0.230964	2.06714	0.0387206	0.11131	Non-differential		K00297	metF, MTHFR; methylenetetrahydrofolate reductase (NADH) [EC:1.5.1.54]	9251.81	0.0507902	0.0370347	1.37142	0.170244	0.219157	Non-differential
K00301	E1.5.3.1; sarcosine oxidase [EC:1.5.3.1]	804.423	-0.249751	0.169137	-1.47662	0.139776	0.207103	Non-differential		K00303	soxB; sarcosine oxidase, subunit beta [EC:1.5.3.24 1.5.3.1]	4208.19	0.0568055	0.184076	0.308599	0.757627	0.842347	Non-differential		K00299	ssuE, msuE; FMN reductase [EC:1.5.1.38]	3263.08	-1.98337	0.130509	-15.1972	3.69122e-52	5.44696e-50	Post
K00302	soxA; sarcosine oxidase, subunit alpha [EC:1.5.3.24 1.5.3.1]	4073.35	0.13663	0.065291	2.09263	0.0363824	0.0653227	Non-differential		K00304	soxD; sarcosine oxidase, subunit delta [EC:1.5.3.24 1.5.3.1]	975.223	0.773821	0.318049	2.43302	0.0149733	0.057289	Non-differential		K00301	E1.5.3.1; sarcosine oxidase [EC:1.5.3.1]	1016.49	-0.642141	0.134165	-4.7862	1.69972e-06	4.84573e-06	Post
K00303	soxB; sarcosine oxidase, subunit beta [EC:1.5.3.24 1.5.3.1]	5317.67	0.334758	0.0604872	5.53435	3.12382e-08	4.21879e-07	Pre		K00305	soxG; sarcosine oxidase, subunit gamma [EC:1.5.3.24 1.5.3.1]	1019.53	0.495199	0.201407	2.4587	0.013944	0.0542666	Non-differential		K00302	soxA; sarcosine oxidase, subunit alpha [EC:1.5.3.24 1.5.3.1]	4977.76	-0.31427	0.137582	-2.28424	0.0223576	0.0341732	Post
K00304	soxD; sarcosine oxidase, subunit delta [EC:1.5.3.24 1.5.3.1]	806.407	0.189542	0.0650186	2.91519	0.00355468	0.00870373	Pre		K00306	PIPOX; sarcosine oxidase / L-pipecolate oxidase [EC:1.5.3.1 1.5.3.7]	74.3729	-0.491823	0.362047	-1.35845	0.174321	0.313449	Non-differential		K00303	soxB; sarcosine oxidase, subunit beta [EC:1.5.3.24 1.5.3.1]	5590.83	0.304281	0.106062	2.86891	0.00411888	0.00724326	Pre
K00305	soxG; sarcosine oxidase, subunit gamma [EC:1.5.3.24 1.5.3.1]	965.296	0.173605	0.0790331	2.19661	0.028048	0.052034	Non-differential		K00308	PAOX; N1-acetylpolyamine oxidase [EC:1.5.3.13]	1.83952	-2.08247	1.34175	-1.55205	0.120649	0.245292	Non-differential		K00304	soxD; sarcosine oxidase, subunit delta [EC:1.5.3.24 1.5.3.1]	1086.29	-0.563562	0.202022	-2.78961	0.00527717	0.00911254	Post
K00306	PIPOX; sarcosine oxidase / L-pipecolate oxidase [EC:1.5.3.1 1.5.3.7]	189.686	1.18688	0.247016	4.80487	1.54849e-06	1.08647e-05	Pre		K00310	SE; pyrimidodiazepine synthase [EC:1.5.4.1]	7.02981	-1.57847	0.768628	-2.05362	0.0400124	0.114078	Non-differential		K00305	soxG; sarcosine oxidase, subunit gamma [EC:1.5.3.24 1.5.3.1]	1182.93	-0.301761	0.128124	-2.35523	0.0185113	0.0287868	Post
K00308	PAOX; N1-acetylpolyamine oxidase [EC:1.5.3.13]	4.05216	0.0456433	0.73487	0.0621107	0.950475	0.961022	Non-differential		K00314	SARDH; sarcosine dehydrogenase [EC:1.5.8.3]	47.9661	-0.384922	0.371933	-1.03492	0.300705	0.45636	Non-differential		K00306	PIPOX; sarcosine oxidase / L-pipecolate oxidase [EC:1.5.3.1 1.5.3.7]	171.789	1.70351	0.154642	11.0158	3.20514e-28	7.85433e-27	Pre
K00310	SE; pyrimidodiazepine synthase [EC:1.5.4.1]	12.7314	-0.165645	0.407876	-0.406115	0.684658	0.748698	Non-differential		K00315	DMGDH; dimethylglycine dehydrogenase [EC:1.5.8.4]	1299.74	0.209866	0.36449	0.57578	0.564764	0.695311	Non-differential		K00308	PAOX; N1-acetylpolyamine oxidase [EC:1.5.3.13]	2.88818	2.15337	0.88377	2.43657	0.0148271	0.0235156	Pre
K00314	SARDH; sarcosine dehydrogenase [EC:1.5.8.3]	69.1162	0.20034	0.198612	1.0087	0.313117	0.400544	Non-differential		K00316	spdH; spermidine dehydrogenase [EC:1.5.99.6]	1257.15	-0.152826	0.435776	-0.350698	0.725815	0.820753	Non-differential		K00310	SE; pyrimidodiazepine synthase [EC:1.5.4.1]	9.61623	1.48114	0.420168	3.52511	0.000423307	0.000868361	Pre
K00315	DMGDH; dimethylglycine dehydrogenase [EC:1.5.8.4]	1355.54	0.0888138	0.071711	1.2385	0.215532	0.294898	Non-differential		K00317	dmd-tmd; dimethylamine/trimethylamine dehydrogenase [EC:1.5.8.1 1.5.8.2]	2627.48	0.250343	0.213731	1.1713	0.24148	0.392113	Non-differential		K00314	SARDH; sarcosine dehydrogenase [EC:1.5.8.3]	65.617	0.6266	0.224389	2.79247	0.00523081	0.00903709	Pre
K00316	spdH; spermidine dehydrogenase [EC:1.5.99.6]	2202.88	0.78031	0.175639	4.44269	8.88399e-06	4.75356e-05	Pre		K00318	PRODH, fadM, putB; proline dehydrogenase [EC:1.5.5.2]	2456.48	0.329248	0.120799	2.72558	0.00641882	0.0312255	Post		K00315	DMGDH; dimethylglycine dehydrogenase [EC:1.5.8.4]	1523.79	-0.0884371	0.23226	-0.380767	0.703376	0.749414	Non-differential
K00317	dmd-tmd; dimethylamine/trimethylamine dehydrogenase [EC:1.5.8.1 1.5.8.2]	2590.53	0.0166102	0.0655382	0.253443	0.799926	0.845881	Non-differential		K00320	mer; 5,10-methylenetetrahydromethanopterin reductase [EC:1.5.98.2]	1598.45	0.4151	0.167774	2.47417	0.0133547	0.0525629	Non-differential		K00316	spdH; spermidine dehydrogenase [EC:1.5.99.6]	2136.21	0.962941	0.260346	3.6987	0.00021671	0.000460272	Pre
K00318	PRODH, fadM, putB; proline dehydrogenase [EC:1.5.5.2]	2742.56	0.336982	0.0515766	6.53362	6.41976e-11	2.35963e-09	Pre		K00322	sthA, udhA; NAD(P) transhydrogenase [EC:1.6.1.1]	3150.11	-0.324304	0.115159	-2.81614	0.00486038	0.0257012	Active		K00317	dmd-tmd; dimethylamine/trimethylamine dehydrogenase [EC:1.5.8.1 1.5.8.2]	2979.43	-0.209941	0.125246	-1.67623	0.0936926	0.127375	Non-differential
K00320	mer; 5,10-methylenetetrahydromethanopterin reductase [EC:1.5.98.2]	1768.1	0.398634	0.0783586	5.08731	3.63177e-07	3.26305e-06	Pre		K00323	NNT; proton-translocating NAD(P)+ transhydrogenase [EC:7.1.1.1]	57.3144	-0.452448	0.456555	-0.991003	0.321684	0.479073	Non-differential		K00318	PRODH, fadM, putB; proline dehydrogenase [EC:1.5.5.2]	3119.15	0.0318152	0.0784058	0.405775	0.684908	0.734347	Non-differential
K00322	sthA, udhA; NAD(P) transhydrogenase [EC:1.6.1.1]	4128.71	0.0839702	0.0666485	1.2599	0.207706	0.286005	Non-differential		K00324	pntA; proton-translocating NAD(P)+ transhydrogenase subunit alpha [EC:7.1.1.1]	8404.6	-0.0563221	0.0831669	-0.677218	0.498268	0.640878	Non-differential		K00320	mer; 5,10-methylenetetrahydromethanopterin reductase [EC:1.5.98.2]	2048.61	0.00732795	0.112505	0.0651343	0.948067	0.959803	Non-differential
K00323	NNT; proton-translocating NAD(P)+ transhydrogenase [EC:7.1.1.1]	85.9918	0.21913	0.168754	1.29852	0.194109	0.270682	Non-differential		K00325	pntB; proton-translocating NAD(P)+ transhydrogenase subunit beta [EC:7.1.1.1]	6399.1	-0.252451	0.110714	-2.28021	0.0225953	0.0762574	Non-differential		K00322	sthA, udhA; NAD(P) transhydrogenase [EC:1.6.1.1]	4000.93	0.4317	0.0783597	5.5092	3.60466e-08	1.28174e-07	Pre
K00324	pntA; proton-translocating NAD(P)+ transhydrogenase subunit alpha [EC:7.1.1.1]	9505.78	0.0121238	0.0244936	0.494977	0.620616	0.694476	Non-differential		K00326	CYB5R; cytochrome-b5 reductase [EC:1.6.2.2]	8.9588	-0.220594	0.481494	-0.458144	0.646849	0.759726	Non-differential		K00323	NNT; proton-translocating NAD(P)+ transhydrogenase [EC:7.1.1.1]	80.0891	0.72809	0.276473	2.6335	0.00845102	0.0140361	Pre
K00325	pntB; proton-translocating NAD(P)+ transhydrogenase subunit beta [EC:7.1.1.1]	7623.66	-0.0535825	0.0300589	-1.78258	0.0746544	0.121464	Non-differential		K00330	nuoA; NADH-quinone oxidoreductase subunit A [EC:7.1.1.2]	4100.63	0.115688	0.0684629	1.6898	0.0910669	0.202692	Non-differential		K00324	pntA; proton-translocating NAD(P)+ transhydrogenase subunit alpha [EC:7.1.1.1]	9951.69	0.091692	0.0401044	2.28633	0.0222348	0.0340008	Pre
K00326	CYB5R; cytochrome-b5 reductase [EC:1.6.2.2]	7.58269	-0.830999	0.411396	-2.01995	0.0433888	0.0760245	Non-differential		K00331	nuoB; NADH-quinone oxidoreductase subunit B [EC:7.1.1.2]	5261.17	0.11235	0.0795182	1.41288	0.157691	0.292917	Non-differential		K00325	pntB; proton-translocating NAD(P)+ transhydrogenase subunit beta [EC:7.1.1.1]	7579.32	0.223538	0.0578205	3.86608	0.000110601	0.000244149	Pre
K00330	nuoA; NADH-quinone oxidoreductase subunit A [EC:7.1.1.2]	4777	0.2244	0.0294062	7.63106	2.3284e-14	2.78934e-12	Pre		K00332	nuoC; NADH-quinone oxidoreductase subunit C [EC:7.1.1.2]	4468.42	0.163656	0.0884053	1.8512	0.0641406	0.15903	Non-differential		K00326	CYB5R; cytochrome-b5 reductase [EC:1.6.2.2]	7.80128	-0.607025	0.340261	-1.784	0.0744242	0.103185	Non-differential
K00331	nuoB; NADH-quinone oxidoreductase subunit B [EC:7.1.1.2]	5971.42	0.170186	0.0406494	4.18668	2.83067e-05	0.000130611	Pre		K00333	nuoD; NADH-quinone oxidoreductase subunit D [EC:7.1.1.2]	8137.94	0.0017708	0.0986386	0.0179524	0.985677	0.992761	Non-differential		K00330	nuoA; NADH-quinone oxidoreductase subunit A [EC:7.1.1.2]	5161.19	0.134948	0.0354006	3.81202	0.000137836	0.000300364	Pre
K00332	nuoC; NADH-quinone oxidoreductase subunit C [EC:7.1.1.2]	4808.97	0.110304	0.0395068	2.79203	0.0052378	0.0121839	Pre		K00334	nuoE; NADH-quinone oxidoreductase subunit E [EC:7.1.1.2]	4356.78	0.150894	0.0797946	1.89103	0.0586197	0.149555	Non-differential		K00331	nuoB; NADH-quinone oxidoreductase subunit B [EC:7.1.1.2]	6479.83	0.0834094	0.0385055	2.16617	0.0302982	0.0451217	Pre
K00333	nuoD; NADH-quinone oxidoreductase subunit D [EC:7.1.1.2]	10241.3	0.279037	0.0565315	4.93596	7.97582e-07	6.27684e-06	Pre		K00335	nuoF; NADH-quinone oxidoreductase subunit F [EC:7.1.1.2]	9319.69	-0.105833	0.0749501	-1.41205	0.157935	0.293101	Non-differential		K00332	nuoC; NADH-quinone oxidoreductase subunit C [EC:7.1.1.2]	5331.61	-0.0289896	0.0489753	-0.591923	0.553902	0.615165	Non-differential
K00334	nuoE; NADH-quinone oxidoreductase subunit E [EC:7.1.1.2]	4333.17	-0.0650611	0.0380324	-1.71068	0.087141	0.138335	Non-differential		K00336	nuoG; NADH-quinone oxidoreductase subunit G [EC:7.1.1.2]	8345.48	-0.0208772	0.0869419	-0.240128	0.810231	0.879022	Non-differential		K00333	nuoD; NADH-quinone oxidoreductase subunit D [EC:7.1.1.2]	10669.3	0.301223	0.0346771	8.68651	3.73753e-18	3.78662e-17	Pre
K00335	nuoF; NADH-quinone oxidoreductase subunit F [EC:7.1.1.2]	10900.5	0.0355694	0.0334071	1.06472	0.287	0.373412	Non-differential		K00337	nuoH; NADH-quinone oxidoreductase subunit H [EC:7.1.1.2]	6869.95	0.00492357	0.0789108	0.0623941	0.950249	0.97189	Non-differential		K00334	nuoE; NADH-quinone oxidoreductase subunit E [EC:7.1.1.2]	4873.49	-0.191578	0.0408062	-4.69482	2.66838e-06	7.39608e-06	Post
K00336	nuoG; NADH-quinone oxidoreductase subunit G [EC:7.1.1.2]	9594.63	0.0756558	0.0387048	1.95469	0.05062	0.0868827	Non-differential		K00338	nuoI; NADH-quinone oxidoreductase subunit I [EC:7.1.1.2]	4739.33	0.147158	0.0869069	1.69328	0.090402	0.201655	Non-differential		K00335	nuoF; NADH-quinone oxidoreductase subunit F [EC:7.1.1.2]	11232.6	0.166442	0.0372183	4.47206	7.74699e-06	2.01558e-05	Pre
K00337	nuoH; NADH-quinone oxidoreductase subunit H [EC:7.1.1.2]	8445.8	0.234372	0.039244	5.97218	2.34109e-09	4.77744e-08	Pre		K00339	nuoJ; NADH-quinone oxidoreductase subunit J [EC:7.1.1.2]	4353.13	0.106432	0.0667393	1.59474	0.110769	0.230858	Non-differential		K00336	nuoG; NADH-quinone oxidoreductase subunit G [EC:7.1.1.2]	10098.2	0.122025	0.0379738	3.2134	0.00131172	0.00250252	Pre
K00338	nuoI; NADH-quinone oxidoreductase subunit I [EC:7.1.1.2]	5052.49	0.0766345	0.0430455	1.78031	0.0750245	0.121943	Non-differential		K00340	nuoK; NADH-quinone oxidoreductase subunit K [EC:7.1.1.2]	4038.06	0.167527	0.0643844	2.60198	0.00926865	0.0403009	Post		K00337	nuoH; NADH-quinone oxidoreductase subunit H [EC:7.1.1.2]	8837.26	0.254499	0.034136	7.45545	8.95624e-14	5.9139e-13	Pre
K00339	nuoJ; NADH-quinone oxidoreductase subunit J [EC:7.1.1.2]	4990.42	0.185406	0.0294734	6.29061	3.16225e-10	8.81749e-09	Pre		K00341	nuoL; NADH-quinone oxidoreductase subunit L [EC:7.1.1.2]	9610.35	-0.194979	0.115187	-1.69272	0.090509	0.201678	Non-differential		K00338	nuoI; NADH-quinone oxidoreductase subunit I [EC:7.1.1.2]	5592.33	-0.047569	0.0506911	-0.938411	0.348033	0.412583	Non-differential
K00340	nuoK; NADH-quinone oxidoreductase subunit K [EC:7.1.1.2]	4611.89	0.233173	0.0370919	6.28635	3.25016e-10	9.02372e-09	Pre		K00342	nuoM; NADH-quinone oxidoreductase subunit M [EC:7.1.1.2]	8567.24	-0.0993651	0.0964459	-1.03027	0.302884	0.458859	Non-differential		K00339	nuoJ; NADH-quinone oxidoreductase subunit J [EC:7.1.1.2]	5396.14	0.103778	0.0330157	3.14328	0.00167064	0.00313529	Pre
K00341	nuoL; NADH-quinone oxidoreductase subunit L [EC:7.1.1.2]	13105.9	0.27042	0.0531475	5.0881	3.61674e-07	3.25859e-06	Pre		K00343	nuoN; NADH-quinone oxidoreductase subunit N [EC:7.1.1.2]	7277.98	0.00887069	0.0833989	0.106365	0.915293	0.951355	Non-differential		K00340	nuoK; NADH-quinone oxidoreductase subunit K [EC:7.1.1.2]	5054.61	0.0910353	0.0354828	2.56562	0.0102993	0.0168178	Pre
K00342	nuoM; NADH-quinone oxidoreductase subunit M [EC:7.1.1.2]	11464.7	0.312985	0.0525795	5.95261	2.63901e-09	5.30178e-08	Pre		K00355	NQO1; NAD(P)H dehydrogenase (quinone) [EC:1.6.5.2]	554.25	-0.379464	0.159589	-2.37776	0.0174179	0.0634095	Non-differential		K00341	nuoL; NADH-quinone oxidoreductase subunit L [EC:7.1.1.2]	12983	0.490103	0.0504648	9.71179	2.68588e-22	3.82218e-21	Pre
K00343	nuoN; NADH-quinone oxidoreductase subunit N [EC:7.1.1.2]	9172.5	0.287478	0.0509266	5.64495	1.65234e-08	2.51505e-07	Pre		K00357	QDPR; dihydropteridine reductase [EC:1.5.1.34]	4.4751	-0.0428644	1.08821	-0.0393899	0.96858	0.984611	Non-differential		K00342	nuoM; NADH-quinone oxidoreductase subunit M [EC:7.1.1.2]	11601.6	0.436757	0.0375241	11.6394	2.59955e-31	7.84255e-30	Pre
K00355	NQO1; NAD(P)H dehydrogenase (quinone) [EC:1.6.5.2]	782.016	0.192226	0.106535	1.80435	0.0711766	0.116597	Non-differential		K00360	nasB; assimilatory nitrate reductase electron transfer subunit [EC:1.7.99.-]	518.121	1.28184	0.489731	2.61743	0.00885945	0.0391276	Post		K00343	nuoN; NADH-quinone oxidoreductase subunit N [EC:7.1.1.2]	9566.98	0.303164	0.0317516	9.54801	1.32207e-21	1.77007e-20	Pre
K00357	QDPR; dihydropteridine reductase [EC:1.5.1.34]	5.8971	0.297349	0.64786	0.458972	0.646255	0.716228	Non-differential		K00362	nirB; nitrite reductase (NADH) large subunit [EC:1.7.1.15]	4209.74	0.285631	0.133858	2.13384	0.0328561	0.0999069	Non-differential		K00355	NQO1; NAD(P)H dehydrogenase (quinone) [EC:1.6.5.2]	743.05	0.591126	0.0707176	8.35897	6.32684e-17	5.72622e-16	Pre
K00360	nasB; assimilatory nitrate reductase electron transfer subunit [EC:1.7.99.-]	139.362	-2.13075	0.362613	-5.87611	4.20015e-09	7.78532e-08	Active		K00363	nirD; nitrite reductase (NADH) small subunit [EC:1.7.1.15]	1523.5	0.35054	0.128006	2.73846	0.00617275	0.0304628	Post		K00357	QDPR; dihydropteridine reductase [EC:1.5.1.34]	6.08084	0.411605	0.573272	0.717992	0.472762	0.538713	Non-differential
K00362	nirB; nitrite reductase (NADH) large subunit [EC:1.7.1.15]	3674.68	-0.210438	0.0528931	-3.97856	6.93341e-05	0.000282445	Active		K00364	guaC, GMPR; GMP reductase [EC:1.7.1.7]	1224.15	-0.442424	0.166633	-2.65509	0.00792883	0.036211	Active		K00360	nasB; assimilatory nitrate reductase electron transfer subunit [EC:1.7.99.-]	377.701	-3.38938	0.251791	-13.4611	2.64986e-41	1.69691e-39	Post
K00363	nirD; nitrite reductase (NADH) small subunit [EC:1.7.1.15]	1471.34	0.0690856	0.0769529	0.897764	0.369311	0.458204	Non-differential		K00365	uaZ; urate oxidase [EC:1.7.3.3]	1878.84	0.297544	0.182874	1.62705	0.103727	0.221264	Non-differential		K00362	nirB; nitrite reductase (NADH) large subunit [EC:1.7.1.15]	4398.91	-0.472242	0.0789984	-5.97787	2.26077e-09	9.1183e-09	Post
K00364	guaC, GMPR; GMP reductase [EC:1.7.1.7]	1464.01	-0.20965	0.0991561	-2.11435	0.0344856	0.0623671	Non-differential		K00366	nirA; ferredoxin-nitrite reductase [EC:1.7.7.1]	4150.94	-0.0472961	0.111534	-0.424049	0.67153	0.777867	Non-differential		K00363	nirD; nitrite reductase (NADH) small subunit [EC:1.7.1.15]	1740.52	-0.258565	0.0670063	-3.85882	0.000113935	0.000251019	Post
K00365	uaZ; urate oxidase [EC:1.7.3.3]	1755.97	-0.0525624	0.0959726	-0.547681	0.583911	0.66087	Non-differential		K00367	narB; ferredoxin-nitrate reductase [EC:1.7.7.2]	379.393	-0.108551	0.305733	-0.355051	0.722551	0.819104	Non-differential		K00364	guaC, GMPR; GMP reductase [EC:1.7.1.7]	1392.08	0.259098	0.113624	2.28032	0.022589	0.0344881	Pre
K00366	nirA; ferredoxin-nitrite reductase [EC:1.7.7.1]	4578.76	-0.0346034	0.0383434	-0.90246	0.366813	0.456154	Non-differential		K00368	nirK; nitrite reductase (NO-forming) [EC:1.7.2.1]	1331.06	-0.192844	0.138543	-1.39194	0.16394	0.300463	Non-differential		K00365	uaZ; urate oxidase [EC:1.7.3.3]	2072.58	-0.329401	0.103257	-3.19012	0.00142215	0.00269802	Post
K00367	narB; ferredoxin-nitrate reductase [EC:1.7.7.2]	475.933	0.170224	0.0856868	1.98658	0.0469688	0.0814151	Non-differential		K00370	narG, narZ, nxrA; nitrate reductase / nitrite oxidoreductase, alpha subunit [EC:1.7.5.1 1.7.99.-]	97.8128	-0.385131	0.315824	-1.21945	0.222674	0.371186	Non-differential		K00366	nirA; ferredoxin-nitrite reductase [EC:1.7.7.1]	4828.33	0.0375564	0.0677079	0.554682	0.579112	0.639918	Non-differential
K00368	nirK; nitrite reductase (NO-forming) [EC:1.7.2.1]	2143.36	0.588091	0.0730061	8.05537	7.92391e-16	1.50764e-13	Pre		K00371	narH, narY, nxrB; nitrate reductase / nitrite oxidoreductase, beta subunit [EC:1.7.5.1 1.7.99.-]	63.0314	-0.765641	0.302067	-2.53467	0.0112552	0.0463736	Active		K00367	narB; ferredoxin-nitrate reductase [EC:1.7.7.2]	484.916	0.309356	0.197309	1.56788	0.116909	0.155482	Non-differential
K00370	narG, narZ, nxrA; nitrate reductase / nitrite oxidoreductase, alpha subunit [EC:1.7.5.1 1.7.99.-]	144.107	0.266232	0.179229	1.48542	0.137432	0.204284	Non-differential		K00372	nasC, nasA; assimilatory nitrate reductase catalytic subunit [EC:1.7.99.-]	4560.1	0.133569	0.0791055	1.68849	0.0913175	0.203096	Non-differential		K00368	nirK; nitrite reductase (NO-forming) [EC:1.7.2.1]	2086.64	0.806195	0.078622	10.2541	1.13481e-24	2.02713e-23	Pre
K00371	narH, narY, nxrB; nitrate reductase / nitrite oxidoreductase, beta subunit [EC:1.7.5.1 1.7.99.-]	83.3694	-0.224139	0.156603	-1.43126	0.152356	0.22213	Non-differential		K00373	narJ, narW; nitrate reductase molybdenum cofactor assembly chaperone NarJ/NarW	108.355	-0.090395	0.21103	-0.428351	0.668396	0.775302	Non-differential		K00370	narG, narZ, nxrA; nitrate reductase / nitrite oxidoreductase, alpha subunit [EC:1.7.5.1 1.7.99.-]	137.023	0.68119	0.207436	3.28386	0.00102397	0.00198308	Pre
K00372	nasC, nasA; assimilatory nitrate reductase catalytic subunit [EC:1.7.99.-]	4155.32	-0.271707	0.0576868	-4.71004	2.47672e-06	1.60862e-05	Active		K00374	narI, narV; nitrate reductase gamma subunit [EC:1.7.5.1 1.7.99.-]	34.8057	-0.235772	0.402487	-0.585789	0.558017	0.689339	Non-differential		K00371	narH, narY, nxrB; nitrate reductase / nitrite oxidoreductase, beta subunit [EC:1.7.5.1 1.7.99.-]	73.003	0.543622	0.183773	2.95811	0.0030953	0.00555467	Pre
K00373	narJ, narW; nitrate reductase molybdenum cofactor assembly chaperone NarJ/NarW	134.433	0.165199	0.173175	0.95394	0.340114	0.429307	Non-differential		K00376	nosZ; nitrous-oxide reductase [EC:1.7.2.4]	11.8325	-1.6115	0.979695	-1.6449	0.0999903	0.215995	Non-differential		K00372	nasC, nasA; assimilatory nitrate reductase catalytic subunit [EC:1.7.99.-]	4747.12	-0.380929	0.0476993	-7.98606	1.39323e-15	1.09459e-14	Post
K00374	narI, narV; nitrate reductase gamma subunit [EC:1.7.5.1 1.7.99.-]	48.6594	0.288689	0.268745	1.07421	0.282727	0.368965	Non-differential		K00380	cysJ; sulfite reductase (NADPH) flavoprotein alpha-component [EC:1.8.1.2]	2175.66	-0.59918	0.158002	-3.79222	0.000149304	0.00219073	Active		K00373	narJ, narW; nitrate reductase molybdenum cofactor assembly chaperone NarJ/NarW	138.037	0.2819	0.122858	2.29453	0.0217602	0.0333126	Pre
K00376	nosZ; nitrous-oxide reductase [EC:1.7.2.4]	50.8075	1.40644	0.416218	3.37909	0.000727267	0.00219129	Pre		K00381	cysI; sulfite reductase (NADPH) hemoprotein beta-component [EC:1.8.1.2]	4704.64	-0.249331	0.161476	-1.54408	0.122569	0.247574	Non-differential		K00374	narI, narV; nitrate reductase gamma subunit [EC:1.7.5.1 1.7.99.-]	48.0384	0.556998	0.257892	2.15981	0.0307876	0.0458102	Pre
K00380	cysJ; sulfite reductase (NADPH) flavoprotein alpha-component [EC:1.8.1.2]	2650.2	-0.299938	0.0856277	-3.50281	0.000460376	0.00147143	Active		K00382	DLD, lpd, pdhD; dihydrolipoyl dehydrogenase [EC:1.8.1.4]	15865	0.120365	0.0666939	1.80474	0.0711159	0.171352	Non-differential		K00376	nosZ; nitrous-oxide reductase [EC:1.7.2.4]	41.6579	3.09089	0.491766	6.28529	3.27237e-10	1.46233e-09	Pre
K00381	cysI; sulfite reductase (NADPH) hemoprotein beta-component [EC:1.8.1.2]	5330.68	-0.159391	0.031303	-5.09189	3.54517e-07	3.20338e-06	Active		K00383	GSR, gor; glutathione reductase (NADPH) [EC:1.8.1.7]	2735.03	-0.300834	0.166131	-1.81082	0.0701687	0.169622	Non-differential		K00380	cysJ; sulfite reductase (NADPH) flavoprotein alpha-component [EC:1.8.1.2]	2421.75	0.32252	0.0869166	3.71069	0.000206697	0.000440382	Pre
K00382	DLD, lpd, pdhD; dihydrolipoyl dehydrogenase [EC:1.8.1.4]	15504.4	-0.131715	0.02785	-4.72946	2.25118e-06	1.47997e-05	Active		K00384	trxB, TRR; thioredoxin reductase (NADPH) [EC:1.8.1.9]	22098.8	-0.0734248	0.06255	-1.17386	0.240452	0.390984	Non-differential		K00381	cysI; sulfite reductase (NADPH) hemoprotein beta-component [EC:1.8.1.2]	5335.61	0.117358	0.0933674	1.25695	0.208771	0.263457	Non-differential
K00383	GSR, gor; glutathione reductase (NADPH) [EC:1.8.1.7]	3919.59	0.280773	0.0633274	4.43368	9.2639e-06	4.93236e-05	Pre		K00387	SUOX; sulfite oxidase [EC:1.8.3.1]	1838.69	1.17863	0.264506	4.45595	8.35241e-06	0.000257831	Post		K00382	DLD, lpd, pdhD; dihydrolipoyl dehydrogenase [EC:1.8.1.4]	17386.9	-0.228825	0.0377934	-6.05463	1.40742e-09	5.80412e-09	Post
K00384	trxB, TRR; thioredoxin reductase (NADPH) [EC:1.8.1.9]	26233.8	0.0960061	0.0319518	3.00472	0.00265825	0.00678084	Pre		K00390	cysH; phosphoadenosine phosphosulfate reductase [EC:1.8.4.8 1.8.4.10]	3929.9	0.200096	0.086477	2.31387	0.020675	0.0715795	Non-differential		K00383	GSR, gor; glutathione reductase (NADPH) [EC:1.8.1.7]	3780.55	0.608876	0.0899742	6.76723	1.31271e-11	6.94521e-11	Pre
K00387	SUOX; sulfite oxidase [EC:1.8.3.1]	855.367	-0.601776	0.136713	-4.40174	1.07386e-05	5.59326e-05	Active		K00392	sir; sulfite reductase (ferredoxin) [EC:1.8.7.1]	4231.99	-0.296104	0.116813	-2.53485	0.0112496	0.0463736	Active		K00384	trxB, TRR; thioredoxin reductase (NADPH) [EC:1.8.1.9]	27161.6	0.193274	0.0198583	9.73269	2.18731e-22	3.15904e-21	Pre
K00390	cysH; phosphoadenosine phosphosulfate reductase [EC:1.8.4.8 1.8.4.10]	3781.46	-0.0875963	0.0537939	-1.62837	0.103447	0.160341	Non-differential		K00394	aprA; adenylylsulfate reductase, subunit A [EC:1.8.99.2]	285.172	-1.07418	0.295579	-3.63416	0.00027889	0.00343651	Active		K00387	SUOX; sulfite oxidase [EC:1.8.3.1]	1619.4	-1.76194	0.152146	-11.5805	5.17279e-31	1.52004e-29	Post
K00392	sir; sulfite reductase (ferredoxin) [EC:1.8.7.1]	5323.54	0.0220624	0.0392176	0.562563	0.573732	0.651364	Non-differential		K00395	aprB; adenylylsulfate reductase, subunit B [EC:1.8.99.2]	143.79	-0.0885726	0.688817	-0.128587	0.897685	0.940432	Non-differential		K00390	cysH; phosphoadenosine phosphosulfate reductase [EC:1.8.4.8 1.8.4.10]	4334.12	-0.262964	0.0391373	-6.71902	1.82948e-11	9.51611e-11	Post
K00394	aprA; adenylylsulfate reductase, subunit A [EC:1.8.99.2]	354.375	-0.628487	0.1541	-4.07843	4.53404e-05	0.000196061	Active		K00400	K00400; methyl coenzyme M reductase system, component A2	25.7012	-1.45472	0.844106	-1.72338	0.084819	0.192417	Non-differential		K00392	sir; sulfite reductase (ferredoxin) [EC:1.8.7.1]	5214.1	0.341573	0.0706873	4.83216	1.35058e-06	3.91281e-06	Pre
K00395	aprB; adenylylsulfate reductase, subunit B [EC:1.8.99.2]	357.182	1.43267	0.367757	3.8957	9.79137e-05	0.000379511	Pre		K00404	ccoN; cytochrome c oxidase cbb3-type subunit I [EC:7.1.1.9]	816.47	0.0632701	0.383909	0.164805	0.869098	0.920294	Non-differential		K00394	aprA; adenylylsulfate reductase, subunit A [EC:1.8.99.2]	285.403	0.46332	0.179358	2.5832	0.00978872	0.0160614	Pre
K00400	K00400; methyl coenzyme M reductase system, component A2	15.9986	-4.68849	0.811122	-5.78025	7.45909e-09	1.27316e-07	Active		K00405	ccoO; cytochrome c oxidase cbb3-type subunit II	1447.02	0.112403	0.25965	0.432902	0.665086	0.774204	Non-differential		K00395	aprB; adenylylsulfate reductase, subunit B [EC:1.8.99.2]	338.706	1.55262	0.37475	4.14309	3.42661e-05	8.13851e-05	Pre
K00404	ccoN; cytochrome c oxidase cbb3-type subunit I [EC:7.1.1.9]	931.797	0.130367	0.069276	1.88185	0.059856	0.100313	Non-differential		K00406	ccoP; cytochrome c oxidase cbb3-type subunit III	1354.89	-0.593977	0.301797	-1.96813	0.0490529	0.131761	Non-differential		K00400	K00400; methyl coenzyme M reductase system, component A2	9.02362	-3.1997	0.661685	-4.83569	1.32688e-06	3.85236e-06	Post
K00405	ccoO; cytochrome c oxidase cbb3-type subunit II	1474.08	-0.0502235	0.0686133	-0.731979	0.464181	0.549945	Non-differential		K00407	ccoQ; cytochrome c oxidase cbb3-type subunit IV	21.8133	-1.25105	0.687483	-1.81976	0.0687955	0.167473	Non-differential		K00404	ccoN; cytochrome c oxidase cbb3-type subunit I [EC:7.1.1.9]	997.321	0.105528	0.249982	0.422142	0.672922	0.723668	Non-differential
K00406	ccoP; cytochrome c oxidase cbb3-type subunit III	2643.72	0.655016	0.15109	4.33528	1.45577e-05	7.29466e-05	Pre		K00410	fbcH; ubiquinol-cytochrome c reductase cytochrome b/c1 subunit	1252.08	-0.39857	0.161058	-2.4747	0.0133349	0.0525202	Non-differential		K00405	ccoO; cytochrome c oxidase cbb3-type subunit II	1632.48	-0.13709	0.163585	-0.838036	0.402011	0.468231	Non-differential
K00407	ccoQ; cytochrome c oxidase cbb3-type subunit IV	33.5999	-0.297534	0.340972	-0.872604	0.382879	0.4716	Non-differential		K00411	UQCRFS1, RIP1, petA; ubiquinol-cytochrome c reductase iron-sulfur subunit [EC:7.1.1.8]	1450.28	-0.180904	0.225614	-0.801826	0.422653	0.573921	Non-differential		K00406	ccoP; cytochrome c oxidase cbb3-type subunit III	2376.83	1.27601	0.161061	7.92251	2.32755e-15	1.79132e-14	Pre
K00410	fbcH; ubiquinol-cytochrome c reductase cytochrome b/c1 subunit	1381.38	-0.350964	0.0901481	-3.89319	9.89348e-05	0.000382781	Active		K00412	CYTB, petB; ubiquinol-cytochrome c reductase cytochrome b subunit	3726.42	-0.560012	0.210879	-2.6556	0.00791671	0.0361837	Active		K00407	ccoQ; cytochrome c oxidase cbb3-type subunit IV	26.4806	0.987208	0.341538	2.89048	0.00384657	0.00679077	Pre
K00411	UQCRFS1, RIP1, petA; ubiquinol-cytochrome c reductase iron-sulfur subunit [EC:7.1.1.8]	1367.51	-0.50799	0.0910971	-5.57635	2.45612e-08	3.48152e-07	Active		K00413	CYC1, CYT1, petC; ubiquinol-cytochrome c reductase cytochrome c1 subunit	843.665	-0.268208	0.279821	-0.958498	0.337811	0.494122	Non-differential		K00410	fbcH; ubiquinol-cytochrome c reductase cytochrome b/c1 subunit	1337.56	0.0728001	0.111882	0.650689	0.515247	0.579002	Non-differential
K00412	CYTB, petB; ubiquinol-cytochrome c reductase cytochrome b subunit	5672.04	0.199502	0.0688118	2.89924	0.00374064	0.00909023	Pre		K00414	QCR1, UQCRC1; ubiquinol-cytochrome c reductase core subunit 1	2.92773	-2.65035	1.67031	-1.58673	0.112573	0.233625	Non-differential		K00411	UQCRFS1, RIP1, petA; ubiquinol-cytochrome c reductase iron-sulfur subunit [EC:7.1.1.8]	1428.99	-0.300905	0.132491	-2.27114	0.0231388	0.0352245	Post
K00413	CYC1, CYT1, petC; ubiquinol-cytochrome c reductase cytochrome c1 subunit	952.969	-0.177093	0.0506229	-3.49827	0.00046829	0.00149451	Active		K00422	E1.10.3.1; polyphenol oxidase [EC:1.10.3.1]	71.7013	-1.07578	0.493474	-2.18002	0.0292561	0.0920951	Non-differential		K00412	CYTB, petB; ubiquinol-cytochrome c reductase cytochrome b subunit	5174.93	0.788655	0.117547	6.70926	1.95613e-11	1.01129e-10	Pre
K00414	QCR1, UQCRC1; ubiquinol-cytochrome c reductase core subunit 1	9.65429	0.458827	0.507431	0.904216	0.365881	0.45517	Non-differential		K00423	E1.10.3.3; L-ascorbate oxidase [EC:1.10.3.3]	134.33	-0.273997	0.338533	-0.809366	0.418305	0.570248	Non-differential		K00413	CYC1, CYT1, petC; ubiquinol-cytochrome c reductase cytochrome c1 subunit	948.7	0.114713	0.174464	0.657517	0.510848	0.574874	Non-differential
K00422	E1.10.3.1; polyphenol oxidase [EC:1.10.3.1]	236.81	1.27855	0.270224	4.73143	2.22938e-06	1.4694e-05	Pre		K00424	cydX; cytochrome bd-I ubiquinol oxidase subunit X [EC:7.1.1.7]	47.9107	-1.03445	0.569675	-1.81587	0.0693906	0.168213	Non-differential		K00414	QCR1, UQCRC1; ubiquinol-cytochrome c reductase core subunit 1	7.06231	3.17474	0.620442	5.11689	3.10611e-07	9.75671e-07	Pre
K00423	E1.10.3.3; L-ascorbate oxidase [EC:1.10.3.3]	132.625	-0.479363	0.156334	-3.06627	0.00216749	0.00568592	Active		K00425	cydA; cytochrome bd ubiquinol oxidase subunit I [EC:7.1.1.7]	10549.8	0.055932	0.11617	0.481468	0.630184	0.748262	Non-differential		K00422	E1.10.3.1; polyphenol oxidase [EC:1.10.3.1]	200.758	2.38306	0.240398	9.91299	3.65534e-23	5.74362e-22	Pre
K00424	cydX; cytochrome bd-I ubiquinol oxidase subunit X [EC:7.1.1.7]	66.2371	-0.334141	0.353064	-0.946403	0.343943	0.432873	Non-differential		K00426	cydB; cytochrome bd ubiquinol oxidase subunit II [EC:7.1.1.7]	8418.39	0.0851163	0.104814	0.812071	0.416751	0.568935	Non-differential		K00423	E1.10.3.3; L-ascorbate oxidase [EC:1.10.3.3]	134.286	-0.19616	0.230205	-0.85211	0.394153	0.460343	Non-differential
K00425	cydA; cytochrome bd ubiquinol oxidase subunit I [EC:7.1.1.7]	10072.7	-0.246283	0.0616997	-3.99164	6.56184e-05	0.000269515	Active		K00431	TPO; thyroid peroxidase [EC:1.11.1.8]	4.60465	-1.98585	0.815596	-2.43484	0.0148983	0.0571506	Non-differential		K00424	cydX; cytochrome bd-I ubiquinol oxidase subunit X [EC:7.1.1.7]	54.3198	0.710817	0.303864	2.33926	0.0193218	0.0299239	Pre
K00426	cydB; cytochrome bd ubiquinol oxidase subunit II [EC:7.1.1.7]	7735.49	-0.302295	0.0659763	-4.58186	4.60848e-06	2.72507e-05	Active		K00432	gpx, btuE, bsaA; glutathione peroxidase [EC:1.11.1.9]	3593.67	0.293518	0.108319	2.70976	0.00673327	0.0323714	Post		K00425	cydA; cytochrome bd ubiquinol oxidase subunit I [EC:7.1.1.7]	11184.1	-0.279935	0.0638772	-4.38239	1.17384e-05	2.97536e-05	Post
K00431	TPO; thyroid peroxidase [EC:1.11.1.8]	23.1446	1.48059	0.442597	3.34522	0.000822162	0.00242968	Pre		K00434	E1.11.1.11; L-ascorbate peroxidase [EC:1.11.1.11]	1.73008	-3.9178	1.66483	-2.35328	0.0186085	0.0662438	Non-differential		K00426	cydB; cytochrome bd ubiquinol oxidase subunit II [EC:7.1.1.7]	8721.8	-0.364611	0.0579822	-6.28832	3.20913e-10	1.43596e-09	Post
K00432	gpx, btuE, bsaA; glutathione peroxidase [EC:1.11.1.9]	3179.52	-0.171006	0.0455528	-3.75403	0.000174013	0.000624343	Active		K00435	hemQ; hydrogen peroxide-dependent heme synthase [EC:1.3.98.5]	139.119	-0.95838	0.463605	-2.06724	0.038712	0.11131	Non-differential		K00431	TPO; thyroid peroxidase [EC:1.11.1.8]	18.8128	3.56527	0.416187	8.56651	1.06672e-17	1.04486e-16	Pre
K00434	E1.11.1.11; L-ascorbate peroxidase [EC:1.11.1.11]	14.6442	1.79387	0.516126	3.47565	0.000509616	0.00160578	Pre		K00441	frhB; coenzyme F420 hydrogenase subunit beta [EC:1.12.98.1]	370.303	0.229145	0.384032	0.596682	0.55072	0.684857	Non-differential		K00432	gpx, btuE, bsaA; glutathione peroxidase [EC:1.11.1.9]	3799.85	-0.442784	0.0621798	-7.12102	1.07128e-12	6.29055e-12	Post
K00435	hemQ; hydrogen peroxide-dependent heme synthase [EC:1.3.98.5]	315.712	0.666512	0.123767	5.38522	7.23574e-08	8.62026e-07	Pre		K00446	dmpB, xylE; catechol 2,3-dioxygenase [EC:1.13.11.2]	2045.53	-0.0675694	0.184532	-0.366166	0.714241	0.812809	Non-differential		K00434	E1.11.1.11; L-ascorbate peroxidase [EC:1.11.1.11]	11.6048	5.88769	0.828796	7.1039	1.21283e-12	7.10326e-12	Pre
K00441	frhB; coenzyme F420 hydrogenase subunit beta [EC:1.12.98.1]	373.027	0.0369314	0.148338	0.248968	0.803386	0.849061	Non-differential		K00448	pcaG; protocatechuate 3,4-dioxygenase, alpha subunit [EC:1.13.11.3]	1974.02	0.287721	0.197569	1.45631	0.145308	0.276366	Non-differential		K00435	hemQ; hydrogen peroxide-dependent heme synthase [EC:1.3.98.5]	268.279	1.68157	0.283599	5.92941	3.04034e-09	1.20901e-08	Pre
K00446	dmpB, xylE; catechol 2,3-dioxygenase [EC:1.13.11.2]	1838.59	-0.505672	0.0819857	-6.1678	6.92476e-10	1.68407e-08	Active		K00449	pcaH; protocatechuate 3,4-dioxygenase, beta subunit [EC:1.13.11.3]	2807.64	-0.0120961	0.144454	-0.0837366	0.933266	0.961814	Non-differential		K00441	frhB; coenzyme F420 hydrogenase subunit beta [EC:1.12.98.1]	424.412	-0.160965	0.2264	-0.710978	0.477098	0.54256	Non-differential
K00448	pcaG; protocatechuate 3,4-dioxygenase, alpha subunit [EC:1.13.11.3]	1589.81	-0.387094	0.0919929	-4.20787	2.57789e-05	0.000119974	Active		K00450	E1.13.11.4; gentisate 1,2-dioxygenase [EC:1.13.11.4]	2428.54	-0.333826	0.122801	-2.71844	0.00655914	0.0317249	Active		K00446	dmpB, xylE; catechol 2,3-dioxygenase [EC:1.13.11.2]	2004.58	-0.418609	0.117698	-3.55665	0.000375614	0.000775682	Post
K00449	pcaH; protocatechuate 3,4-dioxygenase, beta subunit [EC:1.13.11.3]	2822.56	-0.196032	0.0500893	-3.91364	9.09138e-05	0.000356653	Active		K00451	HGD, hmgA; homogentisate 1,2-dioxygenase [EC:1.13.11.5]	4706.74	-0.00914657	0.0721631	-0.126749	0.899139	0.941621	Non-differential		K00448	pcaG; protocatechuate 3,4-dioxygenase, alpha subunit [EC:1.13.11.3]	1950.79	-0.656196	0.118007	-5.56065	2.68765e-08	9.69381e-08	Post
K00450	E1.13.11.4; gentisate 1,2-dioxygenase [EC:1.13.11.4]	3002.36	-0.0452399	0.0675052	-0.670169	0.50275	0.58695	Non-differential		K00452	HAAO; 3-hydroxyanthranilate 3,4-dioxygenase [EC:1.13.11.6]	688.048	0.606755	0.190325	3.188	0.00143263	0.0108431	Post		K00449	pcaH; protocatechuate 3,4-dioxygenase, beta subunit [EC:1.13.11.3]	3052.98	-0.165297	0.093233	-1.77295	0.076237	0.105461	Non-differential
K00451	HGD, hmgA; homogentisate 1,2-dioxygenase [EC:1.13.11.5]	4743.22	-0.189622	0.0425329	-4.45824	8.2635e-06	4.45472e-05	Active		K00453	TDO2, kynA; tryptophan 2,3-dioxygenase [EC:1.13.11.11]	2101.37	0.234753	0.137321	1.70952	0.0873556	0.196583	Non-differential		K00450	E1.13.11.4; gentisate 1,2-dioxygenase [EC:1.13.11.4]	2919.6	0.312816	0.0654482	4.7796	1.75645e-06	4.99171e-06	Pre
K00452	HAAO; 3-hydroxyanthranilate 3,4-dioxygenase [EC:1.13.11.6]	740.425	0.523693	0.113208	4.62592	3.72936e-06	2.27168e-05	Pre		K00454	LOX2S; lipoxygenase [EC:1.13.11.12]	1.17338	0.271715	1.56638	0.173466	0.862285	1	Non-differential		K00451	HGD, hmgA; homogentisate 1,2-dioxygenase [EC:1.13.11.5]	5127.24	-0.158187	0.0430768	-3.67222	0.000240454	0.000507683	Post
K00453	TDO2, kynA; tryptophan 2,3-dioxygenase [EC:1.13.11.11]	2299.48	0.210088	0.068642	3.06063	0.00220872	0.00577536	Pre		K00455	hpaD, hpcB; 3,4-dihydroxyphenylacetate 2,3-dioxygenase [EC:1.13.11.15]	55.8733	-0.987092	0.523742	-1.88469	0.0594715	0.151532	Non-differential		K00452	HAAO; 3-hydroxyanthranilate 3,4-dioxygenase [EC:1.13.11.6]	892.96	-0.0535779	0.100535	-0.532928	0.594083	0.654118	Non-differential
K00454	LOX2S; lipoxygenase [EC:1.13.11.12]	1.02608	-0.300826	1.12492	-0.26742	0.789145	0.837844	Non-differential		K00456	CDO1; cysteine dioxygenase [EC:1.13.11.20]	240.092	-0.567845	0.377571	-1.50394	0.132597	0.261119	Non-differential		K00453	TDO2, kynA; tryptophan 2,3-dioxygenase [EC:1.13.11.11]	2576.61	-0.000914343	0.0845403	-0.0108155	0.991371	0.994153	Non-differential
K00455	hpaD, hpcB; 3,4-dihydroxyphenylacetate 2,3-dioxygenase [EC:1.13.11.15]	67.7686	-0.599871	0.257016	-2.33398	0.0195967	0.0382441	Active		K00457	HPD, hppD; 4-hydroxyphenylpyruvate dioxygenase [EC:1.13.11.27]	4916.04	-0.0844245	0.0864142	-0.976975	0.328582	0.484326	Non-differential		K00454	LOX2S; lipoxygenase [EC:1.13.11.12]	1.22862	-0.541717	0.985972	-0.549425	0.582714	0.643523	Non-differential
K00456	CDO1; cysteine dioxygenase [EC:1.13.11.20]	551.65	0.960211	0.193362	4.96586	6.8397e-07	5.55157e-06	Pre		K00459	ncd2, npd; nitronate monooxygenase [EC:1.13.12.16]	12022.6	-0.0767445	0.100896	-0.760629	0.446879	0.594783	Non-differential		K00455	hpaD, hpcB; 3,4-dihydroxyphenylacetate 2,3-dioxygenase [EC:1.13.11.15]	55.4912	0.387585	0.305907	1.267	0.205154	0.259279	Non-differential
K00457	HPD, hppD; 4-hydroxyphenylpyruvate dioxygenase [EC:1.13.11.27]	5194.39	-0.158337	0.041264	-3.83716	0.000124465	0.000465414	Active		K00460	ALOX15; arachidonate 15-lipoxygenase [EC:1.13.11.33]	7.51026	1.90392	1.02529	1.85697	0.0633159	0.157848	Non-differential		K00456	CDO1; cysteine dioxygenase [EC:1.13.11.20]	495.533	1.56151	0.198266	7.8758	3.38559e-15	2.54782e-14	Pre
K00459	ncd2, npd; nitronate monooxygenase [EC:1.13.12.16]	11212.8	-0.431041	0.0734499	-5.86851	4.39737e-09	8.10443e-08	Active		K00461	ALOX5; arachidonate 5-lipoxygenase [EC:1.13.11.34]	8.60295	0.025582	0.562747	0.0454592	0.963741	0.981215	Non-differential		K00457	HPD, hppD; 4-hydroxyphenylpyruvate dioxygenase [EC:1.13.11.27]	5468.19	-0.0513774	0.0482406	-1.06502	0.286866	0.349219	Non-differential
K00460	ALOX15; arachidonate 15-lipoxygenase [EC:1.13.11.33]	1.62296	-1.61541	1.2335	-1.30961	0.190327	0.266326	Non-differential		K00462	bphC; biphenyl-2,3-diol 1,2-dioxygenase [EC:1.13.11.39]	86.4426	0.640319	0.215956	2.96504	0.00302644	0.018439	Post		K00459	ncd2, npd; nitronate monooxygenase [EC:1.13.12.16]	12096	-0.330639	0.0606275	-5.45362	4.93545e-08	1.72069e-07	Post
K00461	ALOX5; arachidonate 5-lipoxygenase [EC:1.13.11.34]	7.10452	-0.595855	0.440165	-1.35371	0.175829	0.249438	Non-differential		K00463	IDO, INDO; indoleamine 2,3-dioxygenase [EC:1.13.11.52]	102.334	-0.556752	0.310628	-1.79234	0.0730781	0.1743	Non-differential		K00460	ALOX15; arachidonate 15-lipoxygenase [EC:1.13.11.33]	5.79225	-3.49254	0.936502	-3.72935	0.000191977	0.000410566	Post
K00462	bphC; biphenyl-2,3-diol 1,2-dioxygenase [EC:1.13.11.39]	79.2091	0.263605	0.14061	1.87471	0.060832	0.101764	Non-differential		K00466	iaaM; tryptophan 2-monooxygenase [EC:1.13.12.3]	388.326	-0.331614	0.259334	-1.27871	0.200998	0.345708	Non-differential		K00461	ALOX5; arachidonate 5-lipoxygenase [EC:1.13.11.34]	7.98071	-0.619324	0.365576	-1.6941	0.0902455	0.123059	Non-differential
K00463	IDO, INDO; indoleamine 2,3-dioxygenase [EC:1.13.11.52]	211.965	0.775344	0.190013	4.08049	4.49414e-05	0.000194596	Pre		K00467	E1.13.12.4; lactate 2-monooxygenase [EC:1.13.12.4]	2351.65	0.177765	0.181985	0.976813	0.328662	0.484326	Non-differential		K00462	bphC; biphenyl-2,3-diol 1,2-dioxygenase [EC:1.13.11.39]	100.812	-0.354252	0.125397	-2.82503	0.00472758	0.00822631	Post
K00466	iaaM; tryptophan 2-monooxygenase [EC:1.13.12.3]	433.639	-0.254263	0.144689	-1.75731	0.0788645	0.127162	Non-differential		K00469	MIOX; inositol oxygenase [EC:1.13.99.1]	356.186	-0.387369	0.242353	-1.59836	0.109962	0.229744	Non-differential		K00463	IDO, INDO; indoleamine 2,3-dioxygenase [EC:1.13.11.52]	191.574	1.35797	0.121936	11.1368	8.30231e-29	2.14282e-27	Pre
K00467	E1.13.12.4; lactate 2-monooxygenase [EC:1.13.12.4]	2259.92	-0.112023	0.0461053	-2.42971	0.0151108	0.0304334	Active		K00471	BBOX1; gamma-butyrobetaine dioxygenase [EC:1.14.11.1]	1234.61	0.939878	0.208616	4.50531	6.62763e-06	0.000215892	Post		K00466	iaaM; tryptophan 2-monooxygenase [EC:1.13.12.3]	426.967	0.0926011	0.148143	0.625081	0.531918	0.594641	Non-differential
K00469	MIOX; inositol oxygenase [EC:1.13.99.1]	552.39	0.362781	0.116326	3.11864	0.00181685	0.00486676	Pre		K00472	P4HA; prolyl 4-hydroxylase [EC:1.14.11.2]	238.783	-0.5839	0.233771	-2.49774	0.0124987	0.0498672	Active		K00467	E1.13.12.4; lactate 2-monooxygenase [EC:1.13.12.4]	2580.83	-0.268121	0.119139	-2.25049	0.0244176	0.0370384	Post
K00471	BBOX1; gamma-butyrobetaine dioxygenase [EC:1.14.11.1]	676.932	-0.516223	0.124135	-4.15856	3.20257e-05	0.000144473	Active		K00473	PLOD1; procollagen-lysine,2-oxoglutarate 5-dioxygenase 1 [EC:1.14.11.4]	2.06653	0.279061	2.76438	0.100949	0.919591	0.953554	Non-differential		K00469	MIOX; inositol oxygenase [EC:1.13.99.1]	520.894	0.779507	0.150684	5.17312	2.30216e-07	7.32634e-07	Pre
K00472	P4HA; prolyl 4-hydroxylase [EC:1.14.11.2]	225.171	-0.90748	0.165022	-5.49916	3.81601e-08	5.06894e-07	Active		K00474	TMLHE; trimethyllysine dioxygenase [EC:1.14.11.8]	5.42888	-1.04651	0.838422	-1.24819	0.211961	0.357984	Non-differential		K00471	BBOX1; gamma-butyrobetaine dioxygenase [EC:1.14.11.1]	1119.26	-1.43799	0.113568	-12.662	9.60672e-37	4.56017e-35	Post
K00473	PLOD1; procollagen-lysine,2-oxoglutarate 5-dioxygenase 1 [EC:1.14.11.4]	0.60811	-3.60755	3.25472	-1.10841	0.267686	0.352322	Non-differential		K00476	ASPH; aspartate beta-hydroxylase [EC:1.14.11.16]	341.751	-0.21149	0.241838	-0.874508	0.381841	0.538332	Non-differential		K00472	P4HA; prolyl 4-hydroxylase [EC:1.14.11.2]	208.82	-0.303691	0.136914	-2.21812	0.0265468	0.04	Post
K00474	TMLHE; trimethyllysine dioxygenase [EC:1.14.11.8]	10.0506	0.169513	0.461142	0.367593	0.713177	0.773046	Non-differential		K00477	PHYH; phytanoyl-CoA hydroxylase [EC:1.14.11.18]	492.7	0.0104371	0.383679	0.0272026	0.978298	0.989601	Non-differential		K00473	PLOD1; procollagen-lysine,2-oxoglutarate 5-dioxygenase 1 [EC:1.14.11.4]	1.12693	-3.87496	2.90349	-1.33459	0.18201	0.232803	Non-differential
K00475	F3H; naringenin 3-dioxygenase [EC:1.14.11.9]	0.678103	2.00822	1.96391	1.02256	0.306514	0.393999	Non-differential		K00479	gbcA, bmoA; glycine betaine monooxygenase A [EC:1.14.13.251]	4912.11	0.243896	0.137901	1.76863	0.0769555	0.180841	Non-differential		K00474	TMLHE; trimethyllysine dioxygenase [EC:1.14.11.8]	8.37456	1.28479	0.490363	2.62007	0.00879114	0.0145725	Pre
K00476	ASPH; aspartate beta-hydroxylase [EC:1.14.11.16]	319.827	-0.556758	0.145203	-3.83433	0.000125905	0.000469441	Active		K00480	E1.14.13.1; salicylate hydroxylase [EC:1.14.13.1]	3526.03	-0.460574	0.132311	-3.48099	0.000499569	0.00519481	Active		K00475	F3H; naringenin 3-dioxygenase [EC:1.14.11.9]	0.59154	2.41461	1.81987	1.3268	0.184574	0.235639	Non-differential
K00477	PHYH; phytanoyl-CoA hydroxylase [EC:1.14.11.18]	363.41	-0.920165	0.220283	-4.17719	2.95126e-05	0.00013521	Active		K00481	pobA; p-hydroxybenzoate 3-monooxygenase [EC:1.14.13.2]	3389.88	0.25868	0.167623	1.54322	0.122777	0.247881	Non-differential		K00476	ASPH; aspartate beta-hydroxylase [EC:1.14.11.16]	332.457	-0.321805	0.133017	-2.41928	0.0155515	0.0245382	Post
K00479	gbcA, bmoA; glycine betaine monooxygenase A [EC:1.14.13.251]	5369.36	0.21787	0.0573945	3.79601	0.000147042	0.000539048	Pre		K00483	hpaB; 4-hydroxyphenylacetate 3-monooxygenase [EC:1.14.14.9]	3477.49	-0.422677	0.126368	-3.34482	0.000823347	0.00735523	Active		K00477	PHYH; phytanoyl-CoA hydroxylase [EC:1.14.11.18]	420.915	-0.901645	0.204433	-4.41048	1.03144e-05	2.63607e-05	Post
K00480	E1.14.13.1; salicylate hydroxylase [EC:1.14.13.1]	4219.11	-0.222522	0.0601658	-3.69847	0.000216899	0.000762981	Active		K00484	hpaC; flavin reductase (NADH) [EC:1.5.1.36]	563.344	0.125975	0.482487	0.261095	0.794019	0.867594	Non-differential		K00479	gbcA, bmoA; glycine betaine monooxygenase A [EC:1.14.13.251]	6027.2	-0.00149472	0.0748503	-0.0199694	0.984068	0.987998	Non-differential
K00481	pobA; p-hydroxybenzoate 3-monooxygenase [EC:1.14.13.2]	2733.64	-0.416476	0.0760862	-5.47374	4.40636e-08	5.7819e-07	Active		K00485	FMO; dimethylaniline monooxygenase (N-oxide forming) / hypotaurine monooxygenase [EC:1.14.13.8 1.8.1.-]	40.4072	-0.279997	0.358141	-0.781807	0.434328	0.584524	Non-differential		K00480	E1.14.13.1; salicylate hydroxylase [EC:1.14.13.1]	3995.15	0.261143	0.0760974	3.43169	0.000599831	0.00120534	Pre
K00483	hpaB; 4-hydroxyphenylacetate 3-monooxygenase [EC:1.14.14.9]	5049.27	0.212253	0.0813332	2.60967	0.00906295	0.0196016	Pre		K00486	KMO; kynurenine 3-monooxygenase [EC:1.14.13.9]	956.729	0.930647	0.210749	4.41591	1.00587e-05	0.000286504	Post		K00481	pobA; p-hydroxybenzoate 3-monooxygenase [EC:1.14.13.2]	3327.67	-0.654569	0.10197	-6.41924	1.36953e-10	6.39365e-10	Post
K00484	hpaC; flavin reductase (NADH) [EC:1.5.1.36]	283.226	-1.98963	0.369126	-5.39012	7.04098e-08	8.43483e-07	Active		K00488	CYP27A1; cholestanetriol 26-monooxygenase [EC:1.14.15.15]	0.864344	1.81431	2.13282	0.850664	0.394956	1	Non-differential		K00483	hpaB; 4-hydroxyphenylacetate 3-monooxygenase [EC:1.14.14.9]	4753.42	0.658739	0.0506683	13.001	1.20732e-38	6.77297e-37	Pre
K00485	FMO; dimethylaniline monooxygenase (N-oxide forming) / hypotaurine monooxygenase [EC:1.14.13.8 1.8.1.-]	65.3562	0.508462	0.203152	2.50286	0.0123194	0.0254047	Pre		K00489	CYP7A1; cholesterol 7alpha-monooxygenase [EC:1.14.14.23]	6.31796	1.50199	1.02784	1.46132	0.143928	0.274895	Non-differential		K00484	hpaC; flavin reductase (NADH) [EC:1.5.1.36]	384.377	-2.09015	0.21218	-9.8508	6.8e-23	1.04668e-21	Post
K00486	KMO; kynurenine 3-monooxygenase [EC:1.14.13.9]	891.103	0.571063	0.126242	4.52355	6.08098e-06	3.46589e-05	Pre		K00491	nos; nitric-oxide synthase, bacterial [EC:1.14.14.47]	1728.13	-0.0232469	0.305216	-0.0761654	0.939287	0.965993	Non-differential		K00485	FMO; dimethylaniline monooxygenase (N-oxide forming) / hypotaurine monooxygenase [EC:1.14.13.8 1.8.1.-]	62.7037	0.82426	0.193577	4.25805	2.06216e-05	5.04793e-05	Pre
K00488	CYP27A1; cholestanetriol 26-monooxygenase [EC:1.14.15.15]	0.963338	1.717	1.39464	1.23114	0.21827	0.29795	Non-differential		K00494	luxA; alkanal monooxygenase alpha chain [EC:1.14.14.3]	87.2375	-0.753774	0.31848	-2.36678	0.0179435	0.0645878	Non-differential		K00486	KMO; kynurenine 3-monooxygenase [EC:1.14.13.9]	1186.01	-0.333085	0.105192	-3.16644	0.00154315	0.00291348	Post
K00489	CYP7A1; cholesterol 7alpha-monooxygenase [EC:1.14.14.23]	3.25832	0.0265071	0.864771	0.0306521	0.975547	0.980549	Non-differential		K00496	alkB1_2, alkM; alkane 1-monooxygenase [EC:1.14.15.3]	557.092	0.320254	0.300996	1.06398	0.287336	0.443259	Non-differential		K00488	CYP27A1; cholestanetriol 26-monooxygenase [EC:1.14.15.15]	1.42113	-0.0683395	0.984773	-0.0693962	0.944674	0.956939	Non-differential
K00491	nos; nitric-oxide synthase, bacterial [EC:1.14.14.47]	1139.81	-1.28068	0.21622	-5.92307	3.15995e-09	6.10201e-08	Active		K00499	CMO; choline monooxygenase [EC:1.14.15.7]	1474.18	0.0385569	0.199304	0.193458	0.846601	0.903286	Non-differential		K00489	CYP7A1; cholesterol 7alpha-monooxygenase [EC:1.14.14.23]	5.97693	-1.51147	0.544934	-2.77367	0.00554273	0.00952267	Post
K00494	luxA; alkanal monooxygenase alpha chain [EC:1.14.14.3]	155.103	0.351717	0.176246	1.9956	0.0459771	0.0799102	Non-differential		K00500	phhA, PAH; phenylalanine-4-hydroxylase [EC:1.14.16.1]	1107.98	-0.132766	0.125435	-1.05844	0.289856	0.445978	Non-differential		K00491	nos; nitric-oxide synthase, bacterial [EC:1.14.14.47]	1352.17	-1.23385	0.147933	-8.34061	7.39114e-17	6.65398e-16	Post
K00496	alkB1_2, alkM; alkane 1-monooxygenase [EC:1.14.15.3]	349.486	-0.967959	0.172525	-5.61053	2.01712e-08	2.97238e-07	Active		K00501	TH; tyrosine 3-monooxygenase [EC:1.14.16.2]	0.371939	-1.10524	3.23433	-0.34172	0.732561	1	Non-differential		K00494	luxA; alkanal monooxygenase alpha chain [EC:1.14.14.3]	136.421	1.14742	0.154038	7.44894	9.40937e-14	6.19503e-13	Pre
K00499	CMO; choline monooxygenase [EC:1.14.15.7]	1933.39	0.394982	0.0616186	6.41011	1.45411e-10	4.70333e-09	Pre		K00502	TPH1_2; tryptophan 5-monooxygenase [EC:1.14.16.4]	2.09218	-1.04591	1.51409	-0.690788	0.489699	0.633311	Non-differential		K00496	alkB1_2, alkM; alkane 1-monooxygenase [EC:1.14.15.3]	468.495	-1.26974	0.188113	-6.74989	1.47959e-11	7.79166e-11	Post
K00500	phhA, PAH; phenylalanine-4-hydroxylase [EC:1.14.16.1]	1464.33	0.254962	0.0570165	4.47172	7.75914e-06	4.2109e-05	Pre		K00503	DBH; dopamine beta-monooxygenase [EC:1.14.17.1]	4.54029	-0.0772364	0.969608	-0.0796574	0.93651	0.963827	Non-differential		K00499	CMO; choline monooxygenase [EC:1.14.15.7]	2012.61	0.378045	0.114818	3.29256	0.000992785	0.00192544	Pre
K00501	TH; tyrosine 3-monooxygenase [EC:1.14.16.2]	1.19289	0.844344	1.26494	0.667499	0.504454	0.588727	Non-differential		K00505	TYR; tyrosinase [EC:1.14.18.1]	845.595	-0.646654	0.241535	-2.67727	0.00742249	0.0345952	Active		K00500	phhA, PAH; phenylalanine-4-hydroxylase [EC:1.14.16.1]	1473.96	0.415445	0.0681963	6.0919	1.11578e-09	4.67235e-09	Pre
K00502	TPH1_2; tryptophan 5-monooxygenase [EC:1.14.16.4]	6.28411	0.954463	0.682958	1.39754	0.16225	0.234181	Non-differential		K00507	SCD, desC; stearoyl-CoA desaturase (Delta-9 desaturase) [EC:1.14.19.1]	8316.04	0.612251	0.184622	3.31624	0.00091239	0.00798138	Post		K00501	TH; tyrosine 3-monooxygenase [EC:1.14.16.2]	1.02494	2.15821	1.10963	1.94498	0.0517776	0.0739929	Non-differential
K00503	DBH; dopamine beta-monooxygenase [EC:1.14.17.1]	5.71501	0.126365	0.513206	0.246227	0.805506	0.850607	Non-differential		K00508	E1.14.19.3; linoleoyl-CoA desaturase [EC:1.14.19.3]	2376.28	0.0151302	0.142383	0.106264	0.915373	0.951355	Non-differential		K00502	TPH1_2; tryptophan 5-monooxygenase [EC:1.14.16.4]	5.35058	2.13315	0.689192	3.09515	0.0019671	0.00365827	Pre
K00505	TYR; tyrosinase [EC:1.14.18.1]	1498.53	0.434458	0.110368	3.93646	8.26916e-05	0.000329189	Pre		K00509	PTGS1, COX1; prostaglandin-endoperoxide synthase 1 [EC:1.14.99.1]	1.50099	-4.16853	2.43086	-1.71484	0.0863745	0.195046	Non-differential		K00503	DBH; dopamine beta-monooxygenase [EC:1.14.17.1]	5.86539	0.263266	0.503736	0.522627	0.601234	0.660384	Non-differential
K00507	SCD, desC; stearoyl-CoA desaturase (Delta-9 desaturase) [EC:1.14.19.1]	6657.47	-0.0542757	0.0450541	-1.20468	0.228327	0.309849	Non-differential		K00511	SQLE, ERG1; squalene monooxygenase [EC:1.14.14.17]	16.4502	-0.354754	0.737476	-0.481038	0.630489	0.748262	Non-differential		K00505	TYR; tyrosinase [EC:1.14.18.1]	1341.23	1.10382	0.137814	8.00952	1.15155e-15	9.15307e-15	Pre
K00508	E1.14.19.3; linoleoyl-CoA desaturase [EC:1.14.19.3]	1992.07	-0.584851	0.0894829	-6.5359	6.32293e-11	2.33732e-09	Active		K00512	CYP17A; steroid 17alpha-monooxygenase / 17alpha-hydroxyprogesterone deacetylase [EC:1.14.14.19 1.14.14.32]	25.2743	0.210071	0.38003	0.552775	0.580417	0.707346	Non-differential		K00507	SCD, desC; stearoyl-CoA desaturase (Delta-9 desaturase) [EC:1.14.19.1]	8811.53	-0.646376	0.118031	-5.47633	4.34249e-08	1.52178e-07	Post
K00509	PTGS1, COX1; prostaglandin-endoperoxide synthase 1 [EC:1.14.99.1]	13.4066	1.80482	0.67507	2.67353	0.00750586	0.0166685	Pre		K00513	CYP21A; steroid 21-monooxygenase [EC:1.14.14.16]	0.929593	-2.08057	1.66991	-1.24592	0.212794	1	Non-differential		K00508	E1.14.19.3; linoleoyl-CoA desaturase [EC:1.14.19.3]	2252.34	-0.578174	0.0931837	-6.20467	5.48123e-10	2.38046e-09	Post
K00511	SQLE, ERG1; squalene monooxygenase [EC:1.14.14.17]	32.275	0.739212	0.30073	2.45806	0.0139689	0.0284883	Pre		K00514	ZDS, crtQ; zeta-carotene desaturase [EC:1.3.5.6]	553.359	-0.528387	0.432601	-1.22142	0.221927	0.370255	Non-differential		K00509	PTGS1, COX1; prostaglandin-endoperoxide synthase 1 [EC:1.14.99.1]	10.6159	6.18286	0.850347	7.27099	3.56874e-13	2.18634e-12	Pre
K00512	CYP17A; steroid 17alpha-monooxygenase / 17alpha-hydroxyprogesterone deacetylase [EC:1.14.14.19 1.14.14.32]	25.5759	0.0218519	0.289956	0.0753628	0.939926	0.954234	Non-differential		K00515	BCMO1, BCDO1; beta-carotene 15,15'-dioxygenase [EC:1.13.11.63]	52.1477	-0.626529	0.393305	-1.59299	0.111163	0.231433	Non-differential		K00511	SQLE, ERG1; squalene monooxygenase [EC:1.14.14.17]	27.9967	1.6526	0.286091	5.77648	7.62783e-09	2.93192e-08	Pre
K00513	CYP21A; steroid 21-monooxygenase [EC:1.14.14.16]	2.20495	0.35672	0.778581	0.458167	0.646833	0.716623	Non-differential		K00522	FTH1; ferritin heavy chain [EC:1.16.3.1]	6.75201	-0.223353	0.638793	-0.349649	0.726602	0.821117	Non-differential		K00512	CYP17A; steroid 17alpha-monooxygenase / 17alpha-hydroxyprogesterone deacetylase [EC:1.14.14.19 1.14.14.32]	29.1502	-0.154758	0.227824	-0.679287	0.496956	0.561474	Non-differential
K00514	ZDS, crtQ; zeta-carotene desaturase [EC:1.3.5.6]	989.191	0.533439	0.144125	3.70121	0.000214572	0.000756026	Pre		K00523	ascD, ddhD, rfbI; CDP-4-dehydro-6-deoxyglucose reductase, E3 [EC:1.17.1.1]	2074.96	0.344401	0.17491	1.96901	0.0489519	0.131755	Non-differential		K00513	CYP21A; steroid 21-monooxygenase [EC:1.14.14.16]	1.67312	2.45419	0.943316	2.60166	0.00927738	0.0152777	Pre
K00515	BCMO1, BCDO1; beta-carotene 15,15'-dioxygenase [EC:1.13.11.63]	79.8024	0.176052	0.219091	0.803554	0.421655	0.509562	Non-differential		K00524	nrdJ; ribonucleotide reductase, class II [EC:1.17.4.2]	3.84842	0.245278	1.1056	0.221851	0.82443	0.888961	Non-differential		K00514	ZDS, crtQ; zeta-carotene desaturase [EC:1.3.5.6]	901.344	1.09383	0.269305	4.06165	4.87264e-05	0.000113505	Pre
K00522	FTH1; ferritin heavy chain [EC:1.16.3.1]	21.7185	1.65962	0.367174	4.51999	6.18437e-06	3.51862e-05	Pre		K00525	E1.17.4.1A, nrdA, nrdE; ribonucleoside-diphosphate reductase alpha chain [EC:1.17.4.1]	15795.3	-0.165982	0.111101	-1.49397	0.135183	0.26427	Non-differential		K00515	BCMO1, BCDO1; beta-carotene 15,15'-dioxygenase [EC:1.13.11.63]	71.7974	0.812688	0.241807	3.3609	0.000776886	0.00153657	Pre
K00523	ascD, ddhD, rfbI; CDP-4-dehydro-6-deoxyglucose reductase, E3 [EC:1.17.1.1]	1556.44	-0.491839	0.112401	-4.37575	1.21018e-05	6.22311e-05	Active		K00526	E1.17.4.1B, nrdB, nrdF; ribonucleoside-diphosphate reductase beta chain [EC:1.17.4.1]	2615.21	0.565657	0.162923	3.47192	0.000516749	0.00530793	Post		K00522	FTH1; ferritin heavy chain [EC:1.16.3.1]	20.038	1.94099	0.313748	6.18645	6.15348e-10	2.65711e-09	Pre
K00524	nrdJ; ribonucleotide reductase, class II [EC:1.17.4.2]	3.02404	-0.563047	0.801263	-0.7027	0.482243	0.567307	Non-differential		K00527	rtpR; ribonucleoside-triphosphate reductase (thioredoxin) [EC:1.17.4.2]	2.97575	0.737771	1.3341	0.55301	0.580256	0.707346	Non-differential		K00523	ascD, ddhD, rfbI; CDP-4-dehydro-6-deoxyglucose reductase, E3 [EC:1.17.1.1]	1975.6	-0.813677	0.0802452	-10.1399	3.67529e-24	6.23697e-23	Post
K00525	E1.17.4.1A, nrdA, nrdE; ribonucleoside-diphosphate reductase alpha chain [EC:1.17.4.1]	19062.2	0.0479198	0.0411287	1.16512	0.243971	0.327234	Non-differential		K00529	hcaD; 3-phenylpropionate/trans-cinnamate dioxygenase ferredoxin reductase component [EC:1.18.1.3]	8607.83	0.438454	0.170154	2.5768	0.00997195	0.0425431	Post		K00524	nrdJ; ribonucleotide reductase, class II [EC:1.17.4.2]	3.75416	-0.745956	0.597083	-1.24933	0.211543	0.266361	Non-differential
K00526	E1.17.4.1B, nrdB, nrdF; ribonucleoside-diphosphate reductase beta chain [EC:1.17.4.1]	1691.75	-0.587864	0.115233	-5.10153	3.36917e-07	3.07841e-06	Active		K00541	NNMT; nicotinamide N-methyltransferase [EC:2.1.1.1]	2.49008	1.80774	1.35266	1.33643	0.18141	0.322945	Non-differential		K00525	E1.17.4.1A, nrdA, nrdE; ribonucleoside-diphosphate reductase alpha chain [EC:1.17.4.1]	19292.1	0.23957	0.0519258	4.6137	3.95562e-06	1.07018e-05	Pre
K00527	rtpR; ribonucleoside-triphosphate reductase (thioredoxin) [EC:1.17.4.2]	0.787305	-3.17334	1.97552	-1.60633	0.108201	0.166497	Non-differential		K00543	ASMT; acetylserotonin O-methyltransferase [EC:2.1.1.4]	88.2184	0.208335	0.304313	0.684609	0.493591	0.636947	Non-differential		K00526	E1.17.4.1B, nrdB, nrdF; ribonucleoside-diphosphate reductase beta chain [EC:1.17.4.1]	2388.1	-1.1288	0.0752115	-15.0083	6.47439e-51	8.2921e-49	Post
K00529	hcaD; 3-phenylpropionate/trans-cinnamate dioxygenase ferredoxin reductase component [EC:1.18.1.3]	6448.15	-0.389668	0.0813452	-4.7903	1.66534e-06	1.15715e-05	Active		K00544	BHMT; betaine-homocysteine S-methyltransferase [EC:2.1.1.5]	802.609	0.100587	0.24391	0.412396	0.680049	0.784652	Non-differential		K00527	rtpR; ribonucleoside-triphosphate reductase (thioredoxin) [EC:1.17.4.2]	1.83626	-3.89175	1.36989	-2.84093	0.00449826	0.00785749	Post
K00541	NNMT; nicotinamide N-methyltransferase [EC:2.1.1.1]	0.678856	-1.22219	1.65739	-0.737416	0.460869	0.547003	Non-differential		K00545	COMT; catechol O-methyltransferase [EC:2.1.1.6]	316.644	-0.0915012	0.381178	-0.240049	0.810293	0.879022	Non-differential		K00529	hcaD; 3-phenylpropionate/trans-cinnamate dioxygenase ferredoxin reductase component [EC:1.18.1.3]	8390.2	-0.807093	0.0971223	-8.31006	9.56509e-17	8.52072e-16	Post
K00542	GAMT; guanidinoacetate N-methyltransferase [EC:2.1.1.2]	0.352225	1.09668	2.93733	0.373359	0.708881	1	Non-differential		K00547	mmuM, BHMT2; homocysteine S-methyltransferase [EC:2.1.1.10]	2944.5	0.250019	0.180162	1.38775	0.165213	0.302045	Non-differential		K00541	NNMT; nicotinamide N-methyltransferase [EC:2.1.1.1]	1.92952	-2.93247	1.13818	-2.57645	0.00998196	0.0163547	Post
K00543	ASMT; acetylserotonin O-methyltransferase [EC:2.1.1.4]	143.804	0.915432	0.203124	4.50677	6.58209e-06	3.68973e-05	Pre		K00548	metH, MTR; 5-methyltetrahydrofolate--homocysteine methyltransferase [EC:2.1.1.13]	17356	-0.0922765	0.104147	-0.886021	0.375606	0.532478	Non-differential		K00542	GAMT; guanidinoacetate N-methyltransferase [EC:2.1.1.2]	0.306481	1.495	2.83855	0.526679	0.598417	0.657634	Non-differential
K00544	BHMT; betaine-homocysteine S-methyltransferase [EC:2.1.1.5]	1165.85	0.638757	0.178855	3.57137	0.000355124	0.00117269	Pre		K00549	metE; 5-methyltetrahydropteroyltriglutamate--homocysteine methyltransferase [EC:2.1.1.14]	13339.9	-0.275849	0.171867	-1.60501	0.108491	0.227719	Non-differential		K00543	ASMT; acetylserotonin O-methyltransferase [EC:2.1.1.4]	149.609	0.754113	0.11778	6.40273	1.52622e-10	7.06201e-10	Pre
K00545	COMT; catechol O-methyltransferase [EC:2.1.1.6]	280.893	-0.555353	0.147791	-3.75768	0.000171493	0.000616671	Active		K00550	PLMT; phosphatidyl-N-methylethanolamine N-methyltransferase [EC:2.1.1.71]	3.6818	-4.26619	1.61308	-2.64475	0.00817501	0.0370805	Active		K00544	BHMT; betaine-homocysteine S-methyltransferase [EC:2.1.1.5]	1209.12	0.560563	0.0950559	5.8972	3.6973e-09	1.45914e-08	Pre
K00547	mmuM, BHMT2; homocysteine S-methyltransferase [EC:2.1.1.10]	3596.08	0.439791	0.0897589	4.89969	9.59874e-07	7.27951e-06	Pre		K00552	GNMT; glycine N-methyltransferase [EC:2.1.1.20]	0.832171	-0.88203	1.98718	-0.443859	0.657145	1	Non-differential		K00545	COMT; catechol O-methyltransferase [EC:2.1.1.6]	304.89	-0.445801	0.247622	-1.80033	0.0718091	0.0998853	Non-differential
K00548	metH, MTR; 5-methyltetrahydrofolate--homocysteine methyltransferase [EC:2.1.1.13]	20851	0.104043	0.0538866	1.93078	0.0535106	0.0911187	Non-differential		K00553	PNMT; phenylethanolamine N-methyltransferase [EC:2.1.1.28]	2.49008	1.80774	1.35266	1.33643	0.18141	0.322945	Non-differential		K00547	mmuM, BHMT2; homocysteine S-methyltransferase [EC:2.1.1.10]	3949.47	0.214236	0.0903057	2.37234	0.0176759	0.0276207	Pre
K00549	metE; 5-methyltetrahydropteroyltriglutamate--homocysteine methyltransferase [EC:2.1.1.14]	18749.9	0.266218	0.0909091	2.9284	0.00340714	0.0083965	Pre		K00558	DNMT1, dcm; DNA (cytosine-5)-methyltransferase 1 [EC:2.1.1.37]	5845.75	1.07966	0.26254	4.11235	3.91649e-05	0.000790808	Post		K00548	metH, MTR; 5-methyltetrahydrofolate--homocysteine methyltransferase [EC:2.1.1.13]	21457.9	0.220791	0.0404997	5.45167	4.98999e-08	1.73792e-07	Pre
K00550	PLMT; phosphatidyl-N-methylethanolamine N-methyltransferase [EC:2.1.1.71]	11.2138	0.140103	0.644816	0.217276	0.827993	0.868399	Non-differential		K00559	SMT1, ERG6; sterol 24-C-methyltransferase [EC:2.1.1.41]	164.982	1.11418	0.585089	1.90429	0.0568728	0.146174	Non-differential		K00549	metE; 5-methyltetrahydropteroyltriglutamate--homocysteine methyltransferase [EC:2.1.1.14]	18228.6	0.563732	0.0840439	6.70759	1.97867e-11	1.02216e-10	Pre
K00552	GNMT; glycine N-methyltransferase [EC:2.1.1.20]	0.871361	-1.06351	1.39289	-0.76353	0.445147	0.532678	Non-differential		K00560	thyA, TYMS; thymidylate synthase [EC:2.1.1.45]	3175.71	0.0380295	0.142024	0.267768	0.788878	0.863853	Non-differential		K00550	PLMT; phosphatidyl-N-methylethanolamine N-methyltransferase [EC:2.1.1.71]	7.27537	4.41935	0.810911	5.44986	5.04109e-08	1.75302e-07	Pre
K00553	PNMT; phenylethanolamine N-methyltransferase [EC:2.1.1.28]	0.678856	-1.22219	1.65739	-0.737416	0.460869	0.547003	Non-differential		K00562	INMT, TEMT; methyltransferase [EC:2.1.1.49 2.1.1.96]	3.88753	-1.01076	0.945672	-1.06883	0.285147	0.440572	Non-differential		K00552	GNMT; glycine N-methyltransferase [EC:2.1.1.20]	0.749324	-0.117345	1.26543	-0.092731	0.926117	0.94095	Non-differential
K00558	DNMT1, dcm; DNA (cytosine-5)-methyltransferase 1 [EC:2.1.1.37]	2704.71	-0.754106	0.168003	-4.48866	7.1674e-06	3.93933e-05	Active		K00566	mnmA, trmU; tRNA-uridine 2-sulfurtransferase [EC:2.8.1.13]	5848.83	-0.0107851	0.0755601	-0.142735	0.886499	0.932192	Non-differential		K00553	PNMT; phenylethanolamine N-methyltransferase [EC:2.1.1.28]	1.92952	-2.93247	1.13818	-2.57645	0.00998196	0.0163547	Post
K00559	SMT1, ERG6; sterol 24-C-methyltransferase [EC:2.1.1.41]	155.132	0.743335	0.161925	4.59062	4.41927e-06	2.63486e-05	Pre		K00568	ubiG; 2-polyprenyl-6-hydroxyphenyl methylase / 3-demethylubiquinone-9 3-methyltransferase [EC:2.1.1.222 2.1.1.64]	5314.84	0.38586	0.114837	3.36007	0.000779236	0.00713413	Post		K00558	DNMT1, dcm; DNA (cytosine-5)-methyltransferase 1 [EC:2.1.1.37]	5025.33	-1.81001	0.127804	-14.1624	1.56551e-45	1.34515e-43	Post
K00560	thyA, TYMS; thymidylate synthase [EC:2.1.1.45]	3089.13	-0.2221	0.0660875	-3.36069	0.000777478	0.00232095	Active		K00569	TPMT, tpmT; thiopurine S-methyltransferase [EC:2.1.1.67]	341.488	0.118055	0.386132	0.305737	0.759805	0.844609	Non-differential		K00559	SMT1, ERG6; sterol 24-C-methyltransferase [EC:2.1.1.41]	212.521	-0.323999	0.386841	-0.837551	0.402283	0.468387	Non-differential
K00562	INMT, TEMT; methyltransferase [EC:2.1.1.49 2.1.1.96]	3.98414	-1.1413	0.632061	-1.80569	0.0709673	0.116372	Non-differential		K00570	pmtA; phosphatidylethanolamine/phosphatidyl-N-methylethanolamine N-methyltransferase [EC:2.1.1.17 2.1.1.71]	2186.73	-0.588778	0.132669	-4.43793	9.08286e-06	0.000269927	Active		K00560	thyA, TYMS; thymidylate synthase [EC:2.1.1.45]	3397.37	-0.235964	0.0743339	-3.17437	0.0015016	0.00283923	Post
K00566	mnmA, trmU; tRNA-uridine 2-sulfurtransferase [EC:2.8.1.13]	6586.88	0.0418224	0.0336152	1.24415	0.213444	0.292226	Non-differential		K00575	cheR; chemotaxis protein methyltransferase CheR [EC:2.1.1.80]	8980.98	-0.394279	0.127938	-3.08179	0.00205759	0.0141446	Active		K00562	INMT, TEMT; methyltransferase [EC:2.1.1.49 2.1.1.96]	3.2219	-0.0924523	0.716682	-0.129001	0.897357	0.91722	Non-differential
K00568	ubiG; 2-polyprenyl-6-hydroxyphenyl methylase / 3-demethylubiquinone-9 3-methyltransferase [EC:2.1.1.222 2.1.1.64]	4865.82	-0.00679166	0.0374024	-0.181584	0.855909	0.889458	Non-differential		K00577	mtrA; tetrahydromethanopterin S-methyltransferase subunit A [EC:7.2.1.4]	247.927	-0.414887	0.226549	-1.83133	0.0670512	0.164243	Non-differential		K00566	mnmA, trmU; tRNA-uridine 2-sulfurtransferase [EC:2.8.1.13]	6972.83	0.0783636	0.0371091	2.11171	0.0347115	0.0511553	Non-differential
K00569	TPMT, tpmT; thiopurine S-methyltransferase [EC:2.1.1.67]	532.093	0.774363	0.190278	4.06964	4.70866e-05	0.00020226	Pre		K00584	mtrH; tetrahydromethanopterin S-methyltransferase subunit H [EC:7.2.1.4]	1.82646	-0.967961	1.1901	-0.813344	0.416021	0.568318	Non-differential		K00568	ubiG; 2-polyprenyl-6-hydroxyphenyl methylase / 3-demethylubiquinone-9 3-methyltransferase [EC:2.1.1.222 2.1.1.64]	5885.55	-0.370482	0.072531	-5.10792	3.2573e-07	1.01986e-06	Post
K00570	pmtA; phosphatidylethanolamine/phosphatidyl-N-methylethanolamine N-methyltransferase [EC:2.1.1.17 2.1.1.71]	2618.2	-0.33136	0.0660236	-5.01881	5.19925e-07	4.40812e-06	Active		K00587	ICMT, STE14; protein-S-isoprenylcysteine O-methyltransferase [EC:2.1.1.100]	401.041	0.331422	0.36431	0.909726	0.362967	0.520315	Non-differential		K00569	TPMT, tpmT; thiopurine S-methyltransferase [EC:2.1.1.67]	546.54	0.69185	0.215397	3.21198	0.00131825	0.00251286	Pre
K00575	cheR; chemotaxis protein methyltransferase CheR [EC:2.1.1.80]	12878	0.208301	0.0411347	5.06388	4.10814e-07	3.61081e-06	Pre		K00588	E2.1.1.104; caffeoyl-CoA O-methyltransferase [EC:2.1.1.104]	1531.05	0.656874	0.147878	4.44199	8.91315e-06	0.000269497	Post		K00570	pmtA; phosphatidylethanolamine/phosphatidyl-N-methylethanolamine N-methyltransferase [EC:2.1.1.17 2.1.1.71]	2401.27	0.282565	0.0856261	3.29999	0.000966876	0.00188164	Pre
K00577	mtrA; tetrahydromethanopterin S-methyltransferase subunit A [EC:7.2.1.4]	258.054	-0.490383	0.106122	-4.62092	3.82038e-06	2.31839e-05	Active		K00589	MET1; uroporphyrin-III C-methyltransferase [EC:2.1.1.107]	16.6658	0.898901	0.559846	1.60562	0.108357	0.227519	Non-differential		K00575	cheR; chemotaxis protein methyltransferase CheR [EC:2.1.1.80]	12193.8	0.628859	0.0669186	9.39737	5.59415e-21	7.08453e-20	Pre
K00584	mtrH; tetrahydromethanopterin S-methyltransferase subunit H [EC:7.2.1.4]	3.51973	0.37024	0.823214	0.44975	0.652891	0.722592	Non-differential		K00591	COQ3; polyprenyldihydroxybenzoate methyltransferase / 3-demethylubiquinol 3-O-methyltransferase [EC:2.1.1.114 2.1.1.64]	65.4464	0.309325	0.266033	1.16273	0.244939	0.395574	Non-differential		K00577	mtrA; tetrahydromethanopterin S-methyltransferase subunit A [EC:7.2.1.4]	250.767	-0.061243	0.153018	-0.400235	0.688983	0.737901	Non-differential
K00587	ICMT, STE14; protein-S-isoprenylcysteine O-methyltransferase [EC:2.1.1.100]	551.835	0.727396	0.156494	4.64808	3.35045e-06	2.07606e-05	Pre		K00594	xyoA, aldO; alditol oxidase [EC:1.1.3.41]	1318.76	0.338123	0.192084	1.76029	0.0783594	0.182828	Non-differential		K00584	mtrH; tetrahydromethanopterin S-methyltransferase subunit H [EC:7.2.1.4]	2.96796	1.36664	0.852428	1.60324	0.108883	0.145577	Non-differential
K00588	E2.1.1.104; caffeoyl-CoA O-methyltransferase [EC:2.1.1.104]	1347.29	0.181068	0.065086	2.78198	0.00540282	0.0125227	Pre		K00595	cobL-cbiET; precorrin-6B C5,15-methyltransferase / cobalt-precorrin-6B C5,C15-methyltransferase [EC:2.1.1.132 2.1.1.289 2.1.1.196]	2759.4	0.022856	0.153179	0.149212	0.881387	0.92951	Non-differential		K00587	ICMT, STE14; protein-S-isoprenylcysteine O-methyltransferase [EC:2.1.1.100]	598.868	0.433338	0.214362	2.02152	0.0432257	0.0627628	Non-differential
K00589	MET1; uroporphyrin-III C-methyltransferase [EC:2.1.1.107]	8.58632	-0.737708	0.428265	-1.72255	0.0849698	0.135453	Non-differential		K00597	MTRR; methionine synthase reductase [EC:1.16.1.8]	0.161964	-0.684598	3.2603	-0.20998	0.833683	1	Non-differential		K00588	E2.1.1.104; caffeoyl-CoA O-methyltransferase [EC:2.1.1.104]	1743.55	-0.446942	0.0828498	-5.3946	6.86753e-08	2.33317e-07	Post
K00591	COQ3; polyprenyldihydroxybenzoate methyltransferase / 3-demethylubiquinol 3-O-methyltransferase [EC:2.1.1.114 2.1.1.64]	72.448	0.31423	0.201836	1.55686	0.119504	0.181429	Non-differential		K00600	glyA, SHMT; glycine hydroxymethyltransferase [EC:2.1.2.1]	7643.22	0.0198238	0.0704865	0.281243	0.778524	0.856696	Non-differential		K00589	MET1; uroporphyrin-III C-methyltransferase [EC:2.1.1.107]	14.3289	-1.62059	0.380084	-4.26377	2.01009e-05	4.92936e-05	Post
K00594	xyoA, aldO; alditol oxidase [EC:1.1.3.41]	1048.68	-0.363698	0.123399	-2.94734	0.00320523	0.00796566	Active		K00601	E2.1.2.2; phosphoribosylglycinamide formyltransferase [EC:2.1.2.2]	12.892	-2.49416	0.655452	-3.80526	0.000141655	0.0021034	Active		K00591	COQ3; polyprenyldihydroxybenzoate methyltransferase / 3-demethylubiquinol 3-O-methyltransferase [EC:2.1.1.114 2.1.1.64]	82.2361	0.0343267	0.129922	0.26421	0.791618	0.827734	Non-differential
K00595	cobL-cbiET; precorrin-6B C5,15-methyltransferase / cobalt-precorrin-6B C5,C15-methyltransferase [EC:2.1.1.132 2.1.1.289 2.1.1.196]	2523.64	-0.375655	0.0911147	-4.12288	3.74169e-05	0.000165901	Active		K00602	purH; phosphoribosylaminoimidazolecarboxamide formyltransferase / IMP cyclohydrolase [EC:2.1.2.3 3.5.4.10]	7526.59	-0.167632	0.102817	-1.63039	0.103019	0.220311	Non-differential		K00594	xyoA, aldO; alditol oxidase [EC:1.1.3.41]	1306.85	-0.679773	0.114059	-5.95985	2.52464e-09	1.01344e-08	Post
K00597	MTRR; methionine synthase reductase [EC:1.16.1.8]	1.28862	2.16394	1.52782	1.41636	0.156671	0.227345	Non-differential		K00603	fctD; glutamate formiminotransferase / 5-formyltetrahydrofolate cyclo-ligase [EC:2.1.2.5 6.3.3.2]	1266.11	-0.17672	0.222695	-0.793552	0.427456	0.578577	Non-differential		K00595	cobL-cbiET; precorrin-6B C5,15-methyltransferase / cobalt-precorrin-6B C5,C15-methyltransferase [EC:2.1.1.132 2.1.1.289 2.1.1.196]	2805.12	-0.376048	0.089978	-4.17934	2.92361e-05	7.01501e-05	Post
K00600	glyA, SHMT; glycine hydroxymethyltransferase [EC:2.1.2.1]	8343.01	0.00628936	0.0298255	0.210872	0.832987	0.871941	Non-differential		K00604	MTFMT, fmt; methionyl-tRNA formyltransferase [EC:2.1.2.9]	6607.7	0.205024	0.119203	1.71996	0.0854394	0.193527	Non-differential		K00597	MTRR; methionine synthase reductase [EC:1.16.1.8]	1.1031	2.87069	1.34536	2.13377	0.0328613	0.0486505	Pre
K00601	E2.1.2.2; phosphoribosylglycinamide formyltransferase [EC:2.1.2.2]	43.9715	0.787665	0.271489	2.90128	0.00371645	0.00903484	Pre		K00605	gcvT, AMT; glycine cleavage system T protein (aminomethyltransferase) [EC:2.1.2.10]	6727.58	-0.0332987	0.138175	-0.240989	0.809564	0.878685	Non-differential		K00600	glyA, SHMT; glycine hydroxymethyltransferase [EC:2.1.2.1]	8940.25	0.011325	0.0352398	0.321368	0.747931	0.789573	Non-differential
K00602	purH; phosphoribosylaminoimidazolecarboxamide formyltransferase / IMP cyclohydrolase [EC:2.1.2.3 3.5.4.10]	9358.26	0.107578	0.0505294	2.12902	0.0332524	0.0604581	Non-differential		K00606	panB; 3-methyl-2-oxobutanoate hydroxymethyltransferase [EC:2.1.2.11]	4124.89	-0.076254	0.0959533	-0.794699	0.426789	0.578072	Non-differential		K00601	E2.1.2.2; phosphoribosylglycinamide formyltransferase [EC:2.1.2.2]	32.7544	3.27381	0.329996	9.92073	3.38276e-23	5.32766e-22	Pre
K00603	fctD; glutamate formiminotransferase / 5-formyltetrahydrofolate cyclo-ligase [EC:2.1.2.5 6.3.3.2]	2391.15	0.896343	0.151282	5.92499	3.12311e-09	6.06549e-08	Pre		K00608	pyrBI; aspartate carbamoyltransferase [EC:2.1.3.2]	9.61488	-1.36616	0.709228	-1.92626	0.0540717	0.141161	Non-differential		K00602	purH; phosphoribosylaminoimidazolecarboxamide formyltransferase / IMP cyclohydrolase [EC:2.1.2.3 3.5.4.10]	9431.96	0.300504	0.0481182	6.24512	4.23486e-10	1.8606e-09	Pre
K00604	MTFMT, fmt; methionyl-tRNA formyltransferase [EC:2.1.2.9]	6718.58	0.0341769	0.0245713	1.39093	0.164248	0.23622	Non-differential		K00609	pyrB, PYR2; aspartate carbamoyltransferase catalytic subunit [EC:2.1.3.2]	5566.31	-0.0751398	0.0734718	-1.0227	0.306448	0.462575	Non-differential		K00603	fctD; glutamate formiminotransferase / 5-formyltetrahydrofolate cyclo-ligase [EC:2.1.2.5 6.3.3.2]	2297.18	1.09629	0.0805875	13.6037	3.80703e-42	2.63695e-40	Pre
K00605	gcvT, AMT; glycine cleavage system T protein (aminomethyltransferase) [EC:2.1.2.10]	8634.99	0.286508	0.0502892	5.6972	1.21791e-08	1.92162e-07	Pre		K00610	pyrI; aspartate carbamoyltransferase regulatory subunit	0.627996	2.20499	3.03339	0.726907	0.467283	1	Non-differential		K00604	MTFMT, fmt; methionyl-tRNA formyltransferase [EC:2.1.2.9]	7603.65	-0.146755	0.0668017	-2.19688	0.0280292	0.0420375	Post
K00606	panB; 3-methyl-2-oxobutanoate hydroxymethyltransferase [EC:2.1.2.11]	5112.58	0.177591	0.0362721	4.89609	9.77641e-07	7.37965e-06	Pre		K00611	OTC, argF, argI; ornithine carbamoyltransferase [EC:2.1.3.3]	4513.21	-0.154506	0.0771914	-2.0016	0.045328	0.124768	Non-differential		K00605	gcvT, AMT; glycine cleavage system T protein (aminomethyltransferase) [EC:2.1.2.10]	8900.34	0.346382	0.0681137	5.08535	3.66953e-07	1.14208e-06	Pre
K00608	pyrBI; aspartate carbamoyltransferase [EC:2.1.3.2]	32.4604	1.09852	0.343551	3.19756	0.00138596	0.00384963	Pre		K00613	GATM; glycine amidinotransferase [EC:2.1.4.1]	699.266	-0.349634	0.394021	-0.887347	0.374892	0.531849	Non-differential		K00606	panB; 3-methyl-2-oxobutanoate hydroxymethyltransferase [EC:2.1.2.11]	5254.16	0.28136	0.0456875	6.15836	7.35028e-10	3.12813e-09	Pre
K00609	pyrB, PYR2; aspartate carbamoyltransferase catalytic subunit [EC:2.1.3.2]	6412.58	0.0317168	0.030427	1.04239	0.297232	0.384162	Non-differential		K00615	E2.2.1.1, tktA, tktB; transketolase [EC:2.2.1.1]	21799.1	-0.0231705	0.0585295	-0.395878	0.692195	0.794313	Non-differential		K00608	pyrBI; aspartate carbamoyltransferase [EC:2.1.3.2]	26.8029	2.52009	0.365873	6.88788	5.66285e-12	3.11251e-11	Pre
K00610	pyrI; aspartate carbamoyltransferase regulatory subunit	6.6209	5.32183	1.17945	4.51212	6.41833e-06	3.63256e-05	Pre		K00616	TALDO1, talB, talA; transaldolase [EC:2.2.1.2]	8515.47	-0.0544499	0.0898078	-0.606294	0.54432	0.679876	Non-differential		K00609	pyrB, PYR2; aspartate carbamoyltransferase catalytic subunit [EC:2.1.3.2]	6666.49	0.131749	0.0336407	3.91635	8.98986e-05	0.000200999	Pre
K00611	OTC, argF, argI; ornithine carbamoyltransferase [EC:2.1.3.3]	5240.13	-0.0222032	0.0363099	-0.611492	0.540874	0.621145	Non-differential		K00618	ARG2; amino-acid N-acetyltransferase [EC:2.3.1.1]	3.2241	4.54785	1.81169	2.51027	0.0120638	0.0488852	Post		K00610	pyrI; aspartate carbamoyltransferase regulatory subunit	6.27784	3.02691	0.746334	4.05571	4.9983e-05	0.000116193	Pre
K00613	GATM; glycine amidinotransferase [EC:2.1.4.1]	546.635	-1.18704	0.291797	-4.06802	4.74143e-05	0.000203532	Active		K00619	argA; amino-acid N-acetyltransferase [EC:2.3.1.1]	1118.44	0.241947	0.222468	1.08756	0.27679	0.432535	Non-differential		K00611	OTC, argF, argI; ornithine carbamoyltransferase [EC:2.1.3.3]	5347.85	0.156686	0.0420997	3.72178	0.000197822	0.000422402	Pre
K00615	E2.2.1.1, tktA, tktB; transketolase [EC:2.2.1.1]	23798.9	-0.032963	0.0293656	-1.1225	0.261648	0.345782	Non-differential		K00620	argJ; glutamate N-acetyltransferase / amino-acid N-acetyltransferase [EC:2.3.1.35 2.3.1.1]	5310.76	-0.00460901	0.106086	-0.0434459	0.965346	0.98251	Non-differential		K00613	GATM; glycine amidinotransferase [EC:2.1.4.1]	559.866	-0.809513	0.19033	-4.2532	2.10742e-05	5.15316e-05	Post
K00616	TALDO1, talB, talA; transaldolase [EC:2.2.1.2]	10576.1	0.203458	0.0493943	4.11907	3.80408e-05	0.000167977	Pre		K00621	GNPNAT1, GNA1; glucosamine-phosphate N-acetyltransferase [EC:2.3.1.4]	35.147	0.279325	0.385556	0.724473	0.468775	0.614473	Non-differential		K00615	E2.2.1.1, tktA, tktB; transketolase [EC:2.2.1.1]	25269.2	0.0140981	0.0290014	0.486117	0.626884	0.682703	Non-differential
K00619	argA; amino-acid N-acetyltransferase [EC:2.3.1.1]	1040.36	-0.113492	0.0798917	-1.42057	0.155441	0.225916	Non-differential		K00622	nat; arylamine N-acetyltransferase [EC:2.3.1.5]	177.171	0.00295092	0.356428	0.00827916	0.993394	0.996606	Non-differential		K00616	TALDO1, talB, talA; transaldolase [EC:2.2.1.2]	10919.5	0.2817	0.0428347	6.57644	4.8183e-11	2.37005e-10	Pre
K00620	argJ; glutamate N-acetyltransferase / amino-acid N-acetyltransferase [EC:2.3.1.35 2.3.1.1]	5931.15	0.0306581	0.0311263	0.98496	0.324644	0.41276	Non-differential		K00624	E2.3.1.7; carnitine O-acetyltransferase [EC:2.3.1.7]	267.576	1.143	0.892805	1.28023	0.200464	0.34499	Non-differential		K00618	ARG2; amino-acid N-acetyltransferase [EC:2.3.1.1]	2.55049	-5.05662	1.4504	-3.48636	0.000489636	0.000995106	Post
K00621	GNPNAT1, GNA1; glucosamine-phosphate N-acetyltransferase [EC:2.3.1.4]	37.5573	0.243104	0.238064	1.02117	0.307174	0.394581	Non-differential		K00625	pta; phosphate acetyltransferase [EC:2.3.1.8]	1161.43	-0.453527	0.155164	-2.9229	0.00346789	0.0201049	Active		K00619	argA; amino-acid N-acetyltransferase [EC:2.3.1.1]	1215.07	-0.339323	0.144945	-2.34105	0.0192298	0.0298086	Post
K00622	nat; arylamine N-acetyltransferase [EC:2.3.1.5]	170.834	-0.27848	0.124427	-2.2381	0.0252145	0.0475686	Active		K00626	ACAT, atoB; acetyl-CoA C-acetyltransferase [EC:2.3.1.9]	47564	0.262735	0.108453	2.42257	0.015411	0.0584329	Non-differential		K00620	argJ; glutamate N-acetyltransferase / amino-acid N-acetyltransferase [EC:2.3.1.35 2.3.1.1]	6299.07	0.0597472	0.0634369	0.941836	0.346277	0.410644	Non-differential
K00624	E2.3.1.7; carnitine O-acetyltransferase [EC:2.3.1.7]	64.7567	-3.1301	0.592549	-5.28243	1.27479e-07	1.37215e-06	Active		K00627	DLAT, aceF, pdhC; pyruvate dehydrogenase E2 component (dihydrolipoyllysine-residue acetyltransferase) [EC:2.3.1.12]	12958.3	0.283913	0.070362	4.03503	5.45954e-05	0.00100907	Post		K00621	GNPNAT1, GNA1; glucosamine-phosphate N-acetyltransferase [EC:2.3.1.4]	42.2737	-0.0593987	0.214815	-0.276511	0.782156	0.820218	Non-differential
K00625	pta; phosphate acetyltransferase [EC:2.3.1.8]	1528.56	-0.0131818	0.0541589	-0.243392	0.807702	0.852508	Non-differential		K00629	GPAT1_2; glycerol-3-phosphate O-acyltransferase 1/2 [EC:2.3.1.15]	1.06253	-2.99225	1.77511	-1.68567	0.0918589	1	Non-differential		K00622	nat; arylamine N-acetyltransferase [EC:2.3.1.5]	187.411	-0.256162	0.241246	-1.06183	0.288312	0.350629	Non-differential
K00626	ACAT, atoB; acetyl-CoA C-acetyltransferase [EC:2.3.1.9]	40356.9	-0.298117	0.0449419	-6.6334	3.28041e-11	1.36032e-09	Active		K00631	plsB; glycerol-3-phosphate O-acyltransferase [EC:2.3.1.15]	1482.34	0.0836176	0.243488	0.343416	0.731286	0.823465	Non-differential		K00624	E2.3.1.7; carnitine O-acetyltransferase [EC:2.3.1.7]	182.624	-4.25297	0.435545	-9.76472	1.59553e-22	2.34426e-21	Post
K00627	DLAT, aceF, pdhC; pyruvate dehydrogenase E2 component (dihydrolipoyllysine-residue acetyltransferase) [EC:2.3.1.12]	13385.4	0.140616	0.027211	5.16761	2.37107e-07	2.28932e-06	Pre		K00632	fadA, fadI; acetyl-CoA acyltransferase [EC:2.3.1.16]	15566.3	0.461891	0.153152	3.01589	0.00256229	0.0163676	Post		K00625	pta; phosphate acetyltransferase [EC:2.3.1.8]	1438.79	0.462918	0.0929885	4.97823	6.41681e-07	1.94366e-06	Pre
K00629	GPAT1_2; glycerol-3-phosphate O-acyltransferase 1/2 [EC:2.3.1.15]	2.65801	0.0946374	0.7779	0.121657	0.90317	0.925635	Non-differential		K00634	ptb; phosphate butyryltransferase [EC:2.3.1.19]	906.738	-0.330127	0.169201	-1.9511	0.0510456	0.135509	Non-differential		K00626	ACAT, atoB; acetyl-CoA C-acetyltransferase [EC:2.3.1.9]	48473.7	-0.538315	0.0633763	-8.49396	1.99714e-17	1.91779e-16	Post
K00631	plsB; glycerol-3-phosphate O-acyltransferase [EC:2.3.1.15]	1575.06	0.0113826	0.113919	0.0999187	0.920409	0.939581	Non-differential		K00635	tgs, wax-dgat; diacylglycerol O-acyltransferase / wax synthase [EC:2.3.1.20 2.3.1.75]	2514.37	0.166559	0.222321	0.749183	0.453747	0.60099	Non-differential		K00627	DLAT, aceF, pdhC; pyruvate dehydrogenase E2 component (dihydrolipoyllysine-residue acetyltransferase) [EC:2.3.1.12]	15358.4	-0.119308	0.0427377	-2.79164	0.00524425	0.009058	Post
K00632	fadA, fadI; acetyl-CoA acyltransferase [EC:2.3.1.16]	12967.7	-0.128535	0.0358512	-3.58524	0.000336771	0.0011224	Active		K00639	kbl, GCAT; glycine C-acetyltransferase [EC:2.3.1.29]	3727.75	-0.227514	0.18945	-1.20092	0.229783	0.379071	Non-differential		K00629	GPAT1_2; glycerol-3-phosphate O-acyltransferase 1/2 [EC:2.3.1.15]	1.78056	3.07295	1.02082	3.01028	0.00261005	0.00474098	Pre
K00634	ptb; phosphate butyryltransferase [EC:2.3.1.19]	966.761	-0.365615	0.0982857	-3.71992	0.000199284	0.000704079	Active		K00640	cysE; serine O-acetyltransferase [EC:2.3.1.30]	3699.97	-0.161472	0.141535	-1.14086	0.253928	0.405954	Non-differential		K00631	plsB; glycerol-3-phosphate O-acyltransferase [EC:2.3.1.15]	1718.83	-0.0450625	0.133717	-0.336998	0.736118	0.77892	Non-differential
K00635	tgs, wax-dgat; diacylglycerol O-acyltransferase / wax synthase [EC:2.3.1.20 2.3.1.75]	2101.66	-0.430727	0.0825106	-5.22026	1.78672e-07	1.80599e-06	Active		K00641	metX; homoserine O-acetyltransferase/O-succinyltransferase [EC:2.3.1.31 2.3.1.46]	8030.55	-0.155298	0.0796803	-1.94901	0.0512938	0.135801	Non-differential		K00632	fadA, fadI; acetyl-CoA acyltransferase [EC:2.3.1.16]	16401.5	-0.569796	0.0972958	-5.85632	4.73238e-09	1.84568e-08	Post
K00637	SOAT; sterol O-acyltransferase [EC:2.3.1.26]	0.265478	0.800869	3.35476	0.238726	0.811318	1	Non-differential		K00643	E2.3.1.37, ALAS; 5-aminolevulinate synthase [EC:2.3.1.37]	3784.69	-0.442329	0.108484	-4.07738	4.55465e-05	0.000886278	Active		K00634	ptb; phosphate butyryltransferase [EC:2.3.1.19]	956.063	-0.0132661	0.10542	-0.125841	0.899858	0.918989	Non-differential
K00639	kbl, GCAT; glycine C-acetyltransferase [EC:2.3.1.29]	5559.44	0.41854	0.0874013	4.78871	1.67855e-06	1.16259e-05	Pre		K00645	fabD, MCAT, MCT1; [acyl-carrier-protein] S-malonyltransferase [EC:2.3.1.39]	5456.66	0.103717	0.0589581	1.75916	0.0785509	0.183058	Non-differential		K00635	tgs, wax-dgat; diacylglycerol O-acyltransferase / wax synthase [EC:2.3.1.20 2.3.1.75]	2478.17	-0.57894	0.152238	-3.80287	0.000143031	0.000311185	Post
K00640	cysE; serine O-acetyltransferase [EC:2.3.1.30]	3943.08	-0.212003	0.0732088	-2.89587	0.00378114	0.00918175	Active		K00647	fabB; 3-oxoacyl-[acyl-carrier-protein] synthase I [EC:2.3.1.41]	2578.99	-0.136954	0.225207	-0.608123	0.543106	0.678853	Non-differential		K00637	SOAT; sterol O-acyltransferase [EC:2.3.1.26]	0.231597	1.19729	3.08155	0.388537	0.697619	0.745034	Non-differential
K00641	metX; homoserine O-acetyltransferase/O-succinyltransferase [EC:2.3.1.31 2.3.1.46]	8524.77	-0.214644	0.0545738	-3.9331	8.38564e-05	0.000333006	Active		K00648	fabH; 3-oxoacyl-[acyl-carrier-protein] synthase III [EC:2.3.1.180]	9167.83	0.38209	0.128322	2.97759	0.00290527	0.0179844	Post		K00639	kbl, GCAT; glycine C-acetyltransferase [EC:2.3.1.29]	5416.58	0.672598	0.091412	7.35788	1.86858e-13	1.18986e-12	Pre
K00643	E2.3.1.37, ALAS; 5-aminolevulinate synthase [EC:2.3.1.37]	4781.74	-0.0906864	0.0842159	-1.07683	0.281555	0.367882	Non-differential		K00649	GNPAT; glyceronephosphate O-acyltransferase [EC:2.3.1.42]	5.82008	0.0729238	0.759385	0.0960301	0.923497	0.956091	Non-differential		K00640	cysE; serine O-acetyltransferase [EC:2.3.1.30]	4065.45	-0.0259785	0.0729316	-0.356204	0.721687	0.766878	Non-differential
K00645	fabD, MCAT, MCT1; [acyl-carrier-protein] S-malonyltransferase [EC:2.3.1.39]	6023.22	0.10621	0.0370333	2.86795	0.00413138	0.00990215	Pre		K00650	LCAT; lecithin-cholesterol acyltransferase [EC:2.3.1.43]	35.432	-0.0984154	0.332321	-0.296145	0.767119	0.849222	Non-differential		K00641	metX; homoserine O-acetyltransferase/O-succinyltransferase [EC:2.3.1.31 2.3.1.46]	8812.87	-0.0350887	0.0473963	-0.740324	0.459103	0.525176	Non-differential
K00647	fabB; 3-oxoacyl-[acyl-carrier-protein] synthase I [EC:2.3.1.41]	2699.71	-0.22966	0.0844948	-2.71804	0.00656697	0.0148486	Active		K00651	metA; homoserine O-succinyltransferase/O-acetyltransferase [EC:2.3.1.46 2.3.1.31]	924.585	-0.330305	0.145647	-2.26785	0.0233386	0.0777867	Non-differential		K00643	E2.3.1.37, ALAS; 5-aminolevulinate synthase [EC:2.3.1.37]	4527.97	0.375209	0.077852	4.81952	1.43905e-06	4.15605e-06	Pre
K00648	fabH; 3-oxoacyl-[acyl-carrier-protein] synthase III [EC:2.3.1.180]	8521.41	0.0200756	0.055143	0.364064	0.715811	0.774733	Non-differential		K00652	bioF; 8-amino-7-oxononanoate synthase [EC:2.3.1.47]	4949.8	0.176201	0.0865231	2.03647	0.0417036	0.117423	Non-differential		K00645	fabD, MCAT, MCT1; [acyl-carrier-protein] S-malonyltransferase [EC:2.3.1.39]	6559.87	0.0273388	0.0286509	0.954206	0.339979	0.404519	Non-differential
K00649	GNPAT; glyceronephosphate O-acyltransferase [EC:2.3.1.42]	4.45349	-0.723036	0.603056	-1.19895	0.230546	0.3124	Non-differential		K00654	SPT; serine palmitoyltransferase [EC:2.3.1.50]	235.042	-0.399486	0.286246	-1.3956	0.162834	0.299179	Non-differential		K00647	fabB; 3-oxoacyl-[acyl-carrier-protein] synthase I [EC:2.3.1.41]	2806.18	-0.0648015	0.134986	-0.48006	0.631185	0.686616	Non-differential
K00650	LCAT; lecithin-cholesterol acyltransferase [EC:2.3.1.43]	48.4584	0.347081	0.255704	1.35736	0.174668	0.248173	Non-differential		K00655	plsC; 1-acyl-sn-glycerol-3-phosphate acyltransferase [EC:2.3.1.51]	9111.91	0.313447	0.129252	2.42509	0.0153045	0.0581788	Non-differential		K00648	fabH; 3-oxoacyl-[acyl-carrier-protein] synthase III [EC:2.3.1.180]	10256.9	-0.339677	0.0743169	-4.57066	4.86191e-06	1.29829e-05	Post
K00651	metA; homoserine O-succinyltransferase/O-acetyltransferase [EC:2.3.1.46 2.3.1.31]	975.227	-0.38789	0.0641391	-6.04763	1.4699e-09	3.23429e-08	Active		K00656	E2.3.1.54, pflD; formate C-acetyltransferase [EC:2.3.1.54]	258.719	-0.932557	0.284996	-3.27217	0.00106724	0.00895086	Active		K00649	GNPAT; glyceronephosphate O-acyltransferase [EC:2.3.1.42]	5.10079	-0.81869	0.494268	-1.65637	0.0976476	0.132328	Non-differential
K00652	bioF; 8-amino-7-oxononanoate synthase [EC:2.3.1.47]	4798.6	-0.0951972	0.0438286	-2.17203	0.0298531	0.055067	Non-differential		K00657	speG, SAT; diamine N-acetyltransferase [EC:2.3.1.57]	1359.98	0.360774	0.19872	1.81549	0.0694488	0.168229	Non-differential		K00650	LCAT; lecithin-cholesterol acyltransferase [EC:2.3.1.43]	48.7416	0.467273	0.235115	1.98742	0.0468756	0.0676428	Non-differential
K00654	SPT; serine palmitoyltransferase [EC:2.3.1.50]	269.18	-0.27027	0.108604	-2.48858	0.0128256	0.0262891	Active		K00658	DLST, sucB; 2-oxoglutarate dehydrogenase E2 component (dihydrolipoamide succinyltransferase) [EC:2.3.1.61]	9068.4	0.225411	0.0759747	2.96692	0.00300798	0.0183783	Post		K00651	metA; homoserine O-succinyltransferase/O-acetyltransferase [EC:2.3.1.46 2.3.1.31]	966.152	-0.0347846	0.0920084	-0.378059	0.705387	0.751321	Non-differential
K00655	plsC; 1-acyl-sn-glycerol-3-phosphate acyltransferase [EC:2.3.1.51]	8588.96	-0.0191589	0.0583431	-0.328383	0.742622	0.797481	Non-differential		K00659	BAAT; bile acid-CoA:amino acid N-acyltransferase [EC:2.3.1.65 3.1.2.2]	30.3889	1.19872	0.357466	3.35338	0.000798322	0.00723027	Post		K00652	bioF; 8-amino-7-oxononanoate synthase [EC:2.3.1.47]	5458.58	-0.246855	0.044254	-5.57814	2.43109e-08	8.8106e-08	Post
K00656	E2.3.1.54, pflD; formate C-acetyltransferase [EC:2.3.1.54]	310.442	-0.604278	0.14487	-4.17118	3.03032e-05	0.000138245	Active		K00660	CHS; chalcone synthase [EC:2.3.1.74]	1.5521	1.56948	2.08223	0.753748	0.451001	0.598492	Non-differential		K00654	SPT; serine palmitoyltransferase [EC:2.3.1.50]	259.15	0.157046	0.172198	0.912012	0.361762	0.427068	Non-differential
K00657	speG, SAT; diamine N-acetyltransferase [EC:2.3.1.57]	1134.7	-0.230888	0.118611	-1.9466	0.0515823	0.0883	Non-differential		K00665	FASN; fatty acid synthase, animal type [EC:2.3.1.85]	8.19413	-0.0426804	0.58068	-0.0735006	0.941408	0.967162	Non-differential		K00655	plsC; 1-acyl-sn-glycerol-3-phosphate acyltransferase [EC:2.3.1.51]	10148.4	-0.310423	0.0741424	-4.18685	2.82852e-05	6.80373e-05	Post
K00658	DLST, sucB; 2-oxoglutarate dehydrogenase E2 component (dihydrolipoamide succinyltransferase) [EC:2.3.1.61]	8523.39	-0.112405	0.0465584	-2.41429	0.0157659	0.0316051	Active		K00667	FAS2; fatty acid synthase subunit alpha, fungi type [EC:2.3.1.86]	14.4504	-0.00784268	0.784469	-0.00999744	0.992023	0.995739	Non-differential		K00656	E2.3.1.54, pflD; formate C-acetyltransferase [EC:2.3.1.54]	259.809	0.350745	0.19869	1.76529	0.0775158	0.107012	Non-differential
K00659	BAAT; bile acid-CoA:amino acid N-acyltransferase [EC:2.3.1.65 3.1.2.2]	21.7927	0.363621	0.291836	1.24598	0.212773	0.291432	Non-differential		K00668	FAS1; fatty acid synthase subunit beta, fungi type [EC:2.3.1.86]	13.5436	0.0209476	0.791799	0.0264557	0.978894	0.98964	Non-differential		K00657	speG, SAT; diamine N-acetyltransferase [EC:2.3.1.57]	1400.4	-0.571079	0.105767	-5.39942	6.68571e-08	2.27332e-07	Post
K00660	CHS; chalcone synthase [EC:2.3.1.74]	4.57303	2.86798	1.03549	2.7697	0.00561087	0.0129124	Pre		K00672	ftr; formylmethanofuran--tetrahydromethanopterin N-formyltransferase [EC:2.3.1.101]	255.656	-1.70689	0.348998	-4.89083	1.00414e-06	5.14819e-05	Active		K00658	DLST, sucB; 2-oxoglutarate dehydrogenase E2 component (dihydrolipoamide succinyltransferase) [EC:2.3.1.61]	9879.28	-0.313856	0.0358232	-8.76126	1.93084e-18	2.0195e-17	Post
K00665	FASN; fatty acid synthase, animal type [EC:2.3.1.85]	9.93991	0.180685	0.472314	0.382551	0.702052	0.763162	Non-differential		K00673	astA; arginine N-succinyltransferase [EC:2.3.1.109]	636.311	-0.613583	0.346465	-1.77098	0.0765637	0.180297	Non-differential		K00659	BAAT; bile acid-CoA:amino acid N-acyltransferase [EC:2.3.1.65 3.1.2.2]	33.3776	-0.820365	0.213899	-3.83529	0.000125418	0.00027515	Post
K00667	FAS2; fatty acid synthase subunit alpha, fungi type [EC:2.3.1.86]	14.2502	-0.271078	0.39499	-0.686291	0.492529	0.577519	Non-differential		K00674	dapD; 2,3,4,5-tetrahydropyridine-2,6-dicarboxylate N-succinyltransferase [EC:2.3.1.117]	3662.98	-0.00558651	0.089621	-0.0623348	0.950296	0.97189	Non-differential		K00660	CHS; chalcone synthase [EC:2.3.1.74]	4.86958	1.42127	0.834745	1.70264	0.0886355	0.121107	Non-differential
K00668	FAS1; fatty acid synthase subunit beta, fungi type [EC:2.3.1.86]	11.9065	-0.498274	0.45388	-1.09781	0.272288	0.357361	Non-differential		K00677	lpxA; UDP-N-acetylglucosamine acyltransferase [EC:2.3.1.129]	2819.85	-0.164475	0.14272	-1.15243	0.249143	0.40004	Non-differential		K00665	FASN; fatty acid synthase, animal type [EC:2.3.1.85]	10.4221	0.259526	0.366496	0.708127	0.478866	0.544298	Non-differential
K00672	ftr; formylmethanofuran--tetrahydromethanopterin N-formyltransferase [EC:2.3.1.101]	735.096	0.739825	0.201687	3.66819	0.000244271	0.000846379	Pre		K00679	E2.3.1.158; phospholipid:diacylglycerol acyltransferase [EC:2.3.1.158]	1.79973	-3.03556	1.56991	-1.93358	0.0531642	0.139438	Non-differential		K00667	FAS2; fatty acid synthase subunit alpha, fungi type [EC:2.3.1.86]	15.3947	-0.213128	0.516866	-0.412348	0.680084	0.730214	Non-differential
K00673	astA; arginine N-succinyltransferase [EC:2.3.1.109]	476.833	-1.6393	0.290933	-5.63462	1.75443e-08	2.62718e-07	Active		K00681	ggt; gamma-glutamyltranspeptidase / glutathione hydrolase [EC:2.3.2.2 3.4.19.13]	16242.2	-0.277437	0.0984658	-2.8176	0.00483844	0.0256772	Active		K00668	FAS1; fatty acid synthase subunit beta, fungi type [EC:2.3.1.86]	13.2441	-0.475349	0.549725	-0.864703	0.387202	0.453238	Non-differential
K00674	dapD; 2,3,4,5-tetrahydropyridine-2,6-dicarboxylate N-succinyltransferase [EC:2.3.1.117]	3720.84	-0.169162	0.0437201	-3.86921	0.00010919	0.00041697	Active		K00682	GGCT; gamma-glutamylcyclotransferase [EC:4.3.2.9]	1.88463	-4.04358	1.96609	-2.05666	0.0397192	0.113461	Non-differential		K00672	ftr; formylmethanofuran--tetrahydromethanopterin N-formyltransferase [EC:2.3.1.101]	577.615	2.46959	0.164779	14.9872	8.89787e-51	1.1185e-48	Pre
K00677	lpxA; UDP-N-acetylglucosamine acyltransferase [EC:2.3.1.129]	3390.89	0.0397482	0.0438819	0.905801	0.365041	0.454388	Non-differential		K00687	pbp2B, penA; penicillin-binding protein 2B	1.3249	-1.03694	1.91985	-0.540118	0.589116	0.713376	Non-differential		K00673	astA; arginine N-succinyltransferase [EC:2.3.1.109]	444.813	-0.995749	0.108789	-9.15305	5.53487e-20	6.62622e-19	Post
K00679	E2.3.1.158; phospholipid:diacylglycerol acyltransferase [EC:2.3.1.158]	1.47632	-4.45987	1.44603	-3.0842	0.00204098	0.00539564	Active		K00688	PYG, glgP; glycogen phosphorylase [EC:2.4.1.1]	11084.6	-0.364696	0.132505	-2.75232	0.00591741	0.0295655	Active		K00674	dapD; 2,3,4,5-tetrahydropyridine-2,6-dicarboxylate N-succinyltransferase [EC:2.3.1.117]	4016.04	-0.139993	0.0433642	-3.2283	0.00124528	0.00238312	Post
K00681	ggt; gamma-glutamyltranspeptidase / glutathione hydrolase [EC:2.3.2.2 3.4.19.13]	20187.6	0.0127651	0.0275359	0.463581	0.642948	0.713541	Non-differential		K00689	E2.4.1.5; dextransucrase [EC:2.4.1.5]	75.3242	0.102501	0.316234	0.324132	0.745838	0.833407	Non-differential		K00677	lpxA; UDP-N-acetylglucosamine acyltransferase [EC:2.3.1.129]	3433.16	0.231616	0.0762588	3.03723	0.00238762	0.00437204	Pre
K00682	GGCT; gamma-glutamylcyclotransferase [EC:4.3.2.9]	16.4371	1.78611	0.511293	3.49332	0.000477063	0.00152026	Pre		K00690	E2.4.1.7; sucrose phosphorylase [EC:2.4.1.7]	156.248	0.530299	0.432813	1.22524	0.220486	0.368685	Non-differential		K00679	E2.3.1.158; phospholipid:diacylglycerol acyltransferase [EC:2.3.1.158]	0.316133	-1.38439	2.80828	-0.492967	0.622036	0.678294	Non-differential
K00687	pbp2B, penA; penicillin-binding protein 2B	6.00693	1.506	0.638222	2.35969	0.0182903	0.0360073	Pre		K00691	mapA; maltose phosphorylase [EC:2.4.1.8]	328.497	0.291295	0.297524	0.979062	0.327549	0.48317	Non-differential		K00681	ggt; gamma-glutamyltranspeptidase / glutathione hydrolase [EC:2.3.2.2 3.4.19.13]	19864.5	0.315697	0.0492151	6.41463	1.41166e-10	6.58581e-10	Pre
K00688	PYG, glgP; glycogen phosphorylase [EC:2.4.1.1]	15485.5	0.181614	0.0744263	2.44019	0.0146795	0.0297033	Pre		K00692	sacB; levansucrase [EC:2.4.1.10]	50.9528	-2.48445	0.527708	-4.708	2.50156e-06	0.000103617	Active		K00682	GGCT; gamma-glutamylcyclotransferase [EC:4.3.2.9]	13.0665	6.07149	0.810242	7.49343	6.70979e-14	4.47407e-13	Pre
K00689	E2.4.1.5; dextransucrase [EC:2.4.1.5]	71.6258	-0.1921	0.18397	-1.04419	0.296396	0.383247	Non-differential		K00693	GYS; glycogen synthase [EC:2.4.1.11]	34.0141	0.0962851	0.282739	0.340544	0.733447	0.824652	Non-differential		K00687	pbp2B, penA; penicillin-binding protein 2B	5.15722	2.70865	0.638109	4.2448	2.18788e-05	5.32306e-05	Pre
K00690	E2.4.1.7; sucrose phosphorylase [EC:2.4.1.7]	179.157	0.550905	0.165965	3.3194	0.000902127	0.00263589	Pre		K00694	bcsA; cellulose synthase (UDP-forming) [EC:2.4.1.12]	4924.73	0.315563	0.139473	2.26254	0.0236638	0.0784531	Non-differential		K00688	PYG, glgP; glycogen phosphorylase [EC:2.4.1.1]	14788.9	0.570406	0.0548291	10.4033	2.39401e-25	4.56475e-24	Pre
K00691	mapA; maltose phosphorylase [EC:2.4.1.8]	366.869	0.298744	0.150347	1.98702	0.0469198	0.0813674	Non-differential		K00695	SUS; sucrose synthase [EC:2.4.1.13]	12.8337	-1.36126	0.762046	-1.78632	0.0740474	0.176032	Non-differential		K00689	E2.4.1.5; dextransucrase [EC:2.4.1.5]	80.3981	-0.28392	0.193476	-1.46747	0.142249	0.185582	Non-differential
K00692	sacB; levansucrase [EC:2.4.1.10]	136.557	0.321922	0.297961	1.08042	0.279956	0.366162	Non-differential		K00696	E2.4.1.14; sucrose-phosphate synthase [EC:2.4.1.14]	51.2687	0.231684	0.318904	0.726501	0.467532	0.613525	Non-differential		K00690	E2.4.1.7; sucrose phosphorylase [EC:2.4.1.7]	209.993	0.0700036	0.265199	0.263967	0.791806	0.82778	Non-differential
K00693	GYS; glycogen synthase [EC:2.4.1.11]	30.3511	-0.353423	0.203588	-1.73597	0.0825684	0.132179	Non-differential		K00697	otsA; trehalose 6-phosphate synthase [EC:2.4.1.15 2.4.1.347]	6411.02	-0.096158	0.093647	-1.02681	0.304509	0.460591	Non-differential		K00691	mapA; maltose phosphorylase [EC:2.4.1.8]	413.985	0.034731	0.184571	0.188171	0.850743	0.878445	Non-differential
K00694	bcsA; cellulose synthase (UDP-forming) [EC:2.4.1.12]	3710.66	-0.514015	0.0901445	-5.70213	1.18322e-08	1.88529e-07	Active		K00698	CHS1; chitin synthase [EC:2.4.1.16]	5.04771	-1.327	0.616432	-2.15271	0.0313415	0.0965926	Non-differential		K00692	sacB; levansucrase [EC:2.4.1.10]	97.3383	2.82905	0.256682	11.0216	3.00678e-28	7.39494e-27	Pre
K00695	SUS; sucrose synthase [EC:2.4.1.13]	62.6824	1.74139	0.414234	4.20389	2.62367e-05	0.000121764	Pre		K00699	UGT; glucuronosyltransferase [EC:2.4.1.17]	8.92314	-1.277	0.677283	-1.88548	0.0593652	0.151331	Non-differential		K00693	GYS; glycogen synthase [EC:2.4.1.11]	34.5104	-0.431613	0.182065	-2.37066	0.0177564	0.02774	Post
K00696	E2.4.1.14; sucrose-phosphate synthase [EC:2.4.1.14]	66.7298	0.502282	0.196961	2.55016	0.0107674	0.0226716	Pre		K00700	GBE1, glgB; 1,4-alpha-glucan branching enzyme [EC:2.4.1.18]	10316.9	-0.137992	0.0681419	-2.02507	0.0428605	0.119766	Non-differential		K00694	bcsA; cellulose synthase (UDP-forming) [EC:2.4.1.12]	4671.95	-0.806553	0.0671065	-12.019	2.82377e-33	1.00883e-31	Post
K00697	otsA; trehalose 6-phosphate synthase [EC:2.4.1.15 2.4.1.347]	6757.23	-0.174949	0.0522639	-3.34742	0.000815679	0.00241676	Active		K00701	cgt; cyclomaltodextrin glucanotransferase [EC:2.4.1.19]	137.586	0.432229	0.347267	1.24466	0.213257	0.359863	Non-differential		K00695	SUS; sucrose synthase [EC:2.4.1.13]	52.6979	3.12508	0.30265	10.3257	5.39124e-25	9.89073e-24	Pre
K00698	CHS1; chitin synthase [EC:2.4.1.16]	7.16788	-0.468741	0.451533	-1.03811	0.299219	0.386279	Non-differential		K00702	E2.4.1.20; cellobiose phosphorylase [EC:2.4.1.20]	1225.88	0.134101	0.205872	0.65138	0.514801	0.656416	Non-differential		K00696	E2.4.1.14; sucrose-phosphate synthase [EC:2.4.1.14]	72.5442	0.324234	0.159988	2.02662	0.0427017	0.0620683	Non-differential
K00699	UGT; glucuronosyltransferase [EC:2.4.1.17]	17.9234	0.284533	0.408642	0.69629	0.486247	0.571292	Non-differential		K00703	glgA; starch synthase [EC:2.4.1.21]	3379.51	-0.270926	0.142793	-1.89734	0.0577831	0.147997	Non-differential		K00697	otsA; trehalose 6-phosphate synthase [EC:2.4.1.15 2.4.1.347]	7097.11	-0.0563185	0.049476	-1.1383	0.254995	0.314885	Non-differential
K00700	GBE1, glgB; 1,4-alpha-glucan branching enzyme [EC:2.4.1.18]	12160.2	0.0224797	0.0266697	0.842893	0.399289	0.487634	Non-differential		K00705	malQ; 4-alpha-glucanotransferase [EC:2.4.1.25]	6500.12	-0.210476	0.086647	-2.42912	0.0151354	0.0577221	Non-differential		K00698	CHS1; chitin synthase [EC:2.4.1.16]	5.53237	0.88914	0.446882	1.98965	0.0466293	0.067316	Non-differential
K00701	cgt; cyclomaltodextrin glucanotransferase [EC:2.4.1.19]	77.3831	-1.11483	0.247649	-4.50167	6.74208e-06	3.76637e-05	Active		K00706	E2.4.1.34; 1,3-beta-glucan synthase [EC:2.4.1.34]	0.159178	-1.71068	3.24367	-0.527391	0.597922	1	Non-differential		K00699	UGT; glucuronosyltransferase [EC:2.4.1.17]	14.4856	1.6006	0.417531	3.83349	0.000126338	0.000276998	Pre
K00702	E2.4.1.20; cellobiose phosphorylase [EC:2.4.1.20]	1609.39	0.477136	0.137809	3.46231	0.000535563	0.00167532	Pre		K00709	ABO; histo-blood group ABO system transferase [EC:2.4.1.40 2.4.1.37]	2.85047	3.05188	1.50527	2.02747	0.0426147	0.119192	Non-differential		K00700	GBE1, glgB; 1,4-alpha-glucan branching enzyme [EC:2.4.1.18]	12428.8	0.185939	0.0289459	6.42367	1.33023e-10	6.21874e-10	Pre
K00703	glgA; starch synthase [EC:2.4.1.21]	4588.2	0.198801	0.0502868	3.95335	7.7066e-05	0.000310037	Pre		K00710	GALNT; polypeptide N-acetylgalactosaminyltransferase [EC:2.4.1.41]	5.81991	-1.10978	0.905762	-1.22524	0.220483	0.368685	Non-differential		K00701	cgt; cyclomaltodextrin glucanotransferase [EC:2.4.1.19]	111.175	-1.53676	0.201087	-7.64225	2.13451e-14	1.49344e-13	Post
K00705	malQ; 4-alpha-glucanotransferase [EC:2.4.1.25]	8219.21	0.105244	0.0415947	2.53024	0.0113984	0.0237323	Pre		K00712	tagE; poly(glycerol-phosphate) alpha-glucosyltransferase [EC:2.4.1.52]	324.985	0.799212	0.283887	2.81524	0.00487403	0.0257249	Post		K00702	E2.4.1.20; cellobiose phosphorylase [EC:2.4.1.20]	1707.88	0.366517	0.108932	3.36463	0.000766457	0.00151815	Pre
K00706	E2.4.1.34; 1,3-beta-glucan synthase [EC:2.4.1.34]	2.04853	2.1725	1.331	1.63223	0.102631	0.159175	Non-differential		K00713	waaD; UDP-glucose:(glucosyl)LPS alpha-1,2-glucosyltransferase [EC:2.4.1.-]	331.302	0.227587	0.221383	1.02802	0.303939	0.459965	Non-differential		K00703	glgA; starch synthase [EC:2.4.1.21]	4476.23	0.495194	0.0739729	6.69427	2.16758e-11	1.11551e-10	Pre
K00709	ABO; histo-blood group ABO system transferase [EC:2.4.1.40 2.4.1.37]	0.305249	-0.789638	2.36909	-0.333308	0.738901	1	Non-differential		K00720	UGCG; ceramide glucosyltransferase [EC:2.4.1.80]	2268.8	-0.243223	0.277435	-0.876686	0.380657	0.537312	Non-differential		K00705	malQ; 4-alpha-glucanotransferase [EC:2.4.1.25]	8193.34	0.340396	0.0378603	8.99086	2.45299e-19	2.77978e-18	Pre
K00710	GALNT; polypeptide N-acetylgalactosaminyltransferase [EC:2.4.1.41]	10.2419	0.0769275	0.448048	0.171695	0.863678	0.895948	Non-differential		K00721	DPM1; dolichol-phosphate mannosyltransferase [EC:2.4.1.83]	9445.39	0.363182	0.0973103	3.73221	0.000189808	0.00262701	Post		K00706	E2.4.1.34; 1,3-beta-glucan synthase [EC:2.4.1.34]	1.65626	3.92951	1.27493	3.08215	0.00205513	0.00380842	Pre
K00712	tagE; poly(glycerol-phosphate) alpha-glucosyltransferase [EC:2.4.1.52]	276.777	0.266483	0.103554	2.57336	0.0100716	0.0214095	Pre		K00722	GBGT1; globoside alpha-N-acetylgalactosaminyltransferase [EC:2.4.1.88]	0.922892	2.75992	2.4158	1.14245	0.253269	1	Non-differential		K00709	ABO; histo-blood group ABO system transferase [EC:2.4.1.40 2.4.1.37]	2.3276	-3.88242	1.05773	-3.67051	0.000242071	0.00051078	Post
K00713	waaD; UDP-glucose:(glucosyl)LPS alpha-1,2-glucosyltransferase [EC:2.4.1.-]	428.082	0.526901	0.144337	3.65048	0.000261749	0.000898278	Pre		K00728	POMT, pmt; dolichyl-phosphate-mannose-protein mannosyltransferase [EC:2.4.1.109]	3033.11	0.549297	0.179494	3.06025	0.00221156	0.0148343	Post		K00710	GALNT; polypeptide N-acetylgalactosaminyltransferase [EC:2.4.1.41]	8.37553	1.23127	0.540035	2.27998	0.0226092	0.0345071	Pre
K00720	UGCG; ceramide glucosyltransferase [EC:2.4.1.80]	3436.76	0.435923	0.0852553	5.11315	3.16828e-07	2.9196e-06	Pre		K00729	ALG5; dolichyl-phosphate beta-glucosyltransferase [EC:2.4.1.117]	81.5491	-0.251431	0.532189	-0.472447	0.636608	0.753005	Non-differential		K00712	tagE; poly(glycerol-phosphate) alpha-glucosyltransferase [EC:2.4.1.52]	370.848	-0.507462	0.174488	-2.90829	0.00363416	0.00644091	Post
K00721	DPM1; dolichol-phosphate mannosyltransferase [EC:2.4.1.83]	9121.6	0.0793573	0.030888	2.56919	0.0101935	0.0216416	Pre		K00731	C1GALT1; glycoprotein-N-acetylgalactosamine 3-beta-galactosyltransferase [EC:2.4.1.122]	55.2645	-0.23599	0.34549	-0.683059	0.49457	0.637387	Non-differential		K00713	waaD; UDP-glucose:(glucosyl)LPS alpha-1,2-glucosyltransferase [EC:2.4.1.-]	463.659	0.324232	0.114796	2.82441	0.00473671	0.00823908	Pre
K00727	GCNT1; beta-1,3-galactosyl-O-glycosyl-glycoprotein beta-1,6-N-acetylglucosaminyltransferase [EC:2.4.1.102]	1.20875	2.84996	1.40562	2.02755	0.0426059	0.0747944	Non-differential		K00733	B4GALT7; xylosylprotein 4-beta-galactosyltransferase [EC:2.4.1.133]	4.68365	-0.0888736	0.783009	-0.113503	0.909632	0.947244	Non-differential		K00720	UGCG; ceramide glucosyltransferase [EC:2.4.1.80]	3331	0.708333	0.166474	4.25491	2.09129e-05	5.11556e-05	Pre
K00728	POMT, pmt; dolichyl-phosphate-mannose-protein mannosyltransferase [EC:2.4.1.109]	2542.92	-0.0222619	0.0740599	-0.300594	0.763724	0.816752	Non-differential		K00734	B3GALT6; galactosylxylosylprotein 3-beta-galactosyltransferase [EC:2.4.1.134]	0.787449	-1.99923	1.93351	-1.03399	0.301141	1	Non-differential		K00721	DPM1; dolichol-phosphate mannosyltransferase [EC:2.4.1.83]	10818.6	-0.258668	0.0551346	-4.69157	2.71112e-06	7.50227e-06	Post
K00729	ALG5; dolichyl-phosphate beta-glucosyltransferase [EC:2.4.1.117]	158.173	0.862064	0.233974	3.68445	0.000229196	0.000801011	Pre		K00737	MGAT3; beta-1,4-mannosyl-glycoprotein beta-1,4-N-acetylglucosaminyltransferase [EC:2.4.1.144]	60.1986	2.44289	0.492135	4.96387	6.91037e-07	3.84373e-05	Post		K00722	GBGT1; globoside alpha-N-acetylgalactosaminyltransferase [EC:2.4.1.88]	0.735642	-3.27771	2.00201	-1.63721	0.101587	0.136847	Non-differential
K00731	C1GALT1; glycoprotein-N-acetylgalactosamine 3-beta-galactosyltransferase [EC:2.4.1.122]	43.0774	-1.04492	0.244687	-4.27042	1.95108e-05	9.38405e-05	Active		K00738	MGAT4A_B; alpha-1,3-mannosylglycoprotein beta-1,4-N-acetylglucosaminyltransferase A/B [EC:2.4.1.145]	0.235836	-0.272403	3.2603	-0.0835517	0.933413	1	Non-differential		K00727	GCNT1; beta-1,3-galactosyl-O-glycosyl-glycoprotein beta-1,6-N-acetylglucosaminyltransferase [EC:2.4.1.102]	1.05598	3.25498	1.21468	2.67969	0.00736898	0.0123936	Pre
K00733	B4GALT7; xylosylprotein 4-beta-galactosyltransferase [EC:2.4.1.133]	2.87218	-1.62613	0.745203	-2.18214	0.0290994	0.0537686	Non-differential		K00742	GCNT2; N-acetyllactosaminide beta-1,6-N-acetylglucosaminyltransferase [EC:2.4.1.150]	2.3054	2.4749	1.80871	1.36833	0.17121	0.309638	Non-differential		K00728	POMT, pmt; dolichyl-phosphate-mannose-protein mannosyltransferase [EC:2.4.1.109]	3271.08	-0.552389	0.119563	-4.62005	3.83653e-06	1.0392e-05	Post
K00734	B3GALT6; galactosylxylosylprotein 3-beta-galactosyltransferase [EC:2.4.1.134]	2.01277	0.244862	1.02494	0.238903	0.811181	0.855303	Non-differential		K00743	GGTA1; N-acetyllactosaminide 3-alpha-galactosyltransferase [EC:2.4.1.87]	12.4606	-2.10274	0.728849	-2.88501	0.00391399	0.0219376	Active		K00729	ALG5; dolichyl-phosphate beta-glucosyltransferase [EC:2.4.1.117]	149.947	1.15725	0.307512	3.76326	0.00016771	0.000361172	Pre
K00737	MGAT3; beta-1,4-mannosyl-glycoprotein beta-1,4-N-acetylglucosaminyltransferase [EC:2.4.1.144]	19.0519	0.206363	0.297029	0.694757	0.487208	0.572213	Non-differential		K00748	lpxB; lipid-A-disaccharide synthase [EC:2.4.1.182]	2737.98	-0.261871	0.200579	-1.30558	0.191697	0.334788	Non-differential		K00731	C1GALT1; glycoprotein-N-acetylgalactosamine 3-beta-galactosyltransferase [EC:2.4.1.122]	46.0642	-0.788053	0.268806	-2.93168	0.00337133	0.00600173	Post
K00738	MGAT4A_B; alpha-1,3-mannosylglycoprotein beta-1,4-N-acetylglucosaminyltransferase A/B [EC:2.4.1.145]	3.14303	3.46916	1.13093	3.06753	0.00215838	0.00567771	Pre		K00750	GYG1, GYG2; glycogenin [EC:2.4.1.186]	13.7636	-0.789248	0.579543	-1.36185	0.173246	0.312278	Non-differential		K00733	B4GALT7; xylosylprotein 4-beta-galactosyltransferase [EC:2.4.1.133]	3.3789	-1.51529	0.618264	-2.45087	0.0142511	0.0226549	Post
K00742	GCNT2; N-acetyllactosaminide beta-1,6-N-acetylglucosaminyltransferase [EC:2.4.1.150]	0.3291	-1.37618	2.89882	-0.474738	0.634974	1	Non-differential		K00753	E2.4.1.214; glycoprotein 3-alpha-L-fucosyltransferase [EC:2.4.1.214]	0.483172	-2.3829	3.03418	-0.785352	0.432247	1	Non-differential		K00734	B3GALT6; galactosylxylosylprotein 3-beta-galactosyltransferase [EC:2.4.1.134]	1.51263	2.37377	1.06545	2.22795	0.0258837	0.0391049	Pre
K00743	GGTA1; N-acetyllactosaminide 3-alpha-galactosyltransferase [EC:2.4.1.87]	39.6398	0.703994	0.382745	1.83933	0.0658668	0.109087	Non-differential		K00756	pdp; pyrimidine-nucleoside phosphorylase [EC:2.4.2.2]	2688.54	0.138482	0.136632	1.01354	0.310801	0.467113	Non-differential		K00737	MGAT3; beta-1,4-mannosyl-glycoprotein beta-1,4-N-acetylglucosaminyltransferase [EC:2.4.1.144]	55.7521	-2.20947	0.315119	-7.01155	2.35691e-12	1.33992e-11	Post
K00748	lpxB; lipid-A-disaccharide synthase [EC:2.4.1.182]	3597.36	0.136888	0.0432638	3.16403	0.00155603	0.00425441	Pre		K00757	udp, UPP; uridine phosphorylase [EC:2.4.2.3]	701.494	1.51818	0.23025	6.59362	4.2922e-11	2.81187e-08	Post		K00738	MGAT4A_B; alpha-1,3-mannosylglycoprotein beta-1,4-N-acetylglucosaminyltransferase A/B [EC:2.4.1.145]	2.77905	3.76858	0.900375	4.18557	2.84452e-05	6.83975e-05	Pre
K00750	GYG1, GYG2; glycogenin [EC:2.4.1.186]	11.4436	-1.46235	0.37519	-3.89763	9.71373e-05	0.000376953	Active		K00758	deoA, TYMP; thymidine phosphorylase [EC:2.4.2.4]	2374.82	0.178929	0.113021	1.58315	0.113388	0.234738	Non-differential		K00742	GCNT2; N-acetyllactosaminide beta-1,6-N-acetylglucosaminyltransferase [EC:2.4.1.150]	1.809	-3.80481	1.34002	-2.83937	0.00452025	0.0078817	Post
K00753	E2.4.1.214; glycoprotein 3-alpha-L-fucosyltransferase [EC:2.4.1.214]	0.733045	-1.30487	1.75135	-0.745065	0.456233	0.542628	Non-differential		K00759	APRT, apt; adenine phosphoribosyltransferase [EC:2.4.2.7]	4128.04	0.055687	0.0655416	0.849643	0.395523	0.550262	Non-differential		K00743	GGTA1; N-acetyllactosaminide 3-alpha-galactosyltransferase [EC:2.4.1.87]	30.3152	2.81419	0.270535	10.4023	2.42069e-25	4.59282e-24	Pre
K00756	pdp; pyrimidine-nucleoside phosphorylase [EC:2.4.2.2]	3449.71	0.434753	0.0716558	6.06724	1.3013e-09	2.9227e-08	Pre		K00760	hprT, hpt, HPRT1; hypoxanthine phosphoribosyltransferase [EC:2.4.2.8]	4066.21	0.324426	0.110989	2.92305	0.00346621	0.0201049	Post		K00748	lpxB; lipid-A-disaccharide synthase [EC:2.4.1.182]	3526.59	0.42969	0.11692	3.67509	0.000237764	0.000502473	Pre
K00757	udp, UPP; uridine phosphorylase [EC:2.4.2.3]	559.776	0.883181	0.134998	6.5422	6.06216e-11	2.28001e-09	Pre		K00761	upp, UPRT; uracil phosphoribosyltransferase [EC:2.4.2.9]	2750.7	0.11359	0.107596	1.05571	0.2911	0.44728	Non-differential		K00750	GYG1, GYG2; glycogenin [EC:2.4.1.186]	9.17066	-0.52124	0.415163	-1.25551	0.209295	0.263864	Non-differential
K00758	deoA, TYMP; thymidine phosphorylase [EC:2.4.2.4]	2371.53	-0.0276058	0.0591646	-0.466593	0.640791	0.711513	Non-differential		K00762	pyrE; orotate phosphoribosyltransferase [EC:2.4.2.10]	4240.87	0.261632	0.0894242	2.92574	0.00343634	0.0200007	Post		K00753	E2.4.1.214; glycoprotein 3-alpha-L-fucosyltransferase [EC:2.4.1.214]	0.362995	1.11811	2.2364	0.499963	0.617101	0.674213	Non-differential
K00759	APRT, apt; adenine phosphoribosyltransferase [EC:2.4.2.7]	4504.76	0.0399842	0.0320065	1.24925	0.211572	0.290401	Non-differential		K00763	pncB, NAPRT1; nicotinate phosphoribosyltransferase [EC:6.3.4.21]	3640.48	0.157469	0.13457	1.17016	0.241936	0.39247	Non-differential		K00756	pdp; pyrimidine-nucleoside phosphorylase [EC:2.4.2.2]	3677.88	0.321095	0.076606	4.19152	2.77098e-05	6.67947e-05	Pre
K00760	hprT, hpt, HPRT1; hypoxanthine phosphoribosyltransferase [EC:2.4.2.8]	4317.12	0.234292	0.0461877	5.0726	3.92407e-07	3.47737e-06	Pre		K00764	purF, PPAT; amidophosphoribosyltransferase [EC:2.4.2.14]	6822.7	-0.0499683	0.103502	-0.482778	0.629254	0.748125	Non-differential		K00757	udp, UPP; uridine phosphorylase [EC:2.4.2.3]	862.174	-0.608447	0.143157	-4.2502	2.1358e-05	5.20942e-05	Post
K00761	upp, UPRT; uracil phosphoribosyltransferase [EC:2.4.2.9]	2902.93	0.0266454	0.0321456	0.828898	0.407162	0.495379	Non-differential		K00765	hisG; ATP phosphoribosyltransferase [EC:2.4.2.17]	4895.94	0.13238	0.0588822	2.24821	0.0245626	0.0807252	Non-differential		K00758	deoA, TYMP; thymidine phosphorylase [EC:2.4.2.4]	2681.49	-0.184212	0.0662352	-2.78117	0.00541628	0.00933139	Post
K00762	pyrE; orotate phosphoribosyltransferase [EC:2.4.2.10]	4276.72	0.0695667	0.0291089	2.38987	0.0168541	0.0334857	Pre		K00766	trpD; anthranilate phosphoribosyltransferase [EC:2.4.2.18]	4996.8	-0.00132066	0.0662652	-0.0199299	0.984099	0.992452	Non-differential		K00759	APRT, apt; adenine phosphoribosyltransferase [EC:2.4.2.7]	4866.44	0.00746407	0.0383286	0.194739	0.845597	0.87432	Non-differential
K00763	pncB, NAPRT1; nicotinate phosphoribosyltransferase [EC:6.3.4.21]	3470.69	-0.146675	0.0512936	-2.85952	0.00424281	0.0101354	Active		K00767	nadC, QPRT; nicotinate-nucleotide pyrophosphorylase (carboxylating) [EC:2.4.2.19]	4917.65	0.0938554	0.0620285	1.5131	0.130254	0.258665	Non-differential		K00760	hprT, hpt, HPRT1; hypoxanthine phosphoribosyltransferase [EC:2.4.2.8]	4962.41	-0.0669652	0.0700844	-0.955493	0.339328	0.403886	Non-differential
K00764	purF, PPAT; amidophosphoribosyltransferase [EC:2.4.2.14]	8254.52	0.154156	0.0491502	3.13643	0.00171019	0.00463051	Pre		K00768	E2.4.2.21, cobU, cobT; nicotinate-nucleotide--dimethylbenzimidazole phosphoribosyltransferase [EC:2.4.2.21]	3536.35	0.010031	0.107865	0.0929963	0.925907	0.957241	Non-differential		K00761	upp, UPRT; uracil phosphoribosyltransferase [EC:2.4.2.9]	3198.94	-0.067244	0.0675156	-0.995977	0.319262	0.383024	Non-differential
K00765	hisG; ATP phosphoribosyltransferase [EC:2.4.2.17]	5090.73	0.0109243	0.02942	0.371323	0.710397	0.770679	Non-differential		K00769	gpt; xanthine phosphoribosyltransferase [EC:2.4.2.22]	689.524	-0.330781	0.145118	-2.2794	0.0226436	0.076333	Non-differential		K00762	pyrE; orotate phosphoribosyltransferase [EC:2.4.2.10]	4911.92	-0.167012	0.0497151	-3.35938	0.000781185	0.00154327	Post
K00766	trpD; anthranilate phosphoribosyltransferase [EC:2.4.2.18]	5751.55	0.0960809	0.0436242	2.20247	0.0276323	0.0514398	Non-differential		K00771	XYLT; protein xylosyltransferase [EC:2.4.2.26]	28.7913	-0.0610727	0.535506	-0.114047	0.909201	0.947111	Non-differential		K00763	pncB, NAPRT1; nicotinate phosphoribosyltransferase [EC:6.3.4.21]	3949.34	-0.28451	0.0812928	-3.49982	0.000465571	0.000949607	Post
K00767	nadC, QPRT; nicotinate-nucleotide pyrophosphorylase (carboxylating) [EC:2.4.2.19]	5093.92	-0.0341441	0.0416685	-0.819423	0.412545	0.500235	Non-differential		K00772	mtaP, MTAP; 5'-methylthioadenosine phosphorylase [EC:2.4.2.28]	3394.44	-0.120532	0.135286	-0.890942	0.37296	0.53011	Non-differential		K00764	purF, PPAT; amidophosphoribosyltransferase [EC:2.4.2.14]	8560.82	0.22975	0.0467303	4.91652	8.80978e-07	2.62284e-06	Pre
K00768	E2.4.2.21, cobU, cobT; nicotinate-nucleotide--dimethylbenzimidazole phosphoribosyltransferase [EC:2.4.2.21]	3433.35	-0.25318	0.0589401	-4.29556	1.74256e-05	8.57236e-05	Active		K00788	thiE; thiamine-phosphate pyrophosphorylase [EC:2.5.1.3]	4916.62	-0.0900124	0.0814757	-1.10478	0.269256	0.423343	Non-differential		K00765	hisG; ATP phosphoribosyltransferase [EC:2.4.2.17]	5646.2	-0.0972745	0.0282699	-3.44092	0.000579737	0.00116807	Post
K00769	gpt; xanthine phosphoribosyltransferase [EC:2.4.2.22]	708.013	-0.455374	0.0988379	-4.60728	4.07976e-06	2.45507e-05	Active		K00789	metK, MAT; S-adenosylmethionine synthetase [EC:2.5.1.6]	6752.29	-0.0817092	0.0925315	-0.883042	0.377214	0.533955	Non-differential		K00766	trpD; anthranilate phosphoribosyltransferase [EC:2.4.2.18]	6077.24	0.121964	0.0314964	3.87233	0.000107801	0.00023851	Pre
K00771	XYLT; protein xylosyltransferase [EC:2.4.2.26]	25.902	-0.471219	0.336179	-1.40169	0.161008	0.232647	Non-differential		K00790	murA; UDP-N-acetylglucosamine 1-carboxyvinyltransferase [EC:2.5.1.7]	6942.09	0.0287674	0.0790064	0.364115	0.715772	0.813766	Non-differential		K00767	nadC, QPRT; nicotinate-nucleotide pyrophosphorylase (carboxylating) [EC:2.4.2.19]	5607.16	-0.10368	0.0345768	-2.99853	0.00271289	0.00491725	Post
K00772	mtaP, MTAP; 5'-methylthioadenosine phosphorylase [EC:2.4.2.28]	4439.92	0.249123	0.0608489	4.09412	4.23778e-05	0.000185106	Pre		K00791	miaA, TRIT1; tRNA dimethylallyltransferase [EC:2.5.1.75]	4590.27	0.053534	0.0607911	0.880621	0.378523	0.535197	Non-differential		K00768	E2.4.2.21, cobU, cobT; nicotinate-nucleotide--dimethylbenzimidazole phosphoribosyltransferase [EC:2.4.2.21]	3756.18	-0.240883	0.0588035	-4.09641	4.19609e-05	9.8455e-05	Post
K00788	thiE; thiamine-phosphate pyrophosphorylase [EC:2.5.1.3]	6069.4	0.15874	0.041049	3.86707	0.00011015	0.000419893	Pre		K00793	ribE, RIB5; riboflavin synthase [EC:2.5.1.9]	3954.17	0.182592	0.0730741	2.49872	0.0124643	0.0498233	Post		K00769	gpt; xanthine phosphoribosyltransferase [EC:2.4.2.22]	702.706	-0.100166	0.0832609	-1.20303	0.228963	0.285909	Non-differential
K00789	metK, MAT; S-adenosylmethionine synthetase [EC:2.5.1.6]	8024.6	0.0897446	0.0451628	1.98714	0.0469072	0.0813674	Non-differential		K00794	ribH, RIB4; 6,7-dimethyl-8-ribityllumazine synthase [EC:2.5.1.78]	3933.89	0.0777221	0.0638536	1.21719	0.223531	0.372194	Non-differential		K00771	XYLT; protein xylosyltransferase [EC:2.4.2.26]	28.2923	-0.408253	0.384479	-1.06183	0.288312	0.350629	Non-differential
K00790	murA; UDP-N-acetylglucosamine 1-carboxyvinyltransferase [EC:2.5.1.7]	7341.74	-0.0519274	0.0352583	-1.47277	0.140812	0.208067	Non-differential		K00795	ispA; farnesyl diphosphate synthase [EC:2.5.1.1 2.5.1.10]	1891.25	-0.252866	0.27026	-0.935639	0.349459	0.50587	Non-differential		K00772	mtaP, MTAP; 5'-methylthioadenosine phosphorylase [EC:2.4.2.28]	4487.36	0.395798	0.0629113	6.29136	3.14688e-10	1.40904e-09	Pre
K00791	miaA, TRIT1; tRNA dimethylallyltransferase [EC:2.5.1.75]	5115.34	0.0784347	0.0310399	2.5269	0.0115075	0.0239286	Pre		K00796	folP; dihydropteroate synthase [EC:2.5.1.15]	6274.26	0.242443	0.108735	2.22968	0.0257688	0.0837556	Non-differential		K00788	thiE; thiamine-phosphate pyrophosphorylase [EC:2.5.1.3]	6225.11	0.274126	0.0356761	7.68374	1.54513e-14	1.09826e-13	Pre
K00793	ribE, RIB5; riboflavin synthase [EC:2.5.1.9]	4247.08	0.12311	0.0346726	3.55064	0.000384298	0.0012543	Pre		K00797	speE, SRM, SPE3; spermidine synthase [EC:2.5.1.16]	3275.6	-0.292819	0.113089	-2.58927	0.00961784	0.0413014	Active		K00789	metK, MAT; S-adenosylmethionine synthetase [EC:2.5.1.6]	8290.36	0.197092	0.044011	4.47825	7.52585e-06	1.96105e-05	Pre
K00794	ribH, RIB4; 6,7-dimethyl-8-ribityllumazine synthase [EC:2.5.1.78]	4116.37	-0.0264169	0.0389648	-0.67797	0.497791	0.582106	Non-differential		K00798	MMAB, pduO; cob(I)alamin adenosyltransferase [EC:2.5.1.17]	3605.42	0.0616456	0.0700001	0.88065	0.378507	0.535197	Non-differential		K00790	murA; UDP-N-acetylglucosamine 1-carboxyvinyltransferase [EC:2.5.1.7]	7928.19	-0.0558039	0.0388163	-1.43764	0.150536	0.195455	Non-differential
K00795	ispA; farnesyl diphosphate synthase [EC:2.5.1.1 2.5.1.10]	2118.18	-0.190107	0.0487737	-3.89773	9.70974e-05	0.000376953	Active		K00799	GST, gst; glutathione S-transferase [EC:2.5.1.18]	24890.2	-0.230811	0.15785	-1.46221	0.143683	0.274873	Non-differential		K00791	miaA, TRIT1; tRNA dimethylallyltransferase [EC:2.5.1.75]	5501.1	0.0502748	0.0295055	1.70392	0.088397	0.120829	Non-differential
K00796	folP; dihydropteroate synthase [EC:2.5.1.15]	6079.5	-0.0314854	0.0554172	-0.568152	0.569932	0.647846	Non-differential		K00800	aroA; 3-phosphoshikimate 1-carboxyvinyltransferase [EC:2.5.1.19]	5901.15	-0.0232255	0.0671121	-0.34607	0.72929	0.822708	Non-differential		K00793	ribE, RIB5; riboflavin synthase [EC:2.5.1.9]	4730.62	-0.0338406	0.0406476	-0.832535	0.405107	0.471271	Non-differential
K00797	speE, SRM, SPE3; spermidine synthase [EC:2.5.1.16]	4835.48	0.345549	0.0543372	6.35936	2.02602e-10	6.1532e-09	Pre		K00801	FDFT1; farnesyl-diphosphate farnesyltransferase [EC:2.5.1.21]	750.223	0.235165	0.295213	0.796594	0.425687	0.577109	Non-differential		K00794	ribH, RIB4; 6,7-dimethyl-8-ribityllumazine synthase [EC:2.5.1.78]	4504.06	-0.0811934	0.0302427	-2.68473	0.00725892	0.0122267	Post
K00798	MMAB, pduO; cob(I)alamin adenosyltransferase [EC:2.5.1.17]	3712.18	-0.0776958	0.0439971	-1.76593	0.0774074	0.125156	Non-differential		K00802	SMS; spermine synthase [EC:2.5.1.22]	0.630665	2.20831	3.21076	0.687783	0.491589	1	Non-differential		K00795	ispA; farnesyl diphosphate synthase [EC:2.5.1.1 2.5.1.10]	2119.85	0.0955892	0.168127	0.568552	0.56966	0.630397	Non-differential
K00799	GST, gst; glutathione S-transferase [EC:2.5.1.18]	26881.7	-0.246818	0.0559436	-4.41191	1.02462e-05	5.36701e-05	Active		K00803	AGPS, agpS; alkyldihydroxyacetonephosphate synthase [EC:2.5.1.26]	2885.04	0.109355	0.123661	0.884312	0.376528	0.533271	Non-differential		K00796	folP; dihydropteroate synthase [EC:2.5.1.15]	7023.45	-0.250515	0.058245	-4.30105	1.69989e-05	4.2205e-05	Post
K00800	aroA; 3-phosphoshikimate 1-carboxyvinyltransferase [EC:2.5.1.19]	6664.41	0.0371533	0.0396641	0.936698	0.348914	0.438021	Non-differential		K00804	GGPS1; geranylgeranyl diphosphate synthase, type III [EC:2.5.1.1 2.5.1.10 2.5.1.29]	1.84023	0.214614	1.27324	0.168558	0.866145	0.917845	Non-differential		K00797	speE, SRM, SPE3; spermidine synthase [EC:2.5.1.16]	4660.94	0.66337	0.0562077	11.8021	3.80567e-32	1.24796e-30	Pre
K00801	FDFT1; farnesyl-diphosphate farnesyltransferase [EC:2.5.1.21]	710.305	-0.0855389	0.135479	-0.631379	0.527792	0.609477	Non-differential		K00805	hepS; heptaprenyl diphosphate synthase component 1 [EC:2.5.1.30]	1346.23	0.427036	0.172972	2.46882	0.013556	0.0532131	Non-differential		K00798	MMAB, pduO; cob(I)alamin adenosyltransferase [EC:2.5.1.17]	4062.47	-0.114923	0.0415354	-2.76687	0.00565975	0.00970651	Post
K00803	AGPS, agpS; alkyldihydroxyacetonephosphate synthase [EC:2.5.1.26]	3190.07	0.11588	0.0647016	1.791	0.0732938	0.119641	Non-differential		K00806	uppS; undecaprenyl diphosphate synthase [EC:2.5.1.31]	6674.96	0.170341	0.0877758	1.94064	0.0523017	0.137665	Non-differential		K00799	GST, gst; glutathione S-transferase [EC:2.5.1.18]	27201.7	0.0104153	0.0926421	0.112425	0.910487	0.927707	Non-differential
K00804	GGPS1; geranylgeranyl diphosphate synthase, type III [EC:2.5.1.1 2.5.1.10 2.5.1.29]	0.913604	-1.94972	1.22537	-1.59113	0.11158	0.170923	Non-differential		K00807	LTC4S; leukotriene-C4 synthase [EC:4.4.1.20]	0.0681745	0.0367374	3.2603	0.0112681	0.99101	1	Non-differential		K00800	aroA; 3-phosphoshikimate 1-carboxyvinyltransferase [EC:2.5.1.19]	7031.56	0.0851863	0.0303125	2.81027	0.00495006	0.00858921	Pre
K00805	hepS; heptaprenyl diphosphate synthase component 1 [EC:2.5.1.30]	1129.25	-0.14837	0.0822252	-1.80444	0.0711626	0.116597	Non-differential		K00808	hss; homospermidine synthase [EC:2.5.1.44]	1771.64	-0.139702	0.210525	-0.66359	0.506953	0.649217	Non-differential		K00801	FDFT1; farnesyl-diphosphate farnesyltransferase [EC:2.5.1.21]	821.604	-0.296514	0.181539	-1.63334	0.102398	0.137694	Non-differential
K00806	uppS; undecaprenyl diphosphate synthase [EC:2.5.1.31]	6991.66	0.0606125	0.0392493	1.54429	0.122517	0.185179	Non-differential		K00812	aspB; aspartate aminotransferase [EC:2.6.1.1]	10601.8	0.306269	0.0902892	3.39209	0.000693616	0.00653284	Post		K00802	SMS; spermine synthase [EC:2.5.1.22]	0.497745	-2.70921	3.03288	-0.893279	0.371708	0.437413	Non-differential
K00807	LTC4S; leukotriene-C4 synthase [EC:4.4.1.20]	0.47588	1.50803	3.33441	0.452264	0.651079	1	Non-differential		K00813	aspC; aspartate aminotransferase [EC:2.6.1.1]	282.859	0.817767	0.507604	1.61103	0.107173	0.225967	Non-differential		K00803	AGPS, agpS; alkyldihydroxyacetonephosphate synthase [EC:2.5.1.26]	3478.85	0.0305546	0.0606163	0.504066	0.614215	0.672033	Non-differential
K00808	hss; homospermidine synthase [EC:2.5.1.44]	1961.2	-0.11175	0.0558168	-2.00208	0.045276	0.0787638	Non-differential		K00814	GPT, ALT; alanine transaminase [EC:2.6.1.2]	39.0533	-1.90164	0.616458	-3.08478	0.00203699	0.0140716	Active		K00804	GGPS1; geranylgeranyl diphosphate synthase, type III [EC:2.5.1.1 2.5.1.10 2.5.1.29]	1.26509	-2.14347	1.03694	-2.06712	0.0387228	0.0566487	Non-differential
K00812	aspB; aspartate aminotransferase [EC:2.6.1.1]	9965.55	-0.0316012	0.0388793	-0.812804	0.41633	0.503975	Non-differential		K00815	TAT; tyrosine aminotransferase [EC:2.6.1.5]	1.45072	-1.60674	1.28561	-1.24978	0.211378	0.357307	Non-differential		K00805	hepS; heptaprenyl diphosphate synthase component 1 [EC:2.5.1.30]	1414.21	-0.555902	0.103699	-5.36074	8.28823e-08	2.78379e-07	Post
K00813	aspC; aspartate aminotransferase [EC:2.6.1.1]	189.519	-0.21661	0.14395	-1.50476	0.132386	0.197875	Non-differential		K00816	CCBL; kynurenine---oxoglutarate transaminase / cysteine-S-conjugate beta-lyase / glutamine---phenylpyruvate transaminase [EC:2.6.1.7 4.4.1.13 2.6.1.64]	21.3863	3.23039	1.35945	2.37624	0.0174901	0.0634984	Non-differential		K00806	uppS; undecaprenyl diphosphate synthase [EC:2.5.1.31]	7805.98	-0.0842658	0.0409763	-2.05645	0.0397389	0.0580602	Non-differential
K00814	GPT, ALT; alanine transaminase [EC:2.6.1.2]	120.013	0.746655	0.286618	2.60505	0.00918611	0.0198149	Pre		K00817	hisC; histidinol-phosphate aminotransferase [EC:2.6.1.9]	11708	0.0738544	0.0804614	0.917886	0.358678	0.514918	Non-differential		K00807	LTC4S; leukotriene-C4 synthase [EC:4.4.1.20]	0.467019	1.48852	2.77779	0.535866	0.592051	0.65241	Non-differential
K00815	TAT; tyrosine aminotransferase [EC:2.6.1.5]	8.88895	1.84953	0.639822	2.89069	0.00384398	0.00932036	Pre		K00818	E2.6.1.11, argD; acetylornithine aminotransferase [EC:2.6.1.11]	81.6192	-1.03434	0.541668	-1.90956	0.0561903	0.144798	Non-differential		K00808	hss; homospermidine synthase [EC:2.5.1.44]	2019.86	0.0577669	0.12765	0.45254	0.65088	0.703867	Non-differential
K00816	CCBL; kynurenine---oxoglutarate transaminase / cysteine-S-conjugate beta-lyase / glutamine---phenylpyruvate transaminase [EC:2.6.1.7 4.4.1.13 2.6.1.64]	10.6787	1.67187	0.473489	3.53095	0.000414073	0.00133865	Pre		K00819	rocD, OAT; ornithine--oxo-acid transaminase [EC:2.6.1.13]	4250.44	0.0757756	0.128167	0.591225	0.554369	0.687973	Non-differential		K00812	aspB; aspartate aminotransferase [EC:2.6.1.1]	11762.2	-0.3148	0.0510147	-6.17078	6.79557e-10	2.91767e-09	Post
K00817	hisC; histidinol-phosphate aminotransferase [EC:2.6.1.9]	11962.1	-0.0820847	0.0445499	-1.84254	0.0653968	0.108419	Non-differential		K00820	glmS, GFPT; glutamine---fructose-6-phosphate transaminase (isomerizing) [EC:2.6.1.16]	12172.4	-0.117961	0.0812419	-1.45197	0.146509	0.277515	Non-differential		K00813	aspC; aspartate aminotransferase [EC:2.6.1.1]	278.271	-0.993505	0.33405	-2.97413	0.00293825	0.00529603	Post
K00818	E2.6.1.11, argD; acetylornithine aminotransferase [EC:2.6.1.11]	214.569	0.906465	0.272541	3.32598	0.000881097	0.0025791	Pre		K00821	argD; acetylornithine/N-succinyldiaminopimelate aminotransferase [EC:2.6.1.11 2.6.1.17]	7639.95	-0.141094	0.0752107	-1.87598	0.0606575	0.153487	Non-differential		K00814	GPT, ALT; alanine transaminase [EC:2.6.1.2]	93.0578	2.69039	0.316712	8.49475	1.98358e-17	1.91258e-16	Pre
K00819	rocD, OAT; ornithine--oxo-acid transaminase [EC:2.6.1.13]	4096.42	-0.205556	0.0522483	-3.93422	8.3469e-05	0.000331875	Active		K00822	E2.6.1.18; beta-alanine--pyruvate transaminase [EC:2.6.1.18]	2568.44	-0.413672	0.225007	-1.83848	0.065991	0.162321	Non-differential		K00815	TAT; tyrosine aminotransferase [EC:2.6.1.5]	7.47504	3.61691	0.651801	5.5491	2.87144e-08	1.03238e-07	Pre
K00820	glmS, GFPT; glutamine---fructose-6-phosphate transaminase (isomerizing) [EC:2.6.1.16]	15157.2	0.153495	0.0377046	4.071	4.68124e-05	0.000201483	Pre		K00823	puuE; 4-aminobutyrate aminotransferase [EC:2.6.1.19]	5018.87	0.0675753	0.140162	0.482122	0.629719	0.748125	Non-differential		K00816	CCBL; kynurenine---oxoglutarate transaminase / cysteine-S-conjugate beta-lyase / glutamine---phenylpyruvate transaminase [EC:2.6.1.7 4.4.1.13 2.6.1.64]	24.2998	-1.29883	0.724895	-1.79175	0.0731724	0.101615	Non-differential
K00821	argD; acetylornithine/N-succinyldiaminopimelate aminotransferase [EC:2.6.1.11 2.6.1.17]	8748.74	-0.0386445	0.0293023	-1.31882	0.18723	0.262674	Non-differential		K00824	dat; D-alanine transaminase [EC:2.6.1.21]	1433.15	-0.0750661	0.220405	-0.340583	0.733418	0.824652	Non-differential		K00817	hisC; histidinol-phosphate aminotransferase [EC:2.6.1.9]	13146.4	-0.132584	0.0424793	-3.12114	0.00180155	0.00336885	Post
K00822	E2.6.1.18; beta-alanine--pyruvate transaminase [EC:2.6.1.18]	2849.49	-0.352291	0.0784492	-4.49069	7.09933e-06	3.91658e-05	Active		K00825	AADAT, KAT2; kynurenine/2-aminoadipate aminotransferase [EC:2.6.1.7 2.6.1.39]	5.85625	-0.514009	0.784336	-0.655343	0.512247	0.654574	Non-differential		K00818	E2.6.1.11, argD; acetylornithine aminotransferase [EC:2.6.1.11]	181.386	1.97705	0.285617	6.92202	4.45235e-12	2.46313e-11	Pre
K00823	puuE; 4-aminobutyrate aminotransferase [EC:2.6.1.19]	6773.56	0.470731	0.0685112	6.87086	6.38145e-12	3.52834e-10	Pre		K00826	E2.6.1.42, ilvE; branched-chain amino acid aminotransferase [EC:2.6.1.42]	8154.08	0.11517	0.0753186	1.5291	0.126239	0.252606	Non-differential		K00819	rocD, OAT; ornithine--oxo-acid transaminase [EC:2.6.1.13]	4561.84	-0.259046	0.0791979	-3.27087	0.00107218	0.00207055	Post
K00824	dat; D-alanine transaminase [EC:2.6.1.21]	1539.11	-0.115933	0.0521487	-2.22313	0.026207	0.0491115	Active		K00827	AGXT2; alanine-glyoxylate transaminase / (R)-3-amino-2-methylpropionate-pyruvate transaminase [EC:2.6.1.44 2.6.1.40]	209.762	-0.14014	0.183186	-0.765015	0.444263	0.592484	Non-differential		K00820	glmS, GFPT; glutamine---fructose-6-phosphate transaminase (isomerizing) [EC:2.6.1.16]	15436.1	0.296067	0.0305393	9.69463	3.17802e-22	4.46634e-21	Pre
K00825	AADAT, KAT2; kynurenine/2-aminoadipate aminotransferase [EC:2.6.1.7 2.6.1.39]	12.0817	0.732445	0.473838	1.54577	0.12216	0.184812	Non-differential		K00830	AGXT; alanine-glyoxylate transaminase / serine-glyoxylate transaminase / serine-pyruvate transaminase [EC:2.6.1.44 2.6.1.45 2.6.1.51]	5769.86	-0.18059	0.0711371	-2.53862	0.0111291	0.0460545	Active		K00821	argD; acetylornithine/N-succinyldiaminopimelate aminotransferase [EC:2.6.1.11 2.6.1.17]	8972.84	0.125729	0.0420176	2.99231	0.00276878	0.00500652	Pre
K00826	E2.6.1.42, ilvE; branched-chain amino acid aminotransferase [EC:2.6.1.42]	9148.4	0.149956	0.045272	3.31233	0.000925217	0.00269727	Pre		K00831	serC, PSAT1; phosphoserine aminotransferase [EC:2.6.1.52]	4705.77	0.0467748	0.101321	0.461652	0.644331	0.758254	Non-differential		K00822	E2.6.1.18; beta-alanine--pyruvate transaminase [EC:2.6.1.18]	2743.97	0.0883797	0.132088	0.669095	0.503435	0.567523	Non-differential
K00827	AGXT2; alanine-glyoxylate transaminase / (R)-3-amino-2-methylpropionate-pyruvate transaminase [EC:2.6.1.44 2.6.1.40]	261.868	0.131847	0.0983088	1.34115	0.179872	0.254281	Non-differential		K00832	tyrB; aromatic-amino-acid transaminase [EC:2.6.1.57]	481.219	-0.190579	0.397536	-0.4794	0.631654	0.749041	Non-differential		K00823	puuE; 4-aminobutyrate aminotransferase [EC:2.6.1.19]	7061.92	0.428527	0.0691933	6.19319	5.89595e-10	2.55078e-09	Pre
K00830	AGXT; alanine-glyoxylate transaminase / serine-glyoxylate transaminase / serine-pyruvate transaminase [EC:2.6.1.44 2.6.1.45 2.6.1.51]	6178.58	-0.219135	0.0458891	-4.77531	1.79433e-06	1.22571e-05	Active		K00833	bioA; adenosylmethionine---8-amino-7-oxononanoate aminotransferase [EC:2.6.1.62]	3998.91	0.0150942	0.129343	0.116699	0.907098	0.945683	Non-differential		K00824	dat; D-alanine transaminase [EC:2.6.1.21]	1616.7	-0.0130469	0.135282	-0.0964424	0.923169	0.938487	Non-differential
K00831	serC, PSAT1; phosphoserine aminotransferase [EC:2.6.1.52]	4377.99	-0.312837	0.0607894	-5.14623	2.65769e-07	2.50987e-06	Active		K00835	avtA; valine--pyruvate aminotransferase [EC:2.6.1.66]	9.46053	1.2096	0.782235	1.54634	0.122022	0.24701	Non-differential		K00825	AADAT, KAT2; kynurenine/2-aminoadipate aminotransferase [EC:2.6.1.7 2.6.1.39]	11.1002	1.339	0.40045	3.34375	0.00082654	0.00162436	Pre
K00832	tyrB; aromatic-amino-acid transaminase [EC:2.6.1.57]	401.618	-0.818645	0.174072	-4.70292	2.56467e-06	1.65248e-05	Active		K00836	ectB, dat; diaminobutyrate-2-oxoglutarate transaminase [EC:2.6.1.76]	1030.85	0.735771	0.369077	1.99354	0.0462021	0.126419	Non-differential		K00826	E2.6.1.42, ilvE; branched-chain amino acid aminotransferase [EC:2.6.1.42]	9954.73	0.0593324	0.0319139	1.85914	0.0630076	0.0885314	Non-differential
K00833	bioA; adenosylmethionine---8-amino-7-oxononanoate aminotransferase [EC:2.6.1.62]	4154.16	-0.103706	0.0559333	-1.85409	0.0637257	0.105947	Non-differential		K00838	ARO8; aromatic amino acid aminotransferase I / 2-aminoadipate transaminase [EC:2.6.1.57 2.6.1.39 2.6.1.27 2.6.1.5]	0.0710268	0.0367374	3.2603	0.0112681	0.99101	1	Non-differential		K00827	AGXT2; alanine-glyoxylate transaminase / (R)-3-amino-2-methylpropionate-pyruvate transaminase [EC:2.6.1.44 2.6.1.40]	266.133	0.305369	0.116744	2.61571	0.00890413	0.014731	Pre
K00835	avtA; valine--pyruvate aminotransferase [EC:2.6.1.66]	3.74587	-0.968913	0.583393	-1.66082	0.096749	0.151396	Non-differential		K00839	pucG; (S)-ureidoglycine---glyoxylate transaminase [EC:2.6.1.112]	551.077	0.0858331	0.281293	0.305138	0.760261	0.844639	Non-differential		K00830	AGXT; alanine-glyoxylate transaminase / serine-glyoxylate transaminase / serine-pyruvate transaminase [EC:2.6.1.44 2.6.1.45 2.6.1.51]	6340.04	-0.0144808	0.0357584	-0.404964	0.685504	0.734755	Non-differential
K00836	ectB, dat; diaminobutyrate-2-oxoglutarate transaminase [EC:2.6.1.76]	566.575	-0.781746	0.237203	-3.29568	0.000981824	0.00284434	Active		K00840	astC; succinylornithine aminotransferase [EC:2.6.1.81]	165.179	-1.04707	0.418087	-2.50444	0.0122646	0.0493599	Active		K00831	serC, PSAT1; phosphoserine aminotransferase [EC:2.6.1.52]	4872.87	-0.335346	0.0512612	-6.54191	6.07387e-11	2.94706e-10	Post
K00838	ARO8; aromatic amino acid aminotransferase I / 2-aminoadipate transaminase [EC:2.6.1.57 2.6.1.39 2.6.1.27 2.6.1.5]	1.12013	2.75322	1.65659	1.66198	0.0965169	0.151142	Non-differential		K00841	patA; aminotransferase [EC:2.6.1.-]	247.324	1.75254	0.318278	5.50633	3.66382e-08	4.40854e-06	Post		K00832	tyrB; aromatic-amino-acid transaminase [EC:2.6.1.57]	426.605	-0.601327	0.24008	-2.50469	0.0122559	0.0197421	Post
K00839	pucG; (S)-ureidoglycine---glyoxylate transaminase [EC:2.6.1.112]	612.258	0.0991478	0.191452	0.517872	0.604548	0.680024	Non-differential		K00844	HK; hexokinase [EC:2.7.1.1]	45.0992	1.95407	0.886874	2.20332	0.0275719	0.0882061	Non-differential		K00833	bioA; adenosylmethionine---8-amino-7-oxononanoate aminotransferase [EC:2.6.1.62]	4486.55	-0.0925897	0.0654283	-1.41513	0.15703	0.202916	Non-differential
K00840	astC; succinylornithine aminotransferase [EC:2.6.1.81]	165.045	-1.19599	0.316582	-3.77782	0.000158209	0.00057562	Active		K00845	glk; glucokinase [EC:2.7.1.2]	10616.7	0.445412	0.141098	3.15675	0.00159538	0.0116641	Post		K00835	avtA; valine--pyruvate aminotransferase [EC:2.6.1.66]	7.77478	-2.14094	0.580538	-3.68785	0.000226153	0.000479128	Post
K00841	patA; aminotransferase [EC:2.6.1.-]	101.498	-0.134724	0.20537	-0.65601	0.511818	0.595387	Non-differential		K00846	KHK; ketohexokinase [EC:2.7.1.3]	80.848	-0.627878	0.334757	-1.87562	0.0607074	0.153487	Non-differential		K00836	ectB, dat; diaminobutyrate-2-oxoglutarate transaminase [EC:2.6.1.76]	894.866	-1.49614	0.191231	-7.8237	5.12925e-15	3.80934e-14	Post
K00844	HK; hexokinase [EC:2.7.1.1]	21.8215	0.400935	0.459059	0.873385	0.382454	0.471256	Non-differential		K00847	E2.7.1.4, scrK; fructokinase [EC:2.7.1.4]	6067.18	0.146129	0.0827361	1.76621	0.0773614	0.181578	Non-differential		K00838	ARO8; aromatic amino acid aminotransferase I / 2-aminoadipate transaminase [EC:2.6.1.57 2.6.1.39 2.6.1.27 2.6.1.5]	1.02873	2.7365	1.36512	2.00458	0.0450079	0.065211	Non-differential
K00845	glk; glucokinase [EC:2.7.1.2]	9155.89	-0.0721523	0.0523894	-1.37723	0.168441	0.241018	Non-differential		K00848	rhaB; rhamnulokinase [EC:2.7.1.5]	1780.54	0.176928	0.171856	1.02951	0.30324	0.459143	Non-differential		K00839	pucG; (S)-ureidoglycine---glyoxylate transaminase [EC:2.6.1.112]	662.868	0.0406974	0.121351	0.335369	0.737347	0.779882	Non-differential
K00846	KHK; ketohexokinase [EC:2.7.1.3]	121.12	0.125991	0.179306	0.702657	0.482269	0.567307	Non-differential		K00849	galK; galactokinase [EC:2.7.1.6]	3037.79	0.493657	0.147799	3.34006	0.00083761	0.00744935	Post		K00840	astC; succinylornithine aminotransferase [EC:2.6.1.81]	131.517	-0.118215	0.16564	-0.713684	0.475422	0.541297	Non-differential
K00847	E2.7.1.4, scrK; fructokinase [EC:2.7.1.4]	5662.93	-0.205722	0.0480006	-4.28583	1.82055e-05	8.88147e-05	Active		K00850	pfkA, PFK; 6-phosphofructokinase 1 [EC:2.7.1.11]	1448.2	-0.193816	0.136698	-1.41784	0.156238	0.291329	Non-differential		K00841	patA; aminotransferase [EC:2.6.1.-]	228.313	-1.87035	0.189671	-9.86101	6.14253e-23	9.51952e-22	Post
K00848	rhaB; rhamnulokinase [EC:2.7.1.5]	1847	0.0471531	0.052148	0.904218	0.36588	0.45517	Non-differential		K00851	idnK, gntK; gluconokinase [EC:2.7.1.12]	4434.58	-0.0151971	0.10947	-0.138825	0.889589	0.934774	Non-differential		K00844	HK; hexokinase [EC:2.7.1.1]	45.6235	-1.48437	0.599738	-2.47503	0.0133226	0.0212685	Post
K00849	galK; galactokinase [EC:2.7.1.6]	2739.61	0.0703557	0.0461079	1.52589	0.127037	0.190983	Non-differential		K00852	rbsK, RBKS; ribokinase [EC:2.7.1.15]	5192.41	0.084407	0.149779	0.563545	0.573064	0.701283	Non-differential		K00845	glk; glucokinase [EC:2.7.1.2]	11414.5	-0.496389	0.0861917	-5.75913	8.4551e-09	3.22797e-08	Post
K00850	pfkA, PFK; 6-phosphofructokinase 1 [EC:2.7.1.11]	1827.95	0.111918	0.0570441	1.96196	0.0497668	0.0855545	Non-differential		K00853	araB; L-ribulokinase [EC:2.7.1.16]	1657.89	0.25102	0.129112	1.9442	0.0518715	0.1369	Non-differential		K00846	KHK; ketohexokinase [EC:2.7.1.3]	109.193	0.774334	0.178391	4.34065	1.42064e-05	3.55578e-05	Pre
K00851	idnK, gntK; gluconokinase [EC:2.7.1.12]	4696.63	-0.0888978	0.0523691	-1.69752	0.0895975	0.141991	Non-differential		K00854	xylB, XYLB; xylulokinase [EC:2.7.1.17]	7697.68	0.390885	0.179033	2.18331	0.0290128	0.0916698	Non-differential		K00847	E2.7.1.4, scrK; fructokinase [EC:2.7.1.4]	6455.27	-0.329106	0.0438712	-7.50163	6.30304e-14	4.20699e-13	Post
K00852	rbsK, RBKS; ribokinase [EC:2.7.1.15]	4795.84	-0.293396	0.0997047	-2.94265	0.00325415	0.00806865	Active		K00855	PRK, prkB; phosphoribulokinase [EC:2.7.1.19]	2227.93	0.901384	0.1748	5.15665	2.51401e-07	1.82995e-05	Post		K00848	rhaB; rhamnulokinase [EC:2.7.1.5]	2072.47	-0.106951	0.105604	-1.01276	0.311175	0.374447	Non-differential
K00853	araB; L-ribulokinase [EC:2.7.1.16]	1523.41	-0.134565	0.0944993	-1.42398	0.154452	0.224629	Non-differential		K00856	ADK, adoK; adenosine kinase [EC:2.7.1.20]	2622.74	0.18675	0.0978528	1.90848	0.0563295	0.145093	Non-differential		K00849	galK; galactokinase [EC:2.7.1.6]	3405.76	-0.401607	0.0960699	-4.18037	2.91038e-05	6.98821e-05	Post
K00854	xylB, XYLB; xylulokinase [EC:2.7.1.17]	6065.41	-0.328026	0.0840012	-3.90502	9.4218e-05	0.000367388	Active		K00857	tdk, TK; thymidine kinase [EC:2.7.1.21]	747.025	-0.0506343	0.235277	-0.215212	0.829602	0.892904	Non-differential		K00850	pfkA, PFK; 6-phosphofructokinase 1 [EC:2.7.1.11]	1830.07	0.334186	0.0755736	4.422	9.77936e-06	2.50973e-05	Pre
K00855	PRK, prkB; phosphoribulokinase [EC:2.7.1.19]	1264.07	-0.484934	0.0963321	-5.03398	4.80387e-07	4.13248e-06	Active		K00858	ppnK, NADK; NAD+ kinase [EC:2.7.1.23]	4987.93	0.271804	0.0949903	2.86139	0.00421793	0.023177	Post		K00851	idnK, gntK; gluconokinase [EC:2.7.1.12]	5024.37	-0.0521523	0.0633783	-0.822872	0.410581	0.476822	Non-differential
K00856	ADK, adoK; adenosine kinase [EC:2.7.1.20]	2509.73	-0.10994	0.0561081	-1.95943	0.0500623	0.0859939	Non-differential		K00859	coaE; dephospho-CoA kinase [EC:2.7.1.24]	3567.86	0.320897	0.0956874	3.3536	0.000797687	0.00723027	Post		K00852	rbsK, RBKS; ribokinase [EC:2.7.1.15]	5400.09	-0.354138	0.069075	-5.12686	2.94612e-07	9.27452e-07	Post
K00857	tdk, TK; thymidine kinase [EC:2.7.1.21]	1163.84	0.636509	0.107206	5.93726	2.89824e-09	5.71608e-08	Pre		K00860	cysC; adenylylsulfate kinase [EC:2.7.1.25]	1498.74	0.0968856	0.14684	0.659802	0.509381	0.65176	Non-differential		K00853	araB; L-ribulokinase [EC:2.7.1.16]	1787.04	-0.362326	0.0923958	-3.92145	8.80174e-05	0.000197247	Post
K00858	ppnK, NADK; NAD+ kinase [EC:2.7.1.23]	4747.19	-0.0380276	0.0418652	-0.908334	0.363702	0.453339	Non-differential		K00861	RFK, FMN1; riboflavin kinase [EC:2.7.1.26]	0.521011	1.01135	3.22732	0.313371	0.753999	1	Non-differential		K00854	xylB, XYLB; xylulokinase [EC:2.7.1.17]	7679.26	-0.697724	0.104693	-6.66448	2.65613e-11	1.3445e-10	Post
K00859	coaE; dephospho-CoA kinase [EC:2.7.1.24]	3641.47	0.152539	0.0294564	5.17846	2.23728e-07	2.17967e-06	Pre		K00863	DAK, TKFC; triose/dihydroxyacetone kinase / FAD-AMP lyase (cyclizing) [EC:2.7.1.28 2.7.1.29 4.6.1.15]	1518.39	0.298005	0.19909	1.49683	0.134437	0.263149	Non-differential		K00855	PRK, prkB; phosphoribulokinase [EC:2.7.1.19]	2041.37	-1.36659	0.100887	-13.5458	8.39241e-42	5.47766e-40	Post
K00860	cysC; adenylylsulfate kinase [EC:2.7.1.25]	1612.92	0.0538011	0.0509344	1.05628	0.290839	0.377571	Non-differential		K00864	glpK, GK; glycerol kinase [EC:2.7.1.30]	7908.43	-0.0170653	0.0573308	-0.297664	0.765959	0.849013	Non-differential		K00856	ADK, adoK; adenosine kinase [EC:2.7.1.20]	2871.56	-0.275602	0.0610043	-4.51774	6.25023e-06	1.64636e-05	Post
K00861	RFK, FMN1; riboflavin kinase [EC:2.7.1.26]	0.059868	-1.26195	3.35731	-0.375882	0.707005	1	Non-differential		K00865	glxK, garK; glycerate 2-kinase [EC:2.7.1.165]	2316.03	0.282521	0.192583	1.46701	0.142374	0.273076	Non-differential		K00857	tdk, TK; thymidine kinase [EC:2.7.1.21]	1163.88	0.718126	0.132221	5.43125	5.59603e-08	1.93017e-07	Pre
K00863	DAK, TKFC; triose/dihydroxyacetone kinase / FAD-AMP lyase (cyclizing) [EC:2.7.1.28 2.7.1.29 4.6.1.15]	1159.89	-0.497471	0.106386	-4.6761	2.92383e-06	1.85071e-05	Active		K00866	CKI1; choline kinase [EC:2.7.1.32]	0.424767	-1.10916	2.62796	-0.422063	0.672979	1	Non-differential		K00858	ppnK, NADK; NAD+ kinase [EC:2.7.1.23]	5543.2	-0.288344	0.0571138	-5.0486	4.4507e-07	1.37013e-06	Post
K00864	glpK, GK; glycerol kinase [EC:2.7.1.30]	8781.06	0.00682999	0.0225622	0.302718	0.762105	0.81529	Non-differential		K00867	coaA; type I pantothenate kinase [EC:2.7.1.33]	1688.54	0.0776217	0.187212	0.414619	0.678421	0.783079	Non-differential		K00859	coaE; dephospho-CoA kinase [EC:2.7.1.24]	4220.91	-0.144673	0.0552534	-2.61835	0.00883554	0.0146246	Post
K00865	glxK, garK; glycerate 2-kinase [EC:2.7.1.165]	1980.06	-0.262109	0.121326	-2.16037	0.0307439	0.0564686	Non-differential		K00868	pdxK, pdxY; pyridoxine kinase [EC:2.7.1.35]	1388.43	-0.222558	0.103276	-2.15498	0.0311633	0.0961708	Non-differential		K00860	cysC; adenylylsulfate kinase [EC:2.7.1.25]	1763.95	-0.0250209	0.0928555	-0.269461	0.787575	0.824755	Non-differential
K00866	CKI1; choline kinase [EC:2.7.1.32]	1.25668	1.22476	1.2722	0.962709	0.335693	0.424612	Non-differential		K00869	MVK, mvaK1; mevalonate kinase [EC:2.7.1.36]	240.242	0.24056	0.266655	0.90214	0.366983	0.523782	Non-differential		K00861	RFK, FMN1; riboflavin kinase [EC:2.7.1.26]	0.356491	-2.22393	3.05113	-0.72889	0.466069	0.531979	Non-differential
K00867	coaA; type I pantothenate kinase [EC:2.7.1.33]	1292.81	-0.745469	0.146904	-5.07452	3.88472e-07	3.45196e-06	Active		K00871	PHKG; phosphorylase kinase gamma subunit [EC:2.7.11.19]	0.383744	-2.69758	3.19159	-0.845216	0.39799	1	Non-differential		K00863	DAK, TKFC; triose/dihydroxyacetone kinase / FAD-AMP lyase (cyclizing) [EC:2.7.1.28 2.7.1.29 4.6.1.15]	1448.88	-0.777798	0.115808	-6.71628	1.86426e-11	9.68217e-11	Post
K00868	pdxK, pdxY; pyridoxine kinase [EC:2.7.1.35]	1526.54	-0.197976	0.0577868	-3.42597	0.000612612	0.00188984	Active		K00872	thrB; homoserine kinase [EC:2.7.1.39]	2270.19	0.454883	0.118427	3.84104	0.000122516	0.00191605	Post		K00864	glpK, GK; glycerol kinase [EC:2.7.1.30]	9308.82	0.0495425	0.0279461	1.77279	0.0762643	0.105477	Non-differential
K00869	MVK, mvaK1; mevalonate kinase [EC:2.7.1.36]	228.765	-0.0677045	0.0989876	-0.68397	0.493994	0.578503	Non-differential		K00873	PK, pyk; pyruvate kinase [EC:2.7.1.40]	6657.57	-0.0655903	0.090452	-0.72514	0.468366	0.614088	Non-differential		K00865	glxK, garK; glycerate 2-kinase [EC:2.7.1.165]	2384.83	-0.522052	0.105486	-4.94901	7.4591e-07	2.24235e-06	Post
K00871	PHKG; phosphorylase kinase gamma subunit [EC:2.7.11.19]	0.679529	-1.29768	1.78559	-0.726752	0.467378	0.552736	Non-differential		K00874	kdgK; 2-dehydro-3-deoxygluconokinase [EC:2.7.1.45]	3393.59	0.0612125	0.0953323	0.642097	0.52081	0.661526	Non-differential		K00866	CKI1; choline kinase [EC:2.7.1.32]	1.09005	2.26249	1.13695	1.98996	0.0465954	0.0672813	Non-differential
K00872	thrB; homoserine kinase [EC:2.7.1.39]	2242.06	0.214522	0.0666554	3.21837	0.00128919	0.00360095	Pre		K00875	rbtK, FGGY; D-ribulokinase [EC:2.7.1.47]	650.876	-0.204475	0.210905	-0.969515	0.332288	0.48772	Non-differential		K00867	coaA; type I pantothenate kinase [EC:2.7.1.33]	1519.37	-0.796916	0.0785046	-10.1512	3.27294e-24	5.62449e-23	Post
K00873	PK, pyk; pyruvate kinase [EC:2.7.1.40]	6776.43	-0.223266	0.0506508	-4.40795	1.04354e-05	5.44848e-05	Active		K00876	udk, UCK; uridine kinase [EC:2.7.1.48]	1323.48	1.34863	0.233284	5.78108	7.42236e-09	1.39398e-06	Post		K00868	pdxK, pdxY; pyridoxine kinase [EC:2.7.1.35]	1545.13	0.0474489	0.0615338	0.771103	0.440646	0.506709	Non-differential
K00874	kdgK; 2-dehydro-3-deoxygluconokinase [EC:2.7.1.45]	3655.77	0.0181081	0.0379497	0.477161	0.633248	0.705074	Non-differential		K00877	THI20; hydroxymethylpyrimidine/phosphomethylpyrimidine kinase / thiaminase [EC:2.7.1.49 2.7.4.7 3.5.99.2]	28.5257	-0.672984	0.33321	-2.0197	0.0434146	0.12097	Non-differential		K00869	MVK, mvaK1; mevalonate kinase [EC:2.7.1.36]	264.851	-0.287613	0.168652	-1.70536	0.0881279	0.12051	Non-differential
K00875	rbtK, FGGY; D-ribulokinase [EC:2.7.1.47]	527.226	-0.911739	0.112364	-8.11412	4.89309e-16	9.89168e-14	Active		K00878	thiM; hydroxyethylthiazole kinase [EC:2.7.1.50]	330.861	-0.508914	0.204265	-2.49144	0.0127227	0.0505478	Non-differential		K00871	PHKG; phosphorylase kinase gamma subunit [EC:2.7.11.19]	0.285148	1.42863	2.87586	0.496767	0.619353	0.67581	Non-differential
K00876	udk, UCK; uridine kinase [EC:2.7.1.48]	587.979	-0.485618	0.157199	-3.08918	0.00200707	0.00531248	Active		K00879	fucK; L-fuculokinase [EC:2.7.1.51]	61.2046	-0.765978	0.399726	-1.91625	0.0553327	0.143337	Non-differential		K00872	thrB; homoserine kinase [EC:2.7.1.39]	2694.27	-0.215885	0.0732941	-2.94546	0.00322474	0.00576952	Post
K00877	THI20; hydroxymethylpyrimidine/phosphomethylpyrimidine kinase / thiaminase [EC:2.7.1.49 2.7.4.7 3.5.99.2]	39.2168	-0.113957	0.241027	-0.472796	0.636358	0.706956	Non-differential		K00880	lyxK; L-xylulokinase [EC:2.7.1.53]	93.6853	-0.468318	0.419632	-1.11602	0.264414	0.418294	Non-differential		K00873	PK, pyk; pyruvate kinase [EC:2.7.1.40]	7209.13	-0.133437	0.0369529	-3.61101	0.000305003	0.000637623	Post
K00878	thiM; hydroxyethylthiazole kinase [EC:2.7.1.50]	342.129	-0.599356	0.159476	-3.75829	0.00017108	0.000615527	Active		K00881	alsK; allose kinase [EC:2.7.1.55]	27.8992	-1.47325	0.622333	-2.36731		1	Non-differential		K00874	kdgK; 2-dehydro-3-deoxygluconokinase [EC:2.7.1.45]	3965.97	-0.0204172	0.0612753	-0.333205	0.73898	0.78146	Non-differential
K00879	fucK; L-fuculokinase [EC:2.7.1.51]	129.684	0.659219	0.179708	3.66829	0.000244182	0.000846379	Pre		K00882	fruK; 1-phosphofructokinase [EC:2.7.1.56]	1148.23	0.647478	0.208933	3.09897	0.00194197	0.0135521	Post		K00875	rbtK, FGGY; D-ribulokinase [EC:2.7.1.47]	562.772	-0.685852	0.129307	-5.30406	1.13257e-07	3.7429e-07	Post
K00880	lyxK; L-xylulokinase [EC:2.7.1.53]	193.522	0.823687	0.22174	3.71465	0.000203485	0.000718528	Pre		K00883	dgoK; 2-dehydro-3-deoxygalactonokinase [EC:2.7.1.58]	354.662	-0.708547	0.292342	-2.42369	0.0153635	0.0583049	Non-differential		K00876	udk, UCK; uridine kinase [EC:2.7.1.48]	1179.4	-1.81346	0.133571	-13.5767	5.50534e-42	3.66375e-40	Post
K00881	alsK; allose kinase [EC:2.7.1.55]	30.26	-1.30088	0.494518	-2.63061		1	Non-differential		K00884	NAGK, nagK; N-acetylglucosamine kinase [EC:2.7.1.59]	230.768	0.750435	0.572473	1.31087	0.189903	0.332899	Non-differential		K00877	THI20; hydroxymethylpyrimidine/phosphomethylpyrimidine kinase / thiaminase [EC:2.7.1.49 2.7.4.7 3.5.99.2]	35.3401	0.597881	0.184363	3.24295	0.00118299	0.00227161	Pre
K00882	fruK; 1-phosphofructokinase [EC:2.7.1.56]	924.887	0.00569219	0.054717	0.10403	0.917146	0.936398	Non-differential		K00885	nanK; N-acylmannosamine kinase [EC:2.7.1.60]	11.5711	-0.506186	0.742776	-0.681479	0.495568	0.638521	Non-differential		K00878	thiM; hydroxyethylthiazole kinase [EC:2.7.1.50]	322.951	-0.0683723	0.103011	-0.663741	0.506856	0.57076	Non-differential
K00883	dgoK; 2-dehydro-3-deoxygalactonokinase [EC:2.7.1.58]	311.526	-1.23959	0.221263	-5.60232	2.11506e-08	3.10257e-07	Active		K00886	ppgK; polyphosphate glucokinase [EC:2.7.1.63]	2193.9	0.0609333	0.110433	0.551767	0.581108	0.707672	Non-differential		K00879	fucK; L-fuculokinase [EC:2.7.1.51]	113.797	1.4838	0.208222	7.12605	1.03292e-12	6.07578e-12	Pre
K00884	NAGK, nagK; N-acetylglucosamine kinase [EC:2.7.1.59]	285.465	0.892776	0.160586	5.55949	2.7057e-08	3.75774e-07	Pre		K00887	dgkA; undecaprenol kinase [EC:2.7.1.66]	362.801	-0.0493377	0.192339	-0.256514	0.797554	0.870166	Non-differential		K00880	lyxK; L-xylulokinase [EC:2.7.1.53]	177.225	1.3358	0.215609	6.19549	5.81043e-10	2.51538e-09	Pre
K00885	nanK; N-acylmannosamine kinase [EC:2.7.1.60]	13.6284	-0.31954	0.505284	-0.632397	0.527128	0.608927	Non-differential		K00888	PI4KA; phosphatidylinositol 4-kinase A [EC:2.7.1.67]	0.130777	-1.56735	3.24893	-0.482421	0.629507	1	Non-differential		K00881	alsK; allose kinase [EC:2.7.1.55]	20.9438	0.206462	0.282667	0.730409	0.46514	0.531186	Non-differential
K00886	ppgK; polyphosphate glucokinase [EC:2.7.1.63]	2758.75	0.328494	0.0729636	4.50217	6.72642e-06	3.76087e-05	Pre		K00891	aroK, aroL; shikimate kinase [EC:2.7.1.71]	3239.26	0.314183	0.0893767	3.51527	0.000439313	0.00474393	Post		K00882	fruK; 1-phosphofructokinase [EC:2.7.1.56]	1230.91	-0.631139	0.136793	-4.61384	3.95306e-06	1.06991e-05	Post
K00887	dgkA; undecaprenol kinase [EC:2.7.1.66]	406.755	-0.00122343	0.114914	-0.0106466	0.991505	0.992272	Non-differential		K00892	gsk; inosine kinase [EC:2.7.1.73]	8.34908	0.499706	0.828973	0.602801	0.546641	0.681807	Non-differential		K00883	dgoK; 2-dehydro-3-deoxygalactonokinase [EC:2.7.1.58]	278.063	-0.503924	0.12985	-3.88081	0.000104107	0.000230715	Post
K00888	PI4KA; phosphatidylinositol 4-kinase A [EC:2.7.1.67]	1.06077	1.23511	1.37496	0.898289	0.369032	0.458033	Non-differential		K00893	DCK; deoxycitidine/deoxyadenosine/deoxyguanosine kinase [EC:2.7.1.74 2.7.1.76 2.7.1.113]	4.41123	0.797284	0.804128	0.991489	0.321447	0.478962	Non-differential		K00884	NAGK, nagK; N-acetylglucosamine kinase [EC:2.7.1.59]	338.179	0.19958	0.365782	0.545625	0.585323	0.646045	Non-differential
K00891	aroK, aroL; shikimate kinase [EC:2.7.1.71]	2972.97	-0.0719174	0.0473333	-1.51938	0.128666	0.192894	Non-differential		K00894	ETNK, EKI; ethanolamine kinase [EC:2.7.1.82]	1.73801	-2.55535	1.41205	-1.80967	0.0703473	0.169917	Non-differential		K00885	nanK; N-acylmannosamine kinase [EC:2.7.1.60]	12.7501	0.212714	0.479619	0.443507	0.657399	0.709448	Non-differential
K00892	gsk; inosine kinase [EC:2.7.1.73]	6.71788	-0.18276	0.746166	-0.244933	0.806509	0.851388	Non-differential		K00895	pfp, PFP; diphosphate-dependent phosphofructokinase [EC:2.7.1.90]	176.785	-0.727058	0.322401	-2.25513	0.0241249	0.0795974	Non-differential		K00886	ppgK; polyphosphate glucokinase [EC:2.7.1.63]	2910.02	0.292193	0.0502848	5.81076	6.21916e-09	2.39998e-08	Pre
K00893	DCK; deoxycitidine/deoxyadenosine/deoxyguanosine kinase [EC:2.7.1.74 2.7.1.76 2.7.1.113]	7.25497	1.44606	0.576594	2.50793	0.012144	0.025099	Pre		K00899	mtnK; 5-methylthioribose kinase [EC:2.7.1.100]	1095.24	0.61581	0.178816	3.44382	0.000573566	0.00572208	Post		K00887	dgkA; undecaprenol kinase [EC:2.7.1.66]	426.825	0.0687036	0.11124	0.617615	0.536829	0.599539	Non-differential
K00894	ETNK, EKI; ethanolamine kinase [EC:2.7.1.82]	10.8232	1.56146	0.576811	2.70706	0.00678812	0.0152262	Pre		K00900	E2.7.1.105, PFK; 6-phosphofructo-2-kinase [EC:2.7.1.105]	3.58986	-0.880966	1.00329	-0.878081	0.3799	0.536629	Non-differential		K00888	PI4KA; phosphatidylinositol 4-kinase A [EC:2.7.1.67]	0.819309	2.91252	1.29792	2.24399	0.0248331	0.037593	Pre
K00895	pfp, PFP; diphosphate-dependent phosphofructokinase [EC:2.7.1.90]	351.929	0.589843	0.169436	3.48122	0.000499127	0.00158003	Pre		K00901	dgkA, DGK; diacylglycerol kinase (ATP) [EC:2.7.1.107]	1201.21	0.0408603	0.2284	0.178898	0.858018	0.912331	Non-differential		K00891	aroK, aroL; shikimate kinase [EC:2.7.1.71]	3535.79	-0.36409	0.0477594	-7.62341	2.4707e-14	1.70785e-13	Post
K00899	mtnK; 5-methylthioribose kinase [EC:2.7.1.100]	653.675	-0.72061	0.126522	-5.69554	1.22982e-08	1.93569e-07	Active		K00902	DOLK; dolichol kinase [EC:2.7.1.108]	2.77834	-1.0484	1.22853	-0.853378	0.39345	0.548541	Non-differential		K00892	gsk; inosine kinase [EC:2.7.1.73]	8.6458	-0.656983	0.515547	-1.27434	0.202543	0.25636	Non-differential
K00900	E2.7.1.105, PFK; 6-phosphofructo-2-kinase [EC:2.7.1.105]	16.7644	1.76827	0.472643	3.74124	0.000183117	0.000654107	Pre		K00907	MYLK; myosin-light-chain kinase [EC:2.7.11.18]	3.79345	1.1219	0.795571	1.41018	0.158487	0.293664	Non-differential		K00893	DCK; deoxycitidine/deoxyadenosine/deoxyguanosine kinase [EC:2.7.1.74 2.7.1.76 2.7.1.113]	8.03008	0.65885	0.43864	1.50203	0.13309	0.174775	Non-differential
K00901	dgkA, DGK; diacylglycerol kinase (ATP) [EC:2.7.1.107]	1290.22	-0.00552885	0.0843749	-0.0655272	0.947754	0.959589	Non-differential		K00908	CAMKK1; calcium/calmodulin-dependent protein kinase kinase 1 [EC:2.7.11.17]	2.38572	-2.71327	1.45915	-1.85949	0.062957	0.157086	Non-differential		K00894	ETNK, EKI; ethanolamine kinase [EC:2.7.1.82]	8.72146	4.33438	0.723664	5.98949	2.10497e-09	8.53046e-09	Pre
K00902	DOLK; dolichol kinase [EC:2.7.1.108]	4.4696	-0.158163	0.723966	-0.218468	0.827065	0.867848	Non-differential		K00909	GRK1_7; rhodopsin kinase [EC:2.7.11.14]	0.513978	0.996984	2.595	0.384194	0.700835	1	Non-differential		K00895	pfp, PFP; diphosphate-dependent phosphofructokinase [EC:2.7.1.90]	309.818	1.35059	0.180354	7.48854	6.96455e-14	4.63484e-13	Pre
K00907	MYLK; myosin-light-chain kinase [EC:2.7.11.18]	4.84266	1.27615	0.634338	2.01179	0.0442423	0.0772062	Non-differential		K00912	lpxK; tetraacyldisaccharide 4'-kinase [EC:2.7.1.130]	2579.68	-0.371114	0.210622	-1.76199	0.0780709	0.182444	Non-differential		K00899	mtnK; 5-methylthioribose kinase [EC:2.7.1.100]	963.992	-1.31492	0.0963339	-13.6496	2.0299e-42	1.42051e-40	Post
K00908	CAMKK1; calcium/calmodulin-dependent protein kinase kinase 1 [EC:2.7.11.17]	8.98645	0.786071	0.616704	1.27463	0.202439	0.280304	Non-differential		K00913	ITPK1; inositol-1,3,4-trisphosphate 5/6-kinase / inositol-tetrakisphosphate 1-kinase [EC:2.7.1.159 2.7.1.134]	17.5452	-2.91579	0.883141	-3.30162	0.000961293	0.00828623	Active		K00900	E2.7.1.105, PFK; 6-phosphofructo-2-kinase [EC:2.7.1.105]	14.6079	2.81257	0.415321	6.77203	1.26988e-11	6.72385e-11	Pre
K00909	GRK1_7; rhodopsin kinase [EC:2.7.11.14]	0.44892	0.535987	1.97223	0.271767	0.785801	1	Non-differential		K00917	lacC; tagatose 6-phosphate kinase [EC:2.7.1.144]	307.035	0.397658	0.242227	1.64167	0.100658	0.21679	Non-differential		K00901	dgkA, DGK; diacylglycerol kinase (ATP) [EC:2.7.1.107]	1391.06	-0.0228409	0.138632	-0.16476	0.869133	0.893755	Non-differential
K00912	lpxK; tetraacyldisaccharide 4'-kinase [EC:2.7.1.130]	3359.84	0.0286892	0.0502	0.571497	0.567663	0.645493	Non-differential		K00918	pfkC; ADP-dependent phosphofructokinase/glucokinase [EC:2.7.1.146 2.7.1.147]	5.88022	-0.555355	1.00958	-0.550085	0.582261	0.708487	Non-differential		K00902	DOLK; dolichol kinase [EC:2.7.1.108]	3.7399	0.976766	0.594045	1.64426	0.100122	0.135088	Non-differential
K00913	ITPK1; inositol-1,3,4-trisphosphate 5/6-kinase / inositol-tetrakisphosphate 1-kinase [EC:2.7.1.159 2.7.1.134]	14.4023	-4.65867	0.602002	-7.73864	1.00485e-14	1.32661e-12	Active		K00919	ispE; 4-diphosphocytidyl-2-C-methyl-D-erythritol kinase [EC:2.7.1.148]	3857.64	0.0506767	0.0530516	0.955233	0.33946	0.495287	Non-differential		K00907	MYLK; myosin-light-chain kinase [EC:2.7.11.18]	6.00026	0.159277	0.386759	0.411825	0.680468	0.73051	Non-differential
K00917	lacC; tagatose 6-phosphate kinase [EC:2.7.1.144]	269.377	-0.0710738	0.0995579	-0.713894	0.475293	0.560866	Non-differential		K00922	PIK3CA_B_D; phosphatidylinositol-4,5-bisphosphate 3-kinase catalytic subunit alpha/beta/delta [EC:2.7.1.153]	2.26285	-1.35853	0.904683	-1.50167	0.133183	0.261697	Non-differential		K00908	CAMKK1; calcium/calmodulin-dependent protein kinase kinase 1 [EC:2.7.11.17]	6.68669	3.48478	0.67354	5.17382	2.29355e-07	7.30236e-07	Pre
K00918	pfkC; ADP-dependent phosphofructokinase/glucokinase [EC:2.7.1.146 2.7.1.147]	9.72053	0.289088	0.449447	0.643208	0.520089	0.602625	Non-differential		K00924	TMK; receptor protein kinase TMK [EC:2.7.11.1]	25.0394	1.05049	0.433785	2.42168	0.0154491	0.0585022	Non-differential		K00909	GRK1_7; rhodopsin kinase [EC:2.7.11.14]	0.696103	-0.454869	1.42337	-0.319572	0.749293	0.790519	Non-differential
K00919	ispE; 4-diphosphocytidyl-2-C-methyl-D-erythritol kinase [EC:2.7.1.148]	4395.75	0.122113	0.0312579	3.90661	9.35984e-05	0.000365633	Pre		K00925	ackA; acetate kinase [EC:2.7.2.1]	4308.71	-0.153263	0.104347	-1.46877	0.141894	0.272777	Non-differential		K00912	lpxK; tetraacyldisaccharide 4'-kinase [EC:2.7.1.130]	3221.24	0.430496	0.123584	3.48342	0.000495054	0.00100551	Pre
K00922	PIK3CA_B_D; phosphatidylinositol-4,5-bisphosphate 3-kinase catalytic subunit alpha/beta/delta [EC:2.7.1.153]	1.59581	-3.01952	1.04867	-2.87939	0.00398448	0.00962136	Active		K00926	arcC; carbamate kinase [EC:2.7.2.2]	454.948	0.039852	0.182655	0.218181	0.827288	0.890902	Non-differential		K00913	ITPK1; inositol-1,3,4-trisphosphate 5/6-kinase / inositol-tetrakisphosphate 1-kinase [EC:2.7.1.159 2.7.1.134]	3.6023	-1.72896	0.838863	-2.06107	0.0392964	0.0574509	Non-differential
K00924	TMK; receptor protein kinase TMK [EC:2.7.11.1]	11.2342	-0.883457	0.431864	-2.04568	0.0407874	0.0720203	Non-differential		K00927	PGK, pgk; phosphoglycerate kinase [EC:2.7.2.3]	11188.7	-1.73061	0.283446	-6.10562	1.02404e-09	3.5516e-07	Active		K00917	lacC; tagatose 6-phosphate kinase [EC:2.7.1.144]	331.005	-0.459718	0.159238	-2.88698	0.00388961	0.0068614	Post
K00925	ackA; acetate kinase [EC:2.7.2.1]	5474.92	0.165416	0.0665902	2.48409	0.0129882	0.0265804	Pre		K00928	lysC; aspartate kinase [EC:2.7.2.4]	7350.74	-0.0478105	0.0998509	-0.478819	0.632067	0.749381	Non-differential		K00918	pfkC; ADP-dependent phosphofructokinase/glucokinase [EC:2.7.1.146 2.7.1.147]	8.81703	0.907869	0.587366	1.54566	0.122186	0.161834	Non-differential
K00926	arcC; carbamate kinase [EC:2.7.2.2]	535.705	0.187576	0.109264	1.71673	0.0860282	0.136837	Non-differential		K00930	argB; acetylglutamate kinase [EC:2.7.2.8]	5518.87	0.0242685	0.0729771	0.332549	0.739475	0.828729	Non-differential		K00919	ispE; 4-diphosphocytidyl-2-C-methyl-D-erythritol kinase [EC:2.7.1.148]	4706.09	0.0962048	0.0285154	3.37379	0.000741418	0.0014707	Pre
K00927	PGK, pgk; phosphoglycerate kinase [EC:2.7.2.3]	11819.2	-1.62084	0.232842	-6.96113	3.37555e-12	1.98513e-10	Active		K00931	proB; glutamate 5-kinase [EC:2.7.2.11]	3958.21	0.0386335	0.090721	0.425849	0.670218	0.77711	Non-differential		K00922	PIK3CA_B_D; phosphatidylinositol-4,5-bisphosphate 3-kinase catalytic subunit alpha/beta/delta [EC:2.7.1.153]	1.06351	-1.64342	0.994948	-1.65176	0.098583	0.133276	Non-differential
K00928	lysC; aspartate kinase [EC:2.7.2.4]	8669.45	0.102638	0.0313515	3.2738	0.00106112	0.00303867	Pre		K00932	tdcD; propionate kinase [EC:2.7.2.15]	17.8855	-2.01735	0.474504	-4.2515	2.12346e-05	0.000498435	Active		K00924	TMK; receptor protein kinase TMK [EC:2.7.11.1]	20.7624	-1.90148	0.282553	-6.72963	1.70101e-11	8.89556e-11	Post
K00930	argB; acetylglutamate kinase [EC:2.7.2.8]	6112.95	0.0409091	0.0307957	1.3284	0.184045	0.25936	Non-differential		K00933	E2.7.3.2; creatine kinase [EC:2.7.3.2]	0.390945	-2.03035	3.2064	-0.633217	0.526592	1	Non-differential		K00925	ackA; acetate kinase [EC:2.7.2.1]	5521.62	0.341353	0.0516453	6.60958	3.8542e-11	1.92087e-10	Pre
K00931	proB; glutamate 5-kinase [EC:2.7.2.11]	3866.99	-0.21226	0.0476422	-4.45531	8.37734e-06	4.51146e-05	Active		K00937	ppk1; polyphosphate kinase [EC:2.7.4.1]	8058.63	-0.193402	0.102216	-1.89208	0.0584799	0.149263	Non-differential		K00926	arcC; carbamate kinase [EC:2.7.2.2]	568.392	0.162369	0.113058	1.43616	0.150957	0.195852	Non-differential
K00932	tdcD; propionate kinase [EC:2.7.2.15]	36.292	-0.097006	0.288771	-0.335927	0.736926	0.792416	Non-differential		K00938	E2.7.4.2, mvaK2; phosphomevalonate kinase [EC:2.7.4.2]	156.637	0.48795	0.23486	2.07762	0.0377441	0.109351	Non-differential		K00927	PGK, pgk; phosphoglycerate kinase [EC:2.7.2.3]	7432.12	0.138468	0.0358808	3.85912	0.000113795	0.000250792	Pre
K00933	E2.7.3.2; creatine kinase [EC:2.7.3.2]	0.770047	-0.577312	1.90197	-0.303535	0.761482	0.814759	Non-differential		K00939	adk, AK; adenylate kinase [EC:2.7.4.3]	6362.93	0.246725	0.0865732	2.8499	0.00437323	0.0238305	Post		K00928	lysC; aspartate kinase [EC:2.7.2.4]	9030.64	0.177635	0.0459969	3.86189	0.000112513	0.000248128	Pre
K00937	ppk1; polyphosphate kinase [EC:2.7.4.1]	10199.2	0.121042	0.0377118	3.20965	0.00132894	0.0036992	Pre		K00940	ndk, NME; nucleoside-diphosphate kinase [EC:2.7.4.6]	3637.06	0.0995819	0.0947602	1.05088	0.293312	0.449187	Non-differential		K00930	argB; acetylglutamate kinase [EC:2.7.2.8]	6539.17	0.0409802	0.0388915	1.05371	0.292017	0.354345	Non-differential
K00938	E2.7.4.2, mvaK2; phosphomevalonate kinase [EC:2.7.4.2]	135.702	-0.00309441	0.141063	-0.0219364	0.982499	0.985245	Non-differential		K00941	thiD; hydroxymethylpyrimidine/phosphomethylpyrimidine kinase [EC:2.7.1.49 2.7.4.7]	3618.48	-0.106137	0.0584548	-1.81572	0.0694136	0.168213	Non-differential		K00931	proB; glutamate 5-kinase [EC:2.7.2.11]	4254.1	-0.226899	0.0510655	-4.4433	8.85901e-06	2.28824e-05	Post
K00939	adk, AK; adenylate kinase [EC:2.7.4.3]	6346.4	0.0333543	0.0358557	0.930238	0.352248	0.441436	Non-differential		K00942	gmk, GUK1; guanylate kinase [EC:2.7.4.8]	3829.22	0.112253	0.0692367	1.62129	0.104955	0.222516	Non-differential		K00932	tdcD; propionate kinase [EC:2.7.2.15]	25.7512	1.94216	0.310066	6.2637	3.75951e-10	1.65819e-09	Pre
K00940	ndk, NME; nucleoside-diphosphate kinase [EC:2.7.4.6]	3821.91	0.00189709	0.0457259	0.0414884	0.966907	0.974135	Non-differential		K00943	tmk, DTYMK; dTMP kinase [EC:2.7.4.9]	6869.74	0.436277	0.142059	3.0711	0.0021327	0.0144866	Post		K00933	E2.7.3.2; creatine kinase [EC:2.7.3.2]	0.475971	1.52177	2.21882	0.685848	0.492809	0.557438	Non-differential
K00941	thiD; hydroxymethylpyrimidine/phosphomethylpyrimidine kinase [EC:2.7.1.49 2.7.4.7]	4307.82	0.0721148	0.028219	2.55554	0.0106023	0.0223627	Pre		K00944	AK3; nucleoside-triphosphate--adenylate kinase [EC:2.7.4.10]	5.1212	0.0983374	1.31892	0.0745589	0.940566	0.966969	Non-differential		K00937	ppk1; polyphosphate kinase [EC:2.7.4.1]	10200.2	0.340184	0.0480218	7.08395	1.40105e-12	8.14937e-12	Pre
K00942	gmk, GUK1; guanylate kinase [EC:2.7.4.8]	4201.95	0.101947	0.0444607	2.29296	0.0218501	0.0419929	Pre		K00945	cmk; CMP/dCMP kinase [EC:2.7.4.25]	4597.29	0.25224	0.0967074	2.60828	0.00909994	0.0398909	Post		K00938	E2.7.4.2, mvaK2; phosphomevalonate kinase [EC:2.7.4.2]	169.779	-0.486285	0.135321	-3.59356	0.000326186	0.000679603	Post
K00943	tmk, DTYMK; dTMP kinase [EC:2.7.4.9]	6508.39	0.113221	0.0639746	1.76979	0.0767625	0.124362	Non-differential		K00946	thiL; thiamine-monophosphate kinase [EC:2.7.4.16]	3749.73	0.0414454	0.0701821	0.590541	0.554828	0.688121	Non-differential		K00939	adk, AK; adenylate kinase [EC:2.7.4.3]	7286.29	-0.189654	0.048632	-3.89978	9.62807e-05	0.00021435	Post
K00944	AK3; nucleoside-triphosphate--adenylate kinase [EC:2.7.4.10]	3.51864	-0.992233	0.879089	-1.12871	0.259022	0.343083	Non-differential		K00948	PRPS, prsA; ribose-phosphate pyrophosphokinase [EC:2.7.6.1]	6342.99	0.0655733	0.0689619	0.950863	0.341674	0.497164	Non-differential		K00940	ndk, NME; nucleoside-diphosphate kinase [EC:2.7.4.6]	4197.98	-0.0738366	0.0526923	-1.40128	0.161131	0.208058	Non-differential
K00945	cmk; CMP/dCMP kinase [EC:2.7.4.25]	4704.27	0.092088	0.0444494	2.07175	0.0382887	0.0681402	Non-differential		K00949	thiN, TPK1, THI80; thiamine pyrophosphokinase [EC:2.7.6.2]	361.235	0.0817944	0.20259	0.403743	0.686402	0.789817	Non-differential		K00941	thiD; hydroxymethylpyrimidine/phosphomethylpyrimidine kinase [EC:2.7.1.49 2.7.4.7]	4427.29	0.203224	0.030106	6.75028	1.47565e-11	7.77693e-11	Pre
K00946	thiL; thiamine-monophosphate kinase [EC:2.7.4.16]	4272.29	0.112189	0.0339809	3.30154	0.000961569	0.00279429	Pre		K00950	folK; 2-amino-4-hydroxy-6-hydroxymethyldihydropteridine diphosphokinase [EC:2.7.6.3]	3532.93	0.228295	0.093407	2.44409	0.0145218	0.0559977	Non-differential		K00942	gmk, GUK1; guanylate kinase [EC:2.7.4.8]	4588.11	0.0136778	0.0274103	0.499004	0.617777	0.674733	Non-differential
K00948	PRPS, prsA; ribose-phosphate pyrophosphokinase [EC:2.7.6.1]	7149.91	0.113575	0.0387027	2.93456	0.00334021	0.00825041	Pre		K00951	relA; GTP pyrophosphokinase [EC:2.7.6.5]	7828.52	-0.116767	0.095376	-1.22428	0.220846	0.368973	Non-differential		K00943	tmk, DTYMK; dTMP kinase [EC:2.7.4.9]	7880.6	-0.300687	0.0820617	-3.66416	0.000248156	0.000523295	Post
K00949	thiN, TPK1, THI80; thiamine pyrophosphokinase [EC:2.7.6.2]	350.242	-0.181005	0.115078	-1.57289	0.115745	0.176578	Non-differential		K00952	nadM; nicotinamide-nucleotide adenylyltransferase [EC:2.7.7.1]	126.347	3.46379	0.705158	4.91207	9.01193e-07	4.78688e-05	Post		K00944	AK3; nucleoside-triphosphate--adenylate kinase [EC:2.7.4.10]	2.33591	0.644483	0.703086	0.916649	0.359327	0.424562	Non-differential
K00950	folK; 2-amino-4-hydroxy-6-hydroxymethyldihydropteridine diphosphokinase [EC:2.7.6.3]	3571.25	0.0429611	0.0544817	0.788542	0.43038	0.51839	Non-differential		K00953	FLAD1; FAD synthetase [EC:2.7.7.2]	46.0347	-0.291911	0.355411	-0.821334	0.411456	0.56378	Non-differential		K00945	cmk; CMP/dCMP kinase [EC:2.7.4.25]	5371.7	-0.137212	0.0518906	-2.64426	0.00818694	0.013639	Post
K00951	relA; GTP pyrophosphokinase [EC:2.7.6.5]	9216.22	0.0390498	0.0342559	1.13994	0.25431	0.337831	Non-differential		K00954	E2.7.7.3A, coaD, kdtB; pantetheine-phosphate adenylyltransferase [EC:2.7.7.3]	3327.09	0.0594619	0.0686982	0.865553	0.386735	0.543161	Non-differential		K00946	thiL; thiamine-monophosphate kinase [EC:2.7.4.16]	4564.13	0.0964112	0.0319358	3.01891	0.00253689	0.00461921	Pre
K00952	nadM; nicotinamide-nucleotide adenylyltransferase [EC:2.7.7.1]	18.8752	0.0282546	0.415835	0.0679467	0.945828	0.958706	Non-differential		K00955	cysNC; bifunctional enzyme CysN/CysC [EC:2.7.7.4 2.7.1.25]	5567.37	0.0021429	0.0848445	0.0252567	0.97985	0.990054	Non-differential		K00948	PRPS, prsA; ribose-phosphate pyrophosphokinase [EC:2.7.6.1]	7693.74	0.0736629	0.0265093	2.77876	0.00545675	0.00939874	Pre
K00953	FLAD1; FAD synthetase [EC:2.7.7.2]	100.804	1.04031	0.225279	4.61788	3.87673e-06	2.34893e-05	Pre		K00956	cysN; sulfate adenylyltransferase subunit 1 [EC:2.7.7.4]	4584.66	0.33284	0.134137	2.48134	0.0130889	0.0516325	Non-differential		K00949	thiN, TPK1, THI80; thiamine pyrophosphokinase [EC:2.7.6.2]	389.895	-0.245614	0.117707	-2.08666	0.0369189	0.0541498	Non-differential
K00954	E2.7.7.3A, coaD, kdtB; pantetheine-phosphate adenylyltransferase [EC:2.7.7.3]	3789.35	0.128196	0.0388686	3.29819	0.000973108	0.00282162	Pre		K00957	cysD; sulfate adenylyltransferase subunit 2 [EC:2.7.7.4]	5346.73	0.168412	0.0704792	2.38952	0.0168703	0.0622447	Non-differential		K00950	folK; 2-amino-4-hydroxy-6-hydroxymethyldihydropteridine diphosphokinase [EC:2.7.6.3]	4068.13	-0.161326	0.0422341	-3.8198	0.000133562	0.000291706	Post
K00955	cysNC; bifunctional enzyme CysN/CysC [EC:2.7.7.4 2.7.1.25]	5254.73	-0.324618	0.0448457	-7.23855	4.53514e-13	3.4926e-11	Active		K00958	sat, met3; sulfate adenylyltransferase [EC:2.7.7.4]	1738.17	-0.199384	0.180373	-1.10539	0.268988	0.423034	Non-differential		K00951	relA; GTP pyrophosphokinase [EC:2.7.6.5]	9463.28	0.181663	0.0465318	3.90406	9.45934e-05	0.000210801	Pre
K00956	cysN; sulfate adenylyltransferase subunit 1 [EC:2.7.7.4]	3656.93	-0.361268	0.0550939	-6.55731	5.47868e-11	2.0848e-09	Active		K00960	rpo13; DNA-directed RNA polymerase subunit 13 [EC:2.7.7.6]	95.0054	-1.49933	0.338104	-4.43453	9.22722e-06	0.000272018	Active		K00952	nadM; nicotinamide-nucleotide adenylyltransferase [EC:2.7.7.1]	107.987	-3.45736	0.46842	-7.3809	1.57223e-13	1.01063e-12	Post
K00957	cysD; sulfate adenylyltransferase subunit 2 [EC:2.7.7.4]	4797.69	-0.270126	0.0432828	-6.24095	4.3491e-10	1.15305e-08	Active		K00962	pnp, PNPT1; polyribonucleotide nucleotidyltransferase [EC:2.7.7.8]	9442.6	-0.157002	0.101405	-1.54826	0.121559	0.246801	Non-differential		K00953	FLAD1; FAD synthetase [EC:2.7.7.2]	94.536	1.38048	0.183843	7.50903	5.95686e-14	3.97984e-13	Pre
K00958	sat, met3; sulfate adenylyltransferase [EC:2.7.7.4]	2905.52	0.655898	0.106669	6.14889	7.80264e-10	1.87641e-08	Pre		K00963	UGP2, galU, galF; UTP--glucose-1-phosphate uridylyltransferase [EC:2.7.7.9]	5967.41	0.235448	0.102723	2.29207	0.0219017	0.0747726	Non-differential		K00954	E2.7.7.3A, coaD, kdtB; pantetheine-phosphate adenylyltransferase [EC:2.7.7.3]	4064	0.094707	0.0297907	3.17908	0.00147745	0.00279748	Pre
K00960	rpo13; DNA-directed RNA polymerase subunit 13 [EC:2.7.7.6]	226.477	0.477505	0.13252	3.60327	0.000314235	0.0010549	Pre		K00965	galT, GALT; UDPglucose--hexose-1-phosphate uridylyltransferase [EC:2.7.7.12]	3697.86	0.137366	0.159882	0.859167	0.390248	0.545367	Non-differential		K00955	cysNC; bifunctional enzyme CysN/CysC [EC:2.7.7.4 2.7.1.25]	5768.99	-0.301682	0.0391	-7.71565	1.20372e-14	8.64638e-14	Post
K00962	pnp, PNPT1; polyribonucleotide nucleotidyltransferase [EC:2.7.7.8]	11493.9	0.0730871	0.0405812	1.80101	0.0717012	0.117322	Non-differential		K00966	GMPP; mannose-1-phosphate guanylyltransferase [EC:2.7.7.13]	3500.4	0.161886	0.101409	1.59637	0.110406	0.230426	Non-differential		K00956	cysN; sulfate adenylyltransferase subunit 1 [EC:2.7.7.4]	4548.2	-0.672643	0.0843084	-7.97836	1.48286e-15	1.16231e-14	Post
K00963	UGP2, galU, galF; UTP--glucose-1-phosphate uridylyltransferase [EC:2.7.7.9]	5397.58	-0.183652	0.0492891	-3.72602	0.00019453	0.000690297	Active		K00967	PCYT2; ethanolamine-phosphate cytidylyltransferase [EC:2.7.7.14]	4.75504	1.22355	1.00578	1.21653	0.223785	0.37233	Non-differential		K00957	cysD; sulfate adenylyltransferase subunit 2 [EC:2.7.7.4]	5550.98	-0.413779	0.0333149	-12.4202	2.02988e-35	8.55827e-34	Post
K00965	galT, GALT; UDPglucose--hexose-1-phosphate uridylyltransferase [EC:2.7.7.12]	4965.36	0.522164	0.0888011	5.88015	4.09887e-09	7.61942e-08	Pre		K00968	PCYT1; choline-phosphate cytidylyltransferase [EC:2.7.7.15]	4.06537	0.25119	1.00312	0.25041	0.80227	0.872406	Non-differential		K00958	sat, met3; sulfate adenylyltransferase [EC:2.7.7.4]	2814.04	0.879644	0.076122	11.5557	6.90726e-31	1.99517e-29	Pre
K00966	GMPP; mannose-1-phosphate guanylyltransferase [EC:2.7.7.13]	3589.15	0.00874642	0.0569674	0.153534	0.877978	0.908306	Non-differential		K00969	nadD; nicotinate-nucleotide adenylyltransferase [EC:2.7.7.18]	3853.9	0.194947	0.076442	2.55026	0.0107642	0.045075	Post		K00960	rpo13; DNA-directed RNA polymerase subunit 13 [EC:2.7.7.6]	178.778	2.00478	0.1846	10.8601	1.78475e-27	4.0383e-26	Pre
K00967	PCYT2; ethanolamine-phosphate cytidylyltransferase [EC:2.7.7.14]	2.24543	-0.482023	1.11877	-0.430851	0.666577	0.733348	Non-differential		K00970	pcnB; poly(A) polymerase [EC:2.7.7.19]	5650.96	0.060905	0.0627149	0.971142	0.331478	0.487015	Non-differential		K00962	pnp, PNPT1; polyribonucleotide nucleotidyltransferase [EC:2.7.7.8]	11641.8	0.255863	0.0491989	5.20058	1.9867e-07	6.35519e-07	Pre
K00968	PCYT1; choline-phosphate cytidylyltransferase [EC:2.7.7.15]	5.4016	0.454416	0.614807	0.739119	0.459834	0.546212	Non-differential		K00971	manC, cpsB; mannose-1-phosphate guanylyltransferase [EC:2.7.7.13]	3712.66	-0.339108	0.1743	-1.94554	0.0517098	0.136657	Non-differential		K00963	UGP2, galU, galF; UTP--glucose-1-phosphate uridylyltransferase [EC:2.7.7.9]	6330.79	-0.397118	0.0561256	-7.07553	1.48882e-12	8.6377e-12	Post
K00969	nadD; nicotinate-nucleotide adenylyltransferase [EC:2.7.7.18]	4255.49	0.190851	0.0381514	5.00247	5.66002e-07	4.69747e-06	Pre		K00972	UAP1; UDP-N-acetylglucosamine/UDP-N-acetylgalactosamine diphosphorylase [EC:2.7.7.23 2.7.7.83]	133.313	-1.33518	0.410498	-3.25257	0.00114365	0.00935047	Active		K00965	galT, GALT; UDPglucose--hexose-1-phosphate uridylyltransferase [EC:2.7.7.12]	5250.01	0.407431	0.0824837	4.93954	7.83074e-07	2.34888e-06	Pre
K00970	pcnB; poly(A) polymerase [EC:2.7.7.19]	6327.74	0.0960329	0.0339952	2.82489	0.00472964	0.0111502	Pre		K00973	rfbA, rmlA, rffH; glucose-1-phosphate thymidylyltransferase [EC:2.7.7.24]	6106.46	0.0238854	0.0740876	0.322394	0.747154	0.834322	Non-differential		K00966	GMPP; mannose-1-phosphate guanylyltransferase [EC:2.7.7.13]	4020.76	-0.128399	0.0524308	-2.44892	0.0143284	0.0227672	Post
K00971	manC, cpsB; mannose-1-phosphate guanylyltransferase [EC:2.7.7.13]	4996.85	0.126384	0.066891	1.8894	0.058838	0.0987605	Non-differential		K00975	glgC; glucose-1-phosphate adenylyltransferase [EC:2.7.7.27]	4221.74	-0.205024	0.141211	-1.4519	0.14653	0.277515	Non-differential		K00967	PCYT2; ethanolamine-phosphate cytidylyltransferase [EC:2.7.7.14]	4.2579	-1.66745	0.657773	-2.53499	0.0112452	0.0182482	Post
K00972	UAP1; UDP-N-acetylglucosamine/UDP-N-acetylgalactosamine diphosphorylase [EC:2.7.7.23 2.7.7.83]	358.563	0.791699	0.246336	3.2139	0.00130943	0.00365117	Pre		K00976	FPGT; fucose-1-phosphate guanylyltransferase [EC:2.7.7.30]	0.392332	-2.74487	3.1886	-0.860839	0.389327	1	Non-differential		K00968	PCYT1; choline-phosphate cytidylyltransferase [EC:2.7.7.15]	5.94209	0.331528	0.480747	0.689609	0.49044	0.555339	Non-differential
K00973	rfbA, rmlA, rffH; glucose-1-phosphate thymidylyltransferase [EC:2.7.7.24]	6811.07	0.0533406	0.0249726	2.13596	0.0326823	0.0595219	Non-differential		K00978	rfbF; glucose-1-phosphate cytidylyltransferase [EC:2.7.7.33]	2386.42	-0.111715	0.138935	-0.804084	0.421348	0.572544	Non-differential		K00969	nadD; nicotinate-nucleotide adenylyltransferase [EC:2.7.7.18]	4722.44	0.0209273	0.0447772	0.467365	0.640239	0.694684	Non-differential
K00975	glgC; glucose-1-phosphate adenylyltransferase [EC:2.7.7.27]	5817.41	0.28326	0.078334	3.61605	0.000299134	0.00101208	Pre		K00979	kdsB; 3-deoxy-manno-octulosonate cytidylyltransferase (CMP-KDO synthetase) [EC:2.7.7.38]	2651.92	-0.208365	0.203916	-1.02182	0.306867	0.462754	Non-differential		K00970	pcnB; poly(A) polymerase [EC:2.7.7.19]	6812.42	0.0599443	0.0368574	1.62639	0.103868	0.139477	Non-differential
K00976	FPGT; fucose-1-phosphate guanylyltransferase [EC:2.7.7.30]	1.73554	0.523301	1.3373	0.391312	0.695566	0.757512	Non-differential		K00980	tagD; glycerol-3-phosphate cytidylyltransferase [EC:2.7.7.39]	327.492	0.559761	0.36275	1.5431	0.122806	0.247881	Non-differential		K00971	manC, cpsB; mannose-1-phosphate guanylyltransferase [EC:2.7.7.13]	4809.62	0.490629	0.0932748	5.26004	1.44026e-07	4.7025e-07	Pre
K00978	rfbF; glucose-1-phosphate cytidylyltransferase [EC:2.7.7.33]	2611.3	-0.104609	0.0384573	-2.72015	0.00652532	0.0147647	Active		K00981	E2.7.7.41, CDS1, CDS2, cdsA; phosphatidate cytidylyltransferase [EC:2.7.7.41]	4077.12	0.029679	0.0617937	0.480292	0.63102	0.748574	Non-differential		K00972	UAP1; UDP-N-acetylglucosamine/UDP-N-acetylgalactosamine diphosphorylase [EC:2.7.7.23 2.7.7.83]	292.742	2.15382	0.182655	11.7917	4.30512e-32	1.39824e-30	Pre
K00979	kdsB; 3-deoxy-manno-octulosonate cytidylyltransferase (CMP-KDO synthetase) [EC:2.7.7.38]	3341.24	0.0957851	0.0369941	2.5892	0.00962	0.0205929	Pre		K00983	neuA, nnaC; N-acylneuraminate cytidylyltransferase [EC:2.7.7.43]	195.361	0.196538	0.267565	0.734541	0.462619	0.609384	Non-differential		K00973	rfbA, rmlA, rffH; glucose-1-phosphate thymidylyltransferase [EC:2.7.7.24]	7278.74	0.0547183	0.0421666	1.29767	0.194401	0.246977	Non-differential
K00980	tagD; glycerol-3-phosphate cytidylyltransferase [EC:2.7.7.39]	252.538	-0.193382	0.112427	-1.72007	0.0854205	0.136004	Non-differential		K00988	APA1_2; sulfate adenylyltransferase (ADP) / ATP adenylyltransferase [EC:2.7.7.5 2.7.7.53]	77.2882	-1.81523	0.620706	-2.92445	0.00345063	0.0200442	Active		K00975	glgC; glucose-1-phosphate adenylyltransferase [EC:2.7.7.27]	5747.16	0.511741	0.0643246	7.9556	1.7827e-15	1.39412e-14	Pre
K00981	E2.7.7.41, CDS1, CDS2, cdsA; phosphatidate cytidylyltransferase [EC:2.7.7.41]	4757.02	0.151716	0.0279105	5.43582	5.4544e-08	6.81168e-07	Pre		K00990	glnD; [protein-PII] uridylyltransferase [EC:2.7.7.59]	6228.49	-0.0415094	0.111084	-0.373676	0.708646	0.809069	Non-differential		K00976	FPGT; fucose-1-phosphate guanylyltransferase [EC:2.7.7.30]	1.20182	3.45799	1.3192	2.62128	0.00875996	0.0145279	Pre
K00983	neuA, nnaC; N-acylneuraminate cytidylyltransferase [EC:2.7.7.43]	239.337	0.383317	0.155386	2.46687	0.0136301	0.0278412	Pre		K00991	ispD; 2-C-methyl-D-erythritol 4-phosphate cytidylyltransferase [EC:2.7.7.60]	2340.12	0.137656	0.152589	0.902136	0.366985	0.523782	Non-differential		K00978	rfbF; glucose-1-phosphate cytidylyltransferase [EC:2.7.7.33]	2713.36	0.0269035	0.0776657	0.346402	0.729041	0.773722	Non-differential
K00988	APA1_2; sulfate adenylyltransferase (ADP) / ATP adenylyltransferase [EC:2.7.7.5 2.7.7.53]	78.5109	-1.82972	0.451883	-4.0491	5.14148e-05	0.000217957	Active		K00992	murU; N-acetyl-alpha-D-muramate 1-phosphate uridylyltransferase [EC:2.7.7.99]	1416.15	-0.281455	0.225427	-1.24854	0.211832	0.357971	Non-differential		K00979	kdsB; 3-deoxy-manno-octulosonate cytidylyltransferase (CMP-KDO synthetase) [EC:2.7.7.38]	3329.31	0.336021	0.119708	2.80702	0.00500024	0.00866964	Pre
K00990	glnD; [protein-PII] uridylyltransferase [EC:2.7.7.59]	6990	0.00662585	0.0304766	0.217408	0.827891	0.868399	Non-differential		K00993	EPT1; ethanolaminephosphotransferase [EC:2.7.8.1]	7.37684	-0.597435	0.740683	-0.8066	0.419897	0.571426	Non-differential		K00980	tagD; glycerol-3-phosphate cytidylyltransferase [EC:2.7.7.39]	333.798	-0.724319	0.231196	-3.13292	0.00173077	0.00324096	Post
K00991	ispD; 2-C-methyl-D-erythritol 4-phosphate cytidylyltransferase [EC:2.7.7.60]	2854.37	0.334111	0.0565429	5.90898	3.44236e-09	6.56891e-08	Pre		K00994	CHPT1, CPT1; diacylglycerol cholinephosphotransferase [EC:2.7.8.2]	7.37684	-0.597435	0.740683	-0.8066	0.419897	0.571426	Non-differential		K00981	E2.7.7.41, CDS1, CDS2, cdsA; phosphatidate cytidylyltransferase [EC:2.7.7.41]	5049.36	0.146997	0.0335361	4.38324	1.16928e-05	2.9649e-05	Pre
K00992	murU; N-acetyl-alpha-D-muramate 1-phosphate uridylyltransferase [EC:2.7.7.99]	1648.19	-0.127278	0.054711	-2.32638	0.0199985	0.0388616	Active		K00995	PGS1, pgsA; CDP-diacylglycerol---glycerol-3-phosphate 3-phosphatidyltransferase [EC:2.7.8.5]	7119.67	0.228125	0.0789118	2.89089	0.00384149	0.0216741	Post		K00983	neuA, nnaC; N-acylneuraminate cytidylyltransferase [EC:2.7.7.43]	260.528	0.22562	0.12952	1.74198	0.0815125	0.112233	Non-differential
K00993	EPT1; ethanolaminephosphotransferase [EC:2.7.8.1]	5.53771	-1.59328	0.519522	-3.06681	0.00216354	0.00567786	Active		K00997	acpS; holo-[acyl-carrier protein] synthase [EC:2.7.8.7]	3329.98	0.140095	0.0809632	1.73035	0.0835675	0.19052	Non-differential		K00988	APA1_2; sulfate adenylyltransferase (ADP) / ATP adenylyltransferase [EC:2.7.7.5 2.7.7.53]	46.9558	0.0122009	0.343973	0.0354705	0.971705	0.97877	Non-differential
K00994	CHPT1, CPT1; diacylglycerol cholinephosphotransferase [EC:2.7.8.2]	5.53771	-1.59328	0.519522	-3.06681	0.00216354	0.00567786	Active		K00998	pssA; CDP-diacylglycerol---serine O-phosphatidyltransferase [EC:2.7.8.8]	8.82066	-0.430788	0.679783	-0.633713	0.526268	0.665853	Non-differential		K00990	glnD; [protein-PII] uridylyltransferase [EC:2.7.7.59]	7350.9	0.0752048	0.0570354	1.31856	0.187315	0.238644	Non-differential
K00995	PGS1, pgsA; CDP-diacylglycerol---glycerol-3-phosphate 3-phosphatidyltransferase [EC:2.7.8.5]	7974.2	0.2501	0.0393589	6.35433	2.09331e-10	6.32787e-09	Pre		K00999	CDIPT; CDP-diacylglycerol--inositol 3-phosphatidyltransferase [EC:2.7.8.11]	875.151	1.01394	0.234214	4.32914	1.49696e-05	0.000378801	Post		K00991	ispD; 2-C-methyl-D-erythritol 4-phosphate cytidylyltransferase [EC:2.7.7.60]	3072.08	0.222013	0.0922358	2.40702	0.0160834	0.0253203	Pre
K00997	acpS; holo-[acyl-carrier protein] synthase [EC:2.7.8.7]	3317.25	-0.0697785	0.0455006	-1.53357	0.125135	0.188694	Non-differential		K01000	mraY; phospho-N-acetylmuramoyl-pentapeptide-transferase [EC:2.7.8.13]	5400.45	0.0719321	0.0969394	0.742031	0.458068	0.605077	Non-differential		K00992	murU; N-acetyl-alpha-D-muramate 1-phosphate uridylyltransferase [EC:2.7.7.99]	1630.9	0.179119	0.138116	1.29688	0.194674	0.247276	Non-differential
K00998	pssA; CDP-diacylglycerol---serine O-phosphatidyltransferase [EC:2.7.8.8]	14.7869	0.414238	0.461884	0.896844	0.369802	0.458637	Non-differential		K01001	ALG7; UDP-N-acetylglucosamine--dolichyl-phosphate N-acetylglucosaminephosphotransferase [EC:2.7.8.15]	4.872	-0.809272	1.11246	-0.727463	0.466942	0.613285	Non-differential		K00993	EPT1; ethanolaminephosphotransferase [EC:2.7.8.1]	5.02846	-1.0298	0.537729	-1.91508	0.0554819	0.078855	Non-differential
K00999	CDIPT; CDP-diacylglycerol--inositol 3-phosphatidyltransferase [EC:2.7.8.11]	529.877	-0.198756	0.0940883	-2.11245	0.0346483	0.0625838	Non-differential		K01003	bcpA; oxaloacetate decarboxylase [EC:4.1.1.112]	647.825	-0.264916	0.16326	-1.62266	0.104661	0.22232	Non-differential		K00994	CHPT1, CPT1; diacylglycerol cholinephosphotransferase [EC:2.7.8.2]	5.02846	-1.0298	0.537729	-1.91508	0.0554819	0.078855	Non-differential
K01000	mraY; phospho-N-acetylmuramoyl-pentapeptide-transferase [EC:2.7.8.13]	5762.83	0.00685812	0.0491018	0.139672	0.88892	0.914653	Non-differential		K01004	pcs; phosphatidylcholine synthase [EC:2.7.8.24]	569.9	-0.491718	0.206784	-2.37793	0.01741	0.0634095	Non-differential		K00995	PGS1, pgsA; CDP-diacylglycerol---glycerol-3-phosphate 3-phosphatidyltransferase [EC:2.7.8.5]	8881.9	0.0468828	0.039825	1.17722	0.239108	0.297319	Non-differential
K01001	ALG7; UDP-N-acetylglucosamine--dolichyl-phosphate N-acetylglucosaminephosphotransferase [EC:2.7.8.15]	18.0892	1.52454	0.353294	4.31522	1.59446e-05	7.92816e-05	Pre		K01006	ppdK; pyruvate, orthophosphate dikinase [EC:2.7.9.1]	9569.5	-0.361194	0.168936	-2.13805	0.0325129	0.0992772	Non-differential		K00997	acpS; holo-[acyl-carrier protein] synthase [EC:2.7.8.7]	3719.95	-0.188638	0.0466099	-4.04717	5.18412e-05	0.000120307	Post
K01003	bcpA; oxaloacetate decarboxylase [EC:4.1.1.112]	601.401	-0.624034	0.0979607	-6.37025	1.88722e-10	5.84665e-09	Active		K01007	pps, ppsA; pyruvate, water dikinase [EC:2.7.9.2]	7206.06	0.435412	0.134137	3.24602	0.0011703	0.00949119	Post		K00998	pssA; CDP-diacylglycerol---serine O-phosphatidyltransferase [EC:2.7.8.8]	13.8222	0.887495	0.379231	2.34025	0.0192709	0.0298655	Pre
K01004	pcs; phosphatidylcholine synthase [EC:2.7.8.24]	707.319	-0.16613	0.0905692	-1.83429	0.0666104	0.110177	Non-differential		K01008	selD, SEPHS; selenide, water dikinase [EC:2.7.9.3]	3408.64	0.194627	0.089159	2.18292	0.0290415	0.0916698	Non-differential		K00999	CDIPT; CDP-diacylglycerol--inositol 3-phosphatidyltransferase [EC:2.7.8.11]	851.406	-1.19662	0.14617	-8.18652	2.68894e-16	2.28729e-15	Post
K01006	ppdK; pyruvate, orthophosphate dikinase [EC:2.7.9.1]	13805.9	0.24829	0.0756515	3.28203	0.00103064	0.00296848	Pre		K01011	TST, MPST, sseA; thiosulfate/3-mercaptopyruvate sulfurtransferase [EC:2.8.1.1 2.8.1.2]	7453.42	0.220435	0.109498	2.01313	0.0441007	0.122235	Non-differential		K01000	mraY; phospho-N-acetylmuramoyl-pentapeptide-transferase [EC:2.7.8.13]	6272.37	-0.0396499	0.0374373	-1.0591	0.289553	0.35186	Non-differential
K01007	pps, ppsA; pyruvate, water dikinase [EC:2.7.9.2]	5958.47	-0.1723	0.0731045	-2.35691	0.018428	0.0362342	Active		K01012	bioB; biotin synthase [EC:2.8.1.6]	4251.97	0.233377	0.0887761	2.62883	0.00856787	0.0382343	Post		K01001	ALG7; UDP-N-acetylglucosamine--dolichyl-phosphate N-acetylglucosaminephosphotransferase [EC:2.7.8.15]	15.3223	2.74859	0.500927	5.48701	4.08797e-08	1.44002e-07	Pre
K01008	selD, SEPHS; selenide, water dikinase [EC:2.7.9.3]	4066.74	0.34327	0.0500438	6.85938	6.9159e-12	3.72825e-10	Pre		K01014	SULT1A; aryl sulfotransferase [EC:2.8.2.1]	518.997	0.553776	0.242046	2.28789	0.0221437	0.0753372	Non-differential		K01003	bcpA; oxaloacetate decarboxylase [EC:4.1.1.112]	616.279	-0.340682	0.0941217	-3.61959	0.000295071	0.000617811	Post
K01011	TST, MPST, sseA; thiosulfate/3-mercaptopyruvate sulfurtransferase [EC:2.8.1.1 2.8.1.2]	7306.29	-0.0261593	0.0286293	-0.913724	0.360862	0.450485	Non-differential		K01015	SULT2B; alcohol sulfotransferase [EC:2.8.2.2]	16.4904	-0.546457	0.668513	-0.817421	0.413688	0.565917	Non-differential		K01004	pcs; phosphatidylcholine synthase [EC:2.7.8.24]	662.572	0.345018	0.13217	2.61042	0.00904323	0.0149393	Pre
K01012	bioB; biotin synthase [EC:2.8.1.6]	3733.2	-0.252416	0.0610288	-4.13602	3.53386e-05	0.000157986	Active		K01016	SULT1E1, STE; estrone sulfotransferase [EC:2.8.2.4]	40.6105	-0.0211507	0.624614	-0.0338621	0.972987	0.987287	Non-differential		K01006	ppdK; pyruvate, orthophosphate dikinase [EC:2.7.9.1]	13158.2	0.634155	0.0858276	7.3887	1.48269e-13	9.5761e-13	Pre
K01014	SULT1A; aryl sulfotransferase [EC:2.8.2.1]	380.771	-0.307976	0.145421	-2.11782	0.0341899	0.0619884	Non-differential		K01017	CHST11; chondroitin 4-sulfotransferase 11 [EC:2.8.2.5]	2.18949	-1.57601	1.21575	-1.29633	0.194862	0.338511	Non-differential		K01007	pps, ppsA; pyruvate, water dikinase [EC:2.7.9.2]	7505.97	-0.586486	0.0799265	-7.33782	2.17095e-13	1.3721e-12	Post
K01015	SULT2B; alcohol sulfotransferase [EC:2.8.2.2]	33.2693	0.753952	0.252898	2.98126	0.00287069	0.00723995	Pre		K01020	CHST3; chondroitin 6-sulfotransferase 3 [EC:2.8.2.17]	0.929437	-1.0327	1.98169	-0.521119	0.602284	1	Non-differential		K01008	selD, SEPHS; selenide, water dikinase [EC:2.7.9.3]	4442.48	0.174105	0.0448303	3.88364	0.000102904	0.000228197	Pre
K01016	SULT1E1, STE; estrone sulfotransferase [EC:2.8.2.4]	79.0843	1.04452	0.257931	4.04963	5.1299e-05	0.000217609	Pre		K01022	CHST1; keratan sulfate 6-sulfotransferase 1 [EC:2.8.2.21]	0.996507	-0.819345	1.709	-0.479428	0.631634	1	Non-differential		K01011	TST, MPST, sseA; thiosulfate/3-mercaptopyruvate sulfurtransferase [EC:2.8.1.1 2.8.1.2]	8377.72	-0.226027	0.0702923	-3.21553	0.00130202	0.00248681	Post
K01017	CHST11; chondroitin 4-sulfotransferase 11 [EC:2.8.2.5]	6.49208	0.740966	0.633577	1.1695	0.242204	0.325403	Non-differential		K01024	HS3ST1; [heparan sulfate]-glucosamine 3-sulfotransferase 1 [EC:2.8.2.23]	10.0372	2.63194	1.15739	2.27403	0.0229643	0.0769303	Non-differential		K01012	bioB; biotin synthase [EC:2.8.1.6]	4410.72	-0.461289	0.038911	-11.855	2.02728e-32	6.84637e-31	Post
K01020	CHST3; chondroitin 6-sulfotransferase 3 [EC:2.8.2.17]	2.60236	0.896824	0.948049	0.945968	0.344165	0.433068	Non-differential		K01026	pct; propionate CoA-transferase [EC:2.8.3.1]	1055.54	-0.478476	0.154105	-3.10487	0.00190363	0.0133458	Active		K01014	SULT1A; aryl sulfotransferase [EC:2.8.2.1]	512.1	-0.837062	0.130695	-6.40469	1.50672e-10	6.98607e-10	Post
K01022	CHST1; keratan sulfate 6-sulfotransferase 1 [EC:2.8.2.21]	3.03484	1.13912	0.840844	1.35473	0.175502	0.249139	Non-differential		K01027	OXCT; 3-oxoacid CoA-transferase [EC:2.8.3.5]	883.313	0.40285	0.174019	2.31497	0.0206145	0.0714932	Non-differential		K01015	SULT2B; alcohol sulfotransferase [EC:2.8.2.2]	29.9232	1.29889	0.386747	3.35851	0.000783642	0.00154768	Pre
K01024	HS3ST1; [heparan sulfate]-glucosamine 3-sulfotransferase 1 [EC:2.8.2.23]	6.52003	1.60351	0.763486	2.10025	0.0357073	0.0643248	Non-differential		K01028	scoA; 3-oxoacid CoA-transferase subunit A [EC:2.8.3.5]	2813.04	-0.254814	0.181752	-1.40199	0.160918	0.296677	Non-differential		K01016	SULT1E1, STE; estrone sulfotransferase [EC:2.8.2.4]	77.1828	1.11292	0.378424	2.94094	0.00327218	0.00584822	Pre
K01026	pct; propionate CoA-transferase [EC:2.8.3.1]	1189.51	-0.37262	0.104248	-3.57437	0.000351078	0.00116051	Active		K01029	scoB; 3-oxoacid CoA-transferase subunit B [EC:2.8.3.5]	4028.84	-0.0760017	0.11926	-0.637275	0.523946	0.664198	Non-differential		K01017	CHST11; chondroitin 4-sulfotransferase 11 [EC:2.8.2.5]	5.17561	2.37804	0.707873	3.35942	0.000781067	0.00154327	Pre
K01027	OXCT; 3-oxoacid CoA-transferase [EC:2.8.3.5]	887.807	0.194133	0.0763055	2.54416	0.0109541	0.0229848	Pre		K01031	pcaI; 3-oxoadipate CoA-transferase, alpha subunit [EC:2.8.3.6]	754.776	-0.500892	0.321572	-1.55764	0.119319	0.243681	Non-differential		K01020	CHST3; chondroitin 6-sulfotransferase 3 [EC:2.8.2.17]	2.19812	1.96226	0.869399	2.25703	0.0240059	0.0364546	Pre
K01028	scoA; 3-oxoacid CoA-transferase subunit A [EC:2.8.3.5]	3348.57	-0.0568794	0.0459916	-1.23673	0.216186	0.295667	Non-differential		K01032	pcaJ; 3-oxoadipate CoA-transferase, beta subunit [EC:2.8.3.6]	1216.71	-0.160517	0.187692	-0.855214	0.392433	0.547641	Non-differential		K01022	CHST1; keratan sulfate 6-sulfotransferase 1 [EC:2.8.2.21]	2.62893	1.99688	0.739375	2.70077	0.00691783	0.0116957	Pre
K01029	scoB; 3-oxoacid CoA-transferase subunit B [EC:2.8.3.5]	3894.34	-0.348187	0.0696192	-5.00131	5.69422e-07	4.69747e-06	Active		K01034	atoD; acetate CoA/acetoacetate CoA-transferase alpha subunit [EC:2.8.3.8 2.8.3.9]	942.775	-0.346551	0.153325	-2.26023	0.0238067	0.0787237	Non-differential		K01024	HS3ST1; [heparan sulfate]-glucosamine 3-sulfotransferase 1 [EC:2.8.2.23]	7.60481	0.616559	0.520329	1.18494	0.236041	0.293775	Non-differential
K01031	pcaI; 3-oxoadipate CoA-transferase, alpha subunit [EC:2.8.3.6]	814.584	-0.49474	0.156223	-3.16688	0.00154081	0.00421817	Active		K01035	atoA; acetate CoA/acetoacetate CoA-transferase beta subunit [EC:2.8.3.8 2.8.3.9]	672.596	-0.243905	0.205468	-1.18708	0.235198	0.385631	Non-differential		K01026	pct; propionate CoA-transferase [EC:2.8.3.1]	1126.47	0.128527	0.0783305	1.64083	0.100834	0.13594	Non-differential
K01032	pcaJ; 3-oxoadipate CoA-transferase, beta subunit [EC:2.8.3.6]	1133.49	-0.5182	0.126373	-4.10055	4.12162e-05	0.000180642	Active		K01039	gctA; glutaconate CoA-transferase, subunit A [EC:2.8.3.12]	3468.52	0.310572	0.18866	1.6462	0.0997229	0.215609	Non-differential		K01027	OXCT; 3-oxoacid CoA-transferase [EC:2.8.3.5]	1050.14	-0.177179	0.104202	-1.70035	0.0890657	0.121621	Non-differential
K01034	atoD; acetate CoA/acetoacetate CoA-transferase alpha subunit [EC:2.8.3.8 2.8.3.9]	1078.3	-0.225535	0.0811813	-2.77816	0.00546671	0.0126391	Active		K01040	gctB; glutaconate CoA-transferase, subunit B [EC:2.8.3.12]	2627.45	0.340778	0.211542	1.61092	0.107196	0.225967	Non-differential		K01028	scoA; 3-oxoacid CoA-transferase subunit A [EC:2.8.3.5]	3325.79	0.224235	0.107431	2.08724	0.0368662	0.0540842	Non-differential
K01035	atoA; acetate CoA/acetoacetate CoA-transferase beta subunit [EC:2.8.3.8 2.8.3.9]	584.993	-0.770407	0.132183	-5.82835	5.59785e-09	1.01436e-07	Active		K01042	selA; L-seryl-tRNA(Ser) seleniumtransferase [EC:2.9.1.1]	4979.09	-0.168416	0.130427	-1.29126	0.196612	0.340748	Non-differential		K01029	scoB; 3-oxoacid CoA-transferase subunit B [EC:2.8.3.5]	4168.96	-0.247032	0.0611572	-4.0393	5.36115e-05	0.000124161	Post
K01039	gctA; glutaconate CoA-transferase, subunit A [EC:2.8.3.12]	3692.69	0.225822	0.062336	3.62266	0.000291586	0.000990168	Pre		K01044	CES1; carboxylesterase 1 [EC:3.1.1.1]	158.315	-0.0437418	0.243657	-0.179522	0.857528	0.912303	Non-differential		K01031	pcaI; 3-oxoadipate CoA-transferase, alpha subunit [EC:2.8.3.6]	767.604	0.0318401	0.180071	0.17682	0.85965	0.885478	Non-differential
K01040	gctB; glutaconate CoA-transferase, subunit B [EC:2.8.3.12]	2935.69	0.34772	0.0610317	5.69736	1.21676e-08	1.92162e-07	Pre		K01046	lip, TGL2; triacylglycerol lipase [EC:3.1.1.3]	1633.87	-0.0603595	0.203246	-0.296978	0.766483	0.849152	Non-differential		K01032	pcaJ; 3-oxoadipate CoA-transferase, beta subunit [EC:2.8.3.6]	1194.54	-0.333658	0.0889474	-3.75118	0.000176003	0.000378071	Post
K01042	selA; L-seryl-tRNA(Ser) seleniumtransferase [EC:2.9.1.1]	7226.4	0.414933	0.0842953	4.92238	8.54995e-07	6.63981e-06	Pre		K01047	PLA2G, SPLA2; secretory phospholipase A2 [EC:3.1.1.4]	3.41274	1.4287	1.2908	1.10683	0.268366	0.422506	Non-differential		K01034	atoD; acetate CoA/acetoacetate CoA-transferase alpha subunit [EC:2.8.3.8 2.8.3.9]	1053.68	0.145303	0.0941868	1.54272	0.1229	0.162682	Non-differential
K01044	CES1; carboxylesterase 1 [EC:3.1.1.1]	129.052	-0.705594	0.157069	-4.49225	7.04762e-06	3.89809e-05	Active		K01048	pldB; lysophospholipase [EC:3.1.1.5]	1599.44	-0.287643	0.138723	-2.0735	0.0381253	0.11019	Non-differential		K01035	atoA; acetate CoA/acetoacetate CoA-transferase beta subunit [EC:2.8.3.8 2.8.3.9]	609.073	-0.503517	0.114973	-4.37944	1.18987e-05	3.01374e-05	Post
K01046	lip, TGL2; triacylglycerol lipase [EC:3.1.1.3]	1917.33	0.0860859	0.089951	0.957031	0.338552	0.427752	Non-differential		K01049	ACHE; acetylcholinesterase [EC:3.1.1.7]	218.986	0.198587	0.23277	0.853145	0.393579	0.548563	Non-differential		K01039	gctA; glutaconate CoA-transferase, subunit A [EC:2.8.3.12]	4233.17	-0.0629458	0.117522	-0.535611	0.592228	0.652498	Non-differential
K01047	PLA2G, SPLA2; secretory phospholipase A2 [EC:3.1.1.4]	2.93905	0.811168	0.768985	1.05486	0.291491	0.378092	Non-differential		K01051	E3.1.1.11; pectinesterase [EC:3.1.1.11]	316.908	-0.556985	0.196762	-2.83076	0.00464382	0.0249913	Active		K01040	gctB; glutaconate CoA-transferase, subunit B [EC:2.8.3.12]	3347.6	0.0300684	0.134135	0.224166	0.822628	0.854215	Non-differential
K01048	pldB; lysophospholipase [EC:3.1.1.5]	1636.03	-0.420932	0.0729408	-5.77087	7.88637e-09	1.32857e-07	Active		K01052	LIPA; lysosomal acid lipase/cholesteryl ester hydrolase [EC:3.1.1.13]	4.84222	-0.521242	0.674344	-0.772962	0.439545	0.589258	Non-differential		K01042	selA; L-seryl-tRNA(Ser) seleniumtransferase [EC:2.9.1.1]	7145.4	0.606138	0.0491202	12.3399	5.52324e-35	2.2054e-33	Pre
K01049	ACHE; acetylcholinesterase [EC:3.1.1.7]	159.489	-0.718626	0.157405	-4.56546	4.98403e-06	2.91516e-05	Active		K01053	gnl, RGN; gluconolactonase [EC:3.1.1.17]	8338.93	-0.441936	0.121615	-3.63388	0.000279188	0.00343651	Active		K01044	CES1; carboxylesterase 1 [EC:3.1.1.1]	144.102	-0.652873	0.14994	-4.35422	1.3354e-05	3.3548e-05	Post
K01051	E3.1.1.11; pectinesterase [EC:3.1.1.11]	403.328	-0.165933	0.0797097	-2.08172	0.0373683	0.0668517	Non-differential		K01054	MGLL; acylglycerol lipase [EC:3.1.1.23]	34.6174	0.48356	0.405013	1.19394	0.232503	0.382168	Non-differential		K01046	lip, TGL2; triacylglycerol lipase [EC:3.1.1.3]	1996.19	0.166653	0.117213	1.4218	0.155086	0.200713	Non-differential
K01052	LIPA; lysosomal acid lipase/cholesteryl ester hydrolase [EC:3.1.1.13]	4.40966	-0.935581	0.606963	-1.54141	0.123216	0.186148	Non-differential		K01055	pcaD; 3-oxoadipate enol-lactonase [EC:3.1.1.24]	6401.1	0.287907	0.197882	1.45494	0.145685	0.276728	Non-differential		K01047	PLA2G, SPLA2; secretory phospholipase A2 [EC:3.1.1.4]	4.43596	-0.427095	0.652496	-0.654555	0.512754	0.576731	Non-differential
K01053	gnl, RGN; gluconolactonase [EC:3.1.1.17]	11345	0.0647286	0.0574976	1.12576	0.260266	0.344237	Non-differential		K01057	PGLS, pgl, devB; 6-phosphogluconolactonase [EC:3.1.1.31]	4230.78	0.152832	0.0825118	1.85224	0.063991	0.158926	Non-differential		K01048	pldB; lysophospholipase [EC:3.1.1.5]	1644.97	-0.110435	0.0757223	-1.45842	0.144725	0.188631	Non-differential
K01054	MGLL; acylglycerol lipase [EC:3.1.1.23]	42.9101	0.654866	0.273087	2.39802	0.0164841	0.0329224	Pre		K01058	pldA; phospholipase A1/A2 [EC:3.1.1.32 3.1.1.4]	104.822	0.516176	0.190846	2.70467	0.00683714	0.0326147	Post		K01049	ACHE; acetylcholinesterase [EC:3.1.1.7]	196.41	-0.90377	0.146865	-6.15372	7.56842e-10	3.21895e-09	Post
K01055	pcaD; 3-oxoadipate enol-lactonase [EC:3.1.1.24]	4813.56	-0.551233	0.110103	-5.00655	5.54157e-07	4.63158e-06	Active		K01060	cah; cephalosporin-C deacetylase [EC:3.1.1.41]	1092.33	0.939207	0.345399	2.71919	0.00654416	0.0317045	Post		K01051	E3.1.1.11; pectinesterase [EC:3.1.1.11]	371.667	0.413202	0.115755	3.56962	0.000357504	0.000740084	Pre
K01057	PGLS, pgl, devB; 6-phosphogluconolactonase [EC:3.1.1.31]	4660	0.146313	0.0284969	5.13434	2.83136e-07	2.66222e-06	Pre		K01061	E3.1.1.45; carboxymethylenebutenolidase [EC:3.1.1.45]	16275.1	-0.0288279	0.0757043	-0.380796	0.703355	0.805082	Non-differential		K01052	LIPA; lysosomal acid lipase/cholesteryl ester hydrolase [EC:3.1.1.13]	4.01975	-0.407321	0.498	-0.817914	0.413406	0.479529	Non-differential
K01058	pldA; phospholipase A1/A2 [EC:3.1.1.32 3.1.1.4]	79.1409	-0.275407	0.141743	-1.94301	0.052015	0.0889702	Non-differential		K01062	PLA2G7, PAFAH; platelet-activating factor acetylhydrolase [EC:3.1.1.47]	6.28857	-1.37534	1.29684	-1.06053	0.288904	0.445095	Non-differential		K01053	gnl, RGN; gluconolactonase [EC:3.1.1.17]	10683.6	0.530971	0.0599032	8.86381	7.73258e-19	8.42516e-18	Pre
K01060	cah; cephalosporin-C deacetylase [EC:3.1.1.41]	456.904	-1.23846	0.252879	-4.89743	9.70994e-07	7.33804e-06	Active		K01063	JHE; juvenile-hormone esterase [EC:3.1.1.59]	148.896	0.00488648	0.268387	0.0182068	0.985474	0.992761	Non-differential		K01054	MGLL; acylglycerol lipase [EC:3.1.1.23]	49.0975	0.223335	0.223103	1.00104	0.316807	0.380348	Non-differential
K01061	E3.1.1.45; carboxymethylenebutenolidase [EC:3.1.1.45]	18962.9	0.0974399	0.0390734	2.49376	0.0126396	0.0259656	Pre		K01067	E3.1.2.1, ACH1; acetyl-CoA hydrolase [EC:3.1.2.1]	678.666	-0.656853	0.19888	-3.30277	0.000957365	0.00826445	Active		K01055	pcaD; 3-oxoadipate enol-lactonase [EC:3.1.1.24]	6026.3	-0.81689	0.107417	-7.60482	2.85294e-14	1.95416e-13	Post
K01062	PLA2G7, PAFAH; platelet-activating factor acetylhydrolase [EC:3.1.1.47]	4.12357	-3.73484	1.03124	-3.6217	0.000292678	0.000993117	Active		K01068	ACOT1_2_4; acyl-coenzyme A thioesterase 1/2/4 [EC:3.1.2.2]	71.9162	1.45771	0.305251	4.77545	1.79309e-06	8.00915e-05	Post		K01057	PGLS, pgl, devB; 6-phosphogluconolactonase [EC:3.1.1.31]	5129.39	0.018816	0.043272	0.43483	0.663686	0.715158	Non-differential
K01063	JHE; juvenile-hormone esterase [EC:3.1.1.59]	115.686	-0.774723	0.17659	-4.38714	1.14853e-05	5.94862e-05	Active		K01069	gloB, gloC, HAGH; hydroxyacylglutathione hydrolase [EC:3.1.2.6]	5733.19	-0.0205852	0.0762622	-0.269926	0.787217	0.86286	Non-differential		K01058	pldA; phospholipase A1/A2 [EC:3.1.1.32 3.1.1.4]	104.539	-0.772843	0.130495	-5.92242	3.17246e-09	1.2586e-08	Post
K01067	E3.1.2.1, ACH1; acetyl-CoA hydrolase [EC:3.1.2.1]	819.724	-0.365944	0.15975	-2.29073	0.0219793	0.0421867	Active		K01070	frmB, ESD, fghA; S-formylglutathione hydrolase [EC:3.1.2.12]	969.241	-0.251833	0.258126	-0.975621	0.329252	0.484712	Non-differential		K01060	cah; cephalosporin-C deacetylase [EC:3.1.1.41]	867.313	-2.15288	0.162816	-13.2228	6.48027e-40	3.96289e-38	Post
K01068	ACOT1_2_4; acyl-coenzyme A thioesterase 1/2/4 [EC:3.1.2.2]	32.484	-0.279235	0.227242	-1.2288	0.219147	0.298895	Non-differential		K01071	MCH; medium-chain acyl-[acyl-carrier-protein] hydrolase [EC:3.1.2.21]	266.965	0.306754	0.310374	0.988337	0.322988	0.479943	Non-differential		K01061	E3.1.1.45; carboxymethylenebutenolidase [EC:3.1.1.45]	19883.9	0.149912	0.0342424	4.37797	1.19788e-05	3.0329e-05	Pre
K01069	gloB, gloC, HAGH; hydroxyacylglutathione hydrolase [EC:3.1.2.6]	6350.62	0.000625443	0.0262109	0.0238619	0.980963	0.984616	Non-differential		K01074	PPT; palmitoyl-protein thioesterase [EC:3.1.2.22]	10.6792	-2.92809	0.982171	-2.98124	0.00287082	0.0178172	Active		K01062	PLA2G7, PAFAH; platelet-activating factor acetylhydrolase [EC:3.1.1.47]	2.53872	-2.33948	1.08492	-2.15636	0.0310553	0.0461681	Post
K01070	frmB, ESD, fghA; S-formylglutathione hydrolase [EC:3.1.2.12]	1002.25	-0.359882	0.0908299	-3.96215	7.42779e-05	0.000300691	Active		K01075	E3.1.2.23; 4-hydroxybenzoyl-CoA thioesterase [EC:3.1.2.23]	768.413	-0.222123	0.13023	-1.70562	0.0880788	0.197683	Non-differential		K01063	JHE; juvenile-hormone esterase [EC:3.1.1.59]	132.404	-0.770464	0.16321	-4.72071	2.35028e-06	6.5626e-06	Post
K01071	MCH; medium-chain acyl-[acyl-carrier-protein] hydrolase [EC:3.1.2.21]	209.194	-0.43099	0.24284	-1.77479	0.0759326	0.123171	Non-differential		K01077	E3.1.3.1, phoA, phoB; alkaline phosphatase [EC:3.1.3.1]	860.421	-0.0367003	0.3245	-0.113098	0.909953	0.947311	Non-differential		K01067	E3.1.2.1, ACH1; acetyl-CoA hydrolase [EC:3.1.2.1]	738.701	0.313425	0.125547	2.49647	0.0125437	0.0201494	Pre
K01074	PPT; palmitoyl-protein thioesterase [EC:3.1.2.22]	8.24988	-6.38094	0.853438	-7.47674	7.61882e-14	7.4676e-12	Active		K01078	PHO; acid phosphatase [EC:3.1.3.2]	358.022	1.63561	0.245026	6.67523	2.46847e-11	1.81926e-08	Post		K01068	ACOT1_2_4; acyl-coenzyme A thioesterase 1/2/4 [EC:3.1.2.2]	65.5151	-1.73926	0.191792	-9.0685	1.20672e-19	1.40984e-18	Post
K01075	E3.1.2.23; 4-hydroxybenzoyl-CoA thioesterase [EC:3.1.2.23]	836.03	-0.217803	0.0820565	-2.6543	0.00794729	0.0175106	Active		K01079	serB, PSPH; phosphoserine phosphatase [EC:3.1.3.3]	3031.98	0.362252	0.153617	2.35815	0.018366	0.0657076	Non-differential		K01069	gloB, gloC, HAGH; hydroxyacylglutathione hydrolase [EC:3.1.2.6]	6729.89	0.0442334	0.0448243	0.986818	0.323732	0.387428	Non-differential
K01077	E3.1.3.1, phoA, phoB; alkaline phosphatase [EC:3.1.3.1]	1426.02	0.765022	0.135611	5.64128	1.68786e-08	2.55708e-07	Pre		K01080	PLPP1_2_3; phosphatidate phosphatase [EC:3.1.3.4]	2.31853	-2.91121	1.11566	-2.6094	0.00907003	0.0398487	Active		K01070	frmB, ESD, fghA; S-formylglutathione hydrolase [EC:3.1.2.12]	1013.74	-0.0856563	0.154672	-0.553793	0.579721	0.640486	Non-differential
K01078	PHO; acid phosphatase [EC:3.1.3.2]	161.722	-0.0811201	0.137216	-0.591185	0.554396	0.633862	Non-differential		K01081	E3.1.3.5; 5'-nucleotidase [EC:3.1.3.5]	1686.21	-0.227037	0.196508	-1.15536	0.247944	0.398767	Non-differential		K01071	MCH; medium-chain acyl-[acyl-carrier-protein] hydrolase [EC:3.1.2.21]	259.099	-0.717379	0.119441	-6.00612	1.90021e-09	7.72836e-09	Post
K01079	serB, PSPH; phosphoserine phosphatase [EC:3.1.3.3]	2145.92	-0.610594	0.103518	-5.89844	3.66945e-09	6.94084e-08	Active		K01082	cysQ, MET22, BPNT1; 3'(2'), 5'-bisphosphate nucleotidase [EC:3.1.3.7]	2906.26	0.463631	0.133048	3.4847	0.000492689	0.00516885	Post		K01074	PPT; palmitoyl-protein thioesterase [EC:3.1.2.22]	1.71294	-3.40525	1.28136	-2.65752	0.00787182	0.0131449	Post
K01080	PLPP1_2_3; phosphatidate phosphatase [EC:3.1.3.4]	7.76445	0.439332	0.472989	0.928842	0.352971	0.442256	Non-differential		K01083	E3.1.3.8; 3-phytase [EC:3.1.3.8]	428.063	0.0718828	0.196018	0.366716	0.713831	0.812736	Non-differential		K01075	E3.1.2.23; 4-hydroxybenzoyl-CoA thioesterase [EC:3.1.2.23]	846.685	0.0236805	0.0722831	0.327608	0.743208	0.78532	Non-differential
K01081	E3.1.3.5; 5'-nucleotidase [EC:3.1.3.5]	2006.41	-0.0331021	0.0687265	-0.48165	0.630055	0.702244	Non-differential		K01085	agp; glucose-1-phosphatase [EC:3.1.3.10]	50.1619	0.0453	0.384634	0.117774	0.906246	0.945683	Non-differential		K01077	E3.1.3.1, phoA, phoB; alkaline phosphatase [EC:3.1.3.1]	1417.56	0.832784	0.187598	4.43919	9.02971e-06	2.32879e-05	Pre
K01082	cysQ, MET22, BPNT1; 3'(2'), 5'-bisphosphate nucleotidase [EC:3.1.3.7]	2233.92	-0.301385	0.0554825	-5.43207	5.57053e-08	6.93348e-07	Active		K01086	fbp-SEBP; fructose-1,6-bisphosphatase I / sedoheptulose-1,7-bisphosphatase [EC:3.1.3.11 3.1.3.37]	334.377	0.847104	0.392393	2.15881	0.0308646	0.0957274	Non-differential		K01078	PHO; acid phosphatase [EC:3.1.3.2]	338.014	-1.69355	0.157924	-10.7238	7.86739e-27	1.69536e-25	Post
K01083	E3.1.3.8; 3-phytase [EC:3.1.3.8]	413.607	-0.207581	0.10879	-1.90809	0.0563793	0.095376	Non-differential		K01087	otsB; trehalose 6-phosphate phosphatase [EC:3.1.3.12]	3356.25	0.469747	0.162398	2.89257	0.00382099	0.0215998	Post		K01079	serB, PSPH; phosphoserine phosphatase [EC:3.1.3.3]	2789.53	-0.949688	0.0776163	-12.2357	2.00429e-34	7.90996e-33	Post
K01085	agp; glucose-1-phosphatase [EC:3.1.3.10]	51.9922	-0.103109	0.183056	-0.563266	0.573254	0.650936	Non-differential		K01089	hisB; imidazoleglycerol-phosphate dehydratase / histidinol-phosphatase [EC:4.2.1.19 3.1.3.15]	2297.26	0.307373	0.127556	2.4097	0.0159657	0.0597675	Non-differential		K01080	PLPP1_2_3; phosphatidate phosphatase [EC:3.1.3.4]	5.576	3.42657	0.673777	5.08562	3.66432e-07	1.14098e-06	Pre
K01086	fbp-SEBP; fructose-1,6-bisphosphatase I / sedoheptulose-1,7-bisphosphatase [EC:3.1.3.11 3.1.3.37]	188.725	-0.555525	0.184241	-3.01521	0.00256799	0.00658696	Active		K01091	gph; phosphoglycolate phosphatase [EC:3.1.3.18]	5347.07	0.221162	0.101657	2.17558	0.0295869	0.0929199	Non-differential		K01081	E3.1.3.5; 5'-nucleotidase [EC:3.1.3.5]	2005.78	0.218067	0.121372	1.79668	0.0723858	0.100626	Non-differential
K01087	otsB; trehalose 6-phosphate phosphatase [EC:3.1.3.12]	2623.34	-0.258109	0.0711316	-3.62861	0.000284951	0.000970693	Active		K01092	E3.1.3.25, IMPA, suhB; myo-inositol-1(or 4)-monophosphatase [EC:3.1.3.25]	9620.62	0.20596	0.0768605	2.67966	0.00736962	0.0345125	Post		K01082	cysQ, MET22, BPNT1; 3'(2'), 5'-bisphosphate nucleotidase [EC:3.1.3.7]	2896.01	-0.742649	0.0769094	-9.65615	4.62944e-22	6.41319e-21	Post
K01089	hisB; imidazoleglycerol-phosphate dehydratase / histidinol-phosphatase [EC:4.2.1.19 3.1.3.15]	1877.76	-0.333054	0.0699363	-4.76224	1.91454e-06	1.28744e-05	Active		K01093	appA; 4-phytase / acid phosphatase [EC:3.1.3.26 3.1.3.2]	43.7028	-0.340027	0.551241	-0.616839	0.537341	0.674077	Non-differential		K01083	E3.1.3.8; 3-phytase [EC:3.1.3.8]	459.409	-0.252121	0.109842	-2.29529	0.0217163	0.0332754	Post
K01091	gph; phosphoglycolate phosphatase [EC:3.1.3.18]	5131.37	-0.069591	0.0400809	-1.73626	0.0825172	0.13213	Non-differential		K01095	pgpA; phosphatidylglycerophosphatase A [EC:3.1.3.27]	871.616	-0.254528	0.211349	-1.2043	0.228474	0.377565	Non-differential		K01085	agp; glucose-1-phosphatase [EC:3.1.3.10]	56.62	-0.100063	0.229174	-0.436624	0.662384	0.714118	Non-differential
K01092	E3.1.3.25, IMPA, suhB; myo-inositol-1(or 4)-monophosphatase [EC:3.1.3.25]	9366.09	-0.0566871	0.0306523	-1.84936	0.0644064	0.106997	Non-differential		K01096	pgpB; phosphatidylglycerophosphatase B [EC:3.1.3.27 3.6.1.75 3.1.3.4 3.6.1.27]	92.516	0.238702	0.29793	0.801201	0.423015	0.574147	Non-differential		K01086	fbp-SEBP; fructose-1,6-bisphosphatase I / sedoheptulose-1,7-bisphosphatase [EC:3.1.3.11 3.1.3.37]	300.165	-1.38701	0.240259	-5.773	7.78741e-09	2.98818e-08	Post
K01093	appA; 4-phytase / acid phosphatase [EC:3.1.3.26 3.1.3.2]	72.2619	0.496862	0.287196	1.73004	0.0836228	0.133471	Non-differential		K01097	NANP; N-acylneuraminate-9-phosphatase [EC:3.1.3.29]	1.78095	-2.10485	1.35843	-1.54947	0.12127	0.246299	Non-differential		K01087	otsB; trehalose 6-phosphate phosphatase [EC:3.1.3.12]	3390.86	-0.707753	0.0955271	-7.40892	1.27331e-13	8.27106e-13	Post
K01095	pgpA; phosphatidylglycerophosphatase A [EC:3.1.3.27]	1157.77	0.166706	0.0846338	1.96973	0.0488688	0.0841449	Non-differential		K01099	INPP5B_F; inositol polyphosphate 5-phosphatase INPP5B/F [EC:3.1.3.36]	2.22211	1.00336	1.24608	0.805216	0.420695	0.57192	Non-differential		K01089	hisB; imidazoleglycerol-phosphate dehydratase / histidinol-phosphatase [EC:4.2.1.19 3.1.3.15]	2302.03	-0.617932	0.0678691	-9.10477	8.64512e-20	1.02235e-18	Post
K01096	pgpB; phosphatidylglycerophosphatase B [EC:3.1.3.27 3.6.1.75 3.1.3.4 3.6.1.27]	176.91	1.21335	0.193144	6.2821	3.34021e-10	9.23411e-09	Pre		K01100	E3.1.3.37; sedoheptulose-bisphosphatase [EC:3.1.3.37]	0.224567	-2.05402	3.22788	-0.636337	0.524557	1	Non-differential		K01091	gph; phosphoglycolate phosphatase [EC:3.1.3.18]	5910.94	-0.26996	0.0570305	-4.7336	2.20576e-06	6.17177e-06	Post
K01097	NANP; N-acylneuraminate-9-phosphatase [EC:3.1.3.29]	6.99268	1.03869	0.548789	1.89269	0.0583993	0.098126	Non-differential		K01101	E3.1.3.41; 4-nitrophenyl phosphatase [EC:3.1.3.41]	569.759	0.82334	0.253949	3.24215	0.00118633	0.00959479	Post		K01092	E3.1.3.25, IMPA, suhB; myo-inositol-1(or 4)-monophosphatase [EC:3.1.3.25]	10719.9	-0.239331	0.0436553	-5.48229	4.19849e-08	1.47512e-07	Post
K01099	INPP5B_F; inositol polyphosphate 5-phosphatase INPP5B/F [EC:3.1.3.36]	0.583292	-2.98072	2.59827	-1.14719	0.251303	1	Non-differential		K01103	PFKFB3; 6-phosphofructo-2-kinase / fructose-2,6-biphosphatase 3 [EC:2.7.1.105 3.1.3.46]	3.79275	1.97988	0.996438	1.98696	0.0469274	0.127873	Non-differential		K01093	appA; 4-phytase / acid phosphatase [EC:3.1.3.26 3.1.3.2]	68.4397	0.891502	0.299088	2.98074	0.00287556	0.00519131	Pre
K01100	E3.1.3.37; sedoheptulose-bisphosphatase [EC:3.1.3.37]	2.1029	1.69238	1.10276	1.53467	0.124865	0.188418	Non-differential		K01110	PTEN; phosphatidylinositol-3,4,5-trisphosphate 3-phosphatase and dual-specificity protein phosphatase PTEN [EC:3.1.3.16 3.1.3.48 3.1.3.67]	0.0653886	-1.09679	3.2603	-0.336409	0.736563	1	Non-differential		K01095	pgpA; phosphatidylglycerophosphatase A [EC:3.1.3.27]	1135.14	0.448668	0.123866	3.6222	0.000292113	0.000611995	Pre
K01101	E3.1.3.41; 4-nitrophenyl phosphatase [EC:3.1.3.41]	296.505	-0.7969	0.15513	-5.13698	2.79195e-07	2.62898e-06	Active		K01113	phoD; alkaline phosphatase D [EC:3.1.3.1]	2242.96	-0.531552	0.136193	-3.90293	9.50353e-05	0.00156955	Active		K01096	pgpB; phosphatidylglycerophosphatase B [EC:3.1.3.27 3.6.1.75 3.1.3.4 3.6.1.27]	180.124	1.01655	0.152011	6.68739	2.27179e-11	1.16297e-10	Pre
K01103	PFKFB3; 6-phosphofructo-2-kinase / fructose-2,6-biphosphatase 3 [EC:2.7.1.105 3.1.3.46]	0.82256	-1.31927	1.24857	-1.05663	0.290682	0.377443	Non-differential		K01114	plc; phospholipase C [EC:3.1.4.3]	19236.5	0.235568	0.135024	1.74464	0.0810479	0.186578	Non-differential		K01097	NANP; N-acylneuraminate-9-phosphatase [EC:3.1.3.29]	5.44778	3.16174	0.693569	4.55865	5.14824e-06	1.37044e-05	Pre
K01110	PTEN; phosphatidylinositol-3,4,5-trisphosphate 3-phosphatase and dual-specificity protein phosphatase PTEN [EC:3.1.3.16 3.1.3.48 3.1.3.67]	0.227765	-0.317889	3.13598	-0.101368	0.919258	1	Non-differential		K01115	PLD1_2; phospholipase D1/2 [EC:3.1.4.4]	719.372	-0.177383	0.257761	-0.688167	0.491348	0.634747	Non-differential		K01099	INPP5B_F; inositol polyphosphate 5-phosphatase INPP5B/F [EC:3.1.3.36]	1.39569	-3.81755	1.06855	-3.57263	0.000353411	0.000732281	Post
K01113	phoD; alkaline phosphatase D [EC:3.1.3.1]	2652.13	-0.310223	0.0491665	-6.30964	2.79692e-10	8.00587e-09	Active		K01117	sph; sphingomyelin phosphodiesterase [EC:3.1.4.12]	17.4736	1.58842	0.632192	2.51257	0.0119856	0.0487696	Post		K01100	E3.1.3.37; sedoheptulose-bisphosphatase [EC:3.1.3.37]	1.6538	3.92825	1.06919	3.67405	0.00023874	0.000504221	Pre
K01114	plc; phospholipase C [EC:3.1.4.3]	18010.2	-0.109966	0.038426	-2.86177	0.00421284	0.0100675	Active		K01119	cpdB; 2',3'-cyclic-nucleotide 2'-phosphodiesterase / 3'-nucleotidase [EC:3.1.4.16 3.1.3.6]	356.27	0.0577345	0.186041	0.310333	0.756308	0.84152	Non-differential		K01101	E3.1.3.41; 4-nitrophenyl phosphatase [EC:3.1.3.41]	489.654	-1.60246	0.139837	-11.4595	2.10658e-30	5.95812e-29	Post
K01115	PLD1_2; phospholipase D1/2 [EC:3.1.4.4]	444.486	-1.69865	0.194132	-8.74999	2.13379e-18	7.97696e-16	Active		K01120	cpdP; 3',5'-cyclic-nucleotide phosphodiesterase [EC:3.1.4.17]	274.457	0.102699	0.37223	0.275902	0.782623	0.85988	Non-differential		K01103	PFKFB3; 6-phosphofructo-2-kinase / fructose-2,6-biphosphatase 3 [EC:2.7.1.105 3.1.3.46]	2.98346	-3.28349	0.809224	-4.05758	4.95845e-05	0.000115307	Post
K01117	sph; sphingomyelin phosphodiesterase [EC:3.1.4.12]	8.10731	-0.0860515	0.490826	-0.17532	0.860828	0.893565	Non-differential		K01123	SMaseD; sphingomyelin phosphodiesterase D [EC:3.1.4.41]	0.0653886	-1.09679	3.2603	-0.336409	0.736563	1	Non-differential		K01110	PTEN; phosphatidylinositol-3,4,5-trisphosphate 3-phosphatase and dual-specificity protein phosphatase PTEN [EC:3.1.3.16 3.1.3.48 3.1.3.67]	0.146133	0.800169	3.08423	0.259439	0.795296	0.829768	Non-differential
K01119	cpdB; 2',3'-cyclic-nucleotide 2'-phosphodiesterase / 3'-nucleotidase [EC:3.1.4.16 3.1.3.6]	468.983	0.408293	0.118556	3.44389	0.000573402	0.00178248	Pre		K01126	E3.1.4.46, glpQ, ugpQ; glycerophosphoryl diester phosphodiesterase [EC:3.1.4.46]	5598.69	0.218538	0.087914	2.48581	0.0129256	0.0511022	Non-differential		K01113	phoD; alkaline phosphatase D [EC:3.1.3.1]	2469.16	0.245324	0.0797165	3.07745	0.00208779	0.00386683	Pre
K01120	cpdP; 3',5'-cyclic-nucleotide phosphodiesterase [EC:3.1.4.17]	362.112	0.444978	0.109951	4.04704	5.18691e-05	0.000219595	Pre		K01127	GPLD1; glycosylphosphatidylinositol phospholipase D [EC:3.1.4.50]	275.467	1.99911	0.483515	4.13453	3.55676e-05	0.000730685	Post		K01114	plc; phospholipase C [EC:3.1.4.3]	20956	-0.324493	0.0864144	-3.75508	0.000173284	0.000372467	Post
K01123	SMaseD; sphingomyelin phosphodiesterase D [EC:3.1.4.41]	0.531883	0.800404	1.92293	0.416242	0.677233	1	Non-differential		K01129	dgt; dGTPase [EC:3.1.5.1]	4852.53	-0.0264604	0.084494	-0.313164	0.754156	0.840549	Non-differential		K01115	PLD1_2; phospholipase D1/2 [EC:3.1.4.4]	507.32	-1.49916	0.141942	-10.5618	4.48071e-26	8.97199e-25	Post
K01126	E3.1.4.46, glpQ, ugpQ; glycerophosphoryl diester phosphodiesterase [EC:3.1.4.46]	5506.65	-0.0220232	0.0352833	-0.624181	0.532509	0.613718	Non-differential		K01130	atsA, aslA; arylsulfatase [EC:3.1.6.1]	9568.55	-0.708782	0.164071	-4.31998	1.56041e-05	0.000389837	Active		K01117	sph; sphingomyelin phosphodiesterase [EC:3.1.4.12]	16.6105	-1.64593	0.395248	-4.16431	3.12291e-05	7.47472e-05	Post
K01127	GPLD1; glycosylphosphatidylinositol phospholipase D [EC:3.1.4.50]	56.1308	-1.59356	0.326298	-4.88377	1.04077e-06	7.76559e-06	Active		K01131	STS; steryl-sulfatase [EC:3.1.6.2]	12.543	-0.186736	0.435712	-0.428577	0.668231	0.775264	Non-differential		K01119	cpdB; 2',3'-cyclic-nucleotide 2'-phosphodiesterase / 3'-nucleotidase [EC:3.1.4.16 3.1.3.6]	490.069	0.380471	0.118319	3.21565	0.00130149	0.0024865	Pre
K01129	dgt; dGTPase [EC:3.1.5.1]	5261.81	-0.0511869	0.0426692	-1.19962	0.230286	0.312114	Non-differential		K01132	GALNS; N-acetylgalactosamine-6-sulfatase [EC:3.1.6.4]	25.3181	-1.23655	0.304979	-4.05453	5.02361e-05	0.000955459	Active		K01120	cpdP; 3',5'-cyclic-nucleotide phosphodiesterase [EC:3.1.4.17]	380.769	0.381921	0.237688	1.60682	0.108094	0.144751	Non-differential
K01130	atsA, aslA; arylsulfatase [EC:3.1.6.1]	14804.2	0.124799	0.0984565	1.26755	0.204958	0.282883	Non-differential		K01134	ARSA; arylsulfatase A [EC:3.1.6.8]	125.014	-1.19877	0.449174	-2.66883	0.00761162	0.0351433	Active		K01123	SMaseD; sphingomyelin phosphodiesterase D [EC:3.1.4.41]	0.411309	1.91618	2.16905	0.883419	0.37701	0.442605	Non-differential
K01131	STS; steryl-sulfatase [EC:3.1.6.2]	17.4314	0.319463	0.387414	0.824605	0.409596	0.497592	Non-differential		K01135	ARSB; arylsulfatase B [EC:3.1.6.12]	32.1521	-1.03116	0.314792	-3.2757	0.001054	0.00887765	Active		K01126	E3.1.4.46, glpQ, ugpQ; glycerophosphoryl diester phosphodiesterase [EC:3.1.4.46]	6304.94	-0.218387	0.053996	-4.0445	5.24353e-05	0.000121603	Post
K01132	GALNS; N-acetylgalactosamine-6-sulfatase [EC:3.1.6.4]	41.3328	-0.117075	0.247021	-0.473948	0.635537	0.706285	Non-differential		K01136	IDS; iduronate 2-sulfatase [EC:3.1.6.13]	40.1607	1.14916	0.431557	2.66283	0.00774864	0.0356271	Post		K01127	GPLD1; glycosylphosphatidylinositol phospholipase D [EC:3.1.4.50]	212.491	-3.56627	0.283608	-12.5747	2.91045e-36	1.32592e-34	Post
K01134	ARSA; arylsulfatase A [EC:3.1.6.8]	272.103	0.471442	0.183033	2.57572	0.0100032	0.0212864	Pre		K01137	GNS; N-acetylglucosamine-6-sulfatase [EC:3.1.6.14]	300.553	-0.616264	0.227771	-2.70563	0.00681744	0.0325734	Active		K01129	dgt; dGTPase [EC:3.1.5.1]	5587.41	0.00106077	0.0360863	0.0293955	0.976549	0.981901	Non-differential
K01135	ARSB; arylsulfatase B [EC:3.1.6.12]	68.5225	0.520579	0.180608	2.88236	0.00394705	0.00954521	Pre		K01139	spoT; GTP diphosphokinase / guanosine-3',5'-bis(diphosphate) 3'-diphosphatase [EC:2.7.6.5 3.1.7.2]	4118.93	0.0797546	0.0958752	0.831858	0.405489	0.557677	Non-differential		K01130	atsA, aslA; arylsulfatase [EC:3.1.6.1]	13117.7	0.855566	0.097312	8.79199	1.46932e-18	1.56084e-17	Pre
K01136	IDS; iduronate 2-sulfatase [EC:3.1.6.13]	27.7319	0.203711	0.298028	0.683529	0.494272	0.578635	Non-differential		K01141	sbcB, exoI; exodeoxyribonuclease I [EC:3.1.11.1]	257.355	0.752854	0.531197	1.41728	0.156401	0.291382	Non-differential		K01131	STS; steryl-sulfatase [EC:3.1.6.2]	17.2986	0.529761	0.319575	1.6577	0.0973772	0.131988	Non-differential
K01137	GNS; N-acetylglucosamine-6-sulfatase [EC:3.1.6.14]	509.999	0.366636	0.138195	2.65304	0.00797715	0.0175644	Pre		K01142	E3.1.11.2, xthA; exodeoxyribonuclease III [EC:3.1.11.2]	6531.35	0.0093896	0.129722	0.0723823	0.942298	0.967538	Non-differential		K01132	GALNS; N-acetylgalactosamine-6-sulfatase [EC:3.1.6.4]	32.932	1.14432	0.217921	5.25106	1.51228e-07	4.91871e-07	Pre
K01139	spoT; GTP diphosphokinase / guanosine-3',5'-bis(diphosphate) 3'-diphosphatase [EC:2.7.6.5 3.1.7.2]	3596.4	-0.423991	0.0731616	-5.79526	6.82147e-09	1.17989e-07	Active		K01148	PARN, PNLDC1; poly(A)-specific ribonuclease [EC:3.1.13.4]	1.40796	-2.32546	1.54003	-1.51001	0.131042	0.259592	Non-differential		K01134	ARSA; arylsulfatase A [EC:3.1.6.8]	222.759	1.7035	0.260266	6.54524	5.9401e-11	2.88628e-10	Pre
K01141	sbcB, exoI; exodeoxyribonuclease I [EC:3.1.11.1]	122.474	-1.14413	0.231702	-4.93793	7.8958e-07	6.23664e-06	Active		K01151	nfo; deoxyribonuclease IV [EC:3.1.21.2]	2702.88	0.255081	0.152684	1.67065	0.0947904	0.208405	Non-differential		K01135	ARSB; arylsulfatase B [EC:3.1.6.12]	57.7635	1.59934	0.171665	9.31661	1.20113e-20	1.50429e-19	Pre
K01142	E3.1.11.2, xthA; exodeoxyribonuclease III [EC:3.1.11.2]	6527.21	-0.191858	0.0486579	-3.94299	8.0472e-05	0.000322137	Active		K01158	DNASE2; deoxyribonuclease II [EC:3.1.22.1]	13.8695	0.427279	0.685525	0.623287	0.533096	0.671754	Non-differential		K01136	IDS; iduronate 2-sulfatase [EC:3.1.6.13]	43.2336	-0.897594	0.291723	-3.07687	0.00209187	0.00387332	Post
K01148	PARN, PNLDC1; poly(A)-specific ribonuclease [EC:3.1.13.4]	1.37606	-2.48115	1.49727	-1.65711	0.0974976	0.152272	Non-differential		K01159	ruvC; crossover junction endodeoxyribonuclease RuvC [EC:3.1.21.10]	4152.53	0.295694	0.0875515	3.37737	0.000731822	0.00678432	Post		K01137	GNS; N-acetylglucosamine-6-sulfatase [EC:3.1.6.14]	459.56	1.0129	0.0945598	10.7117	8.96718e-27	1.92624e-25	Pre
K01151	nfo; deoxyribonuclease IV [EC:3.1.21.2]	2964.61	0.232244	0.0390687	5.94452	2.77264e-09	5.51884e-08	Pre		K01164	POP1; ribonuclease P/MRP protein subunit POP1 [EC:3.1.26.5]	3.07676	-0.000936677	0.930902	-0.0010062	0.999197	0.999367	Non-differential		K01139	spoT; GTP diphosphokinase / guanosine-3',5'-bis(diphosphate) 3'-diphosphatase [EC:2.7.6.5 3.1.7.2]	4095.59	-0.47943	0.0560399	-8.55515	1.17715e-17	1.15137e-16	Post
K01158	DNASE2; deoxyribonuclease II [EC:3.1.22.1]	19.7418	0.88457	0.393845	2.24598	0.0247051	0.0466892	Pre		K01165	RNASEL; ribonuclease L	2.42633	-3.93117	1.19559	-3.28806	0.00100879	0.00858276	Active		K01141	sbcB, exoI; exodeoxyribonuclease I [EC:3.1.11.1]	206.429	-1.86523	0.343478	-5.43041	5.62261e-08	1.93737e-07	Post
K01159	ruvC; crossover junction endodeoxyribonuclease RuvC [EC:3.1.21.10]	4283.42	0.146938	0.0377256	3.89492	9.82319e-05	0.000380516	Pre		K01173	ENDOG; endonuclease G, mitochondrial	590.367	-0.223073	0.190646	-1.17009	0.241966	0.39247	Non-differential		K01142	E3.1.11.2, xthA; exodeoxyribonuclease III [EC:3.1.11.2]	7093.66	-0.175633	0.0681805	-2.576	0.00999511	0.0163723	Post
K01164	POP1; ribonuclease P/MRP protein subunit POP1 [EC:3.1.26.5]	2.53218	-0.683682	0.767213	-0.891124	0.372862	0.461636	Non-differential		K01176	AMY, amyA, malS; alpha-amylase [EC:3.2.1.1]	2535.58	0.158445	0.116733	1.35733	0.174677	0.313897	Non-differential		K01148	PARN, PNLDC1; poly(A)-specific ribonuclease [EC:3.1.13.4]	0.620708	-0.0979053	2.23409	-0.0438234	0.965045	0.973507	Non-differential
K01165	RNASEL; ribonuclease L	7.17748	0.144537	0.447211	0.323197	0.746546	0.801428	Non-differential		K01177	E3.2.1.2; beta-amylase [EC:3.2.1.2]	1.2735	-0.754522	1.29727	-0.581623	0.560821	0.691468	Non-differential		K01151	nfo; deoxyribonuclease IV [EC:3.1.21.2]	3337.32	0.00120099	0.0978919	0.0122685	0.990211	0.993138	Non-differential
K01173	ENDOG; endonuclease G, mitochondrial	653.913	-0.179425	0.121549	-1.47615	0.139903	0.207196	Non-differential		K01178	SGA1; glucoamylase [EC:3.2.1.3]	4923.56	-0.0189937	0.151582	-0.125303	0.900283	0.942317	Non-differential		K01158	DNASE2; deoxyribonuclease II [EC:3.1.22.1]	21.5816	0.487054	0.452728	1.07582	0.282007	0.34423	Non-differential
K01176	AMY, amyA, malS; alpha-amylase [EC:3.2.1.1]	2782.92	0.148269	0.0691817	2.14318	0.0320983	0.0585573	Non-differential		K01179	E3.2.1.4; endoglucanase [EC:3.2.1.4]	13668.6	0.385196	0.140832	2.73515	0.00623522	0.0306339	Post		K01159	ruvC; crossover junction endodeoxyribonuclease RuvC [EC:3.1.21.10]	4927.09	-0.122174	0.0429063	-2.84746	0.00440693	0.00770787	Post
K01177	E3.2.1.2; beta-amylase [EC:3.2.1.2]	1.2487	-1.02664	1.23089	-0.834066	0.404244	0.49257	Non-differential		K01182	IMA, malL; oligo-1,6-glucosidase [EC:3.2.1.10]	1184.96	-0.129857	0.171679	-0.75639	0.449415	0.597144	Non-differential		K01164	POP1; ribonuclease P/MRP protein subunit POP1 [EC:3.1.26.5]	2.81811	-0.666124	0.69688	-0.955866	0.33914	0.403791	Non-differential
K01178	SGA1; glucoamylase [EC:3.2.1.3]	6211.24	0.263144	0.0443346	5.93541	2.93111e-09	5.76332e-08	Pre		K01183	E3.2.1.14; chitinase [EC:3.2.1.14]	7672.62	0.449612	0.26978	1.66658	0.0955971	0.209532	Non-differential		K01165	RNASEL; ribonuclease L	4.68723	4.12992	0.826985	4.99395	5.91582e-07	1.80155e-06	Pre
K01179	E3.2.1.4; endoglucanase [EC:3.2.1.4]	12263.9	-0.0504742	0.0541376	-0.932332	0.351165	0.440176	Non-differential		K01184	E3.2.1.15; polygalacturonase [EC:3.2.1.15]	678.814	0.456299	0.259787	1.75644	0.0790141	0.183484	Non-differential		K01173	ENDOG; endonuclease G, mitochondrial	661.118	0.0624311	0.102095	0.611498	0.54087	0.603159	Non-differential
K01182	IMA, malL; oligo-1,6-glucosidase [EC:3.2.1.10]	1232.88	-0.235771	0.0837303	-2.81583	0.00486507	0.0114154	Active		K01186	NEU1; sialidase-1 [EC:3.2.1.18]	1954.39	0.0798563	0.150775	0.529639	0.596362	0.720671	Non-differential		K01176	AMY, amyA, malS; alpha-amylase [EC:3.2.1.1]	3069.21	0.010236	0.0697374	0.14678	0.883306	0.905859	Non-differential
K01183	E3.2.1.14; chitinase [EC:3.2.1.14]	4527.23	-0.973044	0.190441	-5.10941	3.23165e-07	2.97376e-06	Active		K01187	malZ; alpha-glucosidase [EC:3.2.1.20]	11780.3	0.187956	0.129377	1.45278	0.146284	0.277437	Non-differential		K01177	E3.2.1.2; beta-amylase [EC:3.2.1.2]	1.12736	-0.254049	1.01468	-0.250374	0.802298	0.835404	Non-differential
K01184	E3.2.1.15; polygalacturonase [EC:3.2.1.15]	449.109	-0.659997	0.163814	-4.02895	5.60273e-05	0.000235203	Active		K01188	E3.2.1.21; beta-glucosidase [EC:3.2.1.21]	209.593	1.48851	0.292806	5.0836	3.70345e-07	2.48131e-05	Post		K01178	SGA1; glucoamylase [EC:3.2.1.3]	6447.28	0.305582	0.0932198	3.27808	0.00104517	0.00202299	Pre
K01186	NEU1; sialidase-1 [EC:3.2.1.18]	2802.57	0.597582	0.100009	5.9753	2.29662e-09	4.70154e-08	Pre		K01189	GLA; alpha-galactosidase [EC:3.2.1.22]	5.31458	-1.01465	0.80408	-1.26187	0.206995	0.352525	Non-differential		K01179	E3.2.1.4; endoglucanase [EC:3.2.1.4]	14917.9	-0.414454	0.0869544	-4.76633	1.87611e-06	5.30183e-06	Post
K01187	malZ; alpha-glucosidase [EC:3.2.1.20]	10148.3	-0.343412	0.0799845	-4.29347	1.75898e-05	8.64654e-05	Active		K01190	lacZ; beta-galactosidase [EC:3.2.1.23]	5546.8	0.403532	0.111951	3.60455	0.000312696	0.00374727	Post		K01182	IMA, malL; oligo-1,6-glucosidase [EC:3.2.1.10]	1287.85	-0.082706	0.100894	-0.81973	0.41237	0.47849	Non-differential
K01188	E3.2.1.21; beta-glucosidase [EC:3.2.1.21]	90.6881	-0.354602	0.149732	-2.36825	0.0178725	0.0352707	Active		K01191	MAN2C1; alpha-mannosidase [EC:3.2.1.24]	3848.67	0.238293	0.189425	1.25798	0.2084	0.354056	Non-differential		K01183	E3.2.1.14; chitinase [EC:3.2.1.14]	6430.19	-1.39745	0.115088	-12.1425	6.28961e-34	2.35878e-32	Post
K01189	GLA; alpha-galactosidase [EC:3.2.1.22]	8.4182	-0.069502	0.523464	-0.132773	0.894373	0.918374	Non-differential		K01192	E3.2.1.25, MANBA, manB; beta-mannosidase [EC:3.2.1.25]	4072.11	0.70034	0.222286	3.15063	0.00162919	0.0117807	Post		K01184	E3.2.1.15; polygalacturonase [EC:3.2.1.15]	612.21	-1.09913	0.138668	-7.92632	2.25727e-15	1.74176e-14	Post
K01190	lacZ; beta-galactosidase [EC:3.2.1.23]	4714.32	-0.146694	0.0637422	-2.30136	0.0213714	0.041183	Active		K01193	INV, sacA; beta-fructofuranosidase [EC:3.2.1.26]	470.41	0.232338	0.169455	1.37109	0.170347	0.308846	Non-differential		K01186	NEU1; sialidase-1 [EC:3.2.1.18]	2902.42	0.539389	0.0670167	8.04857	8.3764e-16	6.76088e-15	Pre
K01191	MAN2C1; alpha-mannosidase [EC:3.2.1.24]	3866.73	0.0419932	0.0517937	0.810779	0.417492	0.505192	Non-differential		K01194	TREH, treA, treF; alpha,alpha-trehalase [EC:3.2.1.28]	1676.17	0.268443	0.183938	1.45943	0.144448	0.275531	Non-differential		K01187	malZ; alpha-glucosidase [EC:3.2.1.20]	11918.8	-0.507714	0.0651411	-7.79407	6.48853e-15	4.74614e-14	Post
K01192	E3.2.1.25, MANBA, manB; beta-mannosidase [EC:3.2.1.25]	2516.14	-0.535234	0.130802	-4.09196	4.2775e-05	0.000186463	Active		K01195	uidA, GUSB; beta-glucuronidase [EC:3.2.1.31]	1485.41	0.185082	0.162557	1.13856	0.254885	0.40732	Non-differential		K01188	E3.2.1.21; beta-glucosidase [EC:3.2.1.21]	188.779	-1.82843	0.189031	-9.67263	3.94131e-22	5.49356e-21	Post
K01193	INV, sacA; beta-fructofuranosidase [EC:3.2.1.26]	517.69	0.2217	0.114674	1.93331	0.0531981	0.090682	Non-differential		K01197	hya; hyaluronoglucosaminidase [EC:3.2.1.35]	1074.36	1.09395	0.276125	3.9618	7.43879e-05	0.00130923	Post		K01189	GLA; alpha-galactosidase [EC:3.2.1.22]	7.16073	1.05332	0.441594	2.38526	0.0170669	0.0267146	Pre
K01194	TREH, treA, treF; alpha,alpha-trehalase [EC:3.2.1.28]	1635.46	0.00981612	0.0747647	0.131294	0.895543	0.919129	Non-differential		K01198	xynB; xylan 1,4-beta-xylosidase [EC:3.2.1.37]	2528.28	0.0260896	0.117023	0.222943	0.82358	0.888392	Non-differential		K01190	lacZ; beta-galactosidase [EC:3.2.1.23]	5845.25	-0.527112	0.0688315	-7.65801	1.88835e-14	1.32693e-13	Post
K01195	uidA, GUSB; beta-glucuronidase [EC:3.2.1.31]	1733.04	0.288674	0.040905	7.05719	1.69899e-12	1.0882e-10	Pre		K01200	pulA; pullulanase [EC:3.2.1.41]	690.43	0.256304	0.157604	1.62626	0.103895	0.221542	Non-differential		K01191	MAN2C1; alpha-mannosidase [EC:3.2.1.24]	4425.94	-0.177064	0.122339	-1.44733	0.147806	0.192278	Non-differential
K01197	hya; hyaluronoglucosaminidase [EC:3.2.1.35]	457.839	-0.944881	0.174669	-5.40956	6.3181e-08	7.71054e-07	Active		K01201	GBA, srfJ; glucosylceramidase [EC:3.2.1.45]	3258.86	0.41503	0.171973	2.41335	0.0158067	0.0594364	Non-differential		K01192	E3.2.1.25, MANBA, manB; beta-mannosidase [EC:3.2.1.25]	3740.42	-1.21295	0.114494	-10.594	3.17627e-26	6.47462e-25	Post
K01198	xynB; xylan 1,4-beta-xylosidase [EC:3.2.1.37]	2887.46	0.107535	0.0558457	1.92556	0.0541589	0.0921741	Non-differential		K01202	GALC; galactosylceramidase [EC:3.2.1.46]	55.1374	0.140365	0.517052	0.271472	0.786028	0.862035	Non-differential		K01193	INV, sacA; beta-fructofuranosidase [EC:3.2.1.26]	579.25	0.012007	0.0847592	0.14166	0.887348	0.90918	Non-differential
K01200	pulA; pullulanase [EC:3.2.1.41]	622.158	-0.16885	0.11016	-1.53278	0.125331	0.188792	Non-differential		K01203	SI; sucrase-isomaltase [EC:3.2.1.48 3.2.1.10]	6.82486	-4.06728	1.53003	-2.6583	0.00785367	0.0359792	Active		K01194	TREH, treA, treF; alpha,alpha-trehalase [EC:3.2.1.28]	1893.38	-0.233073	0.116933	-1.99322	0.0462372	0.0668353	Non-differential
K01201	GBA, srfJ; glucosylceramidase [EC:3.2.1.45]	2716.45	-0.177136	0.0844104	-2.09851	0.0358598	0.0645456	Non-differential		K01204	NAGA; alpha-N-acetylgalactosaminidase [EC:3.2.1.49]	8.47319	-1.3336	0.634917	-2.10043	0.035691	0.105261	Non-differential		K01195	uidA, GUSB; beta-glucuronidase [EC:3.2.1.31]	1899.35	0.128973	0.104442	1.23488	0.216877	0.27232	Non-differential
K01202	GALC; galactosylceramidase [EC:3.2.1.46]	42.2061	-0.652502	0.275338	-2.36982	0.0177967	0.0351531	Active		K01205	NAGLU; alpha-N-acetylglucosaminidase [EC:3.2.1.50]	480.17	0.429978	0.265524	1.61935	0.105371	0.2232	Non-differential		K01197	hya; hyaluronoglucosaminidase [EC:3.2.1.35]	892.256	-2.01931	0.158372	-12.7504	3.10175e-37	1.53684e-35	Post
K01203	SI; sucrase-isomaltase [EC:3.2.1.48 3.2.1.10]	5.96039	-6.20686	1.46056	-4.24963	2.1412e-05	0.000101774	Active		K01206	FUCA; alpha-L-fucosidase [EC:3.2.1.51]	3675.71	0.247455	0.122769	2.01562	0.04384	0.121752	Non-differential		K01198	xynB; xylan 1,4-beta-xylosidase [EC:3.2.1.37]	3074.07	0.102694	0.0670956	1.53057	0.125876	0.1663	Non-differential
K01204	NAGA; alpha-N-acetylgalactosaminidase [EC:3.2.1.49]	11.6367	-0.570009	0.430758	-1.32327	0.185746	0.260932	Non-differential		K01207	nagZ; beta-N-acetylhexosaminidase [EC:3.2.1.52]	7803.74	0.394453	0.114996	3.43015	0.000603257	0.00589852	Post		K01200	pulA; pullulanase [EC:3.2.1.41]	732.461	-0.404368	0.0867556	-4.661	3.14675e-06	8.64783e-06	Post
K01205	NAGLU; alpha-N-acetylglucosaminidase [EC:3.2.1.50]	375.882	-0.300087	0.148244	-2.02429	0.0429407	0.0753208	Non-differential		K01208	cd, ma, nplT; cyclomaltodextrinase / maltogenic alpha-amylase / neopullulanase [EC:3.2.1.54 3.2.1.133 3.2.1.135]	441.656	0.190367	0.194406	0.979225	0.327469	0.48317	Non-differential		K01201	GBA, srfJ; glucosylceramidase [EC:3.2.1.45]	3397.58	-0.570595	0.0977117	-5.83958	5.23313e-09	2.03102e-08	Post
K01206	FUCA; alpha-L-fucosidase [EC:3.2.1.51]	3799.65	0.107998	0.0642825	1.68005	0.0929472	0.146331	Non-differential		K01209	abfA; alpha-L-arabinofuranosidase [EC:3.2.1.55]	3217.47	0.581513	0.182268	3.19042	0.00142064	0.0108079	Post		K01202	GALC; galactosylceramidase [EC:3.2.1.46]	50.6435	-0.789892	0.354181	-2.23019	0.0257347	0.0388886	Post
K01207	nagZ; beta-N-acetylhexosaminidase [EC:3.2.1.52]	7092.77	-0.0135643	0.0533167	-0.25441	0.799179	0.845852	Non-differential		K01210	E3.2.1.58; glucan 1,3-beta-glucosidase [EC:3.2.1.58]	2001.77	-0.655706	0.157247	-4.16993	3.04697e-05	0.000648554	Active		K01203	SI; sucrase-isomaltase [EC:3.2.1.48 3.2.1.10]	0.609394	-2.06631	1.82296	-1.13349	0.257007	0.317021	Non-differential
K01208	cd, ma, nplT; cyclomaltodextrinase / maltogenic alpha-amylase / neopullulanase [EC:3.2.1.54 3.2.1.133 3.2.1.135]	491.997	0.206841	0.0827159	2.50062	0.0123975	0.0255494	Pre		K01212	sacC, levB; levanase [EC:3.2.1.65]	252.042	-0.468908	0.230285	-2.03621	0.0417295	0.11744	Non-differential		K01204	NAGA; alpha-N-acetylgalactosaminidase [EC:3.2.1.49]	8.9636	0.817146	0.377391	2.16525	0.0303686	0.0452066	Pre
K01209	abfA; alpha-L-arabinofuranosidase [EC:3.2.1.55]	2546.47	-0.111145	0.0442601	-2.51118	0.0120329	0.0249011	Active		K01213	E3.2.1.67; galacturan 1,4-alpha-galacturonidase [EC:3.2.1.67]	364.766	0.901375	0.344948	2.61308	0.00897307	0.0394815	Post		K01205	NAGLU; alpha-N-acetylglucosaminidase [EC:3.2.1.50]	480.58	-0.707665	0.165547	-4.27471	1.9139e-05	4.7139e-05	Post
K01210	E3.2.1.58; glucan 1,3-beta-glucosidase [EC:3.2.1.58]	2404.12	-0.380246	0.0832362	-4.56828	4.9174e-06	2.88663e-05	Active		K01214	ISA, treX; isoamylase [EC:3.2.1.68]	12100.7	-0.177858	0.0886186	-2.007	0.0447496	0.123407	Non-differential		K01206	FUCA; alpha-L-fucosidase [EC:3.2.1.51]	4327.41	-0.11738	0.0809437	-1.45014	0.147019	0.191364	Non-differential
K01212	sacC, levB; levanase [EC:3.2.1.65]	356.309	0.131294	0.0951929	1.37924	0.167821	0.240237	Non-differential		K01217	IDUA; L-iduronidase [EC:3.2.1.76]	0.969487	-2.35858	1.62169	-1.45439	0.145837	1	Non-differential		K01207	nagZ; beta-N-acetylhexosaminidase [EC:3.2.1.52]	8609.87	-0.385804	0.0662417	-5.82418	5.73928e-09	2.21858e-08	Post
K01213	E3.2.1.67; galacturan 1,4-alpha-galacturonidase [EC:3.2.1.67]	147.022	-1.41401	0.273302	-5.17382	2.29355e-07	2.22443e-06	Active		K01218	gmuG; mannan endo-1,4-beta-mannosidase [EC:3.2.1.78]	2562.35	0.362604	0.186482	1.94444	0.0518423	0.136884	Non-differential		K01208	cd, ma, nplT; cyclomaltodextrinase / maltogenic alpha-amylase / neopullulanase [EC:3.2.1.54 3.2.1.133 3.2.1.135]	543.834	0.0382365	0.121392	0.314984	0.752773	0.793798	Non-differential
K01214	ISA, treX; isoamylase [EC:3.2.1.68]	12730.2	-0.254987	0.0479601	-5.31665	1.05694e-07	1.17682e-06	Active		K01220	E3.2.1.85, lacG; 6-phospho-beta-galactosidase [EC:3.2.1.85]	165.401	-0.179686	0.280762	-0.639995	0.522176	0.662641	Non-differential		K01209	abfA; alpha-L-arabinofuranosidase [EC:3.2.1.55]	3362.12	-0.671769	0.119664	-5.61379	1.97943e-08	7.23942e-08	Post
K01217	IDUA; L-iduronidase [EC:3.2.1.76]	2.0689	-0.196696	0.759909	-0.258841	0.795758	0.842927	Non-differential		K01222	E3.2.1.86A, celF; 6-phospho-beta-glucosidase [EC:3.2.1.86]	1480.71	0.616204	0.270149	2.28098	0.0225496	0.076216	Non-differential		K01210	E3.2.1.58; glucan 1,3-beta-glucosidase [EC:3.2.1.58]	2166.25	0.301272	0.105337	2.86006	0.00423555	0.0074311	Pre
K01218	gmuG; mannan endo-1,4-beta-mannosidase [EC:3.2.1.78]	2089.44	-0.282718	0.121483	-2.32723	0.0199532	0.0387969	Active		K01223	E3.2.1.86B, bglA; 6-phospho-beta-glucosidase [EC:3.2.1.86]	305.944	0.234965	0.282093	0.832935	0.404882	0.557362	Non-differential		K01212	sacC, levB; levanase [EC:3.2.1.65]	332.723	0.613633	0.143093	4.28834	1.8001e-05	4.45627e-05	Pre
K01220	E3.2.1.85, lacG; 6-phospho-beta-galactosidase [EC:3.2.1.85]	128.257	-1.00293	0.207154	-4.84146	1.28887e-06	9.2951e-06	Active		K01226	treC; trehalose-6-phosphate hydrolase [EC:3.2.1.93]	139.273	-0.643673	0.310001	-2.07636	0.0378608	0.109532	Non-differential		K01213	E3.2.1.67; galacturan 1,4-alpha-galacturonidase [EC:3.2.1.67]	281.502	-2.29534	0.179938	-12.7563	2.87526e-37	1.44573e-35	Post
K01222	E3.2.1.86A, celF; 6-phospho-beta-glucosidase [EC:3.2.1.86]	925.799	-0.608237	0.144075	-4.22166	2.42506e-05	0.000113927	Active		K01227	ENGASE; mannosyl-glycoprotein endo-beta-N-acetylglucosaminidase [EC:3.2.1.96]	521.211	1.0076	0.330458	3.04911	0.00229522	0.0151263	Post		K01214	ISA, treX; isoamylase [EC:3.2.1.68]	13117.7	-0.0544823	0.0607548	-0.896757	0.369849	0.435327	Non-differential
K01223	E3.2.1.86B, bglA; 6-phospho-beta-glucosidase [EC:3.2.1.86]	212.017	-0.8125	0.214043	-3.79596	0.000147074	0.000539048	Active		K01228	MOGS; mannosyl-oligosaccharide glucosidase [EC:3.2.1.106]	2.88936	-2.74181	1.07819	-2.54298	0.010991	0.0457649	Active		K01217	IDUA; L-iduronidase [EC:3.2.1.76]	1.42054	2.25375	0.941286	2.39433	0.0166509	0.0261066	Pre
K01226	treC; trehalose-6-phosphate hydrolase [EC:3.2.1.93]	135.184	-0.885517	0.191777	-4.61743	3.88523e-06	2.34893e-05	Active		K01229	LCT; lactase-phlorizin hydrolase [EC:3.2.1.108 3.2.1.62]	6.37682	0.199044	0.833974	0.23867	0.811362	0.879373	Non-differential		K01218	gmuG; mannan endo-1,4-beta-mannosidase [EC:3.2.1.78]	2596.82	-0.621305	0.0906051	-6.85728	7.0183e-12	3.80513e-11	Post
K01227	ENGASE; mannosyl-glycoprotein endo-beta-N-acetylglucosaminidase [EC:3.2.1.96]	208.34	-1.26307	0.250294	-5.04635	4.50325e-07	3.88939e-06	Active		K01230	MAN1A_C, MNS1_2; mannosyl-oligosaccharide alpha-1,2-mannosidase [EC:3.2.1.113]	338.206	0.115213	0.369834	0.311527	0.7554	0.841342	Non-differential		K01220	E3.2.1.85, lacG; 6-phospho-beta-galactosidase [EC:3.2.1.85]	139.205	-0.801461	0.159349	-5.02959	4.91528e-07	1.50768e-06	Post
K01228	MOGS; mannosyl-oligosaccharide glucosidase [EC:3.2.1.106]	9.30759	0.424165	0.492549	0.861163	0.389148	0.477957	Non-differential		K01232	glvA; maltose-6'-phosphate glucosidase [EC:3.2.1.122]	15.0452	0.31888	0.567044	0.562355	0.573874	0.702068	Non-differential		K01222	E3.2.1.86A, celF; 6-phospho-beta-glucosidase [EC:3.2.1.86]	1344.08	-1.20479	0.162365	-7.42022	1.16923e-13	7.60954e-13	Post
K01229	LCT; lactase-phlorizin hydrolase [EC:3.2.1.108 3.2.1.62]	10.3745	0.955491	0.438705	2.17798	0.0294072	0.0542909	Non-differential		K01233	csn; chitosanase [EC:3.2.1.132]	199.32	-0.642783	0.334668	-1.92066	0.0547747	0.142207	Non-differential		K01223	E3.2.1.86B, bglA; 6-phospho-beta-glucosidase [EC:3.2.1.86]	267.435	-1.02843	0.129767	-7.92523	2.27733e-15	1.75466e-14	Post
K01230	MAN1A_C, MNS1_2; mannosyl-oligosaccharide alpha-1,2-mannosidase [EC:3.2.1.113]	277.289	-0.538084	0.248079	-2.169	0.0300823	0.0554582	Non-differential		K01236	treZ, glgZ; maltooligosyltrehalose trehalohydrolase [EC:3.2.1.141]	5230.94	-0.0780204	0.0577863	-1.35015	0.176967	0.3167	Non-differential		K01226	treC; trehalose-6-phosphate hydrolase [EC:3.2.1.93]	122.916	-0.226222	0.187806	-1.20455	0.228377	0.285283	Non-differential
K01232	glvA; maltose-6'-phosphate glucosidase [EC:3.2.1.122]	8.99109	-1.11078	0.505299	-2.19826	0.0279302	0.0518601	Non-differential		K01237	E3.2.1.147; myrosinase [EC:3.2.1.147]	1.95336	1.66268	1.64486	1.01083	0.312097	0.468703	Non-differential		K01227	ENGASE; mannosyl-glycoprotein endo-beta-N-acetylglucosaminidase [EC:3.2.1.96]	412.127	-2.24591	0.153308	-14.6497	1.35234e-48	1.43432e-46	Post
K01233	csn; chitosanase [EC:3.2.1.132]	198.074	-0.83184	0.239659	-3.47094	0.000518643	0.00162869	Active		K01239	E3.2.2.1; purine nucleosidase [EC:3.2.2.1]	2392.38	-0.0921372	0.190745	-0.483039	0.629068	0.748125	Non-differential		K01228	MOGS; mannosyl-oligosaccharide glucosidase [EC:3.2.1.106]	6.7437	3.25599	0.595745	5.46541	4.6184e-08	1.6143e-07	Pre
K01236	treZ, glgZ; maltooligosyltrehalose trehalohydrolase [EC:3.2.1.141]	5748.5	-0.0693442	0.0367679	-1.886	0.0592954	0.0995025	Non-differential		K01240	URH1; uridine nucleosidase [EC:3.2.2.3]	28.5375	-0.141678	0.622166	-0.227717	0.819867	0.885174	Non-differential		K01229	LCT; lactase-phlorizin hydrolase [EC:3.2.1.108 3.2.1.62]	10.6504	0.726141	0.397264	1.82785	0.0675713	0.094358	Non-differential
K01237	E3.2.1.147; myrosinase [EC:3.2.1.147]	0.861468	-0.0479023	1.73375	-0.0276292	0.977958	0.982057	Non-differential		K01241	amn; AMP nucleosidase [EC:3.2.2.4]	1161.24	-0.117669	0.155511	-0.756659	0.449254	0.597115	Non-differential		K01230	MAN1A_C, MNS1_2; mannosyl-oligosaccharide alpha-1,2-mannosidase [EC:3.2.1.113]	323.641	-0.62741	0.187845	-3.34004	0.000837672	0.00164434	Post
K01239	E3.2.2.1; purine nucleosidase [EC:3.2.2.1]	2957.56	0.162695	0.068054	2.39067	0.0168175	0.0334232	Pre		K01243	mtnN, mtn, pfs; adenosylhomocysteine nucleosidase [EC:3.2.2.9]	3190.94	0.0497413	0.157338	0.316143	0.751894	0.838979	Non-differential		K01232	glvA; maltose-6'-phosphate glucosidase [EC:3.2.1.122]	12.2607	-1.40752	0.352455	-3.99349	6.51086e-05	0.000148557	Post
K01240	URH1; uridine nucleosidase [EC:3.2.2.3]	50.0555	0.776516	0.240937	3.2229	0.00126898	0.00355369	Pre		K01244	MTN; 5'-methylthioadenosine nucleosidase [EC:3.2.2.16]	11.0421	1.32577	0.994015	1.33375	0.182285	0.323918	Non-differential		K01233	csn; chitosanase [EC:3.2.1.132]	180.449	-0.160125	0.151836	-1.05459	0.291612	0.353981	Non-differential
K01241	amn; AMP nucleosidase [EC:3.2.2.4]	960.396	-0.765637	0.119849	-6.38836	1.67673e-10	5.31706e-09	Active		K01246	tag; DNA-3-methyladenine glycosylase I [EC:3.2.2.20]	5345.33	0.0704191	0.0908794	0.774863	0.438421	0.588149	Non-differential		K01236	treZ, glgZ; maltooligosyltrehalose trehalohydrolase [EC:3.2.1.141]	6022.58	0.0331632	0.0333031	0.9958	0.319348	0.383059	Non-differential
K01243	mtnN, mtn, pfs; adenosylhomocysteine nucleosidase [EC:3.2.2.9]	2936.76	-0.335194	0.0887587	-3.77646	0.000159072	0.000578104	Active		K01247	alkA; DNA-3-methyladenine glycosylase II [EC:3.2.2.21]	5127.73	0.317992	0.114991	2.76536	0.00568598	0.0288012	Post		K01237	E3.2.1.147; myrosinase [EC:3.2.1.147]	1.86128	-1.68815	1.44918	-1.1649	0.244059	0.302754	Non-differential
K01244	MTN; 5'-methylthioadenosine nucleosidase [EC:3.2.2.16]	2.72525	-2.30006	1.10683	-2.07807		1	Non-differential		K01250	rihA; pyrimidine-specific ribonucleoside hydrolase [EC:3.2.2.-]	1415.64	0.486371	0.198523	2.44995	0.0142874	0.055311	Non-differential		K01239	E3.2.2.1; purine nucleosidase [EC:3.2.2.1]	3032.59	0.27569	0.124624	2.21217	0.0269548	0.0405248	Pre
K01246	tag; DNA-3-methyladenine glycosylase I [EC:3.2.2.20]	6542.93	0.283623	0.0566782	5.00409	5.61259e-07	4.67282e-06	Pre		K01251	AHCY, ahcY; adenosylhomocysteinase [EC:3.13.2.1]	8736.02	-0.0944095	0.0836015	-1.12928	0.25878	0.411368	Non-differential		K01240	URH1; uridine nucleosidase [EC:3.2.2.3]	48.6171	0.957737	0.355858	2.69134	0.00711646	0.0120016	Pre
K01247	alkA; DNA-3-methyladenine glycosylase II [EC:3.2.2.21]	5433.83	0.223892	0.0447675	5.00122	5.69683e-07	4.69747e-06	Pre		K01252	entB, dhbB, vibB, mxcF; bifunctional isochorismate lyase / aryl carrier protein [EC:3.3.2.1 6.3.2.14]	61.9293	-0.640559	0.723945	-0.884817	0.376255	0.533142	Non-differential		K01241	amn; AMP nucleosidase [EC:3.2.2.4]	1047.31	-0.623396	0.064156	-9.71688	2.55497e-22	3.64352e-21	Post
K01250	rihA; pyrimidine-specific ribonucleoside hydrolase [EC:3.2.2.-]	1221.03	-0.0290263	0.0630499	-0.46037	0.645251	0.71536	Non-differential		K01253	EPHX1; microsomal epoxide hydrolase [EC:3.3.2.9]	4791.41	-0.436601	0.111103	-3.92968	8.50593e-05	0.00143699	Active		K01243	mtnN, mtn, pfs; adenosylhomocysteine nucleosidase [EC:3.2.2.9]	3277.49	-0.360283	0.0792125	-4.54831	5.40795e-06	1.43395e-05	Post
K01251	AHCY, ahcY; adenosylhomocysteinase [EC:3.13.2.1]	9876.67	-0.0243407	0.0318851	-0.763387	0.445232	0.532681	Non-differential		K01254	LTA4H; leukotriene-A4 hydrolase [EC:3.3.2.6]	3.88503	-0.562174	1.09324	-0.514225	0.607095	0.730794	Non-differential		K01244	MTN; 5'-methylthioadenosine nucleosidase [EC:3.2.2.16]	7.92683	-3.61466	0.604604	-5.97856	2.25116e-09	9.08906e-09	Post
K01252	entB, dhbB, vibB, mxcF; bifunctional isochorismate lyase / aryl carrier protein [EC:3.3.2.1 6.3.2.14]	34.1572	-3.16181	0.632222	-5.0011	5.70029e-07	4.69747e-06	Active		K01255	CARP, pepA; leucyl aminopeptidase [EC:3.4.11.1]	8083.76	0.168124	0.0916212	1.83499	0.0665079	0.163252	Non-differential		K01246	tag; DNA-3-methyladenine glycosylase I [EC:3.2.2.20]	6941.35	0.237952	0.031574	7.53634	4.83356e-14	3.25821e-13	Pre
K01253	EPHX1; microsomal epoxide hydrolase [EC:3.3.2.9]	6707.5	0.125377	0.0407859	3.07403	0.00211191	0.00556949	Pre		K01256	pepN; aminopeptidase N [EC:3.4.11.2]	6391.79	-0.156118	0.105999	-1.47282	0.140799	0.271558	Non-differential		K01247	alkA; DNA-3-methyladenine glycosylase II [EC:3.2.2.21]	6242.22	-0.0702837	0.0678002	-1.03663	0.299908	0.362302	Non-differential
K01254	LTA4H; leukotriene-A4 hydrolase [EC:3.3.2.6]	10.5153	1.09883	0.434374	2.52968	0.0114168	0.0237553	Pre		K01257	LNPEP; cystinyl aminopeptidase [EC:3.4.11.3]	17.0679	-1.03484	0.755073	-1.37051	0.170528	0.308984	Non-differential		K01250	rihA; pyrimidine-specific ribonucleoside hydrolase [EC:3.2.2.-]	1536.72	-0.49467	0.130665	-3.78578	0.000153228	0.00033188	Post
K01255	CARP, pepA; leucyl aminopeptidase [EC:3.4.11.1]	7692.6	-0.142122	0.0363732	-3.90732	9.33243e-05	0.000365003	Active		K01259	pip; proline iminopeptidase [EC:3.4.11.5]	7501.56	0.130804	0.128993	1.01404	0.310565	0.466877	Non-differential		K01251	AHCY, ahcY; adenosylhomocysteinase [EC:3.13.2.1]	10256.5	0.0947409	0.041945	2.2587	0.0239024	0.0363136	Pre
K01256	pepN; aminopeptidase N [EC:3.4.11.2]	7804.29	0.079165	0.0459067	1.72448	0.0846218	0.134932	Non-differential		K01270	pepD; dipeptidase D [EC:3.4.13.-]	18.9358	0.202934	0.472777	0.429239	0.667749	0.77501	Non-differential		K01252	entB, dhbB, vibB, mxcF; bifunctional isochorismate lyase / aryl carrier protein [EC:3.3.2.1 6.3.2.14]	32.2428	-2.48508	0.380835	-6.52535	6.78415e-11	3.28231e-10	Post
K01257	LNPEP; cystinyl aminopeptidase [EC:3.4.11.3]	39.668	0.615479	0.276425	2.22657	0.0259762	0.0487213	Pre		K01275	CTSC; cathepsin C [EC:3.4.14.1]	4.17649	-0.132502	0.810014	-0.16358	0.870062	0.92082	Non-differential		K01253	EPHX1; microsomal epoxide hydrolase [EC:3.3.2.9]	6311.05	0.587785	0.0536666	10.9525	6.46147e-28	1.51766e-26	Pre
K01259	pip; proline iminopeptidase [EC:3.4.11.5]	6196.73	-0.500167	0.0831508	-6.01518	1.79689e-09	3.79523e-08	Active		K01278	DPP4, CD26; dipeptidyl-peptidase 4 [EC:3.4.14.5]	3883.77	0.0919705	0.108198	0.85002	0.395314	0.550229	Non-differential		K01254	LTA4H; leukotriene-A4 hydrolase [EC:3.3.2.6]	9.414	1.77665	0.50519	3.5168	0.000436783	0.000893576	Pre
K01270	pepD; dipeptidase D [EC:3.4.13.-]	11.1024	-1.35496	0.453621	-2.987	0.00281733	0.00711926	Active		K01279	TPP1, CLN2; tripeptidyl-peptidase I [EC:3.4.14.9]	130.338	-0.122246	0.19565	-0.62482	0.532089	0.671025	Non-differential		K01255	CARP, pepA; leucyl aminopeptidase [EC:3.4.11.1]	8767.57	-0.285476	0.0462746	-6.16918	6.86458e-10	2.94357e-09	Post
K01275	CTSC; cathepsin C [EC:3.4.14.1]	6.81321	0.633251	0.521959	1.21322	0.225046	0.305716	Non-differential		K01283	ACE, CD143; peptidyl-dipeptidase A [EC:3.4.15.1]	1067.51	-0.509915	0.32019	-1.59254	0.111263	0.23156	Non-differential		K01256	pepN; aminopeptidase N [EC:3.4.11.2]	7904.85	0.260656	0.0528124	4.93552	7.99377e-07	2.3946e-06	Pre
K01278	DPP4, CD26; dipeptidyl-peptidase 4 [EC:3.4.14.5]	4905.39	0.364499	0.0705938	5.16332	2.42605e-07	2.33196e-06	Pre		K01285	PRCP; lysosomal Pro-X carboxypeptidase [EC:3.4.16.2]	0.281368	-2.29233	3.21408	-0.713214	0.475713	1	Non-differential		K01257	LNPEP; cystinyl aminopeptidase [EC:3.4.11.3]	33.3641	1.73737	0.43703	3.97541	7.02578e-05	0.000159289	Pre
K01279	TPP1, CLN2; tripeptidyl-peptidase I [EC:3.4.14.9]	134.449	-0.229742	0.128556	-1.7871	0.073921	0.120452	Non-differential		K01291	CPB1; carboxypeptidase B [EC:3.4.17.2]	0.392332	-2.74487	3.1886	-0.860839	0.389327	1	Non-differential		K01259	pip; proline iminopeptidase [EC:3.4.11.5]	7249.36	-0.606988	0.0617513	-9.82955	8.39916e-23	1.27833e-21	Post
K01283	ACE, CD143; peptidyl-dipeptidase A [EC:3.4.15.1]	2038.34	0.673529	0.167575	4.01928	5.83771e-05	0.00024364	Pre		K01298	CPA2; carboxypeptidase A2 [EC:3.4.17.15]	4.56169	-0.31065	1.16017	-0.267761	0.788883	0.863853	Non-differential		K01270	pepD; dipeptidase D [EC:3.4.13.-]	14.6021	-1.53356	0.368591	-4.1606	3.17415e-05	7.57776e-05	Post
K01285	PRCP; lysosomal Pro-X carboxypeptidase [EC:3.4.16.2]	0.260619	-2.45729	3.31308	-0.741694	0.458273	1	Non-differential		K01300	CPB2; carboxypeptidase B2 [EC:3.4.17.20]	0.261554	-2.2448	3.21667	-0.697863	0.485263	1	Non-differential		K01275	CTSC; cathepsin C [EC:3.4.14.1]	6.76913	0.833732	0.47731	1.74673	0.0806841	0.11116	Non-differential
K01291	CPB1; carboxypeptidase B [EC:3.4.17.2]	6.44533	2.4946	0.869743	2.86821	0.00412806	0.00989787	Pre		K01310	CTRB; chymotrypsin [EC:3.4.21.1]	1.09449	-2.68926	1.76929	-1.51997	0.12852	1	Non-differential		K01278	DPP4, CD26; dipeptidyl-peptidase 4 [EC:3.4.14.5]	5199.19	0.296883	0.0371514	7.99117	1.33665e-15	1.05379e-14	Pre
K01298	CPA2; carboxypeptidase A2 [EC:3.4.17.15]	11.8521	1.35672	0.466819	2.90631	0.00365721	0.00890758	Pre		K01312	PRSS1_2_3; trypsin [EC:3.4.21.4]	111.846	0.501504	0.338964	1.47952	0.139002	0.269094	Non-differential		K01279	TPP1, CLN2; tripeptidyl-peptidase I [EC:3.4.14.9]	140.535	-0.0919834	0.100146	-0.918491	0.358362	0.423643	Non-differential
K01300	CPB2; carboxypeptidase B2 [EC:3.4.17.20]	4.61181	2.50749	0.903429	2.77553	0.00551117	0.0127101	Pre		K01315	PLG; plasminogen [EC:3.4.21.7]	2.89204	-2.2076	1.19838	-1.84216	0.0654524	0.1614	Non-differential		K01283	ACE, CD143; peptidyl-dipeptidase A [EC:3.4.15.1]	1858.61	1.21061	0.162917	7.43084	1.07914e-13	7.05972e-13	Pre
K01310	CTRB; chymotrypsin [EC:3.4.21.1]	6.37861	1.39246	0.7191	1.9364	0.0528193	0.0901314	Non-differential		K01318	sspA; glutamyl endopeptidase [EC:3.4.21.19]	31.5273	-0.384702	0.382474	-1.00583	0.314499	0.471233	Non-differential		K01291	CPB1; carboxypeptidase B [EC:3.4.17.2]	5.31671	5.61209	0.907438	6.18455	6.22808e-10	2.6842e-09	Pre
K01312	PRSS1_2_3; trypsin [EC:3.4.21.4]	55.3196	-1.40778	0.293703	-4.79322	1.64129e-06	1.14403e-05	Active		K01319	CTSG; cathepsin G [EC:3.4.21.20]	0.0653886	-1.09679	3.2603	-0.336409	0.736563	1	Non-differential		K01298	CPA2; carboxypeptidase A2 [EC:3.4.17.15]	10.8714	1.63294	0.543283	3.00569	0.00264983	0.00480679	Pre
K01315	PLG; plasminogen [EC:3.4.21.7]	10.4517	1.05114	0.502197	2.09308	0.036342	0.0652865	Non-differential		K01320	F7; coagulation factor VII [EC:3.4.21.21]	0.357025	-1.93982	3.21094	-0.604128	0.545758	1	Non-differential		K01300	CPB2; carboxypeptidase B2 [EC:3.4.17.20]	3.81834	5.13041	0.889629	5.76692	8.07351e-09	3.08749e-08	Pre
K01318	sspA; glutamyl endopeptidase [EC:3.4.21.19]	28.3737	-0.808098	0.307261	-2.63001	0.00853828	0.0186451	Active		K01322	PREP; prolyl oligopeptidase [EC:3.4.21.26]	6623.16	-0.0460379	0.0549475	-0.837853	0.402114	0.555396	Non-differential		K01310	CTRB; chymotrypsin [EC:3.4.21.1]	5.00756	4.22715	0.917553	4.60698	4.08554e-06	1.10269e-05	Pre
K01319	CTSG; cathepsin G [EC:3.4.21.20]	1.30639	2.20406	1.34795	1.63512	0.102024	0.158424	Non-differential		K01323	F11; coagulation factor XI [EC:3.4.21.27]	1.03467	-2.97285	1.78012	-1.67003	0.0949126	1	Non-differential		K01312	PRSS1_2_3; trypsin [EC:3.4.21.4]	85.3042	-1.89034	0.205077	-9.21772	3.03475e-20	3.70502e-19	Post
K01320	F7; coagulation factor VII [EC:3.4.21.21]	1.17754	0.314653	1.4076	0.223539	0.823116	0.864686	Non-differential		K01324	KLKB1; plasma kallikrein [EC:3.4.21.34]	1.16713	-2.68259	1.58023	-1.6976	0.0895837	1	Non-differential		K01315	PLG; plasminogen [EC:3.4.21.7]	7.99606	3.18248	0.62494	5.09245	3.53463e-07	1.10262e-06	Pre
K01322	PREP; prolyl oligopeptidase [EC:3.4.21.26]	7772.87	0.0951645	0.0291229	3.26769	0.00108429	0.00309156	Pre		K01325	KLK1_2; tissue kallikrein [EC:3.4.21.35]	4.40169	1.90038	1.05204	1.80637	0.0708611	0.171088	Non-differential		K01318	sspA; glutamyl endopeptidase [EC:3.4.21.19]	27.9082	-0.411101	0.20923	-1.96483	0.0494343	0.070988	Non-differential
K01323	F11; coagulation factor XI [EC:3.4.21.27]	4.66232	1.16789	0.702899	1.66154	0.0966054	0.151244	Non-differential		K01328	F12; coagulation factor XII (Hageman factor) [EC:3.4.21.38]	0.517211	-1.82317	3.19485	-0.570659	0.568231	1	Non-differential		K01319	CTSG; cathepsin G [EC:3.4.21.20]	1.08698	3.3204	1.23032	2.6988	0.00695894	0.0117564	Pre
K01324	KLKB1; plasma kallikrein [EC:3.4.21.34]	6.71367	1.6324	0.638609	2.55619	0.0105826	0.0223358	Pre		K01336	PRB1; cerevisin [EC:3.4.21.48 3.4.21.-]	10.5548	-0.75894	0.601577	-1.26158	0.207099	0.3526	Non-differential		K01320	F7; coagulation factor VII [EC:3.4.21.21]	0.847725	2.41426	1.44281	1.6733	0.0942679	0.128106	Non-differential
K01325	KLK1_2; tissue kallikrein [EC:3.4.21.35]	1.34018	-0.561111	1.15112	-0.487448	0.625941	0.699588	Non-differential		K01338	lon; ATP-dependent Lon protease [EC:3.4.21.53]	18645.4	-0.258197	0.155859	-1.6566	0.0976002	0.212579	Non-differential		K01322	PREP; prolyl oligopeptidase [EC:3.4.21.26]	8109.95	0.166305	0.0248295	6.69789	2.11452e-11	1.08985e-10	Pre
K01328	F12; coagulation factor XII (Hageman factor) [EC:3.4.21.38]	0.347492	-2.80873	3.29494	-0.852438	0.393971	1	Non-differential		K01340	E3.4.21.59; tryptase [EC:3.4.21.59]	0.130777	-1.56735	3.24893	-0.482421	0.629507	1	Non-differential		K01323	F11; coagulation factor XI [EC:3.4.21.27]	3.50675	4.10519	0.895882	4.58229	4.59922e-06	1.23105e-05	Pre
K01336	PRB1; cerevisin [EC:3.4.21.48 3.4.21.-]	18.1157	0.293533	0.323299	0.907932	0.363914	0.453339	Non-differential		K01343	PLAT; tissue plasminogen activator [EC:3.4.21.68]	103.155	3.66236	1.30025	2.81665	0.00485268	0.0257012	Post		K01324	KLKB1; plasma kallikrein [EC:3.4.21.34]	5.29906	4.30483	0.850954	5.05883	4.21827e-07	1.3033e-06	Pre
K01338	lon; ATP-dependent Lon protease [EC:3.4.21.53]	26416.2	0.295318	0.0712016	4.14763	3.35938e-05	0.000150915	Pre		K01346	CELA2; pancreatic elastase II [EC:3.4.21.71]	4.73177	2.16966	1.08478	2.00009	0.045491	0.124984	Non-differential		K01325	KLK1_2; tissue kallikrein [EC:3.4.21.35]	3.75432	-2.43006	0.767456	-3.16639	0.00154344	0.00291348	Post
K01340	E3.4.21.59; tryptase [EC:3.4.21.59]	1.62695	1.86982	1.28193	1.4586	0.144676	0.213067	Non-differential		K01349	FURIN, PCSK3; furin [EC:3.4.21.75]	5.51318	-0.436572	0.958555	-0.455449	0.648787	0.761546	Non-differential		K01328	F12; coagulation factor XII (Hageman factor) [EC:3.4.21.38]	0.110366	-0.968328	3.08457	-0.313926	0.753577	0.793798	Non-differential
K01343	PLAT; tissue plasminogen activator [EC:3.4.21.68]	5.47468	-2.78912	0.72355	-3.85477	0.000115839	0.000439249	Active		K01352	GZMA; granzyme A [EC:3.4.21.78]	0.496264	-3.02156	2.98918	-1.01083	0.312097	1	Non-differential		K01336	PRB1; cerevisin [EC:3.4.21.48 3.4.21.-]	15.8209	1.05706	0.319497	3.30852	0.000937888	0.00182627	Pre
K01346	CELA2; pancreatic elastase II [EC:3.4.21.71]	2.53972	0.848524	0.854588	0.992904	0.320757	0.408621	Non-differential		K01353	GZMB; granzyme B [EC:3.4.21.79]	0.0653886	-1.09679	3.2603	-0.336409	0.736563	1	Non-differential		K01338	lon; ATP-dependent Lon protease [EC:3.4.21.53]	25728.1	0.578664	0.0732564	7.89916	2.8079e-15	2.13438e-14	Pre
K01349	FURIN, PCSK3; furin [EC:3.4.21.75]	8.40656	0.25409	0.569963	0.4458	0.655741	0.724147	Non-differential		K01354	ptrB; oligopeptidase B [EC:3.4.21.83]	3674.95	-0.211473	0.123581	-1.71121	0.0870421	0.195953	Non-differential		K01340	E3.4.21.59; tryptase [EC:3.4.21.59]	1.31312	3.57007	1.15092	3.10192	0.00192269	0.00358354	Pre
K01352	GZMA; granzyme A [EC:3.4.21.78]	6.59076	2.59352	1.27393	2.03584	0.0417662	0.0734296	Non-differential		K01358	clpP, CLPP; ATP-dependent Clp protease, protease subunit [EC:3.4.21.92]	9413.05	0.38012	0.11803	3.22055	0.00127945	0.0101393	Post		K01343	PLAT; tissue plasminogen activator [EC:3.4.21.68]	79.1869	-6.43509	0.974581	-6.60293	4.03103e-11	2.00019e-10	Post
K01353	GZMB; granzyme B [EC:3.4.21.79]	1.30639	2.20406	1.34795	1.63512	0.102024	0.158424	Non-differential		K01363	CTSB; cathepsin B [EC:3.4.22.1]	3.22457	0.205846	0.909369	0.226362	0.82092	0.885987	Non-differential		K01346	CELA2; pancreatic elastase II [EC:3.4.21.71]	5.23331	-1.2442	0.585288	-2.12579	0.0335206	0.0495401	Post
K01354	ptrB; oligopeptidase B [EC:3.4.21.83]	4679.64	0.116129	0.0383757	3.02611	0.00247722	0.00637944	Pre		K01365	CTSL; cathepsin L [EC:3.4.22.15]	61.8866	-0.083818	0.56193	-0.149161	0.881427	0.92951	Non-differential		K01349	FURIN, PCSK3; furin [EC:3.4.21.75]	7.92557	0.769817	0.508211	1.51476	0.129834	0.171095	Non-differential
K01358	clpP, CLPP; ATP-dependent Clp protease, protease subunit [EC:3.4.21.92]	8822.23	0.0356015	0.042577	0.836166	0.403062	0.491592	Non-differential		K01366	CTSH; cathepsin H [EC:3.4.22.16]	0.797392	-3.21304	2.12713	-1.5105	0.130915	1	Non-differential		K01352	GZMA; granzyme A [EC:3.4.21.78]	5.34891	5.62364	1.33622	4.20861	2.56942e-05	6.22679e-05	Pre
K01363	CTSB; cathepsin B [EC:3.4.22.1]	3.52624	0.100328	0.61816	0.162301	0.871069	0.902313	Non-differential		K01367	CAPN1; calpain-1 [EC:3.4.22.52]	0.0653886	-1.09679	3.2603	-0.336409	0.736563	1	Non-differential		K01353	GZMB; granzyme B [EC:3.4.21.79]	1.08698	3.3204	1.23032	2.6988	0.00695894	0.0117564	Pre
K01365	CTSL; cathepsin L [EC:3.4.22.15]	64.4829	-0.207455	0.218371	-0.950009	0.342108	0.43115	Non-differential		K01368	CTSS; cathepsin S [EC:3.4.22.27]	15.6211	0.824211	1.05148	0.783861	0.433122	0.5833	Non-differential		K01354	ptrB; oligopeptidase B [EC:3.4.21.83]	4656.87	0.355901	0.0649457	5.47998	4.25383e-08	1.49302e-07	Pre
K01366	CTSH; cathepsin H [EC:3.4.22.16]	1.7981	-0.616856	0.806427	-0.764924	0.444317	0.531881	Non-differential		K01371	CTSK; cathepsin K [EC:3.4.22.38]	47.0878	-0.516057	0.583227	-0.88483	0.376248	0.533142	Non-differential		K01358	clpP, CLPP; ATP-dependent Clp protease, protease subunit [EC:3.4.21.92]	10590.8	-0.322331	0.0722289	-4.46263	8.09588e-06	2.10072e-05	Post
K01367	CAPN1; calpain-1 [EC:3.4.22.52]	0.876177	1.58107	1.68277	0.939563	0.347442	0.436512	Non-differential		K01373	CTSF; cathepsin F [EC:3.4.22.41]	7.04826	-0.0161295	0.929688	-0.0173494	0.986158	0.993064	Non-differential		K01363	CTSB; cathepsin B [EC:3.4.22.1]	3.96781	-0.0265183	0.528587	-0.0501683	0.959988	0.969414	Non-differential
K01368	CTSS; cathepsin S [EC:3.4.22.27]	15.0785	0.503168	0.409338	1.22922	0.218988	0.298742	Non-differential		K01375	CTSL2, CTSV; cathepsin V [EC:3.4.22.43]	0.443332	-2.23536	3.19485	-0.699678	0.484129	1	Non-differential		K01365	CTSL; cathepsin L [EC:3.4.22.15]	67.8318	-0.0791499	0.376963	-0.209967	0.833693	0.863591	Non-differential
K01371	CTSK; cathepsin K [EC:3.4.22.38]	73.3022	0.230744	0.197048	1.171	0.241598	0.324815	Non-differential		K01388	MMP1; matrix metalloproteinase-1 (interstitial collagenase) [EC:3.4.24.7]	9.18064	-1.0615	0.789259	-1.34494	0.178645	0.319083	Non-differential		K01366	CTSH; cathepsin H [EC:3.4.22.16]	1.03488	2.76573	1.03531	2.67141	0.00755342	0.0126756	Pre
K01373	CTSF; cathepsin F [EC:3.4.22.41]	3.78484	-1.95288	0.745314	-2.62021	0.00878762	0.0191019	Active		K01389	MME, CD10; neprilysin [EC:3.4.24.11]	287.375	-0.835909	0.255553	-3.27098	0.00107176	0.00896322	Active		K01367	CAPN1; calpain-1 [EC:3.4.22.52]	0.710134	2.69878	1.7202	1.56888	0.116676	0.155202	Non-differential
K01375	CTSL2, CTSV; cathepsin V [EC:3.4.22.43]	0.347492	-2.80873	3.29494	-0.852438	0.393971	1	Non-differential		K01392	THOP1; thimet oligopeptidase [EC:3.4.24.15]	673.208	0.0506645	0.242512	0.208916	0.834514	0.895915	Non-differential		K01368	CTSS; cathepsin S [EC:3.4.22.27]	19.4374	-0.265239	0.691648	-0.383489	0.701357	0.747498	Non-differential
K01388	MMP1; matrix metalloproteinase-1 (interstitial collagenase) [EC:3.4.24.7]	36.5913	1.49999	0.303663	4.93964	7.82671e-07	6.19718e-06	Pre		K01393	NLN; neurolysin [EC:3.4.24.16]	180.366	-0.336101	0.191096	-1.75881	0.0786096	0.183122	Non-differential		K01371	CTSK; cathepsin K [EC:3.4.22.38]	67.3523	0.814981	0.363094	2.24455	0.0247972	0.0375471	Pre
K01389	MME, CD10; neprilysin [EC:3.4.24.11]	343.537	-0.533227	0.094197	-5.66077	1.50696e-08	2.31556e-07	Active		K01394	MMP3; matrix metalloproteinase-3 (stromelysin 1, progelatinase) [EC:3.4.24.17]	5.91365	-0.363043	0.996961	-0.36415	0.715746	0.813766	Non-differential		K01373	CTSF; cathepsin F [EC:3.4.22.41]	4.83286	-1.90114	0.696044	-2.73136	0.00630743	0.0107386	Post
K01392	THOP1; thimet oligopeptidase [EC:3.4.24.15]	871.877	0.367683	0.0713011	5.15676	2.51255e-07	2.40166e-06	Pre		K01397	MMP7; matrix metalloproteinase-7 (matrilysin, uterine) [EC:3.4.24.23]	1.32097	-3.01915	1.74497	-1.7302	0.083595	0.19052	Non-differential		K01375	CTSL2, CTSV; cathepsin V [EC:3.4.22.43]	0.0539476	-0.556136	3.08457	-0.180296	0.85692	0.883605	Non-differential
K01393	NLN; neurolysin [EC:3.4.24.16]	286.483	0.445357	0.105458	4.22307	2.40998e-05	0.000113301	Pre		K01399	lasB; pseudolysin [EC:3.4.24.26]	19.8623	0.809931	0.486398	1.66516	0.0958805	0.210047	Non-differential		K01388	MMP1; matrix metalloproteinase-1 (interstitial collagenase) [EC:3.4.24.7]	31.1869	2.63051	0.374808	7.01829	2.24593e-12	1.2822e-11	Pre
K01394	MMP3; matrix metalloproteinase-3 (stromelysin 1, progelatinase) [EC:3.4.24.17]	21.9637	1.76778	0.407279	4.34045	1.42191e-05	7.14158e-05	Pre		K01401	aur; aureolysin [EC:3.4.24.29]	7.72864	-0.283567	0.814853	-0.347998	0.727842	0.821941	Non-differential		K01389	MME, CD10; neprilysin [EC:3.4.24.11]	295.472	0.324431	0.164878	1.9677	0.0491023	0.0705709	Non-differential
K01397	MMP7; matrix metalloproteinase-7 (matrilysin, uterine) [EC:3.4.24.23]	9.86388	1.66574	0.504726	3.30028	0.000965887	0.00280319	Pre		K01406	prtC; serralysin [EC:3.4.24.40]	2475.85	-0.646751	0.170738	-3.78797	0.000151883	0.00221112	Active		K01392	THOP1; thimet oligopeptidase [EC:3.4.24.15]	911.508	0.353664	0.144081	2.45462	0.0141035	0.0224466	Pre
K01399	lasB; pseudolysin [EC:3.4.24.26]	12.3964	-0.401768	0.373297	-1.07627	0.281807	0.368062	Non-differential		K01408	IDE, ide; insulysin [EC:3.4.24.56]	36.9639	-2.14955	0.632389	-3.39909	0.000676092	0.00637798	Active		K01393	NLN; neurolysin [EC:3.4.24.16]	272.066	0.809044	0.121847	6.63981	3.14082e-11	1.57575e-10	Pre
K01401	aur; aureolysin [EC:3.4.24.29]	13.2369	0.600155	0.442595	1.35599	0.175102	0.248734	Non-differential		K01424	E3.5.1.1, ansA, ansB; L-asparaginase [EC:3.5.1.1]	2956.72	0.233981	0.153046	1.52882	0.126308	0.252616	Non-differential		K01394	MMP3; matrix metalloproteinase-3 (stromelysin 1, progelatinase) [EC:3.4.24.17]	19.8566	2.23069	0.485341	4.59613	4.30405e-06	1.15798e-05	Pre
K01406	prtC; serralysin [EC:3.4.24.40]	3807.82	0.157893	0.103806	1.52104	0.128249	0.192513	Non-differential		K01425	glsA, GLS; glutaminase [EC:3.5.1.2]	1291.98	-0.469958	0.18163	-2.58745	0.00966895	0.0414906	Active		K01397	MMP7; matrix metalloproteinase-7 (matrilysin, uterine) [EC:3.4.24.23]	7.87506	4.90734	0.814479	6.02513	1.68971e-09	6.90534e-09	Pre
K01408	IDE, ide; insulysin [EC:3.4.24.56]	27.9608	-4.02806	0.581	-6.93299	4.12049e-12	2.37995e-10	Active		K01426	E3.5.1.4, amiE; amidase [EC:3.5.1.4]	29077.6	0.200828	0.107327	1.87117	0.0613211	0.154773	Non-differential		K01399	lasB; pseudolysin [EC:3.4.24.26]	18.7797	-1.19252	0.29144	-4.09182	4.28009e-05	0.000100253	Post
K01424	E3.5.1.1, ansA, ansB; L-asparaginase [EC:3.5.1.1]	2724.83	-0.144054	0.0752893	-1.91333	0.0557054	0.0944087	Non-differential		K01427	URE; urease [EC:3.5.1.5]	190.563	0.875903	0.371702	2.35646	0.0184499	0.0658353	Non-differential		K01401	aur; aureolysin [EC:3.4.24.29]	12.6292	0.923743	0.391978	2.35662	0.018442	0.0286922	Pre
K01425	glsA, GLS; glutaminase [EC:3.5.1.2]	1235.93	-0.757103	0.11169	-6.77862	1.2133e-11	6.08436e-10	Active		K01428	ureC; urease subunit alpha [EC:3.5.1.5]	5898.72	0.0489858	0.111148	0.440727	0.65941	0.769573	Non-differential		K01406	prtC; serralysin [EC:3.4.24.40]	3415.3	0.828219	0.0737363	11.2322	2.83439e-29	7.60467e-28	Pre
K01426	E3.5.1.4, amiE; amidase [EC:3.5.1.4]	26663.6	-0.190415	0.0447804	-4.25219	2.11694e-05	0.000100843	Active		K01429	ureB; urease subunit beta [EC:3.5.1.5]	2123.67	0.376527	0.154678	2.43425	0.0149225	0.057169	Non-differential		K01408	IDE, ide; insulysin [EC:3.4.24.56]	11.1245	-1.85771	0.599578	-3.09837	0.00194591	0.00362481	Post
K01427	URE; urease [EC:3.5.1.5]	194.902	0.684405	0.186575	3.66825	0.000244212	0.000846379	Pre		K01430	ureA; urease subunit gamma [EC:3.5.1.5]	2250.99	0.173764	0.138956	1.25049	0.21112	0.357307	Non-differential		K01424	E3.5.1.1, ansA, ansB; L-asparaginase [EC:3.5.1.1]	3178.77	-0.356755	0.0815136	-4.37663	1.20526e-05	3.04704e-05	Post
K01428	ureC; urease subunit alpha [EC:3.5.1.5]	5564.93	-0.277906	0.0532606	-5.21784	1.81017e-07	1.82516e-06	Active		K01431	UPB1, pydC; beta-ureidopropionase [EC:3.5.1.6]	1679.45	0.765888	0.170336	4.49632	6.91384e-06	0.000221543	Post		K01425	glsA, GLS; glutaminase [EC:3.5.1.2]	1189.41	-0.26412	0.109702	-2.4076	0.0160576	0.0252957	Post
K01429	ureB; urease subunit beta [EC:3.5.1.5]	1680.33	-0.334122	0.102437	-3.26173	0.00110735	0.00314739	Active		K01432	AFMID; arylformamidase [EC:3.5.1.9]	1594.93	-0.552007	0.132824	-4.15594	3.23959e-05	0.000679737	Active		K01426	E3.5.1.4, amiE; amidase [EC:3.5.1.4]	30931	-0.368978	0.0646234	-5.70967	1.13196e-08	4.2593e-08	Post
K01430	ureA; urease subunit gamma [EC:3.5.1.5]	1892.37	-0.412489	0.0918437	-4.49121	7.08213e-06	3.91241e-05	Active		K01433	purU; formyltetrahydrofolate deformylase [EC:3.5.1.10]	3056.66	0.312405	0.202621	1.54182	0.123117	0.24817	Non-differential		K01427	URE; urease [EC:3.5.1.5]	249.603	-0.157757	0.201035	-0.784723	0.432616	0.498912	Non-differential
K01431	UPB1, pydC; beta-ureidopropionase [EC:3.5.1.6]	1496.19	0.318978	0.0835054	3.81985	0.000133532	0.000495592	Pre		K01434	pac; penicillin G amidase [EC:3.5.1.11]	4617.88	-0.0112431	0.105588	-0.106481	0.915201	0.951355	Non-differential		K01428	ureC; urease subunit alpha [EC:3.5.1.5]	6184.57	-0.30549	0.0683904	-4.46685	7.938e-06	2.06291e-05	Post
K01432	AFMID; arylformamidase [EC:3.5.1.9]	2097.43	-0.094711	0.0893668	-1.0598	0.289235	0.375942	Non-differential		K01437	ASPA, aspA; aspartoacylase [EC:3.5.1.15]	61.8788	4.88411	1.47817	3.30417	0.00095257	0.00823512	Post		K01429	ureB; urease subunit beta [EC:3.5.1.5]	2115.76	-0.687069	0.0734467	-9.35466	8.38682e-21	1.05425e-19	Post
K01433	purU; formyltetrahydrofolate deformylase [EC:3.5.1.10]	2212.33	-0.615883	0.137393	-4.48262	7.37306e-06	4.0284e-05	Active		K01438	argE; acetylornithine deacetylase [EC:3.5.1.16]	5503.29	-0.0885733	0.0845188	-1.04797	0.294652	0.449953	Non-differential		K01430	ureA; urease subunit gamma [EC:3.5.1.5]	2228.81	-0.56328	0.0674477	-8.35135	6.74862e-17	6.09982e-16	Post
K01434	pac; penicillin G amidase [EC:3.5.1.11]	5790.73	0.259266	0.0505276	5.13119	2.87921e-07	2.69937e-06	Pre		K01439	dapE; succinyl-diaminopimelate desuccinylase [EC:3.5.1.18]	6274.44	0.373427	0.118484	3.15172	0.00162314	0.0117712	Post		K01431	UPB1, pydC; beta-ureidopropionase [EC:3.5.1.6]	1968.12	-0.421105	0.0971475	-4.3347	1.45957e-05	3.65188e-05	Post
K01435	BTD; biotinidase [EC:3.5.1.12]	1.2619	2.91883	1.42293	2.05128	0.0402399	0.0712014	Non-differential		K01440	PNC1; nicotinamidase [EC:3.5.1.19]	1.49359	0.738371	1.52495	0.484194	0.628248	0.74786	Non-differential		K01432	AFMID; arylformamidase [EC:3.5.1.9]	1932.54	0.48111	0.0862849	5.57583	2.46358e-08	8.91407e-08	Pre
K01437	ASPA, aspA; aspartoacylase [EC:3.5.1.15]	1.28903	-3.46406	1.74613	-1.98386	0.0472719	0.0818527	Non-differential		K01442	cbh; choloylglycine hydrolase [EC:3.5.1.24]	379.132	-0.0811639	0.25236	-0.32162	0.747741	0.834819	Non-differential		K01433	purU; formyltetrahydrofolate deformylase [EC:3.5.1.10]	2818.66	-0.90461	0.0972029	-9.30641	1.32228e-20	1.64993e-19	Post
K01438	argE; acetylornithine deacetylase [EC:3.5.1.16]	6758.18	0.149606	0.0314147	4.76228	1.91416e-06	1.28744e-05	Pre		K01443	nagA, AMDHD2; N-acetylglucosamine-6-phosphate deacetylase [EC:3.5.1.25]	4524.53	0.151855	0.0976608	1.55493	0.119964	0.24459	Non-differential		K01434	pac; penicillin G amidase [EC:3.5.1.11]	6019.07	0.295756	0.0420199	7.03847	1.94356e-12	1.11804e-11	Pre
K01439	dapE; succinyl-diaminopimelate desuccinylase [EC:3.5.1.18]	5697.06	-0.0358358	0.0361036	-0.992581	0.320914	0.408741	Non-differential		K01444	AGA, aspG; N4-(beta-N-acetylglucosaminyl)-L-asparaginase [EC:3.5.1.26]	758.61	-0.553644	0.29748	-1.86111	0.0627281	0.15678	Non-differential		K01435	BTD; biotinidase [EC:3.5.1.12]	1.10015	3.32094	1.24783	2.66137	0.00778229	0.0130178	Pre
K01440	PNC1; nicotinamidase [EC:3.5.1.19]	1.28687	0.143508	1.20578	0.119017	0.905262	0.927338	Non-differential		K01446	PGRP; peptidoglycan recognition protein	73.4504	1.24893	0.42424	2.94392	0.0032408	0.0192661	Post		K01437	ASPA, aspA; aspartoacylase [EC:3.5.1.15]	48.1867	-8.32109	1.20166	-6.92463	4.37113e-12	2.42214e-11	Post
K01442	cbh; choloylglycine hydrolase [EC:3.5.1.24]	303.254	-0.807583	0.158379	-5.09905	3.41371e-07	3.11471e-06	Active		K01448	amiABC; N-acetylmuramoyl-L-alanine amidase [EC:3.5.1.28]	6691.03	-0.085761	0.0769358	-1.11471	0.264975	0.418842	Non-differential		K01438	argE; acetylornithine deacetylase [EC:3.5.1.16]	6936.8	0.263835	0.040329	6.54206	6.06785e-11	2.94625e-10	Pre
K01443	nagA, AMDHD2; N-acetylglucosamine-6-phosphate deacetylase [EC:3.5.1.25]	4817	0.0769857	0.0483408	1.59256	0.111258	0.170593	Non-differential		K01452	E3.5.1.41; chitin deacetylase [EC:3.5.1.41]	985.678	-0.279227	0.252375	-1.1064	0.268555	0.422691	Non-differential		K01439	dapE; succinyl-diaminopimelate desuccinylase [EC:3.5.1.18]	6882.5	-0.386165	0.0703971	-5.48552	4.12251e-08	1.45068e-07	Post
K01444	AGA, aspG; N4-(beta-N-acetylglucosaminyl)-L-asparaginase [EC:3.5.1.26]	1547.01	0.761693	0.163045	4.67168	2.98746e-06	1.88545e-05	Pre		K01453	nylB; 6-aminohexanoate-oligomer exohydrolase [EC:3.5.1.46]	6.52335	0.125289	0.65782	0.190461	0.848948	0.905299	Non-differential		K01440	PNC1; nicotinamidase [EC:3.5.1.19]	1.70744	-0.543177	1.03038	-0.527162	0.598081	0.657453	Non-differential
K01446	PGRP; peptidoglycan recognition protein	20.3702	-2.1027	0.451721	-4.65487	3.24184e-06	2.02427e-05	Active		K01455	E3.5.1.49; formamidase [EC:3.5.1.49]	4005.3	-0.0698121	0.162502	-0.429609	0.66748	0.77501	Non-differential		K01442	cbh; choloylglycine hydrolase [EC:3.5.1.24]	337.258	-0.708147	0.16099	-4.39869	1.08905e-05	2.77078e-05	Post
K01448	amiABC; N-acetylmuramoyl-L-alanine amidase [EC:3.5.1.28]	8542.95	0.230698	0.0341645	6.75256	1.45255e-11	7.06507e-10	Pre		K01456	E3.5.1.52, NGLY1, PNG1; peptide-N4-(N-acetyl-beta-glucosaminyl)asparagine amidase [EC:3.5.1.52]	0.446385	-2.20703	3.14712	-0.701285	0.483125	1	Non-differential		K01443	nagA, AMDHD2; N-acetylglucosamine-6-phosphate deacetylase [EC:3.5.1.25]	5341.16	-0.0509974	0.0520784	-0.979243	0.32746	0.391613	Non-differential
K01452	E3.5.1.41; chitin deacetylase [EC:3.5.1.41]	1105.62	-0.202416	0.0831841	-2.43335	0.0149599	0.0301951	Active		K01457	atzF; allophanate hydrolase [EC:3.5.1.54]	5254	-0.259135	0.133237	-1.94492	0.0517847	0.136793	Non-differential		K01444	AGA, aspG; N4-(beta-N-acetylglucosaminyl)-L-asparaginase [EC:3.5.1.26]	1398.07	1.34218	0.148483	9.03932	1.57653e-19	1.81998e-18	Pre
K01453	nylB; 6-aminohexanoate-oligomer exohydrolase [EC:3.5.1.46]	9.54339	0.660303	0.471958	1.39907	0.161792	0.233624	Non-differential		K01458	hutG; N-formylglutamate deformylase [EC:3.5.1.68]	1201.73	-0.509591	0.166781	-3.05546	0.00224718	0.014971	Active		K01446	PGRP; peptidoglycan recognition protein	53.3511	-3.32677	0.312031	-10.6617	1.53778e-26	3.20198e-25	Post
K01455	E3.5.1.49; formamidase [EC:3.5.1.49]	3608.02	-0.505403	0.0993385	-5.08769	3.62458e-07	3.26111e-06	Active		K01460	gsp; glutathionylspermidine amidase/synthetase [EC:3.5.1.78 6.3.1.8]	75.998	-0.106389	0.38618	-0.27549	0.78294	0.85995	Non-differential		K01448	amiABC; N-acetylmuramoyl-L-alanine amidase [EC:3.5.1.28]	8722.98	0.34142	0.0371701	9.18535	4.10195e-20	4.95445e-19	Pre
K01456	E3.5.1.52, NGLY1, PNG1; peptide-N4-(N-acetyl-beta-glucosaminyl)asparagine amidase [EC:3.5.1.52]	3.83413	2.12411	1.02741	2.06744	0.0386925	0.0687822	Non-differential		K01464	DPYS, dht, hydA; dihydropyrimidinase [EC:3.5.2.2]	7230.19	0.132811	0.117229	1.13292	0.257249	0.410262	Non-differential		K01452	E3.5.1.41; chitin deacetylase [EC:3.5.1.41]	1098.61	0.0989754	0.149714	0.661096	0.508551	0.572573	Non-differential
K01457	atzF; allophanate hydrolase [EC:3.5.1.54]	5104.34	-0.516197	0.0968435	-5.33022	9.80928e-08	1.11132e-06	Active		K01465	URA4, pyrC; dihydroorotase [EC:3.5.2.3]	12466.4	-0.0751489	0.0682719	-1.10073	0.271014	0.425313	Non-differential		K01453	nylB; 6-aminohexanoate-oligomer exohydrolase [EC:3.5.1.46]	9.98918	0.570329	0.386834	1.47435	0.140388	0.183401	Non-differential
K01458	hutG; N-formylglutamate deformylase [EC:3.5.1.68]	1366.18	-0.380559	0.0876115	-4.34371	1.40097e-05	7.05831e-05	Active		K01466	allB; allantoinase [EC:3.5.2.5]	3023.76	0.332625	0.159377	2.08703	0.0368858	0.107578	Non-differential		K01455	E3.5.1.49; formamidase [EC:3.5.1.49]	3924.93	-0.412016	0.0843231	-4.88616	1.02823e-06	3.02935e-06	Post
K01460	gsp; glutathionylspermidine amidase/synthetase [EC:3.5.1.78 6.3.1.8]	108.021	0.414937	0.182446	2.2743	0.022948	0.0437648	Pre		K01467	ampC; beta-lactamase class C [EC:3.5.2.6]	633.578	-0.0469001	0.267174	-0.175542	0.860654	0.913815	Non-differential		K01456	E3.5.1.52, NGLY1, PNG1; peptide-N4-(N-acetyl-beta-glucosaminyl)asparagine amidase [EC:3.5.1.52]	3.0988	4.38471	1.01728	4.31023	1.63086e-05	4.05654e-05	Pre
K01464	DPYS, dht, hydA; dihydropyrimidinase [EC:3.5.2.2]	7201.6	-0.0792591	0.0622902	-1.27242	0.203225	0.281211	Non-differential		K01468	hutI, AMDHD1; imidazolonepropionase [EC:3.5.2.7]	4103.86	0.22864	0.0828044	2.7612	0.00575892	0.0289962	Post		K01457	atzF; allophanate hydrolase [EC:3.5.1.54]	5207.82	-0.232607	0.0570378	-4.07811	4.5403e-05	0.000106092	Post
K01465	URA4, pyrC; dihydroorotase [EC:3.5.2.3]	14106.6	-0.00553049	0.039108	-0.141416	0.887542	0.913962	Non-differential		K01469	OPLAH, OXP1, oplAH; 5-oxoprolinase (ATP-hydrolysing) [EC:3.5.2.9]	6729.53	0.134605	0.0960741	1.40105	0.161199	0.297009	Non-differential		K01458	hutG; N-formylglutamate deformylase [EC:3.5.1.68]	1280.92	0.15278	0.0967416	1.57926	0.114277	0.152219	Non-differential
K01466	allB; allantoinase [EC:3.5.2.5]	2967.55	0.0835027	0.0742829	1.12412	0.260963	0.345017	Non-differential		K01470	E3.5.2.10; creatinine amidohydrolase [EC:3.5.2.10]	6468.65	0.53838	0.141606	3.80194	0.000143565	0.00211615	Post		K01460	gsp; glutathionylspermidine amidase/synthetase [EC:3.5.1.78 6.3.1.8]	107.969	0.553067	0.25095	2.20389	0.0275317	0.0413372	Pre
K01467	ampC; beta-lactamase class C [EC:3.5.2.6]	556.29	-0.541898	0.153458	-3.53124	0.000413614	0.00133783	Active		K01473	hyuA; N-methylhydantoinase A [EC:3.5.2.14]	13733	0.0492605	0.102077	0.482581	0.629393	0.748125	Non-differential		K01464	DPYS, dht, hydA; dihydropyrimidinase [EC:3.5.2.2]	8066.75	-0.190323	0.0670363	-2.83911	0.00452396	0.00788614	Post
K01468	hutI, AMDHD1; imidazolonepropionase [EC:3.5.2.7]	4258.22	0.0998538	0.0314703	3.17296	0.00150894	0.00414493	Pre		K01474	hyuB; N-methylhydantoinase B [EC:3.5.2.14]	10500.8	0.0168003	0.113485	0.14804	0.882311	0.930025	Non-differential		K01465	URA4, pyrC; dihydroorotase [EC:3.5.2.3]	14712.3	0.0938435	0.0349257	2.68695	0.00721087	0.0121518	Pre
K01469	OPLAH, OXP1, oplAH; 5-oxoprolinase (ATP-hydrolysing) [EC:3.5.2.9]	6493.54	-0.14557	0.060807	-2.39396	0.0166674	0.033186	Active		K01476	rocF, arg; arginase [EC:3.5.3.1]	2761.29	0.0934462	0.119166	0.78417	0.43294	0.5833	Non-differential		K01466	allB; allantoinase [EC:3.5.2.5]	3485.12	-0.227609	0.0939421	-2.42286	0.0153987	0.0243141	Post
K01470	E3.5.2.10; creatinine amidohydrolase [EC:3.5.2.10]	5243	-0.106329	0.0506606	-2.09884	0.0358307	0.0645112	Non-differential		K01477	alc, ALLC; allantoicase [EC:3.5.3.4]	1496.07	0.446173	0.253725	1.75849	0.0786638	0.183176	Non-differential		K01467	ampC; beta-lactamase class C [EC:3.5.2.6]	613.116	-0.476137	0.174803	-2.72385	0.00645256	0.0109664	Post
K01473	hyuA; N-methylhydantoinase A [EC:3.5.2.14]	14913.2	0.0242419	0.0609647	0.397639	0.690897	0.753441	Non-differential		K01478	arcA; arginine deiminase [EC:3.5.3.6]	1530.03	0.733846	0.259978	2.82273	0.00476171	0.0254368	Post		K01468	hutI, AMDHD1; imidazolonepropionase [EC:3.5.2.7]	4824.79	-0.107459	0.0494456	-2.17328	0.0297595	0.0443777	Post
K01474	hyuB; N-methylhydantoinase B [EC:3.5.2.14]	11388.1	-0.00869843	0.059858	-0.145318	0.88446	0.91195	Non-differential		K01479	hutG; formiminoglutamase [EC:3.5.3.8]	724.07	-0.00101324	0.347316	-0.00291736	0.997672	0.998785	Non-differential		K01469	OPLAH, OXP1, oplAH; 5-oxoprolinase (ATP-hydrolysing) [EC:3.5.2.9]	7321.65	-0.254832	0.0586871	-4.34222	1.41052e-05	3.53175e-05	Post
K01476	rocF, arg; arginase [EC:3.5.3.1]	3417.7	0.324549	0.0585491	5.54319	2.9701e-08	4.04497e-07	Pre		K01480	speB; agmatinase [EC:3.5.3.11]	7380.04	0.348286	0.174003	2.0016	0.0453275	0.124768	Non-differential		K01470	E3.5.2.10; creatinine amidohydrolase [EC:3.5.2.10]	6800.07	-0.623566	0.0857093	-7.27536	3.4551e-13	2.12438e-12	Post
K01477	alc, ALLC; allantoicase [EC:3.5.3.4]	1071.08	-0.487664	0.156932	-3.10748	0.00188691	0.00502322	Active		K01483	allA; ureidoglycolate lyase [EC:4.3.2.3]	391.719	-1.98178	0.525907	-3.7683	0.000164364	0.00236364	Active		K01473	hyuA; N-methylhydantoinase A [EC:3.5.2.14]	16106	-0.00213901	0.0590873	-0.0362008	0.971122	0.978474	Non-differential
K01478	arcA; arginine deiminase [EC:3.5.3.6]	852.341	-0.745938	0.156272	-4.77334	1.81194e-06	1.23514e-05	Active		K01484	astB; succinylarginine dihydrolase [EC:3.5.3.23]	450.625	-0.440869	0.27146	-1.62407	0.104362	0.221976	Non-differential		K01474	hyuB; N-methylhydantoinase B [EC:3.5.2.14]	12215.4	-0.00274272	0.0663438	-0.041341	0.967024	0.974923	Non-differential
K01479	hutG; formiminoglutamase [EC:3.5.3.8]	656.243	-0.420327	0.140824	-2.98478	0.00283783	0.00716266	Active		K01485	codA; cytosine/creatinine deaminase [EC:3.5.4.1 3.5.4.21]	6804.23	0.163745	0.14133	1.1586	0.24662	0.397213	Non-differential		K01476	rocF, arg; arginase [EC:3.5.3.1]	3634.37	0.257179	0.0612952	4.19574	2.71979e-05	6.56073e-05	Pre
K01480	speB; agmatinase [EC:3.5.3.11]	6189.28	-0.235439	0.0901406	-2.61191	0.00900379	0.0194932	Active		K01486	ade; adenine deaminase [EC:3.5.4.2]	1576.62	0.103008	0.113743	0.905619	0.365138	0.522283	Non-differential		K01477	alc, ALLC; allantoicase [EC:3.5.3.4]	1417.62	-0.912612	0.131885	-6.91977	4.52383e-12	2.4986e-11	Post
K01483	allA; ureidoglycolate lyase [EC:4.3.2.3]	405.022	-1.9099	0.381759	-5.00288	5.64804e-07	4.69629e-06	Active		K01487	guaD, GDA; guanine deaminase [EC:3.5.4.3]	2747.15	-0.111191	0.133314	-0.834056	0.404249	0.556882	Non-differential		K01478	arcA; arginine deiminase [EC:3.5.3.6]	1336.52	-1.45927	0.147819	-9.87202	5.50448e-23	8.58952e-22	Post
K01484	astB; succinylarginine dihydrolase [EC:3.5.3.23]	351.866	-1.29199	0.212965	-6.06669	1.3057e-09	2.9227e-08	Active		K01488	add, ADA; adenosine deaminase [EC:3.5.4.4]	5611.57	0.467061	0.11571	4.03646	5.42635e-05	0.0010083	Post		K01479	hutG; formiminoglutamase [EC:3.5.3.8]	724.366	-0.394486	0.208508	-1.89194	0.0584987	0.0826924	Non-differential
K01485	codA; cytosine/creatinine deaminase [EC:3.5.4.1 3.5.4.21]	6221.27	-0.234038	0.0688608	-3.39871	0.000677052	0.00206402	Active		K01489	cdd, CDA; cytidine deaminase [EC:3.5.4.5]	2416.19	0.376415	0.167779	2.24352	0.0248635	0.0815324	Non-differential		K01480	speB; agmatinase [EC:3.5.3.11]	7610.76	-0.561135	0.0957043	-5.86321	4.54001e-09	1.77418e-08	Post
K01486	ade; adenine deaminase [EC:3.5.4.2]	1707.69	0.0692508	0.0532606	1.30022	0.193524	0.27004	Non-differential		K01491	folD; methylenetetrahydrofolate dehydrogenase (NADP+) / methenyltetrahydrofolate cyclohydrolase [EC:1.5.1.5 3.5.4.9]	5995.25	0.181905	0.109946	1.65449	0.0980277	0.212998	Non-differential		K01483	allA; ureidoglycolate lyase [EC:4.3.2.3]	228.037	0.102051	0.239591	0.425938	0.670153	0.721148	Non-differential
K01487	guaD, GDA; guanine deaminase [EC:3.5.4.3]	2652.61	-0.385584	0.0849904	-4.5368	5.71151e-06	3.28717e-05	Active		K01492	purNH; phosphoribosylglycinamide/phosphoribosylaminoimidazolecarboxamide formyltransferase [EC:2.1.2.2 2.1.2.3]	152.71	2.34081	0.466135	5.02175	5.12018e-07	3.17775e-05	Post		K01484	astB; succinylarginine dihydrolase [EC:3.5.3.23]	348.729	-0.825946	0.095782	-8.62318	6.51213e-18	6.48158e-17	Post
K01488	add, ADA; adenosine deaminase [EC:3.5.4.4]	5165.75	0.086029	0.0366642	2.3464	0.0189558	0.0371478	Pre		K01493	comEB; dCMP deaminase [EC:3.5.4.12]	652.767	0.0538938	0.271618	0.198418	0.842718	0.901168	Non-differential		K01485	codA; cytosine/creatinine deaminase [EC:3.5.4.1 3.5.4.21]	7160.7	-0.37642	0.0823771	-4.56947	4.8895e-06	1.30361e-05	Post
K01489	cdd, CDA; cytidine deaminase [EC:3.5.4.5]	2080.45	-0.148323	0.106126	-1.39761	0.16223	0.234181	Non-differential		K01494	dcd; dCTP deaminase [EC:3.5.4.13]	4363.65	0.0313002	0.0657969	0.47571	0.634281	0.751099	Non-differential		K01486	ade; adenine deaminase [EC:3.5.4.2]	1867.17	-0.0121718	0.0706265	-0.17234	0.863171	0.88846	Non-differential
K01491	folD; methylenetetrahydrofolate dehydrogenase (NADP+) / methenyltetrahydrofolate cyclohydrolase [EC:1.5.1.5 3.5.4.9]	5768.07	-0.106039	0.0638324	-1.6612	0.0966725	0.151312	Non-differential		K01495	GCH1, folE; GTP cyclohydrolase IA [EC:3.5.4.16]	5233.8	0.205455	0.0897395	2.28946	0.0220525	0.0751569	Non-differential		K01487	guaD, GDA; guanine deaminase [EC:3.5.4.3]	2817.44	-0.250259	0.0611134	-4.09498	4.22199e-05	9.89945e-05	Post
K01492	purNH; phosphoribosylglycinamide/phosphoribosylaminoimidazolecarboxamide formyltransferase [EC:2.1.2.2 2.1.2.3]	45.0362	-0.0772535	0.242548	-0.318508	0.7501	0.804176	Non-differential		K01496	hisI; phosphoribosyl-AMP cyclohydrolase [EC:3.5.4.19]	2573.8	0.22525	0.0890173	2.53041	0.011393	0.0468103	Post		K01488	add, ADA; adenosine deaminase [EC:3.5.4.4]	6345.79	-0.358842	0.0715489	-5.01535	5.29376e-07	1.61792e-06	Post
K01493	comEB; dCMP deaminase [EC:3.5.4.12]	978.541	0.648689	0.097847	6.62962	3.36544e-11	1.37791e-09	Pre		K01497	ribA, RIB1; GTP cyclohydrolase II [EC:3.5.4.25]	1384.37	-0.374493	0.15173	-2.46815	0.0135812	0.0532766	Non-differential		K01489	cdd, CDA; cytidine deaminase [EC:3.5.4.5]	2553.56	-0.500767	0.0867682	-5.77132	7.86537e-09	3.01639e-08	Post
K01494	dcd; dCTP deaminase [EC:3.5.4.13]	4676.4	-0.0219045	0.0241259	-0.907924	0.363919	0.453339	Non-differential		K01498	ribD1; diaminohydroxyphosphoribosylaminopyrimidine deaminase [EC:3.5.4.26]	33.8444	-1.14703	0.501344	-2.28791	0.0221425	0.0753372	Non-differential		K01491	folD; methylenetetrahydrofolate dehydrogenase (NADP+) / methenyltetrahydrofolate cyclohydrolase [EC:1.5.1.5 3.5.4.9]	6584.1	-0.263993	0.0518375	-5.0927	3.52999e-07	1.10168e-06	Post
K01495	GCH1, folE; GTP cyclohydrolase IA [EC:3.5.4.16]	5409.39	0.0672008	0.0500153	1.34361	0.179076	0.253272	Non-differential		K01499	mch; methenyltetrahydromethanopterin cyclohydrolase [EC:3.5.4.27]	204.083	-1.71404	0.354187	-4.83935	1.30264e-06	6.14431e-05	Active		K01492	purNH; phosphoribosylglycinamide/phosphoribosylaminoimidazolecarboxamide formyltransferase [EC:2.1.2.2 2.1.2.3]	136.539	-2.39725	0.320665	-7.47588	7.66904e-14	5.08871e-13	Post
K01496	hisI; phosphoribosyl-AMP cyclohydrolase [EC:3.5.4.19]	2529.97	-0.0172687	0.0532973	-0.324007	0.745933	0.800903	Non-differential		K01501	E3.5.5.1; nitrilase [EC:3.5.5.1]	2390.14	0.369041	0.255054	1.44691	0.147921	0.279174	Non-differential		K01493	comEB; dCMP deaminase [EC:3.5.4.12]	1000.89	0.628922	0.160313	3.9231	8.74174e-05	0.000195967	Pre
K01497	ribA, RIB1; GTP cyclohydrolase II [EC:3.5.4.25]	1730.53	-0.0559911	0.0583283	-0.95993	0.33709	0.425989	Non-differential		K01502	E3.5.5.7; aliphatic nitrilase [EC:3.5.5.7]	1149.65	-0.472088	0.234794	-2.01065	0.0443624	0.122683	Non-differential		K01494	dcd; dCTP deaminase [EC:3.5.4.13]	5041.03	-0.0293267	0.0310575	-0.944271	0.345031	0.409382	Non-differential
K01498	ribD1; diaminohydroxyphosphoribosylaminopyrimidine deaminase [EC:3.5.4.26]	81.4423	0.660385	0.24941	2.64779	0.00810198	0.017815	Pre		K01505	E3.5.99.7; 1-aminocyclopropane-1-carboxylate deaminase [EC:3.5.99.7]	1802.21	0.0198633	0.248158	0.080043	0.936203	0.963827	Non-differential		K01495	GCH1, folE; GTP cyclohydrolase IA [EC:3.5.4.16]	6103.57	-0.114412	0.0434227	-2.63483	0.00841787	0.0139947	Post
K01499	mch; methenyltetrahydromethanopterin cyclohydrolase [EC:3.5.4.27]	555.271	0.632497	0.173131	3.65329	0.000258902	0.000891346	Pre		K01507	ppa; inorganic pyrophosphatase [EC:3.6.1.1]	3933.34	0.180448	0.0887779	2.03257	0.0420958	0.118189	Non-differential		K01496	hisI; phosphoribosyl-AMP cyclohydrolase [EC:3.5.4.19]	2900.21	-0.218502	0.0440951	-4.95525	7.22356e-07	2.17927e-06	Post
K01501	E3.5.5.1; nitrilase [EC:3.5.5.1]	1814.31	-0.440627	0.169847	-2.59426	0.00947952	0.0203258	Active		K01509	ENTPD2; adenosinetriphosphatase [EC:3.6.1.-]	19.5877	-0.819623	0.360193	-2.27551	0.0228754	0.0767633	Non-differential		K01497	ribA, RIB1; GTP cyclohydrolase II [EC:3.5.4.25]	1666	0.342261	0.0870613	3.93127	8.4499e-05	0.000189927	Pre
K01502	E3.5.5.7; aliphatic nitrilase [EC:3.5.5.7]	1071.56	-0.829458	0.164996	-5.02713	4.97862e-07	4.26015e-06	Active		K01512	acyP; acylphosphatase [EC:3.6.1.7]	2476.46	0.221942	0.0951473	2.33262	0.0196681	0.0689027	Non-differential		K01498	ribD1; diaminohydroxyphosphoribosylaminopyrimidine deaminase [EC:3.5.4.26]	67.6206	1.84028	0.227438	8.09133	5.90156e-16	4.84985e-15	Pre
K01505	E3.5.99.7; 1-aminocyclopropane-1-carboxylate deaminase [EC:3.5.99.7]	1371.53	-0.827723	0.168316	-4.91767	8.75792e-07	6.76881e-06	Active		K01513	ENPP1_3, CD203; ectonucleotide pyrophosphatase/phosphodiesterase family member 1/3 [EC:3.1.4.1 3.6.1.9]	0.161964	-0.684598	3.2603	-0.20998	0.833683	1	Non-differential		K01499	mch; methenyltetrahydromethanopterin cyclohydrolase [EC:3.5.4.27]	433.143	2.37304	0.185077	12.8219	1.2363e-37	6.39553e-36	Pre
K01507	ppa; inorganic pyrophosphatase [EC:3.6.1.1]	3833.1	-0.0792542	0.0468638	-1.69116	0.090806	0.143624	Non-differential		K01515	nudF; ADP-ribose diphosphatase [EC:3.6.1.13 3.6.1.-]	4269.07	0.554589	0.145002	3.82471	0.000130927	0.00201552	Post		K01501	E3.5.5.1; nitrilase [EC:3.5.5.1]	2310.92	-0.785584	0.116934	-6.71816	1.84035e-11	9.56532e-11	Post
K01509	ENTPD2; adenosinetriphosphatase [EC:3.6.1.-]	27.933	-0.128565	0.266461	-0.482489	0.629458	0.701821	Non-differential		K01518	NUDT2; bis(5'-nucleosidyl)-tetraphosphatase [EC:3.6.1.17]	84.6583	0.13953	0.3522	0.396167	0.691981	0.794266	Non-differential		K01502	E3.5.5.7; aliphatic nitrilase [EC:3.5.5.7]	1033.63	-0.333582	0.112178	-2.97369	0.00294247	0.00530222	Post
K01512	acyP; acylphosphatase [EC:3.6.1.7]	2522.56	0.0546733	0.0531551	1.02856	0.303685	0.390643	Non-differential		K01519	rdgB, ITPA; XTP/dITP diphosphohydrolase [EC:3.6.1.66]	189.058	2.97388	0.99622	2.98516	0.00283427	0.0176461	Post		K01505	E3.5.99.7; 1-aminocyclopropane-1-carboxylate deaminase [EC:3.5.99.7]	1589.2	-0.823633	0.112384	-7.32872	2.32354e-13	1.45904e-12	Post
K01513	ENPP1_3, CD203; ectonucleotide pyrophosphatase/phosphodiesterase family member 1/3 [EC:3.1.4.1 3.6.1.9]	1.10442	1.87488	1.53928	1.21802	0.223217	0.303651	Non-differential		K01520	dut, DUT; dUTP diphosphatase [EC:3.6.1.23]	3148.97	0.655835	0.238109	2.75434	0.00588099	0.0294099	Post		K01507	ppa; inorganic pyrophosphatase [EC:3.6.1.1]	4359.33	-0.235616	0.0550371	-4.28105	1.86018e-05	4.59326e-05	Post
K01515	nudF; ADP-ribose diphosphatase [EC:3.6.1.13 3.6.1.-]	3946.85	0.182237	0.0317299	5.74338	9.28031e-09	1.51602e-07	Pre		K01521	cdh; CDP-diacylglycerol pyrophosphatase [EC:3.6.1.26]	360.715	-0.754054	0.257494	-2.92844	0.00340672	0.0198478	Active		K01509	ENTPD2; adenosinetriphosphatase [EC:3.6.1.-]	24.3613	0.727709	0.245983	2.95837	0.00309274	0.00555385	Pre
K01518	NUDT2; bis(5'-nucleosidyl)-tetraphosphatase [EC:3.6.1.17]	106.692	0.378805	0.20703	1.82971	0.0672929	0.11105	Non-differential		K01522	FHIT; bis(5'-adenosyl)-triphosphatase [EC:3.6.1.29]	1.00313	-2.43862	1.7884	-1.36358	0.1727	1	Non-differential		K01512	acyP; acylphosphatase [EC:3.6.1.7]	2864.64	-0.145253	0.0455169	-3.19118	0.00141694	0.00268889	Post
K01519	rdgB, ITPA; XTP/dITP diphosphohydrolase [EC:3.6.1.66]	24.984	-1.015	0.454256	-2.23441	0.0254559	0.0479123	Active		K01523	hisE; phosphoribosyl-ATP pyrophosphohydrolase [EC:3.6.1.31]	1742.23	-0.100154	0.169828	-0.589741	0.555364	0.688484	Non-differential		K01513	ENPP1_3, CD203; ectonucleotide pyrophosphatase/phosphodiesterase family member 1/3 [EC:3.1.4.1 3.6.1.9]	0.943918	2.59366	1.36697	1.89737	0.0577786	0.0818042	Non-differential
K01520	dut, DUT; dUTP diphosphatase [EC:3.6.1.23]	2137.93	-0.365342	0.0769443	-4.74813	2.05305e-06	1.36357e-05	Active		K01524	ppx-gppA; exopolyphosphatase / guanosine-5'-triphosphate,3'-diphosphate pyrophosphatase [EC:3.6.1.11 3.6.1.40]	7449.02	0.0759364	0.0680619	1.1157	0.264553	0.418402	Non-differential		K01515	nudF; ADP-ribose diphosphatase [EC:3.6.1.13 3.6.1.-]	4927.59	-0.350039	0.0923008	-3.79237	0.000149213	0.000323804	Post
K01521	cdh; CDP-diacylglycerol pyrophosphatase [EC:3.6.1.26]	574.333	0.150722	0.161417	0.933745	0.350435	0.43959	Non-differential		K01525	apaH; bis(5'-nucleosyl)-tetraphosphatase (symmetrical) [EC:3.6.1.41]	275.614	-0.0383106	0.480604	-0.0797134	0.936465	0.963827	Non-differential		K01518	NUDT2; bis(5'-nucleosidyl)-tetraphosphatase [EC:3.6.1.17]	113.993	0.280014	0.209065	1.33936	0.180454	0.231117	Non-differential
K01522	FHIT; bis(5'-adenosyl)-triphosphatase [EC:3.6.1.29]	7.39702	1.89052	0.622097	3.03895	0.00237404	0.00615045	Pre		K01527	EGD1, BTF3; nascent polypeptide-associated complex subunit beta	5.27741	-1.66249	1.1992	-1.38633	0.165646	0.302555	Non-differential		K01519	rdgB, ITPA; XTP/dITP diphosphohydrolase [EC:3.6.1.66]	150.768	-3.98439	0.626272	-6.36208	1.99046e-10	9.05577e-10	Post
K01523	hisE; phosphoribosyl-ATP pyrophosphohydrolase [EC:3.6.1.31]	1596.7	-0.494392	0.0903655	-5.47102	4.4745e-08	5.81236e-07	Active		K01535	PMA1, PMA2; H+-transporting ATPase [EC:7.1.2.1]	924.306	-0.315562	0.171279	-1.84238	0.0654194	0.1614	Non-differential		K01520	dut, DUT; dUTP diphosphatase [EC:3.6.1.23]	3024.36	-0.996867	0.145932	-6.83103	8.43054e-12	4.52026e-11	Post
K01524	ppx-gppA; exopolyphosphatase / guanosine-5'-triphosphate,3'-diphosphate pyrophosphatase [EC:3.6.1.11 3.6.1.40]	7671.18	-0.0637564	0.0352169	-1.81039	0.0702351	0.115317	Non-differential		K01539	ATP1A; sodium/potassium-transporting ATPase subunit alpha [EC:7.2.2.13]	3.27527	-1.21731	1.02584	-1.18664	0.235368	0.385802	Non-differential		K01521	cdh; CDP-diacylglycerol pyrophosphatase [EC:3.6.1.26]	503.4	0.928277	0.148192	6.26401	3.75209e-10	1.65599e-09	Pre
K01525	apaH; bis(5'-nucleosyl)-tetraphosphatase (symmetrical) [EC:3.6.1.41]	281.358	-0.18174	0.175245	-1.03706	0.299708	0.386756	Non-differential		K01546	kdpA; potassium-transporting ATPase potassium-binding subunit	11508	0.0697793	0.0774109	0.901414	0.367368	0.523875	Non-differential		K01522	FHIT; bis(5'-adenosyl)-triphosphatase [EC:3.6.1.29]	6.04535	4.51129	0.847014	5.32611	1.00337e-07	3.34029e-07	Pre
K01527	EGD1, BTF3; nascent polypeptide-associated complex subunit beta	3.44692	-5.00344	1.51985	-3.29206	0.000994579	0.00287447	Active		K01547	kdpB; potassium-transporting ATPase ATP-binding subunit [EC:7.2.2.6]	12759.1	-0.0339835	0.0961671	-0.353379	0.723804	0.819326	Non-differential		K01523	hisE; phosphoribosyl-ATP pyrophosphohydrolase [EC:3.6.1.31]	1717.3	-0.371874	0.0958348	-3.88037	0.000104298	0.000231063	Post
K01535	PMA1, PMA2; H+-transporting ATPase [EC:7.1.2.1]	1167.99	0.016739	0.0798987	0.209502	0.834056	0.872777	Non-differential		K01548	kdpC; potassium-transporting ATPase KdpC subunit	5496.73	0.335819	0.121603	2.7616	0.00575189	0.0289962	Post		K01524	ppx-gppA; exopolyphosphatase / guanosine-5'-triphosphate,3'-diphosphate pyrophosphatase [EC:3.6.1.11 3.6.1.40]	8420.58	-0.114909	0.034859	-3.2964	0.00097934	0.00190371	Post
K01539	ATP1A; sodium/potassium-transporting ATPase subunit alpha [EC:7.2.2.13]	15.6932	1.69396	0.452544	3.7432	0.000181694	0.000650457	Pre		K01551	arsA, ASNA1, GET3; arsenite/tail-anchored protein-transporting ATPase [EC:7.3.2.7 7.3.-.-]	2067.53	0.556502	0.158665	3.50741	0.000452499	0.00484199	Post		K01525	apaH; bis(5'-nucleosyl)-tetraphosphatase (symmetrical) [EC:3.6.1.41]	299.906	-0.123499	0.303709	-0.406638	0.684274	0.734016	Non-differential
K01546	kdpA; potassium-transporting ATPase potassium-binding subunit	12461.2	0.0358239	0.0353636	1.01301	0.311053	0.398377	Non-differential		K01555	FAH, fahA; fumarylacetoacetase [EC:3.7.1.2]	3411.53	-0.10535	0.171427	-0.614547	0.538854	0.675465	Non-differential		K01527	EGD1, BTF3; nascent polypeptide-associated complex subunit beta	1.68549	-3.3004	1.19036	-2.7726	0.00556105	0.0095493	Post
K01547	kdpB; potassium-transporting ATPase ATP-binding subunit [EC:7.2.2.6]	14561.4	0.0504055	0.051227	0.983964	0.325133	0.413219	Non-differential		K01556	KYNU, kynU; kynureninase [EC:3.7.1.3]	2658.64	-0.092565	0.112817	-0.820487	0.411939	0.564292	Non-differential		K01535	PMA1, PMA2; H+-transporting ATPase [EC:7.1.2.1]	1137.58	0.355548	0.0854584	4.16048	3.17579e-05	7.57776e-05	Pre
K01548	kdpC; potassium-transporting ATPase KdpC subunit	4980.55	-0.0792154	0.0593682	-1.33431	0.182103	0.256987	Non-differential		K01557	FAHD1; acylpyruvate hydrolase [EC:3.7.1.5]	32.1047	1.96311	0.763347	2.57171	0.0101197	0.0430395	Post		K01539	ATP1A; sodium/potassium-transporting ATPase subunit alpha [EC:7.2.2.13]	13.3075	2.99465	0.469698	6.37569	1.82144e-10	8.32587e-10	Pre
K01551	arsA, ASNA1, GET3; arsenite/tail-anchored protein-transporting ATPase [EC:7.3.2.7 7.3.-.-]	1984.34	0.256722	0.070196	3.65722	0.000254965	0.000878724	Pre		K01560	E3.8.1.2; 2-haloacid dehalogenase [EC:3.8.1.2]	5889.47	-0.143516	0.0888437	-1.61538	0.106229	0.22425	Non-differential		K01546	kdpA; potassium-transporting ATPase potassium-binding subunit	13528.2	-0.0105325	0.0465976	-0.226031	0.821177	0.853128	Non-differential
K01555	FAH, fahA; fumarylacetoacetase [EC:3.7.1.2]	3027.99	-0.578785	0.125472	-4.61288	3.97124e-06	2.39645e-05	Active		K01561	dehH; haloacetate dehalogenase [EC:3.8.1.3]	4299.48	0.192949	0.178792	1.07918	0.280508	0.436609	Non-differential		K01547	kdpB; potassium-transporting ATPase ATP-binding subunit [EC:7.2.2.6]	15306.8	0.107965	0.039813	2.7118	0.0066918	0.0113475	Pre
K01556	KYNU, kynU; kynureninase [EC:3.7.1.3]	3204.68	0.107666	0.0508799	2.11609	0.0343373	0.0621511	Non-differential		K01562	DIO1; type I thyroxine 5'-deiodinase [EC:1.21.99.4]	52.6819	-0.992528	0.650895	-1.52487	0.127293	0.254254	Non-differential		K01548	kdpC; potassium-transporting ATPase KdpC subunit	5976.4	-0.393236	0.0747893	-5.25792	1.45695e-07	4.75469e-07	Post
K01557	FAHD1; acylpyruvate hydrolase [EC:3.7.1.5]	16.5238	0.515574	0.413279	1.24752	0.212207	0.290902	Non-differential		K01563	dhaA; haloalkane dehalogenase [EC:3.8.1.5]	7775.47	0.219777	0.174262	1.26119	0.207242	0.352741	Non-differential		K01551	arsA, ASNA1, GET3; arsenite/tail-anchored protein-transporting ATPase [EC:7.3.2.7 7.3.-.-]	2452.72	-0.275332	0.0992057	-2.77536	0.00551404	0.00948778	Post
K01560	E3.8.1.2; 2-haloacid dehalogenase [EC:3.8.1.2]	6672.37	-0.0637851	0.0597322	-1.06785	0.285588	0.371949	Non-differential		K01565	SGSH; N-sulfoglucosamine sulfohydrolase [EC:3.10.1.1]	19.1858	-1.2415	0.566577	-2.19123	0.0284354	0.0901857	Non-differential		K01555	FAH, fahA; fumarylacetoacetase [EC:3.7.1.2]	3271.3	-0.448878	0.0708859	-6.33241	2.41365e-10	1.0908e-09	Post
K01561	dehH; haloacetate dehalogenase [EC:3.8.1.3]	3359.95	-0.563672	0.107251	-5.25565	1.47505e-07	1.54336e-06	Active		K01568	PDC, pdc; pyruvate decarboxylase [EC:4.1.1.1]	1328.81	-0.0815171	0.107592	-0.757651	0.44866	0.596729	Non-differential		K01556	KYNU, kynU; kynureninase [EC:3.7.1.3]	3296.4	0.226278	0.0577317	3.91947	8.87421e-05	0.000198609	Pre
K01562	DIO1; type I thyroxine 5'-deiodinase [EC:1.21.99.4]	135.702	0.882337	0.227261	3.88248	0.000103395	0.000397897	Pre		K01569	oxdD; oxalate decarboxylase [EC:4.1.1.2]	7216.74	0.0741432	0.114937	0.645078	0.518876	0.659757	Non-differential		K01557	FAHD1; acylpyruvate hydrolase [EC:3.7.1.5]	33.3715	-1.37074	0.478278	-2.86599	0.00415712	0.00730481	Post
K01563	dhaA; haloalkane dehalogenase [EC:3.8.1.5]	7090.38	-0.182206	0.0605251	-3.01043	0.00260879	0.00666518	Active		K01571	oadA; oxaloacetate decarboxylase (Na+ extruding) subunit alpha [EC:7.2.4.2]	1544.17	0.260525	0.149472	1.74297	0.0813395	0.187116	Non-differential		K01560	E3.8.1.2; 2-haloacid dehalogenase [EC:3.8.1.2]	6851.43	0.102641	0.0442182	2.32124	0.0202738	0.0312628	Pre
K01565	SGSH; N-sulfoglucosamine sulfohydrolase [EC:3.10.1.1]	61.6956	1.11128	0.328744	3.38036	0.000723901	0.00218216	Pre		K01574	adc; acetoacetate decarboxylase [EC:4.1.1.4]	2123.42	-0.129693	0.118228	-1.09697	0.272654	0.42675	Non-differential		K01561	dehH; haloacetate dehalogenase [EC:3.8.1.3]	4057.31	-0.735119	0.0986405	-7.45251	9.15815e-14	6.03549e-13	Post
K01568	PDC, pdc; pyruvate decarboxylase [EC:4.1.1.1]	1228.28	-0.454852	0.0909896	-4.99894	5.7645e-07	4.74435e-06	Active		K01575	alsD, budA, aldC; acetolactate decarboxylase [EC:4.1.1.5]	1188.45	-0.216285	0.159484	-1.35616	0.175049	0.314279	Non-differential		K01562	DIO1; type I thyroxine 5'-deiodinase [EC:1.21.99.4]	115.185	1.9252	0.405824	4.74392	2.09617e-06	5.88452e-06	Pre
K01569	oxdD; oxalate decarboxylase [EC:4.1.1.2]	6371.24	-0.40456	0.0780084	-5.18611	2.14737e-07	2.10475e-06	Active		K01576	mdlC; benzoylformate decarboxylase [EC:4.1.1.7]	9133.11	-0.0817112	0.082995	-0.984532	0.324854	0.48112	Non-differential		K01563	dhaA; haloalkane dehalogenase [EC:3.8.1.5]	8277.15	-0.38208	0.112023	-3.41072	0.000647924	0.00129623	Post
K01571	oadA; oxaloacetate decarboxylase (Na+ extruding) subunit alpha [EC:7.2.4.2]	1497.01	-0.0123102	0.0420285	-0.292902	0.769597	0.822488	Non-differential		K01577	oxc; oxalyl-CoA decarboxylase [EC:4.1.1.8]	3785.11	-0.0844441	0.136406	-0.619065	0.535874	0.673396	Non-differential		K01565	SGSH; N-sulfoglucosamine sulfohydrolase [EC:3.10.1.1]	51.5918	2.41127	0.232757	10.3596	3.78562e-25	7.05955e-24	Pre
K01574	adc; acetoacetate decarboxylase [EC:4.1.1.4]	2158.96	-0.283286	0.0544991	-5.19799	2.01455e-07	2.00186e-06	Active		K01578	MLYCD; malonyl-CoA decarboxylase [EC:4.1.1.9]	2266.62	-0.26932	0.13948	-1.93089	0.0534966	0.140123	Non-differential		K01568	PDC, pdc; pyruvate decarboxylase [EC:4.1.1.1]	1324.97	-0.350406	0.0772719	-4.53471	5.76816e-06	1.52411e-05	Post
K01575	alsD, budA, aldC; acetolactate decarboxylase [EC:4.1.1.5]	1251.42	-0.287543	0.100153	-2.87105	0.00409115	0.00983122	Active		K01579	panD; aspartate 1-decarboxylase [EC:4.1.1.11]	1547.08	0.443764	0.197044	2.2521	0.0243159	0.0801182	Non-differential		K01569	oxdD; oxalate decarboxylase [EC:4.1.1.2]	7229.51	-0.455692	0.0665995	-6.84227	7.79474e-12	4.19593e-11	Post
K01576	mdlC; benzoylformate decarboxylase [EC:4.1.1.7]	9313.1	-0.233117	0.0449631	-5.18464	2.16434e-07	2.11497e-06	Active		K01580	E4.1.1.15, gadB, gadA, GAD; glutamate decarboxylase [EC:4.1.1.15]	2231.88	0.51621	0.165985	3.10997	0.00187104	0.0131734	Post		K01571	oadA; oxaloacetate decarboxylase (Na+ extruding) subunit alpha [EC:7.2.4.2]	1736.67	-0.249626	0.09365	-2.66552	0.00768683	0.0128835	Post
K01577	oxc; oxalyl-CoA decarboxylase [EC:4.1.1.8]	3486.33	-0.467956	0.0988498	-4.73401	2.20123e-06	1.45601e-05	Active		K01581	E4.1.1.17, ODC1, speC, speF; ornithine decarboxylase [EC:4.1.1.17]	3458.98	-0.0513894	0.110519	-0.464982	0.641944	0.756678	Non-differential		K01574	adc; acetoacetate decarboxylase [EC:4.1.1.4]	2263.64	-0.13305	0.0732036	-1.81753	0.0691353	0.0963635	Non-differential
K01578	MLYCD; malonyl-CoA decarboxylase [EC:4.1.1.9]	2592.97	-0.157177	0.0628639	-2.50028	0.0124095	0.0255659	Active		K01582	E4.1.1.18, ldcC, cadA; lysine decarboxylase [EC:4.1.1.18]	204.91	0.497309	0.26588	1.87042	0.0614251	0.15491	Non-differential		K01575	alsD, budA, aldC; acetolactate decarboxylase [EC:4.1.1.5]	1277.01	-0.0506106	0.104737	-0.483218	0.628941	0.684724	Non-differential
K01579	panD; aspartate 1-decarboxylase [EC:4.1.1.11]	1061.41	-0.58921	0.110079	-5.35262	8.66909e-08	1.00278e-06	Active		K01583	E4.1.1.19; arginine decarboxylase [EC:4.1.1.19]	62.6456	-1.51147	0.554951	-2.72361	0.00645733	0.0313612	Active		K01576	mdlC; benzoylformate decarboxylase [EC:4.1.1.7]	9870.76	-0.128375	0.0459507	-2.79377	0.00520983	0.00900314	Post
K01580	E4.1.1.15, gadB, gadA, GAD; glutamate decarboxylase [EC:4.1.1.15]	1786.09	-0.157589	0.0680923	-2.31434	0.0206492	0.0400659	Active		K01584	adiA; arginine decarboxylase [EC:4.1.1.19]	1671.56	-0.265252	0.212136	-1.25039	0.211158	0.357307	Non-differential		K01577	oxc; oxalyl-CoA decarboxylase [EC:4.1.1.8]	3761.73	-0.360205	0.0696433	-5.17214	2.31433e-07	7.36162e-07	Post
K01581	E4.1.1.17, ODC1, speC, speF; ornithine decarboxylase [EC:4.1.1.17]	3315.46	-0.343073	0.0630408	-5.44208	5.26606e-08	6.62765e-07	Active		K01585	speA; arginine decarboxylase [EC:4.1.1.19]	2454.33	-0.0127972	0.247426	-0.0517214	0.958751	0.977823	Non-differential		K01578	MLYCD; malonyl-CoA decarboxylase [EC:4.1.1.9]	2581.34	0.138656	0.0816645	1.69788	0.089531	0.122183	Non-differential
K01582	E4.1.1.18, ldcC, cadA; lysine decarboxylase [EC:4.1.1.18]	189.925	0.121697	0.123637	0.984311	0.324962	0.413084	Non-differential		K01586	lysA; diaminopimelate decarboxylase [EC:4.1.1.20]	8922.55	0.286429	0.103864	2.75773	0.00582044	0.0292229	Post		K01579	panD; aspartate 1-decarboxylase [EC:4.1.1.11]	1424.12	-1.01236	0.108062	-9.36832	7.36953e-21	9.28096e-20	Post
K01583	E4.1.1.19; arginine decarboxylase [EC:4.1.1.19]	141.775	0.343393	0.146531	2.34348	0.0191049	0.0374174	Pre		K01587	PAICS; phosphoribosylaminoimidazole carboxylase / phosphoribosylaminoimidazole-succinocarboxamide synthase [EC:4.1.1.21 6.3.2.6]	98.0455	-0.171932	0.388051	-0.443065	0.657719	0.768493	Non-differential		K01580	E4.1.1.15, gadB, gadA, GAD; glutamate decarboxylase [EC:4.1.1.15]	2316.24	-0.652281	0.106951	-6.0989	1.06804e-09	4.47798e-09	Post
K01584	adiA; arginine decarboxylase [EC:4.1.1.19]	1432.97	-0.827679	0.0987553	-8.38111	5.24294e-17	1.21134e-14	Active		K01588	purE; 5-(carboxyamino)imidazole ribonucleotide mutase [EC:5.4.99.18]	3907.42	0.0305704	0.0726187	0.420971	0.673776	0.77955	Non-differential		K01581	E4.1.1.17, ODC1, speC, speF; ornithine decarboxylase [EC:4.1.1.17]	3580.27	-0.266856	0.0650626	-4.10153	4.10428e-05	9.65268e-05	Post
K01585	speA; arginine decarboxylase [EC:4.1.1.19]	3554.78	0.537325	0.104976	5.11856	3.07883e-07	2.84935e-06	Pre		K01589	purK; 5-(carboxyamino)imidazole ribonucleotide synthase [EC:6.3.4.18]	3977.28	0.127064	0.0926581	1.37133	0.170273	0.308807	Non-differential		K01582	E4.1.1.18, ldcC, cadA; lysine decarboxylase [EC:4.1.1.18]	234.276	-0.342591	0.171685	-1.99546	0.0459926	0.06651	Non-differential
K01586	lysA; diaminopimelate decarboxylase [EC:4.1.1.20]	7991.41	-0.154503	0.0497119	-3.10796	0.00188382	0.00501707	Active		K01590	hdc, HDC; histidine decarboxylase [EC:4.1.1.22]	65.6659	0.892676	0.320164	2.78818	0.00530044	0.0273176	Post		K01583	E4.1.1.19; arginine decarboxylase [EC:4.1.1.19]	111.143	1.91938	0.340071	5.64407	1.66074e-08	6.12003e-08	Pre
K01587	PAICS; phosphoribosylaminoimidazole carboxylase / phosphoribosylaminoimidazole-succinocarboxamide synthase [EC:4.1.1.21 6.3.2.6]	126.976	0.168836	0.227528	0.742046	0.45806	0.544204	Non-differential		K01591	pyrF; orotidine-5'-phosphate decarboxylase [EC:4.1.1.23]	4034.82	0.149012	0.0589733	2.52677	0.0115116	0.0471335	Post		K01584	adiA; arginine decarboxylase [EC:4.1.1.19]	1488.87	-0.542415	0.130972	-4.14144	3.45126e-05	8.19418e-05	Post
K01588	purE; 5-(carboxyamino)imidazole ribonucleotide mutase [EC:5.4.99.18]	4118.07	-0.0572866	0.0489422	-1.17049	0.241802	0.324999	Non-differential		K01592	TYDC; tyrosine decarboxylase [EC:4.1.1.25]	4.75392	-0.875161	0.617961	-1.41621	0.156715	0.291608	Non-differential		K01585	speA; arginine decarboxylase [EC:4.1.1.19]	3611.19	0.579004	0.135401	4.27621	1.90101e-05	4.68556e-05	Pre
K01589	purK; 5-(carboxyamino)imidazole ribonucleotide synthase [EC:6.3.4.18]	3498.79	-0.358283	0.0741548	-4.83156	1.35467e-06	9.66189e-06	Active		K01593	DDC, TDC; aromatic-L-amino-acid/L-tryptophan decarboxylase [EC:4.1.1.28 4.1.1.105]	3602.39	0.0974634	0.123233	0.790885	0.429011	0.580016	Non-differential		K01586	lysA; diaminopimelate decarboxylase [EC:4.1.1.20]	9511.48	-0.418284	0.057671	-7.25294	4.07831e-13	2.48729e-12	Post
K01590	hdc, HDC; histidine decarboxylase [EC:4.1.1.22]	50.0026	0.149627	0.218967	0.683332	0.494397	0.57866	Non-differential		K01595	ppc; phosphoenolpyruvate carboxylase [EC:4.1.1.31]	5666.08	-0.118156	0.0997372	-1.18467	0.236146	0.386648	Non-differential		K01587	PAICS; phosphoribosylaminoimidazole carboxylase / phosphoribosylaminoimidazole-succinocarboxamide synthase [EC:4.1.1.21 6.3.2.6]	127.106	0.378704	0.2038	1.85821	0.0631385	0.0886971	Non-differential
K01591	pyrF; orotidine-5'-phosphate decarboxylase [EC:4.1.1.23]	4306.41	0.079422	0.0375983	2.11238	0.0346538	0.0625838	Non-differential		K01596	E4.1.1.32, pckA, PCK; phosphoenolpyruvate carboxykinase (GTP) [EC:4.1.1.32]	4740.56	-0.0446535	0.0970266	-0.460219	0.645359	0.75858	Non-differential		K01588	purE; 5-(carboxyamino)imidazole ribonucleotide mutase [EC:5.4.99.18]	4453.62	-0.063033	0.0320836	-1.96465	0.0494552	0.071003	Non-differential
K01592	TYDC; tyrosine decarboxylase [EC:4.1.1.25]	15.7487	1.39245	0.389504	3.57494	0.000350312	0.00115857	Pre		K01597	MVD, mvaD; diphosphomevalonate decarboxylase [EC:4.1.1.33]	225.797	0.729908	0.217854	3.35045	0.000806802	0.00728324	Post		K01589	purK; 5-(carboxyamino)imidazole ribonucleotide synthase [EC:6.3.4.18]	4023.61	-0.460267	0.036826	-12.4984	7.61407e-36	3.37806e-34	Post
K01593	DDC, TDC; aromatic-L-amino-acid/L-tryptophan decarboxylase [EC:4.1.1.28 4.1.1.105]	4437.79	0.321555	0.0842408	3.8171	0.000135032	0.000500298	Pre		K01598	PPCDC, coaC; phosphopantothenoylcysteine decarboxylase [EC:4.1.1.36]	676.658	-0.368587	0.217262	-1.69651	0.0897894	0.20064	Non-differential		K01590	hdc, HDC; histidine decarboxylase [EC:4.1.1.22]	71.336	-0.724006	0.218736	-3.30995	0.000933128	0.00181789	Post
K01595	ppc; phosphoenolpyruvate carboxylase [EC:4.1.1.31]	6372.52	-0.0563404	0.0379554	-1.48438	0.137708	0.204648	Non-differential		K01599	hemE, UROD; uroporphyrinogen decarboxylase [EC:4.1.1.37]	4897.93	0.0571465	0.0906374	0.630495	0.52837	0.668227	Non-differential		K01591	pyrF; orotidine-5'-phosphate decarboxylase [EC:4.1.1.23]	4767.86	-0.0450766	0.0276925	-1.62776	0.103576	0.139113	Non-differential
K01596	E4.1.1.32, pckA, PCK; phosphoenolpyruvate carboxykinase (GTP) [EC:4.1.1.32]	5111.79	-0.0790054	0.0542722	-1.45573	0.145468	0.213871	Non-differential		K01601	rbcL, cbbL; ribulose-bisphosphate carboxylase large chain [EC:4.1.1.39]	2609.29	0.661657	0.151855	4.35716	1.31759e-05	0.000347439	Post		K01592	TYDC; tyrosine decarboxylase [EC:4.1.1.25]	13.6849	2.32552	0.352362	6.59979	4.11738e-11	2.03708e-10	Pre
K01597	MVD, mvaD; diphosphomevalonate decarboxylase [EC:4.1.1.33]	168.474	-0.070459	0.11947	-0.589762	0.55535	0.63484	Non-differential		K01602	rbcS, cbbS; ribulose-bisphosphate carboxylase small chain [EC:4.1.1.39]	1408.39	0.920122	0.214781	4.28399	1.83567e-05	0.000441761	Post		K01593	DDC, TDC; aromatic-L-amino-acid/L-tryptophan decarboxylase [EC:4.1.1.28 4.1.1.105]	4730.92	0.247057	0.0551618	4.47876	7.50768e-06	1.95707e-05	Pre
[truncated: 5,787 more rows]

## Sheet: Enriched KO list_Bac
Active							Pre							Post
[truncated: 4,379 more rows]

## Sheet: Differential KO_Fun
Fungi	Pre vs. Active									Post vs. Active										Pre vs. Post
[truncated: 4,713 more rows]

## Sheet: Enriched KO list_Fun
Active							Pre							Post
[truncated: 2,296 more rows]
