# Supplementary material for: Multi-meta-omics reveal unique symbiotic synchronization between ectomycorrhizal fungus and soil microbiome in Tricholoma matsutake habitat
Source: Microbiome. 2025 Dec 11;14:23. doi: 10.1186/s40168-025-02292-7 (PMC12801662; doi:10.1186/s40168-025-02292-7)
Supplement: Supplementary file 3 — Additional file 2. [file 40168_2025_2292_MOESM2_ESM.zip › Additional file 7_Table S6.xlsx]

## Sheet: Content
Table S6. Differential abundance assessment at the gene ontology level
Sheet	Content
Differential GO_Bac	Differential abundance test results of bacterial GOs
Enriched GO list_Bac	Significantly enriched bacterial GOs
Differential GO_Fun	Differential abundance test results of fungal GOs
Enriched GO list_Fun	Significantly enriched fungal GOs
Gene count_GO_Bac	Count of bacterial genes in each GO term
Gene count_GO_Fun	Count of fungal genes in each GO term

## Sheet: Differential GO_Bac
Bacteria	Pre vs. Active											Post vs. Active												Pre vs. Post
GO	Description	level	baseMean	log2FoldChange	lfcSE	stat	pvalue	padj	Enrichment			GO	Description	level	baseMean	log2FoldChange	lfcSE	stat	pvalue	padj	Enrichment			GO	Description	level	baseMean	log2FoldChange	lfcSE	stat	pvalue	padj	Enrichment
GO:0000001	mitochondrion inheritance	BP	42.1574	0.15296	0.233431	0.655271	0.512293	0.605381	Non-differential			GO:0000001	mitochondrion inheritance	BP	36.621	0.261974	0.443833	0.590254	0.55502	0.695132	Non-differential			GO:0000001	mitochondrion inheritance	BP	47.0684	-0.0579969	0.272132	-0.213121	0.831233	0.863819	Non-differential
GO:0000002	mitochondrial genome maintenance	BP	314.038	0.218176	0.113077	1.92945	0.0536755	0.0967302	Non-differential			GO:0000002	mitochondrial genome maintenance	BP	270.173	0.312742	0.276928	1.12933	0.25876	0.421861	Non-differential			GO:0000002	mitochondrial genome maintenance	BP	349.996	-0.0323042	0.157642	-0.204921	0.837634	0.869112	Non-differential
GO:0000003	reproduction	BP	10798.4	-0.0579196	0.0623808	-0.928485	0.353156	0.455024	Non-differential			GO:0000003	reproduction	BP	9042.03	-0.0436301	0.11526	-0.378538	0.705031	0.813487	Non-differential			GO:0000003	reproduction	BP	11118.6	0.0381856	0.0519354	0.735253	0.462186	0.529222	Non-differential
GO:0000006	high-affinity zinc transmembrane transporter activity	MF	24.1065	-0.319225	0.250198	-1.27589	0.201995	0.291083	Non-differential			GO:0000006	high-affinity zinc transmembrane transporter activity	MF	20.4594	-0.316404	0.6049	-0.523068	0.600927	0.733457	Non-differential			GO:0000006	high-affinity zinc transmembrane transporter activity	MF	23.024	0.0321164	0.383654	0.083712	0.933285	0.948201	Non-differential
GO:0000009	alpha-1,6-mannosyltransferase activity	MF	567.908	-0.759996	0.1263	-6.01739	1.77e-09	4.57e-08	Active			GO:0000009	alpha-1,6-mannosyltransferase activity	MF	1084.39	1.01809	0.268104	3.79737	0.000146237	0.0028925	Post			GO:0000009	alpha-1,6-mannosyltransferase activity	MF	996.114	-1.73615	0.1752	-9.9095	3.78552e-23	1.00607e-21	Post
GO:0000010	trans-hexaprenyltranstransferase activity	MF	7.83582	2.40253	0.747615	3.21359	0.00131087	0.00395578	Pre			GO:0000010	trans-hexaprenyltranstransferase activity	MF	1.50146	0.27664	1.69471	0.163237	0.870332	0.921328	Non-differential			GO:0000010	trans-hexaprenyltranstransferase activity	MF	7.20392	2.42803	0.649063	3.74082	0.000183419	0.000393037	Pre
GO:0000011	vacuole inheritance	BP	7.71337	-1.18025	0.816466	-1.44556	0.148299	0.225737	Non-differential			GO:0000011	vacuole inheritance	BP	5.7606	-1.90664	1.2257	-1.55556	0.119813	0.255942	Non-differential			GO:0000011	vacuole inheritance	BP	4.67308	0.727512	0.630984	1.15298	0.248919	0.305541	Non-differential
GO:0000012	single strand break repair	BP	6.25317	0.537759	0.59838	0.898691	0.368817	0.471458	Non-differential			GO:0000012	single strand break repair	BP	2.10758	-1.42406	1.2161	-1.17101	0.241594	0.403257	Non-differential			GO:0000012	single strand break repair	BP	5.04626	2.19047	0.539197	4.06246	4.85584e-05	0.000113089	Pre
GO:0000014	single-stranded DNA endodeoxyribonuclease activity	MF	136.051	-0.484807	0.143298	-3.38321	0.00071645	0.00233235	Active			GO:0000014	single-stranded DNA endodeoxyribonuclease activity	MF	129.449	-0.202881	0.214491	-0.945872	0.344214	0.506371	Non-differential			GO:0000014	single-stranded DNA endodeoxyribonuclease activity	MF	137.908	-0.235914	0.140607	-1.67782	0.0933818	0.126231	Non-differential
GO:0000015	phosphopyruvate hydratase complex	CC	290.596	-0.798416	0.224358	-3.55867	0.00037274	0.00134754	Active			GO:0000015	phosphopyruvate hydratase complex	CC	266.981	-0.594002	0.295559	-2.00976	0.0444568	0.133885	Non-differential			GO:0000015	phosphopyruvate hydratase complex	CC	259.612	-0.145484	0.119401	-1.21845	0.223053	0.277162	Non-differential
GO:0000016	lactase activity	MF	7.44205	1.03292	0.649813	1.58956	0.111934	0.178976	Non-differential			GO:0000016	lactase activity	MF	4.015	0.0214679	1.05369	0.020374	0.983745	0.99126	Non-differential			GO:0000016	lactase activity	MF	7.13921	0.876405	0.504043	1.73875	0.0820789	0.112458	Non-differential
GO:0000018	regulation of DNA recombination	BP	4461.86	-0.191962	0.0786829	-2.43969	0.0146999	0.0315938	Active			GO:0000018	regulation of DNA recombination	BP	4844.71	0.38922	0.17351	2.24321	0.0248831	0.0911956	Non-differential			GO:0000018	regulation of DNA recombination	BP	5397.22	-0.535089	0.112449	-4.7585	1.95038e-06	5.59187e-06	Post
GO:0000019	regulation of mitotic recombination	BP	24.7875	0.113974	0.272857	0.417706	0.676162	0.746823	Non-differential			GO:0000019	regulation of mitotic recombination	BP	13.4913	-0.987882	0.413576	-2.38864	0.016911	0.0701466	Non-differential			GO:0000019	regulation of mitotic recombination	BP	20.1807	1.14101	0.226838	5.03008	4.9028e-07	1.52175e-06	Pre
GO:0000022	mitotic spindle elongation	BP	13.6115	0.324185	0.434213	0.746604	0.455303	0.552534	Non-differential			GO:0000022	mitotic spindle elongation	BP	7.05669	-0.646996	0.673052	-0.961287	0.336408	0.499791	Non-differential			GO:0000022	mitotic spindle elongation	BP	12.0935	1.07127	0.339915	3.15158	0.00162392	0.00299498	Pre
GO:0000023	maltose metabolic process	BP	1162.99	-0.807962	0.162373	-4.97596	6.49e-07	6.17e-06	Active			GO:0000023	maltose metabolic process	BP	1957.51	0.757147	0.250152	3.02674	0.00247206	0.0202413	Post			GO:0000023	maltose metabolic process	BP	1801.65	-1.50883	0.13615	-11.0821	1.53189e-28	7.20371e-27	Post
GO:0000025	maltose catabolic process	BP	47.3257	0.354677	0.227364	1.55995	0.118771	0.188359	Non-differential			GO:0000025	maltose catabolic process	BP	139.402	2.59662	0.602079	4.31275	1.61233e-05	0.000690338	Post			GO:0000025	maltose catabolic process	BP	134.932	-2.16417	0.406859	-5.3192	1.04225e-07	3.59163e-07	Post
GO:0000026	alpha-1,2-mannosyltransferase activity	MF	1727.82	-0.653574	0.158724	-4.11767	3.83e-05	0.000193	Active			GO:0000026	alpha-1,2-mannosyltransferase activity	MF	2882.61	0.856562	0.287525	2.97908	0.00289111	0.0222603	Post			GO:0000026	alpha-1,2-mannosyltransferase activity	MF	2736.99	-1.46033	0.177486	-8.22783	1.9064e-16	2.15511e-15	Post
GO:0000027	ribosomal large subunit assembly	BP	13461.7	-0.127511	0.0645557	-1.9752	0.0482449	0.0881332	Non-differential			GO:0000027	ribosomal large subunit assembly	BP	13357.5	0.260963	0.154392	1.69026	0.0909786	0.213131	Non-differential			GO:0000027	ribosomal large subunit assembly	BP	15358.6	-0.329877	0.0749016	-4.40413	1.06207e-05	2.71408e-05	Post
GO:0000028	ribosomal small subunit assembly	BP	8437.34	-0.270083	0.0861682	-3.13437	0.00172224	0.00496439	Active			GO:0000028	ribosomal small subunit assembly	BP	9243.73	0.33562	0.143106	2.34525	0.0190141	0.0760564	Non-differential			GO:0000028	ribosomal small subunit assembly	BP	10065.8	-0.548986	0.0708178	-7.75209	9.03892e-15	8.07699e-14	Post
GO:0000030	mannosyltransferase activity	MF	4911.16	-0.710578	0.153345	-4.63385	3.59e-06	2.63e-05	Active			GO:0000030	mannosyltransferase activity	MF	8495.65	0.881547	0.28448	3.09881	0.00194303	0.017429	Post			GO:0000030	mannosyltransferase activity	MF	7958.61	-1.54232	0.17388	-8.87002	7.31323e-19	1.13427e-17	Post
GO:0000032	cell wall mannoprotein biosynthetic process	BP	18.8494	1.20246	0.346114	3.47418	0.00051242	0.00176941	Pre			GO:0000032	cell wall mannoprotein biosynthetic process	BP	13.9516	1.14218	0.556804	2.05132	0.0402361	0.124885	Non-differential			GO:0000032	cell wall mannoprotein biosynthetic process	BP	23.3964	0.205785	0.275043	0.748192	0.454344	0.521373	Non-differential
GO:0000033	alpha-1,3-mannosyltransferase activity	MF	25.2118	0.368919	0.265314	1.3905	0.164377	0.245752	Non-differential			GO:0000033	alpha-1,3-mannosyltransferase activity	MF	38.9495	1.58139	0.532902	2.9675	0.00300232	0.0228712	Post			GO:0000033	alpha-1,3-mannosyltransferase activity	MF	44.582	-1.14014	0.34965	-3.26079	0.00111103	0.00211281	Post
GO:0000034	adenine deaminase activity	MF	909.081	-0.778066	0.177161	-4.39187	1.12e-05	6.79e-05	Active			GO:0000034	adenine deaminase activity	MF	1704.4	0.983306	0.273968	3.58913	0.000331778	0.00525804	Post			GO:0000034	adenine deaminase activity	MF	1563.73	-1.70645	0.144865	-11.7796	4.97233e-32	3.44832e-30	Post
GO:0000035	acyl binding	MF	2409.07	-0.203346	0.0867774	-2.3433	0.0191141	0.0398165	Active			GO:0000035	acyl binding	MF	2432.49	0.221004	0.143082	1.5446	0.122444	0.258859	Non-differential			GO:0000035	acyl binding	MF	2744.88	-0.37766	0.0822629	-4.59089	4.41352e-06	1.1897e-05	Post
GO:0000036	acyl carrier activity	MF	2599.23	-0.280356	0.0848885	-3.30264	0.00095779	0.0030186	Active			GO:0000036	acyl carrier activity	MF	2763.31	0.25592	0.150978	1.69508	0.0900603	0.211976	Non-differential			GO:0000036	acyl carrier activity	MF	3026.83	-0.49098	0.0885356	-5.54556	2.93013e-08	1.08216e-07	Post
GO:0000038	very long-chain fatty acid metabolic process	BP	387.457	0.4288	0.0917002	4.67611	2.92e-06	2.21e-05	Pre			GO:0000038	very long-chain fatty acid metabolic process	BP	385.107	0.809789	0.213743	3.78862	0.000151488	0.00296368	Post			GO:0000038	very long-chain fatty acid metabolic process	BP	496.487	-0.337427	0.137267	-2.45819	0.0139641	0.0221672	Post
GO:0000041	transition metal ion transport	BP	1614.69	-0.0987521	0.0549245	-1.79796	0.0721834	0.124483	Non-differential			GO:0000041	transition metal ion transport	BP	1334.04	-0.127974	0.145135	-0.881757	0.377908	0.539654	Non-differential			GO:0000041	transition metal ion transport	BP	1626.32	0.0787578	0.0717412	1.0978	0.27229	0.330916	Non-differential
GO:0000045	autophagosome assembly	BP	35.0181	0.516053	0.219876	2.34702	0.0189242	0.0395259	Pre			GO:0000045	autophagosome assembly	BP	26.4572	0.395611	0.426565	0.927434	0.353701	0.515199	Non-differential			GO:0000045	autophagosome assembly	BP	38.9002	0.206521	0.243035	0.849759	0.395459	0.461018	Non-differential
GO:0000048	peptidyltransferase activity	MF	7.80175	-0.407374	0.469601	-0.86749	0.385673	0.488236	Non-differential			GO:0000048	peptidyltransferase activity	MF	34.4491	2.6557	0.435148	6.10298	1.04109e-09	5.65975e-07	Post			GO:0000048	peptidyltransferase activity	MF	30.5894	-3.00901	0.312663	-9.62383	6.34227e-22	1.42923e-20	Post
GO:0000049	tRNA binding	MF	4007.11	-0.0678278	0.0792874	-0.855467	0.392293	0.492896	Non-differential			GO:0000049	tRNA binding	MF	3551.85	0.077029	0.129812	0.593387	0.552922	0.693378	Non-differential			GO:0000049	tRNA binding	MF	4281.62	-0.0894785	0.0704556	-1.27	0.204085	0.255799	Non-differential
GO:0000050	urea cycle	BP	13606.9	-0.241956	0.0748729	-3.23155	0.00123119	0.0037418	Active			GO:0000050	urea cycle	BP	13003.4	0.0658322	0.134602	0.489087	0.62478	0.750942	Non-differential			GO:0000050	urea cycle	BP	14753.6	-0.257822	0.0827309	-3.11639	0.00183081	0.00334954	Post
GO:0000052	citrulline metabolic process	BP	86.4849	0.43205	0.186203	2.32032	0.0203235	0.0419971	Pre			GO:0000052	citrulline metabolic process	BP	65.4538	0.281887	0.375848	0.750005	0.453252	0.605596	Non-differential			GO:0000052	citrulline metabolic process	BP	92.8844	0.215103	0.238311	0.902613	0.366731	0.431879	Non-differential
GO:0000053	argininosuccinate metabolic process	BP	3759.14	-0.306497	0.0875547	-3.50063	0.00046415	0.00162764	Active			GO:0000053	argininosuccinate metabolic process	BP	3757.21	0.101451	0.159386	0.636513	0.524442	0.670073	Non-differential			GO:0000053	argininosuccinate metabolic process	BP	4152.62	-0.359039	0.0994944	-3.60864	0.000307809	0.000639301	Post
GO:0000054	ribosomal subunit export from nucleus	BP	59.2323	-0.914374	0.200359	-4.56368	5.03e-06	3.47e-05	Active			GO:0000054	ribosomal subunit export from nucleus	BP	60.9234	-0.433954	0.302884	-1.43274	0.151932	0.297423	Non-differential			GO:0000054	ribosomal subunit export from nucleus	BP	56.2463	-0.441039	0.192739	-2.28827	0.0221218	0.0337138	Post
GO:0000055	ribosomal large subunit export from nucleus	BP	44.2955	-1.39415	0.240701	-5.79204	6.95e-09	1.43e-07	Active			GO:0000055	ribosomal large subunit export from nucleus	BP	56.148	-0.30787	0.332101	-0.927038	0.353907	0.515432	Non-differential			GO:0000055	ribosomal large subunit export from nucleus	BP	44.9467	-1.04044	0.203727	-5.10702	3.27276e-07	1.03946e-06	Post
GO:0000056	ribosomal small subunit export from nucleus	BP	9.39046	0.489361	0.489818	0.999069	0.317762	0.416808	Non-differential			GO:0000056	ribosomal small subunit export from nucleus	BP	3.66657	-1.41825	0.93882	-1.51067	0.130872	0.271114	Non-differential			GO:0000056	ribosomal small subunit export from nucleus	BP	7.37254	1.97074	0.521369	3.77994	0.000156863	0.000339489	Pre
GO:0000060	obsolete protein import into nucleus, translocation	BP	83.7142	-2.86708	0.674532	-4.25046	2.13e-05	0.00011705	Active			GO:0000060	obsolete protein import into nucleus, translocation	BP	74.0426	-3.36309	0.684749	-4.91141	9.04216e-07	9.43118e-05	Active			GO:0000060	obsolete protein import into nucleus, translocation	BP	25.8108	0.547845	0.204122	2.68391	0.00727676	0.0121436	Pre
GO:0000062	fatty-acyl-CoA binding	MF	1468.21	-0.157905	0.0695821	-2.26933	0.0232482	0.0470453	Active			GO:0000062	fatty-acyl-CoA binding	MF	1640.92	0.473949	0.183726	2.57964	0.00989026	0.0493268	Post			GO:0000062	fatty-acyl-CoA binding	MF	1827.1	-0.592587	0.124224	-4.77031	1.83944e-06	5.29221e-06	Post
GO:0000064	L-ornithine transmembrane transporter activity	MF	9.97357	-0.603473	0.5026	-1.2007	0.229866	0.322394	Non-differential			GO:0000064	L-ornithine transmembrane transporter activity	MF	18.5166	1.11743	0.587543	1.90186	0.0571893	0.156832	Non-differential			GO:0000064	L-ornithine transmembrane transporter activity	MF	17.3306	-1.66158	0.313948	-5.29252	1.20641e-07	4.12013e-07	Post
GO:0000070	mitotic sister chromatid segregation	BP	232.286	0.119055	0.0970273	1.22702	0.219814	0.310738	Non-differential			GO:0000070	mitotic sister chromatid segregation	BP	165.575	-0.235145	0.165637	-1.41964	0.155712	0.301945	Non-differential			GO:0000070	mitotic sister chromatid segregation	BP	224.765	0.404541	0.0804329	5.02954	4.91653e-07	1.52578e-06	Pre
GO:0000075	cell cycle checkpoint signaling	BP	351.588	0.55897	0.0973128	5.74406	9.24e-09	1.8e-07	Pre			GO:0000075	cell cycle checkpoint signaling	BP	285.278	0.54498	0.217896	2.5011	0.0123808	0.0574078	Non-differential			GO:0000075	cell cycle checkpoint signaling	BP	403.517	0.0637111	0.115784	0.550258	0.582142	0.64579	Non-differential
GO:0000076	DNA replication checkpoint signaling	BP	56.9995	-0.310249	0.185262	-1.67465	0.0940032	0.155146	Non-differential			GO:0000076	DNA replication checkpoint signaling	BP	54.4887	-0.0442121	0.375323	-0.117797	0.906228	0.94379	Non-differential			GO:0000076	DNA replication checkpoint signaling	BP	59.5297	-0.247827	0.231929	-1.06855	0.285274	0.345228	Non-differential
GO:0000077	DNA damage checkpoint signaling	BP	242.439	0.649606	0.123934	5.24154	1.59e-07	1.9e-06	Pre			GO:0000077	DNA damage checkpoint signaling	BP	143.551	-0.0255785	0.214931	-0.119008	0.905269	0.94312	Non-differential			GO:0000077	DNA damage checkpoint signaling	BP	238.594	0.725074	0.1113	6.5146	7.28816e-11	3.84711e-10	Pre
GO:0000079	regulation of cyclin-dependent protein serine/threonine kinase activity	BP	147.92	-0.341988	0.169479	-2.01788	0.0436036	0.08079	Non-differential			GO:0000079	regulation of cyclin-dependent protein serine/threonine kinase activity	BP	145.285	0.0247761	0.221392	0.11191	0.910895	0.947205	Non-differential			GO:0000079	regulation of cyclin-dependent protein serine/threonine kinase activity	BP	159.128	-0.316366	0.134101	-2.35917	0.018316	0.0284557	Post
GO:0000082	G1/S transition of mitotic cell cycle	BP	304.901	-0.742024	0.198565	-3.73693	0.00018628	0.00074363	Active			GO:0000082	G1/S transition of mitotic cell cycle	BP	271.014	-0.62633	0.273879	-2.28688	0.0222028	0.0838604	Non-differential			GO:0000082	G1/S transition of mitotic cell cycle	BP	270.976	-0.059468	0.125748	-0.472914	0.636275	0.69565	Non-differential
GO:0000083	obsolete regulation of transcription involved in G1/S transition of mitotic cell cycle	BP	41.7352	-2.29785	0.500764	-4.58869	4.46e-06	3.15e-05	Active			GO:0000083	obsolete regulation of transcription involved in G1/S transition of mitotic cell cycle	BP	45.0586	-1.41083	0.707482	-1.99416	0.0461351	0.137209	Non-differential			GO:0000083	obsolete regulation of transcription involved in G1/S transition of mitotic cell cycle	BP	26.1379	-0.787102	0.387105	-2.03331	0.0420217	0.0607553	Non-differential
GO:0000086	G2/M transition of mitotic cell cycle	BP	142.952	0.470571	0.145517	3.23379	0.00122159	0.00371779	Pre			GO:0000086	G2/M transition of mitotic cell cycle	BP	97.3481	0.110465	0.245823	0.449368	0.653166	0.775346	Non-differential			GO:0000086	G2/M transition of mitotic cell cycle	BP	147.171	0.428584	0.10971	3.9065	9.36416e-05	0.000209304	Pre
GO:0000096	sulfur amino acid metabolic process	BP	31020.1	-0.444273	0.0868913	-5.11297	3.17e-07	3.38e-06	Active			GO:0000096	sulfur amino acid metabolic process	BP	32562.2	0.0773334	0.145428	0.531765	0.594888	0.728236	Non-differential			GO:0000096	sulfur amino acid metabolic process	BP	34428	-0.470995	0.08484	-5.55157	2.8312e-08	1.05033e-07	Post
GO:0000097	sulfur amino acid biosynthetic process	BP	24638.3	-0.399905	0.0811693	-4.9268	8.36e-07	7.59e-06	Active			GO:0000097	sulfur amino acid biosynthetic process	BP	25328.5	0.0723955	0.138936	0.52107	0.602318	0.734624	Non-differential			GO:0000097	sulfur amino acid biosynthetic process	BP	27185.3	-0.422403	0.0823452	-5.12966	2.90271e-07	9.28227e-07	Post
GO:0000098	sulfur amino acid catabolic process	BP	1594.23	-0.416027	0.111826	-3.72032	0.00019897	0.00078544	Active			GO:0000098	sulfur amino acid catabolic process	BP	1807.18	0.274338	0.180301	1.52155	0.128122	0.267267	Non-differential			GO:0000098	sulfur amino acid catabolic process	BP	1896.96	-0.639302	0.106357	-6.01091	1.84479e-09	7.97255e-09	Post
GO:0000099	sulfur amino acid transmembrane transporter activity	MF	108.423	-0.229092	0.21117	-1.08487	0.277979	0.376346	Non-differential			GO:0000099	sulfur amino acid transmembrane transporter activity	MF	143.818	0.712738	0.375223	1.8995	0.0574982	0.156832	Non-differential			GO:0000099	sulfur amino acid transmembrane transporter activity	MF	150.367	-0.927938	0.201317	-4.60933	4.03968e-06	1.09409e-05	Post
GO:0000101	sulfur amino acid transport	BP	230.501	-1.49374	0.245318	-6.08897	1.14e-09	3.14e-08	Active			GO:0000101	sulfur amino acid transport	BP	362.253	0.125863	0.335536	0.375109	0.707579	0.815546	Non-differential			GO:0000101	sulfur amino acid transport	BP	288.394	-1.56146	0.167401	-9.32764	1.08254e-20	2.09488e-19	Post
GO:0000103	sulfate assimilation	BP	2628.76	-0.600279	0.0593311	-10.1175	4.62e-24	3.36e-21	Active			GO:0000103	sulfate assimilation	BP	2940.2	0.0611931	0.186413	0.328267	0.74271	0.840274	Non-differential			GO:0000103	sulfate assimilation	BP	2956.8	-0.622131	0.126475	-4.91901	8.6985e-07	2.60791e-06	Post
GO:0000104	succinate dehydrogenase activity	MF	4175.39	-0.0211315	0.0892352	-0.236806	0.812807	0.859286	Non-differential			GO:0000104	succinate dehydrogenase activity	MF	3630.08	0.0857189	0.180732	0.474288	0.635295	0.760522	Non-differential			GO:0000104	succinate dehydrogenase activity	MF	4465.91	-0.0598458	0.113755	-0.526093	0.598824	0.661746	Non-differential
GO:0000105	histidine biosynthetic process	BP	12313.8	-0.297239	0.0807864	-3.67932	0.00023386	0.00089893	Active			GO:0000105	histidine biosynthetic process	BP	12405	0.12793	0.143335	0.892524	0.372112	0.533886	Non-differential			GO:0000105	histidine biosynthetic process	BP	13699	-0.372794	0.0783389	-4.75873	1.94812e-06	5.58693e-06	Post
GO:0000107	imidazoleglycerol-phosphate synthase activity	MF	3755.85	-0.15745	0.0632478	-2.48941	0.0127954	0.0280661	Active			GO:0000107	imidazoleglycerol-phosphate synthase activity	MF	3521.19	0.106578	0.0983071	1.08413	0.278307	0.442274	Non-differential			GO:0000107	imidazoleglycerol-phosphate synthase activity	MF	4088.42	-0.210185	0.0447872	-4.69296	2.69274e-06	7.582e-06	Post
GO:0000109	nucleotide-excision repair complex	CC	13.8657	-1.54998	0.52279	-2.96483	0.00302854	0.00807883	Active			GO:0000109	nucleotide-excision repair complex	CC	14.8204	-0.938994	0.846029	-1.10988	0.267049	0.430494	Non-differential			GO:0000109	nucleotide-excision repair complex	CC	10.7783	-0.599845	0.506779	-1.18364	0.236554	0.29207	Non-differential
GO:0000112	nucleotide-excision repair factor 3 complex	CC	6.75899	-6.11131	1.65677	-3.68869	0.00022541	0.00087243	Active			GO:0000112	nucleotide-excision repair factor 3 complex	CC	8.34841	-2.52369	1.25388	-2.0127	0.0441461	0.133173	Non-differential			GO:0000112	nucleotide-excision repair factor 3 complex	CC	1.84683	-3.52525	1.14518	-3.07835	0.00208152	0.0037757	Post
GO:0000113	nucleotide-excision repair factor 4 complex	CC	0.210647	-0.791406	2.73215	-0.289664	0.772073	1	Non-differential			GO:0000113	nucleotide-excision repair factor 4 complex	CC	0.0604335	-1.07578	3.25776	-0.33022	0.741233	1	Non-differential			GO:0000113	nucleotide-excision repair factor 4 complex	CC	0.129899	0.328674	3.08457	0.106554	0.915143	0.932713	Non-differential
GO:0000118	histone deacetylase complex	CC	154.615	0.437606	0.150959	2.89884	0.00374548	0.00969567	Pre			GO:0000118	histone deacetylase complex	CC	109.53	0.14259	0.308908	0.461593	0.644373	0.768365	Non-differential			GO:0000118	histone deacetylase complex	CC	160.7	0.360588	0.155722	2.31559	0.0205805	0.0315752	Pre
GO:0000120	RNA polymerase I transcription regulator complex	CC	0.640225	-1.03698	1.39504	-0.74333	0.457282	0.554188	Non-differential			GO:0000120	RNA polymerase I transcription regulator complex	CC	0.607582	-0.694672	2.07991	-0.333991	0.738386	1	Non-differential			GO:0000120	RNA polymerase I transcription regulator complex	CC	0.574155	-0.265134	1.42948	-0.185477	0.852855	0.882278	Non-differential
GO:0000121	glycerol-1-phosphatase activity	MF	226.66	-1.34518	0.200162	-6.72046	1.81e-11	9.14e-10	Active			GO:0000121	glycerol-1-phosphatase activity	MF	482.778	0.837444	0.332828	2.51614	0.0118647	0.0557206	Non-differential			GO:0000121	glycerol-1-phosphatase activity	MF	403.414	-2.13797	0.226917	-9.42179	4.43457e-21	9.0345e-20	Post
GO:0000122	negative regulation of transcription by RNA polymerase II	BP	1374.99	0.266797	0.0817998	3.26159	0.00110789	0.00342381	Pre			GO:0000122	negative regulation of transcription by RNA polymerase II	BP	818.772	-0.495295	0.170766	-2.90043	0.00372653	0.0259445	Active			GO:0000122	negative regulation of transcription by RNA polymerase II	BP	1243.08	0.811776	0.0801547	10.1276	4.16701e-24	1.21397e-22	Pre
GO:0000123	histone acetyltransferase complex	CC	126.753	0.495886	0.180423	2.74847	0.00598745	0.0144795	Pre			GO:0000123	histone acetyltransferase complex	CC	87.4956	0.145841	0.490877	0.297103	0.766388	0.856102	Non-differential			GO:0000123	histone acetyltransferase complex	CC	118.541	0.831883	0.173639	4.79087	1.6606e-06	4.81873e-06	Pre
GO:0000124	SAGA complex	CC	25.4581	0.332066	0.26902	1.23436	0.21707	0.307701	Non-differential			GO:0000124	SAGA complex	CC	8.62739	-2.30198	0.53329	-4.31656	1.58479e-05	0.000680169	Active			GO:0000124	SAGA complex	CC	18.3151	2.73692	0.323597	8.45782	2.72417e-17	3.45929e-16	Pre
GO:0000125	SAGA complex	CC	0.341596	-1.8977	2.42839	-0.781463	0.43453	1	Non-differential			GO:0000125	SAGA complex	CC	0.517867	-0.675857	2.86134	-0.236203	0.813275	1	Non-differential			GO:0000125	SAGA complex	CC	0.313433	-1.17468	2.13243	-0.550863	0.581728	0.645365	Non-differential
GO:0000127	transcription factor TFIIIC complex	CC	15.7344	0.574921	0.374093	1.53684	0.124333	0.195582	Non-differential			GO:0000127	transcription factor TFIIIC complex	CC	5.95368	-1.36373	0.835693	-1.63186	0.10271	0.231106	Non-differential			GO:0000127	transcription factor TFIIIC complex	CC	12.4822	2.00692	0.384447	5.22028	1.78649e-07	5.87168e-07	Pre
GO:0000128	flocculation	BP	0.343979	-0.653098	2.17004	-0.300962	0.763444	1	Non-differential			GO:0000128	flocculation	BP	0.282857	-0.704929	3.2472	-0.217089	0.828139	1	Non-differential			GO:0000128	flocculation	BP	0.330898	0.119803	1.81059	0.066168	0.947244	0.959496	Non-differential
GO:0000131	incipient cellular bud site	CC	75.8594	0.383342	0.210261	1.82317	0.0682772	0.118875	Non-differential			GO:0000131	incipient cellular bud site	CC	42.4569	-0.45	0.36415	-1.23575	0.21655	0.373381	Non-differential			GO:0000131	incipient cellular bud site	CC	69.1624	0.911009	0.184141	4.94735	7.52307e-07	2.28073e-06	Pre
GO:0000132	establishment of mitotic spindle orientation	BP	111.98	1.08884	0.222501	4.89365	9.9e-07	8.77e-06	Pre			GO:0000132	establishment of mitotic spindle orientation	BP	36.7115	-0.861069	0.366698	-2.34817	0.0188659	0.0756491	Non-differential			GO:0000132	establishment of mitotic spindle orientation	BP	95.4179	2.03088	0.149308	13.6019	3.90067e-42	1.0857e-39	Pre
GO:0000133	polarisome	CC	3.43714	0.686752	0.940205	0.730428	0.465129	0.56172	Non-differential			GO:0000133	polarisome	CC	0.729918	-3.06729	2.41917	-1.26791	0.20483	1	Non-differential			GO:0000133	polarisome	CC	2.43739	3.9461	1.07887	3.65764	0.000254552	0.000534782	Pre
GO:0000136	mannan polymerase complex	CC	2.53732	0.536534	0.870852	0.616102	0.537827	0.628441	Non-differential			GO:0000136	mannan polymerase complex	CC	9.08912	3.03023	0.807237	3.75383	0.000174156	0.00330619	Post			GO:0000136	mannan polymerase complex	CC	8.90141	-2.45999	0.494138	-4.97834	6.41307e-07	1.95979e-06	Post
GO:0000137	Golgi cis cisterna	CC	16.9898	1.20253	0.411505	2.92226	0.00347498	0.00909137	Pre			GO:0000137	Golgi cis cisterna	CC	12.1468	0.978178	0.500949	1.95265	0.0508611	0.14622	Non-differential			GO:0000137	Golgi cis cisterna	CC	20.2547	0.275059	0.311638	0.882625	0.377439	0.442793	Non-differential
GO:0000138	Golgi trans cisterna	CC	73.2158	0.44354	0.256122	1.73175	0.0833175	0.139982	Non-differential			GO:0000138	Golgi trans cisterna	CC	27.4651	-1.60681	0.458044	-3.50799	0.000451506	0.00661063	Active			GO:0000138	Golgi trans cisterna	CC	56.1806	2.11289	0.250105	8.44803	2.96247e-17	3.74114e-16	Pre
GO:0000139	Golgi membrane	CC	655.201	0.556272	0.123759	4.49479	6.96e-06	4.57e-05	Pre			GO:0000139	Golgi membrane	CC	413.985	0.0168179	0.29517	0.0569772	0.954563	0.973945	Non-differential			GO:0000139	Golgi membrane	CC	653.568	0.600417	0.153885	3.90174	9.55045e-05	0.00021319	Pre
GO:0000140	acylglycerone-phosphate reductase activity	MF	13.9194	0.260905	0.401025	0.650596	0.515308	0.608284	Non-differential			GO:0000140	acylglycerone-phosphate reductase activity	MF	12.0363	0.419014	0.745111	0.562351	0.573877	0.711594	Non-differential			GO:0000140	acylglycerone-phosphate reductase activity	MF	15.8884	-0.0352867	0.45917	-0.0768491	0.938744	0.952724	Non-differential
GO:0000142	cellular bud neck contractile ring	CC	2.32653	1.42097	1.08449	1.31027	0.190106	0.277083	Non-differential			GO:0000142	cellular bud neck contractile ring	CC	0.369826	-2.54194	3.20118	-0.794063	0.427159	1	Non-differential			GO:0000142	cellular bud neck contractile ring	CC	1.67246	3.8382	1.06893	3.59069	0.000329803	0.000682296	Pre
GO:0000144	cellular bud neck septin ring	CC	11.9393	0.588188	0.410348	1.43339	0.151748	0.229971	Non-differential			GO:0000144	cellular bud neck septin ring	CC	19.4135	1.86358	0.562646	3.31217	0.000925749	0.0107531	Post			GO:0000144	cellular bud neck septin ring	CC	22.5534	-1.17464	0.327131	-3.59074	0.000329745	0.000682296	Post
GO:0000145	exocyst	CC	1.95099	-0.233258	0.859375	-0.271428	0.786062	0.838708	Non-differential			GO:0000145	exocyst	CC	2.34297	0.600419	1.12274	0.53478	0.592802	0.726866	Non-differential			GO:0000145	exocyst	CC	2.56699	-0.75665	0.685379	-1.10399	0.269599	0.328301	Non-differential
GO:0000146	microfilament motor activity	MF	23.033	0.652086	0.378451	1.72304	0.0848812	0.142268	Non-differential			GO:0000146	microfilament motor activity	MF	10.2008	-0.542926	0.952038	-0.570277	0.56849	0.706477	Non-differential			GO:0000146	microfilament motor activity	MF	20.5266	1.37307	0.43699	3.14212	0.00167729	0.00308567	Pre
GO:0000147	actin cortical patch assembly	BP	14.3387	0.214383	0.367878	0.582756	0.560058	0.64809	Non-differential			GO:0000147	actin cortical patch assembly	BP	9.02375	-0.311219	0.832199	-0.373972	0.708425	0.816259	Non-differential			GO:0000147	actin cortical patch assembly	BP	13.608	0.660534	0.47832	1.38094	0.167296	0.214092	Non-differential
GO:0000148	1,3-beta-D-glucan synthase complex	CC	23.6799	1.20031	0.408492	2.9384	0.00329909	0.00869027	Pre			GO:0000148	1,3-beta-D-glucan synthase complex	CC	4.59737	-2.29446	1.23501	-1.85786	0.0631895	0.16706	Non-differential			GO:0000148	1,3-beta-D-glucan synthase complex	CC	18.3781	3.58151	0.425859	8.41007	4.09765e-17	5.08737e-16	Pre
GO:0000149	SNARE binding	MF	50.5962	-1.9343	0.394153	-4.90748	9.23e-07	8.26e-06	Active			GO:0000149	SNARE binding	MF	69.4157	-0.480372	0.494667	-0.971102	0.331498	0.495754	Non-differential			GO:0000149	SNARE binding	MF	48.1397	-1.38154	0.262649	-5.26001	1.44048e-07	4.85271e-07	Post
GO:0000150	DNA strand exchange activity	MF	1954.91	-0.255939	0.0839108	-3.05014	0.00228737	0.00635565	Active			GO:0000150	DNA strand exchange activity	MF	2589.51	0.728683	0.144033	5.05915	4.2114e-07	5.2467e-05	Post			GO:0000150	DNA strand exchange activity	MF	2721.09	-0.93366	0.0830576	-11.2411	2.56108e-29	1.31877e-27	Post
GO:0000151	ubiquitin ligase complex	CC	974.884	0.733184	0.0970966	7.55108	4.32e-14	4.73e-12	Pre			GO:0000151	ubiquitin ligase complex	CC	465.463	-0.427049	0.176701	-2.41679	0.015658	0.0665021	Non-differential			GO:0000151	ubiquitin ligase complex	CC	883.064	1.21226	0.0800208	15.1493	7.65764e-52	8.30129e-49	Pre
GO:0000152	nuclear ubiquitin ligase complex	CC	315.056	0.760054	0.126833	5.99254	2.07e-09	5.15e-08	Pre			GO:0000152	nuclear ubiquitin ligase complex	CC	131.434	-0.747075	0.251488	-2.97062	0.002972	0.0227323	Active			GO:0000152	nuclear ubiquitin ligase complex	CC	271.548	1.56814	0.128053	12.246	1.76581e-34	1.77417e-32	Pre
GO:0000153	cytoplasmic ubiquitin ligase complex	CC	43.4062	-1.43518	0.352412	-4.07244	4.65e-05	0.00022714	Active			GO:0000153	cytoplasmic ubiquitin ligase complex	CC	42.3708	-1.06427	0.513056	-2.07438	0.038044	0.119886	Non-differential			GO:0000153	cytoplasmic ubiquitin ligase complex	CC	32.7683	-0.316357	0.294939	-1.07262	0.283442	0.343213	Non-differential
GO:0000154	rRNA modification	BP	21800.3	-0.316121	0.0919948	-3.43629	0.00058974	0.00199739	Active			GO:0000154	rRNA modification	BP	24674.9	0.362279	0.1532	2.36475	0.0180424	0.0735305	Non-differential			GO:0000154	rRNA modification	BP	26470.3	-0.626348	0.0872123	-7.18188	6.87581e-13	4.80786e-12	Post
GO:0000155	phosphorelay sensor kinase activity	MF	2966.78	0.0391492	0.0589631	0.663962	0.506715	0.599966	Non-differential			GO:0000155	phosphorelay sensor kinase activity	MF	2733.37	0.268333	0.107404	2.49835	0.0124772	0.0577061	Non-differential			GO:0000155	phosphorelay sensor kinase activity	MF	3337.38	-0.178528	0.0624889	-2.85695	0.00427729	0.00743267	Post
GO:0000156	phosphorelay response regulator activity	MF	1465.89	0.0327343	0.0573884	0.570398	0.568408	0.654012	Non-differential			GO:0000156	phosphorelay response regulator activity	MF	1342.91	0.248062	0.150743	1.64559	0.0998474	0.226771	Non-differential			GO:0000156	phosphorelay response regulator activity	MF	1640.13	-0.16057	0.0730083	-2.19934	0.0278535	0.0416328	Post
GO:0000159	protein phosphatase type 2A complex	CC	36.5424	0.622012	0.38523	1.61465	0.106386	0.171856	Non-differential			GO:0000159	protein phosphatase type 2A complex	CC	10.1882	-2.62978	0.941497	-2.79319	0.00521905	0.0323531	Active			GO:0000159	protein phosphatase type 2A complex	CC	26.3982	3.30656	0.422099	7.83361	4.7406e-15	4.43627e-14	Pre
GO:0000160	phosphorelay signal transduction system	BP	7759.56	-0.209513	0.0788174	-2.6582	0.00785587	0.0183207	Active			GO:0000160	phosphorelay signal transduction system	BP	8290.26	0.34023	0.136294	2.4963	0.0125497	0.0579528	Non-differential			GO:0000160	phosphorelay signal transduction system	BP	9222.99	-0.499133	0.0806685	-6.18746	6.11413e-10	2.81414e-09	Post
GO:0000161	osmosensory signaling MAPK cascade	BP	85.4877	0.422397	0.208515	2.02574	0.0427915	0.0794953	Non-differential			GO:0000161	osmosensory signaling MAPK cascade	BP	38.1935	-1.05445	0.42723	-2.46811	0.0135827	0.061071	Non-differential			GO:0000161	osmosensory signaling MAPK cascade	BP	70.1568	1.54481	0.205774	7.50731	6.03554e-14	4.85222e-13	Pre
GO:0000162	tryptophan biosynthetic process	BP	12672.2	-0.26931	0.0988028	-2.72573	0.006416	0.0153964	Active			GO:0000162	tryptophan biosynthetic process	BP	12648.2	0.139094	0.148591	0.936087	0.349228	0.510649	Non-differential			GO:0000162	tryptophan biosynthetic process	BP	14109.6	-0.355266	0.0790428	-4.4946	6.96993e-06	1.82414e-05	Post
GO:0000164	protein phosphatase type 1 complex	CC	12.0803	-0.413615	0.40128	-1.03074	0.302662	0.400196	Non-differential			GO:0000164	protein phosphatase type 1 complex	CC	14.5112	0.387905	0.485235	0.799417	0.424049	0.580056	Non-differential			GO:0000164	protein phosphatase type 1 complex	CC	14.9722	-0.763714	0.333421	-2.29054	0.0219899	0.0335352	Post
GO:0000165	MAPK cascade	BP	347.428	0.223654	0.138757	1.61184	0.106997	0.172614	Non-differential			GO:0000165	MAPK cascade	BP	212.397	-0.50316	0.202033	-2.49049	0.0127566	0.0586805	Non-differential			GO:0000165	MAPK cascade	BP	313.7	0.765493	0.080898	9.46244	3.00828e-21	6.30974e-20	Pre
GO:0000166	nucleotide binding	MF	125978	-0.310777	0.0736211	-4.2213	2.43e-05	0.00013081	Active			GO:0000166	nucleotide binding	MF	129012	0.150541	0.121829	1.23568	0.216577	0.373381	Non-differential			GO:0000166	nucleotide binding	MF	141561	-0.410465	0.070237	-5.844	5.0963e-09	2.08271e-08	Post
GO:0000167	osmosensory signaling MAPK cascade	BP	0.976552	0.85119	1.27303	0.668632	0.503731	0.596844	Non-differential			GO:0000167	osmosensory signaling MAPK cascade	BP	1.28151	1.63832	1.56573	1.04636	0.295394	0.458344	Non-differential			GO:0000167	osmosensory signaling MAPK cascade	BP	1.68343	-0.699646	0.838812	-0.834091	0.40423	0.470338	Non-differential
GO:0000170	sphingosine hydroxylase activity	MF	54.9495	0.778164	0.249429	3.11978	0.00180988	0.00518349	Pre			GO:0000170	sphingosine hydroxylase activity	MF	27.7708	-0.195666	0.484429	-0.40391	0.686279	0.799938	Non-differential			GO:0000170	sphingosine hydroxylase activity	MF	52.0452	1.05031	0.272355	3.85641	0.000115063	0.000254096	Pre
GO:0000175	3'-5'-RNA exonuclease activity	MF	4612.33	-0.573192	0.11023	-5.19999	1.99e-07	2.27e-06	Active			GO:0000175	3'-5'-RNA exonuclease activity	MF	4417.94	-0.262202	0.154109	-1.70141	0.0888666	0.210159	Non-differential			GO:0000175	3'-5'-RNA exonuclease activity	MF	4584.26	-0.253757	0.0900775	-2.8171	0.00484594	0.00834687	Post
GO:0000176	nuclear exosome (RNase complex)	CC	11.1985	1.45159	0.460522	3.15206	0.00162124	0.00473916	Pre			GO:0000176	nuclear exosome (RNase complex)	CC	8.68507	1.49242	0.730328	2.04349	0.041004	0.126764	Non-differential			GO:0000176	nuclear exosome (RNase complex)	CC	14.5381	0.100783	0.341436	0.295174	0.767861	0.809357	Non-differential
GO:0000177	cytoplasmic exosome (RNase complex)	CC	14.0954	1.8025	0.462427	3.89791	9.7e-05	0.0004247	Pre			GO:0000177	cytoplasmic exosome (RNase complex)	CC	6.19059	0.814167	0.840807	0.968316	0.332887	0.49626	Non-differential			GO:0000177	cytoplasmic exosome (RNase complex)	CC	14.7876	1.11129	0.433143	2.56564	0.0102984	0.0167575	Pre
GO:0000178	exosome (RNase complex)	CC	48.0082	1.60644	0.26231	6.12421	9.11e-10	2.59e-08	Pre			GO:0000178	exosome (RNase complex)	CC	16.6481	0.145398	0.564148	0.257729	0.796616	0.872857	Non-differential			GO:0000178	exosome (RNase complex)	CC	45.6941	1.61143	0.206254	7.81285	5.59076e-15	5.14075e-14	Pre
GO:0000179	rRNA (adenine-N6,N6-)-dimethyltransferase activity	MF	2922.94	-0.263984	0.0924504	-2.85541	0.00429807	0.0109258	Active			GO:0000179	rRNA (adenine-N6,N6-)-dimethyltransferase activity	MF	2926.92	0.149829	0.135861	1.10282	0.270107	0.434049	Non-differential			GO:0000179	rRNA (adenine-N6,N6-)-dimethyltransferase activity	MF	3264.32	-0.360388	0.0719386	-5.00967	5.45239e-07	1.68219e-06	Post
GO:0000182	rDNA binding	MF	1.34732	-0.995537	1.03028	-0.966281	0.333904	0.434383	Non-differential			GO:0000182	rDNA binding	MF	2.17262	0.46321	1.28989	0.359108	0.719515	0.823896	Non-differential			GO:0000182	rDNA binding	MF	1.9716	-1.39702	0.918333	-1.52126	0.128194	0.167912	Non-differential
GO:0000183	rDNA heterochromatin formation	BP	166.545	-1.78079	0.484768	-3.67348	0.00023927	0.00091488	Active			GO:0000183	rDNA heterochromatin formation	BP	142.395	-1.95245	0.541025	-3.60879	0.000307623	0.00503995	Active			GO:0000183	rDNA heterochromatin formation	BP	93.8037	0.235845	0.222903	1.05806	0.290026	0.350141	Non-differential
GO:0000184	nuclear-transcribed mRNA catabolic process, nonsense-mediated decay	BP	224.971	0.781553	0.187625	4.1655	3.11e-05	0.00016174	Pre			GO:0000184	nuclear-transcribed mRNA catabolic process, nonsense-mediated decay	BP	93.4359	-0.721099	0.369885	-1.94952	0.051233	0.146731	Non-differential			GO:0000184	nuclear-transcribed mRNA catabolic process, nonsense-mediated decay	BP	194.396	1.55918	0.166054	9.38955	6.02563e-21	1.20612e-19	Pre
GO:0000185	obsolete activation of MAPKKK activity	BP	23.8197	0.214169	0.288099	0.743388	0.457247	0.554188	Non-differential			GO:0000185	obsolete activation of MAPKKK activity	BP	15.485	-0.286366	0.386798	-0.74035	0.459087	0.610891	Non-differential			GO:0000185	obsolete activation of MAPKKK activity	BP	22.7106	0.564827	0.225046	2.50983	0.012079	0.0194337	Pre
GO:0000186	obsolete activation of MAPKK activity	BP	90.9874	0.159305	0.143788	1.10792	0.267896	0.365139	Non-differential			GO:0000186	obsolete activation of MAPKK activity	BP	59.6938	-0.377223	0.28743	-1.3124	0.189386	0.343429	Non-differential			GO:0000186	obsolete activation of MAPKK activity	BP	84.4414	0.583526	0.151603	3.84905	0.000118575	0.000261068	Pre
GO:0000187	obsolete activation of MAPK activity	BP	343.903	0.411483	0.189504	2.17137	0.0299034	0.0583677	Non-differential			GO:0000187	obsolete activation of MAPK activity	BP	218.172	-0.176721	0.295301	-0.598442	0.549545	0.690637	Non-differential			GO:0000187	obsolete activation of MAPK activity	BP	331.764	0.623639	0.139109	4.48311	7.35635e-06	1.92015e-05	Pre
GO:0000188	obsolete inactivation of MAPK activity	BP	18.2601	0.986667	0.344987	2.86001	0.00423622	0.0107966	Pre			GO:0000188	obsolete inactivation of MAPK activity	BP	17.4751	1.30469	0.481473	2.70978	0.00673275	0.0381429	Post			GO:0000188	obsolete inactivation of MAPK activity	BP	24.939	-0.24384	0.259741	-0.938783	0.347842	0.412085	Non-differential
GO:0000196	cell wall integrity MAPK cascade	BP	22.8464	0.802439	0.332343	2.41449	0.0157572	0.0336042	Pre			GO:0000196	cell wall integrity MAPK cascade	BP	7.283	-1.40908	0.626277	-2.24993	0.0244533	0.0900624	Non-differential			GO:0000196	cell wall integrity MAPK cascade	BP	18.354	2.32504	0.328156	7.08517	1.38879e-12	9.29634e-12	Pre
GO:0000209	protein polyubiquitination	BP	457.165	0.729127	0.146082	4.99121	6e-07	5.77e-06	Pre			GO:0000209	protein polyubiquitination	BP	341.873	0.570424	0.533778	1.06865	0.285226	0.449205	Non-differential			GO:0000209	protein polyubiquitination	BP	513.635	0.23955	0.340527	0.703469	0.481763	0.548438	Non-differential
GO:0000210	NAD+ diphosphatase activity	MF	34.3223	-0.471701	0.279912	-1.68517	0.0919549	0.152124	Non-differential			GO:0000210	NAD+ diphosphatase activity	MF	31.2553	-0.297842	0.471786	-0.631308	0.527839	0.673262	Non-differential			GO:0000210	NAD+ diphosphatase activity	MF	33.2671	-0.140285	0.31565	-0.444432	0.65673	0.714941	Non-differential
GO:0000212	meiotic spindle organization	BP	70.1613	0.379047	0.180934	2.09495	0.0361755	0.0688936	Non-differential			GO:0000212	meiotic spindle organization	BP	45.4063	-0.165407	0.427848	-0.386603	0.69905	0.809303	Non-differential			GO:0000212	meiotic spindle organization	BP	67.7731	0.581171	0.233284	2.49125	0.0127294	0.0203909	Pre
GO:0000213	tRNA-intron endonuclease activity	MF	0.267829	-2.59052	3.31706	-0.780967	0.434822	1	Non-differential			GO:0000213	tRNA-intron endonuclease activity	MF	3.01305	2.41508	1.77757	1.35864	0.174261	0.325481	Non-differential			GO:0000213	tRNA-intron endonuclease activity	MF	2.25616	-4.96789	1.58808	-3.12823	0.00175863	0.0032242	Post
GO:0000214	tRNA-intron endonuclease complex	CC	0.267829	-2.59052	3.31706	-0.780967	0.434822	1	Non-differential			GO:0000214	tRNA-intron endonuclease complex	CC	3.01305	2.41508	1.77757	1.35864	0.174261	0.325481	Non-differential			GO:0000214	tRNA-intron endonuclease complex	CC	2.25616	-4.96789	1.58808	-3.12823	0.00175863	0.0032242	Post
GO:0000215	tRNA 2'-phosphotransferase activity	MF	0.357105	-2.92626	3.30066	-0.886569	0.375311	1	Non-differential			GO:0000215	tRNA 2'-phosphotransferase activity	MF	57.6694	6.44433	1.94661	3.31054	0.000931151	0.0107683	Post			GO:0000215	tRNA 2'-phosphotransferase activity	MF	46.8128	-9.33261	1.73909	-5.36638	8.03311e-08	2.80866e-07	Post
GO:0000217	DNA secondary structure binding	MF	724.242	-0.119376	0.114518	-1.04242	0.297219	0.39576	Non-differential			GO:0000217	DNA secondary structure binding	MF	932.59	0.793332	0.276851	2.86555	0.00416283	0.0280567	Post			GO:0000217	DNA secondary structure binding	MF	1009.26	-0.862083	0.178186	-4.83811	1.31078e-06	3.84645e-06	Post
GO:0000221	vacuolar proton-transporting V-type ATPase, V1 domain	CC	0.266662	-1.17855	3.07499	-0.383269	0.701521	1	Non-differential			GO:0000221	vacuolar proton-transporting V-type ATPase, V1 domain	CC	0.464556	0.140085	2.48954	0.0562695	0.955127	1	Non-differential			GO:0000221	vacuolar proton-transporting V-type ATPase, V1 domain	CC	0.299513	-1.268	2.08888	-0.607021	0.543837	0.6097	Non-differential
GO:0000224	peptide-N4-(N-acetyl-beta-glucosaminyl)asparagine amidase activity	MF	128.932	-1.64476	0.224027	-7.34178	2.11e-13	1.83e-11	Active			GO:0000224	peptide-N4-(N-acetyl-beta-glucosaminyl)asparagine amidase activity	MF	235.449	0.323729	0.342234	0.945929	0.344185	0.50637	Non-differential			GO:0000224	peptide-N4-(N-acetyl-beta-glucosaminyl)asparagine amidase activity	MF	183.467	-1.93885	0.257452	-7.53089	5.03962e-14	4.09633e-13	Post
GO:0000225	N-acetylglucosaminylphosphatidylinositol deacetylase activity	MF	0.240123	-0.858652	3.19255	-0.268955	0.787965	1	Non-differential			GO:0000225	N-acetylglucosaminylphosphatidylinositol deacetylase activity	MF	1.25848	2.37847	1.81236	1.31236	0.189398	0.343429	Non-differential			GO:0000225	N-acetylglucosaminylphosphatidylinositol deacetylase activity	MF	1.08801	-3.12741	1.437	-2.17634	0.0295295	0.0439719	Post
GO:0000226	microtubule cytoskeleton organization	BP	765.772	-0.074433	0.0817037	-0.911012	0.362289	0.464839	Non-differential			GO:0000226	microtubule cytoskeleton organization	BP	602.075	-0.225644	0.199796	-1.12937	0.258741	0.421861	Non-differential			GO:0000226	microtubule cytoskeleton organization	BP	747.452	0.195848	0.0995759	1.96682	0.049204	0.0702617	Non-differential
GO:0000228	nuclear chromosome	CC	1730.45	-0.242165	0.0981524	-2.46723	0.0136161	0.029546	Active			GO:0000228	nuclear chromosome	CC	1343.28	-0.447132	0.207958	-2.15011	0.0315465	0.106868	Non-differential			GO:0000228	nuclear chromosome	CC	1606.92	0.252868	0.0991075	2.55146	0.0107274	0.0174088	Pre
GO:0000229	obsolete cytoplasmic chromosome	CC	132.685	0.140118	0.162079	0.864502	0.387312	0.489931	Non-differential			GO:0000229	obsolete cytoplasmic chromosome	CC	110.45	0.166155	0.398362	0.417095	0.676609	0.792994	Non-differential			GO:0000229	obsolete cytoplasmic chromosome	CC	142.479	0.0469513	0.226119	0.20764	0.83551	0.867215	Non-differential
GO:0000234	phosphoethanolamine N-methyltransferase activity	MF	64.9342	0.984601	0.212852	4.62575	3.73e-06	2.72e-05	Pre			GO:0000234	phosphoethanolamine N-methyltransferase activity	MF	19.3584	-1.22301	0.596976	-2.04868	0.0404936	0.125554	Non-differential			GO:0000234	phosphoethanolamine N-methyltransferase activity	MF	52.9208	2.3369	0.31822	7.34368	2.07796e-13	1.56432e-12	Pre
GO:0000235	astral microtubule	CC	17.1873	0.749403	0.336212	2.22896	0.0258165	0.0515227	Non-differential			GO:0000235	astral microtubule	CC	9.20499	-0.0179798	0.569776	-0.0315559	0.974826	0.985761	Non-differential			GO:0000235	astral microtubule	CC	16.898	0.887405	0.289166	3.06885	0.00214886	0.00388929	Pre
GO:0000242	pericentriolar material	CC	57.5491	0.253506	0.198092	1.27974	0.200636	0.289635	Non-differential			GO:0000242	pericentriolar material	CC	27.5187	-1.1788	0.407426	-2.89328	0.0038124	0.0263258	Active			GO:0000242	pericentriolar material	CC	45.5949	1.45492	0.236319	6.15661	7.4317e-10	3.37979e-09	Pre
GO:0000243	commitment complex	CC	10.8991	-0.0555371	0.411764	-0.134876	0.89271	0.921006	Non-differential			GO:0000243	commitment complex	CC	11.0632	0.406409	0.749073	0.54255	0.58744	0.722223	Non-differential			GO:0000243	commitment complex	CC	12.9036	-0.380307	0.460356	-0.826116	0.408738	0.474967	Non-differential
GO:0000244	spliceosomal tri-snRNP complex assembly	BP	27.608	1.75266	0.412239	4.25156	2.12e-05	0.00011655	Pre			GO:0000244	spliceosomal tri-snRNP complex assembly	BP	3.72099	-2.48543	1.30208	-1.90881	0.056286	0.15541	Non-differential			GO:0000244	spliceosomal tri-snRNP complex assembly	BP	21.9524	4.281	0.497856	8.59886	8.05089e-18	1.09383e-16	Pre
GO:0000245	spliceosomal complex assembly	BP	94.9711	0.705849	0.187561	3.76329	0.00016769	0.00067805	Pre			GO:0000245	spliceosomal complex assembly	BP	45.3077	-0.441624	0.287579	-1.53566	0.124621	0.262037	Non-differential			GO:0000245	spliceosomal complex assembly	BP	86.1131	1.21788	0.164128	7.42032	1.16833e-13	9.03649e-13	Pre
GO:0000246	delta24(24-1) sterol reductase activity	MF	5.78463	0.639108	0.619808	1.03114	0.302476	0.400155	Non-differential			GO:0000246	delta24(24-1) sterol reductase activity	MF	2.26781	-0.785414	1.23939	-0.633709	0.52627	0.671882	Non-differential			GO:0000246	delta24(24-1) sterol reductase activity	MF	5.03078	1.64438	0.558	2.94692	0.00320959	0.00567791	Pre
GO:0000247	C-8 sterol isomerase activity	MF	38.5859	-0.831218	0.292228	-2.84442	0.00444924	0.0112565	Active			GO:0000247	C-8 sterol isomerase activity	MF	68.2224	0.834899	0.329412	2.53452	0.0112603	0.0539021	Non-differential			GO:0000247	C-8 sterol isomerase activity	MF	62.1595	-1.60936	0.214277	-7.51064	5.88368e-14	4.73754e-13	Post
GO:0000248	C-5 sterol desaturase activity	MF	8.65223	-0.726734	0.422241	-1.72114	0.0852259	0.142712	Non-differential			GO:0000248	C-5 sterol desaturase activity	MF	13.3561	0.62137	0.465869	1.33379	0.182274	0.335118	Non-differential			GO:0000248	C-5 sterol desaturase activity	MF	12.193	-1.30855	0.281741	-4.6445	3.40896e-06	9.43994e-06	Post
GO:0000249	C-22 sterol desaturase activity	MF	1.65926	0.930992	1.18294	0.787014	0.431274	0.531696	Non-differential			GO:0000249	C-22 sterol desaturase activity	MF	0.476197	-1.53719	2.11377	-0.727229	0.467086	1	Non-differential			GO:0000249	C-22 sterol desaturase activity	MF	1.23942	2.45798	1.15676	2.12488	0.0335969	0.0495096	Pre
GO:0000250	lanosterol synthase activity	MF	24.0799	-0.347971	0.297221	-1.17075	0.241701	0.335373	Non-differential			GO:0000250	lanosterol synthase activity	MF	14.004	-1.36048	0.479679	-2.83624	0.00456487	0.0299319	Active			GO:0000250	lanosterol synthase activity	MF	18.3062	1.09521	0.269698	4.06089	4.88861e-05	0.000113813	Pre
GO:0000252	C-3 sterol dehydrogenase (C-4 sterol decarboxylase) activity	MF	23.2609	-0.0167592	0.266328	-0.062927	0.949825	0.963483	Non-differential			GO:0000252	C-3 sterol dehydrogenase (C-4 sterol decarboxylase) activity	MF	14.4443	-0.710676	0.42736	-1.66294	0.0963236	0.221488	Non-differential			GO:0000252	C-3 sterol dehydrogenase (C-4 sterol decarboxylase) activity	MF	20.418	0.784427	0.254282	3.08487	0.0020364	0.00370169	Pre
GO:0000253	3-keto sterol reductase activity	MF	266.019	-0.304457	0.096153	-3.16638	0.00154348	0.00455409	Active			GO:0000253	3-keto sterol reductase activity	MF	225.5	-0.279696	0.134044	-2.0866	0.0369241	0.117938	Non-differential			GO:0000253	3-keto sterol reductase activity	MF	260.112	0.0325734	0.0760172	0.428501	0.668286	0.722898	Non-differential
GO:0000255	allantoin metabolic process	BP	396.854	-0.356562	0.226	-1.57771	0.114632	0.182591	Non-differential			GO:0000255	allantoin metabolic process	BP	504.204	0.583608	0.387872	1.50464	0.132416	0.273177	Non-differential			GO:0000255	allantoin metabolic process	BP	526.031	-0.876539	0.22925	-3.8235	0.00013157	0.000287985	Post
GO:0000256	allantoin catabolic process	BP	321.535	-0.560875	0.267941	-2.09328	0.0363243	0.0691367	Non-differential			GO:0000256	allantoin catabolic process	BP	457.732	0.643325	0.432025	1.48909	0.136463	0.279161	Non-differential			GO:0000256	allantoin catabolic process	BP	450.876	-1.13681	0.256128	-4.43844	9.06112e-06	2.33552e-05	Post
GO:0000257	nitrilase activity	MF	132.341	-0.378211	0.182804	-2.06894	0.0385516	0.0726553	Non-differential			GO:0000257	nitrilase activity	MF	126.406	-0.0773914	0.396895	-0.194992	0.845399	0.904489	Non-differential			GO:0000257	nitrilase activity	MF	137.926	-0.257018	0.24768	-1.0377	0.299409	0.360428	Non-differential
GO:0000262	mitochondrial chromosome	CC	44.6279	0.532977	0.254108	2.09745	0.0359539	0.0685247	Non-differential			GO:0000262	mitochondrial chromosome	CC	28.8674	0.0912037	0.56268	0.162088	0.871236	0.92196	Non-differential			GO:0000262	mitochondrial chromosome	CC	45.3514	0.533542	0.349308	1.52743	0.126655	0.166054	Non-differential
GO:0000266	mitochondrial fission	BP	29.3342	0.243392	0.237507	1.02478	0.305467	0.403161	Non-differential			GO:0000266	mitochondrial fission	BP	13.3123	-1.28018	0.68543	-1.8677	0.0618039	0.164892	Non-differential			GO:0000266	mitochondrial fission	BP	22.9574	1.59438	0.402619	3.96002	7.49426e-05	0.000169999	Pre
GO:0000268	peroxisome targeting sequence binding	MF	28.912	1.24721	0.306608	4.06776	4.75e-05	0.00023112	Pre			GO:0000268	peroxisome targeting sequence binding	MF	7.85492	-1.08558	0.667771	-1.62568	0.104017	0.233114	Non-differential			GO:0000268	peroxisome targeting sequence binding	MF	24.1122	2.44815	0.343459	7.12795	1.01878e-12	6.95518e-12	Pre
GO:0000270	peptidoglycan metabolic process	BP	10960.2	-0.209272	0.0661483	-3.16368	0.00155789	0.00458288	Active			GO:0000270	peptidoglycan metabolic process	BP	12828	0.524746	0.125776	4.17206	3.01857e-05	0.00105152	Post			GO:0000270	peptidoglycan metabolic process	BP	13945.2	-0.681194	0.064922	-10.4925	9.35277e-26	3.31565e-24	Post
GO:0000271	polysaccharide biosynthetic process	BP	15806.5	-0.405056	0.0868899	-4.66172	3.14e-06	2.34e-05	Active			GO:0000271	polysaccharide biosynthetic process	BP	18070.8	0.299904	0.142276	2.1079	0.0350397	0.113982	Non-differential			GO:0000271	polysaccharide biosynthetic process	BP	18965.9	-0.653769	0.0810742	-8.06384	7.3932e-16	7.71027e-15	Post
GO:0000272	polysaccharide catabolic process	BP	5648.49	-0.393211	0.0852882	-4.61038	4.02e-06	2.89e-05	Active			GO:0000272	polysaccharide catabolic process	BP	6261.83	0.244612	0.166939	1.46528	0.142845	0.285594	Non-differential			GO:0000272	polysaccharide catabolic process	BP	6635.09	-0.589505	0.105607	-5.58208	2.37656e-08	8.91621e-08	Post
GO:0000274	mitochondrial proton-transporting ATP synthase, stator stalk	CC	15.0545	0.600747	0.425093	1.41321	0.157593	0.237665	Non-differential			GO:0000274	mitochondrial proton-transporting ATP synthase, stator stalk	CC	15.9605	1.11049	0.619981	1.79117	0.0732655	0.183778	Non-differential			GO:0000274	mitochondrial proton-transporting ATP synthase, stator stalk	CC	20.8552	-0.450733	0.331933	-1.3579	0.174494	0.222487	Non-differential
GO:0000275	mitochondrial proton-transporting ATP synthase complex, catalytic sector F(1)	CC	194.93	0.0956099	0.112017	0.853531	0.393365	0.493896	Non-differential			GO:0000275	mitochondrial proton-transporting ATP synthase complex, catalytic sector F(1)	CC	166.514	0.173327	0.244068	0.710161	0.477604	0.627663	Non-differential			GO:0000275	mitochondrial proton-transporting ATP synthase complex, catalytic sector F(1)	CC	211.093	-0.0161582	0.136552	-0.11833	0.905806	0.926268	Non-differential
GO:0000276	mitochondrial proton-transporting ATP synthase complex, coupling factor F(o)	CC	45.0527	0.108593	0.212462	0.511118	0.609268	0.689545	Non-differential			GO:0000276	mitochondrial proton-transporting ATP synthase complex, coupling factor F(o)	CC	35.346	-0.00612363	0.336159	-0.0182164	0.985466	0.992047	Non-differential			GO:0000276	mitochondrial proton-transporting ATP synthase complex, coupling factor F(o)	CC	46.5603	0.173667	0.187527	0.92609	0.354399	0.419082	Non-differential
GO:0000278	mitotic cell cycle	BP	2038.27	-0.0936395	0.0652255	-1.43563	0.151109	0.229313	Non-differential			GO:0000278	mitotic cell cycle	BP	1551.53	-0.316525	0.176531	-1.79303	0.0729679	0.183342	Non-differential			GO:0000278	mitotic cell cycle	BP	1943.9	0.275986	0.084408	3.26966	0.00107676	0.00205048	Pre
GO:0000280	nuclear division	BP	813.242	-0.196758	0.113223	-1.73778	0.082249	0.138707	Non-differential			GO:0000280	nuclear division	BP	605.294	-0.502713	0.19172	-2.62212	0.00873849	0.045427	Active			GO:0000280	nuclear division	BP	741.589	0.349929	0.0879875	3.97704	6.97799e-05	0.000158741	Pre
GO:0000281	mitotic cytokinesis	BP	717.701	0.129892	0.0693622	1.87266	0.0611151	0.108025	Non-differential			GO:0000281	mitotic cytokinesis	BP	526.036	-0.153284	0.276731	-0.553911	0.579639	0.716314	Non-differential			GO:0000281	mitotic cytokinesis	BP	704.485	0.338394	0.160667	2.10618	0.0351886	0.0516482	Non-differential
GO:0000282	cellular bud site selection	BP	29.1432	-0.0733059	0.304488	-0.240751	0.809748	0.857177	Non-differential			GO:0000282	cellular bud site selection	BP	29.4251	0.36588	0.512985	0.713237	0.475699	0.625709	Non-differential			GO:0000282	cellular bud site selection	BP	34.5125	-0.365169	0.294715	-1.23906	0.215323	0.268528	Non-differential
GO:0000286	alanine dehydrogenase activity	MF	395.52	-1.17644	0.197874	-5.94539	2.76e-09	6.6e-08	Active			GO:0000286	alanine dehydrogenase activity	MF	738.238	0.69861	0.327535	2.13293	0.0329305	0.109585	Non-differential			GO:0000286	alanine dehydrogenase activity	MF	634.171	-1.82342	0.194816	-9.3597	7.9964e-21	1.57459e-19	Post
GO:0000287	magnesium ion binding	MF	58824.2	-0.573266	0.113911	-5.03259	4.84e-07	4.78e-06	Active			GO:0000287	magnesium ion binding	MF	79350.7	0.498704	0.198103	2.5174	0.0118226	0.0555955	Non-differential			GO:0000287	magnesium ion binding	MF	78256.2	-1.02097	0.114883	-8.88712	6.27133e-19	9.82286e-18	Post
GO:0000288	nuclear-transcribed mRNA catabolic process, deadenylation-dependent decay	BP	269.331	0.538251	0.149538	3.59943	0.00031891	0.0011737	Pre			GO:0000288	nuclear-transcribed mRNA catabolic process, deadenylation-dependent decay	BP	197.957	0.332358	0.43847	0.757996	0.448453	0.602821	Non-differential			GO:0000288	nuclear-transcribed mRNA catabolic process, deadenylation-dependent decay	BP	290.726	0.282197	0.261415	1.0795	0.280365	0.33983	Non-differential
GO:0000289	nuclear-transcribed mRNA poly(A) tail shortening	BP	13.6195	-1.26432	0.357151	-3.54001	0.00040012	0.00143377	Active			GO:0000289	nuclear-transcribed mRNA poly(A) tail shortening	BP	9.73854	-2.06725	0.927615	-2.22856	0.0258431	0.0934353	Non-differential			GO:0000289	nuclear-transcribed mRNA poly(A) tail shortening	BP	7.9714	0.852304	0.525782	1.62102	0.105013	0.13997	Non-differential
GO:0000290	deadenylation-dependent decapping of nuclear-transcribed mRNA	BP	4.33113	0.0364089	0.654724	0.0556096	0.955653	0.967933	Non-differential			GO:0000290	deadenylation-dependent decapping of nuclear-transcribed mRNA	BP	2.37063	-1.01782	1.08064	-0.941869	0.34626	0.50838	Non-differential			GO:0000290	deadenylation-dependent decapping of nuclear-transcribed mRNA	BP	3.58689	1.14927	0.586181	1.96061	0.0499241	0.0712011	Non-differential
GO:0000291	nuclear-transcribed mRNA catabolic process, exonucleolytic	BP	219.361	0.80424	0.192373	4.18062	2.91e-05	0.0001524	Pre			GO:0000291	nuclear-transcribed mRNA catabolic process, exonucleolytic	BP	143.615	0.394256	0.566117	0.696422	0.486165	0.635144	Non-differential			GO:0000291	nuclear-transcribed mRNA catabolic process, exonucleolytic	BP	233.304	0.49697	0.348148	1.42747	0.153445	0.198238	Non-differential
GO:0000293	ferric-chelate reductase activity	MF	15.4176	1.80956	0.451262	4.00999	6.07e-05	0.00028362	Pre			GO:0000293	ferric-chelate reductase activity	MF	2.56286	-1.40727	1.0472	-1.34385	0.178998	0.331123	Non-differential			GO:0000293	ferric-chelate reductase activity	MF	12.8531	3.47991	0.475238	7.32246	2.43465e-13	1.81691e-12	Pre
GO:0000294	nuclear-transcribed mRNA catabolic process, RNase MRP-dependent	BP	12.2427	2.21845	0.555645	3.99257	6.54e-05	0.00030135	Pre			GO:0000294	nuclear-transcribed mRNA catabolic process, RNase MRP-dependent	BP	1.03112	-2.98018	1.95753	-1.52242	0.127904	1	Non-differential			GO:0000294	nuclear-transcribed mRNA catabolic process, RNase MRP-dependent	BP	9.98285	5.57361	0.820425	6.79357	1.09392e-11	6.486e-11	Pre
GO:0000295	adenine nucleotide transmembrane transporter activity	MF	3.15217	-1.00694	0.767142	-1.31258	0.189323	0.27623	Non-differential			GO:0000295	adenine nucleotide transmembrane transporter activity	MF	7.06405	1.16753	0.664748	1.75635	0.0790293	0.194164	Non-differential			GO:0000295	adenine nucleotide transmembrane transporter activity	MF	6.08564	-2.09739	0.47804	-4.38748	1.14674e-05	2.91813e-05	Post
GO:0000296	spermine transport	BP	3.41119	-0.742025	0.753248	-0.985101	0.324575	0.424384	Non-differential			GO:0000296	spermine transport	BP	3.39697	-0.301948	0.879199	-0.343435	0.731271	0.832477	Non-differential			GO:0000296	spermine transport	BP	3.35498	-0.375914	0.683566	-0.549931	0.582367	0.645865	Non-differential
GO:0000297	spermine transmembrane transporter activity	MF	3.41119	-0.742025	0.753248	-0.985101	0.324575	0.424384	Non-differential			GO:0000297	spermine transmembrane transporter activity	MF	3.39697	-0.301948	0.879199	-0.343435	0.731271	0.832477	Non-differential			GO:0000297	spermine transmembrane transporter activity	MF	3.35498	-0.375914	0.683566	-0.549931	0.582367	0.645865	Non-differential
GO:0000298	endopolyphosphatase activity	MF	64.403	0.417212	0.166283	2.50904	0.0121059	0.0267539	Pre			GO:0000298	endopolyphosphatase activity	MF	28.1696	-1.06525	0.409304	-2.60259	0.00925214	0.0472483	Active			GO:0000298	endopolyphosphatase activity	MF	52.5321	1.56546	0.19927	7.85597	3.96689e-15	3.76352e-14	Pre
GO:0000301	retrograde transport, vesicle recycling within Golgi	BP	10.111	-2.09611	0.700427	-2.99262	0.00276598	0.00749109	Active			GO:0000301	retrograde transport, vesicle recycling within Golgi	BP	8.24142	-2.93573	1.00122	-2.93216	0.00336614	0.0243404	Active			GO:0000301	retrograde transport, vesicle recycling within Golgi	BP	4.16836	0.84722	0.579684	1.46152	0.143873	0.186856	Non-differential
GO:0000302	response to reactive oxygen species	BP	15642.6	-0.470499	0.0902861	-5.2112	1.88e-07	2.16e-06	Active			GO:0000302	response to reactive oxygen species	BP	18782.7	0.343848	0.187418	1.83465	0.0665568	0.173048	Non-differential			GO:0000302	response to reactive oxygen species	BP	19281.8	-0.767171	0.118906	-6.45194	1.10427e-10	5.64806e-10	Post
GO:0000303	response to superoxide	BP	2149.01	-0.241115	0.107735	-2.23803	0.025219	0.0504611	Non-differential			GO:0000303	response to superoxide	BP	2457.5	0.4524	0.206501	2.19079	0.0284668	0.0999011	Non-differential			GO:0000303	response to superoxide	BP	2677.86	-0.646276	0.131793	-4.90372	9.40383e-07	2.80752e-06	Post
GO:0000304	response to singlet oxygen	BP	13.7106	1.58771	0.508539	3.1221	0.00179569	0.00515337	Pre			GO:0000304	response to singlet oxygen	BP	4.97293	0.313412	1.00281	0.312534	0.754635	0.848574	Non-differential			GO:0000304	response to singlet oxygen	BP	13.4039	1.47997	0.490913	3.01474	0.002572	0.00460696	Pre
GO:0000305	response to oxygen radical	BP	3686.55	-0.276747	0.0837581	-3.30412	0.00095275	0.00300733	Active			GO:0000305	response to oxygen radical	BP	3683.15	0.129709	0.168341	0.770514	0.440995	0.595884	Non-differential			GO:0000305	response to oxygen radical	BP	4100.34	-0.35761	0.102222	-3.49835	0.000468152	0.000942573	Post
GO:0000306	obsolete extrinsic component of vacuolar membrane	CC	15.1103	0.495647	0.339871	1.45834	0.144748	0.221234	Non-differential			GO:0000306	obsolete extrinsic component of vacuolar membrane	CC	10.4756	0.205902	0.505828	0.407059	0.683965	0.797931	Non-differential			GO:0000306	obsolete extrinsic component of vacuolar membrane	CC	16.0535	0.386425	0.263321	1.46751	0.142238	0.185013	Non-differential
GO:0000307	cyclin-dependent protein kinase holoenzyme complex	CC	109.573	-1.20695	0.29827	-4.0465	5.2e-05	0.00024914	Active			GO:0000307	cyclin-dependent protein kinase holoenzyme complex	CC	122.596	-0.442248	0.38506	-1.14852	0.250755	0.41271	Non-differential			GO:0000307	cyclin-dependent protein kinase holoenzyme complex	CC	104.576	-0.696163	0.172578	-4.0339	5.48598e-05	0.000126818	Post
GO:0000308	cytoplasmic cyclin-dependent protein kinase holoenzyme complex	CC	2.21332	2.80945	1.14278	2.45844	0.0139543	0.0301731	Pre			GO:0000308	cytoplasmic cyclin-dependent protein kinase holoenzyme complex	CC	0.160451	-0.71295	3.25648	-0.218933	0.826702	1	Non-differential			GO:0000308	cytoplasmic cyclin-dependent protein kinase holoenzyme complex	CC	1.87996	3.54778	0.92339	3.84212	0.000121975	0.00026801	Pre
GO:0000309	nicotinamide-nucleotide adenylyltransferase activity	MF	1398.58	-0.0119011	0.0816748	-0.145714	0.884147	0.914817	Non-differential			GO:0000309	nicotinamide-nucleotide adenylyltransferase activity	MF	1467.54	0.489966	0.204588	2.39489	0.0166254	0.0693626	Non-differential			GO:0000309	nicotinamide-nucleotide adenylyltransferase activity	MF	1714.21	-0.460083	0.13984	-3.29007	0.00100162	0.00191625	Post
GO:0000310	xanthine phosphoribosyltransferase activity	MF	5.92102	0.632619	0.610139	1.03684	0.299809	0.397034	Non-differential			GO:0000310	xanthine phosphoribosyltransferase activity	MF	1.25275	-3.38917	1.93742	-1.74932	0.0802359	0.196069	Non-differential			GO:0000310	xanthine phosphoribosyltransferase activity	MF	4.29945	4.34756	0.836867	5.19505	2.04664e-07	6.66899e-07	Pre
GO:0000311	plastid large ribosomal subunit	CC	39.9787	-0.795177	0.246897	-3.22068	0.00127887	0.00386515	Active			GO:0000311	plastid large ribosomal subunit	CC	59.1835	0.501407	0.500841	1.00113	0.316764	0.4811	Non-differential			GO:0000311	plastid large ribosomal subunit	CC	54.3499	-1.22585	0.338872	-3.61743	0.000297538	0.00061953	Post
GO:0000312	plastid small ribosomal subunit	CC	17.8119	0.435829	0.375676	1.16012	0.246	0.340569	Non-differential			GO:0000312	plastid small ribosomal subunit	CC	6.10685	-1.88918	0.803269	-2.35187	0.0186794	0.0751171	Non-differential			GO:0000312	plastid small ribosomal subunit	CC	13.2665	2.39915	0.412943	5.8099	6.25118e-09	2.5271e-08	Pre
GO:0000313	organellar ribosome	CC	486.872	-0.0456922	0.103403	-0.441886	0.658572	0.731593	Non-differential			GO:0000313	organellar ribosome	CC	616.362	0.835831	0.37314	2.23999	0.0250915	0.0915108	Non-differential			GO:0000313	organellar ribosome	CC	674.368	-0.798281	0.231504	-3.44824	0.000564249	0.00112169	Post
GO:0000314	organellar small ribosomal subunit	CC	197.367	0.361181	0.134508	2.68519	0.00724882	0.0170919	Pre			GO:0000314	organellar small ribosomal subunit	CC	202.202	0.819982	0.445151	1.84203	0.0654709	0.170981	Non-differential			GO:0000314	organellar small ribosomal subunit	CC	252.711	-0.368493	0.280095	-1.3156	0.188308	0.238009	Non-differential
GO:0000315	organellar large ribosomal subunit	CC	286.909	-0.31994	0.126849	-2.52222	0.0116618	0.0259537	Active			GO:0000315	organellar large ribosomal subunit	CC	413.287	0.845106	0.357875	2.36145	0.0182034	0.073918	Non-differential			GO:0000315	organellar large ribosomal subunit	CC	419.237	-1.08206	0.214766	-5.0383	4.69685e-07	1.46112e-06	Post
GO:0000320	re-entry into mitotic cell cycle	BP	18.1912	-0.0663304	0.316115	-0.20983	0.8338	0.876346	Non-differential			GO:0000320	re-entry into mitotic cell cycle	BP	15.0742	-0.0443699	0.4774	-0.0929407	0.925951	0.956391	Non-differential			GO:0000320	re-entry into mitotic cell cycle	BP	18.6277	0.049267	0.297135	0.165807	0.868309	0.89602	Non-differential
GO:0000321	re-entry into mitotic cell cycle after pheromone arrest	BP	12.5729	-0.0299218	0.443369	-0.0674872	0.946194	0.960285	Non-differential			GO:0000321	re-entry into mitotic cell cycle after pheromone arrest	BP	9.395	-0.232612	0.52901	-0.439712	0.660145	0.780172	Non-differential			GO:0000321	re-entry into mitotic cell cycle after pheromone arrest	BP	12.2108	0.271623	0.371192	0.73176	0.464315	0.531335	Non-differential
GO:0000322	storage vacuole	CC	830.132	0.163284	0.0654838	2.49351	0.0126489	0.0277788	Pre			GO:0000322	storage vacuole	CC	661.834	0.0839115	0.112616	0.745111	0.456205	0.608307	Non-differential			GO:0000322	storage vacuole	CC	872.132	0.129337	0.0670522	1.9289	0.0537432	0.0761104	Non-differential
GO:0000323	lytic vacuole	CC	2812.57	-0.0132038	0.0851571	-0.155053	0.87678	0.908967	Non-differential			GO:0000323	lytic vacuole	CC	2156.23	-0.207677	0.12109	-1.71507	0.0863323	0.205952	Non-differential			GO:0000323	lytic vacuole	CC	2759.95	0.241764	0.0812258	2.97644	0.00291612	0.00518905	Pre
GO:0000324	fungal-type vacuole	CC	773.015	0.114484	0.072172	1.58627	0.112677	0.179974	Non-differential			GO:0000324	fungal-type vacuole	CC	645.442	0.132452	0.11352	1.16677	0.243304	0.405432	Non-differential			GO:0000324	fungal-type vacuole	CC	827.215	0.0314526	0.0669144	0.470042	0.638325	0.697558	Non-differential
GO:0000325	plant-type vacuole	CC	464.553	-1.00494	0.159205	-6.31222	2.75e-10	9.23e-09	Active			GO:0000325	plant-type vacuole	CC	447.203	-0.697121	0.349706	-1.99345	0.0462124	0.137259	Non-differential			GO:0000325	plant-type vacuole	CC	404.336	-0.244108	0.205149	-1.1899	0.234084	0.289349	Non-differential
GO:0000326	protein storage vacuole	CC	57.1776	0.874628	0.270796	3.22985	0.00123857	0.00376074	Pre			GO:0000326	protein storage vacuole	CC	16.3925	-1.65681	0.664661	-2.49272	0.012677	0.0584084	Non-differential			GO:0000326	protein storage vacuole	CC	44.9687	2.63815	0.300488	8.77956	1.64113e-18	2.453e-17	Pre
GO:0000328	fungal-type vacuole lumen	CC	131.129	1.07656	0.167543	6.42555	1.31e-10	4.89e-09	Pre			GO:0000328	fungal-type vacuole lumen	CC	40.8253	-0.976933	0.36033	-2.71122	0.00670365	0.0380099	Active			GO:0000328	fungal-type vacuole lumen	CC	109.892	2.14807	0.157734	13.6183	3.11626e-42	8.79254e-40	Pre
GO:0000329	fungal-type vacuole membrane	CC	294.448	0.103368	0.0883671	1.16976	0.242098	0.335877	Non-differential			GO:0000329	fungal-type vacuole membrane	CC	274.275	0.350663	0.146566	2.39252	0.016733	0.069698	Non-differential			GO:0000329	fungal-type vacuole membrane	CC	338.285	-0.200092	0.0894421	-2.23711	0.0252788	0.0380244	Post
GO:0000331	contractile vacuole	CC	0.266662	-1.17855	3.07499	-0.383269	0.701521	1	Non-differential			GO:0000331	contractile vacuole	CC	0.464556	0.140085	2.48954	0.0562695	0.955127	1	Non-differential			GO:0000331	contractile vacuole	CC	0.299513	-1.268	2.08888	-0.607021	0.543837	0.6097	Non-differential
GO:0000334	3-hydroxyanthranilate 3,4-dioxygenase activity	MF	292.653	0.268469	0.0925335	2.90131	0.00371602	0.00963593	Pre			GO:0000334	3-hydroxyanthranilate 3,4-dioxygenase activity	MF	217.547	0.043937	0.217751	0.201776	0.840092	0.900797	Non-differential			GO:0000334	3-hydroxyanthranilate 3,4-dioxygenase activity	MF	302.279	0.274686	0.137237	2.00155	0.0453332	0.0651772	Non-differential
GO:0000335	obsolete negative regulation of transposition, DNA-mediated	BP	0.0588651	-0.415266	3.35763	-0.123678	0.90157	1	Non-differential			GO:0000335	obsolete negative regulation of transposition, DNA-mediated	BP	0.481206	1.80053	2.88159	0.624838	0.532077	1	Non-differential			GO:0000335	obsolete negative regulation of transposition, DNA-mediated	BP	0.453809	-2.16127	1.95267	-1.10683	0.268367	0.327076	Non-differential
GO:0000337	obsolete regulation of transposition, DNA-mediated	BP	0.0588651	-0.415266	3.35763	-0.123678	0.90157	1	Non-differential			GO:0000337	obsolete regulation of transposition, DNA-mediated	BP	0.481206	1.80053	2.88159	0.624838	0.532077	1	Non-differential			GO:0000337	obsolete regulation of transposition, DNA-mediated	BP	0.453809	-2.16127	1.95267	-1.10683	0.268367	0.327076	Non-differential
GO:0000338	protein deneddylation	BP	10.9161	-0.273589	0.391571	-0.698696	0.484742	0.578888	Non-differential			GO:0000338	protein deneddylation	BP	17.4713	1.0201	0.471756	2.16235	0.0305913	0.104635	Non-differential			GO:0000338	protein deneddylation	BP	17.6702	-1.25715	0.330517	-3.80358	0.00014262	0.000311049	Post
GO:0000339	RNA cap binding	MF	121.357	-2.66135	0.586109	-4.5407	5.61e-06	3.82e-05	Active			GO:0000339	RNA cap binding	MF	122.528	-2.08132	0.636563	-3.26962	0.0010769	0.0117659	Active			GO:0000339	RNA cap binding	MF	57.8971	-0.520494	0.292275	-1.78084	0.0749392	0.103426	Non-differential
GO:0000340	RNA 7-methylguanosine cap binding	MF	15.1297	0.682824	0.437742	1.55988	0.118788	0.188365	Non-differential			GO:0000340	RNA 7-methylguanosine cap binding	MF	16.369	1.19201	0.566911	2.10263	0.0354979	0.115139	Non-differential			GO:0000340	RNA 7-methylguanosine cap binding	MF	21.1381	-0.502733	0.371565	-1.35302	0.176051	0.224222	Non-differential
GO:0000346	transcription export complex	CC	59.7704	0.556611	0.207742	2.67934	0.00737683	0.017352	Pre			GO:0000346	transcription export complex	CC	30.9182	-0.419051	0.328751	-1.27468	0.202424	0.358206	Non-differential			GO:0000346	transcription export complex	CC	54.7629	1.05824	0.144709	7.31287	2.61502e-13	1.94096e-12	Pre
GO:0000347	THO complex	CC	63.1961	0.616301	0.21097	2.92128	0.00348598	0.00911285	Pre			GO:0000347	THO complex	CC	31.3562	-0.441307	0.334515	-1.31924	0.187088	0.341231	Non-differential			GO:0000347	THO complex	CC	57.5546	1.14025	0.142418	8.00638	1.18139e-15	1.19455e-14	Pre
GO:0000348	mRNA branch site recognition	BP	12.0636	2.04782	0.531055	3.85613	0.00011519	0.00049108	Pre			GO:0000348	mRNA branch site recognition	BP	1.20243	-2.75797	1.76876	-1.55927	0.118933	0.255131	Non-differential			GO:0000348	mRNA branch site recognition	BP	9.75682	5.11462	0.798747	6.40331	1.52047e-10	7.63834e-10	Pre
GO:0000349	generation of catalytic spliceosome for first transesterification step	BP	22.4433	0.670029	0.340363	1.96857	0.0490024	0.0893257	Non-differential			GO:0000349	generation of catalytic spliceosome for first transesterification step	BP	23.9519	1.27762	0.835065	1.52996	0.126026	0.264279	Non-differential			GO:0000349	generation of catalytic spliceosome for first transesterification step	BP	31.494	-0.442088	0.510223	-0.86646	0.386238	0.451598	Non-differential
GO:0000350	generation of catalytic spliceosome for second transesterification step	BP	30.4384	-2.6847	0.368375	-7.28794	3.15e-13	2.7e-11	Active			GO:0000350	generation of catalytic spliceosome for second transesterification step	BP	27.0964	-2.9811	0.728601	-4.09154	4.28526e-05	0.00131603	Active			GO:0000350	generation of catalytic spliceosome for second transesterification step	BP	10.8921	0.353549	0.510266	0.692872	0.48839	0.554663	Non-differential
GO:0000354	cis assembly of pre-catalytic spliceosome	BP	47.7092	0.442972	0.206043	2.1499	0.0315631	0.0611418	Non-differential			GO:0000354	cis assembly of pre-catalytic spliceosome	BP	34.0221	0.157916	0.30908	0.510923	0.609405	0.738997	Non-differential			GO:0000354	cis assembly of pre-catalytic spliceosome	BP	50.3112	0.351508	0.188162	1.86812	0.0617458	0.086598	Non-differential
GO:0000372	Group I intron splicing	BP	130.353	0.301834	0.143785	2.0992	0.0357989	0.0682624	Non-differential			GO:0000372	Group I intron splicing	BP	187.542	1.39491	0.466585	2.98961	0.00279336	0.0218072	Post			GO:0000372	Group I intron splicing	BP	210.329	-0.991389	0.292852	-3.38529	0.000711029	0.00139424	Post
GO:0000373	Group II intron splicing	BP	9.10306	0.190788	0.470054	0.405884	0.684828	0.75437	Non-differential			GO:0000373	Group II intron splicing	BP	4.48013	-0.97046	0.927174	-1.04669	0.295244	0.458309	Non-differential			GO:0000373	Group II intron splicing	BP	7.53768	1.28706	0.535321	2.40427	0.0162049	0.0254206	Pre
GO:0000375	RNA splicing, via transesterification reactions	BP	785.515	-0.298839	0.144594	-2.06675	0.0387581	0.0729554	Non-differential			GO:0000375	RNA splicing, via transesterification reactions	BP	790.281	0.107304	0.24245	0.442582	0.658068	0.778333	Non-differential			GO:0000375	RNA splicing, via transesterification reactions	BP	869.645	-0.357188	0.105658	-3.3806	0.000723285	0.00141652	Post
GO:0000376	RNA splicing, via transesterification reactions with guanosine as nucleophile	BP	130.353	0.301834	0.143785	2.0992	0.0357989	0.0682624	Non-differential			GO:0000376	RNA splicing, via transesterification reactions with guanosine as nucleophile	BP	187.542	1.39491	0.466585	2.98961	0.00279336	0.0218072	Post			GO:0000376	RNA splicing, via transesterification reactions with guanosine as nucleophile	BP	210.329	-0.991389	0.292852	-3.38529	0.000711029	0.00139424	Post
GO:0000377	RNA splicing, via transesterification reactions with bulged adenosine as nucleophile	BP	624.26	-0.485315	0.153969	-3.15203	0.00162141	0.00473916	Active			GO:0000377	RNA splicing, via transesterification reactions with bulged adenosine as nucleophile	BP	597.321	-0.195738	0.235361	-0.831652	0.405605	0.565131	Non-differential			GO:0000377	RNA splicing, via transesterification reactions with bulged adenosine as nucleophile	BP	635.501	-0.246763	0.107027	-2.30561	0.0211327	0.0323332	Post
GO:0000378	RNA exon ligation	BP	0.0755464	-0.415266	3.35763	-0.123678	0.90157	1	Non-differential			GO:0000378	RNA exon ligation	BP	2.33871	4.05424	1.3548	2.99251	0.00276698	0.0216956	Post			GO:0000378	RNA exon ligation	BP	2.06104	-4.42596	0.945709	-4.68005	2.8681e-06	8.0417e-06	Post
GO:0000379	tRNA-type intron splice site recognition and cleavage	BP	0.267829	-2.59052	3.31706	-0.780967	0.434822	1	Non-differential			GO:0000379	tRNA-type intron splice site recognition and cleavage	BP	3.01305	2.41508	1.77757	1.35864	0.174261	0.325481	Non-differential			GO:0000379	tRNA-type intron splice site recognition and cleavage	BP	2.25616	-4.96789	1.58808	-3.12823	0.00175863	0.0032242	Post
GO:0000380	alternative mRNA splicing, via spliceosome	BP	4.93882	1.59152	0.730507	2.17865	0.029358	0.0574393	Non-differential			GO:0000380	alternative mRNA splicing, via spliceosome	BP	1.78673	0.26079	1.23771	0.210704	0.833118	0.896636	Non-differential			GO:0000380	alternative mRNA splicing, via spliceosome	BP	4.79903	1.5065	0.519393	2.9005	0.00372563	0.00653747	Pre
GO:0000381	regulation of alternative mRNA splicing, via spliceosome	BP	44.9127	0.0450794	0.268341	0.167993	0.866589	0.901497	Non-differential			GO:0000381	regulation of alternative mRNA splicing, via spliceosome	BP	35.632	-0.0295788	0.548403	-0.0539363	0.956986	0.975639	Non-differential			GO:0000381	regulation of alternative mRNA splicing, via spliceosome	BP	45.5419	0.150379	0.324733	0.463085	0.643304	0.702217	Non-differential
GO:0000384	first spliceosomal transesterification activity	MF	50.4955	0.500102	0.201659	2.47994	0.0131404	0.0287266	Pre			GO:0000384	first spliceosomal transesterification activity	MF	32.2484	-0.0113508	0.311968	-0.0363844	0.970976	0.98353	Non-differential			GO:0000384	first spliceosomal transesterification activity	MF	50.7769	0.586537	0.182526	3.21344	0.00131156	0.00245673	Pre
GO:0000387	spliceosomal snRNP assembly	BP	77.9599	0.841991	0.198848	4.23435	2.29e-05	0.00012428	Pre			GO:0000387	spliceosomal snRNP assembly	BP	45.3572	0.214403	0.316563	0.677285	0.498225	0.646749	Non-differential			GO:0000387	spliceosomal snRNP assembly	BP	79.6553	0.702705	0.173399	4.05253	5.06666e-05	0.000117679	Pre
GO:0000388	spliceosome conformational change to release U4 (or U4atac) and U1 (or U11)	BP	5.49483	1.73692	0.659928	2.63199	0.00848866	0.0196401	Pre			GO:0000388	spliceosome conformational change to release U4 (or U4atac) and U1 (or U11)	BP	1.03624	-0.828043	1.80953	-0.457601	0.647239	1	Non-differential			GO:0000388	spliceosome conformational change to release U4 (or U4atac) and U1 (or U11)	BP	4.71122	2.82177	0.639829	4.4102	1.03275e-05	2.64243e-05	Pre
GO:0000389	mRNA 3'-splice site recognition	BP	10.7689	1.04106	0.484593	2.14831	0.0316889	0.0613734	Non-differential			GO:0000389	mRNA 3'-splice site recognition	BP	2.32611	-2.11047	1.08377	-1.94734	0.0514944	0.147315	Non-differential			GO:0000389	mRNA 3'-splice site recognition	BP	8.38805	3.31656	0.565794	5.86178	4.57942e-09	1.8823e-08	Pre
GO:0000390	spliceosomal complex disassembly	BP	105.757	-4.91896	0.621303	-7.91716	2.43e-15	3.41e-13	Active			GO:0000390	spliceosomal complex disassembly	BP	121.68	-2.80028	0.861701	-3.24971	0.00115521	0.0123876	Active			GO:0000390	spliceosomal complex disassembly	BP	26.2913	-2.04987	0.623997	-3.28507	0.00101958	0.00194773	Post
GO:0000393	spliceosomal conformational changes to generate catalytic conformation	BP	52.8817	-1.24706	0.270237	-4.61469	3.94e-06	2.84e-05	Active			GO:0000393	spliceosomal conformational changes to generate catalytic conformation	BP	51.5042	-0.911598	0.649141	-1.40431	0.160225	0.307489	Non-differential			GO:0000393	spliceosomal conformational changes to generate catalytic conformation	BP	42.7629	-0.265829	0.417966	-0.636007	0.524772	0.590926	Non-differential
GO:0000394	RNA splicing, via endonucleolytic cleavage and ligation	BP	108.044	0.441826	0.165854	2.66394	0.00772305	0.018056	Pre			GO:0000394	RNA splicing, via endonucleolytic cleavage and ligation	BP	116.324	0.994204	0.32773	3.03361	0.0024165	0.0199045	Post			GO:0000394	RNA splicing, via endonucleolytic cleavage and ligation	BP	147.267	-0.492144	0.220159	-2.2354	0.0253912	0.0381774	Post
GO:0000395	mRNA 5'-splice site recognition	BP	56.3865	0.199091	0.198961	1.00066	0.316993	0.416162	Non-differential			GO:0000395	mRNA 5'-splice site recognition	BP	36.2966	-0.375381	0.3079	-1.21917	0.222781	0.380884	Non-differential			GO:0000395	mRNA 5'-splice site recognition	BP	52.6515	0.635598	0.181282	3.50613	0.000454676	0.000916965	Pre
GO:0000398	mRNA splicing, via spliceosome	BP	615.157	-0.496223	0.154002	-3.22218	0.00127218	0.00384792	Active			GO:0000398	mRNA splicing, via spliceosome	BP	592.841	-0.189807	0.23604	-0.804133	0.42132	0.57746	Non-differential			GO:0000398	mRNA splicing, via spliceosome	BP	627.963	-0.263758	0.108051	-2.44105	0.0146447	0.0231708	Post
GO:0000399	cellular bud neck septin structure	CC	12.1585	0.621871	0.412749	1.50666	0.131898	0.204973	Non-differential			GO:0000399	cellular bud neck septin structure	CC	19.4135	1.86358	0.562646	3.31217	0.000925749	0.0107531	Post			GO:0000399	cellular bud neck septin structure	CC	22.7398	-1.14279	0.328367	-3.48021	0.000501026	0.00100395	Post
GO:0000400	four-way junction DNA binding	MF	607.734	-0.0406333	0.124281	-0.326948	0.743707	0.804007	Non-differential			GO:0000400	four-way junction DNA binding	MF	827.421	0.969825	0.302295	3.20821	0.00133565	0.0136301	Post			GO:0000400	four-way junction DNA binding	MF	896.515	-0.958868	0.193209	-4.96286	6.94616e-07	2.11361e-06	Post
GO:0000403	Y-form DNA binding	MF	22.2004	0.321674	0.314768	1.02194	0.30681	0.404634	Non-differential			GO:0000403	Y-form DNA binding	MF	13.4092	-0.283716	0.523195	-0.542275	0.587629	0.722356	Non-differential			GO:0000403	Y-form DNA binding	MF	21.1482	0.719057	0.26581	2.70515	0.00682727	0.0114568	Pre
GO:0000404	heteroduplex DNA loop binding	MF	9.48295	0.0948458	0.44733	0.212027	0.832086	0.875171	Non-differential			GO:0000404	heteroduplex DNA loop binding	MF	6.21202	-0.34267	0.788108	-0.434801	0.663707	0.782965	Non-differential			GO:0000404	heteroduplex DNA loop binding	MF	9.09781	0.589988	0.431999	1.36571	0.172029	0.219575	Non-differential
GO:0000405	bubble DNA binding	MF	121.075	-0.478822	0.158385	-3.02316	0.00250153	0.00685624	Active			GO:0000405	bubble DNA binding	MF	107.421	-0.372066	0.212866	-1.74789	0.0804827	0.196563	Non-differential			GO:0000405	bubble DNA binding	MF	116.327	-0.062713	0.164689	-0.380798	0.703353	0.755474	Non-differential
GO:0000406	double-strand/single-strand DNA junction binding	MF	9.39491	0.0805757	0.458677	0.17567	0.860553	0.89693	Non-differential			GO:0000406	double-strand/single-strand DNA junction binding	MF	6.21202	-0.34267	0.788108	-0.434801	0.663707	0.782965	Non-differential			GO:0000406	double-strand/single-strand DNA junction binding	MF	9.02215	0.568145	0.441605	1.28654	0.198253	0.249253	Non-differential
GO:0000407	phagophore assembly site	CC	27.3729	0.0658709	0.250567	0.262888	0.792637	0.843157	Non-differential			GO:0000407	phagophore assembly site	CC	20.9655	-0.199201	0.415315	-0.479638	0.631484	0.756971	Non-differential			GO:0000407	phagophore assembly site	CC	26.6544	0.256906	0.225845	1.13753	0.255315	0.312499	Non-differential
GO:0000408	EKC/KEOPS complex	CC	2895.59	-0.246538	0.0846761	-2.91155	0.00359643	0.00937164	Active			GO:0000408	EKC/KEOPS complex	CC	2804.93	0.0912115	0.138305	0.659497	0.509576	0.656693	Non-differential			GO:0000408	EKC/KEOPS complex	CC	3167.2	-0.286788	0.0870928	-3.2929	0.000991581	0.00189969	Post
GO:0000409	regulation of transcription by galactose	BP	3.34282	-1.61381	0.675396	-2.38943	0.0168744	0.0357083	Active			GO:0000409	regulation of transcription by galactose	BP	4.58987	-0.254755	0.703252	-0.362253	0.717163	0.82226	Non-differential			GO:0000409	regulation of transcription by galactose	BP	3.43633	-1.30984	0.571657	-2.2913	0.0219461	0.0334733	Post
GO:0000411	positive regulation of transcription by galactose	BP	3.34282	-1.61381	0.675396	-2.38943	0.0168744	0.0357083	Active			GO:0000411	positive regulation of transcription by galactose	BP	4.58987	-0.254755	0.703252	-0.362253	0.717163	0.82226	Non-differential			GO:0000411	positive regulation of transcription by galactose	BP	3.43633	-1.30984	0.571657	-2.2913	0.0219461	0.0334733	Post
GO:0000412	histone peptidyl-prolyl isomerization	BP	22.1127	-0.156047	0.255175	-0.61153	0.540849	0.630846	Non-differential			GO:0000412	histone peptidyl-prolyl isomerization	BP	86.9056	2.66229	0.440864	6.0388	1.55263e-09	7.52817e-07	Post			GO:0000412	histone peptidyl-prolyl isomerization	BP	79.27	-2.76422	0.287779	-9.60535	7.58996e-22	1.69006e-20	Post
GO:0000413	protein peptidyl-prolyl isomerization	BP	1593.64	-0.257078	0.122146	-2.10468	0.0353196	0.0674271	Non-differential			GO:0000413	protein peptidyl-prolyl isomerization	BP	2087.74	0.714779	0.179344	3.98552	6.73312e-05	0.00167534	Post			GO:0000413	protein peptidyl-prolyl isomerization	BP	2199.2	-0.912626	0.0844372	-10.8083	3.14309e-27	1.31582e-25	Post
GO:0000414	obsolete regulation of histone H3-K36 methylation	BP	33.75	0.267471	0.221638	1.20679	0.227513	0.320044	Non-differential			GO:0000414	obsolete regulation of histone H3-K36 methylation	BP	96.1851	2.49838	0.414642	6.0254	1.68694e-09	7.96414e-07	Post			GO:0000414	obsolete regulation of histone H3-K36 methylation	BP	94.3154	-2.14276	0.257896	-8.30862	9.6823e-17	1.14416e-15	Post
GO:0000415	obsolete negative regulation of histone H3-K36 methylation	BP	22.1127	-0.156047	0.255175	-0.61153	0.540849	0.630846	Non-differential			GO:0000415	obsolete negative regulation of histone H3-K36 methylation	BP	86.9056	2.66229	0.440864	6.0388	1.55263e-09	7.52817e-07	Post			GO:0000415	obsolete negative regulation of histone H3-K36 methylation	BP	79.27	-2.76422	0.287779	-9.60535	7.58996e-22	1.69006e-20	Post
GO:0000416	obsolete positive regulation of histone H3-K36 methylation	BP	2.07494	0.751765	0.976822	0.769603	0.441535	0.540275	Non-differential			GO:0000416	obsolete positive regulation of histone H3-K36 methylation	BP	0.717054	-0.872119	1.90716	-0.457286	0.647465	1	Non-differential			GO:0000416	obsolete positive regulation of histone H3-K36 methylation	BP	1.76133	1.79263	0.916781	1.95535	0.0505418	0.0719378	Non-differential
GO:0000417	HIR complex	CC	43.0941	0.936548	0.299263	3.12952	0.00175092	0.00503596	Pre			GO:0000417	HIR complex	CC	18.3236	-0.331115	0.558462	-0.592905	0.553245	0.693522	Non-differential			GO:0000417	HIR complex	CC	39.4165	1.37085	0.28341	4.83701	1.3181e-06	3.86571e-06	Pre
GO:0000418	RNA polymerase IV complex	CC	0.141739	-1.50068	3.35257	-0.447622	0.654426	1	Non-differential			GO:0000418	RNA polymerase IV complex	CC	1.40742	2.45108	1.39765	1.75371	0.0794803	0.194935	Non-differential			GO:0000418	RNA polymerase IV complex	CC	1.0867	-3.87453	1.05469	-3.67363	0.000239129	0.000504593	Post
GO:0000421	autophagosome membrane	CC	31.4741	0.773557	0.243504	3.17677	0.00148926	0.00442339	Pre			GO:0000421	autophagosome membrane	CC	16.3415	-0.0954834	0.451264	-0.211591	0.832426	0.896622	Non-differential			GO:0000421	autophagosome membrane	CC	30.3145	0.968679	0.230016	4.21135	2.53853e-05	6.16508e-05	Pre
GO:0000422	autophagy of mitochondrion	BP	39.9342	0.321433	0.2355	1.36489	0.172286	0.255822	Non-differential			GO:0000422	autophagy of mitochondrion	BP	25.3518	-0.244609	0.339524	-0.720447	0.47125	0.620987	Non-differential			GO:0000422	autophagy of mitochondrion	BP	37.9661	0.619038	0.202976	3.04981	0.0022899	0.0041275	Pre
GO:0000423	mitophagy	BP	3.42637	-1.25734	0.839464	-1.49779	0.134189	0.207953	Non-differential			GO:0000423	mitophagy	BP	7.88358	1.08767	0.777488	1.39896	0.161826	0.309353	Non-differential			GO:0000423	mitophagy	BP	6.69011	-2.25879	0.501622	-4.50298	6.70071e-06	1.76219e-05	Post
GO:0000426	micropexophagy	BP	11.9129	-0.167789	0.410576	-0.408668	0.682783	0.752991	Non-differential			GO:0000426	micropexophagy	BP	5.10862	-2.98565	0.846721	-3.52614	0.000421669	0.00628694	Active			GO:0000426	micropexophagy	BP	7.3133	2.76873	0.526839	5.25537	1.47729e-07	4.97268e-07	Pre
GO:0000427	plastid-encoded plastid RNA polymerase complex	CC	0.201669	-1.17997	3.3292	-0.354432	0.723016	1	Non-differential			GO:0000427	plastid-encoded plastid RNA polymerase complex	CC	4.25755	4.17306	1.62889	2.56191	0.0104098	0.0512489	Non-differential			GO:0000427	plastid-encoded plastid RNA polymerase complex	CC	3.48389	-5.25734	1.27618	-4.11959	3.79545e-05	8.9753e-05	Post
GO:0000428	DNA-directed RNA polymerase complex	CC	18968.5	-0.194842	0.0585546	-3.32753	0.00087619	0.00279218	Active			GO:0000428	DNA-directed RNA polymerase complex	CC	17576	0.0409404	0.115564	0.354267	0.723139	0.826839	Non-differential			GO:0000428	DNA-directed RNA polymerase complex	CC	20308	-0.185671	0.0705733	-2.6309	0.00851585	0.0140591	Post
GO:0000429	carbon catabolite regulation of transcription from RNA polymerase II promoter	BP	94.9469	0.491121	0.155419	3.15998	0.00157781	0.00462827	Pre			GO:0000429	carbon catabolite regulation of transcription from RNA polymerase II promoter	BP	39.2592	-1.13938	0.315573	-3.6105	0.000305603	0.00501603	Active			GO:0000429	carbon catabolite regulation of transcription from RNA polymerase II promoter	BP	77.2384	1.71774	0.141221	12.1635	4.86438e-34	4.55417e-32	Pre
GO:0000430	regulation of transcription from RNA polymerase II promoter by glucose	BP	91.6041	0.590591	0.170915	3.45547	0.00054934	0.0018846	Pre			GO:0000430	regulation of transcription from RNA polymerase II promoter by glucose	BP	34.6693	-1.24743	0.352374	-3.54008	0.000400005	0.00601517	Active			GO:0000430	regulation of transcription from RNA polymerase II promoter by glucose	BP	73.8021	1.92846	0.153726	12.5448	4.24413e-36	5.63977e-34	Pre
GO:0000431	regulation of transcription from RNA polymerase II promoter by galactose	BP	3.34282	-1.61381	0.675396	-2.38943	0.0168744	0.0357083	Active			GO:0000431	regulation of transcription from RNA polymerase II promoter by galactose	BP	4.58987	-0.254755	0.703252	-0.362253	0.717163	0.82226	Non-differential			GO:0000431	regulation of transcription from RNA polymerase II promoter by galactose	BP	3.43633	-1.30984	0.571657	-2.2913	0.0219461	0.0334733	Post
GO:0000433	carbon catabolite repression of transcription from RNA polymerase II promoter by glucose	BP	91.6041	0.590591	0.170915	3.45547	0.00054934	0.0018846	Pre			GO:0000433	carbon catabolite repression of transcription from RNA polymerase II promoter by glucose	BP	34.6693	-1.24743	0.352374	-3.54008	0.000400005	0.00601517	Active			GO:0000433	carbon catabolite repression of transcription from RNA polymerase II promoter by glucose	BP	73.8021	1.92846	0.153726	12.5448	4.24413e-36	5.63977e-34	Pre
GO:0000435	positive regulation of transcription from RNA polymerase II promoter by galactose	BP	3.34282	-1.61381	0.675396	-2.38943	0.0168744	0.0357083	Active			GO:0000435	positive regulation of transcription from RNA polymerase II promoter by galactose	BP	4.58987	-0.254755	0.703252	-0.362253	0.717163	0.82226	Non-differential			GO:0000435	positive regulation of transcription from RNA polymerase II promoter by galactose	BP	3.43633	-1.30984	0.571657	-2.2913	0.0219461	0.0334733	Post
GO:0000436	carbon catabolite activation of transcription from RNA polymerase II promoter	BP	3.34282	-1.61381	0.675396	-2.38943	0.0168744	0.0357083	Active			GO:0000436	carbon catabolite activation of transcription from RNA polymerase II promoter	BP	4.58987	-0.254755	0.703252	-0.362253	0.717163	0.82226	Non-differential			GO:0000436	carbon catabolite activation of transcription from RNA polymerase II promoter	BP	3.43633	-1.30984	0.571657	-2.2913	0.0219461	0.0334733	Post
GO:0000439	transcription factor TFIIH core complex	CC	6.75899	-6.11131	1.65677	-3.68869	0.00022541	0.00087243	Active			GO:0000439	transcription factor TFIIH core complex	CC	8.34841	-2.52369	1.25388	-2.0127	0.0441461	0.133173	Non-differential			GO:0000439	transcription factor TFIIH core complex	CC	1.84683	-3.52525	1.14518	-3.07835	0.00208152	0.0037757	Post
GO:0000445	THO complex part of transcription export complex	CC	59.7704	0.556611	0.207742	2.67934	0.00737683	0.017352	Pre			GO:0000445	THO complex part of transcription export complex	CC	30.9182	-0.419051	0.328751	-1.27468	0.202424	0.358206	Non-differential			GO:0000445	THO complex part of transcription export complex	CC	54.7629	1.05824	0.144709	7.31287	2.61502e-13	1.94096e-12	Pre
GO:0000447	endonucleolytic cleavage in ITS1 to separate SSU-rRNA from 5.8S rRNA and LSU-rRNA from tricistronic rRNA transcript (SSU-rRNA, 5.8S rRNA, LSU-rRNA)	BP	266.305	0.434424	0.141474	3.07069	0.00213567	0.00599155	Pre			GO:0000447	endonucleolytic cleavage in ITS1 to separate SSU-rRNA from 5.8S rRNA and LSU-rRNA from tricistronic rRNA transcript (SSU-rRNA, 5.8S rRNA, LSU-rRNA)	BP	135.432	-0.680013	0.239403	-2.84045	0.00450501	0.0296369	Active			GO:0000447	endonucleolytic cleavage in ITS1 to separate SSU-rRNA from 5.8S rRNA and LSU-rRNA from tricistronic rRNA transcript (SSU-rRNA, 5.8S rRNA, LSU-rRNA)	BP	232.475	1.17114	0.108852	10.759	5.37334e-27	2.19158e-25	Pre
GO:0000448	cleavage in ITS2 between 5.8S rRNA and LSU-rRNA of tricistronic rRNA transcript (SSU-rRNA, 5.8S rRNA, LSU-rRNA)	BP	17.5455	0.469827	0.370747	1.26724	0.205068	0.294581	Non-differential			GO:0000448	cleavage in ITS2 between 5.8S rRNA and LSU-rRNA of tricistronic rRNA transcript (SSU-rRNA, 5.8S rRNA, LSU-rRNA)	BP	6.91964	-1.41633	0.538474	-2.63026	0.00853196	0.044677	Active			GO:0000448	cleavage in ITS2 between 5.8S rRNA and LSU-rRNA of tricistronic rRNA transcript (SSU-rRNA, 5.8S rRNA, LSU-rRNA)	BP	13.7573	1.9451	0.373022	5.21444	1.84369e-07	6.04786e-07	Pre
GO:0000451	rRNA 2'-O-methylation	BP	2245.27	-0.259017	0.0928017	-2.79108	0.00525331	0.0129645	Active			GO:0000451	rRNA 2'-O-methylation	BP	2864.55	0.65454	0.160543	4.07703	4.56147e-05	0.00132354	Post			GO:0000451	rRNA 2'-O-methylation	BP	3032.84	-0.86235	0.0940416	-9.16988	4.73531e-20	8.47377e-19	Post
GO:0000453	obsolete enzyme-directed rRNA 2'-O-methylation	BP	2236.98	-0.26483	0.0930312	-2.84668	0.0044178	0.0111853	Active			GO:0000453	obsolete enzyme-directed rRNA 2'-O-methylation	BP	2849.09	0.645979	0.16194	3.989	6.63511e-05	0.00165785	Post			GO:0000453	obsolete enzyme-directed rRNA 2'-O-methylation	BP	3014.09	-0.859623	0.0951962	-9.03001	1.71652e-19	2.87674e-18	Post
GO:0000455	enzyme-directed rRNA pseudouridine synthesis	BP	4549.65	-0.264306	0.0867899	-3.04536	0.00232404	0.00642903	Active			GO:0000455	enzyme-directed rRNA pseudouridine synthesis	BP	4781.92	0.252361	0.138731	1.81907	0.0689013	0.17721	Non-differential			GO:0000455	enzyme-directed rRNA pseudouridine synthesis	BP	5273.02	-0.465816	0.0852172	-5.46622	4.5973e-08	1.66066e-07	Post
GO:0000456	obsolete dimethylation involved in SSU-rRNA maturation	BP	0.582836	-2.99572	2.14187	-1.39865	0.161919	0.242669	Non-differential			GO:0000456	obsolete dimethylation involved in SSU-rRNA maturation	BP	1.42646	0.278757	1.50265	0.18551	0.852829	0.909076	Non-differential			GO:0000456	obsolete dimethylation involved in SSU-rRNA maturation	BP	0.82568	-3.07711	1.30817	-2.35223	0.0186615	0.0288993	Post
GO:0000459	obsolete exonucleolytic trimming involved in rRNA processing	BP	36.3053	1.86904	0.367066	5.09184	3.55e-07	3.7e-06	Pre			GO:0000459	obsolete exonucleolytic trimming involved in rRNA processing	BP	12.9527	0.544594	0.593592	0.917456	0.358904	0.520891	Non-differential			GO:0000459	obsolete exonucleolytic trimming involved in rRNA processing	BP	36.0815	1.45162	0.252019	5.75997	8.41283e-09	3.3428e-08	Pre
GO:0000460	maturation of 5.8S rRNA	BP	371.267	0.559154	0.141238	3.95894	7.53e-05	0.00034029	Pre			GO:0000460	maturation of 5.8S rRNA	BP	174.952	-0.711889	0.220251	-3.23218	0.0012285	0.0129415	Active			GO:0000460	maturation of 5.8S rRNA	BP	322.06	1.32719	0.0857492	15.4775	4.91854e-54	6.3317e-51	Pre
GO:0000462	maturation of SSU-rRNA from tricistronic rRNA transcript (SSU-rRNA, 5.8S rRNA, LSU-rRNA)	BP	3678.24	-0.334455	0.0922357	-3.62609	0.00028774	0.00107266	Active			GO:0000462	maturation of SSU-rRNA from tricistronic rRNA transcript (SSU-rRNA, 5.8S rRNA, LSU-rRNA)	BP	3957.81	0.237235	0.149801	1.58367	0.113269	0.24613	Non-differential			GO:0000462	maturation of SSU-rRNA from tricistronic rRNA transcript (SSU-rRNA, 5.8S rRNA, LSU-rRNA)	BP	4267.3	-0.516051	0.0799137	-6.45761	1.06371e-10	5.45412e-10	Post
GO:0000463	maturation of LSU-rRNA from tricistronic rRNA transcript (SSU-rRNA, 5.8S rRNA, LSU-rRNA)	BP	90.8118	0.551692	0.178035	3.09878	0.0019432	0.00551702	Pre			GO:0000463	maturation of LSU-rRNA from tricistronic rRNA transcript (SSU-rRNA, 5.8S rRNA, LSU-rRNA)	BP	38.7932	-0.966675	0.300413	-3.21782	0.00129169	0.0133025	Active			GO:0000463	maturation of LSU-rRNA from tricistronic rRNA transcript (SSU-rRNA, 5.8S rRNA, LSU-rRNA)	BP	76.0671	1.60325	0.162632	9.85817	6.31932e-23	1.64758e-21	Pre
GO:0000464	endonucleolytic cleavage in ITS1 upstream of 5.8S rRNA from tricistronic rRNA transcript (SSU-rRNA, 5.8S rRNA, LSU-rRNA)	BP	3.96388	-0.773541	0.602117	-1.2847	0.198896	0.287611	Non-differential			GO:0000464	endonucleolytic cleavage in ITS1 upstream of 5.8S rRNA from tricistronic rRNA transcript (SSU-rRNA, 5.8S rRNA, LSU-rRNA)	BP	4.45547	-0.180883	1.05698	-0.171132	0.86412	0.916375	Non-differential			GO:0000464	endonucleolytic cleavage in ITS1 upstream of 5.8S rRNA from tricistronic rRNA transcript (SSU-rRNA, 5.8S rRNA, LSU-rRNA)	BP	4.24933	-0.60988	0.740957	-0.823098	0.410452	0.476555	Non-differential
GO:0000465	exonucleolytic trimming to generate mature 5'-end of 5.8S rRNA from tricistronic rRNA transcript (SSU-rRNA, 5.8S rRNA, LSU-rRNA)	BP	6.81688	1.79483	0.66024	2.71846	0.00655875	0.015689	Pre			GO:0000465	exonucleolytic trimming to generate mature 5'-end of 5.8S rRNA from tricistronic rRNA transcript (SSU-rRNA, 5.8S rRNA, LSU-rRNA)	BP	1.48693	-0.415231	1.56197	-0.265838	0.790364	0.868394	Non-differential			GO:0000465	exonucleolytic trimming to generate mature 5'-end of 5.8S rRNA from tricistronic rRNA transcript (SSU-rRNA, 5.8S rRNA, LSU-rRNA)	BP	6.09554	2.59111	0.591542	4.38026	1.18539e-05	3.00943e-05	Pre
GO:0000466	maturation of 5.8S rRNA from tricistronic rRNA transcript (SSU-rRNA, 5.8S rRNA, LSU-rRNA)	BP	361.292	0.534457	0.139232	3.83859	0.00012374	0.00052218	Pre			GO:0000466	maturation of 5.8S rRNA from tricistronic rRNA transcript (SSU-rRNA, 5.8S rRNA, LSU-rRNA)	BP	172.564	-0.710814	0.216372	-3.28514	0.0010193	0.0114102	Active			GO:0000466	maturation of 5.8S rRNA from tricistronic rRNA transcript (SSU-rRNA, 5.8S rRNA, LSU-rRNA)	BP	313.463	1.30106	0.0865806	15.0272	4.8747e-51	3.8617e-48	Pre
GO:0000467	exonucleolytic trimming to generate mature 3'-end of 5.8S rRNA from tricistronic rRNA transcript (SSU-rRNA, 5.8S rRNA, LSU-rRNA)	BP	36.3053	1.86904	0.367066	5.09184	3.55e-07	3.7e-06	Pre			GO:0000467	exonucleolytic trimming to generate mature 3'-end of 5.8S rRNA from tricistronic rRNA transcript (SSU-rRNA, 5.8S rRNA, LSU-rRNA)	BP	12.9527	0.544594	0.593592	0.917456	0.358904	0.520891	Non-differential			GO:0000467	exonucleolytic trimming to generate mature 3'-end of 5.8S rRNA from tricistronic rRNA transcript (SSU-rRNA, 5.8S rRNA, LSU-rRNA)	BP	36.0815	1.45162	0.252019	5.75997	8.41283e-09	3.3428e-08	Pre
GO:0000469	obsolete cleavage involved in rRNA processing	BP	383.358	0.618928	0.12895	4.79975	1.59e-06	1.31e-05	Pre			GO:0000469	obsolete cleavage involved in rRNA processing	BP	185.503	-0.544022	0.204993	-2.65386	0.00795775	0.0425901	Active			GO:0000469	obsolete cleavage involved in rRNA processing	BP	341.456	1.21887	0.0761131	16.0139	1.02184e-57	1.75391e-54	Pre
GO:0000470	maturation of LSU-rRNA	BP	2421.66	-0.424742	0.102463	-4.14532	3.39e-05	0.00017462	Active			GO:0000470	maturation of LSU-rRNA	BP	2803.75	0.310319	0.178306	1.74037	0.0817936	0.19867	Non-differential			GO:0000470	maturation of LSU-rRNA	BP	2918.37	-0.679481	0.0946261	-7.18069	6.93579e-13	4.83277e-12	Post
GO:0000472	endonucleolytic cleavage to generate mature 5'-end of SSU-rRNA from (SSU-rRNA, 5.8S rRNA, LSU-rRNA)	BP	265.309	0.438086	0.140909	3.109	0.00187719	0.0053505	Pre			GO:0000472	endonucleolytic cleavage to generate mature 5'-end of SSU-rRNA from (SSU-rRNA, 5.8S rRNA, LSU-rRNA)	BP	135.001	-0.673312	0.238405	-2.82424	0.0047393	0.030661	Active			GO:0000472	endonucleolytic cleavage to generate mature 5'-end of SSU-rRNA from (SSU-rRNA, 5.8S rRNA, LSU-rRNA)	BP	231.87	1.16803	0.109081	10.7079	9.34902e-27	3.71741e-25	Pre
GO:0000478	obsolete endonucleolytic cleavage involved in rRNA processing	BP	347.053	0.508673	0.119106	4.27075	1.95e-05	0.00010808	Pre			GO:0000478	obsolete endonucleolytic cleavage involved in rRNA processing	BP	172.55	-0.623356	0.208522	-2.9894	0.00279524	0.0218123	Active			GO:0000478	obsolete endonucleolytic cleavage involved in rRNA processing	BP	305.375	1.19254	0.0819128	14.5586	5.14815e-48	3.11872e-45	Pre
GO:0000479	endonucleolytic cleavage of tricistronic rRNA transcript (SSU-rRNA, 5.8S rRNA, LSU-rRNA)	BP	287.814	0.414862	0.130985	3.16724	0.00153891	0.00454678	Pre			GO:0000479	endonucleolytic cleavage of tricistronic rRNA transcript (SSU-rRNA, 5.8S rRNA, LSU-rRNA)	BP	146.807	-0.699445	0.226016	-3.09467	0.00197033	0.0175947	Active			GO:0000479	endonucleolytic cleavage of tricistronic rRNA transcript (SSU-rRNA, 5.8S rRNA, LSU-rRNA)	BP	250.482	1.17272	0.108983	10.7606	5.28166e-27	2.16275e-25	Pre
GO:0000480	endonucleolytic cleavage in 5'-ETS of tricistronic rRNA transcript (SSU-rRNA, 5.8S rRNA, LSU-rRNA)	BP	265.309	0.438086	0.140909	3.109	0.00187719	0.0053505	Pre			GO:0000480	endonucleolytic cleavage in 5'-ETS of tricistronic rRNA transcript (SSU-rRNA, 5.8S rRNA, LSU-rRNA)	BP	135.001	-0.673312	0.238405	-2.82424	0.0047393	0.030661	Active			GO:0000480	endonucleolytic cleavage in 5'-ETS of tricistronic rRNA transcript (SSU-rRNA, 5.8S rRNA, LSU-rRNA)	BP	231.87	1.16803	0.109081	10.7079	9.34902e-27	3.71741e-25	Pre
GO:0000488	maturation of LSU-rRNA from tetracistronic rRNA transcript (SSU-rRNA, LSU-rRNA, 4.5S-rRNA, 5S-rRNA)	BP	8.31978	0.296877	0.565927	0.524585	0.599872	0.680638	Non-differential			GO:0000488	maturation of LSU-rRNA from tetracistronic rRNA transcript (SSU-rRNA, LSU-rRNA, 4.5S-rRNA, 5S-rRNA)	BP	2.44503	-2.77213	1.41214	-1.96307	0.0496375	0.143698	Non-differential			GO:0000488	maturation of LSU-rRNA from tetracistronic rRNA transcript (SSU-rRNA, LSU-rRNA, 4.5S-rRNA, 5S-rRNA)	BP	5.8694	3.19073	0.638947	4.99374	5.92217e-07	1.82031e-06	Pre
GO:0000489	maturation of SSU-rRNA from tetracistronic rRNA transcript (SSU-rRNA, LSU-rRNA, 4.5S-rRNA, 5S-rRNA)	BP	8.31978	0.296877	0.565927	0.524585	0.599872	0.680638	Non-differential			GO:0000489	maturation of SSU-rRNA from tetracistronic rRNA transcript (SSU-rRNA, LSU-rRNA, 4.5S-rRNA, 5S-rRNA)	BP	2.44503	-2.77213	1.41214	-1.96307	0.0496375	0.143698	Non-differential			GO:0000489	maturation of SSU-rRNA from tetracistronic rRNA transcript (SSU-rRNA, LSU-rRNA, 4.5S-rRNA, 5S-rRNA)	BP	5.8694	3.19073	0.638947	4.99374	5.92217e-07	1.82031e-06	Pre
GO:0000491	small nucleolar ribonucleoprotein complex assembly	BP	1.41766	-2.27544	1.13031	-2.0131	0.044104	0.081563	Non-differential			GO:0000491	small nucleolar ribonucleoprotein complex assembly	BP	1.92393	-0.854666	1.38577	-0.616746	0.537402	0.680284	Non-differential			GO:0000491	small nucleolar ribonucleoprotein complex assembly	BP	1.1981	-1.34473	1.02673	-1.30972	0.19029	0.240292	Non-differential
GO:0000492	box C/D snoRNP assembly	BP	1.41766	-2.27544	1.13031	-2.0131	0.044104	0.081563	Non-differential			GO:0000492	box C/D snoRNP assembly	BP	1.92393	-0.854666	1.38577	-0.616746	0.537402	0.680284	Non-differential			GO:0000492	box C/D snoRNP assembly	BP	1.1981	-1.34473	1.02673	-1.30972	0.19029	0.240292	Non-differential
GO:0000495	box H/ACA RNA 3'-end processing	BP	1.33728	-1.45913	1.07563	-1.35653	0.174932	0.259045	Non-differential			GO:0000495	box H/ACA RNA 3'-end processing	BP	2.96008	0.799596	0.847027	0.944003	0.345168	0.507442	Non-differential			GO:0000495	box H/ACA RNA 3'-end processing	BP	2.46679	-2.26311	0.709953	-3.18769	0.00143412	0.00266762	Post
GO:0000500	RNA polymerase I upstream activating factor complex	CC	0.640225	-1.03698	1.39504	-0.74333	0.457282	0.554188	Non-differential			GO:0000500	RNA polymerase I upstream activating factor complex	CC	0.607582	-0.694672	2.07991	-0.333991	0.738386	1	Non-differential			GO:0000500	RNA polymerase I upstream activating factor complex	CC	0.574155	-0.265134	1.42948	-0.185477	0.852855	0.882278	Non-differential
GO:0000502	proteasome complex	CC	2549	-0.695277	0.11882	-5.85152	4.87e-09	1.05e-07	Active			GO:0000502	proteasome complex	CC	3825.42	0.611955	0.224354	2.72763	0.00637913	0.0367035	Post			GO:0000502	proteasome complex	CC	3635.44	-1.25896	0.13899	-9.05792	1.32968e-19	2.25782e-18	Post
GO:0000506	glycosylphosphatidylinositol-N-acetylglucosaminyltransferase (GPI-GnT) complex	CC	14.9696	0.743512	0.349331	2.12839	0.0333051	0.0640925	Non-differential			GO:0000506	glycosylphosphatidylinositol-N-acetylglucosaminyltransferase (GPI-GnT) complex	CC	4.69652	-1.64291	0.670636	-2.44978	0.0142942	0.0629452	Non-differential			GO:0000506	glycosylphosphatidylinositol-N-acetylglucosaminyltransferase (GPI-GnT) complex	CC	11.6886	2.48489	0.3827	6.49304	8.41204e-11	4.40312e-10	Pre
GO:0000578	embryonic axis specification	BP	166.734	0.527468	0.15182	3.4743	0.0005122	0.00176941	Pre			GO:0000578	embryonic axis specification	BP	191.912	1.197	0.815436	1.46792	0.142125	0.284694	Non-differential			GO:0000578	embryonic axis specification	BP	236.108	-0.566187	0.521006	-1.08672	0.277161	0.33628	Non-differential
GO:0000700	mismatch base pair DNA N-glycosylase activity	MF	346.78	1.00937	0.175275	5.75878	8.47e-09	1.68e-07	Pre			GO:0000700	mismatch base pair DNA N-glycosylase activity	MF	118.089	-0.903289	0.469218	-1.9251	0.0542172	0.152144	Non-differential			GO:0000700	mismatch base pair DNA N-glycosylase activity	MF	291.918	1.99232	0.279556	7.12674	1.02776e-12	7.0142e-12	Pre
GO:0000701	purine-specific mismatch base pair DNA N-glycosylase activity	MF	46.9909	1.35832	0.229041	5.93045	3.02e-09	7.07e-08	Pre			GO:0000701	purine-specific mismatch base pair DNA N-glycosylase activity	MF	11.2605	-1.25719	0.607928	-2.068	0.0386403	0.121317	Non-differential			GO:0000701	purine-specific mismatch base pair DNA N-glycosylase activity	MF	38.4849	2.68646	0.285876	9.39727	5.59963e-21	1.12853e-19	Pre
GO:0000702	oxidized base lesion DNA N-glycosylase activity	MF	1204.54	-0.46663	0.142174	-3.28211	0.00103032	0.00321803	Active			GO:0000702	oxidized base lesion DNA N-glycosylase activity	MF	1738.88	0.725343	0.228914	3.16862	0.00153164	0.0149011	Post			GO:0000702	oxidized base lesion DNA N-glycosylase activity	MF	1734.84	-1.13897	0.134005	-8.49949	1.9043e-17	2.48089e-16	Post
GO:0000703	oxidized pyrimidine nucleobase lesion DNA N-glycosylase activity	MF	490.645	-0.313305	0.147879	-2.11866	0.034119	0.0655046	Non-differential			GO:0000703	oxidized pyrimidine nucleobase lesion DNA N-glycosylase activity	MF	644.043	0.672826	0.268156	2.50908	0.0121045	0.0564773	Non-differential			GO:0000703	oxidized pyrimidine nucleobase lesion DNA N-glycosylase activity	MF	669.274	-0.920057	0.144028	-6.38805	1.68018e-10	8.37325e-10	Post
GO:0000705	achiasmate meiosis I	BP	12.4937	1.06748	0.431409	2.47441	0.0133455	0.0291069	Pre			GO:0000705	achiasmate meiosis I	BP	3.4224	-1.6919	1.1159	-1.51617	0.129476	0.268917	Non-differential			GO:0000705	achiasmate meiosis I	BP	9.73807	2.71206	0.530201	5.11516	3.13482e-07	9.98268e-07	Pre
GO:0000706	meiotic DNA double-strand break processing	BP	40.9572	-0.544337	0.242879	-2.24118	0.0250141	0.0500869	Non-differential			GO:0000706	meiotic DNA double-strand break processing	BP	30.0105	-1.03666	0.35467	-2.92287	0.00346816	0.0247194	Active			GO:0000706	meiotic DNA double-strand break processing	BP	32.2909	0.514465	0.192106	2.67803	0.00740565	0.012328	Pre
GO:0000707	meiotic DNA recombinase assembly	BP	2.90858	0.422462	0.823198	0.513196	0.607814	0.688178	Non-differential			GO:0000707	meiotic DNA recombinase assembly	BP	3.29027	0.992963	0.90665	1.0952	0.273429	0.436766	Non-differential			GO:0000707	meiotic DNA recombinase assembly	BP	3.8738	-0.53357	0.500784	-1.06547	0.286664	0.346727	Non-differential
GO:0000709	meiotic joint molecule formation	BP	3.56219	1.73358	0.856356	2.02436	0.0429327	0.07972	Non-differential			GO:0000709	meiotic joint molecule formation	BP	13.1271	4.10119	0.980739	4.18173	2.893e-05	0.00102166	Post			GO:0000709	meiotic joint molecule formation	BP	13.4331	-2.36632	0.467644	-5.06009	4.19058e-07	1.31275e-06	Post
GO:0000710	meiotic mismatch repair	BP	7.90443	0.0288114	0.459576	0.0626913	0.950012	0.963612	Non-differential			GO:0000710	meiotic mismatch repair	BP	5.69719	-0.304476	0.711449	-0.427966	0.668676	0.787077	Non-differential			GO:0000710	meiotic mismatch repair	BP	7.62136	0.40239	0.443796	0.906701	0.364565	0.429598	Non-differential
GO:0000712	resolution of meiotic recombination intermediates	BP	23.5616	-0.521837	0.270746	-1.9274	0.0539294	0.0971433	Non-differential			GO:0000712	resolution of meiotic recombination intermediates	BP	29.3823	0.364058	0.369798	0.98448	0.32488	0.489571	Non-differential			GO:0000712	resolution of meiotic recombination intermediates	BP	29.2844	-0.848134	0.255352	-3.32144	0.000895549	0.00172689	Post
GO:0000713	meiotic heteroduplex formation	BP	0.498182	-2.40315	2.17519	-1.1048	0.269245	1	Non-differential			GO:0000713	meiotic heteroduplex formation	BP	0.642373	-1.17851	2.27601	-0.517796	0.604601	1	Non-differential			GO:0000713	meiotic heteroduplex formation	BP	0.322214	-1.15347	2.52289	-0.457201	0.647526	0.70619	Non-differential
GO:0000715	nucleotide-excision repair, DNA damage recognition	BP	184.536	-0.22404	0.175912	-1.27359	0.202809	0.291828	Non-differential			GO:0000715	nucleotide-excision repair, DNA damage recognition	BP	156.554	-0.205734	0.268291	-0.766832	0.443181	0.598245	Non-differential			GO:0000715	nucleotide-excision repair, DNA damage recognition	BP	183.871	0.028118	0.107934	0.260511	0.794469	0.832588	Non-differential
GO:0000716	transcription-coupled nucleotide-excision repair, DNA damage recognition	BP	125.515	-0.144577	0.239823	-0.60285	0.546609	0.636213	Non-differential			GO:0000716	transcription-coupled nucleotide-excision repair, DNA damage recognition	BP	85.3263	-0.667078	0.391864	-1.70232	0.0886959	0.209838	Non-differential			GO:0000716	transcription-coupled nucleotide-excision repair, DNA damage recognition	BP	109.864	0.575305	0.179409	3.20666	0.00134285	0.00250895	Pre
GO:0000717	nucleotide-excision repair, DNA duplex unwinding	BP	6.75899	-6.11131	1.65677	-3.68869	0.00022541	0.00087243	Active			GO:0000717	nucleotide-excision repair, DNA duplex unwinding	BP	8.34841	-2.52369	1.25388	-2.0127	0.0441461	0.133173	Non-differential			GO:0000717	nucleotide-excision repair, DNA duplex unwinding	BP	1.84683	-3.52525	1.14518	-3.07835	0.00208152	0.0037757	Post
GO:0000719	photoreactive repair	BP	272.027	-1.20661	0.135488	-8.90565	5.31e-19	1.23e-16	Active			GO:0000719	photoreactive repair	BP	275.815	-0.744669	0.295538	-2.5197	0.0117454	0.0553538	Non-differential			GO:0000719	photoreactive repair	BP	232.379	-0.402647	0.183973	-2.18862	0.0286241	0.0427059	Post
GO:0000720	pyrimidine dimer repair by nucleotide-excision repair	BP	1.32101	0.500196	1.16105	0.430812	0.666605	0.738802	Non-differential			GO:0000720	pyrimidine dimer repair by nucleotide-excision repair	BP	0.341159	-2.38535	3.03909	-0.784892	0.432517	1	Non-differential			GO:0000720	pyrimidine dimer repair by nucleotide-excision repair	BP	0.839798	2.851	1.25502	2.27168	0.0231061	0.035066	Pre
GO:0000721	(R,R)-butanediol dehydrogenase activity	MF	45.8672	-0.129326	0.231433	-0.558807	0.576294	0.660993	Non-differential			GO:0000721	(R,R)-butanediol dehydrogenase activity	MF	33.6365	-0.514065	0.371537	-1.38362	0.166476	0.315372	Non-differential			GO:0000721	(R,R)-butanediol dehydrogenase activity	MF	41.6828	0.402911	0.195737	2.05843	0.0395485	0.0574093	Non-differential
GO:0000722	telomere maintenance via recombination	BP	134.34	-1.23739	0.285563	-4.33316	1.47e-05	8.51e-05	Active			GO:0000722	telomere maintenance via recombination	BP	140.05	-0.68878	0.421714	-1.63329	0.102409	0.230864	Non-differential			GO:0000722	telomere maintenance via recombination	BP	117.883	-0.502536	0.22038	-2.28032	0.0225888	0.0343518	Post
GO:0000723	telomere maintenance	BP	515.128	-0.725078	0.10773	-6.7305	1.69e-11	8.69e-10	Active			GO:0000723	telomere maintenance	BP	422.68	-0.859275	0.177647	-4.83699	1.31823e-06	0.000120659	Active			GO:0000723	telomere maintenance	BP	428.7	0.180787	0.0840047	2.15211	0.0313888	0.0465253	Pre
GO:0000724	double-strand break repair via homologous recombination	BP	1585.82	-0.198854	0.10379	-1.91593	0.0553742	0.0993187	Non-differential			GO:0000724	double-strand break repair via homologous recombination	BP	1781.84	0.456776	0.197053	2.31804	0.020447	0.0796738	Non-differential			GO:0000724	double-strand break repair via homologous recombination	BP	1964.48	-0.604741	0.118094	-5.12083	3.04191e-07	9.7063e-07	Post
GO:0000725	recombinational repair	BP	5712.93	-0.225409	0.0840328	-2.68239	0.00730984	0.0172274	Active			GO:0000725	recombinational repair	BP	6226.74	0.366692	0.156076	2.34945	0.0188011	0.0754399	Non-differential			GO:0000725	recombinational repair	BP	6872.75	-0.542808	0.0936267	-5.79758	6.72803e-09	2.71188e-08	Post
GO:0000726	obsolete non-recombinational repair	BP	2096.37	-0.267267	0.0638985	-4.18267	2.88e-05	0.00015135	Active			GO:0000726	obsolete non-recombinational repair	BP	2367.25	0.387014	0.199876	1.93627	0.0528349	0.149835	Non-differential			GO:0000726	obsolete non-recombinational repair	BP	2570.33	-0.619803	0.13886	-4.46352	8.06259e-06	2.0915e-05	Post
GO:0000727	double-strand break repair via break-induced replication	BP	22.7875	0.0529542	0.312131	0.169654	0.865283	0.900711	Non-differential			GO:0000727	double-strand break repair via break-induced replication	BP	38.7186	1.43032	0.516113	2.77132	0.00558287	0.0335807	Post			GO:0000727	double-strand break repair via break-induced replication	BP	41.025	-1.33564	0.312423	-4.27511	1.9104e-05	4.72939e-05	Post
GO:0000729	DNA double-strand break processing	BP	79.3646	-0.0240812	0.180189	-0.133644	0.893684	0.921575	Non-differential			GO:0000729	DNA double-strand break processing	BP	78.0246	0.304545	0.357851	0.851039	0.394748	0.555695	Non-differential			GO:0000729	DNA double-strand break processing	BP	91.8668	-0.314068	0.236438	-1.32833	0.184069	0.233137	Non-differential
GO:0000730	DNA recombinase assembly	BP	66.3626	-0.101754	0.182531	-0.557459	0.577214	0.661932	Non-differential			GO:0000730	DNA recombinase assembly	BP	68.923	0.383164	0.320808	1.19437	0.232332	0.391917	Non-differential			GO:0000730	DNA recombinase assembly	BP	78.6375	-0.431364	0.186487	-2.3131	0.0207171	0.0317611	Post
GO:0000731	DNA synthesis involved in DNA repair	BP	3202.35	-0.214676	0.125594	-1.70928	0.0873989	0.145756	Non-differential			GO:0000731	DNA synthesis involved in DNA repair	BP	4214.03	0.760073	0.213312	3.5632	0.000366357	0.00563191	Post			GO:0000731	DNA synthesis involved in DNA repair	BP	4477.18	-0.920896	0.127034	-7.2492	4.19232e-13	3.01499e-12	Post
GO:0000732	DNA strand displacement	BP	6.81322	0.549764	0.517695	1.06195	0.28826	0.386295	Non-differential			GO:0000732	DNA strand displacement	BP	2.65269	-1.1949	1.1285	-1.05883	0.289676	0.452682	Non-differential			GO:0000732	DNA strand displacement	BP	5.53104	1.87793	0.556745	3.37305	0.000743409	0.00145317	Pre
GO:0000733	obsolete DNA strand renaturation	BP	92.0884	-0.223066	0.138305	-1.61285	0.106776	0.172301	Non-differential			GO:0000733	obsolete DNA strand renaturation	BP	84.1234	-0.0203448	0.211031	-0.0964067	0.923198	0.954958	Non-differential			GO:0000733	obsolete DNA strand renaturation	BP	97.4134	-0.142226	0.125899	-1.12969	0.258609	0.316294	Non-differential
GO:0000734	gene conversion at mating-type locus	BP	10.3472	1.07952	0.503733	2.14304	0.0321099	0.0620419	Non-differential			GO:0000734	gene conversion at mating-type locus	BP	4.4412	-0.00234838	1.27784	-0.00183778	0.998534	0.998979	Non-differential			GO:0000734	gene conversion at mating-type locus	BP	9.82804	1.27466	0.668711	1.90615	0.0566308	0.0799249	Non-differential
GO:0000735	removal of nonhomologous ends	BP	0.887184	0.852371	1.47092	0.57948	0.562266	0.649519	Non-differential			GO:0000735	removal of nonhomologous ends	BP	2.74405	2.98767	1.52404	1.96036	0.0499533	0.144496	Non-differential			GO:0000735	removal of nonhomologous ends	BP	2.9152	-2.09587	0.891716	-2.35038	0.0187543	0.0290067	Post
GO:0000737	obsolete DNA catabolic process, endonucleolytic	BP	63.6479	-0.263804	0.191572	-1.37705	0.168497	0.251184	Non-differential			GO:0000737	obsolete DNA catabolic process, endonucleolytic	BP	49.4095	-0.477512	0.348123	-1.37168	0.170164	0.320061	Non-differential			GO:0000737	obsolete DNA catabolic process, endonucleolytic	BP	58.8317	0.254383	0.237403	1.07153	0.283933	0.343767	Non-differential
GO:0000738	obsolete DNA catabolic process, exonucleolytic	BP	122.57	-0.887949	0.238003	-3.73083	0.00019085	0.00075965	Active			GO:0000738	obsolete DNA catabolic process, exonucleolytic	BP	172.336	0.331598	0.399815	0.829377	0.406891	0.566057	Non-differential			GO:0000738	obsolete DNA catabolic process, exonucleolytic	BP	156.903	-1.14857	0.220163	-5.21692	1.81923e-07	5.97239e-07	Post
GO:0000740	nuclear membrane fusion	BP	19.1513	-0.271994	0.287262	-0.946849	0.343716	0.444818	Non-differential			GO:0000740	nuclear membrane fusion	BP	7.86553	-3.00056	0.73872	-4.06184	4.86875e-05	0.00132361	Active			GO:0000740	nuclear membrane fusion	BP	12.0585	2.83987	0.43586	6.51555	7.24222e-11	3.82384e-10	Pre
GO:0000741	karyogamy	BP	52.5535	0.0541959	0.237533	0.228162	0.819521	0.86505	Non-differential			GO:0000741	karyogamy	BP	25.5976	-1.33922	0.61552	-2.17576	0.0295735	0.102226	Non-differential			GO:0000741	karyogamy	BP	40.6047	1.48932	0.340526	4.37358	1.22226e-05	3.10037e-05	Pre
GO:0000742	karyogamy involved in conjugation with cellular fusion	BP	11.2215	0.989462	0.465231	2.12682	0.0334352	0.0643113	Non-differential			GO:0000742	karyogamy involved in conjugation with cellular fusion	BP	2.58798	-1.89974	1.32005	-1.43914	0.150112	0.295091	Non-differential			GO:0000742	karyogamy involved in conjugation with cellular fusion	BP	8.81837	3.10673	0.54642	5.6856	1.30354e-08	5.05036e-08	Pre
GO:0000746	obsolete conjugation	BP	195.961	0.0784289	0.11288	0.694796	0.487183	0.581308	Non-differential			GO:0000746	obsolete conjugation	BP	143.711	-0.216923	0.224572	-0.96594	0.334074	0.497616	Non-differential			GO:0000746	obsolete conjugation	BP	191.276	0.340266	0.125858	2.70357	0.00685995	0.0115004	Pre
GO:0000747	conjugation with cellular fusion	BP	117.146	0.208573	0.148704	1.40261	0.160734	0.241427	Non-differential			GO:0000747	conjugation with cellular fusion	BP	82.9636	-0.143997	0.240919	-0.597698	0.550042	0.690982	Non-differential			GO:0000747	conjugation with cellular fusion	BP	115.716	0.405064	0.129597	3.12556	0.0017747	0.00325179	Pre
GO:0000749	response to pheromone triggering conjugation with cellular fusion	BP	50.3317	1.19893	0.259066	4.6279	3.69e-06	2.69e-05	Pre			GO:0000749	response to pheromone triggering conjugation with cellular fusion	BP	15.6858	-0.687619	0.484408	-1.4195	0.155752	0.301977	Non-differential			GO:0000749	response to pheromone triggering conjugation with cellular fusion	BP	43.6878	2.00873	0.213191	9.42219	4.41767e-21	9.00898e-20	Pre
GO:0000750	pheromone-dependent signal transduction involved in conjugation with cellular fusion	BP	35.1283	1.88244	0.421437	4.46672	7.94e-06	5.11e-05	Pre			GO:0000750	pheromone-dependent signal transduction involved in conjugation with cellular fusion	BP	5.92093	-1.17779	1.01992	-1.15479	0.248177	0.409897	Non-differential			GO:0000750	pheromone-dependent signal transduction involved in conjugation with cellular fusion	BP	29.5439	3.24882	0.355824	9.13039	6.82551e-20	1.19444e-18	Pre
GO:0000751	mitotic cell cycle G1 arrest in response to pheromone	BP	2.10736	1.25227	1.08957	1.14932	0.250422	0.345424	Non-differential			GO:0000751	mitotic cell cycle G1 arrest in response to pheromone	BP	0.369826	-2.54194	3.20118	-0.794063	0.427159	1	Non-differential			GO:0000751	mitotic cell cycle G1 arrest in response to pheromone	BP	1.48604	3.66983	1.08036	3.39686	0.000681627	0.00133875	Pre
GO:0000753	cell morphogenesis involved in conjugation with cellular fusion	BP	0.69527	1.10789	1.75621	0.630841	0.528144	0.61934	Non-differential			GO:0000753	cell morphogenesis involved in conjugation with cellular fusion	BP	1.78207	2.9515	1.5009	1.96649	0.0492419	0.142936	Non-differential			GO:0000753	cell morphogenesis involved in conjugation with cellular fusion	BP	1.96752	-1.77887	0.912883	-1.94862	0.0513403	0.0729934	Non-differential
GO:0000754	adaptation of signaling pathway by response to pheromone involved in conjugation with cellular fusion	BP	12.5729	-0.0299218	0.443369	-0.0674872	0.946194	0.960285	Non-differential			GO:0000754	adaptation of signaling pathway by response to pheromone involved in conjugation with cellular fusion	BP	9.395	-0.232612	0.52901	-0.439712	0.660145	0.780172	Non-differential			GO:0000754	adaptation of signaling pathway by response to pheromone involved in conjugation with cellular fusion	BP	12.2108	0.271623	0.371192	0.73176	0.464315	0.531335	Non-differential
GO:0000755	cytogamy	BP	1.65273	2.26833	1.34166	1.69069	0.0908957	0.150537	Non-differential			GO:0000755	cytogamy	BP	0.191626	-1.12514	3.25648	-0.345509	0.729712	1	Non-differential			GO:0000755	cytogamy	BP	1.25003	3.42559	1.19064	2.8771	0.00401351	0.00700384	Pre
GO:0000767	obsolete cell morphogenesis involved in conjugation	BP	0.69527	1.10789	1.75621	0.630841	0.528144	0.61934	Non-differential			GO:0000767	obsolete cell morphogenesis involved in conjugation	BP	1.78207	2.9515	1.5009	1.96649	0.0492419	0.142936	Non-differential			GO:0000767	obsolete cell morphogenesis involved in conjugation	BP	1.96752	-1.77887	0.912883	-1.94862	0.0513403	0.0729934	Non-differential
GO:0000768	syncytium formation by plasma membrane fusion	BP	109.154	-0.0494739	0.155375	-0.318416	0.750169	0.809877	Non-differential			GO:0000768	syncytium formation by plasma membrane fusion	BP	71.4464	-0.663488	0.300156	-2.21048	0.027072	0.096421	Non-differential			GO:0000768	syncytium formation by plasma membrane fusion	BP	96.1464	0.665374	0.177548	3.74757	0.000178553	0.00038325	Pre
GO:0000770	peptide pheromone export	BP	26.712	-0.331066	0.26033	-1.27172	0.203473	0.292633	Non-differential			GO:0000770	peptide pheromone export	BP	32.3857	0.525775	0.438435	1.19921	0.230447	0.390058	Non-differential			GO:0000770	peptide pheromone export	BP	34.5543	-0.750928	0.238012	-3.155	0.00160498	0.00296244	Post
GO:0000773	phosphatidyl-N-methylethanolamine N-methyltransferase activity	MF	2.79233	-2.32249	0.804789	-2.88583	0.00390379	0.0100498	Active			GO:0000773	phosphatidyl-N-methylethanolamine N-methyltransferase activity	MF	2.90345	-1.70945	0.937772	-1.82288	0.0683211	0.176047	Non-differential			GO:0000773	phosphatidyl-N-methylethanolamine N-methyltransferase activity	MF	1.52968	-0.560131	0.799948	-0.700209	0.483797	0.550296	Non-differential
GO:0000774	adenyl-nucleotide exchange factor activity	MF	2369.92	-0.323606	0.0930049	-3.47946	0.00050243	0.00174012	Active			GO:0000774	adenyl-nucleotide exchange factor activity	MF	2558.17	0.253039	0.142478	1.77599	0.0757352	0.188288	Non-differential			GO:0000774	adenyl-nucleotide exchange factor activity	MF	2763.87	-0.523646	0.0744688	-7.03174	2.03968e-12	1.33751e-11	Post
GO:0000775	chromosome, centromeric region	CC	327.939	0.610004	0.150937	4.04146	5.31e-05	0.00025355	Pre			GO:0000775	chromosome, centromeric region	CC	176.516	-0.292455	0.231688	-1.26228	0.206847	0.363514	Non-differential			GO:0000775	chromosome, centromeric region	CC	306.299	0.956093	0.0755861	12.6491	1.13217e-36	1.64221e-34	Pre
GO:0000776	kinetochore	CC	181.124	0.572974	0.150942	3.79599	0.00014705	0.00060637	Pre			GO:0000776	kinetochore	CC	92.3066	-0.470174	0.242212	-1.94117	0.0522379	0.148675	Non-differential			GO:0000776	kinetochore	CC	163.937	1.112	0.0947667	11.7341	8.52198e-32	5.75499e-30	Pre
GO:0000777	kinetochore	CC	33.4119	0.464153	0.235685	1.96938	0.0489096	0.0892146	Non-differential			GO:0000777	kinetochore	CC	23.3427	0.100499	0.304928	0.329583	0.741715	0.839641	Non-differential			GO:0000777	kinetochore	CC	34.1551	0.401718	0.176723	2.27314	0.0230175	0.0349547	Pre
GO:0000778	kinetochore	CC	29.2885	0.365531	0.260452	1.40345	0.160484	0.241236	Non-differential			GO:0000778	kinetochore	CC	22.1807	0.163083	0.327683	0.497685	0.618706	0.74624	Non-differential			GO:0000778	kinetochore	CC	30.5691	0.234872	0.187348	1.25367	0.209963	0.262638	Non-differential
GO:0000779	condensed chromosome, centromeric region	CC	38.9124	0.527593	0.219949	2.39871	0.0164531	0.0349146	Pre			GO:0000779	condensed chromosome, centromeric region	CC	27.5849	0.223305	0.290522	0.768634	0.442111	0.597157	Non-differential			GO:0000779	condensed chromosome, centromeric region	CC	40.9584	0.349585	0.165985	2.10613	0.0351932	0.0516512	Non-differential
GO:0000780	condensed chromosome, centromeric region	CC	34.789	0.454334	0.240336	1.89041	0.0587025	0.104447	Non-differential			GO:0000780	condensed chromosome, centromeric region	CC	26.4229	0.283164	0.30983	0.913932	0.360752	0.522813	Non-differential			GO:0000780	condensed chromosome, centromeric region	CC	37.3724	0.209779	0.178742	1.17364	0.240539	0.296404	Non-differential
GO:0000781	chromosome, telomeric region	CC	421.111	-1.07795	0.145896	-7.38848	1.49e-13	1.36e-11	Active			GO:0000781	chromosome, telomeric region	CC	343.782	-1.29418	0.245694	-5.26745	1.38331e-07	2.22002e-05	Active			GO:0000781	chromosome, telomeric region	CC	306.629	0.264767	0.133569	1.98225	0.0474517	0.0680094	Non-differential
GO:0000784	chromosome, telomeric region	CC	321.291	-1.54393	0.181633	-8.50029	1.89e-17	3.6e-15	Active			GO:0000784	chromosome, telomeric region	CC	298.594	-1.37634	0.293669	-4.68671	2.77632e-06	0.000210547	Active			GO:0000784	chromosome, telomeric region	CC	221.054	-0.118636	0.168564	-0.703803	0.481555	0.548231	Non-differential
GO:0000785	chromatin	CC	2128.98	-0.0417697	0.0568967	-0.734132	0.462869	0.559611	Non-differential			GO:0000785	chromatin	CC	1926.83	0.141599	0.145378	0.974009	0.330052	0.494376	Non-differential			GO:0000785	chromatin	CC	2324.59	-0.136408	0.0827127	-1.64919	0.0991097	0.133066	Non-differential
GO:0000786	nucleosome	CC	210.069	0.30403	0.170837	1.77965	0.0751327	0.128744	Non-differential			GO:0000786	nucleosome	CC	124.094	-0.489651	0.392427	-1.24775	0.212122	0.368734	Non-differential			GO:0000786	nucleosome	CC	189.48	0.83515	0.200415	4.16711	3.08492e-05	7.39871e-05	Pre
GO:0000787	nucleosome	CC	85.6886	-0.0875358	0.192553	-0.454607	0.649392	0.724735	Non-differential			GO:0000787	nucleosome	CC	80.1319	0.172437	0.391752	0.440168	0.659815	0.779936	Non-differential			GO:0000787	nucleosome	CC	94.3091	-0.19614	0.219732	-0.892632	0.372054	0.437448	Non-differential
GO:0000788	nucleosome	CC	9.68022	-6.63013	1.64958	-4.01927	5.84e-05	0.00027405	Active			GO:0000788	nucleosome	CC	9.69745	-5.69052	1.47618	-3.85491	0.000115773	0.00245572	Active			GO:0000788	nucleosome	CC	0.444385	-0.88532	1.74881	-0.50624	0.612688	0.675239	Non-differential
GO:0000789	chromatin	CC	85.6886	-0.0875358	0.192553	-0.454607	0.649392	0.724735	Non-differential			GO:0000789	chromatin	CC	80.1319	0.172437	0.391752	0.440168	0.659815	0.779936	Non-differential			GO:0000789	chromatin	CC	94.3091	-0.19614	0.219732	-0.892632	0.372054	0.437448	Non-differential
GO:0000790	chromatin	CC	1192.12	0.0570016	0.118333	0.481706	0.630015	0.706952	Non-differential			GO:0000790	chromatin	CC	870.333	-0.251892	0.249802	-1.00837	0.313278	0.477665	Non-differential			GO:0000790	chromatin	CC	1151.19	0.357865	0.11996	2.98321	0.00285246	0.00508193	Pre
GO:0000791	euchromatin	CC	217.872	0.998903	0.223289	4.47358	7.69e-06	4.97e-05	Pre			GO:0000791	euchromatin	CC	116.658	0.185395	0.433457	0.427713	0.66886	0.787153	Non-differential			GO:0000791	euchromatin	CC	218.166	0.870506	0.234448	3.71301	0.000204807	0.00043678	Pre
GO:0000792	heterochromatin	CC	208.789	0.106945	0.12871	0.830899	0.406031	0.50659	Non-differential			GO:0000792	heterochromatin	CC	133.653	-0.517388	0.237727	-2.1764	0.0295257	0.102191	Non-differential			GO:0000792	heterochromatin	CC	188.518	0.670529	0.118694	5.64923	1.61166e-08	6.16785e-08	Pre
GO:0000793	condensed chromosome	CC	251.445	0.309165	0.13242	2.33474	0.0195569	0.0406313	Pre			GO:0000793	condensed chromosome	CC	268.772	0.836441	0.547505	1.52773	0.126579	0.264943	Non-differential			GO:0000793	condensed chromosome	CC	327.184	-0.443358	0.359853	-1.23205	0.217929	0.271252	Non-differential
GO:0000794	condensed nuclear chromosome	CC	113.123	0.566684	0.144875	3.91154	9.17e-05	0.00040468	Pre			GO:0000794	condensed nuclear chromosome	CC	63.0265	-0.234181	0.259306	-0.903109	0.366468	0.528152	Non-differential			GO:0000794	condensed nuclear chromosome	CC	106.92	0.872382	0.134214	6.49995	8.0345e-11	4.21192e-10	Pre
GO:0000795	synaptonemal complex	CC	52.5717	0.587946	0.239709	2.45274	0.0141771	0.0305941	Pre			GO:0000795	synaptonemal complex	CC	25.3346	-0.534848	0.440067	-1.21538	0.224221	0.382334	Non-differential			GO:0000795	synaptonemal complex	CC	46.8603	1.21483	0.247183	4.9147	8.89192e-07	2.6624e-06	Pre
GO:0000796	condensin complex	CC	31.9888	-0.73534	0.249872	-2.94287	0.00325184	0.00857963	Active			GO:0000796	condensin complex	CC	32.1084	-0.370039	0.571955	-0.646972	0.51765	0.663569	Non-differential			GO:0000796	condensin complex	CC	30.6464	-0.349506	0.372394	-0.938537	0.347968	0.41221	Non-differential
GO:0000798	cohesin complex	CC	0.196632	0.218082	2.78868	0.0782025	0.937667	1	Non-differential			GO:0000798	cohesin complex	CC	1.22928	3.14935	1.65828	1.89916	0.0575435	0.156832	Non-differential			GO:0000798	cohesin complex	CC	1.20285	-2.87367	1.06136	-2.70753	0.00677867	0.0113818	Post
GO:0000800	lateral element	CC	6.81322	0.549764	0.517695	1.06195	0.28826	0.386295	Non-differential			GO:0000800	lateral element	CC	2.65269	-1.1949	1.1285	-1.05883	0.289676	0.452682	Non-differential			GO:0000800	lateral element	CC	5.53104	1.87793	0.556745	3.37305	0.000743409	0.00145317	Pre
GO:0000803	sex chromosome	CC	19.1579	0.152156	0.328737	0.462849	0.643473	0.719454	Non-differential			GO:0000803	sex chromosome	CC	26.8182	1.13119	0.56708	1.99477	0.0460684	0.137105	Non-differential			GO:0000803	sex chromosome	CC	29.1766	-0.994261	0.357308	-2.78264	0.00539179	0.00921922	Post
GO:0000805	X chromosome	CC	11.8595	0.363157	0.423398	0.85772	0.391047	0.491919	Non-differential			GO:0000805	X chromosome	CC	13.3869	1.02933	0.712182	1.44531	0.14837	0.293015	Non-differential			GO:0000805	X chromosome	CC	16.3276	-0.567423	0.462092	-1.22794	0.219469	0.272987	Non-differential
GO:0000806	Y chromosome	CC	4.83302	1.42973	0.765571	1.86754	0.0618266	0.109024	Non-differential			GO:0000806	Y chromosome	CC	2.06662	0.0897528	1.12057	0.0800955	0.936161	0.963706	Non-differential			GO:0000806	Y chromosome	CC	4.52974	1.24472	0.54691	2.27591	0.0228513	0.0347101	Pre
GO:0000813	ESCRT I complex	CC	0.634459	0.911877	1.64655	0.553812	0.579707	0.664004	Non-differential			GO:0000808	origin recognition complex	CC	0.490496	1.84913	2.8993	0.637785	0.523614	1	Non-differential			GO:0000808	origin recognition complex	CC	0.408821	-2.52009	2.38119	-1.05833	0.289905	0.350094	Non-differential
GO:0000815	ESCRT III complex	CC	1.25269	0.291036	1.09182	0.266561	0.789807	0.841104	Non-differential			GO:0000812	Swr1 complex	CC	3.68085	4.71714	1.4479	3.25792	0.00112232	0.0121146	Post			GO:0000812	Swr1 complex	CC	3.1298	-5.41349	1.08288	-4.99915	5.75849e-07	1.77238e-06	Post
GO:0000819	sister chromatid segregation	BP	718.662	-0.648865	0.13319	-4.87172	1.11e-06	9.67e-06	Active			GO:0000813	ESCRT I complex	CC	0.0604335	-1.07578	3.25776	-0.33022	0.741233	1	Non-differential			GO:0000813	ESCRT I complex	CC	0.491073	2.05546	1.69794	1.21056	0.226063	0.28058	Non-differential
GO:0000820	regulation of glutamine family amino acid metabolic process	BP	3415.51	-0.512401	0.10467	-4.89541	9.81e-07	8.7e-06	Active			GO:0000815	ESCRT III complex	CC	1.15803	0.738802	1.90892	0.387026	0.698737	0.809206	Non-differential			GO:0000815	ESCRT III complex	CC	1.56942	-0.277392	0.918166	-0.302116	0.762564	0.804638	Non-differential
GO:0000821	regulation of arginine metabolic process	BP	22.0297	0.810722	0.332899	2.43534	0.0148778	0.0319272	Pre			GO:0000819	sister chromatid segregation	BP	858.886	0.162285	0.396956	0.408824	0.682669	0.797184	Non-differential			GO:0000819	sister chromatid segregation	BP	834.795	-0.739429	0.240967	-3.06859	0.0021507	0.00389227	Post
GO:0000822	inositol hexakisphosphate binding	MF	44.2557	-0.519981	0.216681	-2.39975	0.0164062	0.0348226	Active			GO:0000820	regulation of glutamine family amino acid metabolic process	BP	3601.18	0.0219295	0.168193	0.130383	0.896264	0.938206	Non-differential			GO:0000820	regulation of glutamine family amino acid metabolic process	BP	3741.7	-0.485409	0.108676	-4.46655	7.94899e-06	2.06515e-05	Post
GO:0000835	ER ubiquitin ligase complex	CC	43.4062	-1.43518	0.352412	-4.07244	4.65e-05	0.00022714	Active			GO:0000821	regulation of arginine metabolic process	BP	7.67883	-0.850209	0.979271	-0.868206	0.385282	0.546097	Non-differential			GO:0000821	regulation of arginine metabolic process	BP	18.6492	1.86384	0.432945	4.30503	1.66965e-05	4.15888e-05	Pre
GO:0000836	Hrd1p ubiquitin ligase complex	CC	43.4062	-1.43518	0.352412	-4.07244	4.65e-05	0.00022714	Active			GO:0000822	inositol hexakisphosphate binding	MF	27.4313	-1.53242	0.573131	-2.67376	0.00750059	0.0408502	Active			GO:0000822	inositol hexakisphosphate binding	MF	31.6435	1.04868	0.369022	2.84178	0.00448619	0.00776282	Pre
GO:0000837	Doa10p ubiquitin ligase complex	CC	4.35807	-0.948589	0.867548	-1.09341	0.274212	0.37202	Non-differential			GO:0000835	ER ubiquitin ligase complex	CC	42.3708	-1.06427	0.513056	-2.07438	0.038044	0.119886	Non-differential			GO:0000835	ER ubiquitin ligase complex	CC	32.7683	-0.316357	0.294939	-1.07262	0.283442	0.343213	Non-differential
GO:0000838	Hrd1p ubiquitin ligase ERAD-M complex	CC	12.065	0.305881	0.431845	0.708313	0.478751	0.573269	Non-differential			GO:0000836	Hrd1p ubiquitin ligase complex	CC	42.3708	-1.06427	0.513056	-2.07438	0.038044	0.119886	Non-differential			GO:0000836	Hrd1p ubiquitin ligase complex	CC	32.7683	-0.316357	0.294939	-1.07262	0.283442	0.343213	Non-differential
GO:0000839	Hrd1p ubiquitin ligase ERAD-L complex	CC	39.7374	-1.66734	0.389108	-4.28503	1.83e-05	0.00010223	Active			GO:0000837	Doa10p ubiquitin ligase complex	CC	4.1379	-0.667294	0.711562	-0.937788	0.348353	0.509952	Non-differential			GO:0000837	Doa10p ubiquitin ligase complex	CC	3.81599	-0.225987	0.753545	-0.299898	0.764255	0.806009	Non-differential
GO:0000900	mRNA regulatory element binding translation repressor activity	MF	216.376	-0.329974	0.179271	-1.84065	0.0656729	0.114911	Non-differential			GO:0000838	Hrd1p ubiquitin ligase ERAD-M complex	CC	4.32722	-2.51812	1.05937	-2.377	0.0174542	0.071769	Non-differential			GO:0000838	Hrd1p ubiquitin ligase ERAD-M complex	CC	8.33579	2.81749	0.516519	5.45476	4.90378e-08	1.76486e-07	Pre
GO:0000902	cell morphogenesis	BP	1717.85	-0.0172601	0.10124	-0.170487	0.864627	0.900076	Non-differential			GO:0000839	Hrd1p ubiquitin ligase ERAD-L complex	CC	41.6932	-1.04441	0.525923	-1.98586	0.0470484	0.138793	Non-differential			GO:0000839	Hrd1p ubiquitin ligase ERAD-L complex	CC	29.9117	-0.562168	0.313963	-1.79055	0.0733651	0.101416	Non-differential
GO:0000904	obsolete cell morphogenesis involved in differentiation	BP	1358.12	0.128907	0.0772558	1.66858	0.0952013	0.156807	Non-differential			GO:0000900	mRNA regulatory element binding translation repressor activity	MF	322.225	0.892263	0.511554	1.74422	0.081121	0.197712	Non-differential			GO:0000900	mRNA regulatory element binding translation repressor activity	MF	322.541	-1.13472	0.319596	-3.55049	0.000384509	0.000786079	Post
GO:0000905	sporocarp development involved in asexual reproduction	BP	99.5436	0.314311	0.260387	1.20709	0.227397	0.319938	Non-differential			GO:0000902	cell morphogenesis	BP	1245.73	-0.35273	0.15968	-2.20899	0.0271754	0.0966191	Non-differential			GO:0000902	cell morphogenesis	BP	1619.93	0.381039	0.0542353	7.02567	2.13038e-12	1.3958e-11	Pre
GO:0000906	6,7-dimethyl-8-ribityllumazine synthase activity	MF	2342.8	-0.585479	0.130804	-4.476	7.61e-06	4.93e-05	Active			GO:0000904	obsolete cell morphogenesis involved in differentiation	BP	920.225	-0.346887	0.123126	-2.81733	0.00484242	0.0310483	Active			GO:0000904	obsolete cell morphogenesis involved in differentiation	BP	1275.23	0.521055	0.049187	10.5933	3.19984e-26	1.19181e-24	Pre
GO:0000907	sulfonate dioxygenase activity	MF	270.453	-1.11499	0.199257	-5.59576	2.2e-08	3.68e-07	Active			GO:0000905	sporocarp development involved in asexual reproduction	BP	104.785	0.781326	0.593638	1.31617	0.188118	0.342164	Non-differential			GO:0000905	sporocarp development involved in asexual reproduction	BP	127.527	-0.410524	0.350674	-1.17067	0.24173	0.297746	Non-differential
GO:0000908	taurine dioxygenase activity	MF	270.453	-1.11499	0.199257	-5.59576	2.2e-08	3.68e-07	Active			GO:0000906	6,7-dimethyl-8-ribityllumazine synthase activity	MF	2722.58	0.176194	0.186045	0.947052	0.343612	0.505692	Non-differential			GO:0000906	6,7-dimethyl-8-ribityllumazine synthase activity	MF	2731.89	-0.705538	0.0894544	-7.88713	3.09228e-15	2.97346e-14	Post
GO:0000909	sporocarp development involved in sexual reproduction	BP	2.52685	-0.157955	0.948582	-0.166517	0.86775	0.902561	Non-differential			GO:0000907	sulfonate dioxygenase activity	MF	388.313	0.207138	0.314141	0.659381	0.509651	0.656693	Non-differential			GO:0000907	sulfonate dioxygenase activity	MF	335.328	-1.24444	0.164466	-7.56654	3.833e-14	3.15667e-13	Post
GO:0000910	cytokinesis	BP	3086.4	-0.17114	0.117512	-1.45636	0.145292	0.221746	Non-differential			GO:0000908	taurine dioxygenase activity	MF	388.313	0.207138	0.314141	0.659381	0.509651	0.656693	Non-differential			GO:0000908	taurine dioxygenase activity	MF	335.328	-1.24444	0.164466	-7.56654	3.833e-14	3.15667e-13	Post
GO:0000911	cytokinesis by cell plate formation	BP	16.7156	-0.668927	0.297592	-2.2478	0.024589	0.0493363	Active			GO:0000909	sporocarp development involved in sexual reproduction	BP	3.19946	0.72545	1.30194	0.557208	0.577385	0.714168	Non-differential			GO:0000909	sporocarp development involved in sexual reproduction	BP	3.42802	-0.811426	0.90493	-0.896673	0.369894	0.43513	Non-differential
GO:0000912	assembly of actomyosin apparatus involved in cytokinesis	BP	128.376	0.310245	0.118141	2.62605	0.00863817	0.0199531	Pre			GO:0000910	cytokinesis	BP	3163.16	0.294913	0.174661	1.68849	0.0913181	0.213731	Non-differential			GO:0000910	cytokinesis	BP	3588.28	-0.412419	0.0944178	-4.36802	1.25378e-05	3.17622e-05	Post
GO:0000914	phragmoplast assembly	BP	2.44513	1.18197	0.967111	1.22216	0.221646	0.312967	Non-differential			GO:0000911	cytokinesis by cell plate formation	BP	17.5099	-0.181589	0.524268	-0.346367	0.729067	0.831022	Non-differential			GO:0000911	cytokinesis by cell plate formation	BP	17.1466	-0.467186	0.330759	-1.41246	0.157813	0.20332	Non-differential
GO:0000915	actomyosin contractile ring assembly	BP	125.931	0.294312	0.119355	2.46585	0.0136687	0.0296503	Pre			GO:0000912	assembly of actomyosin apparatus involved in cytokinesis	BP	121.038	0.594143	0.687479	0.864235	0.387459	0.548062	Non-differential			GO:0000912	assembly of actomyosin apparatus involved in cytokinesis	BP	153.243	-0.198868	0.523856	-0.379623	0.704225	0.756292	Non-differential
GO:0000917	division septum assembly	BP	397.513	0.118208	0.0986485	1.19827	0.230812	0.323397	Non-differential			GO:0000914	phragmoplast assembly	BP	0.302167	-2.42829	3.20652	-0.757299	0.44887	1	Non-differential			GO:0000914	phragmoplast assembly	BP	1.84099	4.00045	0.967552	4.13461	3.55556e-05	8.44388e-05	Pre
GO:0000918	division septum site selection	BP	9.6809	-0.644167	0.576271	-1.11782	0.263643	0.360393	Non-differential			GO:0000915	actomyosin contractile ring assembly	BP	120.735	0.607459	0.687554	0.883508	0.376962	0.538389	Non-differential			GO:0000915	actomyosin contractile ring assembly	BP	151.402	-0.232024	0.523955	-0.442832	0.657887	0.716049	Non-differential
GO:0000919	cell plate assembly	BP	0.873479	2.28934	1.39986	1.63541	0.101963	0.165746	Non-differential			GO:0000917	division septum assembly	BP	285.372	-0.212529	0.258699	-0.821531	0.411344	0.569904	Non-differential			GO:0000917	division septum assembly	BP	384.558	0.383031	0.148694	2.57597	0.00999591	0.0162987	Pre
GO:0000920	septum digestion after cytokinesis	BP	555.026	0.342503	0.112942	3.03257	0.00242482	0.00668427	Pre			GO:0000918	division septum site selection	BP	10.6307	-0.00493253	0.864243	-0.00570734	0.995446	0.997485	Non-differential			GO:0000918	division septum site selection	BP	10.6416	-0.550015	0.46675	-1.17839	0.23864	0.294416	Non-differential
GO:0000921	septin ring assembly	BP	949.261	-0.854453	0.124935	-6.8392	7.96e-12	4.45e-10	Active			GO:0000919	cell plate assembly	BP	0.569383	2.01027	2.78002	0.723115	0.469609	1	Non-differential			GO:0000919	cell plate assembly	BP	1.23933	0.418279	0.980247	0.426708	0.669592	0.723527	Non-differential
GO:0000922	spindle pole	CC	196.548	0.394606	0.128402	3.0732	0.00211777	0.00594641	Pre			GO:0000920	septum digestion after cytokinesis	BP	426.496	0.199968	0.308158	0.648916	0.516393	0.662383	Non-differential			GO:0000920	septum digestion after cytokinesis	BP	590.468	0.206723	0.168604	1.22608	0.220167	0.27384	Non-differential
GO:0000923	equatorial microtubule organizing center	CC	8.73256	-1.92956	0.796965	-2.42114	0.0154721	0.0330652	Active			GO:0000921	septin ring assembly	BP	1424.7	0.482261	0.246528	1.95621	0.0504404	0.145389	Non-differential			GO:0000921	septin ring assembly	BP	1311.06	-1.29411	0.158174	-8.1816	2.80092e-16	3.0867e-15	Post
GO:0000924	gamma-tubulin ring complex	CC	0.855144	0.442786	1.32351	0.334555	0.737961	0.799777	Non-differential			GO:0000922	spindle pole	CC	243.781	1.19786	0.549855	2.17851	0.0293684	0.101692	Non-differential			GO:0000922	spindle pole	CC	287.593	-0.716632	0.364227	-1.96754	0.049121	0.0701577	Non-differential
GO:0000928	gamma-tubulin small complex	CC	3.6357	-2.4437	0.96198	-2.54028	0.0110762	0.0247883	Active			GO:0000923	equatorial microtubule organizing center	CC	7.23575	-2.42801	0.836297	-2.90328	0.00369272	0.0257572	Active			GO:0000923	equatorial microtubule organizing center	CC	4.07684	0.568069	0.827744	0.686286	0.492533	0.558844	Non-differential
GO:0000930	gamma-tubulin complex	CC	11.1998	-1.477	0.587472	-2.51416	0.0119316	0.0264462	Active			GO:0000924	gamma-tubulin ring complex	CC	0.656269	0.379242	2.33245	0.162594	0.870838	1	Non-differential			GO:0000924	gamma-tubulin ring complex	CC	0.974522	0.00406254	0.997121	0.00407427	0.996749	0.997912	Non-differential
GO:0000931	gamma-tubulin ring complex	CC	0.855144	0.442786	1.32351	0.334555	0.737961	0.799777	Non-differential			GO:0000928	gamma-tubulin small complex	CC	3.74974	-1.89361	1.13342	-1.6707	0.0947808	0.219	Non-differential			GO:0000928	gamma-tubulin small complex	CC	1.78433	-0.53661	0.751998	-0.713579	0.475488	0.542762	Non-differential
GO:0000932	P-body	CC	185.074	0.676824	0.192909	3.50852	0.00045061	0.00158554	Pre			GO:0000930	gamma-tubulin complex	CC	11.4544	-1.0015	0.557731	-1.79568	0.0725461	0.182817	Non-differential			GO:0000930	gamma-tubulin complex	CC	8.50759	-0.407229	0.451722	-0.901503	0.367321	0.43241	Non-differential
GO:0000935	division septum	CC	830.268	-0.887746	0.140051	-6.33872	2.32e-10	7.92e-09	Active			GO:0000931	gamma-tubulin ring complex	CC	0.656269	0.379242	2.33245	0.162594	0.870838	1	Non-differential			GO:0000931	gamma-tubulin ring complex	CC	0.974522	0.00406254	0.997121	0.00407427	0.996749	0.997912	Non-differential
GO:0000936	primary cell septum	CC	7.36951	-1.60982	0.5952	-2.70466	0.00683736	0.0162466	Active			GO:0000932	P-body	CC	64.5536	-1.43772	0.465031	-3.09167	0.00199035	0.0177117	Active			GO:0000932	P-body	CC	146.246	2.18482	0.252658	8.64734	5.27147e-18	7.36112e-17	Pre
GO:0000939	inner kinetochore	CC	6.29634	-0.323638	0.638923	-0.506537	0.612479	0.691864	Non-differential			GO:0000935	division septum	CC	1323.27	0.58231	0.262824	2.21559	0.0267197	0.0955263	Non-differential			GO:0000935	division septum	CC	1205.56	-1.42478	0.163961	-8.68978	3.63148e-18	5.16557e-17	Post
GO:0000940	outer kinetochore	CC	14.738	0.772852	0.408389	1.89244	0.0584323	0.104004	Non-differential			GO:0000936	primary cell septum	CC	11.5415	0.0557196	0.579794	0.0961024	0.923439	0.955062	Non-differential			GO:0000936	primary cell septum	CC	8.60728	-1.59994	0.406772	-3.93327	8.37968e-05	0.000188403	Post
GO:0000941	inner kinetochore	CC	6.29634	-0.323638	0.638923	-0.506537	0.612479	0.691864	Non-differential			GO:0000939	inner kinetochore	CC	9.51592	0.932193	0.634524	1.46912	0.1418	0.284327	Non-differential			GO:0000939	inner kinetochore	CC	9.73072	-1.17793	0.383768	-3.06939	0.00214499	0.00388263	Post
GO:0000942	outer kinetochore	CC	14.738	0.772852	0.408389	1.89244	0.0584323	0.104004	Non-differential			GO:0000940	outer kinetochore	CC	6.19925	-0.833893	0.918293	-0.90809	0.36383	0.525884	Non-differential			GO:0000940	outer kinetochore	CC	12.3739	1.56241	0.438802	3.56062	0.000369977	0.000758854	Pre
GO:0000943	retrotransposon nucleocapsid	CC	4900.83	-5.41817	0.828752	-6.53774	6.25e-11	2.63e-09	Active			GO:0000941	inner kinetochore	CC	9.51592	0.932193	0.634524	1.46912	0.1418	0.284327	Non-differential			GO:0000941	inner kinetochore	CC	9.73072	-1.17793	0.383768	-3.06939	0.00214499	0.00388263	Post
GO:0000947	amino acid catabolic process to alcohol via Ehrlich pathway	BP	85.371	-0.0589732	0.175144	-0.336712	0.736334	0.798278	Non-differential			GO:0000942	outer kinetochore	CC	6.19925	-0.833893	0.918293	-0.90809	0.36383	0.525884	Non-differential			GO:0000942	outer kinetochore	CC	12.3739	1.56241	0.438802	3.56062	0.000369977	0.000758854	Pre
GO:0000949	aromatic amino acid family catabolic process to alcohol via Ehrlich pathway	BP	67.0179	-0.0930863	0.200466	-0.46435	0.642397	0.71871	Non-differential			GO:0000943	retrotransposon nucleocapsid	CC	5693.75	-2.86392	1.03658	-2.76286	0.00572973	0.0341954	Active			GO:0000943	retrotransposon nucleocapsid	CC	1117.73	-2.4767	0.818018	-3.02769	0.0024643	0.00442566	Post
GO:0000950	branched-chain amino acid catabolic process to alcohol via Ehrlich pathway	BP	0.544781	0.68186	1.67083	0.408097	0.683202	0.753284	Non-differential			GO:0000947	amino acid catabolic process to alcohol via Ehrlich pathway	BP	81.1873	0.211186	0.237472	0.889307	0.373838	0.535248	Non-differential			GO:0000947	amino acid catabolic process to alcohol via Ehrlich pathway	BP	96.0273	-0.233483	0.16435	-1.42064	0.15542	0.200475	Non-differential
GO:0000951	methionine catabolic process to 3-methylthiopropanol	BP	0.544781	0.68186	1.67083	0.408097	0.683202	0.753284	Non-differential			GO:0000949	aromatic amino acid family catabolic process to alcohol via Ehrlich pathway	BP	60.4172	0.0529754	0.281093	0.188462	0.850514	0.907687	Non-differential			GO:0000949	aromatic amino acid family catabolic process to alcohol via Ehrlich pathway	BP	71.9299	-0.113284	0.195427	-0.579674	0.562135	0.626192	Non-differential
GO:0000955	amino acid catabolic process via Ehrlich pathway	BP	85.371	-0.0589732	0.175144	-0.336712	0.736334	0.798278	Non-differential			GO:0000950	branched-chain amino acid catabolic process to alcohol via Ehrlich pathway	BP	0.197075	-0.251391	3.25776	-0.0771667	0.938491	1	Non-differential			GO:0000950	branched-chain amino acid catabolic process to alcohol via Ehrlich pathway	BP	0.527727	0.986359	1.40401	0.702528	0.48235	0.548862	Non-differential
GO:0000956	nuclear-transcribed mRNA catabolic process	BP	424.883	0.59868	0.12425	4.81835	1.45e-06	1.22e-05	Pre			GO:0000951	methionine catabolic process to 3-methylthiopropanol	BP	0.197075	-0.251391	3.25776	-0.0771667	0.938491	1	Non-differential			GO:0000951	methionine catabolic process to 3-methylthiopropanol	BP	0.527727	0.986359	1.40401	0.702528	0.48235	0.548862	Non-differential
GO:0000957	mitochondrial RNA catabolic process	BP	1.33918	-0.636219	1.04876	-0.60664	0.54409	0.633986	Non-differential			GO:0000955	amino acid catabolic process via Ehrlich pathway	BP	81.1873	0.211186	0.237472	0.889307	0.373838	0.535248	Non-differential			GO:0000955	amino acid catabolic process via Ehrlich pathway	BP	96.0273	-0.233483	0.16435	-1.42064	0.15542	0.200475	Non-differential
GO:0000958	mitochondrial mRNA catabolic process	BP	1.33918	-0.636219	1.04876	-0.60664	0.54409	0.633986	Non-differential			GO:0000956	nuclear-transcribed mRNA catabolic process	BP	298.554	0.307228	0.317258	0.968388	0.332851	0.496247	Non-differential			GO:0000956	nuclear-transcribed mRNA catabolic process	BP	453.623	0.359611	0.177107	2.03048	0.042308	0.0611307	Non-differential
GO:0000959	mitochondrial RNA metabolic process	BP	834.931	0.122525	0.0707371	1.73211	0.0832532	0.139946	Non-differential			GO:0000957	mitochondrial RNA catabolic process	BP	2.52846	1.0548	0.987366	1.06829	0.285388	0.449205	Non-differential			GO:0000957	mitochondrial RNA catabolic process	BP	2.33719	-1.63044	0.706142	-2.30894	0.020947	0.0320801	Post
GO:0000960	regulation of mitochondrial RNA catabolic process	BP	1.33918	-0.636219	1.04876	-0.60664	0.54409	0.633986	Non-differential			GO:0000958	mitochondrial mRNA catabolic process	BP	2.52846	1.0548	0.987366	1.06829	0.285388	0.449205	Non-differential			GO:0000958	mitochondrial mRNA catabolic process	BP	2.33719	-1.63044	0.706142	-2.30894	0.020947	0.0320801	Post
GO:0000962	positive regulation of mitochondrial RNA catabolic process	BP	1.33918	-0.636219	1.04876	-0.60664	0.54409	0.633986	Non-differential			GO:0000959	mitochondrial RNA metabolic process	BP	599.789	-0.197715	0.229111	-0.862966	0.388156	0.548617	Non-differential			GO:0000959	mitochondrial RNA metabolic process	BP	812.116	0.3831	0.125645	3.04908	0.00229546	0.00413717	Pre
GO:0000963	mitochondrial RNA processing	BP	410.155	0.213253	0.100059	2.13127	0.0330669	0.0636966	Non-differential			GO:0000960	regulation of mitochondrial RNA catabolic process	BP	2.52846	1.0548	0.987366	1.06829	0.285388	0.449205	Non-differential			GO:0000960	regulation of mitochondrial RNA catabolic process	BP	2.33719	-1.63044	0.706142	-2.30894	0.020947	0.0320801	Post
GO:0000964	mitochondrial RNA 5'-end processing	BP	17.7251	-0.41536	0.360016	-1.15373	0.248613	0.343387	Non-differential			GO:0000962	positive regulation of mitochondrial RNA catabolic process	BP	2.52846	1.0548	0.987366	1.06829	0.285388	0.449205	Non-differential			GO:0000962	positive regulation of mitochondrial RNA catabolic process	BP	2.33719	-1.63044	0.706142	-2.30894	0.020947	0.0320801	Post
GO:0000965	mitochondrial RNA 3'-end processing	BP	25.8005	-1.4648	0.398375	-3.67694	0.00023605	0.00090433	Active			GO:0000963	mitochondrial RNA processing	BP	269.54	-0.299559	0.207472	-1.44385	0.14878	0.293463	Non-differential			GO:0000963	mitochondrial RNA processing	BP	388.287	0.574505	0.104811	5.48135	4.2209e-08	1.53033e-07	Pre
GO:0000966	RNA 5'-end processing	BP	2192.94	-0.334731	0.10982	-3.04801	0.00230365	0.00639606	Active			GO:0000964	mitochondrial RNA 5'-end processing	BP	39.4766	1.55489	0.404347	3.84543	0.00012034	0.00252301	Post			GO:0000964	mitochondrial RNA 5'-end processing	BP	37.0916	-1.92273	0.21781	-8.82758	1.06964e-18	1.62593e-17	Post
GO:0000967	rRNA 5'-end processing	BP	1969.4	-0.330978	0.110353	-2.99927	0.00270627	0.0073527	Active			GO:0000965	mitochondrial RNA 3'-end processing	BP	51.6521	0.649137	0.482988	1.344	0.178947	0.331063	Non-differential			GO:0000965	mitochondrial RNA 3'-end processing	BP	41.6934	-2.06216	0.254367	-8.10701	5.18805e-16	5.511e-15	Post
GO:0000968	tRNA exon ligation	BP	0.0755464	-0.415266	3.35763	-0.123678	0.90157	1	Non-differential			GO:0000966	RNA 5'-end processing	BP	2734.37	0.543358	0.187726	2.89443	0.00379853	0.0262753	Post			GO:0000966	RNA 5'-end processing	BP	2857.14	-0.820474	0.102433	-8.00982	1.14875e-15	1.16555e-14	Post
GO:0000971	tRNA exon ligation utilizing 2',3' cyclic phosphate of 5'-exon as source of linkage phosphate	BP	0.0755464	-0.415266	3.35763	-0.123678	0.90157	1	Non-differential			GO:0000967	rRNA 5'-end processing	BP	2382.12	0.4858	0.18538	2.62056	0.00877853	0.0455823	Post			GO:0000967	rRNA 5'-end processing	BP	2506.9	-0.759477	0.10343	-7.34291	2.09002e-13	1.57282e-12	Post
GO:0000972	transcription-dependent tethering of RNA polymerase II gene DNA at nuclear periphery	BP	8.99902	0.7702	0.452628	1.70162	0.088827	0.147759	Non-differential			GO:0000968	tRNA exon ligation	BP	2.33871	4.05424	1.3548	2.99251	0.00276698	0.0216956	Post			GO:0000968	tRNA exon ligation	BP	2.06104	-4.42596	0.945709	-4.68005	2.8681e-06	8.0417e-06	Post
GO:0000973	post-transcriptional tethering of RNA polymerase II gene DNA at nuclear periphery	BP	8.99902	0.7702	0.452628	1.70162	0.088827	0.147759	Non-differential			GO:0000971	tRNA exon ligation utilizing 2',3' cyclic phosphate of 5'-exon as source of linkage phosphate	BP	2.33871	4.05424	1.3548	2.99251	0.00276698	0.0216956	Post			GO:0000971	tRNA exon ligation utilizing 2',3' cyclic phosphate of 5'-exon as source of linkage phosphate	BP	2.06104	-4.42596	0.945709	-4.68005	2.8681e-06	8.0417e-06	Post
GO:0000974	Prp19 complex	CC	39.6245	1.1904	0.291459	4.08429	4.42e-05	0.00021792	Pre			GO:0000972	transcription-dependent tethering of RNA polymerase II gene DNA at nuclear periphery	BP	6.61641	0.61614	0.636932	0.967356	0.333366	0.496727	Non-differential			GO:0000972	transcription-dependent tethering of RNA polymerase II gene DNA at nuclear periphery	BP	10.3571	0.250043	0.316269	0.790604	0.429175	0.494973	Non-differential
GO:0000976	transcription cis-regulatory region binding	MF	18123.1	-0.149335	0.0493599	-3.02543	0.00248282	0.00681543	Active			GO:0000973	post-transcriptional tethering of RNA polymerase II gene DNA at nuclear periphery	BP	6.61641	0.61614	0.636932	0.967356	0.333366	0.496727	Non-differential			GO:0000973	post-transcriptional tethering of RNA polymerase II gene DNA at nuclear periphery	BP	10.3571	0.250043	0.316269	0.790604	0.429175	0.494973	Non-differential
GO:0000977	RNA polymerase II transcription regulatory region sequence-specific DNA binding	MF	291.99	-0.076725	0.173711	-0.441683	0.658719	0.731673	Non-differential			GO:0000974	Prp19 complex	CC	37.2101	1.53858	0.477178	3.22433	0.00126266	0.0131546	Post			GO:0000974	Prp19 complex	CC	55.095	-0.234999	0.228291	-1.02939	0.303298	0.364726	Non-differential
GO:0000978	RNA polymerase II cis-regulatory region sequence-specific DNA binding	MF	176.987	-0.554818	0.201335	-2.75569	0.00585678	0.0142266	Active			GO:0000976	transcription cis-regulatory region binding	MF	17206.3	0.140314	0.097027	1.44613	0.14814	0.292658	Non-differential			GO:0000976	transcription cis-regulatory region binding	MF	19976.9	-0.242	0.0652882	-3.70664	0.000210031	0.000447364	Post
GO:0000979	RNA polymerase II core promoter sequence-specific DNA binding	MF	6.60111	0.371342	0.594441	0.624691	0.532174	0.62332	Non-differential			GO:0000977	RNA polymerase II transcription regulatory region sequence-specific DNA binding	MF	228.219	-0.23101	0.320675	-0.720386	0.471288	0.620987	Non-differential			GO:0000977	RNA polymerase II transcription regulatory region sequence-specific DNA binding	MF	284.854	0.214232	0.159834	1.34034	0.180133	0.228743	Non-differential
GO:0000980	RNA polymerase II cis-regulatory region sequence-specific DNA binding	MF	43.4034	0.664498	0.332631	1.99771	0.0457485	0.0841703	Non-differential			GO:0000978	RNA polymerase II cis-regulatory region sequence-specific DNA binding	MF	136.345	-0.833118	0.391114	-2.13012	0.0331619	0.110016	Non-differential			GO:0000978	RNA polymerase II cis-regulatory region sequence-specific DNA binding	MF	148.185	0.33782	0.211593	1.59655	0.110365	0.146459	Non-differential
GO:0000981	DNA-binding transcription factor activity, RNA polymerase II-specific	MF	288.755	-0.237183	0.173793	-1.36474	0.172333	0.255873	Non-differential			GO:0000979	RNA polymerase II core promoter sequence-specific DNA binding	MF	16.2129	2.35448	0.891754	2.64028	0.00828368	0.0437472	Post			GO:0000979	RNA polymerase II core promoter sequence-specific DNA binding	MF	16.3754	-1.86686	0.562641	-3.31802	0.000906573	0.00174691	Post
GO:0000982	DNA-binding transcription factor activity, RNA polymerase II-specific	MF	89.1441	-1.71612	0.24329	-7.05382	1.74e-12	1.25e-10	Active			GO:0000980	RNA polymerase II cis-regulatory region sequence-specific DNA binding	MF	30.8837	0.495433	0.874161	0.566753	0.570882	0.708665	Non-differential			GO:0000980	RNA polymerase II cis-regulatory region sequence-specific DNA binding	MF	47.5091	0.331641	0.486385	0.681848	0.495335	0.561714	Non-differential
GO:0000983	RNA polymerase II general transcription initiation factor activity	MF	3.03068	-0.868559	0.69843	-1.24359	0.213651	0.303784	Non-differential			GO:0000981	DNA-binding transcription factor activity, RNA polymerase II-specific	MF	225.015	-0.418067	0.375321	-1.11389	0.265325	0.428823	Non-differential			GO:0000981	DNA-binding transcription factor activity, RNA polymerase II-specific	MF	269.161	0.250069	0.208963	1.19671	0.231419	0.286485	Non-differential
GO:0000984	transcription cis-regulatory region binding	MF	6746.13	0.394543	0.0936909	4.21112	2.54e-05	0.00013608	Pre			GO:0000982	DNA-binding transcription factor activity, RNA polymerase II-specific	MF	101.798	-0.882103	0.412462	-2.13863	0.0324659	0.108826	Non-differential			GO:0000982	DNA-binding transcription factor activity, RNA polymerase II-specific	MF	72.3736	-0.77923	0.223201	-3.49116	0.000480928	0.000966869	Post
GO:0000985	core promoter sequence-specific DNA binding	MF	156.379	0.266813	0.200886	1.32818	0.184119	0.270122	Non-differential			GO:0000983	RNA polymerase II general transcription initiation factor activity	MF	2.94345	-0.501499	0.912867	-0.549367	0.582754	0.718594	Non-differential			GO:0000983	RNA polymerase II general transcription initiation factor activity	MF	5.12247	-1.71881	0.759094	-2.26429	0.0235561	0.0357174	Post
GO:0000986	cis-regulatory region sequence-specific DNA binding	MF	1119.66	-0.472728	0.129042	-3.66337	0.00024892	0.00094736	Active			GO:0000984	transcription cis-regulatory region binding	MF	3860.37	-0.433144	0.219268	-1.9754	0.0482223	0.141242	Non-differential			GO:0000984	transcription cis-regulatory region binding	MF	6148.13	0.880776	0.107149	8.22009	2.03358e-16	2.2926e-15	Pre
GO:0000987	cis-regulatory region sequence-specific DNA binding	MF	1302.44	-0.477588	0.109071	-4.3787	1.19e-05	7.14e-05	Active			GO:0000985	core promoter sequence-specific DNA binding	MF	109.025	-0.0988287	0.39474	-0.250364	0.802306	0.877163	Non-differential			GO:0000985	core promoter sequence-specific DNA binding	MF	154.719	0.428528	0.200849	2.13358	0.0328771	0.0485183	Pre
GO:0000988	obsolete transcription factor activity, protein binding	MF	8363.26	-0.716311	0.138796	-5.16087	2.46e-07	2.71e-06	Active			GO:0000986	cis-regulatory region sequence-specific DNA binding	MF	1206.53	0.111952	0.187474	0.597158	0.550402	0.691278	Non-differential			GO:0000986	cis-regulatory region sequence-specific DNA binding	MF	1259.94	-0.530662	0.10628	-4.99306	5.94296e-07	1.82522e-06	Post
GO:0000989	obsolete transcription factor activity, transcription factor binding	MF	2652.35	-0.728655	0.164089	-4.4406	8.97e-06	5.64e-05	Active			GO:0000987	cis-regulatory region sequence-specific DNA binding	MF	1345.38	0.0087572	0.172593	0.0507389	0.959534	0.976973	Non-differential			GO:0000987	cis-regulatory region sequence-specific DNA binding	MF	1413.25	-0.43345	0.096722	-4.4814	7.41562e-06	1.93464e-05	Post
GO:0000990	obsolete transcription factor activity, core RNA polymerase binding	MF	5711.78	-0.709369	0.129802	-5.46499	4.63e-08	6.91e-07	Active			GO:0000988	obsolete transcription factor activity, protein binding	MF	11796.7	0.472376	0.255548	1.84848	0.0645326	0.169339	Non-differential			GO:0000988	obsolete transcription factor activity, protein binding	MF	11252.8	-1.14167	0.154569	-7.38619	1.51096e-13	1.15221e-12	Post
GO:0000991	obsolete transcription factor activity, core RNA polymerase II binding	MF	34.0002	-0.418996	0.265952	-1.57546	0.11515	0.183297	Non-differential			GO:0000989	obsolete transcription factor activity, transcription factor binding	MF	3392.95	0.259953	0.273871	0.949183	0.342528	0.50507	Non-differential			GO:0000989	obsolete transcription factor activity, transcription factor binding	MF	3262.74	-0.940417	0.153875	-6.11158	9.86492e-10	4.41425e-09	Post
GO:0000993	RNA polymerase II complex binding	MF	67.5115	0.281325	0.203993	1.37909	0.167866	0.250377	Non-differential			GO:0000990	obsolete transcription factor activity, core RNA polymerase binding	MF	8403.95	0.562023	0.250889	2.24012	0.0250829	0.0914978	Non-differential			GO:0000990	obsolete transcription factor activity, core RNA polymerase binding	MF	7990.95	-1.22533	0.156958	-7.80677	5.8673e-15	5.36867e-14	Post
GO:0001000	bacterial-type RNA polymerase core enzyme binding	MF	473.36	-0.653002	0.135871	-4.80605	1.54e-06	1.28e-05	Active			GO:0000991	obsolete transcription factor activity, core RNA polymerase II binding	MF	18.6978	-2.00424	0.49058	-4.08545	4.39905e-05	0.00132354	Active			GO:0000991	obsolete transcription factor activity, core RNA polymerase II binding	MF	22.6316	1.60912	0.258337	6.22877	4.70116e-10	2.20619e-09	Pre
GO:0001012	RNA polymerase II transcription regulatory region sequence-specific DNA binding	MF	291.99	-0.076725	0.173711	-0.441683	0.658719	0.731673	Non-differential			GO:0000993	RNA polymerase II complex binding	MF	31.1597	-1.31526	0.331179	-3.97146	7.14345e-05	0.00173548	Active			GO:0000993	RNA polymerase II complex binding	MF	52.6344	1.61862	0.176338	9.17904	4.34934e-20	7.79177e-19	Pre
GO:0001013	RNA polymerase I transcription regulatory region sequence-specific DNA binding	MF	0.850437	-4.11871	2.77322	-1.48517	0.137498	0.212094	Non-differential			GO:0001000	bacterial-type RNA polymerase core enzyme binding	MF	680.519	0.54155	0.182448	2.96824	0.00299508	0.0228451	Post			GO:0001000	bacterial-type RNA polymerase core enzyme binding	MF	650.9	-1.15281	0.112454	-10.2514	1.16629e-24	3.69002e-23	Post
GO:0001015	snoRNA transcription by RNA polymerase II	BP	2.07494	0.751765	0.976822	0.769603	0.441535	0.540275	Non-differential			GO:0001012	RNA polymerase II transcription regulatory region sequence-specific DNA binding	MF	228.219	-0.23101	0.320675	-0.720386	0.471288	0.620987	Non-differential			GO:0001012	RNA polymerase II transcription regulatory region sequence-specific DNA binding	MF	284.854	0.214232	0.159834	1.34034	0.180133	0.228743	Non-differential
GO:0001017	transcription cis-regulatory region binding	MF	6746.9	0.394131	0.0936085	4.21042	2.55e-05	0.00013643	Pre			GO:0001013	RNA polymerase I transcription regulatory region sequence-specific DNA binding	MF	2.52925	0.34672	1.89676	0.182796	0.854958	0.909702	Non-differential			GO:0001013	RNA polymerase I transcription regulatory region sequence-specific DNA binding	MF	1.5219	-4.36311	1.75668	-2.48373	0.0130014	0.0207605	Post
GO:0001018	mitochondrial promoter sequence-specific DNA binding	MF	49.4562	1.20678	0.289304	4.17131	3.03e-05	0.00015823	Pre			GO:0001015	snoRNA transcription by RNA polymerase II	BP	0.717054	-0.872119	1.90716	-0.457286	0.647465	1	Non-differential			GO:0001015	snoRNA transcription by RNA polymerase II	BP	1.76133	1.79263	0.916781	1.95535	0.0505418	0.0719378	Non-differential
GO:0001042	RNA polymerase I core binding	MF	0.514663	-1.43494	1.59074	-0.902055	0.367028	1	Non-differential			GO:0001017	transcription cis-regulatory region binding	MF	3862.32	-0.432706	0.219388	-1.97233	0.0485718	0.141852	Non-differential			GO:0001017	transcription cis-regulatory region binding	MF	6149.46	0.879933	0.107276	8.20248	2.35481e-16	2.63311e-15	Pre
GO:0001046	core promoter sequence-specific DNA binding	MF	163.831	0.24614	0.189463	1.29915	0.193894	0.281517	Non-differential			GO:0001018	mitochondrial promoter sequence-specific DNA binding	MF	13.9002	-1.10259	0.465428	-2.36898	0.0178374	0.0730099	Non-differential			GO:0001018	mitochondrial promoter sequence-specific DNA binding	MF	41.2951	2.40524	0.257863	9.32758	1.08319e-20	2.09488e-19	Pre
GO:0001047	core promoter sequence-specific DNA binding	MF	264.825	0.282475	0.14547	1.94182	0.0521594	0.0944229	Non-differential			GO:0001042	RNA polymerase I core binding	MF	1.75723	1.4578	1.16323	1.25324	0.210119	0.366567	Non-differential			GO:0001042	RNA polymerase I core binding	MF	1.45268	-2.81225	0.930419	-3.02256	0.00250647	0.00449545	Post
GO:0001054	RNA polymerase I activity	MF	1.27363	0.52274	1.22531	0.426619	0.669657	0.741584	Non-differential			GO:0001046	core promoter sequence-specific DNA binding	MF	127.767	0.133106	0.385621	0.345174	0.729964	0.831591	Non-differential			GO:0001046	core promoter sequence-specific DNA binding	MF	172.616	0.18105	0.204821	0.883944	0.376727	0.442134	Non-differential
GO:0001067	transcription regulatory region nucleic acid binding	MF	20540.4	-0.192369	0.0615257	-3.12665	0.00176813	0.00507875	Active			GO:0001047	core promoter sequence-specific DNA binding	MF	263.953	0.674813	0.254698	2.64946	0.00806198	0.042892	Post			GO:0001047	core promoter sequence-specific DNA binding	MF	330.497	-0.335508	0.13232	-2.53558	0.0112263	0.0181468	Post
GO:0001069	regulatory region RNA binding	MF	15.7439	1.17858	0.474217	2.48532	0.0129436	0.028331	Pre			GO:0001054	RNA polymerase I activity	MF	0.241734	-2.17395	3.21994	-0.675151	0.49958	1	Non-differential			GO:0001054	RNA polymerase I activity	MF	0.886758	2.95647	1.20778	2.44786	0.0143707	0.0227757	Pre
GO:0001072	transcription antitermination factor activity, RNA binding	MF	130.253	0.381323	0.173203	2.20159	0.0276942	0.0546724	Non-differential			GO:0001067	transcription regulatory region nucleic acid binding	MF	20082.1	0.163577	0.111903	1.46177	0.143805	0.286842	Non-differential			GO:0001067	transcription regulatory region nucleic acid binding	MF	22916.6	-0.307581	0.0732211	-4.20072	2.66066e-05	6.44877e-05	Post
GO:0001073	transcription antitermination factor activity, DNA binding	MF	173.114	0.677174	0.214613	3.15533	0.00160315	0.00469278	Pre			GO:0001069	regulatory region RNA binding	MF	3.36061	-2.03968	1.01154	-2.01642	0.0437565	0.132674	Non-differential			GO:0001069	regulatory region RNA binding	MF	12.3385	3.33435	0.496442	6.71649	1.86148e-11	1.06978e-10	Pre
GO:0001076	obsolete transcription factor activity, RNA polymerase II transcription factor binding	MF	143.377	0.0937391	0.112138	0.835929	0.403195	0.503372	Non-differential			GO:0001072	transcription antitermination factor activity, RNA binding	MF	63.2711	-0.94566	0.308243	-3.0679	0.00215567	0.0184948	Active			GO:0001072	transcription antitermination factor activity, RNA binding	MF	108.035	1.35261	0.163293	8.28334	1.19764e-16	1.39052e-15	Pre
GO:0001077	DNA-binding transcription activator activity, RNA polymerase II-specific	MF	23.6861	0.833399	0.352644	2.36329	0.0181135	0.0379862	Pre			GO:0001073	transcription antitermination factor activity, DNA binding	MF	145.242	0.752416	0.402671	1.86856	0.0616835	0.164697	Non-differential			GO:0001073	transcription antitermination factor activity, DNA binding	MF	207.374	-6.51694e-05	0.202164	-0.000322358	0.999743	0.999743	Non-differential
GO:0001078	DNA-binding transcription repressor activity, RNA polymerase II-specific	MF	65.4579	-2.67121	0.316316	-8.44476	3.05e-17	5.54e-15	Active			GO:0001076	obsolete transcription factor activity, RNA polymerase II transcription factor binding	MF	86.4091	-0.675869	0.221141	-3.05628	0.00224105	0.0189906	Active			GO:0001076	obsolete transcription factor activity, RNA polymerase II transcription factor binding	MF	124.925	0.828251	0.114383	7.24102	4.45328e-13	3.19374e-12	Pre
GO:0001079	nitrogen catabolite regulation of transcription from RNA polymerase II promoter	BP	8.75825	0.917477	0.475396	1.92992	0.0536166	0.0966595	Non-differential			GO:0001077	DNA-binding transcription activator activity, RNA polymerase II-specific	MF	30.2748	1.72838	0.627353	2.75503	0.00586869	0.0346988	Post			GO:0001077	DNA-binding transcription activator activity, RNA polymerase II-specific	MF	38.048	-0.758102	0.352295	-2.1519	0.0314056	0.0465435	Post
GO:0001081	nitrogen catabolite repression of transcription from RNA polymerase II promoter	BP	8.75825	0.917477	0.475396	1.92992	0.0536166	0.0966595	Non-differential			GO:0001078	DNA-binding transcription repressor activity, RNA polymerase II-specific	MF	71.1124	-1.85415	0.453204	-4.0912	4.29142e-05	0.00131603	Active			GO:0001078	DNA-binding transcription repressor activity, RNA polymerase II-specific	MF	33.9898	-0.770612	0.316972	-2.43117	0.0150503	0.0237414	Post
GO:0001085	RNA polymerase II-specific DNA-binding transcription factor binding	MF	79.8619	0.138657	0.156627	0.88527	0.376011	0.478535	Non-differential			GO:0001079	nitrogen catabolite regulation of transcription from RNA polymerase II promoter	BP	2.8601	-0.971829	1.04291	-0.931847	0.351416	0.512688	Non-differential			GO:0001079	nitrogen catabolite regulation of transcription from RNA polymerase II promoter	BP	7.36314	2.05888	0.475875	4.32652	1.51484e-05	3.79807e-05	Pre
GO:0001091	RNA polymerase II general transcription initiation factor binding	MF	1.07607	-2.23458	1.23841	-1.8044	0.071169	0.123156	Non-differential			GO:0001081	nitrogen catabolite repression of transcription from RNA polymerase II promoter	BP	2.8601	-0.971829	1.04291	-0.931847	0.351416	0.512688	Non-differential			GO:0001081	nitrogen catabolite repression of transcription from RNA polymerase II promoter	BP	7.36314	2.05888	0.475875	4.32652	1.51484e-05	3.79807e-05	Pre
GO:0001094	TFIID-class transcription factor complex binding	MF	1.07607	-2.23458	1.23841	-1.8044	0.071169	0.123156	Non-differential			GO:0001085	RNA polymerase II-specific DNA-binding transcription factor binding	MF	45.2975	-0.793071	0.303348	-2.61439	0.00893862	0.0462129	Active			GO:0001085	RNA polymerase II-specific DNA-binding transcription factor binding	MF	67.737	0.979169	0.172229	5.68528	1.30601e-08	5.05732e-08	Pre
GO:0001098	basal transcription machinery binding	MF	1176.85	-0.862506	0.160528	-5.37293	7.75e-08	1.06e-06	Active			GO:0001091	RNA polymerase II general transcription initiation factor binding	MF	1.40606	-0.929676	1.44094	-0.645189	0.518804	0.664716	Non-differential			GO:0001091	RNA polymerase II general transcription initiation factor binding	MF	0.88467	-1.2357	1.079	-1.14523	0.252114	0.309132	Non-differential
GO:0001099	basal RNA polymerase II transcription machinery binding	MF	68.5876	0.228469	0.199523	1.14507	0.252179	0.347335	Non-differential			GO:0001094	TFIID-class transcription factor complex binding	MF	1.40606	-0.929676	1.44094	-0.645189	0.518804	0.664716	Non-differential			GO:0001094	TFIID-class transcription factor complex binding	MF	0.88467	-1.2357	1.079	-1.14523	0.252114	0.309132	Non-differential
GO:0001100	negative regulation of exit from mitosis	BP	8.90659	0.022988	0.540898	0.0424996	0.9661	0.975695	Non-differential			GO:0001098	basal transcription machinery binding	MF	2128.26	0.847824	0.281074	3.01638	0.00255816	0.0207851	Post			GO:0001098	basal transcription machinery binding	MF	1933.55	-1.66528	0.175241	-9.50284	2.04234e-21	4.36824e-20	Post
GO:0001101	response to acid chemical	BP	7417.77	-0.56055	0.104024	-5.38867	7.1e-08	9.84e-07	Active			GO:0001099	basal RNA polymerase II transcription machinery binding	MF	32.6632	-1.28594	0.319483	-4.02508	5.69571e-05	0.00149046	Active			GO:0001099	basal RNA polymerase II transcription machinery binding	MF	53.6038	1.54047	0.171431	8.98594	2.56541e-19	4.20364e-18	Pre
GO:0001102	RNA polymerase II-specific DNA-binding transcription factor binding	MF	12.296	0.864147	0.39865	2.16768	0.0301828	0.0587638	Non-differential			GO:0001100	negative regulation of exit from mitosis	BP	6.51797	-0.304707	0.836731	-0.364164	0.715736	0.821411	Non-differential			GO:0001100	negative regulation of exit from mitosis	BP	8.57142	0.363648	0.50222	0.724082	0.469015	0.536237	Non-differential
GO:0001103	RNA polymerase II-specific DNA-binding transcription factor binding	MF	35.5095	-0.396322	0.237451	-1.66907	0.0951042	0.156674	Non-differential			GO:0001101	response to acid chemical	BP	9564.68	0.413673	0.194416	2.12777	0.0333559	0.110419	Non-differential			GO:0001101	response to acid chemical	BP	9516.29	-0.92629	0.118657	-7.80648	5.88093e-15	5.37876e-14	Post
GO:0001108	bacterial-type RNA polymerase holo enzyme binding	MF	1108.34	-0.921971	0.166043	-5.5526	2.81e-08	4.52e-07	Active			GO:0001102	RNA polymerase II-specific DNA-binding transcription factor binding	MF	5.40566	-0.344626	0.930161	-0.370502	0.711009	0.817945	Non-differential			GO:0001102	RNA polymerase II-specific DNA-binding transcription factor binding	MF	11.2163	1.31731	0.482019	2.7329	0.00627801	0.0105982	Pre
GO:0001112	DNA-templated transcription open complex formation	BP	0.873708	1.47825	1.37012	1.07891	0.280626	0.378598	Non-differential			GO:0001103	RNA polymerase II-specific DNA-binding transcription factor binding	MF	23.227	-1.16164	0.443707	-2.61804	0.00884356	0.0457874	Active			GO:0001103	RNA polymerase II-specific DNA-binding transcription factor binding	MF	27.2794	0.781576	0.278963	2.80172	0.00508311	0.00873493	Pre
GO:0001113	transcription open complex formation at RNA polymerase II promoter	BP	0.873708	1.47825	1.37012	1.07891	0.280626	0.378598	Non-differential			GO:0001108	bacterial-type RNA polymerase holo enzyme binding	MF	2095.77	0.890755	0.284881	3.12675	0.00176747	0.016532	Post			GO:0001108	bacterial-type RNA polymerase holo enzyme binding	MF	1880.15	-1.76687	0.177339	-9.96321	2.20807e-23	6.01581e-22	Post
GO:0001120	protein-DNA complex remodeling	BP	0.873708	1.47825	1.37012	1.07891	0.280626	0.378598	Non-differential			GO:0001112	DNA-templated transcription open complex formation	BP	0.0604335	-1.07578	3.25776	-0.33022	0.741233	1	Non-differential			GO:0001112	DNA-templated transcription open complex formation	BP	0.698378	2.60614	1.2507	2.08375	0.0371827	0.0542965	Non-differential
GO:0001121	DNA-templated transcription	BP	389.88	-0.105585	0.108893	-0.969628	0.332232	0.432695	Non-differential			GO:0001113	transcription open complex formation at RNA polymerase II promoter	BP	0.0604335	-1.07578	3.25776	-0.33022	0.741233	1	Non-differential			GO:0001113	transcription open complex formation at RNA polymerase II promoter	BP	0.698378	2.60614	1.2507	2.08375	0.0371827	0.0542965	Non-differential
GO:0001123	DNA-templated transcription initiation	BP	38.1268	-0.325255	0.222288	-1.46322	0.143408	0.219741	Non-differential			GO:0001120	protein-DNA complex remodeling	BP	0.0604335	-1.07578	3.25776	-0.33022	0.741233	1	Non-differential			GO:0001120	protein-DNA complex remodeling	BP	0.698378	2.60614	1.2507	2.08375	0.0371827	0.0542965	Non-differential
GO:0001124	DNA-templated transcription elongation	BP	68.7823	1.02589	0.258466	3.96916	7.21e-05	0.0003283	Pre			GO:0001121	DNA-templated transcription	BP	358.656	0.114304	0.233448	0.489633	0.624394	0.750527	Non-differential			GO:0001121	DNA-templated transcription	BP	422.991	-0.161731	0.113009	-1.43113	0.152394	0.197004	Non-differential
GO:0001125	DNA-templated transcription termination	BP	29.8221	-0.193355	0.324067	-0.596652	0.55074	0.639646	Non-differential			GO:0001123	DNA-templated transcription initiation	BP	34.1239	-0.169233	0.330067	-0.512723	0.608145	0.73841	Non-differential			GO:0001123	DNA-templated transcription initiation	BP	38.2337	-0.107536	0.212089	-0.507032	0.612132	0.674698	Non-differential
GO:0001129	obsolete RNA polymerase II transcription factor activity, TBP-class protein binding, involved in preinitiation complex assembly	MF	12.9159	1.13335	0.40624	2.78986	0.00527305	0.0130067	Pre			GO:0001124	DNA-templated transcription elongation	BP	49.5641	0.859137	0.45224	1.89974	0.0574675	0.156832	Non-differential			GO:0001124	DNA-templated transcription elongation	BP	80.5482	0.251859	0.211275	1.19209	0.233224	0.28846	Non-differential
GO:0001130	DNA-binding transcription factor activity	MF	10506.3	-0.374652	0.0850862	-4.4032	1.07e-05	6.49e-05	Active			GO:0001125	DNA-templated transcription termination	BP	25.7635	-0.110155	0.506944	-0.217292	0.827981	0.89437	Non-differential			GO:0001125	DNA-templated transcription termination	BP	30.5994	-0.0146212	0.244025	-0.0599169	0.952222	0.963543	Non-differential
GO:0001131	DNA-binding transcription factor activity	MF	1123.82	-0.245764	0.110803	-2.21803	0.026553	0.0527486	Non-differential			GO:0001129	obsolete RNA polymerase II transcription factor activity, TBP-class protein binding, involved in preinitiation complex assembly	MF	4.19426	-1.01047	0.741578	-1.36259	0.173012	0.323822	Non-differential			GO:0001129	obsolete RNA polymerase II transcription factor activity, TBP-class protein binding, involved in preinitiation complex assembly	MF	10.6855	2.1181	0.378487	5.59623	2.19065e-08	8.25029e-08	Pre
GO:0001132	obsolete RNA polymerase II transcription factor activity, TBP-class protein binding	MF	12.9159	1.13335	0.40624	2.78986	0.00527305	0.0130067	Pre			GO:0001130	DNA-binding transcription factor activity	MF	11090.6	0.156049	0.119066	1.31062	0.189988	0.343906	Non-differential			GO:0001130	DNA-binding transcription factor activity	MF	11898.3	-0.477133	0.0574727	-8.3019	1.02462e-16	1.20526e-15	Post
GO:0001134	obsolete transcription regulator recruiting activity	MF	0.818736	-0.737441	1.28612	-0.573386	0.566384	0.651951	Non-differential			GO:0001131	DNA-binding transcription factor activity	MF	1059.94	0.0371886	0.174909	0.212617	0.831625	0.896622	Non-differential			GO:0001131	DNA-binding transcription factor activity	MF	1203.7	-0.225099	0.0929989	-2.42044	0.0155016	0.0244103	Post
GO:0001139	RNA polymerase II complex recruiting activity	MF	0.873708	1.47825	1.37012	1.07891	0.280626	0.378598	Non-differential			GO:0001132	obsolete RNA polymerase II transcription factor activity, TBP-class protein binding	MF	4.19426	-1.01047	0.741578	-1.36259	0.173012	0.323822	Non-differential			GO:0001132	obsolete RNA polymerase II transcription factor activity, TBP-class protein binding	MF	10.6855	2.1181	0.378487	5.59623	2.19065e-08	8.25029e-08	Pre
GO:0001140	DNA-binding transcription activator activity	MF	253.225	-0.322143	0.111341	-2.8933	0.00381215	0.00984489	Active			GO:0001134	obsolete transcription regulator recruiting activity	MF	2.36422	1.63631	1.29031	1.26815	0.204744	0.361099	Non-differential			GO:0001134	obsolete transcription regulator recruiting activity	MF	2.14505	-2.31647	0.842801	-2.74854	0.00598617	0.0101437	Post
GO:0001141	DNA-binding transcription repressor activity	MF	550.329	0.253766	0.0857314	2.96001	0.00307628	0.00817688	Pre			GO:0001139	RNA polymerase II complex recruiting activity	MF	0.0604335	-1.07578	3.25776	-0.33022	0.741233	1	Non-differential			GO:0001139	RNA polymerase II complex recruiting activity	MF	0.698378	2.60614	1.2507	2.08375	0.0371827	0.0542965	Non-differential
GO:0001147	transcription termination site sequence-specific DNA binding	MF	0.87363	0.823233	1.36376	0.60365	0.546076	0.635772	Non-differential			GO:0001140	DNA-binding transcription activator activity	MF	249.144	0.0432506	0.231769	0.186611	0.851966	0.908696	Non-differential			GO:0001140	DNA-binding transcription activator activity	MF	273.727	-0.309851	0.128361	-2.41391	0.0157825	0.0248184	Post
GO:0001150	cis-regulatory region sequence-specific DNA binding	MF	5207.71	0.648056	0.156988	4.12807	3.66e-05	0.00018591	Pre			GO:0001141	DNA-binding transcription repressor activity	MF	427.265	0.138323	0.183888	0.752215	0.451922	0.605273	Non-differential			GO:0001141	DNA-binding transcription repressor activity	MF	582.006	0.177393	0.105812	1.67649	0.0936427	0.126517	Non-differential
GO:0001151	DNA-binding transcription factor activity	MF	147.512	0.323896	0.117071	2.76666	0.00566337	0.0138321	Pre			GO:0001147	transcription termination site sequence-specific DNA binding	MF	0.185356	-1.11712	3.2472	-0.344027	0.730826	1	Non-differential			GO:0001147	transcription termination site sequence-specific DNA binding	MF	0.700007	2.08658	1.20988	1.72461	0.0845974	0.115639	Non-differential
GO:0001158	cis-regulatory region sequence-specific DNA binding	MF	5251.11	0.64898	0.156787	4.13925	3.48e-05	0.00017831	Pre			GO:0001150	cis-regulatory region sequence-specific DNA binding	MF	2256.51	-0.839042	0.377045	-2.22531	0.0260604	0.0939477	Non-differential			GO:0001150	cis-regulatory region sequence-specific DNA binding	MF	4407.67	1.54128	0.212794	7.24305	4.38707e-13	3.14845e-12	Pre
GO:0001160	transcription termination site sequence-specific DNA binding	MF	0.87363	0.823233	1.36376	0.60365	0.546076	0.635772	Non-differential			GO:0001151	DNA-binding transcription factor activity	MF	241.79	1.61337	0.520779	3.09798	0.00194842	0.0174642	Post			GO:0001151	DNA-binding transcription factor activity	MF	261.341	-1.21334	0.341903	-3.54878	0.000387024	0.000790826	Post
GO:0001163	RNA polymerase I transcription regulatory region sequence-specific DNA binding	MF	0.850437	-4.11871	2.77322	-1.48517	0.137498	0.212094	Non-differential			GO:0001158	cis-regulatory region sequence-specific DNA binding	MF	2287.4	-0.821969	0.376662	-2.18225	0.0290913	0.100999	Non-differential			GO:0001158	cis-regulatory region sequence-specific DNA binding	MF	4455.18	1.5257	0.212163	7.19115	6.42466e-13	4.51788e-12	Pre
GO:0001164	RNA polymerase I core promoter sequence-specific DNA binding	MF	0.850437	-4.11871	2.77322	-1.48517	0.137498	0.212094	Non-differential			GO:0001160	transcription termination site sequence-specific DNA binding	MF	0.185356	-1.11712	3.2472	-0.344027	0.730826	1	Non-differential			GO:0001160	transcription termination site sequence-specific DNA binding	MF	0.700007	2.08658	1.20988	1.72461	0.0845974	0.115639	Non-differential
GO:0001167	obsolete RNA polymerase I transcription factor activity, sequence-specific DNA binding	MF	0.438557	-0.757811	1.68019	-0.451026	0.651971	1	Non-differential			GO:0001163	RNA polymerase I transcription regulatory region sequence-specific DNA binding	MF	2.52925	0.34672	1.89676	0.182796	0.854958	0.909702	Non-differential			GO:0001163	RNA polymerase I transcription regulatory region sequence-specific DNA binding	MF	1.5219	-4.36311	1.75668	-2.48373	0.0130014	0.0207605	Post
GO:0001168	obsolete transcription factor activity, RNA polymerase I upstream control element sequence-specific binding	MF	0.438557	-0.757811	1.68019	-0.451026	0.651971	1	Non-differential			GO:0001164	RNA polymerase I core promoter sequence-specific DNA binding	MF	2.52925	0.34672	1.89676	0.182796	0.854958	0.909702	Non-differential			GO:0001164	RNA polymerase I core promoter sequence-specific DNA binding	MF	1.5219	-4.36311	1.75668	-2.48373	0.0130014	0.0207605	Post
GO:0001173	DNA-templated transcriptional start site selection	BP	0.873708	1.47825	1.37012	1.07891	0.280626	0.378598	Non-differential			GO:0001167	obsolete RNA polymerase I transcription factor activity, sequence-specific DNA binding	MF	0.149533	-1.68957	3.24024	-0.521433	0.602065	1	Non-differential			GO:0001167	obsolete RNA polymerase I transcription factor activity, sequence-specific DNA binding	MF	0.248856	1.01683	2.18095	0.46623	0.641051	0.700203	Non-differential
GO:0001174	transcriptional start site selection at RNA polymerase II promoter	BP	0.873708	1.47825	1.37012	1.07891	0.280626	0.378598	Non-differential			GO:0001168	obsolete transcription factor activity, RNA polymerase I upstream control element sequence-specific binding	MF	0.149533	-1.68957	3.24024	-0.521433	0.602065	1	Non-differential			GO:0001168	obsolete transcription factor activity, RNA polymerase I upstream control element sequence-specific binding	MF	0.248856	1.01683	2.18095	0.46623	0.641051	0.700203	Non-differential
GO:0001178	regulation of transcriptional start site selection at RNA polymerase II promoter	BP	0.73606	0.522921	1.61576	0.323638	0.746212	0.806315	Non-differential			GO:0001173	DNA-templated transcriptional start site selection	BP	0.0604335	-1.07578	3.25776	-0.33022	0.741233	1	Non-differential			GO:0001173	DNA-templated transcriptional start site selection	BP	0.698378	2.60614	1.2507	2.08375	0.0371827	0.0542965	Non-differential
GO:0001188	RNA polymerase I preinitiation complex assembly	BP	0.850437	-4.11871	2.77322	-1.48517	0.137498	0.212094	Non-differential			GO:0001174	transcriptional start site selection at RNA polymerase II promoter	BP	0.0604335	-1.07578	3.25776	-0.33022	0.741233	1	Non-differential			GO:0001174	transcriptional start site selection at RNA polymerase II promoter	BP	0.698378	2.60614	1.2507	2.08375	0.0371827	0.0542965	Non-differential
GO:0001190	obsolete transcriptional activator activity, RNA polymerase II transcription factor binding	MF	15.5269	0.0337481	0.349513	0.0965574	0.923078	0.944394	Non-differential			GO:0001178	regulation of transcriptional start site selection at RNA polymerase II promoter	BP	1.28389	1.80769	1.74887	1.03363	0.301309	0.464747	Non-differential			GO:0001178	regulation of transcriptional start site selection at RNA polymerase II promoter	BP	1.5344	-1.23907	1.03225	-1.20035	0.230002	0.284937	Non-differential
GO:0001191	obsolete transcriptional repressor activity, RNA polymerase II transcription factor binding	MF	121.544	0.0226475	0.119142	0.190089	0.849239	0.88844	Non-differential			GO:0001179	RNA polymerase I general transcription initiation factor binding	MF	1.47713	3.38326	1.41209	2.39592	0.0165786	0.069264	Non-differential			GO:0001179	RNA polymerase I general transcription initiation factor binding	MF	1.26076	-4.07336	1.0106	-4.03063	5.56276e-05	0.000128434	Post
GO:0001196	obsolete regulation of mating-type specific transcription from RNA polymerase II promoter	BP	81.1888	0.516982	0.167964	3.07794	0.00208435	0.00586349	Pre			GO:0001181	RNA polymerase I general transcription initiation factor activity	MF	1.47713	3.38326	1.41209	2.39592	0.0165786	0.069264	Non-differential			GO:0001181	RNA polymerase I general transcription initiation factor activity	MF	1.26076	-4.07336	1.0106	-4.03063	5.56276e-05	0.000128434	Post
GO:0001198	obsolete negative regulation of mating-type specific transcription from RNA polymerase II promoter	BP	81.1888	0.516982	0.167964	3.07794	0.00208435	0.00586349	Pre			GO:0001188	RNA polymerase I preinitiation complex assembly	BP	2.52925	0.34672	1.89676	0.182796	0.854958	0.909702	Non-differential			GO:0001188	RNA polymerase I preinitiation complex assembly	BP	1.5219	-4.36311	1.75668	-2.48373	0.0130014	0.0207605	Post
GO:0001199	DNA-binding transcription factor activity	MF	56.6517	-1.87846	0.684848	-2.74289	0.00609008	0.0146879	Active			GO:0001190	obsolete transcriptional activator activity, RNA polymerase II transcription factor binding	MF	8.8421	-0.790724	0.751463	-1.05225	0.292687	0.455799	Non-differential			GO:0001190	obsolete transcriptional activator activity, RNA polymerase II transcription factor binding	MF	13.1706	0.931685	0.425698	2.18861	0.0286254	0.0427059	Pre
GO:0001204	DNA-binding transcription factor activity	MF	56.6517	-1.87846	0.684848	-2.74289	0.00609008	0.0146879	Active			GO:0001191	obsolete transcriptional repressor activity, RNA polymerase II transcription factor binding	MF	75.7808	-0.684973	0.25653	-2.67014	0.00758188	0.0411306	Active			GO:0001191	obsolete transcriptional repressor activity, RNA polymerase II transcription factor binding	MF	105.843	0.767872	0.14356	5.34878	8.85476e-08	3.08077e-07	Pre
GO:0001205	DNA-binding transcription activator activity, RNA polymerase II-specific	MF	0.328574	-2.27471	2.91903	-0.779268	0.435822	1	Non-differential			GO:0001196	obsolete regulation of mating-type specific transcription from RNA polymerase II promoter	BP	32.0642	-1.24256	0.340939	-3.64451	0.000267899	0.00453272	Active			GO:0001196	obsolete regulation of mating-type specific transcription from RNA polymerase II promoter	BP	65.3172	1.85454	0.157189	11.7982	3.98876e-32	2.81358e-30	Pre
GO:0001207	obsolete histone displacement	BP	90.1471	1.2799	0.330332	3.87459	0.0001068	0.00046071	Pre			GO:0001198	obsolete negative regulation of mating-type specific transcription from RNA polymerase II promoter	BP	32.0642	-1.24256	0.340939	-3.64451	0.000267899	0.00453272	Active			GO:0001198	obsolete negative regulation of mating-type specific transcription from RNA polymerase II promoter	BP	65.3172	1.85454	0.157189	11.7982	3.98876e-32	2.81358e-30	Pre
GO:0001208	obsolete histone H2A-H2B dimer displacement	BP	0.0599293	-0.415266	3.35763	-0.123678	0.90157	1	Non-differential			GO:0001199	DNA-binding transcription factor activity	MF	74.808	-0.465795	0.663812	-0.701698	0.482868	0.632266	Non-differential			GO:0001199	DNA-binding transcription factor activity	MF	54.1013	-1.30469	0.298466	-4.3713	1.23508e-05	3.12979e-05	Post
GO:0001210	DNA-binding transcription repressor activity, RNA polymerase II-specific	MF	3.64832	2.98031	1.161	2.56703	0.0102575	0.0231832	Pre			GO:0001204	DNA-binding transcription factor activity	MF	74.808	-0.465795	0.663812	-0.701698	0.482868	0.632266	Non-differential			GO:0001204	DNA-binding transcription factor activity	MF	54.1013	-1.30469	0.298466	-4.3713	1.23508e-05	3.12979e-05	Post
GO:0001216	DNA-binding transcription activator activity	MF	5854.49	-0.415093	0.0813808	-5.10063	3.39e-07	3.56e-06	Active			GO:0001205	DNA-binding transcription activator activity, RNA polymerase II-specific	MF	2.31623	1.99653	1.52848	1.30622	0.191479	0.345032	Non-differential			GO:0001205	DNA-binding transcription activator activity, RNA polymerase II-specific	MF	1.72991	-4.24115	1.20624	-3.51602	0.000438074	0.000887306	Post
GO:0001217	DNA-binding transcription repressor activity	MF	6250.01	-0.221003	0.0516084	-4.28231	1.85e-05	0.00010334	Active			GO:0001207	obsolete histone displacement	BP	17.3056	-2.54077	0.833552	-3.04812	0.00230278	0.0192507	Active			GO:0001207	obsolete histone displacement	BP	69.2449	3.90007	0.376624	10.3553	3.95801e-25	1.30856e-23	Pre
GO:0001218	DNA-binding transcription repressor activity	MF	3.64832	2.98031	1.161	2.56703	0.0102575	0.0231832	Pre			GO:0001208	obsolete histone H2A-H2B dimer displacement	BP	1.21259	3.12005	2.17251	1.43615	0.15096	0.296014	Non-differential			GO:0001208	obsolete histone H2A-H2B dimer displacement	BP	1.09152	-3.50667	1.58355	-2.21443	0.0267993	0.0401532	Post
GO:0001221	transcription coregulator binding	MF	18.5993	0.472475	0.3602	1.3117	0.189621	0.276521	Non-differential			GO:0001210	DNA-binding transcription repressor activity, RNA polymerase II-specific	MF	3.83075	3.46893	1.28511	2.69932	0.00694815	0.0387352	Post			GO:0001210	DNA-binding transcription repressor activity, RNA polymerase II-specific	MF	6.16033	-0.424991	0.5996	-0.708792	0.478454	0.545423	Non-differential
GO:0001222	transcription corepressor binding	MF	2.24942	-0.090537	1.0928	-0.0828483	0.933972	0.951423	Non-differential			GO:0001216	DNA-binding transcription activator activity	MF	5854.82	-0.00603702	0.113997	-0.0529578	0.957766	0.975991	Non-differential			GO:0001216	DNA-binding transcription activator activity	MF	6285.19	-0.355484	0.0530951	-6.69524	2.1532e-11	1.22343e-10	Post
GO:0001223	transcription coactivator binding	MF	13.0394	0.502798	0.429116	1.17171	0.241315	0.334933	Non-differential			GO:0001217	DNA-binding transcription repressor activity	MF	6281.71	0.19202	0.0970601	1.97837	0.0478873	0.140467	Non-differential			GO:0001217	DNA-binding transcription repressor activity	MF	7065.03	-0.365378	0.0644107	-5.67264	1.40616e-08	5.42577e-08	Post
GO:0001224	transcription coregulator binding	MF	3.20989	-0.438649	0.77588	-0.565356	0.571831	0.657027	Non-differential			GO:0001218	DNA-binding transcription repressor activity	MF	3.83075	3.46893	1.28511	2.69932	0.00694815	0.0387352	Post			GO:0001218	DNA-binding transcription repressor activity	MF	6.16033	-0.424991	0.5996	-0.708792	0.478454	0.545423	Non-differential
GO:0001225	transcription coactivator binding	MF	0.960475	-1.13843	1.15443	-0.986144	0.324062	0.423892	Non-differential			GO:0001221	transcription coregulator binding	MF	10.3243	-0.332417	0.617642	-0.538202	0.590437	0.724666	Non-differential			GO:0001221	transcription coregulator binding	MF	17.4613	0.92202	0.344448	2.6768	0.00743283	0.0123712	Pre
GO:0001226	transcription corepressor binding	MF	2.24942	-0.090537	1.0928	-0.0828483	0.933972	0.951423	Non-differential			GO:0001222	transcription corepressor binding	MF	1.14164	-1.56451	1.43339	-1.09148	0.275063	0.438526	Non-differential			GO:0001222	transcription corepressor binding	MF	1.70567	1.51736	1.10779	1.36972	0.170776	0.218084	Non-differential
GO:0001227	DNA-binding transcription repressor activity, RNA polymerase II-specific	MF	71.167	-2.28253	0.301199	-7.57814	3.51e-14	3.91e-12	Active			GO:0001223	transcription coactivator binding	MF	8.61014	0.0934418	0.705315	0.132482	0.894603	0.936959	Non-differential			GO:0001223	transcription coactivator binding	MF	13.403	0.506557	0.407293	1.24372	0.213604	0.266611	Non-differential
GO:0001228	DNA-binding transcription activator activity, RNA polymerase II-specific	MF	38.0867	0.335348	0.24093	1.39189	0.163956	0.245234	Non-differential			GO:0001224	transcription coregulator binding	MF	4.93557	0.825685	0.767991	1.07512	0.28232	0.446164	Non-differential			GO:0001224	transcription coregulator binding	MF	4.918	-1.22054	0.573259	-2.12913	0.0332439	0.0490385	Post
GO:0001300	obsolete chronological cell aging	BP	84.6178	0.169437	0.172096	0.984549	0.324846	0.424681	Non-differential			GO:0001225	transcription coactivator binding	MF	3.79393	1.96723	1.04251	1.88702	0.0591578	0.159978	Non-differential			GO:0001225	transcription coactivator binding	MF	3.21234	-3.04423	0.761336	-3.99853	6.37362e-05	0.000145848	Post
GO:0001301	obsolete progressive alteration of chromatin involved in cell aging	BP	12.8906	1.55907	0.559989	2.7841	0.00536765	0.0131986	Pre			GO:0001226	transcription corepressor binding	MF	1.14164	-1.56451	1.43339	-1.09148	0.275063	0.438526	Non-differential			GO:0001226	transcription corepressor binding	MF	1.70567	1.51736	1.10779	1.36972	0.170776	0.218084	Non-differential
GO:0001302	obsolete replicative cell aging	BP	370.345	-0.634844	0.244597	-2.59547	0.00944611	0.0215982	Active			GO:0001227	DNA-binding transcription repressor activity, RNA polymerase II-specific	MF	73.0769	-1.75717	0.458098	-3.8358	0.000125155	0.00260776	Active			GO:0001227	DNA-binding transcription repressor activity, RNA polymerase II-specific	MF	40.0729	-0.476068	0.307941	-1.54597	0.122111	0.160547	Non-differential
GO:0001304	obsolete progressive alteration of chromatin involved in replicative cell aging	BP	12.8906	1.55907	0.559989	2.7841	0.00536765	0.0131986	Pre			GO:0001228	DNA-binding transcription activator activity, RNA polymerase II-specific	MF	57.539	1.52297	0.455524	3.34333	0.000827799	0.0100917	Post			GO:0001228	DNA-binding transcription activator activity, RNA polymerase II-specific	MF	64.5766	-1.08529	0.246133	-4.40937	1.0367e-05	2.65187e-05	Post
GO:0001306	obsolete age-dependent response to oxidative stress	BP	34.9004	1.01903	0.272322	3.74201	0.00018256	0.00073063	Pre			GO:0001300	obsolete chronological cell aging	BP	50.5414	-0.606779	0.26778	-2.26596	0.0234536	0.0872219	Non-differential			GO:0001300	obsolete chronological cell aging	BP	74.9219	0.829422	0.169701	4.88755	1.02098e-06	3.03625e-06	Pre
GO:0001308	obsolete negative regulation of chromatin silencing involved in replicative cell aging	BP	12.8906	1.55907	0.559989	2.7841	0.00536765	0.0131986	Pre			GO:0001301	obsolete progressive alteration of chromatin involved in cell aging	BP	3.07924	-0.559111	1.43563	-0.389454	0.69694	0.808091	Non-differential			GO:0001301	obsolete progressive alteration of chromatin involved in cell aging	BP	11.2476	2.32758	0.507451	4.58681	4.5008e-06	1.21006e-05	Pre
GO:0001315	obsolete age-dependent response to reactive oxygen species	BP	9.52475	0.73329	0.477127	1.53689	0.124321	0.195582	Non-differential			GO:0001302	obsolete replicative cell aging	BP	348.894	-0.368285	0.326219	-1.12895	0.258919	0.422082	Non-differential			GO:0001302	obsolete replicative cell aging	BP	356.953	-0.215	0.116902	-1.83914	0.0658942	0.0918034	Non-differential
GO:0001316	obsolete age-dependent response to reactive oxygen species involved in replicative cell aging	BP	8.12823	1.42544	0.547388	2.60407	0.00921247	0.0211255	Pre			GO:0001304	obsolete progressive alteration of chromatin involved in replicative cell aging	BP	3.07924	-0.559111	1.43563	-0.389454	0.69694	0.808091	Non-differential			GO:0001304	obsolete progressive alteration of chromatin involved in replicative cell aging	BP	11.2476	2.32758	0.507451	4.58681	4.5008e-06	1.21006e-05	Pre
GO:0001317	obsolete accumulation of oxidatively modified proteins involved in replicative cell aging	BP	8.12823	1.42544	0.547388	2.60407	0.00921247	0.0211255	Pre			GO:0001306	obsolete age-dependent response to oxidative stress	BP	18.9309	0.287691	0.460815	0.624309	0.532424	0.676609	Non-differential			GO:0001306	obsolete age-dependent response to oxidative stress	BP	35.6031	0.808128	0.223535	3.61522	0.000300096	0.000624478	Pre
GO:0001319	obsolete inheritance of oxidatively modified proteins involved in replicative cell aging	BP	8.12823	1.42544	0.547388	2.60407	0.00921247	0.0211255	Pre			GO:0001308	obsolete negative regulation of chromatin silencing involved in replicative cell aging	BP	3.07924	-0.559111	1.43563	-0.389454	0.69694	0.808091	Non-differential			GO:0001308	obsolete negative regulation of chromatin silencing involved in replicative cell aging	BP	11.2476	2.32758	0.507451	4.58681	4.5008e-06	1.21006e-05	Pre
GO:0001321	obsolete age-dependent general metabolic decline involved in replicative cell aging	BP	8.12823	1.42544	0.547388	2.60407	0.00921247	0.0211255	Pre			GO:0001315	obsolete age-dependent response to reactive oxygen species	BP	12.6759	1.58916	0.555554	2.86049	0.00422984	0.0283137	Post			GO:0001315	obsolete age-dependent response to reactive oxygen species	BP	15.0617	-0.837364	0.297234	-2.81719	0.00484463	0.00834531	Post
GO:0001322	obsolete age-dependent response to oxidative stress involved in replicative cell aging	BP	8.12823	1.42544	0.547388	2.60407	0.00921247	0.0211255	Pre			GO:0001316	obsolete age-dependent response to reactive oxygen species involved in replicative cell aging	BP	3.14202	-0.00589661	0.947666	-0.00622225	0.995035	0.997426	Non-differential			GO:0001316	obsolete age-dependent response to reactive oxygen species involved in replicative cell aging	BP	7.61344	1.44656	0.434405	3.32997	0.000868553	0.00167962	Pre
GO:0001323	obsolete age-dependent general metabolic decline involved in chronological cell aging	BP	12.7954	1.1015	0.487996	2.25719	0.0239961	0.0482819	Pre			GO:0001317	obsolete accumulation of oxidatively modified proteins involved in replicative cell aging	BP	3.14202	-0.00589661	0.947666	-0.00622225	0.995035	0.997426	Non-differential			GO:0001317	obsolete accumulation of oxidatively modified proteins involved in replicative cell aging	BP	7.61344	1.44656	0.434405	3.32997	0.000868553	0.00167962	Pre
GO:0001324	obsolete age-dependent response to oxidative stress involved in chronological cell aging	BP	12.7954	1.1015	0.487996	2.25719	0.0239961	0.0482819	Pre			GO:0001319	obsolete inheritance of oxidatively modified proteins involved in replicative cell aging	BP	3.14202	-0.00589661	0.947666	-0.00622225	0.995035	0.997426	Non-differential			GO:0001319	obsolete inheritance of oxidatively modified proteins involved in replicative cell aging	BP	7.61344	1.44656	0.434405	3.32997	0.000868553	0.00167962	Pre
GO:0001325	formation of extrachromosomal circular DNA	BP	23.6701	0.163772	0.297266	0.550929	0.581682	0.665114	Non-differential			GO:0001321	obsolete age-dependent general metabolic decline involved in replicative cell aging	BP	3.14202	-0.00589661	0.947666	-0.00622225	0.995035	0.997426	Non-differential			GO:0001321	obsolete age-dependent general metabolic decline involved in replicative cell aging	BP	7.61344	1.44656	0.434405	3.32997	0.000868553	0.00167962	Pre
GO:0001402	signal transduction involved in filamentous growth	BP	14.8338	1.39557	0.458077	3.04657	0.00231467	0.00641486	Pre			GO:0001322	obsolete age-dependent response to oxidative stress involved in replicative cell aging	BP	3.14202	-0.00589661	0.947666	-0.00622225	0.995035	0.997426	Non-differential			GO:0001322	obsolete age-dependent response to oxidative stress involved in replicative cell aging	BP	7.61344	1.44656	0.434405	3.32997	0.000868553	0.00167962	Pre
GO:0001403	invasive growth in response to glucose limitation	BP	90.2836	0.580618	0.194691	2.98225	0.0028614	0.00770062	Pre			GO:0001323	obsolete age-dependent general metabolic decline involved in chronological cell aging	BP	3.15165	-1.45557	1.2195	-1.19357	0.232645	0.392085	Non-differential			GO:0001323	obsolete age-dependent general metabolic decline involved in chronological cell aging	BP	10.3497	2.71242	0.538834	5.03386	4.80691e-07	1.49288e-06	Pre
GO:0001405	PAM complex, Tim23 associated import motor	CC	14.6223	-0.0152288	0.379998	-0.0400761	0.968032	0.977093	Non-differential			GO:0001324	obsolete age-dependent response to oxidative stress involved in chronological cell aging	BP	3.15165	-1.45557	1.2195	-1.19357	0.232645	0.392085	Non-differential			GO:0001324	obsolete age-dependent response to oxidative stress involved in chronological cell aging	BP	10.3497	2.71242	0.538834	5.03386	4.80691e-07	1.49288e-06	Pre
GO:0001406	glycerophosphodiester transmembrane transporter activity	MF	24.5769	0.405941	0.288833	1.40545	0.159886	0.24043	Non-differential			GO:0001325	formation of extrachromosomal circular DNA	BP	18.7026	0.0926336	0.39345	0.235439	0.813868	0.88495	Non-differential			GO:0001325	formation of extrachromosomal circular DNA	BP	24.9356	0.131756	0.25751	0.511654	0.608893	0.671523	Non-differential
GO:0001407	glycerophosphodiester transmembrane transport	BP	33.203	0.196483	0.222931	0.881362	0.378122	0.480723	Non-differential			GO:0001402	signal transduction involved in filamentous growth	BP	3.43875	-1.03532	1.1345	-0.912576	0.361466	0.523589	Non-differential			GO:0001402	signal transduction involved in filamentous growth	BP	12.55	2.66841	0.439583	6.07031	1.27663e-09	5.62096e-09	Pre
GO:0001408	guanine nucleotide transport	BP	0.120675	-0.0946704	3.35763	-0.0281956	0.977506	1	Non-differential			GO:0001403	invasive growth in response to glucose limitation	BP	61.4048	0.238405	0.322664	0.738864	0.45999	0.611592	Non-differential			GO:0001403	invasive growth in response to glucose limitation	BP	95.3089	0.416392	0.174049	2.39238	0.0167396	0.0262294	Pre
GO:0001409	guanine nucleotide transmembrane transporter activity	MF	0.120675	-0.0946704	3.35763	-0.0281956	0.977506	1	Non-differential			GO:0001405	PAM complex, Tim23 associated import motor	CC	11.714	-0.0392865	0.747322	-0.0525698	0.958075	0.976139	Non-differential			GO:0001405	PAM complex, Tim23 associated import motor	CC	14.9451	0.132871	0.439782	0.302129	0.762554	0.804638	Non-differential
GO:0001410	chlamydospore formation	BP	1.25269	0.291036	1.09182	0.266561	0.789807	0.841104	Non-differential			GO:0001406	glycerophosphodiester transmembrane transporter activity	MF	20.6064	0.44281	0.394149	1.12346	0.261244	0.424637	Non-differential			GO:0001406	glycerophosphodiester transmembrane transporter activity	MF	27.8432	0.00512173	0.211502	0.024216	0.98068	0.98573	Non-differential
GO:0001411	hyphal tip	CC	13.5899	0.496704	0.396211	1.25364	0.209975	0.300136	Non-differential			GO:0001407	glycerophosphodiester transmembrane transport	BP	30.0578	0.399322	0.334717	1.19301	0.232864	0.392371	Non-differential			GO:0001407	glycerophosphodiester transmembrane transport	BP	38.0795	-0.152046	0.187717	-0.809972	0.417956	0.484012	Non-differential
GO:0001501	skeletal system development	BP	843.375	0.602617	0.122939	4.90176	9.5e-07	8.45e-06	Pre			GO:0001408	guanine nucleotide transport	BP	1.86306	3.7576	2.095	1.7936	0.0728763	0.183161	Non-differential			GO:0001408	guanine nucleotide transport	BP	1.64045	-3.778	1.44298	-2.61819	0.00883979	0.0145623	Post
GO:0001502	cartilage condensation	BP	24.9376	1.73887	0.397789	4.37132	1.23e-05	7.34e-05	Pre			GO:0001409	guanine nucleotide transmembrane transporter activity	MF	1.86306	3.7576	2.095	1.7936	0.0728763	0.183161	Non-differential			GO:0001409	guanine nucleotide transmembrane transporter activity	MF	1.64045	-3.778	1.44298	-2.61819	0.00883979	0.0145623	Post
GO:0001503	ossification	BP	395.695	-0.236904	0.0908355	-2.60806	0.00910575	0.0209272	Active			GO:0001410	chlamydospore formation	BP	0.341751	-1.8821	3.0421	-0.618684	0.536124	1	Non-differential			GO:0001410	chlamydospore formation	BP	0.901817	2.44019	1.08803	2.24277	0.0249118	0.0374996	Pre
GO:0001504	neurotransmitter uptake	BP	27.3224	1.13117	0.325	3.48052	0.00050043	0.00173534	Pre			GO:0001411	hyphal tip	CC	9.04153	0.210831	0.902002	0.233737	0.81519	0.885837	Non-differential			GO:0001411	hyphal tip	CC	14.2819	0.458353	0.449845	1.01891	0.308244	0.370155	Non-differential
GO:0001505	obsolete regulation of neurotransmitter levels	BP	9085.69	-0.271451	0.0669707	-4.05328	5.05e-05	0.00024289	Active			GO:0001501	skeletal system development	BP	512.351	-0.0253079	0.179811	-0.140747	0.888069	0.932566	Non-differential			GO:0001501	skeletal system development	BP	833.007	0.674187	0.068567	9.83252	8.15528e-23	2.07376e-21	Pre
GO:0001507	acetylcholine catabolic process in synaptic cleft	BP	145.911	-0.894955	0.221452	-4.04131	5.32e-05	0.00025358	Active			GO:0001502	cartilage condensation	BP	3.27116	-3.3225	0.995078	-3.33893	0.000841008	0.0100917	Active			GO:0001502	cartilage condensation	BP	19.441	5.17117	0.64929	7.96435	1.66089e-15	1.65023e-14	Pre
GO:0001508	action potential	BP	46.098	0.0675502	0.194706	0.346935	0.72864	0.79173	Non-differential			GO:0001503	ossification	BP	367.213	-0.00780822	0.155603	-0.0501803	0.959979	0.977302	Non-differential			GO:0001503	ossification	BP	419.082	-0.185534	0.0966593	-1.91946	0.054926	0.0776626	Non-differential
GO:0001510	RNA methylation	BP	27970.4	-0.318102	0.0892368	-3.56469	0.00036428	0.00131987	Active			GO:0001504	neurotransmitter uptake	BP	10.4821	-0.311767	0.621788	-0.501404	0.616087	0.744082	Non-differential			GO:0001504	neurotransmitter uptake	BP	24.8245	1.54914	0.320817	4.82873	1.37403e-06	4.02293e-06	Pre
GO:0001514	selenocysteine incorporation	BP	306.065	0.799406	0.209987	3.80694	0.0001407	0.00058482	Pre			GO:0001505	obsolete regulation of neurotransmitter levels	BP	8889.88	0.0854736	0.122838	0.695827	0.486537	0.635493	Non-differential			GO:0001505	obsolete regulation of neurotransmitter levels	BP	9952.88	-0.309689	0.0747319	-4.144	3.41307e-05	8.12705e-05	Post
GO:0001516	prostaglandin biosynthetic process	BP	20.4923	-0.184716	0.319807	-0.577584	0.563545	0.650553	Non-differential			GO:0001507	acetylcholine catabolic process in synaptic cleft	BP	157.061	-0.277499	0.272392	-1.01875	0.308323	0.472318	Non-differential			GO:0001507	acetylcholine catabolic process in synaptic cleft	BP	146.609	-0.558023	0.154866	-3.60326	0.000314257	0.000652034	Post
GO:0001517	N-acetylglucosamine 6-O-sulfotransferase activity	MF	2.92699	0.576637	0.900271	0.640516	0.521837	0.613814	Non-differential			GO:0001508	action potential	BP	29.2575	-0.542854	0.490199	-1.10742	0.268114	0.431744	Non-differential			GO:0001508	action potential	BP	41.1046	0.685919	0.293336	2.33834	0.0193699	0.0298937	Pre
GO:0001519	peptide amidation	BP	170.517	0.198041	0.164347	1.20501	0.228198	0.320745	Non-differential			GO:0001510	RNA methylation	BP	30460.4	0.278785	0.143026	1.9492	0.0512716	0.146818	Non-differential			GO:0001510	RNA methylation	BP	32907.3	-0.54308	0.0767488	-7.07607	1.48301e-12	9.89173e-12	Post
GO:0001520	outer dense fiber	CC	2.07517	-0.869234	0.770303	-1.12843	0.259137	0.355124	Non-differential			GO:0001514	selenocysteine incorporation	BP	109.198	-1.14594	0.400741	-2.85956	0.00424232	0.0283664	Active			GO:0001514	selenocysteine incorporation	BP	250.545	2.00178	0.199714	10.0232	1.20533e-23	3.3962e-22	Pre
GO:0001522	pseudouridine synthesis	BP	10161	-0.223509	0.0801951	-2.78707	0.00531873	0.0131078	Active			GO:0001516	prostaglandin biosynthetic process	BP	14.4453	-0.543106	0.67931	-0.799497	0.424002	0.580056	Non-differential			GO:0001516	prostaglandin biosynthetic process	BP	18.4707	0.459565	0.386903	1.1878	0.234911	0.290197	Non-differential
GO:0001523	retinoid metabolic process	BP	943.864	-0.0801284	0.06132	-1.30673	0.191306	0.27846	Non-differential			GO:0001517	N-acetylglucosamine 6-O-sulfotransferase activity	MF	5.79114	2.12587	0.956484	2.22259	0.0262437	0.0944456	Non-differential			GO:0001517	N-acetylglucosamine 6-O-sulfotransferase activity	MF	6.26486	-1.51974	0.560386	-2.71196	0.0066887	0.0112481	Post
GO:0001525	angiogenesis	BP	400.354	-0.0040142	0.111716	-0.0359325	0.971336	0.979589	Non-differential			GO:0001519	peptide amidation	BP	152.44	0.398764	0.527929	0.755336	0.450048	0.603923	Non-differential			GO:0001519	peptide amidation	BP	193.628	-0.0944433	0.340962	-0.276991	0.781787	0.821052	Non-differential
GO:0001530	lipopolysaccharide binding	MF	70.3817	0.646947	0.177764	3.63936	0.00027332	0.00102629	Pre			GO:0001520	outer dense fiber	CC	6.45797	1.82054	0.728727	2.49825	0.0124807	0.0577074	Non-differential			GO:0001520	outer dense fiber	CC	5.64664	-2.65369	0.511073	-5.19239	2.07617e-07	6.76164e-07	Post
GO:0001533	cornified envelope	CC	6.96347	2.52669	0.742238	3.40414	0.00066372	0.00219012	Pre			GO:0001522	pseudouridine synthesis	BP	10237.3	0.200861	0.121309	1.65578	0.0977658	0.223657	Non-differential			GO:0001522	pseudouridine synthesis	BP	11505.9	-0.372369	0.0717119	-5.19257	2.07409e-07	6.75628e-07	Post
GO:0001539	cilium or flagellum-dependent cell motility	BP	4356.08	-0.152312	0.0788161	-1.9325	0.0532976	0.0962348	Non-differential			GO:0001523	retinoid metabolic process	BP	778.662	-0.108695	0.137314	-0.791576	0.428608	0.584643	Non-differential			GO:0001523	retinoid metabolic process	BP	957.549	0.0745464	0.0882197	0.845009	0.398106	0.463841	Non-differential
GO:0001540	amyloid-beta binding	MF	196.133	-1.24071	0.257058	-4.82659	1.39e-06	1.17e-05	Active			GO:0001525	angiogenesis	BP	319.15	-0.0896047	0.226807	-0.395071	0.692791	0.805018	Non-differential			GO:0001525	angiogenesis	BP	406.207	0.138007	0.141362	0.976268	0.328932	0.391891	Non-differential
GO:0001541	ovarian follicle development	BP	21.1798	0.812792	0.300158	2.70788	0.00677152	0.0161273	Pre			GO:0001530	lipopolysaccharide binding	MF	30.4465	-0.807313	0.378818	-2.13113	0.0330781	0.109873	Non-differential			GO:0001530	lipopolysaccharide binding	MF	59.8014	1.50633	0.180638	8.33894	7.49592e-17	8.97636e-16	Pre
GO:0001542	ovulation from ovarian follicle	BP	5.18235	0.357468	0.555938	0.643001	0.520224	0.612503	Non-differential			GO:0001533	cornified envelope	CC	0.735867	-1.75172	1.89542	-0.924183	0.355391	1	Non-differential			GO:0001533	cornified envelope	CC	5.75578	4.33559	0.828067	5.23579	1.64279e-07	5.4234e-07	Pre
GO:0001552	ovarian follicle atresia	BP	20.1397	0.386165	0.340627	1.13369	0.256925	0.35261	Non-differential			GO:0001539	cilium or flagellum-dependent cell motility	BP	4105.39	0.125752	0.148473	0.846972	0.397011	0.557595	Non-differential			GO:0001539	cilium or flagellum-dependent cell motility	BP	4780.21	-0.230265	0.0977974	-2.35451	0.018547	0.0287531	Post
GO:0001553	luteinization	BP	24.9775	0.820585	0.348003	2.35798	0.0183744	0.0384965	Pre			GO:0001540	amyloid-beta binding	MF	241.774	-0.241938	0.326878	-0.74015	0.459209	0.610958	Non-differential			GO:0001540	amyloid-beta binding	MF	203.659	-0.935917	0.156823	-5.96798	2.40205e-09	1.02306e-08	Post
GO:0001554	luteolysis	BP	7.41372	0.354612	0.48279	0.734505	0.462641	0.559405	Non-differential			GO:0001541	ovarian follicle development	BP	10.4376	-0.0781968	0.543099	-0.143983	0.885514	0.930634	Non-differential			GO:0001541	ovarian follicle development	BP	20.3035	0.995862	0.244789	4.06825	4.73677e-05	0.000110453	Pre
GO:0001555	oocyte growth	BP	2.14832	-0.191219	0.829938	-0.230402	0.817779	0.863583	Non-differential			GO:0001542	ovulation from ovarian follicle	BP	5.1652	0.863359	0.852251	1.01303	0.311044	0.475593	Non-differential			GO:0001542	ovulation from ovarian follicle	BP	6.75654	-0.374022	0.422292	-0.885693	0.375783	0.441227	Non-differential
GO:0001556	oocyte maturation	BP	8.21958	-0.528938	0.45484	-1.16291	0.244867	0.339215	Non-differential			GO:0001552	ovarian follicle atresia	BP	13.5614	0.0391528	0.515868	0.0758969	0.939501	0.965993	Non-differential			GO:0001552	ovarian follicle atresia	BP	20.7257	0.46179	0.253896	1.81881	0.0689399	0.0957231	Non-differential
GO:0001558	regulation of cell growth	BP	1479.97	0.102637	0.0787489	1.30334	0.192458	0.279723	Non-differential			GO:0001553	luteinization	BP	6.99311	-1.69574	0.904529	-1.87472	0.0608306	0.163246	Non-differential			GO:0001553	luteinization	BP	19.5488	2.60163	0.329458	7.89669	2.86411e-15	2.78133e-14	Pre
GO:0001560	regulation of cell growth by extracellular stimulus	BP	35.3009	0.447121	0.288785	1.54828	0.121554	0.191981	Non-differential			GO:0001554	luteolysis	BP	5.85969	0.308776	0.736657	0.419158	0.675101	0.792028	Non-differential			GO:0001554	luteolysis	BP	8.11647	0.108776	0.414558	0.262391	0.79302	0.831571	Non-differential
GO:0001561	fatty acid alpha-oxidation	BP	1350.76	0.178926	0.110276	1.62252	0.104691	0.169494	Non-differential			GO:0001555	oocyte growth	BP	0.671993	-3.47364	2.417	-1.43717	0.15067	1	Non-differential			GO:0001555	oocyte growth	BP	1.26796	3.4313	1.03304	3.32157	0.000895122	0.00172662	Pre
GO:0001562	response to protozoan	BP	77.6267	-3.80174	0.723771	-5.25269	1.5e-07	1.81e-06	Active			GO:0001556	oocyte maturation	BP	7.86028	-0.225097	0.587867	-0.382905	0.70179	0.811114	Non-differential			GO:0001556	oocyte maturation	BP	8.60163	-0.202119	0.343027	-0.589222	0.555712	0.620706	Non-differential
GO:0001568	blood vessel development	BP	913.501	-0.389916	0.135867	-2.86983	0.00410696	0.0105081	Active			GO:0001558	regulation of cell growth	BP	1089.61	-0.172627	0.25072	-0.688525	0.491122	0.640036	Non-differential			GO:0001558	regulation of cell growth	BP	1449.07	0.330978	0.143067	2.31345	0.0206981	0.0317367	Pre
GO:0001569	branching involved in blood vessel morphogenesis	BP	42.0571	1.24972	0.307448	4.06483	4.81e-05	0.00023335	Pre			GO:0001560	regulation of cell growth by extracellular stimulus	BP	29.7551	0.491758	0.491734	1.00005	0.317287	0.481707	Non-differential			GO:0001560	regulation of cell growth by extracellular stimulus	BP	40.3919	-0.0141647	0.220474	-0.0642465	0.948774	0.960582	Non-differential
GO:0001570	vasculogenesis	BP	86.9254	0.705681	0.232637	3.0334	0.00241813	0.00666864	Pre			GO:0001561	fatty acid alpha-oxidation	BP	808.988	-0.599713	0.202981	-2.95453	0.00313149	0.0234568	Active			GO:0001561	fatty acid alpha-oxidation	BP	1199.4	0.820403	0.114239	7.18147	6.89659e-13	4.81354e-12	Pre
GO:0001573	ganglioside metabolic process	BP	1107.92	0.550993	0.124799	4.41503	1.01e-05	6.22e-05	Pre			GO:0001562	response to protozoan	BP	95.1878	-1.98139	0.691541	-2.86518	0.00416768	0.0280567	Active			GO:0001562	response to protozoan	BP	33.8832	-1.78128	0.245159	-7.26581	3.70803e-13	2.68735e-12	Post
GO:0001575	globoside metabolic process	BP	1.53791	2.29912	1.2856	1.78836	0.0737175	0.126784	Non-differential			GO:0001568	blood vessel development	BP	820.463	-0.22327	0.211855	-1.05388	0.291938	0.455067	Non-differential			GO:0001568	blood vessel development	BP	910.849	-0.114217	0.114464	-0.997834	0.31836	0.380484	Non-differential
GO:0001576	globoside biosynthetic process	BP	1.53791	2.29912	1.2856	1.78836	0.0737175	0.126784	Non-differential			GO:0001569	branching involved in blood vessel morphogenesis	BP	10.0997	-1.43403	0.664408	-2.15836	0.0308999	0.105389	Non-differential			GO:0001569	branching involved in blood vessel morphogenesis	BP	34.1198	2.79587	0.338315	8.26408	1.40772e-16	1.61801e-15	Pre
GO:0001578	microtubule bundle formation	BP	82.1958	0.303292	0.162926	1.86153	0.0626695	0.110305	Non-differential			GO:0001570	vasculogenesis	BP	31.6064	-1.18549	0.438049	-2.70629	0.00680405	0.0383628	Active			GO:0001570	vasculogenesis	BP	70.7069	1.95659	0.194312	10.0693	7.54992e-24	2.16281e-22	Pre
GO:0001579	medium-chain fatty acid transport	BP	19.3155	0.0265931	0.310768	0.0855721	0.931807	0.94971	Non-differential			GO:0001573	ganglioside metabolic process	BP	560.078	-0.555334	0.196373	-2.82796	0.0046846	0.030472	Active			GO:0001573	ganglioside metabolic process	BP	984.966	1.14507	0.0806498	14.198	9.42061e-46	4.40991e-43	Pre
GO:0001580	detection of chemical stimulus involved in sensory perception of bitter taste	BP	3.74551	1.75952	0.840023	2.09461	0.0362053	0.0689435	Non-differential			GO:0001575	globoside metabolic process	BP	0.157934	-0.663586	3.25776	-0.203694	0.838593	1	Non-differential			GO:0001575	globoside metabolic process	BP	1.3503	3.02253	1.08316	2.79048	0.00526305	0.00901031	Pre
GO:0001595	angiotensin receptor activity	MF	20.8345	0.243429	0.317229	0.76736	0.442867	0.541365	Non-differential			GO:0001576	globoside biosynthetic process	BP	0.157934	-0.663586	3.25776	-0.203694	0.838593	1	Non-differential			GO:0001576	globoside biosynthetic process	BP	1.3503	3.02253	1.08316	2.79048	0.00526305	0.00901031	Pre
GO:0001618	virus receptor activity	MF	24.0782	0.528407	0.326232	1.61973	0.105291	0.170324	Non-differential			GO:0001578	microtubule bundle formation	BP	66.8888	0.327548	0.293284	1.11683	0.264067	0.427251	Non-differential			GO:0001578	microtubule bundle formation	BP	90.8965	0.058382	0.150306	0.388421	0.697704	0.750306	Non-differential
GO:0001649	osteoblast differentiation	BP	202.454	-0.590161	0.156969	-3.75972	0.0001701	0.00068568	Active			GO:0001579	medium-chain fatty acid transport	BP	18.8736	0.410101	0.462257	0.887171	0.374987	0.536422	Non-differential			GO:0001579	medium-chain fatty acid transport	BP	22.7954	-0.309806	0.26035	-1.18996	0.234061	0.289339	Non-differential
GO:0001650	fibrillar center	CC	153.613	-0.324568	0.154083	-2.10644	0.035166	0.0671795	Non-differential			GO:0001580	detection of chemical stimulus involved in sensory perception of bitter taste	BP	0.302167	-2.42829	3.20652	-0.757299	0.44887	1	Non-differential			GO:0001580	detection of chemical stimulus involved in sensory perception of bitter taste	BP	2.95468	4.65892	0.877597	5.30872	1.10397e-07	3.79416e-07	Pre
GO:0001651	dense fibrillar component	CC	58.4717	0.24886	0.283509	0.877783	0.380061	0.48247	Non-differential			GO:0001595	angiotensin receptor activity	MF	11.0514	-0.723158	0.762864	-0.947951	0.343155	0.505518	Non-differential			GO:0001595	angiotensin receptor activity	MF	17.889	1.08685	0.43803	2.48122	0.0130935	0.020893	Pre
GO:0001653	peptide receptor activity	MF	89.6312	0.245856	0.152893	1.60803	0.107829	0.173871	Non-differential			GO:0001618	virus receptor activity	MF	9.80376	-1.06878	0.754176	-1.41716	0.156438	0.302684	Non-differential			GO:0001618	virus receptor activity	MF	19.7262	1.70446	0.416428	4.09306	4.25722e-05	0.00010003	Pre
GO:0001654	eye development	BP	1005.09	-0.314821	0.0847865	-3.71311	0.00020473	0.00080477	Active			GO:0001649	osteoblast differentiation	BP	195.759	-0.257855	0.204996	-1.25785	0.208445	0.364723	Non-differential			GO:0001649	osteoblast differentiation	BP	201.527	-0.276529	0.107199	-2.57957	0.00989228	0.01614	Post
GO:0001655	urogenital system development	BP	1224.81	0.250305	0.0827695	3.02412	0.00249361	0.00683836	Pre			GO:0001650	fibrillar center	CC	121.136	-0.504792	0.21341	-2.36537	0.0180122	0.0734741	Non-differential			GO:0001650	fibrillar center	CC	140.593	0.22295	0.14674	1.51935	0.128674	0.168511	Non-differential
GO:0001656	metanephros development	BP	25.5307	0.18805	0.272651	0.689711	0.490376	0.584301	Non-differential			GO:0001651	dense fibrillar component	CC	54.275	0.507763	0.479162	1.05969	0.289285	0.452426	Non-differential			GO:0001651	dense fibrillar component	CC	68.988	-0.187678	0.2767	-0.678274	0.497598	0.564032	Non-differential
GO:0001657	ureteric bud development	BP	21.5353	1.04632	0.320489	3.26477	0.00109555	0.00339258	Pre			GO:0001653	peptide receptor activity	MF	63.0645	-0.055218	0.263762	-0.209348	0.834177	0.897251	Non-differential			GO:0001653	peptide receptor activity	MF	89.9767	0.380115	0.11535	3.29533	0.000983074	0.00188375	Pre
GO:0001658	branching involved in ureteric bud morphogenesis	BP	16.852	1.46596	0.400831	3.6573	0.00025489	0.00096746	Pre			GO:0001654	eye development	BP	921.917	-0.107664	0.157851	-0.68206	0.495201	0.643901	Non-differential			GO:0001654	eye development	BP	1036.9	-0.160956	0.0980514	-1.64155	0.100683	0.134827	Non-differential
GO:0001659	temperature homeostasis	BP	71.4158	0.869272	0.207415	4.19099	2.78e-05	0.00014681	Pre			GO:0001655	urogenital system development	BP	709.414	-0.595382	0.158228	-3.76281	0.000168012	0.00320653	Active			GO:0001655	urogenital system development	BP	1083.33	0.889746	0.0703206	12.6527	1.08071e-36	1.6014e-34	Pre
GO:0001662	behavioral fear response	BP	13.3225	-0.108993	0.343729	-0.31709	0.751175	0.810562	Non-differential			GO:0001656	metanephros development	BP	34.0659	1.17672	0.518221	2.2707	0.0231654	0.0864186	Non-differential			GO:0001656	metanephros development	BP	38.5476	-0.888014	0.312487	-2.84176	0.00448651	0.00776282	Post
GO:0001664	G protein-coupled receptor binding	MF	58.9563	0.728546	0.239796	3.03819	0.00238003	0.00656911	Pre			GO:0001657	ureteric bud development	BP	22.6843	1.6174	0.638879	2.53162	0.0113537	0.0541859	Non-differential			GO:0001657	ureteric bud development	BP	31.3159	-0.427487	0.369094	-1.15821	0.24678	0.303273	Non-differential
GO:0001666	response to hypoxia	BP	11059.2	-0.508784	0.110111	-4.62063	3.83e-06	2.77e-05	Active			GO:0001658	branching involved in ureteric bud morphogenesis	BP	20.7515	2.30664	0.698328	3.30309	0.000956266	0.0109262	Post			GO:0001658	branching involved in ureteric bud morphogenesis	BP	28.1587	-0.674005	0.386185	-1.74529	0.0809345	0.111023	Non-differential
GO:0001667	ameboidal-type cell migration	BP	383.066	0.0492781	0.11252	0.437951	0.661422	0.734385	Non-differential			GO:0001659	temperature homeostasis	BP	36.0303	-0.0429843	0.390099	-0.110188	0.91226	0.948036	Non-differential			GO:0001659	temperature homeostasis	BP	68.68	0.996974	0.203594	4.89688	9.73693e-07	2.90192e-06	Pre
GO:0001669	acrosomal vesicle	CC	160.684	-0.416892	0.15569	-2.67771	0.00741279	0.017422	Active			GO:0001662	behavioral fear response	BP	14.8335	0.572218	0.651356	0.878503	0.379671	0.541266	Non-differential			GO:0001662	behavioral fear response	BP	16.8783	-0.569112	0.364648	-1.56072	0.11859	0.156367	Non-differential
GO:0001671	ATPase activator activity	MF	252.072	0.729999	0.139766	5.223	1.76e-07	2.04e-06	Pre			GO:0001664	G protein-coupled receptor binding	MF	34.8988	0.11821	0.333163	0.354811	0.722731	0.826426	Non-differential			GO:0001664	G protein-coupled receptor binding	MF	59.9498	0.696454	0.15253	4.56602	4.97068e-06	1.32807e-05	Pre
GO:0001672	regulation of chromatin organization	BP	33.9555	1.45918	0.338272	4.31362	1.61e-05	9.16e-05	Pre			GO:0001666	response to hypoxia	BP	14944.9	0.55564	0.218227	2.54616	0.0108916	0.0527239	Non-differential			GO:0001666	response to hypoxia	BP	14948	-1.01684	0.138976	-7.31667	2.54195e-13	1.89013e-12	Post
GO:0001673	male germ cell nucleus	CC	11.4509	0.320823	0.396512	0.809113	0.41845	0.519181	Non-differential			GO:0001667	ameboidal-type cell migration	BP	281.335	-0.261492	0.214339	-1.21999	0.222468	0.380502	Non-differential			GO:0001667	ameboidal-type cell migration	BP	369.514	0.338719	0.118894	2.84892	0.00438681	0.007605	Pre
GO:0001674	female germ cell nucleus	CC	32.1343	0.777936	0.342904	2.26867	0.0232882	0.0471117	Pre			GO:0001669	acrosomal vesicle	CC	185.69	0.311103	0.248787	1.25048	0.211126	0.367835	Non-differential			GO:0001669	acrosomal vesicle	CC	193.479	-0.674471	0.160587	-4.20003	2.6688e-05	6.4647e-05	Post
GO:0001675	acrosome assembly	BP	4.76463	0.830621	0.659013	1.2604	0.207524	0.297218	Non-differential			GO:0001671	ATPase activator activity	MF	150.51	0.115687	0.224351	0.515649	0.606099	0.736901	Non-differential			GO:0001671	ATPase activator activity	MF	254.282	0.675513	0.0969334	6.96884	3.19561e-12	2.03525e-11	Pre
GO:0001676	long-chain fatty acid metabolic process	BP	3229.6	-0.486714	0.0804863	-6.04716	1.47e-09	3.97e-08	Active			GO:0001672	regulation of chromatin organization	BP	6.3742	-1.81371	0.746888	-2.42835	0.0151675	0.0652507	Non-differential			GO:0001672	regulation of chromatin organization	BP	27.4173	3.47881	0.33799	10.2927	7.60393e-25	2.45483e-23	Pre
GO:0001678	intracellular glucose homeostasis	BP	210.609	0.173855	0.137252	1.26668	0.205268	0.294761	Non-differential			GO:0001673	male germ cell nucleus	CC	5.55747	-0.921255	0.708069	-1.30108	0.193231	0.346725	Non-differential			GO:0001673	male germ cell nucleus	CC	9.59442	1.33355	0.367793	3.62581	0.000288057	0.000600881	Pre
GO:0001680	tRNA 3'-terminal CCA addition	BP	106.648	-0.404741	0.155418	-2.60421	0.00920864	0.0211255	Active			GO:0001674	female germ cell nucleus	CC	18.124	0.105738	0.56851	0.185991	0.852452	0.908836	Non-differential			GO:0001674	female germ cell nucleus	CC	32.217	0.771941	0.298586	2.58532	0.00972874	0.0158933	Pre
GO:0001682	tRNA 5'-leader removal	BP	204.965	-0.312547	0.157562	-1.98365	0.0472947	0.0866069	Non-differential			GO:0001675	acrosome assembly	BP	1.5618	-1.18142	1.3536	-0.872797	0.382774	0.54378	Non-differential			GO:0001675	acrosome assembly	BP	3.90405	2.09642	0.658776	3.1823	0.00146112	0.00271123	Pre
GO:0001691	pseudophosphatase activity	MF	3.25032	0.277813	0.70004	0.396854	0.691475	0.760697	Non-differential			GO:0001676	long-chain fatty acid metabolic process	BP	3707.36	0.227006	0.123035	1.84505	0.0650303	0.170338	Non-differential			GO:0001676	long-chain fatty acid metabolic process	BP	3807.57	-0.664277	0.070022	-9.4867	2.38461e-21	5.07919e-20	Post
GO:0001692	histamine metabolic process	BP	6.50537	-0.252606	0.570691	-0.442632	0.658032	0.731223	Non-differential			GO:0001678	intracellular glucose homeostasis	BP	159.862	-0.0439267	0.230197	-0.190822	0.848665	0.906415	Non-differential			GO:0001678	intracellular glucose homeostasis	BP	213.44	0.245034	0.123356	1.9864	0.0469891	0.0673839	Non-differential
GO:0001694	histamine biosynthetic process	BP	4.76651	-0.482747	0.641422	-0.75262	0.451678	0.549058	Non-differential			GO:0001680	tRNA 3'-terminal CCA addition	BP	64.4982	-1.41673	0.284697	-4.97627	6.48218e-07	7.5026e-05	Active			GO:0001680	tRNA 3'-terminal CCA addition	BP	78.836	1.06032	0.181377	5.84596	5.03646e-09	2.05989e-08	Pre
GO:0001696	gastric acid secretion	BP	2.85828	0.852182	0.982706	0.867179	0.385844	0.488263	Non-differential			GO:0001682	tRNA 5'-leader removal	BP	311.529	0.929752	0.271	3.43082	0.000601767	0.00798598	Post			GO:0001682	tRNA 5'-leader removal	BP	312.853	-1.20055	0.144893	-8.28577	1.1735e-16	1.36634e-15	Post
GO:0001700	embryonic development via the syncytial blastoderm	BP	185.119	-0.80774	0.184145	-4.38644	1.15e-05	6.92e-05	Active			GO:0001691	pseudophosphatase activity	MF	1.19756	-1.96889	1.56898	-1.25489	0.20952	0.365748	Non-differential			GO:0001691	pseudophosphatase activity	MF	2.33171	2.27431	0.859194	2.64702	0.00812037	0.0134363	Pre
GO:0001701	in utero embryonic development	BP	394.992	0.195779	0.0903594	2.16667	0.0302602	0.0588882	Non-differential			GO:0001692	histamine metabolic process	BP	6.25393	-0.0203385	0.782382	-0.0259956	0.979261	0.988351	Non-differential			GO:0001692	histamine metabolic process	BP	6.83193	-0.241953	0.535778	-0.451592	0.651563	0.709916	Non-differential
GO:0001702	gastrulation with mouth forming second	BP	57.9593	0.606297	0.182554	3.32118	0.00089637	0.00284769	Pre			GO:0001694	histamine biosynthetic process	BP	5.78242	0.264359	0.841562	0.314129	0.753423	0.847796	Non-differential			GO:0001694	histamine biosynthetic process	BP	5.63572	-0.77677	0.545917	-1.42287	0.154773	0.199691	Non-differential
GO:0001703	gastrulation with mouth forming first	BP	45.4367	1.20848	0.238595	5.06496	4.08e-07	4.16e-06	Pre			GO:0001696	gastric acid secretion	BP	1.06309	-1.71436	1.92976	-0.888378	0.374337	1	Non-differential			GO:0001696	gastric acid secretion	BP	2.14215	2.33082	0.917479	2.54047	0.0110705	0.0179133	Pre
GO:0001704	formation of primary germ layer	BP	215.392	0.533925	0.133096	4.0116	6.03e-05	0.0002819	Pre			GO:0001700	embryonic development via the syncytial blastoderm	BP	123.677	-1.71082	0.344046	-4.97265	6.60438e-07	7.59504e-05	Active			GO:0001700	embryonic development via the syncytial blastoderm	BP	124.806	0.934797	0.167222	5.59014	2.26882e-08	8.53377e-08	Pre
GO:0001706	endoderm formation	BP	58.9014	0.531903	0.219717	2.42086	0.015484	0.0330835	Pre			GO:0001701	in utero embryonic development	BP	294.649	-0.0187166	0.145082	-0.129007	0.897352	0.938891	Non-differential			GO:0001701	in utero embryonic development	BP	402.401	0.274218	0.0629806	4.35401	1.33667e-05	3.36775e-05	Pre
GO:0001707	mesoderm formation	BP	157.494	0.507201	0.149434	3.39414	0.00068846	0.00225958	Pre			GO:0001702	gastrulation with mouth forming second	BP	38.7927	0.219979	0.371043	0.592866	0.553271	0.693522	Non-differential			GO:0001702	gastrulation with mouth forming second	BP	60.211	0.442442	0.20094	2.20186	0.0276749	0.0413747	Pre
GO:0001708	cell fate specification	BP	71.2007	-1.09416	0.234877	-4.65845	3.19e-06	2.37e-05	Active			GO:0001703	gastrulation with mouth forming first	BP	22.6621	0.398186	0.480071	0.829433	0.40686	0.566057	Non-differential			GO:0001703	gastrulation with mouth forming first	BP	46.8302	0.955441	0.238204	4.01102	6.04572e-05	0.000138884	Pre
GO:0001709	cell fate determination	BP	73.2152	0.082634	0.180428	0.457988	0.646961	0.722745	Non-differential			GO:0001704	formation of primary germ layer	BP	118.293	-0.313511	0.312527	-1.00315	0.315789	0.479985	Non-differential			GO:0001704	formation of primary germ layer	BP	199.671	0.924351	0.170059	5.43546	5.46549e-08	1.95439e-07	Pre
GO:0001711	endodermal cell fate commitment	BP	11.9656	0.122243	0.40713	0.300256	0.763982	0.820457	Non-differential			GO:0001706	endoderm formation	BP	18.8758	-2.1763	0.60666	-3.58735	0.000334055	0.00528013	Active			GO:0001706	endoderm formation	BP	42.9744	2.73674	0.3034	9.02023	1.87698e-19	3.13038e-18	Pre
GO:0001714	endodermal cell fate specification	BP	1.82923	-1.35343	1.07133	-1.26332	0.206475	0.296169	Non-differential			GO:0001707	mesoderm formation	BP	101.1	0.0345424	0.312599	0.110501	0.912012	0.948026	Non-differential			GO:0001707	mesoderm formation	BP	157.775	0.558473	0.170807	3.26961	0.00107695	0.00205065	Pre
GO:0001716	L-amino-acid oxidase activity	MF	78.225	-0.315288	0.189258	-1.66592	0.09573	0.157572	Non-differential			GO:0001708	cell fate specification	BP	54.1855	-1.56802	0.497495	-3.15183	0.00162253	0.015541	Active			GO:0001708	cell fate specification	BP	47.766	0.530457	0.297258	1.7845	0.0743422	0.10265	Non-differential
GO:0001725	stress fiber	CC	10.1991	2.10412	0.548124	3.83876	0.00012366	0.00052205	Pre			GO:0001709	cell fate determination	BP	57.3509	-0.0285988	0.29256	-0.0977537	0.922128	0.954145	Non-differential			GO:0001709	cell fate determination	BP	75.5651	0.178256	0.18746	0.950899	0.341656	0.405479	Non-differential
GO:0001726	ruffle	CC	288.739	-0.414515	0.229613	-1.80527	0.0710323	0.122963	Non-differential			GO:0001711	endodermal cell fate commitment	BP	4.23689	-2.66454	0.857795	-3.10627	0.00189463	0.0172734	Active			GO:0001711	endodermal cell fate commitment	BP	8.04739	2.81504	0.515061	5.46544	4.61751e-08	1.66708e-07	Pre
GO:0001727	lipid kinase activity	MF	84.2563	-0.89333	0.260268	-3.43235	0.00059837	0.00202381	Active			GO:0001714	endodermal cell fate specification	BP	1.13601	-2.71317	2.01938	-1.34357	0.179089	0.331222	Non-differential			GO:0001714	endodermal cell fate specification	BP	0.94936	1.4755	1.16523	1.26628	0.205413	0.257267	Non-differential
GO:0001731	formation of translation preinitiation complex	BP	81.0003	-0.193721	0.213298	-0.908219	0.363763	0.466196	Non-differential			GO:0001716	L-amino-acid oxidase activity	MF	73.9308	-0.0334313	0.300329	-0.111316	0.911366	0.947436	Non-differential			GO:0001716	L-amino-acid oxidase activity	MF	82.6004	-0.221524	0.157492	-1.40657	0.159554	0.205383	Non-differential
GO:0001732	formation of cytoplasmic translation initiation complex	BP	61.3693	-3.93651	0.358389	-10.9839	4.57e-28	9.96e-25	Active			GO:0001725	stress fiber	CC	1.47684	-1.14519	1.35042	-0.848028	0.396422	0.557003	Non-differential			GO:0001725	stress fiber	CC	8.57994	3.3759	0.557276	6.05786	1.37947e-09	6.04789e-09	Pre
GO:0001735	prenylcysteine oxidase activity	MF	0.141739	-1.50068	3.35257	-0.447622	0.654426	1	Non-differential			GO:0001726	ruffle	CC	246.859	-0.386546	0.279962	-1.38071	0.167369	0.316363	Non-differential			GO:0001726	ruffle	CC	273.83	0.0200024	0.125722	0.1591	0.87359	0.899684	Non-differential
GO:0001736	establishment of planar polarity	BP	217.275	-0.87297	0.163901	-5.3262	1e-07	1.3e-06	Active			GO:0001727	lipid kinase activity	MF	104.544	0.0603911	0.349593	0.172747	0.86285	0.915732	Non-differential			GO:0001727	lipid kinase activity	MF	96.5382	-0.895871	0.174329	-5.13898	2.76239e-07	8.85832e-07	Post
GO:0001737	establishment of imaginal disc-derived wing hair orientation	BP	3.39073	-0.801587	0.672777	-1.19146	0.233473	0.326472	Non-differential			GO:0001731	formation of translation preinitiation complex	BP	112.283	0.874517	0.312258	2.80062	0.0051004	0.0319271	Post			GO:0001731	formation of translation preinitiation complex	BP	117.873	-0.998817	0.211172	-4.72988	2.24649e-06	6.3875e-06	Post
GO:0001738	morphogenesis of a polarized epithelium	BP	245.108	-0.719051	0.148734	-4.83447	1.34e-06	1.14e-05	Active			GO:0001732	formation of cytoplasmic translation initiation complex	BP	66.6613	-2.7194	0.656419	-4.14279	3.4311e-05	0.00112654	Active			GO:0001732	formation of cytoplasmic translation initiation complex	BP	18.1823	-1.14409	0.517713	-2.2099	0.0271122	0.0405925	Post
GO:0001739	sex chromatin	CC	2.41757	-2.06345	1.19994	-1.71962	0.0855008	0.143104	Non-differential			GO:0001735	prenylcysteine oxidase activity	MF	1.36273	2.39358	1.89996	1.2598	0.20774	0.364245	Non-differential			GO:0001735	prenylcysteine oxidase activity	MF	1.04732	-3.83588	1.7088	-2.24478	0.0247821	0.0373481	Post
GO:0001740	Barr body	CC	0.848835	-1.4252	1.35455	-1.05216	0.292727	0.390761	Non-differential			GO:0001736	establishment of planar polarity	BP	158.369	-1.44997	0.226534	-6.40065	1.54713e-10	1.38778e-07	Active			GO:0001736	establishment of planar polarity	BP	153.934	0.624881	0.101313	6.1678	6.92458e-10	3.16499e-09	Pre
GO:0001741	XY body	CC	0.896726	-4.14667	1.82357	-2.27392	0.0229706	0.0465412	Active			GO:0001737	establishment of imaginal disc-derived wing hair orientation	BP	4.7148	0.369982	0.813087	0.455033	0.649085	0.772192	Non-differential			GO:0001737	establishment of imaginal disc-derived wing hair orientation	BP	4.39245	-1.12585	0.525573	-2.14213	0.0321832	0.0476171	Post
GO:0001742	oenocyte differentiation	BP	0.514663	-1.43494	1.59074	-0.902055	0.367028	1	Non-differential			GO:0001738	morphogenesis of a polarized epithelium	BP	166.985	-1.48342	0.215671	-6.87814	6.0637e-12	5.38298e-08	Active			GO:0001738	morphogenesis of a polarized epithelium	BP	174.622	0.810552	0.0946225	8.56617	1.06982e-17	1.429e-16	Pre
GO:0001744	insect visual primordium formation	BP	12.9077	-0.545599	0.366453	-1.48886	0.136523	0.210954	Non-differential			GO:0001739	sex chromatin	CC	2.10731	-2.44243	1.56331	-1.56235	0.118206	0.253936	Non-differential			GO:0001739	sex chromatin	CC	1.10982	0.377025	1.30351	0.289238	0.772399	0.813515	Non-differential
GO:0001745	compound eye morphogenesis	BP	199.694	-0.397175	0.125438	-3.16631	0.00154386	0.00455453	Active			GO:0001740	Barr body	CC	0.860058	-1.01556	1.94134	-0.523125	0.600887	1	Non-differential			GO:0001740	Barr body	CC	0.664262	-0.348214	1.57594	-0.220956	0.825126	0.859121	Non-differential
GO:0001750	photoreceptor outer segment	CC	147.393	0.513485	0.159334	3.22269	0.00126992	0.00384264	Pre			GO:0001741	XY body	CC	10.4268	2.88505	0.929535	3.10375	0.00191083	0.0172784	Post			GO:0001741	XY body	CC	8.13606	-6.79685	0.914208	-7.43469	1.04817e-13	8.18084e-13	Post
GO:0001751	compound eye photoreceptor cell differentiation	BP	58.9421	0.116638	0.181752	0.64174	0.521042	0.613246	Non-differential			GO:0001742	oenocyte differentiation	BP	0.280098	-2.28972	3.21356	-0.712519	0.476144	1	Non-differential			GO:0001742	oenocyte differentiation	BP	0.191919	0.885082	2.79426	0.31675	0.751433	0.794521	Non-differential
GO:0001752	compound eye photoreceptor fate commitment	BP	6.01922	0.376354	0.5049	0.745402	0.456028	0.552942	Non-differential			GO:0001744	insect visual primordium formation	BP	43.5499	2.15667	0.472552	4.56389	5.02152e-06	0.000310642	Post			GO:0001744	insect visual primordium formation	BP	39.4336	-2.6721	0.31502	-8.48233	2.20736e-17	2.85226e-16	Post
GO:0001754	eye photoreceptor cell differentiation	BP	219.952	0.150313	0.115689	1.29929	0.193844	0.281465	Non-differential			GO:0001745	compound eye morphogenesis	BP	157.799	-0.565642	0.214797	-2.63338	0.00845399	0.0443853	Active			GO:0001745	compound eye morphogenesis	BP	180.23	0.223895	0.121107	1.84874	0.0644956	0.0901881	Non-differential
GO:0001755	neural crest cell migration	BP	1.48088	0.838905	1.1539	0.727015	0.467216	0.563929	Non-differential			GO:0001750	photoreceptor outer segment	CC	70.3664	-0.690942	0.428166	-1.61372	0.106588	0.236451	Non-differential			GO:0001750	photoreceptor outer segment	CC	127.416	1.2964	0.24409	5.31115	1.08937e-07	3.7465e-07	Pre
GO:0001756	somitogenesis	BP	90.3652	0.722011	0.176165	4.09848	4.16e-05	0.00020706	Pre			GO:0001751	compound eye photoreceptor cell differentiation	BP	52.2491	0.283793	0.291176	0.974646	0.329736	0.494025	Non-differential			GO:0001751	compound eye photoreceptor cell differentiation	BP	65.9557	-0.102719	0.167458	-0.6134	0.539612	0.605622	Non-differential
GO:0001757	somite specification	BP	3.74989	-0.339889	0.612851	-0.554603	0.579166	0.663668	Non-differential			GO:0001752	compound eye photoreceptor fate commitment	BP	3.69838	-0.133061	0.997134	-0.133444	0.893843	0.9366	Non-differential			GO:0001752	compound eye photoreceptor fate commitment	BP	5.81447	0.604065	0.473468	1.27583	0.202015	0.253482	Non-differential
GO:0001758	retinal dehydrogenase activity	MF	383.29	-0.67779	0.138394	-4.89754	9.7e-07	8.63e-06	Active			GO:0001754	eye photoreceptor cell differentiation	BP	182.053	0.143131	0.237014	0.603893	0.545915	0.687505	Non-differential			GO:0001754	eye photoreceptor cell differentiation	BP	235.977	0.0499207	0.150403	0.331912	0.739956	0.787927	Non-differential
GO:0001759	organ induction	BP	6.96347	2.52669	0.742238	3.40414	0.00066372	0.00219012	Pre			GO:0001755	neural crest cell migration	BP	0.377598	-1.87875	2.50573	-0.749781	0.453386	1	Non-differential			GO:0001755	neural crest cell migration	BP	1.10679	2.75322	1.1669	2.35942	0.0183034	0.0284417	Pre
GO:0001760	aminocarboxymuconate-semialdehyde decarboxylase activity	MF	168.382	1.00593	0.241156	4.17129	3.03e-05	0.00015823	Pre			GO:0001756	somitogenesis	BP	39.783	-0.591665	0.321106	-1.84258	0.0653901	0.170906	Non-differential			GO:0001756	somitogenesis	BP	79.9653	1.41098	0.152631	9.24442	2.36523e-20	4.45257e-19	Pre
GO:0001761	beta-alanine transmembrane transporter activity	MF	13.1626	-0.213562	0.364846	-0.585349	0.558313	0.646567	Non-differential			GO:0001757	somite specification	BP	1.63722	-2.9019	1.26377	-2.29623	0.0216627	0.0826709	Non-differential			GO:0001757	somite specification	BP	2.25901	2.55462	0.844926	3.02348	0.00249885	0.00448296	Pre
GO:0001762	beta-alanine transport	BP	13.1626	-0.213562	0.364846	-0.585349	0.558313	0.646567	Non-differential			GO:0001758	retinal dehydrogenase activity	MF	417.585	-0.0601413	0.2026	-0.296848	0.766583	0.856213	Non-differential			GO:0001758	retinal dehydrogenase activity	MF	413.069	-0.568147	0.13434	-4.22918	2.34544e-05	5.73333e-05	Post
GO:0001763	morphogenesis of a branching structure	BP	287.297	0.77393	0.136881	5.65406	1.57e-08	2.77e-07	Pre			GO:0001759	organ induction	BP	0.735867	-1.75172	1.89542	-0.924183	0.355391	1	Non-differential			GO:0001759	organ induction	BP	5.75578	4.33559	0.828067	5.23579	1.64279e-07	5.4234e-07	Pre
GO:0001764	neuron migration	BP	101.577	0.41414	0.171077	2.42079	0.0154868	0.0330859	Pre			GO:0001760	aminocarboxymuconate-semialdehyde decarboxylase activity	MF	59.4236	-0.811779	0.480203	-1.69049	0.0909335	0.213053	Non-differential			GO:0001760	aminocarboxymuconate-semialdehyde decarboxylase activity	MF	144.07	1.88136	0.239224	7.86443	3.70772e-15	3.53228e-14	Pre
GO:0001765	membrane raft assembly	BP	10.7825	1.89663	0.618999	3.06403	0.0021838	0.00610735	Pre			GO:0001761	beta-alanine transmembrane transporter activity	MF	19.9313	0.997201	0.454175	2.19563	0.0281185	0.099014	Non-differential			GO:0001761	beta-alanine transmembrane transporter activity	MF	20.4124	-1.17483	0.3156	-3.72254	0.00019723	0.000421273	Post
GO:0001767	establishment of lymphocyte polarity	BP	1.94799	2.02811	1.13561	1.78592	0.0741119	0.127183	Non-differential			GO:0001762	beta-alanine transport	BP	19.9313	0.997201	0.454175	2.19563	0.0281185	0.099014	Non-differential			GO:0001762	beta-alanine transport	BP	20.4124	-1.17483	0.3156	-3.72254	0.00019723	0.000421273	Post
GO:0001768	establishment of T cell polarity	BP	1.94799	2.02811	1.13561	1.78592	0.0741119	0.127183	Non-differential			GO:0001763	morphogenesis of a branching structure	BP	137.72	-0.33176	0.318994	-1.04002	0.29833	0.461742	Non-differential			GO:0001763	morphogenesis of a branching structure	BP	263.413	1.18009	0.185843	6.34994	2.15399e-10	1.05708e-09	Pre
GO:0001771	immunological synapse formation	BP	1.89305	-0.253514	0.821286	-0.308679	0.757566	0.815574	Non-differential			GO:0001764	neuron migration	BP	108.293	0.93135	0.300974	3.09446	0.00197174	0.0175985	Post			GO:0001764	neuron migration	BP	135.014	-0.469722	0.169493	-2.77134	0.00558265	0.00951641	Post
GO:0001772	immunological synapse	CC	9.21681	0.823165	0.715431	1.15059	0.249902	0.344925	Non-differential			GO:0001765	membrane raft assembly	BP	8.64246	1.92425	0.751005	2.56223	0.0104003	0.0512489	Non-differential			GO:0001765	membrane raft assembly	BP	14.4983	0.0280073	0.423153	0.0661872	0.947229	0.959496	Non-differential
GO:0001773	myeloid dendritic cell activation	BP	13.0507	0.136642	0.433394	0.315284	0.752546	0.811863	Non-differential			GO:0001767	establishment of lymphocyte polarity	BP	0.120867	-1.52932	3.2472	-0.470966	0.637665	1	Non-differential			GO:0001767	establishment of lymphocyte polarity	BP	1.57021	3.75553	0.991182	3.78894	0.000151294	0.000328089	Pre
GO:0001774	microglial cell activation	BP	0.901633	0.0971173	1.38227	0.0702595	0.943987	0.958888	Non-differential			GO:0001768	establishment of T cell polarity	BP	0.120867	-1.52932	3.2472	-0.470966	0.637665	1	Non-differential			GO:0001768	establishment of T cell polarity	BP	1.57021	3.75553	0.991182	3.78894	0.000151294	0.000328089	Pre
GO:0001775	cell activation	BP	3948.91	-0.190126	0.0993349	-1.91399	0.0556214	0.0996857	Non-differential			GO:0001771	immunological synapse formation	BP	4.43332	1.69273	0.852046	1.98667	0.0469594	0.138584	Non-differential			GO:0001771	immunological synapse formation	BP	4.28376	-1.8933	0.51436	-3.68089	0.000232422	0.000491196	Post
GO:0001776	leukocyte homeostasis	BP	49.207	0.851654	0.290761	2.92905	0.00339999	0.00892133	Pre			GO:0001772	immunological synapse	CC	8.1403	0.982541	0.649588	1.51256	0.130391	0.270305	Non-differential			GO:0001772	immunological synapse	CC	11.5594	-0.0999755	0.563381	-0.177456	0.85915	0.888037	Non-differential
GO:0001779	natural killer cell differentiation	BP	3.21703	-0.934096	0.692042	-1.34977	0.17709	0.261741	Non-differential			GO:0001773	myeloid dendritic cell activation	BP	5.84543	-1.47447	0.844419	-1.74613	0.0807884	0.197056	Non-differential			GO:0001773	myeloid dendritic cell activation	BP	9.92305	1.69532	0.520851	3.2549	0.00113432	0.00215155	Pre
GO:0001780	neutrophil homeostasis	BP	8.25594	1.06194	0.532673	1.9936	0.046196	0.0848828	Non-differential			GO:0001774	microglial cell activation	BP	1.44772	1.48507	1.35276	1.09781	0.272289	0.435608	Non-differential			GO:0001774	microglial cell activation	BP	1.4366	-1.31234	0.812635	-1.61492	0.106328	0.141539	Non-differential
GO:0001781	neutrophil apoptotic process	BP	0.496968	1.46351	1.80698	0.809924	0.417984	1	Non-differential			GO:0001775	cell activation	BP	3199.5	-0.275199	0.149859	-1.83638	0.0663012	0.172558	Non-differential			GO:0001775	cell activation	BP	3841.27	0.130166	0.0834805	1.55924	0.118941	0.156819	Non-differential
GO:0001782	B cell homeostasis	BP	32.584	1.02321	0.341471	2.99647	0.00273126	0.00740942	Pre			GO:0001776	leukocyte homeostasis	BP	27.964	0.186582	0.417397	0.447013	0.654865	0.77648	Non-differential			GO:0001776	leukocyte homeostasis	BP	50.0582	0.740278	0.216464	3.41987	0.00062651	0.0012377	Pre
GO:0001783	B cell apoptotic process	BP	2.40695	1.71749	0.976282	1.75921	0.0785417	0.133693	Non-differential			GO:0001779	natural killer cell differentiation	BP	2.37464	-1.45445	0.907705	-1.60234	0.109081	0.239935	Non-differential			GO:0001779	natural killer cell differentiation	BP	2.30258	0.581671	0.673131	0.864127	0.387518	0.452735	Non-differential
GO:0001786	phosphatidylserine binding	MF	19.4539	1.00982	0.307394	3.2851	0.00101945	0.00318813	Pre			GO:0001780	neutrophil homeostasis	BP	10.4106	1.94228	0.84838	2.2894	0.0220559	0.0835275	Non-differential			GO:0001780	neutrophil homeostasis	BP	13.6079	-0.73157	0.458575	-1.59531	0.110643	0.146761	Non-differential
GO:0001796	regulation of type IIa hypersensitivity	BP	10.5593	0.708304	0.40784	1.73672	0.0824361	0.138751	Non-differential			GO:0001782	B cell homeostasis	BP	9.58073	-1.26154	0.538972	-2.34064	0.0192505	0.0765921	Non-differential			GO:0001781	neutrophil apoptotic process	BP	0.425536	1.88288	1.71169	1.10001	0.271328	0.329863	Non-differential
GO:0001798	positive regulation of type IIa hypersensitivity	BP	10.5593	0.708304	0.40784	1.73672	0.0824361	0.138751	Non-differential			GO:0001783	B cell apoptotic process	BP	0.336134	-1.71989	3.07398	-0.5595	0.575821	1	Non-differential			GO:0001782	B cell homeostasis	BP	26.5924	2.36634	0.334221	7.08017	1.43974e-12	9.61244e-12	Pre
GO:0001816	cytokine production	BP	133.934	-1.03002	0.248507	-4.14481	3.4e-05	0.00017488	Active			GO:0001786	phosphatidylserine binding	MF	7.95159	-0.366109	0.617696	-0.592701	0.553382	0.693603	Non-differential			GO:0001783	B cell apoptotic process	BP	1.94353	3.59929	0.91302	3.94218	8.07427e-05	0.000181974	Pre
GO:0001817	regulation of cytokine production	BP	1043.03	-0.118612	0.128994	-0.919515	0.357826	0.459774	Non-differential			GO:0001796	regulation of type IIa hypersensitivity	BP	2.69992	-2.51891	0.965158	-2.60984	0.00905849	0.0464711	Active			GO:0001786	phosphatidylserine binding	MF	17.5639	1.44191	0.293498	4.91286	8.97583e-07	2.68675e-06	Pre
GO:0001818	negative regulation of cytokine production	BP	294.51	-0.856376	0.245329	-3.49073	0.00048171	0.0016808	Active			GO:0001798	positive regulation of type IIa hypersensitivity	BP	2.69992	-2.51891	0.965158	-2.60984	0.00905849	0.0464711	Active			GO:0001796	regulation of type IIa hypersensitivity	BP	7.82734	3.36955	0.570988	5.90126	3.60745e-09	1.50015e-08	Pre
GO:0001819	positive regulation of cytokine production	BP	818.895	-0.152423	0.158864	-0.959451	0.337331	0.437996	Non-differential			GO:0001816	cytokine production	BP	214.823	0.508003	0.325834	1.55908	0.118976	0.255163	Non-differential			GO:0001798	positive regulation of type IIa hypersensitivity	BP	7.82734	3.36955	0.570988	5.90126	3.60745e-09	1.50015e-08	Pre
GO:0001821	histamine secretion	BP	8.63083	2.04945	0.691385	2.96427	0.00303404	0.00807883	Pre			GO:0001817	regulation of cytokine production	BP	849.324	-0.180421	0.221995	-0.812727	0.416375	0.573431	Non-differential			GO:0001816	cytokine production	BP	189.928	-1.47412	0.153339	-9.61351	7.01178e-22	1.57494e-20	Post
GO:0001822	kidney development	BP	1123.72	0.263465	0.0848675	3.10442	0.00190651	0.00542148	Pre			GO:0001818	negative regulation of cytokine production	BP	227.896	-1.19509	0.345297	-3.46106	0.000538053	0.00734043	Active			GO:0001817	regulation of cytokine production	BP	1033.33	0.114062	0.0952066	1.19805	0.230899	0.28591	Non-differential
GO:0001823	mesonephros development	BP	21.5353	1.04632	0.320489	3.26477	0.00109555	0.00339258	Pre			GO:0001819	positive regulation of cytokine production	BP	689.878	-0.141683	0.259494	-0.545998	0.585067	0.72059	Non-differential			GO:0001818	negative regulation of cytokine production	BP	221.704	0.388363	0.12194	3.18487	0.00144821	0.0026909	Pre
GO:0001824	blastocyst development	BP	58.2135	0.356975	0.209676	1.7025	0.0886611	0.147533	Non-differential			GO:0001821	histamine secretion	BP	1.67294	-0.816965	1.58677	-0.514862	0.60665	0.736901	Non-differential			GO:0001819	positive regulation of cytokine production	BP	822.906	0.039048	0.11107	0.351562	0.725167	0.775014	Non-differential
GO:0001825	blastocyst formation	BP	43.5243	0.429033	0.221067	1.94074	0.0522898	0.0945805	Non-differential			GO:0001822	kidney development	BP	653.205	-0.566484	0.157128	-3.60523	0.000311872	0.00508634	Active			GO:0001821	histamine secretion	BP	7.36053	2.91338	0.627951	4.6395	3.49257e-06	9.63264e-06	Pre
GO:0001826	inner cell mass cell differentiation	BP	31.7603	0.354868	0.258556	1.3725	0.169908	0.252903	Non-differential			GO:0001823	mesonephros development	BP	22.6843	1.6174	0.638879	2.53162	0.0113537	0.0541859	Non-differential			GO:0001822	kidney development	BP	999.039	0.874693	0.0694241	12.5993	2.13112e-36	2.96585e-34	Pre
GO:0001827	inner cell mass cell fate commitment	BP	0.141739	-1.50068	3.35257	-0.447622	0.654426	1	Non-differential			GO:0001824	blastocyst development	BP	38.392	-0.102368	0.325731	-0.314273	0.753314	0.847779	Non-differential			GO:0001823	mesonephros development	BP	31.3159	-0.427487	0.369094	-1.15821	0.24678	0.303273	Non-differential
GO:0001828	inner cell mass cellular morphogenesis	BP	0.141739	-1.50068	3.35257	-0.447622	0.654426	1	Non-differential			GO:0001825	blastocyst formation	BP	30.4315	0.109767	0.33461	0.328044	0.742878	0.840358	Non-differential			GO:0001824	blastocyst development	BP	57.6922	0.535793	0.185995	2.88068	0.00396816	0.00693233	Pre
GO:0001829	trophectodermal cell differentiation	BP	13.087	0.296251	0.421766	0.702405	0.482427	0.576579	Non-differential			GO:0001826	inner cell mass cell differentiation	BP	17.555	-0.547758	0.329723	-1.66127	0.0966594	0.22201	Non-differential			GO:0001825	blastocyst formation	BP	45.264	0.38919	0.204906	1.89935	0.0575179	0.0811047	Non-differential
GO:0001830	trophectodermal cell fate commitment	BP	0.818736	-0.737441	1.28612	-0.573386	0.566384	0.651951	Non-differential			GO:0001827	inner cell mass cell fate commitment	BP	1.42971	2.52332	1.71543	1.47095	0.141305	0.284035	Non-differential			GO:0001826	inner cell mass cell differentiation	BP	28.4778	0.961492	0.21643	4.44251	8.8915e-06	2.29353e-05	Pre
GO:0001832	blastocyst growth	BP	12.717	-0.250607	0.43365	-0.577903	0.56333	0.650381	Non-differential			GO:0001828	inner cell mass cellular morphogenesis	BP	1.42971	2.52332	1.71543	1.47095	0.141305	0.284035	Non-differential			GO:0001827	inner cell mass cell fate commitment	BP	1.06729	-3.91039	1.45226	-2.69263	0.00708905	0.0118594	Post
GO:0001833	inner cell mass cell proliferation	BP	8.69363	0.927163	0.705593	1.31402	0.18884	0.275668	Non-differential			GO:0001829	trophectodermal cell differentiation	BP	6.87816	-0.768743	0.667109	-1.15235	0.249178	0.410828	Non-differential			GO:0001828	inner cell mass cellular morphogenesis	BP	1.06729	-3.91039	1.45226	-2.69263	0.00708905	0.0118594	Post
GO:0001835	blastocyst hatching	BP	0.850437	-4.11871	2.77322	-1.48517	0.137498	0.212094	Non-differential			GO:0001830	trophectodermal cell fate commitment	BP	2.36422	1.63631	1.29031	1.26815	0.204744	0.361099	Non-differential			GO:0001829	trophectodermal cell differentiation	BP	11.1838	1.12838	0.404191	2.7917	0.00524318	0.00898375	Pre
GO:0001836	release of cytochrome c from mitochondria	BP	33.3929	1.27752	0.309954	4.12165	3.76e-05	0.00019029	Pre			GO:0001832	blastocyst growth	BP	6.55473	-1.76271	0.793837	-2.2205	0.0263852	0.0948219	Non-differential			GO:0001830	trophectodermal cell fate commitment	BP	2.14505	-2.31647	0.842801	-2.74854	0.00598617	0.0101437	Post
GO:0001837	epithelial to mesenchymal transition	BP	22.9712	0.479068	0.28078	1.70621	0.0879698	0.146519	Non-differential			GO:0001833	inner cell mass cell proliferation	BP	1.66047	-3.83987	2.13614	-1.79758	0.0722443	0.182318	Non-differential			GO:0001832	blastocyst growth	BP	9.12775	1.59583	0.517656	3.08279	0.00205069	0.00372207	Pre
GO:0001838	embryonic epithelial tube formation	BP	234.226	0.80437	0.14954	5.37896	7.49e-08	1.03e-06	Pre			GO:0001835	blastocyst hatching	BP	2.52925	0.34672	1.89676	0.182796	0.854958	0.909702	Non-differential			GO:0001833	inner cell mass cell proliferation	BP	6.2636	4.90562	0.885592	5.53936	3.03577e-08	1.11957e-07	Pre
GO:0001840	neural plate development	BP	7.69074	2.67507	0.734305	3.643	0.00026948	0.001014	Pre			GO:0001836	release of cytochrome c from mitochondria	BP	26.0918	1.2983	0.515175	2.52012	0.0117315	0.0553538	Non-differential			GO:0001835	blastocyst hatching	BP	1.5219	-4.36311	1.75668	-2.48373	0.0130014	0.0207605	Post
GO:0001841	neural tube formation	BP	173.197	0.738746	0.131764	5.60656	2.06e-08	3.49e-07	Pre			GO:0001837	epithelial to mesenchymal transition	BP	12.9455	-0.254521	0.584516	-0.435438	0.663244	0.782965	Non-differential			GO:0001836	release of cytochrome c from mitochondria	BP	42.5368	0.0914864	0.264036	0.346492	0.728973	0.778365	Non-differential
GO:0001843	neural tube closure	BP	168.303	0.729245	0.131093	5.56281	2.65e-08	4.29e-07	Pre			GO:0001838	embryonic epithelial tube formation	BP	111.323	-0.304906	0.293816	-1.03775	0.299388	0.462939	Non-differential			GO:0001837	epithelial to mesenchymal transition	BP	21.5134	0.820859	0.313837	2.61556	0.0089081	0.0146503	Pre
GO:0001845	phagolysosome assembly	BP	17.2401	0.179865	0.323871	0.55536	0.578648	0.663268	Non-differential			GO:0001840	neural plate development	BP	1.01806	-0.665254	1.92295	-0.345955	0.729377	1	Non-differential			GO:0001838	embryonic epithelial tube formation	BP	215.764	1.17709	0.134944	8.72278	2.71444e-18	3.93451e-17	Pre
GO:0001846	opsonin binding	MF	0.496968	1.46351	1.80698	0.809924	0.417984	1	Non-differential			GO:0001841	neural tube formation	BP	81.4968	-0.402307	0.283391	-1.41962	0.155719	0.301945	Non-differential			GO:0001840	neural plate development	BP	6.6062	3.34429	0.673748	4.96371	6.91583e-07	2.10656e-06	Pre
GO:0001848	complement binding	MF	0.496968	1.46351	1.80698	0.809924	0.417984	1	Non-differential			GO:0001843	neural tube closure	BP	80.3139	-0.383822	0.277679	-1.38225	0.166894	0.315798	Non-differential			GO:0001841	neural tube formation	BP	157.303	1.22202	0.142681	8.56475	1.08312e-17	1.44581e-16	Pre
GO:0001851	complement component C3b binding	MF	0.496968	1.46351	1.80698	0.809924	0.417984	1	Non-differential			GO:0001845	phagolysosome assembly	BP	7.35527	-1.61054	0.542074	-2.97107	0.0029676	0.0227127	Active			GO:0001843	neural tube closure	BP	153.394	1.19175	0.142693	8.35186	6.71988e-17	8.07052e-16	Pre
GO:0001868	regulation of complement activation, lectin pathway	BP	12.1377	0.630686	0.408776	1.54286	0.122864	0.193646	Non-differential			GO:0001868	regulation of complement activation, lectin pathway	BP	3.33474	-2.37312	0.988892	-2.39978	0.0164048	0.0687301	Non-differential			GO:0001845	phagolysosome assembly	BP	12.9673	1.85991	0.344296	5.40207	6.58748e-08	2.33372e-07	Pre
GO:0001869	negative regulation of complement activation, lectin pathway	BP	12.1377	0.630686	0.408776	1.54286	0.122864	0.193646	Non-differential			GO:0001869	negative regulation of complement activation, lectin pathway	BP	3.33474	-2.37312	0.988892	-2.39978	0.0164048	0.0687301	Non-differential			GO:0001846	opsonin binding	MF	0.425536	1.88288	1.71169	1.10001	0.271328	0.329863	Non-differential
GO:0001871	obsolete pattern binding	MF	2830.85	0.441486	0.0848645	5.20224	1.97e-07	2.25e-06	Pre			GO:0001871	obsolete pattern binding	MF	2005.08	0.133758	0.164782	0.811727	0.416948	0.573431	Non-differential			GO:0001848	complement binding	MF	0.425536	1.88288	1.71169	1.10001	0.271328	0.329863	Non-differential
GO:0001872	(1->3)-beta-D-glucan binding	MF	1.05928	-3.98442	1.91814	-2.07723	0.0377803	0.0714864	Non-differential			GO:0001872	(1->3)-beta-D-glucan binding	MF	1.70155	-1.23222	1.64783	-0.747786	0.454589	0.60666	Non-differential			GO:0001851	complement component C3b binding	MF	0.425536	1.88288	1.71169	1.10001	0.271328	0.329863	Non-differential
GO:0001878	response to yeast	BP	71.3819	1.22495	0.279936	4.3758	1.21e-05	7.22e-05	Pre			GO:0001878	response to yeast	BP	21.5829	-0.814052	0.682902	-1.19205	0.233242	0.392935	Non-differential			GO:0001868	regulation of complement activation, lectin pathway	BP	8.98137	3.11881	0.503904	6.18929	6.04341e-10	2.78434e-09	Pre
GO:0001881	receptor recycling	BP	5.3578	-0.509561	0.534061	-0.954126	0.34002	0.440878	Non-differential			GO:0001881	receptor recycling	BP	14.1904	1.77936	0.682352	2.60769	0.00911565	0.0467242	Post			GO:0001869	negative regulation of complement activation, lectin pathway	BP	8.98137	3.11881	0.503904	6.18929	6.04341e-10	2.78434e-09	Pre
GO:0001882	nucleoside binding	MF	12903.3	-0.089129	0.0609327	-1.46274	0.143537	0.219923	Non-differential			GO:0001882	nucleoside binding	MF	12681.5	0.277557	0.105186	2.63873	0.00832175	0.0438965	Post			GO:0001871	obsolete pattern binding	MF	2936.52	0.360691	0.0957535	3.76687	0.000165305	0.000356486	Pre
GO:0001883	purine nucleoside binding	MF	11396.4	-0.0964496	0.0598122	-1.61254	0.106844	0.172396	Non-differential			GO:0001883	purine nucleoside binding	MF	10826	0.196722	0.117637	1.67228	0.0944696	0.218541	Non-differential			GO:0001872	(1->3)-beta-D-glucan binding	MF	0.6022	-2.66317	1.59433	-1.6704	0.0948405	0.127809	Non-differential
GO:0001884	pyrimidine nucleoside binding	MF	1480.96	-0.0367537	0.0858179	-0.428276	0.66845	0.740638	Non-differential			GO:0001884	pyrimidine nucleoside binding	MF	1807.1	0.766615	0.180365	4.25035	2.13433e-05	0.00082167	Post			GO:0001878	response to yeast	BP	60.8347	2.13547	0.325831	6.55391	5.60488e-11	3.01341e-10	Pre
GO:0001885	endothelial cell development	BP	49.6686	1.35911	0.249589	5.44541	5.17e-08	7.59e-07	Pre			GO:0001885	endothelial cell development	BP	14.1199	-0.642982	0.59795	-1.07531	0.282236	0.446106	Non-differential			GO:0001881	receptor recycling	BP	12.9604	-2.21737	0.448182	-4.94747	7.51834e-07	2.27963e-06	Post
GO:0001886	endothelial cell morphogenesis	BP	7.80906	-0.190086	0.463219	-0.410358	0.681543	0.751751	Non-differential			GO:0001886	endothelial cell morphogenesis	BP	4.77808	-0.933592	1.02939	-0.90694	0.364438	0.526157	Non-differential			GO:0001882	nucleoside binding	MF	14770.9	-0.314087	0.0569512	-5.51502	3.48741e-08	1.27517e-07	Post
GO:0001887	selenium compound metabolic process	BP	208.39	-0.253133	0.178945	-1.41459	0.157189	0.237155	Non-differential			GO:0001887	selenium compound metabolic process	BP	229.109	0.368199	0.280516	1.31258	0.189326	0.343428	Non-differential			GO:0001883	purine nucleoside binding	MF	12700.7	-0.239439	0.060678	-3.94607	7.94452e-05	0.000179383	Post
GO:0001889	liver development	BP	1159.7	0.164945	0.0973734	1.69395	0.0902755	0.149749	Non-differential			GO:0001888	glucuronyl-galactosyl-proteoglycan 4-alpha-N-acetylglucosaminyltransferase activity	MF	0.285404	1.1652	3.24882	0.358653	0.719855	1	Non-differential			GO:0001884	pyrimidine nucleoside binding	MF	2018.98	-0.757412	0.118915	-6.36934	1.89845e-10	9.38384e-10	Post
GO:0001890	placenta development	BP	133.729	0.411374	0.121141	3.39581	0.00068425	0.00224729	Pre			GO:0001889	liver development	BP	806.826	-0.234832	0.161548	-1.45364	0.146047	0.289704	Non-differential			GO:0001885	endothelial cell development	BP	43.2067	2.16443	0.26071	8.30204	1.02335e-16	1.20446e-15	Pre
GO:0001891	phagocytic cup	CC	51.6214	1.03649	0.286631	3.61612	0.00029905	0.0011085	Pre			GO:0001890	placenta development	BP	78.0358	-0.33379	0.226166	-1.47586	0.139981	0.283023	Non-differential			GO:0001886	endothelial cell morphogenesis	BP	6.47422	0.859084	0.612565	1.40244	0.160785	0.206774	Non-differential
GO:0001892	embryonic placenta development	BP	62.6105	0.387329	0.184716	2.0969	0.0360027	0.0686044	Non-differential			GO:0001891	phagocytic cup	CC	13.6916	-1.55618	0.602861	-2.58133	0.00984198	0.0492758	Active			GO:0001887	selenium compound metabolic process	BP	250.132	-0.558899	0.149692	-3.73365	0.000188727	0.00040416	Post
GO:0001893	maternal placenta development	BP	16.5387	-0.665075	0.393276	-1.69111	0.0908149	0.150466	Non-differential			GO:0001892	embryonic placenta development	BP	31.934	-0.655943	0.365357	-1.79535	0.072598	0.182871	Non-differential			GO:0001888	glucuronyl-galactosyl-proteoglycan 4-alpha-N-acetylglucosaminyltransferase activity	MF	0.234148	-1.84137	3.07143	-0.599517	0.548828	0.614493	Non-differential
GO:0001894	tissue homeostasis	BP	613.063	0.448273	0.114394	3.91869	8.9e-05	0.00039508	Pre			GO:0001893	maternal placenta development	BP	12.177	-1.20258	0.576416	-2.0863	0.0369516	0.117998	Non-differential			GO:0001889	liver development	BP	1116.99	0.446112	0.0726291	6.14233	8.13173e-10	3.6827e-09	Pre
GO:0001895	retina homeostasis	BP	267.353	0.431259	0.113515	3.79913	0.00014521	0.00060076	Pre			GO:0001894	tissue homeostasis	BP	348.977	-0.366433	0.218625	-1.67609	0.0937215	0.217034	Non-differential			GO:0001890	placenta development	BP	124.87	0.820476	0.121317	6.76307	1.35098e-11	7.92092e-11	Pre
GO:0001896	autolysis	BP	252.412	0.386849	0.184119	2.10108	0.0356342	0.0679682	Non-differential			GO:0001895	retina homeostasis	BP	163.092	-0.225418	0.240834	-0.935991	0.349278	0.51068	Non-differential			GO:0001891	phagocytic cup	CC	41.2146	2.69835	0.268551	10.0478	9.39534e-24	2.66918e-22	Pre
GO:0001897	cytolysis by symbiont of host cells	BP	1159.12	-0.757719	0.127038	-5.9645	2.45e-09	5.97e-08	Active			GO:0001896	autolysis	BP	221.566	0.511363	0.446631	1.14493	0.252236	0.414578	Non-differential			GO:0001892	embryonic placenta development	BP	54.9681	1.15197	0.181592	6.34371	2.24304e-10	1.09764e-09	Pre
GO:0001898	obsolete regulation of cytolysis by symbiont of host cells	BP	254.929	-0.561695	0.127498	-4.40552	1.06e-05	6.43e-05	Active			GO:0001897	cytolysis by symbiont of host cells	BP	1831.5	0.660856	0.235157	2.81028	0.00494989	0.0312865	Post			GO:0001893	maternal placenta development	BP	12.2544	0.512586	0.310688	1.64984	0.0989759	0.132915	Non-differential
GO:0001899	obsolete negative regulation of cytolysis by symbiont of host cells	BP	254.929	-0.561695	0.127498	-4.40552	1.06e-05	6.43e-05	Active			GO:0001898	obsolete regulation of cytolysis by symbiont of host cells	BP	218.524	-0.567297	0.336327	-1.68674	0.0916529	0.213964	Non-differential			GO:0001894	tissue homeostasis	BP	566.357	0.868843	0.0913822	9.50779	1.94765e-21	4.17873e-20	Pre
GO:0001906	cell killing	BP	1880.24	-0.659371	0.0993621	-6.63604	3.22e-11	1.48e-09	Active			GO:0001899	obsolete negative regulation of cytolysis by symbiont of host cells	BP	218.524	-0.567297	0.336327	-1.68674	0.0916529	0.213964	Non-differential			GO:0001895	retina homeostasis	BP	255.178	0.706091	0.129546	5.45051	5.02249e-08	1.80318e-07	Pre
GO:0001907	killing by symbiont of host cells	BP	1643.47	-0.81838	0.109796	-7.45363	9.08e-14	9.14e-12	Active			GO:0001906	cell killing	BP	2716.3	0.554764	0.175819	3.15531	0.00160327	0.0154513	Post			GO:0001896	autolysis	BP	292.634	-0.0615045	0.257465	-0.238885	0.811195	0.848131	Non-differential
GO:0001909	leukocyte mediated cytotoxicity	BP	170.482	1.22186	0.300408	4.06733	4.76e-05	0.00023131	Pre			GO:0001907	killing by symbiont of host cells	BP	2571.89	0.590345	0.190131	3.10494	0.00190317	0.0172734	Post			GO:0001897	cytolysis by symbiont of host cells	BP	1708.56	-1.37301	0.149434	-9.18807	3.9997e-20	7.18865e-19	Post
GO:0001910	regulation of leukocyte mediated cytotoxicity	BP	146.345	0.342078	0.160162	2.13582	0.0326938	0.063083	Non-differential			GO:0001909	leukocyte mediated cytotoxicity	BP	69.9788	-0.13081	0.584316	-0.223869	0.822859	0.891485	Non-differential			GO:0001898	obsolete regulation of cytolysis by symbiont of host cells	BP	232.153	0.0355279	0.211495	0.167985	0.866595	0.894565	Non-differential
GO:0001911	negative regulation of leukocyte mediated cytotoxicity	BP	119.018	0.339886	0.168697	2.01477	0.0439283	0.0812688	Non-differential			GO:0001910	regulation of leukocyte mediated cytotoxicity	BP	136.404	0.61906	0.22483	2.75346	0.00589693	0.0348299	Post			GO:0001899	obsolete negative regulation of cytolysis by symbiont of host cells	BP	232.153	0.0355279	0.211495	0.167985	0.866595	0.894565	Non-differential
GO:0001912	positive regulation of leukocyte mediated cytotoxicity	BP	29.6923	0.3631	0.238958	1.51951	0.128634	0.200867	Non-differential			GO:0001911	negative regulation of leukocyte mediated cytotoxicity	BP	95.126	0.313054	0.26015	1.20336	0.228837	0.388358	Non-differential			GO:0001906	cell killing	BP	2602.52	-1.17044	0.107977	-10.8398	2.23008e-27	9.56936e-26	Post
GO:0001913	T cell mediated cytotoxicity	BP	8.28617	0.303842	0.463348	0.655753	0.511983	0.60516	Non-differential			GO:0001912	positive regulation of leukocyte mediated cytotoxicity	BP	41.7007	1.39455	0.363198	3.83965	0.000123211	0.00257622	Post			GO:0001907	killing by symbiont of host cells	BP	2369.1	-1.36436	0.114481	-11.9178	9.56192e-33	7.32145e-31	Post
GO:0001914	regulation of T cell mediated cytotoxicity	BP	24.2221	0.0082763	0.262381	0.0315431	0.974836	0.982109	Non-differential			GO:0001913	T cell mediated cytotoxicity	BP	6.64689	0.256718	0.675896	0.379818	0.70408	0.812662	Non-differential			GO:0001909	leukocyte mediated cytotoxicity	BP	159.016	1.40691	0.321159	4.38073	1.18284e-05	3.00406e-05	Pre
GO:0001916	positive regulation of T cell mediated cytotoxicity	BP	24.2221	0.0082763	0.262381	0.0315431	0.974836	0.982109	Non-differential			GO:0001914	regulation of T cell mediated cytotoxicity	BP	41.4806	1.42435	0.366843	3.88271	0.000103297	0.00224081	Post			GO:0001910	regulation of leukocyte mediated cytotoxicity	BP	177.393	-0.209117	0.0965757	-2.16532	0.0303635	0.0451257	Post
GO:0001917	photoreceptor inner segment	CC	121.828	0.18186	0.152926	1.1892	0.23436	0.327015	Non-differential			GO:0001916	positive regulation of T cell mediated cytotoxicity	BP	41.4806	1.42435	0.366843	3.88271	0.000103297	0.00224081	Post			GO:0001911	negative regulation of leukocyte mediated cytotoxicity	BP	130.848	0.0969775	0.117879	0.822684	0.410687	0.476613	Non-differential
GO:0001919	regulation of receptor recycling	BP	104.575	-0.483264	0.241377	-2.00211	0.0452727	0.0834649	Non-differential			GO:0001917	photoreceptor inner segment	CC	116.068	0.496427	0.344256	1.44203	0.149294	0.29429	Non-differential			GO:0001912	positive regulation of leukocyte mediated cytotoxicity	BP	48.2134	-0.966307	0.19567	-4.93844	7.87481e-07	2.38063e-06	Post
GO:0001920	negative regulation of receptor recycling	BP	2.82823	0.0835343	0.946639	0.0882431	0.929683	0.948581	Non-differential			GO:0001919	regulation of receptor recycling	BP	71.8936	-1.089	0.455321	-2.39171	0.0167699	0.0698133	Non-differential			GO:0001913	T cell mediated cytotoxicity	BP	9.16721	0.119173	0.42137	0.282822	0.777313	0.817896	Non-differential
GO:0001921	positive regulation of receptor recycling	BP	62.6244	1.0325	0.231779	4.45466	8.4e-06	5.35e-05	Pre			GO:0001920	negative regulation of receptor recycling	BP	1.35074	-1.21583	1.498	-0.811637	0.417	0.573431	Non-differential			GO:0001914	regulation of T cell mediated cytotoxicity	BP	43.6011	-1.35684	0.209732	-6.46942	9.83823e-11	5.09269e-10	Post
GO:0001927	exocyst assembly	BP	1.95099	-0.233258	0.859375	-0.271428	0.786062	0.838708	Non-differential			GO:0001921	positive regulation of receptor recycling	BP	22.346	-0.626177	0.604694	-1.03553	0.300422	0.464059	Non-differential			GO:0001916	positive regulation of T cell mediated cytotoxicity	BP	43.6011	-1.35684	0.209732	-6.46942	9.83823e-11	5.09269e-10	Post
GO:0001931	uropod	CC	13.6049	1.45442	0.513893	2.83021	0.00465174	0.0116932	Pre			GO:0001927	exocyst assembly	BP	2.34297	0.600419	1.12274	0.53478	0.592802	0.726866	Non-differential			GO:0001917	photoreceptor inner segment	CC	146.046	-0.256484	0.228897	-1.12052	0.262491	0.320558	Non-differential
GO:0001932	regulation of protein phosphorylation	BP	3420.38	-0.0869644	0.0582394	-1.49322	0.135379	0.2095	Non-differential			GO:0001931	uropod	CC	4.40082	-0.27402	0.717368	-0.38198	0.702476	0.811582	Non-differential			GO:0001919	regulation of receptor recycling	BP	81.8265	0.654273	0.267694	2.4441	0.0145212	0.0229896	Pre
GO:0001933	negative regulation of protein phosphorylation	BP	1901.5	-0.41206	0.0817898	-5.03804	4.7e-07	4.67e-06	Active			GO:0001932	regulation of protein phosphorylation	BP	2965.24	-0.0072451	0.130265	-0.0556183	0.955646	0.974772	Non-differential			GO:0001920	negative regulation of receptor recycling	BP	2.28105	1.41392	0.861917	1.64044	0.100914	0.13497	Non-differential
GO:0001934	positive regulation of protein phosphorylation	BP	1552.38	0.411836	0.0977356	4.21378	2.51e-05	0.0001346	Pre			GO:0001933	negative regulation of protein phosphorylation	BP	1977.93	0.0742169	0.173315	0.428219	0.668491	0.786982	Non-differential			GO:0001921	positive regulation of receptor recycling	BP	54.4254	1.78383	0.329853	5.40795	6.37505e-08	2.26196e-07	Pre
GO:0001935	endothelial cell proliferation	BP	77.9584	-2.12051	0.38305	-5.53585	3.1e-08	4.93e-07	Active			GO:0001934	positive regulation of protein phosphorylation	BP	1003.46	-0.116862	0.214847	-0.543932	0.586488	0.721602	Non-differential			GO:0001927	exocyst assembly	BP	2.56699	-0.75665	0.685379	-1.10399	0.269599	0.328301	Non-differential
GO:0001936	regulation of endothelial cell proliferation	BP	140.488	0.728744	0.15729	4.63312	3.6e-06	2.64e-05	Pre			GO:0001935	endothelial cell proliferation	BP	192.011	0.735406	0.468064	1.57116	0.116144	0.250573	Non-differential			GO:0001931	uropod	CC	12.33	1.79664	0.415732	4.32164	1.54877e-05	3.87889e-05	Pre
GO:0001937	negative regulation of endothelial cell proliferation	BP	75.3655	0.658968	0.177505	3.71239	0.00020531	0.00080656	Pre			GO:0001936	regulation of endothelial cell proliferation	BP	59.9258	-0.691668	0.284489	-2.43127	0.0150461	0.0651023	Non-differential			GO:0001932	regulation of protein phosphorylation	BP	3581.01	-0.0383839	0.0706925	-0.54297	0.58715	0.650645	Non-differential
GO:0001938	positive regulation of endothelial cell proliferation	BP	32.5208	0.977627	0.342147	2.85733	0.00427218	0.0108753	Pre			GO:0001937	negative regulation of endothelial cell proliferation	BP	36.1418	-0.494146	0.303007	-1.63081	0.102931	0.231402	Non-differential			GO:0001933	negative regulation of protein phosphorylation	BP	2109.47	-0.447935	0.107038	-4.1848	2.85419e-05	6.88783e-05	Post
GO:0001939	female pronucleus	CC	2.45299	-3.95611	1.04732	-3.77737	0.00015849	0.00064645	Active			GO:0001938	positive regulation of endothelial cell proliferation	BP	7.48582	-2.34938	0.836029	-2.81017	0.00495161	0.0312865	Active			GO:0001934	positive regulation of protein phosphorylation	BP	1517.62	0.57686	0.0965881	5.97237	2.3383e-09	9.97348e-09	Pre
GO:0001940	male pronucleus	CC	15.5596	0.363164	0.499915	0.726452	0.467562	0.564312	Non-differential			GO:0001939	female pronucleus	CC	3.35821	-1.53365	1.29802	-1.18154	0.23739	0.397645	Non-differential			GO:0001935	endothelial cell proliferation	BP	144.384	-2.78411	0.265932	-10.4693	1.19572e-25	4.18847e-24	Post
GO:0001941	postsynaptic membrane organization	BP	233.439	-0.313758	0.128534	-2.44105	0.0146446	0.031482	Active			GO:0001940	male pronucleus	CC	12.3584	0.331499	0.683298	0.485145	0.627573	0.753541	Non-differential			GO:0001936	regulation of endothelial cell proliferation	BP	122.168	1.49915	0.135064	11.0995	1.2614e-28	6.0281e-27	Pre
GO:0001942	hair follicle development	BP	63.8482	0.433002	0.17412	2.4868	0.0128897	0.0282414	Pre			GO:0001941	postsynaptic membrane organization	BP	195.179	-0.350433	0.185715	-1.88694	0.0591687	0.159979	Non-differential			GO:0001937	negative regulation of endothelial cell proliferation	BP	67.7673	1.22485	0.163577	7.48792	6.99712e-14	5.57523e-13	Pre
GO:0001944	vasculature development	BP	943.599	-0.347014	0.131293	-2.64306	0.00821615	0.0190635	Active			GO:0001942	hair follicle development	BP	48.9239	0.265838	0.270352	0.983302	0.325459	0.490018	Non-differential			GO:0001938	positive regulation of endothelial cell proliferation	BP	24.6628	3.42006	0.375411	9.11018	8.22468e-20	1.42237e-18	Pre
GO:0001945	lymph vessel development	BP	1.23983	0.17713	1.13707	0.155778	0.876208	0.908432	Non-differential			GO:0001944	vasculature development	BP	826.682	-0.238601	0.207517	-1.14979	0.250229	0.412109	Non-differential			GO:0001939	female pronucleus	CC	1.26818	-2.32137	1.507	-1.5404	0.123463	0.16222	Non-differential
GO:0001946	lymphangiogenesis	BP	1.23983	0.17713	1.13707	0.155778	0.876208	0.908432	Non-differential			GO:0001945	lymph vessel development	BP	0.299067	-2.39618	3.2081	-0.746916	0.455114	1	Non-differential			GO:0001940	male pronucleus	CC	17.1648	0.102425	0.374311	0.273636	0.784364	0.823422	Non-differential
GO:0001947	heart looping	BP	166.923	0.199118	0.114205	1.74352	0.0812435	0.137356	Non-differential			GO:0001946	lymphangiogenesis	BP	0.299067	-2.39618	3.2081	-0.746916	0.455114	1	Non-differential			GO:0001941	postsynaptic membrane organization	BP	223.144	0.0752797	0.109293	0.688789	0.490956	0.557363	Non-differential
GO:0001949	sebaceous gland cell differentiation	BP	85.4975	-1.60021	0.478839	-3.34185	0.00083222	0.0026707	Active			GO:0001947	heart looping	BP	119.809	-0.135788	0.268276	-0.506152	0.61275	0.7412	Non-differential			GO:0001942	hair follicle development	BP	68.685	0.195659	0.149533	1.30847	0.190715	0.240681	Non-differential
GO:0001951	intestinal D-glucose absorption	BP	0.627805	-2.23343	1.83675	-1.21597	0.223998	0.315811	Non-differential			GO:0001949	sebaceous gland cell differentiation	BP	76.5305	-1.50508	0.649051	-2.3189	0.0204006	0.0795452	Non-differential			GO:0001944	vasculature development	BP	934.062	-0.0563868	0.113124	-0.498451	0.618166	0.679495	Non-differential
GO:0001952	regulation of cell-matrix adhesion	BP	140.133	-1.54459	0.215345	-7.17266	7.36e-13	5.75e-11	Active			GO:0001951	intestinal D-glucose absorption	BP	0.630081	-1.58994	2.29015	-0.694253	0.487524	1	Non-differential			GO:0001945	lymph vessel development	BP	0.806073	2.78452	1.23885	2.24767	0.024597	0.037129	Pre
GO:0001953	negative regulation of cell-matrix adhesion	BP	19.6982	1.02507	0.339388	3.02034	0.00252492	0.00691165	Pre			GO:0001952	regulation of cell-matrix adhesion	BP	163.872	-0.647109	0.282311	-2.29218	0.0218951	0.0831495	Non-differential			GO:0001946	lymphangiogenesis	BP	0.806073	2.78452	1.23885	2.24767	0.024597	0.037129	Pre
GO:0001954	positive regulation of cell-matrix adhesion	BP	100.831	-2.3729	0.251525	-9.43404	3.95e-21	1.46e-18	Active			GO:0001953	negative regulation of cell-matrix adhesion	BP	10.9572	0.365385	0.463699	0.787979	0.430709	0.586216	Non-differential			GO:0001947	heart looping	BP	164.305	0.368146	0.14629	2.51655	0.0118511	0.0190909	Pre
GO:0001955	blood vessel maturation	BP	2.22742	-0.0175683	0.854697	-0.020555	0.983601	0.987071	Non-differential			GO:0001954	positive regulation of cell-matrix adhesion	BP	143.388	-0.685793	0.325106	-2.10945	0.0349061	0.113749	Non-differential			GO:0001949	sebaceous gland cell differentiation	BP	55.5122	-0.0165079	0.388637	-0.0424764	0.966119	0.973969	Non-differential
GO:0001956	positive regulation of neurotransmitter secretion	BP	15.3866	0.914789	0.386172	2.36886	0.0178428	0.0374706	Pre			GO:0001955	blood vessel maturation	BP	0.673386	-2.94617	2.49135	-1.18256	0.236985	1	Non-differential			GO:0001951	intestinal D-glucose absorption	BP	0.353226	-0.572495	2.08658	-0.27437	0.783801	0.822873	Non-differential
GO:0001957	intramembranous ossification	BP	16.5662	-1.0252	0.312937	-3.27605	0.0010527	0.00327906	Active			GO:0001956	positive regulation of neurotransmitter secretion	BP	8.77016	0.46004	0.967979	0.475258	0.634603	0.759897	Non-differential			GO:0001952	regulation of cell-matrix adhesion	BP	125.38	-0.845049	0.156646	-5.39464	6.86609e-08	2.42658e-07	Post
GO:0001958	endochondral ossification	BP	83.8338	0.597789	0.196272	3.04572	0.00232125	0.00642494	Pre			GO:0001957	intramembranous ossification	BP	15.8459	-0.702289	0.616394	-1.13935	0.254557	0.417018	Non-differential			GO:0001953	negative regulation of cell-matrix adhesion	BP	20.446	0.727818	0.24292	2.99612	0.00273435	0.00488079	Pre
GO:0001959	regulation of cytokine-mediated signaling pathway	BP	114.63	0.827266	0.178855	4.62534	3.74e-06	2.72e-05	Pre			GO:0001958	endochondral ossification	BP	46.897	-0.180724	0.387262	-0.46667	0.640736	0.765367	Non-differential			GO:0001954	positive regulation of cell-matrix adhesion	BP	89.3584	-1.63414	0.18554	-8.8075	1.27973e-18	1.93246e-17	Post
GO:0001960	negative regulation of cytokine-mediated signaling pathway	BP	44.3581	0.879062	0.250727	3.50604	0.00045482	0.00159806	Pre			GO:0001959	regulation of cytokine-mediated signaling pathway	BP	56.9217	-0.150319	0.365597	-0.411159	0.680956	0.796222	Non-differential			GO:0001955	blood vessel maturation	BP	1.45873	3.21573	0.991929	3.2419	0.00118736	0.00224367	Pre
GO:0001961	positive regulation of cytokine-mediated signaling pathway	BP	28.2004	0.829107	0.274332	3.02228	0.00250882	0.00687478	Pre			GO:0001960	negative regulation of cytokine-mediated signaling pathway	BP	33.8616	0.814316	0.41909	1.94305	0.0520095	0.148244	Non-differential			GO:0001956	positive regulation of neurotransmitter secretion	BP	16.1511	0.676398	0.459454	1.47218	0.140973	0.183471	Non-differential
GO:0001962	alpha-1,3-galactosyltransferase activity	MF	3.04368	1.81198	0.950674	1.90599	0.0566513	0.101247	Non-differential			GO:0001961	positive regulation of cytokine-mediated signaling pathway	BP	13.5082	-0.194916	0.46943	-0.415217	0.677983	0.794449	Non-differential			GO:0001957	intramembranous ossification	BP	14.243	-0.250595	0.423617	-0.591561	0.554144	0.619839	Non-differential
GO:0001963	synaptic transmission, dopaminergic	BP	1.93531	0.0847771	0.953586	0.0889034	0.929159	0.948581	Non-differential			GO:0001962	alpha-1,3-galactosyltransferase activity	MF	2.00758	1.71556	1.39838	1.22683	0.219888	0.377455	Non-differential			GO:0001958	endochondral ossification	BP	80.1421	0.858235	0.176066	4.87451	1.09078e-06	3.23311e-06	Pre
GO:0001964	startle response	BP	13.7534	0.609252	0.379939	1.60355	0.108812	0.175058	Non-differential			GO:0001963	synaptic transmission, dopaminergic	BP	15.7565	3.87117	0.886237	4.36809	1.25335e-05	0.000572142	Post			GO:0001959	regulation of cytokine-mediated signaling pathway	BP	108.518	1.06536	0.179402	5.93839	2.87832e-09	1.21162e-08	Pre
GO:0001965	G-protein alpha-subunit binding	MF	68.4791	-0.149603	0.167425	-0.893554	0.371561	0.474224	Non-differential			GO:0001964	startle response	BP	4.82471	-1.26611	0.835037	-1.51623	0.129461	0.268917	Non-differential			GO:0001960	negative regulation of cytokine-mediated signaling pathway	BP	52.38	0.151814	0.234727	0.646768	0.517782	0.584114	Non-differential
GO:0001967	suckling behavior	BP	7.51094	0.183665	0.508049	0.361511	0.717717	0.782809	Non-differential			GO:0001965	G-protein alpha-subunit binding	MF	57.6449	-0.119482	0.289207	-0.413135	0.679507	0.795023	Non-differential			GO:0001961	positive regulation of cytokine-mediated signaling pathway	BP	26.595	1.12985	0.235743	4.79272	1.64535e-06	4.77584e-06	Pre
GO:0001968	fibronectin binding	MF	3087.18	-0.287131	0.0743027	-3.86435	0.00011139	0.00047759	Active			GO:0001966	thigmotaxis	BP	0.211644	0.865279	3.25842	0.265551	0.790585	1	Non-differential			GO:0001962	alpha-1,3-galactosyltransferase activity	MF	3.8755	0.273701	0.550531	0.497157	0.619078	0.680182	Non-differential
GO:0001969	regulation of activation of membrane attack complex	BP	10.5593	0.708304	0.40784	1.73672	0.0824361	0.138751	Non-differential			GO:0001967	suckling behavior	BP	4.15081	-0.717307	0.764193	-0.938645	0.347913	0.509931	Non-differential			GO:0001963	synaptic transmission, dopaminergic	BP	13.95	-3.76912	0.552995	-6.81583	9.37224e-12	5.6362e-11	Post
GO:0001970	positive regulation of activation of membrane attack complex	BP	10.5593	0.708304	0.40784	1.73672	0.0824361	0.138751	Non-differential			GO:0001968	fibronectin binding	MF	3492.73	0.383644	0.200512	1.91332	0.0557067	0.154416	Non-differential			GO:0001964	startle response	BP	11.0983	2.01418	0.396643	5.07806	3.81313e-07	1.2009e-06	Pre
GO:0001972	retinoic acid binding	MF	58.2579	0.906431	0.311683	2.90818	0.00363534	0.00946292	Pre			GO:0001969	regulation of activation of membrane attack complex	BP	2.69992	-2.51891	0.965158	-2.60984	0.00905849	0.0464711	Active			GO:0001965	G-protein alpha-subunit binding	MF	69.5679	0.0322338	0.180661	0.178421	0.858392	0.887476	Non-differential
GO:0001974	blood vessel remodeling	BP	104.896	0.80912	0.190617	4.24474	2.19e-05	0.00011955	Pre			GO:0001970	positive regulation of activation of membrane attack complex	BP	2.69992	-2.51891	0.965158	-2.60984	0.00905849	0.0464711	Active			GO:0001966	thigmotaxis	BP	0.171743	-1.53716	3.08148	-0.498836	0.617895	0.679269	Non-differential
GO:0001975	response to amphetamine	BP	32.5027	0.943668	0.282631	3.33888	0.00084118	0.00269505	Pre			GO:0001972	retinoic acid binding	MF	34.7083	0.357736	0.597855	0.598365	0.549596	0.690653	Non-differential			GO:0001967	suckling behavior	BP	6.54677	0.991379	0.469961	2.10949	0.034902	0.0513007	Non-differential
GO:0001976	nervous system process involved in regulation of systemic arterial blood pressure	BP	13.8312	0.922716	0.408533	2.25861	0.0239079	0.048147	Pre			GO:0001974	blood vessel remodeling	BP	65.1361	0.309695	0.32299	0.958838	0.337641	0.500974	Non-differential			GO:0001968	fibronectin binding	MF	3777.96	-0.627869	0.134412	-4.67124	2.99388e-06	8.37477e-06	Post
GO:0001977	renal system process involved in regulation of blood volume	BP	22.0911	-0.333496	0.283816	-1.17504	0.239978	0.333549	Non-differential			GO:0001975	response to amphetamine	BP	11.4159	-0.812544	0.609984	-1.33207	0.182836	0.335833	Non-differential			GO:0001969	regulation of activation of membrane attack complex	BP	7.82734	3.36955	0.570988	5.90126	3.60745e-09	1.50015e-08	Pre
GO:0001978	regulation of systemic arterial blood pressure by carotid sinus baroreceptor feedback	BP	8.81204	2.97937	0.766049	3.88928	0.00010054	0.00043736	Pre			GO:0001976	nervous system process involved in regulation of systemic arterial blood pressure	BP	4.29494	-1.20492	1.05997	-1.13675	0.255643	0.418185	Non-differential			GO:0001970	positive regulation of activation of membrane attack complex	BP	7.82734	3.36955	0.570988	5.90126	3.60745e-09	1.50015e-08	Pre
GO:0001982	baroreceptor response to decreased systemic arterial blood pressure	BP	8.81204	2.97937	0.766049	3.88928	0.00010054	0.00043736	Pre			GO:0001977	renal system process involved in regulation of blood volume	BP	26.8175	0.482767	0.475137	1.01606	0.309601	0.474015	Non-differential			GO:0001972	retinoic acid binding	MF	61.3773	0.641164	0.316198	2.02773	0.0425877	0.0615132	Non-differential
GO:0001987	vasoconstriction of artery involved in baroreceptor response to lowering of systemic arterial blood pressure	BP	7.61101	3.07453	0.834595	3.68386	0.00022973	0.00088557	Pre			GO:0001978	regulation of systemic arterial blood pressure by carotid sinus baroreceptor feedback	BP	0.3595	-2.61407	3.198	-0.817409	0.413695	1	Non-differential			GO:0001974	blood vessel remodeling	BP	110.148	0.576253	0.125785	4.58126	4.62173e-06	1.2416e-05	Pre
GO:0001988	positive regulation of heart rate involved in baroreceptor response to decreased systemic arterial blood pressure	BP	1.20103	1.933	1.38056	1.40016	0.161465	0.242117	Non-differential			GO:0001982	baroreceptor response to decreased systemic arterial blood pressure	BP	0.3595	-2.61407	3.198	-0.817409	0.413695	1	Non-differential			GO:0001975	response to amphetamine	BP	27.775	1.87896	0.329789	5.69745	1.21613e-08	4.73077e-08	Pre
GO:0001990	regulation of systemic arterial blood pressure by hormone	BP	112.028	0.571605	0.176653	3.23574	0.00121326	0.0037005	Pre			GO:0001987	vasoconstriction of artery involved in baroreceptor response to lowering of systemic arterial blood pressure	BP	0.299067	-2.39618	3.2081	-0.746916	0.455114	1	Non-differential			GO:0001976	nervous system process involved in regulation of systemic arterial blood pressure	BP	11.4852	2.37592	0.496118	4.78903	1.67593e-06	4.86116e-06	Pre
GO:0001991	regulation of systemic arterial blood pressure by circulatory renin-angiotensin	BP	25.6846	0.526903	0.272315	1.9349	0.053002	0.0957539	Non-differential			GO:0001988	positive regulation of heart rate involved in baroreceptor response to decreased systemic arterial blood pressure	BP	0.0604335	-1.07578	3.25776	-0.33022	0.741233	1	Non-differential			GO:0001977	renal system process involved in regulation of blood volume	BP	28.796	-0.750466	0.323876	-2.31714	0.0204963	0.031453	Post
GO:0001993	regulation of systemic arterial blood pressure by norepinephrine-epinephrine	BP	7.61101	3.07453	0.834595	3.68386	0.00022973	0.00088557	Pre			GO:0001990	regulation of systemic arterial blood pressure by hormone	BP	52.6344	-0.628465	0.374818	-1.67672	0.0935974	0.216803	Non-differential			GO:0001978	regulation of systemic arterial blood pressure by carotid sinus baroreceptor feedback	BP	7.25522	5.96668	0.851163	7.01004	2.38247e-12	1.54076e-11	Pre
GO:0001994	norepinephrine-epinephrine vasoconstriction involved in regulation of systemic arterial blood pressure	BP	7.61101	3.07453	0.834595	3.68386	0.00022973	0.00088557	Pre			GO:0001991	regulation of systemic arterial blood pressure by circulatory renin-angiotensin	BP	10.1314	-1.21452	0.692777	-1.75312	0.0795821	0.194935	Non-differential			GO:0001982	baroreceptor response to decreased systemic arterial blood pressure	BP	7.25522	5.96668	0.851163	7.01004	2.38247e-12	1.54076e-11	Pre
GO:0001996	positive regulation of heart rate by epinephrine-norepinephrine	BP	7.61101	3.07453	0.834595	3.68386	0.00022973	0.00088557	Pre			GO:0001993	regulation of systemic arterial blood pressure by norepinephrine-epinephrine	BP	0.299067	-2.39618	3.2081	-0.746916	0.455114	1	Non-differential			GO:0001987	vasoconstriction of artery involved in baroreceptor response to lowering of systemic arterial blood pressure	BP	6.276	5.75877	0.856642	6.72249	1.78645e-11	1.02953e-10	Pre
GO:0001997	positive regulation of the force of heart contraction by epinephrine-norepinephrine	BP	7.61101	3.07453	0.834595	3.68386	0.00022973	0.00088557	Pre			GO:0001994	norepinephrine-epinephrine vasoconstriction involved in regulation of systemic arterial blood pressure	BP	0.299067	-2.39618	3.2081	-0.746916	0.455114	1	Non-differential			GO:0001988	positive regulation of heart rate involved in baroreceptor response to decreased systemic arterial blood pressure	BP	0.979216	3.06971	1.2601	2.43609	0.014847	0.023462	Pre
GO:0001998	angiotensin-mediated vasoconstriction involved in regulation of systemic arterial blood pressure	BP	20.5746	0.940635	0.416767	2.25698	0.0240093	0.0482819	Pre			GO:0001996	positive regulation of heart rate by epinephrine-norepinephrine	BP	0.299067	-2.39618	3.2081	-0.746916	0.455114	1	Non-differential			GO:0001990	regulation of systemic arterial blood pressure by hormone	BP	98.2724	1.29204	0.17974	7.18839	6.55592e-13	4.60076e-12	Pre
GO:0002002	regulation of angiotensin levels in blood	BP	25.6846	0.526903	0.272315	1.9349	0.053002	0.0957539	Non-differential			GO:0001997	positive regulation of the force of heart contraction by epinephrine-norepinephrine	BP	0.299067	-2.39618	3.2081	-0.746916	0.455114	1	Non-differential			GO:0001991	regulation of systemic arterial blood pressure by circulatory renin-angiotensin	BP	20.7629	1.85892	0.368169	5.0491	4.43894e-07	1.38466e-06	Pre
GO:0002003	angiotensin maturation	BP	25.188	0.513553	0.273104	1.88043	0.0600494	0.106548	Non-differential			GO:0001998	angiotensin-mediated vasoconstriction involved in regulation of systemic arterial blood pressure	BP	5.85318	-1.34943	1.19605	-1.12824	0.259219	0.422263	Non-differential			GO:0001993	regulation of systemic arterial blood pressure by norepinephrine-epinephrine	BP	6.276	5.75877	0.856642	6.72249	1.78645e-11	1.02953e-10	Pre
GO:0002009	morphogenesis of an epithelium	BP	1518.61	0.210376	0.0842761	2.49627	0.0125507	0.0275941	Pre			GO:0002002	regulation of angiotensin levels in blood	BP	10.1314	-1.21452	0.692777	-1.75312	0.0795821	0.194935	Non-differential			GO:0001994	norepinephrine-epinephrine vasoconstriction involved in regulation of systemic arterial blood pressure	BP	6.276	5.75877	0.856642	6.72249	1.78645e-11	1.02953e-10	Pre
GO:0002011	morphogenesis of an epithelial sheet	BP	21.0591	-0.333892	0.292829	-1.14023	0.254191	0.349958	Non-differential			GO:0002003	angiotensin maturation	BP	10.0709	-1.19858	0.691958	-1.73216	0.0832453	0.201134	Non-differential			GO:0001996	positive regulation of heart rate by epinephrine-norepinephrine	BP	6.276	5.75877	0.856642	6.72249	1.78645e-11	1.02953e-10	Pre
GO:0002016	regulation of blood volume by renin-angiotensin	BP	5.21897	-0.431665	0.54697	-0.789193	0.429999	0.530392	Non-differential			GO:0002009	morphogenesis of an epithelium	BP	992.32	-0.33313	0.200173	-1.66421	0.0960698	0.221017	Non-differential			GO:0001997	positive regulation of the force of heart contraction by epinephrine-norepinephrine	BP	6.276	5.75877	0.856642	6.72249	1.78645e-11	1.02953e-10	Pre
GO:0002017	regulation of blood volume by renal aldosterone	BP	13.2269	-0.495226	0.373817	-1.32478	0.185244	0.271448	Non-differential			GO:0002011	morphogenesis of an epithelial sheet	BP	15.374	-0.662149	0.628569	-1.05342	0.292147	0.455235	Non-differential			GO:0001998	angiotensin-mediated vasoconstriction involved in regulation of systemic arterial blood pressure	BP	16.6081	2.46667	0.578431	4.26441	2.00428e-05	4.94581e-05	Pre
GO:0002019	regulation of renal output by angiotensin	BP	0.449814	1.36111	2.06849	0.658021	0.510525	1	Non-differential			GO:0002016	regulation of blood volume by renin-angiotensin	BP	2.45287	-2.36085	1.2706	-1.85807	0.0631595	0.16706	Non-differential			GO:0002002	regulation of angiotensin levels in blood	BP	20.7629	1.85892	0.368169	5.0491	4.43894e-07	1.38466e-06	Pre
GO:0002020	protease binding	MF	980.045	-0.0181077	0.0998199	-0.181404	0.856051	0.893613	Non-differential			GO:0002017	regulation of blood volume by renal aldosterone	BP	14.0487	0.0279024	0.509506	0.0547636	0.956327	0.975078	Non-differential			GO:0002003	angiotensin maturation	BP	20.3888	1.82671	0.370378	4.93202	8.13834e-07	2.45281e-06	Pre
GO:0002021	response to dietary excess	BP	32.0226	1.25219	0.265623	4.71415	2.43e-06	1.88e-05	Pre			GO:0002020	protease binding	MF	885.628	0.16608	0.21129	0.786032	0.431849	0.587412	Non-differential			GO:0002009	morphogenesis of an epithelium	BP	1425.27	0.594983	0.0912961	6.51707	7.16957e-11	3.78937e-10	Pre
GO:0002024	diet induced thermogenesis	BP	0.862482	2.24189	1.59488	1.40568	0.159818	0.240346	Non-differential			GO:0002021	response to dietary excess	BP	10.4626	-0.513515	0.517019	-0.993222	0.320602	0.485165	Non-differential			GO:0002011	morphogenesis of an epithelial sheet	BP	18.2846	0.400049	0.383286	1.04373	0.296608	0.357307	Non-differential
GO:0002026	regulation of the force of heart contraction	BP	69.702	1.28389	0.229903	5.58449	2.34e-08	3.88e-07	Pre			GO:0002026	regulation of the force of heart contraction	BP	14.1369	-2.08944	0.626523	-3.33498	0.000853042	0.010155	Active			GO:0002016	regulation of blood volume by renin-angiotensin	BP	3.43797	2.0795	0.699054	2.97474	0.00293239	0.00521665	Pre
GO:0002027	regulation of heart rate	BP	92.5088	0.893841	0.157123	5.68878	1.28e-08	2.34e-07	Pre			GO:0002027	regulation of heart rate	BP	37.2856	-0.563091	0.433559	-1.29877	0.194024	0.347871	Non-differential			GO:0002017	regulation of blood volume by renal aldosterone	BP	14.7905	-0.476508	0.366634	-1.29968	0.19371	0.244221	Non-differential
GO:0002028	regulation of sodium ion transport	BP	96.3502	0.834792	0.187474	4.45285	8.47e-06	5.39e-05	Pre			GO:0002028	regulation of sodium ion transport	BP	32.7704	-1.22165	0.573732	-2.1293	0.0332291	0.11017	Non-differential			GO:0002019	regulation of renal output by angiotensin	BP	0.386349	1.7719	2.03605	0.870265	0.384156	0.449367	Non-differential
GO:0002029	desensitization of G protein-coupled receptor signaling pathway	BP	31.987	1.54217	0.301959	5.10723	3.27e-07	3.46e-06	Pre			GO:0002029	desensitization of G protein-coupled receptor signaling pathway	BP	5.14181	-2.04459	0.977602	-2.09144	0.036489	0.117137	Non-differential			GO:0002020	protease binding	MF	1071.45	-0.127088	0.114308	-1.11181	0.266219	0.324726	Non-differential
GO:0002030	inhibitory G protein-coupled receptor phosphorylation	BP	31.987	1.54217	0.301959	5.10723	3.27e-07	3.46e-06	Pre			GO:0002030	inhibitory G protein-coupled receptor phosphorylation	BP	5.14181	-2.04459	0.977602	-2.09144	0.036489	0.117137	Non-differential			GO:0002021	response to dietary excess	BP	28.3582	1.89129	0.241215	7.84068	4.48119e-15	4.21072e-14	Pre
GO:0002033	angiotensin-mediated vasodilation involved in regulation of systemic arterial blood pressure	BP	20.5746	0.940635	0.416767	2.25698	0.0240093	0.0482819	Pre			GO:0002033	angiotensin-mediated vasodilation involved in regulation of systemic arterial blood pressure	BP	5.85318	-1.34943	1.19605	-1.12824	0.259219	0.422263	Non-differential			GO:0002024	diet induced thermogenesis	BP	0.737985	2.66531	1.45236	1.83515	0.0664833	0.0925428	Non-differential
GO:0002034	maintenance of blood vessel diameter homeostasis by renin-angiotensin	BP	22.283	0.947926	0.423052	2.24068	0.0250465	0.0501365	Non-differential			GO:0002034	maintenance of blood vessel diameter homeostasis by renin-angiotensin	BP	6.15225	-1.4668	1.19537	-1.22706	0.219799	0.377339	Non-differential			GO:0002026	regulation of the force of heart contraction	BP	54.4817	3.43871	0.251081	13.6956	1.07849e-42	3.21937e-40	Pre
GO:0002035	brain renin-angiotensin system	BP	4.76916	-0.644025	0.561304	-1.14737	0.251228	0.34617	Non-differential			GO:0002035	brain renin-angiotensin system	BP	2.45287	-2.36085	1.2706	-1.85807	0.0631595	0.16706	Non-differential			GO:0002027	regulation of heart rate	BP	81.2613	1.54722	0.230642	6.70832	1.96874e-11	1.12483e-10	Pre
GO:0002039	p53 binding	MF	123.19	0.638533	0.131869	4.84217	1.28e-06	1.1e-05	Pre			GO:0002039	p53 binding	MF	67.8157	-0.144246	0.228645	-0.630873	0.528124	0.673482	Non-differential			GO:0002028	regulation of sodium ion transport	BP	77.8985	2.12151	0.295071	7.18981	6.48815e-13	4.55631e-12	Pre
GO:0002040	sprouting angiogenesis	BP	38.3328	0.807408	0.283961	2.84338	0.00446378	0.0112886	Pre			GO:0002040	sprouting angiogenesis	BP	15.7112	-0.544882	0.554208	-0.983172	0.325523	0.490025	Non-differential			GO:0002029	desensitization of G protein-coupled receptor signaling pathway	BP	25.5948	3.80203	0.365674	10.3973	2.54981e-25	8.52785e-24	Pre
GO:0002041	intussusceptive angiogenesis	BP	0.197329	0.218085	2.78593	0.0782809	0.937605	1	Non-differential			GO:0002042	cell migration involved in sprouting angiogenesis	BP	0.80134	-1.15481	2.57221	-0.448959	0.653462	1	Non-differential			GO:0002030	inhibitory G protein-coupled receptor phosphorylation	BP	25.5948	3.80203	0.365674	10.3973	2.54981e-25	8.52785e-24	Pre
GO:0002042	cell migration involved in sprouting angiogenesis	BP	1.76218	0.0789959	0.989687	0.0798191	0.936381	0.952762	Non-differential			GO:0002043	blood vessel endothelial cell proliferation involved in sprouting angiogenesis	BP	0.0975006	0.0388658	3.2603	0.0119209	0.990489	1	Non-differential			GO:0002033	angiotensin-mediated vasodilation involved in regulation of systemic arterial blood pressure	BP	16.6081	2.46667	0.578431	4.26441	2.00428e-05	4.94581e-05	Pre
GO:0002043	blood vessel endothelial cell proliferation involved in sprouting angiogenesis	BP	0.506827	1.43877	1.85904	0.773933	0.43897	1	Non-differential			GO:0002048	pyoverdine metabolic process	BP	747.078	-0.507713	0.202629	-2.50563	0.0122232	0.0568831	Non-differential			GO:0002034	maintenance of blood vessel diameter homeostasis by renin-angiotensin	BP	17.814	2.58	0.575964	4.47944	7.48385e-06	1.95071e-05	Pre
GO:0002044	blood vessel endothelial cell migration involved in intussusceptive angiogenesis	BP	0.197329	0.218085	2.78593	0.0782809	0.937605	1	Non-differential			GO:0002049	pyoverdine biosynthetic process	BP	747.078	-0.507713	0.202629	-2.50563	0.0122232	0.0568831	Non-differential			GO:0002035	brain renin-angiotensin system	BP	3.05162	1.8663	0.713127	2.61706	0.00886905	0.0145896	Pre
GO:0002048	pyoverdine metabolic process	BP	861.892	-0.55971	0.11306	-4.95057	7.4e-07	6.9e-06	Active			GO:0002051	osteoblast fate commitment	BP	0.282192	1.15505	3.24911	0.355498	0.722216	1	Non-differential			GO:0002039	p53 binding	MF	118.036	0.859858	0.0989829	8.68693	3.72356e-18	5.288e-17	Pre
GO:0002049	pyoverdine biosynthetic process	BP	861.892	-0.55971	0.11306	-4.95057	7.4e-07	6.9e-06	Active			GO:0002052	positive regulation of neuroblast proliferation	BP	4.17411	-2.15077	0.958095	-2.24484	0.0247783	0.0908859	Non-differential			GO:0002040	sprouting angiogenesis	BP	34.1139	1.49025	0.222249	6.70534	2.00932e-11	1.14674e-10	Pre
GO:0002051	osteoblast fate commitment	BP	0.72727	1.984	2.31429	0.857281	0.391289	0.491919	Non-differential			GO:0002053	positive regulation of mesenchymal cell proliferation	BP	2.05506	-2.91837	1.27476	-2.28935	0.0220592	0.0835275	Non-differential			GO:0002041	intussusceptive angiogenesis	BP	0.169968	0.641219	2.85432	0.224649	0.822253	0.856995	Non-differential
GO:0002052	positive regulation of neuroblast proliferation	BP	25.7225	1.62806	0.305381	5.33124	9.75e-08	1.27e-06	Pre			GO:0002054	nucleobase binding	MF	127.459	0.0661732	0.311856	0.212191	0.831958	0.896622	Non-differential			GO:0002042	cell migration involved in sprouting angiogenesis	BP	1.41267	1.43572	1.12449	1.27678	0.20168	0.253154	Non-differential
GO:0002053	positive regulation of mesenchymal cell proliferation	BP	13.7525	1.47601	0.430675	3.42719	0.00060985	0.00205698	Pre			GO:0002055	adenine binding	MF	1.63879	-1.07241	1.67606	-0.639838	0.522278	0.667926	Non-differential			GO:0002043	blood vessel endothelial cell proliferation involved in sprouting angiogenesis	BP	0.51972	1.45199	1.55188	0.935634	0.349461	0.413765	Non-differential
GO:0002054	nucleobase binding	MF	163.108	0.195323	0.24697	0.790876	0.429016	0.529447	Non-differential			GO:0002057	guanine binding	MF	38.0275	0.300569	0.350199	0.858281	0.390737	0.551477	Non-differential			GO:0002044	blood vessel endothelial cell migration involved in intussusceptive angiogenesis	BP	0.169968	0.641219	2.85432	0.224649	0.822253	0.856995	Non-differential
GO:0002055	adenine binding	MF	1.62226	-1.51903	0.960872	-1.58089	0.113903	0.181606	Non-differential			GO:0002058	uracil binding	MF	11.799	1.324	0.809794	1.63499	0.102052	0.230376	Non-differential			GO:0002048	pyoverdine metabolic process	BP	791.72	0.000581216	0.12329	0.00471421	0.996239	0.997546	Non-differential
GO:0002057	guanine binding	MF	41.962	0.107577	0.222738	0.482975	0.629113	0.70616	Non-differential			GO:0002059	thymine binding	MF	11.799	1.324	0.809794	1.63499	0.102052	0.230376	Non-differential			GO:0002049	pyoverdine biosynthetic process	BP	791.72	0.000581216	0.12329	0.00471421	0.996239	0.997546	Non-differential
GO:0002058	uracil binding	MF	12.2872	0.917118	0.417682	2.19573	0.0281111	0.0553819	Non-differential			GO:0002060	purine nucleobase binding	MF	115.66	-0.044346	0.300036	-0.147802	0.882499	0.92851	Non-differential			GO:0002051	osteoblast fate commitment	BP	0.850418	0.888302	2.05402	0.432469	0.6654	0.720734	Non-differential
GO:0002059	thymine binding	MF	12.2872	0.917118	0.417682	2.19573	0.0281111	0.0553819	Non-differential			GO:0002061	pyrimidine nucleobase binding	MF	11.799	1.324	0.809794	1.63499	0.102052	0.230376	Non-differential			GO:0002052	positive regulation of neuroblast proliferation	BP	20.4171	3.88982	0.416035	9.34973	8.78705e-21	1.71877e-19	Pre
GO:0002060	purine nucleobase binding	MF	150.821	0.13617	0.253114	0.537981	0.59059	0.672634	Non-differential			GO:0002062	chondrocyte differentiation	BP	6.88625	-1.50332	0.751265	-2.00105	0.0453873	0.135663	Non-differential			GO:0002053	positive regulation of mesenchymal cell proliferation	BP	10.6688	4.55972	0.691368	6.59521	4.24662e-11	2.31396e-10	Pre
GO:0002061	pyrimidine nucleobase binding	MF	12.2872	0.917118	0.417682	2.19573	0.0281111	0.0553819	Non-differential			GO:0002063	chondrocyte development	BP	6.32354	-1.63627	0.702916	-2.32783	0.019921	0.0780993	Non-differential			GO:0002054	nucleobase binding	MF	170.914	0.169221	0.23597	0.71713	0.473294	0.540738	Non-differential
GO:0002062	chondrocyte differentiation	BP	29.666	1.30265	0.34016	3.82951	0.0001284	0.0005394	Pre			GO:0002064	epithelial cell development	BP	713.621	0.184654	0.185685	0.994447	0.320005	0.484695	Non-differential			GO:0002055	adenine binding	MF	1.15579	-0.493564	1.18731	-0.415699	0.677631	0.730359	Non-differential
GO:0002063	chondrocyte development	BP	28.8925	1.35045	0.33829	3.99198	6.55e-05	0.00030196	Pre			GO:0002065	columnar/cuboidal epithelial cell differentiation	BP	508.097	-0.0513325	0.232312	-0.220963	0.825121	0.892928	Non-differential			GO:0002057	guanine binding	MF	47.6139	-0.14123	0.22207	-0.63597	0.524796	0.590926	Non-differential
GO:0002064	epithelial cell development	BP	716.936	-0.197642	0.0958655	-2.06166	0.0392398	0.0737629	Non-differential			GO:0002066	columnar/cuboidal epithelial cell development	BP	493.886	-0.0479547	0.243306	-0.197096	0.843752	0.903588	Non-differential			GO:0002058	uracil binding	MF	16.8261	-0.265847	0.450739	-0.589801	0.555324	0.620686	Non-differential
GO:0002065	columnar/cuboidal epithelial cell differentiation	BP	476.902	-0.604132	0.142853	-4.22906	2.35e-05	0.00012702	Active			GO:0002067	glandular epithelial cell differentiation	BP	97.7346	-0.0139943	0.356569	-0.0392471	0.968693	0.982494	Non-differential			GO:0002059	thymine binding	MF	16.8261	-0.265847	0.450739	-0.589801	0.555324	0.620686	Non-differential
GO:0002066	columnar/cuboidal epithelial cell development	BP	460.585	-0.614968	0.1457	-4.22078	2.43e-05	0.00013095	Active			GO:0002068	glandular epithelial cell development	BP	96.3073	-0.021611	0.36307	-0.0595229	0.952536	0.972741	Non-differential			GO:0002060	purine nucleobase binding	MF	154.087	0.218518	0.237181	0.921313	0.356887	0.421829	Non-differential
GO:0002067	glandular epithelial cell differentiation	BP	74.9919	-1.11726	0.281468	-3.96943	7.2e-05	0.00032809	Active			GO:0002069	columnar/cuboidal epithelial cell maturation	BP	26.0932	-1.25728	0.822119	-1.52931	0.126187	0.264462	Non-differential			GO:0002061	pyrimidine nucleobase binding	MF	16.8261	-0.265847	0.450739	-0.589801	0.555324	0.620686	Non-differential
GO:0002068	glandular epithelial cell development	BP	68.2412	-1.36723	0.292492	-4.67442	2.95e-06	2.22e-05	Active			GO:0002070	epithelial cell maturation	BP	26.0932	-1.25728	0.822119	-1.52931	0.126187	0.264462	Non-differential			GO:0002062	chondrocyte differentiation	BP	23.9031	2.88534	0.403012	7.15943	8.1015e-13	5.5883e-12	Pre
GO:0002069	columnar/cuboidal epithelial cell maturation	BP	18.0926	-3.8757	0.59942	-6.46576	1.01e-10	3.92e-09	Active			GO:0002072	optic cup morphogenesis involved in camera-type eye development	BP	33.7888	-0.340579	0.319061	-1.06744	0.285772	0.449596	Non-differential			GO:0002063	chondrocyte development	BP	23.1329	3.05426	0.38124	8.01139	1.13418e-15	1.15556e-14	Pre
GO:0002070	epithelial cell maturation	BP	18.0926	-3.8757	0.59942	-6.46576	1.01e-10	3.92e-09	Active			GO:0002076	osteoblast development	BP	160.111	-0.2905	0.266028	-1.09199	0.274838	0.438275	Non-differential			GO:0002064	epithelial cell development	BP	805.67	-0.341664	0.0976514	-3.49882	0.000467329	0.000941009	Post
GO:0002072	optic cup morphogenesis involved in camera-type eye development	BP	47.5631	-0.0023715	0.218737	-0.0108416	0.99135	0.993628	Non-differential			GO:0002080	acrosomal membrane	CC	29.5022	1.30153	0.387317	3.36037	0.000778374	0.00967708	Post			GO:0002065	columnar/cuboidal epithelial cell differentiation	BP	511.189	-0.504573	0.1177	-4.28695	1.81145e-05	4.49739e-05	Post
GO:0002076	osteoblast development	BP	151.786	-0.852432	0.207932	-4.09956	4.14e-05	0.0002062	Active			GO:0002081	outer acrosomal membrane	CC	11.084	-0.00560369	0.834686	-0.00671352	0.994643	0.997426	Non-differential			GO:0002066	columnar/cuboidal epithelial cell development	BP	494.912	-0.520095	0.125868	-4.13205	3.59538e-05	8.53453e-05	Post
GO:0002080	acrosomal membrane	CC	20.3854	0.202549	0.282328	0.717424	0.473113	0.569051	Non-differential			GO:0002082	regulation of oxidative phosphorylation	BP	138.057	2.35834	0.625836	3.7683	0.000164361	0.00316377	Post			GO:0002067	glandular epithelial cell differentiation	BP	85.014	-1.04648	0.181307	-5.77183	7.84143e-09	3.13004e-08	Post
GO:0002081	outer acrosomal membrane	CC	15.7924	0.238567	0.338237	0.705326	0.480607	0.574895	Non-differential			GO:0002083	4-hydroxybenzoate decaprenyltransferase activity	MF	4.69966	-1.55901	0.910999	-1.71132	0.0870212	0.207026	Non-differential			GO:0002068	glandular epithelial cell development	BP	78.6918	-1.28917	0.187149	-6.88847	5.6394e-12	3.49232e-11	Post
GO:0002082	regulation of oxidative phosphorylation	BP	67.638	0.722037	0.181425	3.9798	6.9e-05	0.00031555	Pre			GO:0002084	protein depalmitoylation	BP	32.8583	1.48586	0.517276	2.87247	0.00407271	0.0276132	Post			GO:0002069	columnar/cuboidal epithelial cell maturation	BP	11.3562	-2.55172	0.559132	-4.56372	5.02554e-06	1.34082e-05	Post
GO:0002083	4-hydroxybenzoate decaprenyltransferase activity	MF	43.8447	2.57013	0.534982	4.80414	1.55e-06	1.29e-05	Pre			GO:0002085	inhibition of neuroepithelial cell differentiation	BP	0.282192	1.15505	3.24911	0.355498	0.722216	1	Non-differential			GO:0002070	epithelial cell maturation	BP	11.3562	-2.55172	0.559132	-4.56372	5.02554e-06	1.34082e-05	Post
GO:0002084	protein depalmitoylation	BP	32.0978	0.99692	0.311037	3.20514	0.00134995	0.00405937	Pre			GO:0002087	regulation of respiratory gaseous exchange by nervous system process	BP	4.92265	-0.927205	0.747559	-1.24031	0.214861	0.371743	Non-differential			GO:0002072	optic cup morphogenesis involved in camera-type eye development	BP	44.8349	0.399405	0.198618	2.01092	0.0443339	0.0638206	Non-differential
GO:0002085	inhibition of neuroepithelial cell differentiation	BP	0.72727	1.984	2.31429	0.857281	0.391289	0.491919	Non-differential			GO:0002088	lens development in camera-type eye	BP	110.577	-0.100194	0.287091	-0.348996	0.727092	0.829351	Non-differential			GO:0002076	osteoblast development	BP	151.498	-0.503328	0.144017	-3.49492	0.000474205	0.000953921	Post
GO:0002087	regulation of respiratory gaseous exchange by nervous system process	BP	9.21463	0.0995039	0.462123	0.215319	0.829519	0.87274	Non-differential			GO:0002089	lens morphogenesis in camera-type eye	BP	1.41547	-2.21991	1.50671	-1.47335	0.140658	0.283393	Non-differential			GO:0002080	acrosomal membrane	CC	33.0527	-1.02752	0.225123	-4.56428	5.0122e-06	1.33795e-05	Post
GO:0002088	lens development in camera-type eye	BP	99.4252	-0.777093	0.210478	-3.69204	0.00022246	0.00086307	Active			GO:0002090	regulation of receptor internalization	BP	11.7937	-0.905389	0.676068	-1.3392	0.180506	0.332985	Non-differential			GO:0002081	outer acrosomal membrane	CC	15.8501	0.384729	0.480716	0.800325	0.423523	0.489413	Non-differential
GO:0002089	lens morphogenesis in camera-type eye	BP	10.6668	1.86627	0.513673	3.63318	0.00027995	0.00104878	Pre			GO:0002091	negative regulation of receptor internalization	BP	0.574929	2.06922	2.82272	0.733059	0.463522	1	Non-differential			GO:0002082	regulation of oxidative phosphorylation	BP	148.327	-1.5176	0.412529	-3.67876	0.000234366	0.000495051	Post
GO:0002090	regulation of receptor internalization	BP	39.5395	1.18675	0.358524	3.31011	0.00093259	0.00294846	Pre			GO:0002092	positive regulation of receptor internalization	BP	8.55328	-1.57871	0.921631	-1.71295	0.0867222	0.206476	Non-differential			GO:0002083	4-hydroxybenzoate decaprenyltransferase activity	MF	36.6197	4.2262	0.495816	8.52372	1.54513e-17	2.03876e-16	Pre
GO:0002091	negative regulation of receptor internalization	BP	0.347067	0.916369	2.16328	0.423602	0.671856	1	Non-differential			GO:0002093	auditory receptor cell morphogenesis	BP	6.23606	-2.47076	0.97682	-2.52939	0.011426	0.0543374	Non-differential			GO:0002084	protein depalmitoylation	BP	46.4008	-0.378308	0.290681	-1.30145	0.193103	0.243501	Non-differential
GO:0002092	positive regulation of receptor internalization	BP	28.5113	0.81368	0.3795	2.14409	0.032026	0.0619347	Non-differential			GO:0002094	polyprenyltransferase activity	MF	3707.8	0.233837	0.181686	1.28704	0.198081	0.352887	Non-differential			GO:0002085	inhibition of neuroepithelial cell differentiation	BP	0.850418	0.888302	2.05402	0.432469	0.6654	0.720734	Non-differential
GO:0002093	auditory receptor cell morphogenesis	BP	30.0145	1.03764	0.319912	3.24352	0.00118063	0.00361896	Pre			GO:0002097	tRNA wobble base modification	BP	7140.31	-0.200435	0.207162	-0.967528	0.33328	0.496681	Non-differential			GO:0002087	regulation of respiratory gaseous exchange by nervous system process	BP	7.67952	1.11999	0.469528	2.38535	0.0170629	0.0266833	Pre
GO:0002094	polyprenyltransferase activity	MF	3425.68	-0.355425	0.108166	-3.28593	0.00101645	0.0031818	Active			GO:0002098	tRNA wobble uridine modification	BP	4756.95	-0.217791	0.197834	-1.10088	0.270948	0.434895	Non-differential			GO:0002088	lens development in camera-type eye	BP	106.031	-0.62625	0.152095	-4.11749	3.83027e-05	9.05453e-05	Post
GO:0002097	tRNA wobble base modification	BP	8781.56	-0.135962	0.0541316	-2.5117	0.0120152	0.0265955	Active			GO:0002099	tRNA wobble guanine modification	BP	1967.96	-0.334071	0.194586	-1.71683	0.0860099	0.205534	Non-differential			GO:0002089	lens morphogenesis in camera-type eye	BP	8.58716	4.23441	0.697428	6.07146	1.26753e-09	5.58924e-09	Pre
GO:0002098	tRNA wobble uridine modification	BP	5756.63	-0.187547	0.0627777	-2.98748	0.00281286	0.00759603	Active			GO:0002100	tRNA wobble adenosine to inosine editing	BP	224.658	0.613632	0.445907	1.37614	0.168777	0.318069	Non-differential			GO:0002090	regulation of receptor internalization	BP	33.5307	2.16922	0.289744	7.4867	7.06275e-14	5.621e-13	Pre
GO:0002099	tRNA wobble guanine modification	BP	2576.53	-0.116904	0.0579069	-2.01882	0.0435055	0.0806387	Non-differential			GO:0002101	tRNA wobble cytosine modification	BP	56.702	0.00266958	0.490479	0.0054428	0.995657	0.997485	Non-differential			GO:0002091	negative regulation of receptor internalization	BP	0.77959	-1.13342	1.40833	-0.804797	0.420937	0.486944	Non-differential
GO:0002100	tRNA wobble adenosine to inosine editing	BP	281.891	0.628275	0.139547	4.50225	6.72e-06	4.45e-05	Pre			GO:0002102	podosome	CC	0.464295	-0.364348	2.9455	-0.123696	0.901556	1	Non-differential			GO:0002092	positive regulation of receptor internalization	BP	22.4965	2.48488	0.376295	6.60353	4.01487e-11	2.20107e-10	Pre
GO:0002101	tRNA wobble cytosine modification	BP	74.7824	0.144888	0.204955	0.706925	0.479613	0.573951	Non-differential			GO:0002116	semaphorin receptor complex	CC	1.04941	-3.61586	2.32477	-1.55536	0.11986	1	Non-differential			GO:0002093	auditory receptor cell morphogenesis	BP	22.8731	3.64707	0.377829	9.6527	4.78776e-22	1.10183e-20	Pre
GO:0002102	podosome	CC	2.63133	1.98019	1.04832	1.88891	0.0589035	0.104748	Non-differential			GO:0002118	aggressive behavior	BP	31.8607	0.92986	0.388792	2.39166	0.0167723	0.0698133	Non-differential			GO:0002094	polyprenyltransferase activity	MF	3979.32	-0.533791	0.099232	-5.37923	7.48063e-08	2.62933e-07	Post
GO:0002116	semaphorin receptor complex	CC	3.50155	0.0220536	0.854597	0.0258059	0.979412	0.98477	Non-differential			GO:0002119	nematode larval development	BP	791.02	0.433571	0.167928	2.58188	0.00982634	0.049269	Post			GO:0002097	tRNA wobble base modification	BP	8660.32	0.125394	0.113957	1.10036	0.271174	0.329863	Non-differential
GO:0002118	aggressive behavior	BP	24.915	0.0668335	0.294356	0.22705	0.820385	0.865404	Non-differential			GO:0002121	inter-male aggressive behavior	BP	27.8208	1.29023	0.407502	3.16621	0.0015444	0.0149927	Post			GO:0002098	tRNA wobble uridine modification	BP	5667.92	0.0899521	0.109733	0.819734	0.412368	0.478402	Non-differential
GO:0002119	nematode larval development	BP	804.533	0.0697683	0.0851221	0.819625	0.41243	0.512911	Non-differential			GO:0002127	tRNA wobble base cytosine methylation	BP	0.956147	0.623532	2.24008	0.278352	0.780742	1	Non-differential			GO:0002099	tRNA wobble guanine modification	BP	2445.77	0.27419	0.102721	2.66926	0.00760176	0.0126279	Pre
GO:0002121	inter-male aggressive behavior	BP	19.9023	0.279793	0.326436	0.857116	0.391381	0.49195	Non-differential			GO:0002128	tRNA nucleoside ribose methylation	BP	145.833	0.952791	0.539095	1.76739	0.0771631	0.190869	Non-differential			GO:0002100	tRNA wobble adenosine to inosine editing	BP	324.174	0.112911	0.267978	0.421345	0.673503	0.726633	Non-differential
GO:0002127	tRNA wobble base cytosine methylation	BP	1.85644	1.28783	1.00336	1.28351	0.199313	0.288128	Non-differential			GO:0002130	wobble position ribose methylation	BP	132.511	1.04667	0.582238	1.79766	0.0722303	0.182318	Non-differential			GO:0002101	tRNA wobble cytosine modification	BP	75.9757	0.241962	0.282707	0.855874	0.392067	0.457582	Non-differential
GO:0002128	tRNA nucleoside ribose methylation	BP	132.27	0.352672	0.1528	2.30807	0.0209952	0.0431355	Pre			GO:0002131	wobble position cytosine ribose methylation	BP	132.511	1.04667	0.582238	1.79766	0.0722303	0.182318	Non-differential			GO:0002102	podosome	CC	2.33321	2.59243	0.902727	2.87178	0.00408173	0.00711204	Pre
GO:0002130	wobble position ribose methylation	BP	106.337	0.224164	0.179435	1.24928	0.211563	0.301178	Non-differential			GO:0002132	wobble position uridine ribose methylation	BP	132.511	1.04667	0.582238	1.79766	0.0722303	0.182318	Non-differential			GO:0002116	semaphorin receptor complex	CC	2.23023	3.80382	0.968631	3.92701	8.60074e-05	0.000193142	Pre
GO:0002131	wobble position cytosine ribose methylation	BP	106.337	0.224164	0.179435	1.24928	0.211563	0.301178	Non-differential			GO:0002134	UTP binding	MF	343.782	1.04832	0.257817	4.06614	4.77983e-05	0.00132354	Post			GO:0002118	aggressive behavior	BP	35.238	-0.827249	0.233274	-3.54626	0.000390746	0.000797662	Post
GO:0002132	wobble position uridine ribose methylation	BP	106.337	0.224164	0.179435	1.24928	0.211563	0.301178	Non-differential			GO:0002135	CTP binding	MF	1448.05	0.735835	0.242903	3.02934	0.00245091	0.0201325	Post			GO:0002119	nematode larval development	BP	954.941	-0.320738	0.110797	-2.89483	0.00379361	0.00665053	Post
GO:0002134	UTP binding	MF	295.583	0.352085	0.117051	3.00798	0.00262994	0.00717312	Pre			GO:0002136	tRNA wobble base lysidine biosynthesis	BP	53.5461	-0.10045	0.511192	-0.196503	0.844217	0.903762	Non-differential			GO:0002121	inter-male aggressive behavior	BP	31.2141	-0.96584	0.248302	-3.88977	0.000100337	0.000223373	Post
GO:0002135	CTP binding	MF	1124.92	-0.186475	0.101154	-1.84348	0.0652596	0.114229	Non-differential			GO:0002138	retinoic acid biosynthetic process	BP	353.428	-0.110942	0.238837	-0.464508	0.642284	0.766689	Non-differential			GO:0002127	tRNA wobble base cytosine methylation	BP	1.97186	0.749745	0.800349	0.936773	0.348875	0.413214	Non-differential
GO:0002136	tRNA wobble base lysidine biosynthesis	BP	72.882	0.117409	0.207719	0.565231	0.571917	0.657048	Non-differential			GO:0002139	stereocilia coupling link	CC	2.24402	-1.30091	0.941674	-1.38149	0.167129	0.315975	Non-differential			GO:0002128	tRNA nucleoside ribose methylation	BP	177.424	-0.501118	0.342314	-1.46391	0.143218	0.186076	Non-differential
GO:0002138	retinoic acid biosynthetic process	BP	302.923	-0.911669	0.167041	-5.45777	4.82e-08	7.15e-07	Active			GO:0002141	stereocilia ankle link	CC	2.24402	-1.30091	0.941674	-1.38149	0.167129	0.315975	Non-differential			GO:0002130	wobble position ribose methylation	BP	151.74	-0.732502	0.378596	-1.93478	0.0530169	0.0751386	Non-differential
GO:0002139	stereocilia coupling link	CC	10.9878	1.65363	0.486781	3.39708	0.00068109	0.00223802	Pre			GO:0002142	stereocilia ankle link complex	CC	2.24402	-1.30091	0.941674	-1.38149	0.167129	0.315975	Non-differential			GO:0002131	wobble position cytosine ribose methylation	BP	151.74	-0.732502	0.378596	-1.93478	0.0530169	0.0751386	Non-differential
GO:0002141	stereocilia ankle link	CC	10.9878	1.65363	0.486781	3.39708	0.00068109	0.00223802	Pre			GO:0002143	tRNA wobble position uridine thiolation	BP	352.842	0.220731	0.357933	0.616681	0.537445	0.680284	Non-differential			GO:0002132	wobble position uridine ribose methylation	BP	151.74	-0.732502	0.378596	-1.93478	0.0530169	0.0751386	Non-differential
GO:0002142	stereocilia ankle link complex	CC	10.9878	1.65363	0.486781	3.39708	0.00068109	0.00223802	Pre			GO:0002148	hypochlorous acid metabolic process	BP	4.54654	-1.98647	0.779516	-2.54834	0.0108237	0.0524947	Non-differential			GO:0002134	UTP binding	MF	414.065	-0.620901	0.146361	-4.24225	2.21289e-05	5.42993e-05	Post
GO:0002143	tRNA wobble position uridine thiolation	BP	373.577	-0.0519009	0.100278	-0.51757	0.604758	0.685153	Non-differential			GO:0002149	hypochlorous acid biosynthetic process	BP	4.54654	-1.98647	0.779516	-2.54834	0.0108237	0.0524947	Non-differential			GO:0002135	CTP binding	MF	1557.52	-0.881355	0.162494	-5.42392	5.83052e-08	2.0777e-07	Post
GO:0002148	hypochlorous acid metabolic process	BP	23.3648	1.33734	0.400364	3.34031	0.00083686	0.00268296	Pre			GO:0002151	G-quadruplex RNA binding	MF	11.8619	0.741903	0.574827	1.29065	0.196824	0.351441	Non-differential			GO:0002136	tRNA wobble base lysidine biosynthesis	BP	72.0912	0.319242	0.299553	1.06573	0.286546	0.346605	Non-differential
GO:0002149	hypochlorous acid biosynthetic process	BP	23.3648	1.33734	0.400364	3.34031	0.00083686	0.00268296	Pre			GO:0002152	bile acid conjugation	BP	3.78332	1.6009	1.28723	1.24368	0.213618	0.370594	Non-differential			GO:0002138	retinoic acid biosynthetic process	BP	326.343	-0.752306	0.165093	-4.55686	5.19238e-06	1.38282e-05	Post
GO:0002151	G-quadruplex RNA binding	MF	18.0511	1.19591	0.367133	3.25743	0.00112425	0.00346727	Pre			GO:0002153	steroid receptor RNA activator RNA binding	MF	0.529263	-1.90021	2.70583	-0.702262	0.482516	1	Non-differential			GO:0002139	stereocilia coupling link	CC	9.0469	3.00444	0.498301	6.02938	1.6459e-09	7.15655e-09	Pre
GO:0002152	bile acid conjugation	BP	3.75863	1.00003	0.727269	1.37504	0.169118	0.251938	Non-differential			GO:0002159	desmosome assembly	BP	0.735867	-1.75172	1.89542	-0.924183	0.355391	1	Non-differential			GO:0002141	stereocilia ankle link	CC	9.0469	3.00444	0.498301	6.02938	1.6459e-09	7.15655e-09	Pre
GO:0002153	steroid receptor RNA activator RNA binding	MF	2.58066	1.00177	0.870449	1.15086	0.249788	0.344816	Non-differential			GO:0002161	aminoacyl-tRNA editing activity	MF	2306.19	0.410042	0.175133	2.34131	0.0192161	0.0765217	Non-differential			GO:0002142	stereocilia ankle link complex	CC	9.0469	3.00444	0.498301	6.02938	1.6459e-09	7.15655e-09	Pre
GO:0002159	desmosome assembly	BP	6.96347	2.52669	0.742238	3.40414	0.00066372	0.00219012	Pre			GO:0002162	dystroglycan binding	MF	0.213341	0.45106	3.2603	0.138349	0.889964	1	Non-differential			GO:0002143	tRNA wobble position uridine thiolation	BP	415.862	-0.209405	0.215778	-0.970467	0.331814	0.394754	Non-differential
GO:0002161	aminoacyl-tRNA editing activity	MF	2226.35	-0.0697856	0.0814248	-0.857055	0.391415	0.49195	Non-differential			GO:0002164	larval development	BP	852.82	0.381945	0.142278	2.68451	0.00726372	0.0399291	Post			GO:0002148	hypochlorous acid metabolic process	BP	18.579	3.46713	0.412311	8.40902	4.13434e-17	5.12056e-16	Pre
GO:0002162	dystroglycan binding	MF	0.961008	2.38605	1.61618	1.47635	0.139849	0.214909	Non-differential			GO:0002165	instar larval or pupal development	BP	769.781	-0.171094	0.193373	-0.884785	0.376273	0.537848	Non-differential			GO:0002149	hypochlorous acid biosynthetic process	BP	18.579	3.46713	0.412311	8.40902	4.13434e-17	5.12056e-16	Pre
GO:0002164	larval development	BP	958.272	0.220349	0.0737155	2.98918	0.00279723	0.00756216	Pre			GO:0002168	instar larval development	BP	42.4371	-0.639771	0.418306	-1.52943	0.126157	0.264462	Non-differential			GO:0002151	G-quadruplex RNA binding	MF	20.253	0.445476	0.319477	1.39439	0.163199	0.209591	Non-differential
GO:0002165	instar larval or pupal development	BP	1020.2	0.0548514	0.0730343	0.751037	0.45263	0.549943	Non-differential			GO:0002169	3-methylcrotonyl-CoA carboxylase complex, mitochondrial	CC	45.3617	-0.65386	0.423256	-1.54483	0.122386	0.258856	Non-differential			GO:0002152	bile acid conjugation	BP	5.47792	-0.367398	0.59442	-0.618078	0.536524	0.602354	Non-differential
GO:0002168	instar larval development	BP	82.2236	0.421831	0.152278	2.77013	0.00560338	0.0137044	Pre			GO:0002175	protein localization to paranode region of axon	BP	0.899518	1.87776	1.77158	1.05993	0.289174	1	Non-differential			GO:0002153	steroid receptor RNA activator RNA binding	MF	1.99614	3.16661	0.941522	3.36329	0.000770201	0.00150297	Pre
GO:0002169	3-methylcrotonyl-CoA carboxylase complex, mitochondrial	CC	84.6186	0.345225	0.169764	2.03356	0.0419959	0.0782099	Non-differential			GO:0002177	manchette	CC	0.631011	0.275496	2.08006	0.132447	0.894631	1	Non-differential			GO:0002159	desmosome assembly	BP	5.75578	4.33559	0.828067	5.23579	1.64279e-07	5.4234e-07	Pre
GO:0002175	protein localization to paranode region of axon	BP	0.198311	-0.791255	2.77854	-0.284774	0.775817	1	Non-differential			GO:0002178	palmitoyltransferase complex	CC	0.747667	-3.6425	2.85522	-1.27573	0.202049	1	Non-differential			GO:0002161	aminoacyl-tRNA editing activity	MF	2659.05	-0.425091	0.0967438	-4.39399	1.11289e-05	2.83691e-05	Post
GO:0002177	manchette	CC	0.222571	-1.8757	3.26795	-0.573968	0.56599	1	Non-differential			GO:0002181	cytoplasmic translation	BP	11133.4	0.218118	0.134526	1.62138	0.104936	0.234475	Non-differential			GO:0002162	dystroglycan binding	MF	1.01005	1.98269	1.27792	1.5515	0.120783	0.158922	Non-differential
GO:0002178	palmitoyltransferase complex	CC	5.65427	1.28944	0.774303	1.66529	0.0958545	0.157671	Non-differential			GO:0002182	cytoplasmic translational elongation	BP	4.4043	-0.165886	1.02257	-0.162225	0.871129	0.921943	Non-differential			GO:0002164	larval development	BP	1096.41	-0.115186	0.0944085	-1.22008	0.222433	0.276457	Non-differential
GO:0002181	cytoplasmic translation	BP	10198.8	-0.387396	0.0906924	-4.27154	1.94e-05	0.00010772	Active			GO:0002183	cytoplasmic translational initiation	BP	189.773	-0.506437	0.352774	-1.43558	0.151121	0.296199	Non-differential			GO:0002165	instar larval or pupal development	BP	1007.54	0.273471	0.102191	2.67607	0.0074491	0.0123973	Pre
GO:0002182	cytoplasmic translational elongation	BP	3.80619	-0.990592	0.745056	-1.32955	0.183665	0.269592	Non-differential			GO:0002184	cytoplasmic translational termination	BP	2039.3	0.146407	0.162208	0.902587	0.366745	0.528382	Non-differential			GO:0002168	instar larval development	BP	71.6962	1.12509	0.235309	4.78133	1.74139e-06	5.03192e-06	Pre
GO:0002183	cytoplasmic translational initiation	BP	171.082	-1.20416	0.176116	-6.83736	8.07e-12	4.5e-10	Active			GO:0002188	translation reinitiation	BP	145.744	-0.72997	0.376528	-1.93869	0.0525397	0.149406	Non-differential			GO:0002169	3-methylcrotonyl-CoA carboxylase complex, mitochondrial	CC	73.5142	1.05632	0.244985	4.31179	1.61937e-05	4.04292e-05	Pre
GO:0002184	cytoplasmic translational termination	BP	1995.84	-0.311965	0.0960788	-3.24697	0.00116641	0.00357762	Active			GO:0002189	ribose phosphate diphosphokinase complex	CC	1.88268	-0.150656	1.2386	-0.121634	0.903189	0.941937	Non-differential			GO:0002175	protein localization to paranode region of axon	BP	0.829308	-2.6287	1.24634	-2.10913	0.0349333	0.0513248	Non-differential
GO:0002188	translation reinitiation	BP	119.808	-1.76718	0.229725	-7.69262	1.44e-14	1.76e-12	Active			GO:0002190	cap-independent translational initiation	BP	79.0831	0.931732	0.314126	2.96611	0.00301588	0.0229217	Post			GO:0002177	manchette	CC	0.416958	-2.08684	1.6849	-1.23855	0.215511	0.268729	Non-differential
GO:0002189	ribose phosphate diphosphokinase complex	CC	1.71974	-0.7883	1.08174	-0.728732	0.466165	0.562903	Non-differential			GO:0002192	IRES-dependent translational initiation of linear mRNA	BP	79.0831	0.931732	0.314126	2.96611	0.00301588	0.0229217	Post			GO:0002178	palmitoyltransferase complex	CC	4.21456	5.17789	0.960052	5.39334	6.91588e-08	2.44082e-07	Pre
GO:0002190	cap-independent translational initiation	BP	58.4385	-0.0727273	0.2359	-0.308298	0.757856	0.815574	Non-differential			GO:0002193	MAML1-RBP-Jkappa- ICN1 complex	CC	5.71705	-0.274306	0.938692	-0.292221	0.770117	0.856521	Non-differential			GO:0002181	cytoplasmic translation	BP	11825.6	-0.550743	0.0703621	-7.82727	4.98572e-15	4.6526e-14	Post
GO:0002192	IRES-dependent translational initiation of linear mRNA	BP	58.4385	-0.0727273	0.2359	-0.308298	0.757856	0.815574	Non-differential			GO:0002196	Ser-tRNA(Ala) hydrolase activity	MF	269.242	0.0895019	0.19382	0.461778	0.644241	0.768258	Non-differential			GO:0002182	cytoplasmic translational elongation	BP	4.00422	-0.727572	0.747462	-0.97339	0.330359	0.393296	Non-differential
GO:0002193	MAML1-RBP-Jkappa- ICN1 complex	CC	6.84202	-0.361389	0.50897	-0.710041	0.477679	0.572264	Non-differential			GO:0002197	xanthine dehydrogenase complex	CC	18.0052	-1.17349	0.442401	-2.65254	0.00798876	0.0426416	Active			GO:0002183	cytoplasmic translational initiation	BP	159.927	-0.6328	0.200227	-3.16042	0.00157544	0.0029126	Post
GO:0002196	Ser-tRNA(Ala) hydrolase activity	MF	338.191	0.160164	0.113708	1.40855	0.158967	0.239432	Non-differential			GO:0002199	zona pellucida receptor complex	CC	1.26769	-3.40124	2.19153	-1.55199	0.120664	0.256756	Non-differential			GO:0002184	cytoplasmic translational termination	BP	2239.69	-0.407405	0.0982042	-4.14855	3.34581e-05	7.97796e-05	Post
GO:0002197	xanthine dehydrogenase complex	CC	42.0083	0.459779	0.245012	1.87655	0.0605793	0.107242	Non-differential			GO:0002200	somatic diversification of immune receptors	BP	8.85976	-0.424248	0.62282	-0.681172	0.495763	0.644305	Non-differential			GO:0002188	translation reinitiation	BP	103.422	-0.97569	0.232036	-4.2049	2.61197e-05	6.33673e-05	Post
GO:0002199	zona pellucida receptor complex	CC	1.9565	-1.79671	1.05398	-1.7047	0.0882508	0.14695	Non-differential			GO:0002204	somatic recombination of immunoglobulin genes involved in immune response	BP	3.69163	-0.873108	0.908618	-0.960919	0.336593	0.499791	Non-differential			GO:0002189	ribose phosphate diphosphokinase complex	CC	1.73276	-0.599384	0.95709	-0.626257	0.531146	0.597293	Non-differential
GO:0002200	somatic diversification of immune receptors	BP	17.6654	0.534135	0.387376	1.37886	0.167939	0.250448	Non-differential			GO:0002206	gene conversion of immunoglobulin genes	BP	1.97753	-2.42864	1.26411	-1.92123	0.0547027	0.152556	Non-differential			GO:0002190	cap-independent translational initiation	BP	85.2398	-0.942273	0.22526	-4.18304	2.87638e-05	6.92921e-05	Post
GO:0002204	somatic recombination of immunoglobulin genes involved in immune response	BP	8.85853	0.583823	0.514964	1.13372	0.256914	0.35261	Non-differential			GO:0002208	somatic diversification of immunoglobulins involved in immune response	BP	3.69163	-0.873108	0.908618	-0.960919	0.336593	0.499791	Non-differential			GO:0002192	IRES-dependent translational initiation of linear mRNA	BP	85.2398	-0.942273	0.22526	-4.18304	2.87638e-05	6.92921e-05	Post
GO:0002206	gene conversion of immunoglobulin genes	BP	6.71113	0.382562	0.53975	0.708776	0.478464	0.573065	Non-differential			GO:0002209	behavioral defense response	BP	14.8335	0.572218	0.651356	0.878503	0.379671	0.541266	Non-differential			GO:0002193	MAML1-RBP-Jkappa- ICN1 complex	CC	6.6358	0.0265778	0.598282	0.0444235	0.964567	0.972689	Non-differential
GO:0002208	somatic diversification of immunoglobulins involved in immune response	BP	8.85853	0.583823	0.514964	1.13372	0.256914	0.35261	Non-differential			GO:0002213	defense response to insect	BP	11.9145	1.68659	0.561863	3.00178	0.00268407	0.0214582	Post			GO:0002196	Ser-tRNA(Ala) hydrolase activity	MF	355.652	0.130978	0.110359	1.18683	0.235293	0.290635	Non-differential
GO:0002209	behavioral defense response	BP	13.3225	-0.108993	0.343729	-0.31709	0.751175	0.810562	Non-differential			GO:0002215	defense response to nematode	BP	6.56852	-0.925759	0.804139	-1.15124	0.249632	0.411391	Non-differential			GO:0002197	xanthine dehydrogenase complex	CC	33.9448	1.68921	0.269558	6.26658	3.69059e-10	1.76328e-09	Pre
GO:0002213	defense response to insect	BP	7.89196	0.556951	0.515489	1.08043	0.27995	0.37831	Non-differential			GO:0002218	activation of innate immune response	BP	390.329	-0.55444	0.188939	-2.93449	0.00334094	0.024256	Active			GO:0002199	zona pellucida receptor complex	CC	0.794803	1.72481	1.29996	1.32682	0.18457	0.233699	Non-differential
GO:0002215	defense response to nematode	BP	23.9748	1.26547	0.387318	3.26726	0.00108594	0.00336658	Pre			GO:0002220	innate immune response activating cell surface receptor signaling pathway	BP	17.4367	-0.879593	0.567341	-1.55038	0.121051	0.257243	Non-differential			GO:0002200	somatic diversification of immune receptors	BP	16.2281	1.05919	0.284618	3.72144	0.000198088	0.000423019	Pre
GO:0002218	activation of innate immune response	BP	679.235	0.294945	0.122723	2.40334	0.0162463	0.034528	Pre			GO:0002221	pattern recognition receptor signaling pathway	BP	39.9047	0.0223387	0.320871	0.0696189	0.944497	0.968687	Non-differential			GO:0002204	somatic recombination of immunoglobulin genes involved in immune response	BP	7.55382	1.57194	0.452038	3.47746	0.000506197	0.00101382	Pre
GO:0002220	innate immune response activating cell surface receptor signaling pathway	BP	21.0532	-0.727108	0.331619	-2.1926	0.0283364	0.0557214	Non-differential			GO:0002223	stimulatory C-type lectin receptor signaling pathway	BP	17.4367	-0.879593	0.567341	-1.55038	0.121051	0.257243	Non-differential			GO:0002206	gene conversion of immunoglobulin genes	BP	4.92439	3.06232	0.685655	4.46627	7.95956e-06	2.06686e-05	Pre
GO:0002221	pattern recognition receptor signaling pathway	BP	47.7502	0.0523722	0.196517	0.266503	0.789852	0.841106	Non-differential			GO:0002224	toll-like receptor signaling pathway	BP	38.2031	0.0752476	0.331983	0.226661	0.820688	0.890228	Non-differential			GO:0002208	somatic diversification of immunoglobulins involved in immune response	BP	7.55382	1.57194	0.452038	3.47746	0.000506197	0.00101382	Pre
GO:0002223	stimulatory C-type lectin receptor signaling pathway	BP	21.0532	-0.727108	0.331619	-2.1926	0.0283364	0.0557214	Non-differential			GO:0002225	positive regulation of antimicrobial peptide production	BP	45.3551	1.39679	0.33478	4.17227	3.01576e-05	0.00105152	Post			GO:0002209	behavioral defense response	BP	16.8783	-0.569112	0.364648	-1.56072	0.11859	0.156367	Non-differential
GO:0002224	toll-like receptor signaling pathway	BP	46.691	0.129585	0.193015	0.671373	0.501983	0.595205	Non-differential			GO:0002227	innate immune response in mucosa	BP	0.700448	-3.00819	2.44889	-1.22839	0.219302	1	Non-differential			GO:0002213	defense response to insect	BP	14.0367	-1.06708	0.327614	-3.25713	0.00112547	0.00213573	Post
GO:0002225	positive regulation of antimicrobial peptide production	BP	24.4161	-0.185377	0.255931	-0.724324	0.468867	0.565539	Non-differential			GO:0002228	natural killer cell mediated immunity	BP	63.3319	-0.174255	0.64935	-0.268354	0.788427	0.866685	Non-differential			GO:0002215	defense response to nematode	BP	20.2665	2.30624	0.402371	5.73163	9.94698e-09	3.90914e-08	Pre
GO:0002227	innate immune response in mucosa	BP	3.80096	0.799972	0.719953	1.11114	0.266506	0.363547	Non-differential			GO:0002229	defense response to oomycetes	BP	23.2936	-0.975028	0.440504	-2.21344	0.0268676	0.0958828	Non-differential			GO:0002218	activation of innate immune response	BP	606.376	0.895383	0.109661	8.165	3.21441e-16	3.51978e-15	Pre
GO:0002228	natural killer cell mediated immunity	BP	162.196	1.27724	0.31907	4.003	6.25e-05	0.00029102	Pre			GO:0002230	positive regulation of defense response to virus by host	BP	15.7438	-1.1936	0.636261	-1.87595	0.0606616	0.162907	Non-differential			GO:0002220	innate immune response activating cell surface receptor signaling pathway	BP	17.0236	0.145847	0.321239	0.454013	0.649819	0.708278	Non-differential
GO:0002229	defense response to oomycetes	BP	36.8802	-0.239678	0.195004	-1.22909	0.219037	0.30993	Non-differential			GO:0002237	response to molecule of bacterial origin	BP	2228.26	0.202486	0.118399	1.7102	0.0872284	0.207351	Non-differential			GO:0002221	pattern recognition receptor signaling pathway	BP	49.9686	0.0569859	0.176518	0.322834	0.746821	0.792456	Non-differential
GO:0002230	positive regulation of defense response to virus by host	BP	48.2573	0.886935	0.255612	3.46985	0.00052076	0.00179504	Pre			GO:0002238	response to molecule of fungal origin	BP	5.69787	-0.277609	1.12531	-0.246695	0.805144	0.879302	Non-differential			GO:0002223	stimulatory C-type lectin receptor signaling pathway	BP	17.0236	0.145847	0.321239	0.454013	0.649819	0.708278	Non-differential
GO:0002237	response to molecule of bacterial origin	BP	2761.28	0.252542	0.066489	3.79826	0.00014572	0.00060274	Pre			GO:0002239	response to oomycetes	BP	32.1846	-0.76218	0.353605	-2.15545	0.0311264	0.105917	Non-differential			GO:0002224	toll-like receptor signaling pathway	BP	49.3664	0.092366	0.190447	0.484996	0.627679	0.688042	Non-differential
GO:0002238	response to molecule of fungal origin	BP	2.71313	-4.2833	1.11656	-3.83615	0.00012498	0.00052706	Active			GO:0002244	hematopoietic progenitor cell differentiation	BP	232.126	0.696598	0.332584	2.0945	0.0362151	0.116705	Non-differential			GO:0002225	positive regulation of antimicrobial peptide production	BP	45.3832	-1.53953	0.187363	-8.21681	2.08979e-16	2.3521e-15	Post
GO:0002239	response to oomycetes	BP	50.3487	-0.120176	0.169859	-0.707506	0.479252	0.573659	Non-differential			GO:0002250	adaptive immune response	BP	93.7921	-2.67112	0.542001	-4.92826	8.29664e-07	8.91267e-05	Active			GO:0002227	innate immune response in mucosa	BP	2.77527	4.1302	0.89894	4.59452	4.33749e-06	1.17028e-05	Pre
GO:0002244	hematopoietic progenitor cell differentiation	BP	119.525	-1.2953	0.261539	-4.9526	7.32e-07	6.84e-06	Active			GO:0002251	organ or tissue specific immune response	BP	1.05638	-2.55719	1.99256	-1.28337	0.199362	1	Non-differential			GO:0002228	natural killer cell mediated immunity	BP	149.849	1.50792	0.36084	4.17893	2.92879e-05	7.04641e-05	Pre
GO:0002250	adaptive immune response	BP	130.589	-1.57352	0.523311	-3.00686	0.00263965	0.00719663	Active			GO:0002252	immune effector process	BP	3879.2	-0.484717	0.123039	-3.93952	8.16434e-05	0.00187345	Active			GO:0002229	defense response to oomycetes	BP	29.8738	0.789012	0.247778	3.18436	0.00145077	0.00269543	Pre
GO:0002251	organ or tissue specific immune response	BP	5.70839	1.07214	0.658911	1.62715	0.103706	0.168051	Non-differential			GO:0002253	activation of immune response	BP	597.373	-0.155903	0.164565	-0.947366	0.343452	0.505692	Non-differential			GO:0002230	positive regulation of defense response to virus by host	BP	39.3184	2.18003	0.358254	6.08515	1.16381e-09	5.15618e-09	Pre
GO:0002252	immune effector process	BP	4406.24	-0.56927	0.0943132	-6.03595	1.58e-09	4.2e-08	Active			GO:0002254	kinin cascade	BP	1.55904	-2.72126	1.25921	-2.16108	0.0306889	0.104868	Non-differential			GO:0002237	response to molecule of bacterial origin	BP	2979.17	0.0929925	0.0676587	1.37444	0.169306	0.216355	Non-differential
GO:0002253	activation of immune response	BP	875.794	0.267849	0.0996615	2.68759	0.00719706	0.0169943	Pre			GO:0002260	lymphocyte homeostasis	BP	17.5534	-0.565854	0.449941	-1.25762	0.20853	0.364836	Non-differential			GO:0002238	response to molecule of fungal origin	BP	2.95264	-3.97356	1.14618	-3.46679	0.00052671	0.00105204	Post
GO:0002254	kinin cascade	BP	4.98796	0.415095	0.604804	0.686329	0.492506	0.586305	Non-differential			GO:0002262	myeloid cell homeostasis	BP	175.643	-0.0111116	0.400327	-0.0277564	0.977856	0.987322	Non-differential			GO:0002239	response to oomycetes	BP	42.8548	0.695406	0.181155	3.83873	0.000123673	0.000271509	Pre
GO:0002260	lymphocyte homeostasis	BP	40.9511	0.781635	0.290318	2.69234	0.00709519	0.01678	Pre			GO:0002263	cell activation involved in immune response	BP	2730.85	-0.211632	0.152285	-1.38971	0.164617	0.312941	Non-differential			GO:0002244	hematopoietic progenitor cell differentiation	BP	194.28	-1.93722	0.16398	-11.8138	3.31321e-32	2.37778e-30	Post
GO:0002262	myeloid cell homeostasis	BP	352.486	0.962049	0.183937	5.23033	1.69e-07	1.99e-06	Pre			GO:0002265	astrocyte activation involved in immune response	BP	0.667675	-1.49199	2.2235	-0.671009	0.502215	1	Non-differential			GO:0002250	adaptive immune response	BP	64.9516	1.13985	0.169018	6.74393	1.54157e-11	8.97703e-11	Pre
GO:0002263	cell activation involved in immune response	BP	3155.62	-0.275478	0.110086	-2.50239	0.0123359	0.0271981	Active			GO:0002266	follicular dendritic cell activation	BP	71.8694	-3.2971	0.942617	-3.49781	0.000469086	0.00672695	Active			GO:0002251	organ or tissue specific immune response	BP	4.40413	3.94575	0.858787	4.59456	4.33659e-06	1.17019e-05	Pre
GO:0002265	astrocyte activation involved in immune response	BP	1.49068	0.0372325	1.00639	0.0369961	0.970488	0.979169	Non-differential			GO:0002268	follicular dendritic cell differentiation	BP	71.8694	-3.2971	0.942617	-3.49781	0.000469086	0.00672695	Active			GO:0002252	immune effector process	BP	4090.15	-0.0357121	0.0724112	-0.493186	0.621881	0.682631	Non-differential
GO:0002266	follicular dendritic cell activation	BP	67.8008	-4.52831	0.828362	-5.46658	4.59e-08	6.86e-07	Active			GO:0002274	myeloid leukocyte activation	BP	2651.52	-0.14663	0.137913	-1.0632	0.287689	0.450794	Non-differential			GO:0002253	activation of immune response	BP	855.716	0.473954	0.0809479	5.85504	4.76885e-09	1.9551e-08	Pre
GO:0002268	follicular dendritic cell differentiation	BP	67.8008	-4.52831	0.828362	-5.46658	4.59e-08	6.86e-07	Active			GO:0002275	myeloid cell activation involved in immune response	BP	2626.35	-0.152289	0.138674	-1.09818	0.272127	0.435608	Non-differential			GO:0002254	kinin cascade	BP	3.45323	3.16158	0.828232	3.81726	0.00013494	0.000294955	Pre
GO:0002274	myeloid leukocyte activation	BP	3075.57	-0.207828	0.0967508	-2.14808	0.0317078	0.0613978	Non-differential			GO:0002276	basophil activation involved in immune response	BP	0.452686	-0.886795	2.93594	-0.302048	0.762616	1	Non-differential			GO:0002260	lymphocyte homeostasis	BP	36.4503	1.43857	0.241914	5.9466	2.7377e-09	1.15692e-08	Pre
GO:0002275	myeloid cell activation involved in immune response	BP	3050.05	-0.21025	0.0981322	-2.14252	0.0321517	0.0621164	Non-differential			GO:0002279	mast cell activation involved in immune response	BP	2.28554	-1.35424	0.913311	-1.48279	0.138131	0.280354	Non-differential			GO:0002262	myeloid cell homeostasis	BP	339.687	1.04135	0.211429	4.9253	8.42292e-07	2.53044e-06	Pre
GO:0002276	basophil activation involved in immune response	BP	3.05281	2.05784	0.95309	2.15913	0.0308404	0.0599014	Non-differential			GO:0002281	macrophage activation involved in immune response	BP	0.247034	-1.27737	3.24024	-0.394222	0.693417	1	Non-differential			GO:0002263	cell activation involved in immune response	BP	3145.43	-0.0201369	0.0946456	-0.212761	0.831514	0.864068	Non-differential
GO:0002279	mast cell activation involved in immune response	BP	1.72928	-3.22047	1.02515	-3.14147	0.00168104	0.00486323	Active			GO:0002283	neutrophil activation involved in immune response	BP	2623.36	-0.150966	0.138975	-1.08628	0.277354	0.441072	Non-differential			GO:0002265	astrocyte activation involved in immune response	BP	1.18723	1.74516	1.03668	1.68342	0.0922947	0.124876	Non-differential
GO:0002281	macrophage activation involved in immune response	BP	3.81948	2.95517	1.04288	2.83366	0.00460183	0.011584	Pre			GO:0002285	lymphocyte activation involved in immune response	BP	104.749	-1.66082	0.605336	-2.74363	0.00607645	0.0355318	Active			GO:0002266	follicular dendritic cell activation	BP	14.2042	-1.20455	0.31552	-3.81767	0.000134718	0.000294563	Post
GO:0002283	neutrophil activation involved in immune response	BP	3041.38	-0.212739	0.0988516	-2.1521	0.0313891	0.0608829	Non-differential			GO:0002286	T cell activation involved in immune response	BP	94.9033	-1.8745	0.668706	-2.80318	0.00506014	0.0317984	Active			GO:0002268	follicular dendritic cell differentiation	BP	14.2042	-1.20455	0.31552	-3.81767	0.000134718	0.000294563	Post
GO:0002285	lymphocyte activation involved in immune response	BP	104.972	-2.06557	0.594602	-3.47387	0.00051301	0.00177111	Active			GO:0002287	alpha-beta T cell activation involved in immune response	BP	92.6784	-1.90655	0.681676	-2.79686	0.00516014	0.0321769	Active			GO:0002274	myeloid leukocyte activation	BP	3113.09	-0.0170049	0.0961314	-0.176892	0.859593	0.888451	Non-differential
GO:0002286	T cell activation involved in immune response	BP	85.9081	-2.811	0.676237	-4.15683	3.23e-05	0.00016726	Active			GO:0002291	T cell activation via T cell receptor contact with antigen bound to MHC molecule on antigen presenting cell	BP	0.823238	0.0763921	1.61471	0.04731	0.962266	1	Non-differential			GO:0002275	myeloid cell activation involved in immune response	BP	3082.55	-0.0138288	0.0967387	-0.14295	0.88633	0.910556	Non-differential
GO:0002287	alpha-beta T cell activation involved in immune response	BP	81.0004	-3.08118	0.692593	-4.44876	8.64e-06	5.47e-05	Active			GO:0002292	T cell differentiation involved in immune response	BP	92.6784	-1.90655	0.681676	-2.79686	0.00516014	0.0321769	Active			GO:0002276	basophil activation involved in immune response	BP	2.5865	3.12341	0.890671	3.5068	0.000453528	0.000914828	Pre
GO:0002291	T cell activation via T cell receptor contact with antigen bound to MHC molecule on antigen presenting cell	BP	0.549352	-1.39802	1.5769	-0.886566	0.375313	0.477739	Non-differential			GO:0002293	alpha-beta T cell differentiation involved in immune response	BP	92.6784	-1.90655	0.681676	-2.79686	0.00516014	0.0321769	Active			GO:0002279	mast cell activation involved in immune response	BP	1.10327	-1.81099	0.980105	-1.84776	0.0646375	0.0901881	Non-differential
GO:0002292	T cell differentiation involved in immune response	BP	81.0004	-3.08118	0.692593	-4.44876	8.64e-06	5.47e-05	Active			GO:0002294	CD4-positive, alpha-beta T cell differentiation involved in immune response	BP	92.6784	-1.90655	0.681676	-2.79686	0.00516014	0.0321769	Active			GO:0002281	macrophage activation involved in immune response	BP	3.23544	4.33111	0.897816	4.82406	1.40667e-06	4.11318e-06	Pre
GO:0002293	alpha-beta T cell differentiation involved in immune response	BP	81.0004	-3.08118	0.692593	-4.44876	8.64e-06	5.47e-05	Active			GO:0002309	T cell proliferation involved in immune response	BP	0.0890999	-1.12514	3.25648	-0.345509	0.729712	1	Non-differential			GO:0002283	neutrophil activation involved in immune response	BP	3075.56	-0.0176494	0.0970784	-0.181806	0.855735	0.884907	Non-differential
GO:0002294	CD4-positive, alpha-beta T cell differentiation involved in immune response	BP	81.0004	-3.08118	0.692593	-4.44876	8.64e-06	5.47e-05	Active			GO:0002312	B cell activation involved in immune response	BP	79.6798	-2.78224	0.664977	-4.18397	2.86459e-05	0.00101563	Active			GO:0002285	lymphocyte activation involved in immune response	BP	62.5868	-0.360044	0.171119	-2.10406	0.0353733	0.0519009	Non-differential
GO:0002309	T cell proliferation involved in immune response	BP	0.34461	-0.174325	2.52629	-0.0690043	0.944986	1	Non-differential			GO:0002313	mature B cell differentiation involved in immune response	BP	75.9882	-2.9165	0.745035	-3.91458	9.05625e-05	0.0020258	Active			GO:0002286	T cell activation involved in immune response	BP	43.4541	-0.887845	0.214679	-4.13569	3.53884e-05	8.41193e-05	Post
GO:0002312	B cell activation involved in immune response	BP	82.809	-2.96813	0.684625	-4.33541	1.45e-05	8.43e-05	Active			GO:0002314	germinal center B cell differentiation	BP	1.67294	-0.816965	1.58677	-0.514862	0.60665	0.736901	Non-differential			GO:0002287	alpha-beta T cell activation involved in immune response	BP	39.1968	-1.12237	0.226143	-4.9631	6.93766e-07	2.11133e-06	Post
GO:0002313	mature B cell differentiation involved in immune response	BP	73.9505	-3.61916	0.789139	-4.58622	4.51e-06	3.18e-05	Active			GO:0002315	marginal zone B cell differentiation	BP	74.3153	-2.98454	0.77087	-3.87165	0.000108103	0.00233097	Active			GO:0002291	T cell activation via T cell receptor contact with antigen bound to MHC molecule on antigen presenting cell	BP	0.6724	-1.40285	1.32597	-1.05798	0.290064	0.350141	Non-differential
GO:0002314	germinal center B cell differentiation	BP	8.63083	2.04945	0.691385	2.96427	0.00303404	0.00807883	Pre			GO:0002318	myeloid progenitor cell differentiation	BP	7.72284	-1.14553	0.799847	-1.43219	0.152089	0.297423	Non-differential			GO:0002292	T cell differentiation involved in immune response	BP	39.1968	-1.12237	0.226143	-4.9631	6.93766e-07	2.11133e-06	Post
GO:0002315	marginal zone B cell differentiation	BP	65.3197	-5.24406	0.866723	-6.05044	1.44e-09	3.91e-08	Active			GO:0002320	lymphoid progenitor cell differentiation	BP	0.722101	-3.60001	2.91075	-1.2368	0.216162	1	Non-differential			GO:0002293	alpha-beta T cell differentiation involved in immune response	BP	39.1968	-1.12237	0.226143	-4.9631	6.93766e-07	2.11133e-06	Post
GO:0002318	myeloid progenitor cell differentiation	BP	4.71025	-5.54213	1.12424	-4.92965	8.24e-07	7.49e-06	Active			GO:0002327	immature B cell differentiation	BP	0.611074	1.20165	2.83371	0.424056	0.671525	1	Non-differential			GO:0002294	CD4-positive, alpha-beta T cell differentiation involved in immune response	BP	39.1968	-1.12237	0.226143	-4.9631	6.93766e-07	2.11133e-06	Post
GO:0002320	lymphoid progenitor cell differentiation	BP	2.72255	0.0197517	0.810356	0.0243741	0.980554	0.985021	Non-differential			GO:0002328	pro-B cell differentiation	BP	0.722101	-3.60001	2.91075	-1.2368	0.216162	1	Non-differential			GO:0002309	T cell proliferation involved in immune response	BP	0.218698	1.01198	3.08191	0.328361	0.742639	0.789722	Non-differential
GO:0002327	immature B cell differentiation	BP	0.0892763	-1.50068	3.35257	-0.447622	0.654426	1	Non-differential			GO:0002329	pre-B cell differentiation	BP	0.611074	1.20165	2.83371	0.424056	0.671525	1	Non-differential			GO:0002312	B cell activation involved in immune response	BP	29.3342	-0.139872	0.196636	-0.711326	0.476883	0.543932	Non-differential
GO:0002328	pro-B cell differentiation	BP	2.72255	0.0197517	0.810356	0.0243741	0.980554	0.985021	Non-differential			GO:0002331	pre-B cell allelic exclusion	BP	0.611074	1.20165	2.83371	0.424056	0.671525	1	Non-differential			GO:0002313	mature B cell differentiation involved in immune response	BP	21.7804	-0.65169	0.241031	-2.70376	0.00685607	0.0114957	Post
GO:0002329	pre-B cell differentiation	BP	0.0892763	-1.50068	3.35257	-0.447622	0.654426	1	Non-differential			GO:0002335	mature B cell differentiation	BP	75.9882	-2.9165	0.745035	-3.91458	9.05625e-05	0.0020258	Active			GO:0002314	germinal center B cell differentiation	BP	7.36053	2.91338	0.627951	4.6395	3.49257e-06	9.63264e-06	Pre
GO:0002331	pre-B cell allelic exclusion	BP	0.0892763	-1.50068	3.35257	-0.447622	0.654426	1	Non-differential			GO:0002347	response to tumor cell	BP	9.21043	0.61112	0.701136	0.871615	0.383418	0.54436	Non-differential			GO:0002315	marginal zone B cell differentiation	BP	14.4199	-2.22991	0.295621	-7.54315	4.58766e-14	3.73782e-13	Post
GO:0002335	mature B cell differentiation	BP	73.9505	-3.61916	0.789139	-4.58622	4.51e-06	3.18e-05	Active			GO:0002353	plasma kallikrein-kinin cascade	BP	1.55904	-2.72126	1.25921	-2.16108	0.0306889	0.104868	Non-differential			GO:0002318	myeloid progenitor cell differentiation	BP	2.9885	-4.30246	0.826559	-5.20527	1.9372e-07	6.32838e-07	Post
GO:0002347	response to tumor cell	BP	7.70787	-0.170398	0.478894	-0.355816	0.721978	0.78632	Non-differential			GO:0002357	defense response to tumor cell	BP	9.21043	0.61112	0.701136	0.871615	0.383418	0.54436	Non-differential			GO:0002320	lymphoid progenitor cell differentiation	BP	1.71875	3.91908	0.977519	4.00921	6.09218e-05	0.000139764	Pre
GO:0002353	plasma kallikrein-kinin cascade	BP	4.98796	0.415095	0.604804	0.686329	0.492506	0.586305	Non-differential			GO:0002360	T cell lineage commitment	BP	7.72284	-1.14553	0.799847	-1.43219	0.152089	0.297423	Non-differential			GO:0002327	immature B cell differentiation	BP	0.430866	-2.5947	2.9448	-0.881111	0.378258	0.443374	Non-differential
GO:0002357	defense response to tumor cell	BP	7.70787	-0.170398	0.478894	-0.355816	0.721978	0.78632	Non-differential			GO:0002366	leukocyte activation involved in immune response	BP	2730.18	-0.21136	0.152405	-1.38683	0.165493	0.31413	Non-differential			GO:0002328	pro-B cell differentiation	BP	1.71875	3.91908	0.977519	4.00921	6.09218e-05	0.000139764	Pre
GO:0002360	T cell lineage commitment	BP	4.71025	-5.54213	1.12424	-4.92965	8.24e-07	7.49e-06	Active			GO:0002367	cytokine production involved in immune response	BP	1.198	-2.68556	1.6964	-1.5831	0.1134	0.246354	Non-differential			GO:0002329	pre-B cell differentiation	BP	0.430866	-2.5947	2.9448	-0.881111	0.378258	0.443374	Non-differential
GO:0002366	leukocyte activation involved in immune response	BP	3154.13	-0.275747	0.110223	-2.50172	0.0123593	0.0272466	Active			GO:0002368	B cell cytokine production	BP	1.1089	-2.53421	1.71884	-1.47438	0.14038	0.283351	Non-differential			GO:0002331	pre-B cell allelic exclusion	BP	0.430866	-2.5947	2.9448	-0.881111	0.378258	0.443374	Non-differential
GO:0002367	cytokine production involved in immune response	BP	5.48624	1.10908	0.701648	1.58068	0.113951	0.181668	Non-differential			GO:0002369	T cell cytokine production	BP	0.0890999	-1.12514	3.25648	-0.345509	0.729712	1	Non-differential			GO:0002335	mature B cell differentiation	BP	21.7804	-0.65169	0.241031	-2.70376	0.00685607	0.0114957	Post
GO:0002368	B cell cytokine production	BP	5.14163	1.19023	0.720489	1.65197	0.0985398	0.161291	Non-differential			GO:0002376	immune system process	BP	6330.43	-0.448853	0.122373	-3.66791	0.000244539	0.0042305	Active			GO:0002347	response to tumor cell	BP	10.1165	-0.714706	0.434323	-1.64556	0.0998535	0.133916	Non-differential
GO:0002369	T cell cytokine production	BP	0.34461	-0.174325	2.52629	-0.0690043	0.944986	1	Non-differential			GO:0002377	immunoglobulin production	BP	10.2461	-0.656387	0.597854	-1.09791	0.272246	0.435608	Non-differential			GO:0002353	plasma kallikrein-kinin cascade	BP	3.45323	3.16158	0.828232	3.81726	0.00013494	0.000294955	Pre
GO:0002376	immune system process	BP	7769.54	-0.357518	0.0749055	-4.77292	1.82e-06	1.47e-05	Active			GO:0002381	immunoglobulin production involved in immunoglobulin-mediated immune response	BP	3.69163	-0.873108	0.908618	-0.960919	0.336593	0.499791	Non-differential			GO:0002357	defense response to tumor cell	BP	10.1165	-0.714706	0.434323	-1.64556	0.0998535	0.133916	Non-differential
GO:0002377	immunoglobulin production	BP	23.5759	0.611267	0.324714	1.88248	0.0597709	0.106098	Non-differential			GO:0002385	mucosal immune response	BP	1.05638	-2.55719	1.99256	-1.28337	0.199362	1	Non-differential			GO:0002360	T cell lineage commitment	BP	2.9885	-4.30246	0.826559	-5.20527	1.9372e-07	6.32838e-07	Post
GO:0002381	immunoglobulin production involved in immunoglobulin-mediated immune response	BP	8.85853	0.583823	0.514964	1.13372	0.256914	0.35261	Non-differential			GO:0002407	dendritic cell chemotaxis	BP	2.97085	-1.77446	0.83954	-2.11361	0.0345482	0.112869	Non-differential			GO:0002366	leukocyte activation involved in immune response	BP	3144.24	-0.0206613	0.0946804	-0.218221	0.827257	0.860951	Non-differential
GO:0002385	mucosal immune response	BP	5.70839	1.07214	0.658911	1.62715	0.103706	0.168051	Non-differential			GO:0002418	immune response to tumor cell	BP	3.77823	1.68866	1.00134	1.6864	0.0917185	0.214054	Non-differential			GO:0002367	cytokine production involved in immune response	BP	4.09173	3.80781	0.891528	4.2711	1.94512e-05	4.81302e-05	Pre
GO:0002407	dendritic cell chemotaxis	BP	3.54074	-1.56715	0.6682	-2.34533	0.0190105	0.0396513	Active			GO:0002428	antigen processing and presentation of peptide antigen via MHC class Ib	BP	0.423034	-2.85097	3.18376	-0.895471	0.370535	1	Non-differential			GO:0002368	B cell cytokine production	BP	3.87303	3.72158	0.894807	4.15909	3.19517e-05	7.63734e-05	Pre
GO:0002418	immune response to tumor cell	BP	1.62546	-0.248427	0.912174	-0.272346	0.785356	0.838183	Non-differential			GO:0002429	immune response-activating cell surface receptor signaling pathway	BP	96.9041	0.125809	0.427856	0.294044	0.768725	0.856521	Non-differential			GO:0002369	T cell cytokine production	BP	0.218698	1.01198	3.08191	0.328361	0.742639	0.789722	Non-differential
GO:0002428	antigen processing and presentation of peptide antigen via MHC class Ib	BP	2.36493	0.660313	1.04603	0.631256	0.527873	0.619096	Non-differential			GO:0002430	complement receptor mediated signaling pathway	BP	0.562707	-0.244668	2.85285	-0.0857625	0.931655	1	Non-differential			GO:0002376	immune system process	BP	7231.62	0.141913	0.0469503	3.02263	0.00250589	0.00449481	Pre
GO:0002429	immune response-activating cell surface receptor signaling pathway	BP	118.509	0.155701	0.148715	1.04698	0.295111	0.393563	Non-differential			GO:0002431	Fc receptor mediated stimulatory signaling pathway	BP	8.22295	-1.53721	0.604673	-2.54222	0.0110152	0.053193	Non-differential			GO:0002377	immunoglobulin production	BP	20.7306	1.39114	0.245579	5.66471	1.47276e-08	5.66623e-08	Pre
GO:0002430	complement receptor mediated signaling pathway	BP	0.773454	-0.162202	1.37912	-0.117613	0.906375	0.931529	Non-differential			GO:0002433	immune response-regulating cell surface receptor signaling pathway involved in phagocytosis	BP	8.22295	-1.53721	0.604673	-2.54222	0.0110152	0.053193	Non-differential			GO:0002381	immunoglobulin production involved in immunoglobulin-mediated immune response	BP	7.55382	1.57194	0.452038	3.47746	0.000506197	0.00101382	Pre
GO:0002431	Fc receptor mediated stimulatory signaling pathway	BP	26.4099	0.721772	0.316121	2.28322	0.0224175	0.04559	Pre			GO:0002437	inflammatory response to antigenic stimulus	BP	385.984	-0.663733	0.394089	-1.68422	0.092139	0.214728	Non-differential			GO:0002385	mucosal immune response	BP	4.40413	3.94575	0.858787	4.59456	4.33659e-06	1.17019e-05	Pre
GO:0002433	immune response-regulating cell surface receptor signaling pathway involved in phagocytosis	BP	26.4099	0.721772	0.316121	2.28322	0.0224175	0.04559	Pre			GO:0002438	acute inflammatory response to antigenic stimulus	BP	3.20104	-3.98409	1.28929	-3.09014	0.00200064	0.017791	Active			GO:0002407	dendritic cell chemotaxis	BP	2.27313	0.277121	0.702305	0.394587	0.693147	0.745639	Non-differential
GO:0002437	inflammatory response to antigenic stimulus	BP	422.546	-0.828246	0.205772	-4.02507	5.7e-05	0.00026964	Active			GO:0002439	chronic inflammatory response to antigenic stimulus	BP	382.501	-0.645113	0.398128	-1.62037	0.105154	0.234693	Non-differential			GO:0002418	immune response to tumor cell	BP	3.6695	-1.89124	0.635162	-2.97756	0.00290549	0.00517238	Post
GO:0002438	acute inflammatory response to antigenic stimulus	BP	15.7244	0.791089	0.37022	2.13681	0.0326135	0.0629405	Non-differential			GO:0002440	production of molecular mediator of immune response	BP	11.5959	-0.904332	0.598458	-1.5111	0.130762	0.270948	Non-differential			GO:0002428	antigen processing and presentation of peptide antigen via MHC class Ib	BP	1.66811	3.83294	1.07068	3.57992	0.000343694	0.00070734	Pre
GO:0002439	chronic inflammatory response to antigenic stimulus	BP	406.095	-0.89199	0.213352	-4.18084	2.9e-05	0.00015231	Active			GO:0002443	leukocyte mediated immunity	BP	2845	-0.236655	0.156186	-1.51521	0.129718	0.269283	Non-differential			GO:0002429	immune response-activating cell surface receptor signaling pathway	BP	125.234	0.0919825	0.259579	0.354353	0.723074	0.772988	Non-differential
GO:0002440	production of molecular mediator of immune response	BP	33.4774	0.858302	0.300714	2.85421	0.00431438	0.0109619	Pre			GO:0002444	myeloid leukocyte mediated immunity	BP	2699.95	-0.165667	0.13817	-1.199	0.230526	0.390081	Non-differential			GO:0002430	complement receptor mediated signaling pathway	BP	0.77024	0.235421	1.44713	0.162681	0.87077	0.89766	Non-differential
GO:0002443	leukocyte mediated immunity	BP	3393.77	-0.227759	0.110296	-2.06497	0.0389258	0.0732359	Non-differential			GO:0002446	neutrophil mediated immunity	BP	2696.5	-0.16568	0.138308	-1.19791	0.230952	0.390581	Non-differential			GO:0002431	Fc receptor mediated stimulatory signaling pathway	BP	20.9433	2.39235	0.293325	8.15597	3.46397e-16	3.76901e-15	Pre
GO:0002444	myeloid leukocyte mediated immunity	BP	3151.64	-0.21167	0.0976467	-2.16771	0.0301805	0.0587638	Non-differential			GO:0002448	mast cell mediated immunity	BP	93.7242	0.341174	0.249072	1.36978	0.170755	0.320768	Non-differential			GO:0002433	immune response-regulating cell surface receptor signaling pathway involved in phagocytosis	BP	20.9433	2.39235	0.293325	8.15597	3.46397e-16	3.76901e-15	Pre
GO:0002446	neutrophil mediated immunity	BP	3148.89	-0.210756	0.0978027	-2.15491	0.0311691	0.06051	Non-differential			GO:0002449	lymphocyte mediated immunity	BP	149.065	-1.53972	0.505872	-3.04369	0.00233699	0.0194329	Active			GO:0002437	inflammatory response to antigenic stimulus	BP	369.654	-0.103154	0.207157	-0.497951	0.618518	0.679845	Non-differential
GO:0002448	mast cell mediated immunity	BP	103.905	0.122202	0.151396	0.807167	0.41957	0.520373	Non-differential			GO:0002455	humoral immune response mediated by circulating immunoglobulin	BP	72.5342	-3.4266	0.717514	-4.77565	1.79124e-06	0.000149198	Active			GO:0002438	acute inflammatory response to antigenic stimulus	BP	11.2811	4.96516	0.730188	6.79985	1.0473e-11	6.23449e-11	Pre
GO:0002449	lymphocyte mediated immunity	BP	256.075	-0.375318	0.397685	-0.943758	0.345293	0.446683	Non-differential			GO:0002456	T cell mediated immunity	BP	9.50699	-0.434584	0.547415	-0.793885	0.427263	0.583429	Non-differential			GO:0002439	chronic inflammatory response to antigenic stimulus	BP	357.522	-0.184602	0.208344	-0.886046	0.375593	0.441175	Non-differential
GO:0002455	humoral immune response mediated by circulating immunoglobulin	BP	74.3042	-3.66881	0.7239	-5.06811	4.02e-07	4.09e-06	Active			GO:0002460	adaptive immune response based on somatic recombination of immune receptors built from immunoglobulin superfamily domains	BP	91.0788	-2.71208	0.556117	-4.87681	1.07816e-06	0.000105695	Active			GO:0002440	production of molecular mediator of immune response	BP	28.3932	1.88421	0.228753	8.23689	1.76752e-16	2.00361e-15	Pre
GO:0002456	T cell mediated immunity	BP	10.7172	-0.48308	0.415961	-1.16136	0.245497	0.340009	Non-differential			GO:0002467	germinal center formation	BP	75.1803	-3.29505	0.681694	-4.83362	1.34069e-06	0.000122091	Active			GO:0002443	leukocyte mediated immunity	BP	3347.73	0.0524989	0.097192	0.540157	0.589089	0.652547	Non-differential
GO:0002460	adaptive immune response based on somatic recombination of immune receptors built from immunoglobulin superfamily domains	BP	128.502	-1.54839	0.538234	-2.8768	0.0040173	0.0103109	Active			GO:0002474	antigen processing and presentation of peptide antigen via MHC class I	BP	21.9255	-1.09391	0.626221	-1.74685	0.0806631	0.196911	Non-differential			GO:0002444	myeloid leukocyte mediated immunity	BP	3172.59	-0.00189791	0.0968308	-0.0196003	0.984362	0.989068	Non-differential
GO:0002467	germinal center formation	BP	98.3674	-2.10048	0.664731	-3.1599	0.00157822	0.00462876	Active			GO:0002475	antigen processing and presentation via MHC class Ib	BP	0.423034	-2.85097	3.18376	-0.895471	0.370535	1	Non-differential			GO:0002446	neutrophil mediated immunity	BP	3169.62	-0.0009859	0.0968105	-0.0101838	0.991875	0.994082	Non-differential
GO:0002474	antigen processing and presentation of peptide antigen via MHC class I	BP	47.6374	0.279789	0.226281	1.23646	0.216286	0.306944	Non-differential			GO:0002476	antigen processing and presentation of endogenous peptide antigen via MHC class Ib	BP	0.423034	-2.85097	3.18376	-0.895471	0.370535	1	Non-differential			GO:0002448	mast cell mediated immunity	BP	118.03	-0.150339	0.107312	-1.40096	0.161227	0.207277	Non-differential
GO:0002475	antigen processing and presentation via MHC class Ib	BP	2.36493	0.660313	1.04603	0.631256	0.527873	0.619096	Non-differential			GO:0002477	antigen processing and presentation of exogenous peptide antigen via MHC class Ib	BP	0.423034	-2.85097	3.18376	-0.895471	0.370535	1	Non-differential			GO:0002449	lymphocyte mediated immunity	BP	185.461	1.20492	0.24202	4.97859	6.40479e-07	1.95755e-06	Pre
GO:0002476	antigen processing and presentation of endogenous peptide antigen via MHC class Ib	BP	2.36493	0.660313	1.04603	0.631256	0.527873	0.619096	Non-differential			GO:0002478	antigen processing and presentation of exogenous peptide antigen	BP	38.8171	-0.181224	0.328881	-0.551032	0.581612	0.717975	Non-differential			GO:0002455	humoral immune response mediated by circulating immunoglobulin	BP	18.0289	-0.205028	0.242792	-0.84446	0.398412	0.464172	Non-differential
GO:0002477	antigen processing and presentation of exogenous peptide antigen via MHC class Ib	BP	2.36493	0.660313	1.04603	0.631256	0.527873	0.619096	Non-differential			GO:0002479	antigen processing and presentation of exogenous peptide antigen via MHC class I, TAP-dependent	BP	5.42257	-1.48385	0.697443	-2.12756	0.0333738	0.110419	Non-differential			GO:0002456	T cell mediated immunity	BP	10.0287	-0.0299785	0.378673	-0.0791671	0.9369	0.951169	Non-differential
GO:0002478	antigen processing and presentation of exogenous peptide antigen	BP	48.72	-0.08613	0.191185	-0.450507	0.652345	0.727435	Non-differential			GO:0002480	antigen processing and presentation of exogenous peptide antigen via MHC class I, TAP-independent	BP	11.0514	-0.723158	0.762864	-0.947951	0.343155	0.505518	Non-differential			GO:0002460	adaptive immune response based on somatic recombination of immune receptors built from immunoglobulin superfamily domains	BP	63.7898	1.20466	0.169905	7.0902	1.33922e-12	8.98496e-12	Pre
GO:0002479	antigen processing and presentation of exogenous peptide antigen via MHC class I, TAP-dependent	BP	9.57456	-0.400135	0.402811	-0.993358	0.320535	0.419998	Non-differential			GO:0002481	antigen processing and presentation of exogenous protein antigen via MHC class Ib, TAP-dependent	BP	0.423034	-2.85097	3.18376	-0.895471	0.370535	1	Non-differential			GO:0002467	germinal center formation	BP	38.3799	1.23186	0.251187	4.90418	9.38205e-07	2.80264e-06	Pre
GO:0002480	antigen processing and presentation of exogenous peptide antigen via MHC class I, TAP-independent	BP	20.8345	0.243429	0.317229	0.76736	0.442867	0.541365	Non-differential			GO:0002483	antigen processing and presentation of endogenous peptide antigen	BP	11.9356	-0.895401	0.710819	-1.25968	0.207786	0.364245	Non-differential			GO:0002474	antigen processing and presentation of peptide antigen via MHC class I	BP	38.5444	1.50048	0.363245	4.13077	3.61544e-05	8.57721e-05	Pre
GO:0002481	antigen processing and presentation of exogenous protein antigen via MHC class Ib, TAP-dependent	BP	2.36493	0.660313	1.04603	0.631256	0.527873	0.619096	Non-differential			GO:0002484	antigen processing and presentation of endogenous peptide antigen via MHC class I via ER pathway	BP	0.423034	-2.85097	3.18376	-0.895471	0.370535	1	Non-differential			GO:0002475	antigen processing and presentation via MHC class Ib	BP	1.66811	3.83294	1.07068	3.57992	0.000343694	0.00070734	Pre
GO:0002483	antigen processing and presentation of endogenous peptide antigen	BP	27.9235	0.49609	0.300139	1.65287	0.0983574	0.161208	Non-differential			GO:0002485	antigen processing and presentation of endogenous peptide antigen via MHC class I via ER pathway, TAP-dependent	BP	0.423034	-2.85097	3.18376	-0.895471	0.370535	1	Non-differential			GO:0002476	antigen processing and presentation of endogenous peptide antigen via MHC class Ib	BP	1.66811	3.83294	1.07068	3.57992	0.000343694	0.00070734	Pre
GO:0002484	antigen processing and presentation of endogenous peptide antigen via MHC class I via ER pathway	BP	2.36493	0.660313	1.04603	0.631256	0.527873	0.619096	Non-differential			GO:0002488	antigen processing and presentation of endogenous peptide antigen via MHC class Ib via ER pathway	BP	0.423034	-2.85097	3.18376	-0.895471	0.370535	1	Non-differential			GO:0002477	antigen processing and presentation of exogenous peptide antigen via MHC class Ib	BP	1.66811	3.83294	1.07068	3.57992	0.000343694	0.00070734	Pre
GO:0002485	antigen processing and presentation of endogenous peptide antigen via MHC class I via ER pathway, TAP-dependent	BP	2.36493	0.660313	1.04603	0.631256	0.527873	0.619096	Non-differential			GO:0002489	antigen processing and presentation of endogenous peptide antigen via MHC class Ib via ER pathway, TAP-dependent	BP	0.423034	-2.85097	3.18376	-0.895471	0.370535	1	Non-differential			GO:0002478	antigen processing and presentation of exogenous peptide antigen	BP	48.5144	0.163864	0.206694	0.792785	0.427903	0.493727	Non-differential
GO:0002488	antigen processing and presentation of endogenous peptide antigen via MHC class Ib via ER pathway	BP	2.36493	0.660313	1.04603	0.631256	0.527873	0.619096	Non-differential			GO:0002495	antigen processing and presentation of peptide antigen via MHC class II	BP	22.3431	0.502208	0.477788	1.05111	0.293208	0.456174	Non-differential			GO:0002479	antigen processing and presentation of exogenous peptide antigen via MHC class I, TAP-dependent	BP	7.05815	1.18208	0.438144	2.69794	0.00697707	0.0116892	Pre
GO:0002489	antigen processing and presentation of endogenous peptide antigen via MHC class Ib via ER pathway, TAP-dependent	BP	2.36493	0.660313	1.04603	0.631256	0.527873	0.619096	Non-differential			GO:0002504	antigen processing and presentation of peptide or polysaccharide antigen via MHC class II	BP	22.3431	0.502208	0.477788	1.05111	0.293208	0.456174	Non-differential			GO:0002480	antigen processing and presentation of exogenous peptide antigen via MHC class I, TAP-independent	BP	17.889	1.08685	0.43803	2.48122	0.0130935	0.020893	Pre
GO:0002495	antigen processing and presentation of peptide antigen via MHC class II	BP	18.3109	-0.28455	0.317592	-0.895962	0.370273	0.472919	Non-differential			GO:0002507	tolerance induction	BP	51.3531	-1.18683	0.589877	-2.012	0.0442199	0.133351	Non-differential			GO:0002481	antigen processing and presentation of exogenous protein antigen via MHC class Ib, TAP-dependent	BP	1.66811	3.83294	1.07068	3.57992	0.000343694	0.00070734	Pre
GO:0002504	antigen processing and presentation of peptide or polysaccharide antigen via MHC class II	BP	18.3109	-0.28455	0.317592	-0.895962	0.370273	0.472919	Non-differential			GO:0002520	immune system development	BP	844.829	-0.382366	0.203026	-1.88333	0.059655	0.160861	Non-differential			GO:0002483	antigen processing and presentation of endogenous peptide antigen	BP	23.4583	1.54038	0.380053	4.05305	5.0554e-05	0.000117444	Pre
GO:0002507	tolerance induction	BP	86.1064	-0.285118	0.344433	-0.827791	0.407789	0.508331	Non-differential			GO:0002521	leukocyte differentiation	BP	325.222	-0.633416	0.2959	-2.14064	0.0323028	0.108421	Non-differential			GO:0002484	antigen processing and presentation of endogenous peptide antigen via MHC class I via ER pathway	BP	1.66811	3.83294	1.07068	3.57992	0.000343694	0.00070734	Pre
GO:0002520	immune system development	BP	1139.69	-0.0901805	0.139556	-0.646197	0.518151	0.610796	Non-differential			GO:0002523	leukocyte migration involved in inflammatory response	BP	0.56351	-0.245177	2.41547	-0.101503	0.919151	1	Non-differential			GO:0002485	antigen processing and presentation of endogenous peptide antigen via MHC class I via ER pathway, TAP-dependent	BP	1.66811	3.83294	1.07068	3.57992	0.000343694	0.00070734	Pre
GO:0002521	leukocyte differentiation	BP	388.728	-0.576474	0.219942	-2.62103	0.00876638	0.0202231	Active			GO:0002526	acute inflammatory response	BP	47.676	-0.512744	0.412822	-1.24205	0.21422	0.37118	Non-differential			GO:0002488	antigen processing and presentation of endogenous peptide antigen via MHC class Ib via ER pathway	BP	1.66811	3.83294	1.07068	3.57992	0.000343694	0.00070734	Pre
GO:0002523	leukocyte migration involved in inflammatory response	BP	2.65816	1.9878	1.12638	1.76477	0.0776029	0.132398	Non-differential			GO:0002532	production of molecular mediator involved in inflammatory response	BP	259.757	-0.292179	0.286791	-1.01879	0.308304	0.472318	Non-differential			GO:0002489	antigen processing and presentation of endogenous peptide antigen via MHC class Ib via ER pathway, TAP-dependent	BP	1.66811	3.83294	1.07068	3.57992	0.000343694	0.00070734	Pre
GO:0002526	acute inflammatory response	BP	94.4172	0.533533	0.184905	2.88545	0.00390858	0.0100608	Pre			GO:0002534	cytokine production involved in inflammatory response	BP	1.46001	-2.14984	1.62309	-1.32453	0.185327	0.338916	Non-differential			GO:0002495	antigen processing and presentation of peptide antigen via MHC class II	BP	23.5673	-0.766549	0.288063	-2.66105	0.00778976	0.0129267	Post
GO:0002532	production of molecular mediator involved in inflammatory response	BP	459.66	0.525181	0.139578	3.76263	0.00016813	0.00067957	Pre			GO:0002536	respiratory burst involved in inflammatory response	BP	63.3319	-0.174255	0.64935	-0.268354	0.788427	0.866685	Non-differential			GO:0002504	antigen processing and presentation of peptide or polysaccharide antigen via MHC class II	BP	23.5673	-0.766549	0.288063	-2.66105	0.00778976	0.0129267	Post
GO:0002534	cytokine production involved in inflammatory response	BP	2.19154	-0.898646	1.07053	-0.83944	0.401222	0.501228	Non-differential			GO:0002537	nitric oxide production involved in inflammatory response	BP	16.5108	1.47987	0.583251	2.53728	0.0111718	0.0536577	Non-differential			GO:0002507	tolerance induction	BP	66.9875	0.984378	0.316004	3.11508	0.00183892	0.0033638	Pre
GO:0002536	respiratory burst involved in inflammatory response	BP	161.387	1.26909	0.321092	3.95241	7.74e-05	0.00034876	Pre			GO:0002538	arachidonic acid metabolite production involved in inflammatory response	BP	167.707	-0.521705	0.198515	-2.62804	0.00858776	0.0448514	Active			GO:0002520	immune system development	BP	1070.19	0.337819	0.0795279	4.2478	2.15876e-05	5.3028e-05	Pre
GO:0002537	nitric oxide production involved in inflammatory response	BP	8.84274	-0.12066	0.483972	-0.249312	0.80312	0.851676	Non-differential			GO:0002539	prostaglandin production involved in inflammatory response	BP	163.044	-0.51144	0.201574	-2.53723	0.0111733	0.0536577	Non-differential			GO:0002521	leukocyte differentiation	BP	344.935	0.103106	0.0926411	1.11296	0.265725	0.3242	Non-differential
GO:0002538	arachidonic acid metabolite production involved in inflammatory response	BP	269.588	0.159258	0.104866	1.51869	0.128841	0.201046	Non-differential			GO:0002540	leukotriene production involved in inflammatory response	BP	4.66241	-0.812692	0.716502	-1.13425	0.25669	0.419438	Non-differential			GO:0002523	leukocyte migration involved in inflammatory response	BP	2.38804	2.35577	1.03564	2.27469	0.0229244	0.034816	Pre
GO:0002539	prostaglandin production involved in inflammatory response	BP	263.814	0.177982	0.106613	1.66943	0.0950331	0.15657	Non-differential			GO:0002542	Factor XII activation	BP	1.55904	-2.72126	1.25921	-2.16108	0.0306889	0.104868	Non-differential			GO:0002526	acute inflammatory response	BP	84.3139	1.13058	0.230874	4.89697	9.73237e-07	2.90098e-06	Pre
GO:0002540	leukotriene production involved in inflammatory response	BP	5.77418	-0.591481	0.511782	-1.15573	0.247792	0.342424	Non-differential			GO:0002544	chronic inflammatory response	BP	382.501	-0.645113	0.398128	-1.62037	0.105154	0.234693	Non-differential			GO:0002532	production of molecular mediator involved in inflammatory response	BP	430.062	0.865345	0.164489	5.26081	1.43426e-07	4.83413e-07	Pre
GO:0002542	Factor XII activation	BP	4.98796	0.415095	0.604804	0.686329	0.492506	0.586305	Non-differential			GO:0002548	monocyte chemotaxis	BP	0.238633	-2.12971	3.22251	-0.660885	0.508686	1	Non-differential			GO:0002534	cytokine production involved in inflammatory response	BP	1.27407	1.15075	0.975277	1.17992	0.238031	0.293682	Non-differential
GO:0002544	chronic inflammatory response	BP	407.311	-0.884093	0.213211	-4.14656	3.38e-05	0.00017382	Active			GO:0002551	mast cell chemotaxis	BP	2.28554	-1.35424	0.913311	-1.48279	0.138131	0.280354	Non-differential			GO:0002536	respiratory burst involved in inflammatory response	BP	149.156	1.49948	0.361769	4.14486	3.40023e-05	8.09928e-05	Pre
GO:0002548	monocyte chemotaxis	BP	0.98873	0.178409	1.24932	0.142805	0.886444	0.916034	Non-differential			GO:0002562	somatic diversification of immune receptors via germline recombination within a single locus	BP	4.57479	-0.486584	0.860542	-0.565439	0.571775	0.709626	Non-differential			GO:0002537	nitric oxide production involved in inflammatory response	BP	16.5463	-1.56442	0.322315	-4.85368	1.21191e-06	3.56748e-06	Post
GO:0002551	mast cell chemotaxis	BP	1.72928	-3.22047	1.02515	-3.14147	0.00168104	0.00486323	Active			GO:0002565	somatic diversification of immune receptors via gene conversion	BP	1.97753	-2.42864	1.26411	-1.92123	0.0547027	0.152556	Non-differential			GO:0002538	arachidonic acid metabolite production involved in inflammatory response	BP	243.299	0.731793	0.109159	6.70391	2.02908e-11	1.15706e-10	Pre
GO:0002562	somatic diversification of immune receptors via germline recombination within a single locus	BP	9.06823	0.48644	0.511602	0.950817	0.341697	0.442731	Non-differential			GO:0002566	somatic diversification of immune receptors via somatic mutation	BP	2.57952	1.62508	1.07895	1.50617	0.132023	0.272539	Non-differential			GO:0002539	prostaglandin production involved in inflammatory response	BP	238.575	0.742413	0.111079	6.68363	2.33095e-11	1.31752e-10	Pre
GO:0002565	somatic diversification of immune receptors via gene conversion	BP	6.71113	0.382562	0.53975	0.708776	0.478464	0.573065	Non-differential			GO:0002568	somatic diversification of T cell receptor genes	BP	0.722101	-3.60001	2.91075	-1.2368	0.216162	1	Non-differential			GO:0002540	leukotriene production involved in inflammatory response	BP	4.72406	0.20118	0.431118	0.466647	0.640753	0.699951	Non-differential
GO:0002566	somatic diversification of immune receptors via somatic mutation	BP	2.00644	0.841111	1.11861	0.751926	0.452095	0.549497	Non-differential			GO:0002573	myeloid leukocyte differentiation	BP	86.9835	-0.3023	0.305922	-0.988159	0.323075	0.487506	Non-differential			GO:0002542	Factor XII activation	BP	3.45323	3.16158	0.828232	3.81726	0.00013494	0.000294955	Pre
GO:0002568	somatic diversification of T cell receptor genes	BP	2.72255	0.0197517	0.810356	0.0243741	0.980554	0.985021	Non-differential			GO:0002574	thrombocyte differentiation	BP	1.19903	0.2929	2.16005	0.135599	0.892138	0.93547	Non-differential			GO:0002544	chronic inflammatory response	BP	358.564	-0.176725	0.208241	-0.848655	0.396073	0.461682	Non-differential
GO:0002573	myeloid leukocyte differentiation	BP	161.215	0.577956	0.130578	4.42614	9.59e-06	5.96e-05	Pre			GO:0002576	platelet degranulation	BP	125.858	-0.471902	0.20778	-2.27116	0.0231374	0.0863682	Non-differential			GO:0002548	monocyte chemotaxis	BP	0.642432	2.44881	1.30418	1.87766	0.0604277	0.0849403	Non-differential
GO:0002574	thrombocyte differentiation	BP	1.38335	0.0180334	1.25546	0.0143641	0.98854	0.991166	Non-differential			GO:0002577	regulation of antigen processing and presentation	BP	0.512134	-3.11265	3.16964	-0.98202	0.32609	1	Non-differential			GO:0002551	mast cell chemotaxis	BP	1.10327	-1.81099	0.980105	-1.84776	0.0646375	0.0901881	Non-differential
GO:0002576	platelet degranulation	BP	202.89	0.209507	0.10537	1.9883	0.046779	0.0858148	Non-differential			GO:0002579	positive regulation of antigen processing and presentation	BP	0.512134	-3.11265	3.16964	-0.98202	0.32609	1	Non-differential			GO:0002562	somatic diversification of immune receptors via germline recombination within a single locus	BP	8.20863	1.06346	0.428119	2.48402	0.0129909	0.0207605	Pre
GO:0002577	regulation of antigen processing and presentation	BP	2.70954	0.591311	0.947244	0.624244	0.532468	0.623536	Non-differential			GO:0002583	regulation of antigen processing and presentation of peptide antigen	BP	0.423034	-2.85097	3.18376	-0.895471	0.370535	1	Non-differential			GO:0002565	somatic diversification of immune receptors via gene conversion	BP	4.92439	3.06232	0.685655	4.46627	7.95956e-06	2.06686e-05	Pre
GO:0002579	positive regulation of antigen processing and presentation	BP	2.70954	0.591311	0.947244	0.624244	0.532468	0.623536	Non-differential			GO:0002585	positive regulation of antigen processing and presentation of peptide antigen	BP	0.423034	-2.85097	3.18376	-0.895471	0.370535	1	Non-differential			GO:0002566	somatic diversification of immune receptors via somatic mutation	BP	3.31899	-0.771223	0.637421	-1.20991	0.226313	0.280841	Non-differential
GO:0002583	regulation of antigen processing and presentation of peptide antigen	BP	2.36493	0.660313	1.04603	0.631256	0.527873	0.619096	Non-differential			GO:0002589	regulation of antigen processing and presentation of peptide antigen via MHC class I	BP	0.423034	-2.85097	3.18376	-0.895471	0.370535	1	Non-differential			GO:0002568	somatic diversification of T cell receptor genes	BP	1.71875	3.91908	0.977519	4.00921	6.09218e-05	0.000139764	Pre
GO:0002585	positive regulation of antigen processing and presentation of peptide antigen	BP	2.36493	0.660313	1.04603	0.631256	0.527873	0.619096	Non-differential			GO:0002591	positive regulation of antigen processing and presentation of peptide antigen via MHC class I	BP	0.423034	-2.85097	3.18376	-0.895471	0.370535	1	Non-differential			GO:0002573	myeloid leukocyte differentiation	BP	150.017	0.951538	0.160204	5.93953	2.85843e-09	1.20423e-08	Pre
GO:0002589	regulation of antigen processing and presentation of peptide antigen via MHC class I	BP	2.36493	0.660313	1.04603	0.631256	0.527873	0.619096	Non-differential			GO:0002604	regulation of dendritic cell antigen processing and presentation	BP	0.0890999	-1.12514	3.25648	-0.345509	0.729712	1	Non-differential			GO:0002574	thrombocyte differentiation	BP	1.56563	-0.0964889	1.04866	-0.0920119	0.926689	0.942382	Non-differential
GO:0002591	positive regulation of antigen processing and presentation of peptide antigen via MHC class I	BP	2.36493	0.660313	1.04603	0.631256	0.527873	0.619096	Non-differential			GO:0002606	positive regulation of dendritic cell antigen processing and presentation	BP	0.0890999	-1.12514	3.25648	-0.345509	0.729712	1	Non-differential			GO:0002576	platelet degranulation	BP	185.088	0.728536	0.125225	5.8178	5.96285e-09	2.41718e-08	Pre
GO:0002604	regulation of dendritic cell antigen processing and presentation	BP	0.34461	-0.174325	2.52629	-0.0690043	0.944986	1	Non-differential			GO:0002634	regulation of germinal center formation	BP	2.00907	-1.04893	1.30991	-0.800764	0.423269	0.579475	Non-differential			GO:0002577	regulation of antigen processing and presentation	BP	1.88681	4.01428	1.05942	3.78913	0.000151178	0.000328089	Pre
GO:0002606	positive regulation of dendritic cell antigen processing and presentation	BP	0.34461	-0.174325	2.52629	-0.0690043	0.944986	1	Non-differential			GO:0002636	positive regulation of germinal center formation	BP	1.67294	-0.816965	1.58677	-0.514862	0.60665	0.736901	Non-differential			GO:0002579	positive regulation of antigen processing and presentation	BP	1.88681	4.01428	1.05942	3.78913	0.000151178	0.000328089	Pre
GO:0002634	regulation of germinal center formation	BP	11.0378	1.98911	0.560318	3.54996	0.00038528	0.00138726	Pre			GO:0002637	regulation of immunoglobulin production	BP	59.1947	0.492916	0.442147	1.11482	0.264926	0.428371	Non-differential			GO:0002583	regulation of antigen processing and presentation of peptide antigen	BP	1.66811	3.83294	1.07068	3.57992	0.000343694	0.00070734	Pre
GO:0002636	positive regulation of germinal center formation	BP	8.63083	2.04945	0.691385	2.96427	0.00303404	0.00807883	Pre			GO:0002639	positive regulation of immunoglobulin production	BP	58.8586	0.510302	0.443569	1.15044	0.249961	0.411796	Non-differential			GO:0002585	positive regulation of antigen processing and presentation of peptide antigen	BP	1.66811	3.83294	1.07068	3.57992	0.000343694	0.00070734	Pre
GO:0002637	regulation of immunoglobulin production	BP	69.8891	0.372759	0.184315	2.02241	0.0431344	0.0800718	Non-differential			GO:0002643	regulation of tolerance induction	BP	1.46001	-2.14984	1.62309	-1.32453	0.185327	0.338916	Non-differential			GO:0002589	regulation of antigen processing and presentation of peptide antigen via MHC class I	BP	1.66811	3.83294	1.07068	3.57992	0.000343694	0.00070734	Pre
GO:0002639	positive regulation of immunoglobulin production	BP	67.4822	0.334899	0.187625	1.78493	0.0742721	0.127402	Non-differential			GO:0002645	positive regulation of tolerance induction	BP	1.46001	-2.14984	1.62309	-1.32453	0.185327	0.338916	Non-differential			GO:0002591	positive regulation of antigen processing and presentation of peptide antigen via MHC class I	BP	1.66811	3.83294	1.07068	3.57992	0.000343694	0.00070734	Pre
GO:0002643	regulation of tolerance induction	BP	2.19154	-0.898646	1.07053	-0.83944	0.401222	0.501228	Non-differential			GO:0002664	regulation of T cell tolerance induction	BP	1.46001	-2.14984	1.62309	-1.32453	0.185327	0.338916	Non-differential			GO:0002604	regulation of dendritic cell antigen processing and presentation	BP	0.218698	1.01198	3.08191	0.328361	0.742639	0.789722	Non-differential
GO:0002645	positive regulation of tolerance induction	BP	2.19154	-0.898646	1.07053	-0.83944	0.401222	0.501228	Non-differential			GO:0002666	positive regulation of T cell tolerance induction	BP	1.46001	-2.14984	1.62309	-1.32453	0.185327	0.338916	Non-differential			GO:0002606	positive regulation of dendritic cell antigen processing and presentation	BP	0.218698	1.01198	3.08191	0.328361	0.742639	0.789722	Non-differential
GO:0002664	regulation of T cell tolerance induction	BP	2.19154	-0.898646	1.07053	-0.83944	0.401222	0.501228	Non-differential			GO:0002673	regulation of acute inflammatory response	BP	30.307	-0.311704	0.61993	-0.502805	0.615101	0.743192	Non-differential			GO:0002634	regulation of germinal center formation	BP	9.30406	3.12941	0.556195	5.62647	1.83938e-08	7.00162e-08	Pre
GO:0002666	positive regulation of T cell tolerance induction	BP	2.19154	-0.898646	1.07053	-0.83944	0.401222	0.501228	Non-differential			GO:0002674	negative regulation of acute inflammatory response	BP	12.7028	1.79099	1.00808	1.77664	0.0756282	0.188101	Non-differential			GO:0002636	positive regulation of germinal center formation	BP	7.36053	2.91338	0.627951	4.6395	3.49257e-06	9.63264e-06	Pre
GO:0002673	regulation of acute inflammatory response	BP	48.5204	0.356487	0.206748	1.72426	0.0846618	0.141937	Non-differential			GO:0002675	positive regulation of acute inflammatory response	BP	10.5738	-0.698692	0.467913	-1.49321	0.135382	0.277509	Non-differential			GO:0002637	regulation of immunoglobulin production	BP	80.0295	-0.00802511	0.257174	-0.031205	0.975106	0.98106	Non-differential
GO:0002674	negative regulation of acute inflammatory response	BP	13.4112	1.40474	0.399984	3.51199	0.00044477	0.00156807	Pre			GO:0002676	regulation of chronic inflammatory response	BP	5.74675	-1.65524	0.975378	-1.69703	0.0896915	0.211402	Non-differential			GO:0002639	positive regulation of immunoglobulin production	BP	78.0859	-0.0649879	0.260747	-0.249238	0.803177	0.840687	Non-differential
GO:0002675	positive regulation of acute inflammatory response	BP	17.8818	0.0687372	0.307154	0.223788	0.822922	0.867334	Non-differential			GO:0002678	positive regulation of chronic inflammatory response	BP	5.74675	-1.65524	0.975378	-1.69703	0.0896915	0.211402	Non-differential			GO:0002643	regulation of tolerance induction	BP	1.27407	1.15075	0.975277	1.17992	0.238031	0.293682	Non-differential
GO:0002676	regulation of chronic inflammatory response	BP	17.8992	0.757918	0.367274	2.06363	0.0390528	0.0734466	Non-differential			GO:0002679	respiratory burst involved in defense response	BP	70.5668	-0.317151	0.598282	-0.530104	0.59604	0.729297	Non-differential			GO:0002645	positive regulation of tolerance induction	BP	1.27407	1.15075	0.975277	1.17992	0.238031	0.293682	Non-differential
GO:0002678	positive regulation of chronic inflammatory response	BP	17.8992	0.757918	0.367274	2.06363	0.0390528	0.0734466	Non-differential			GO:0002681	somatic recombination of T cell receptor gene segments	BP	0.722101	-3.60001	2.91075	-1.2368	0.216162	1	Non-differential			GO:0002664	regulation of T cell tolerance induction	BP	1.27407	1.15075	0.975277	1.17992	0.238031	0.293682	Non-differential
GO:0002679	respiratory burst involved in defense response	BP	187.26	1.23219	0.288731	4.2676	1.98e-05	0.00010939	Pre			GO:0002682	regulation of immune system process	BP	8402.63	0.324317	0.203967	1.59004	0.111825	0.243877	Non-differential			GO:0002666	positive regulation of T cell tolerance induction	BP	1.27407	1.15075	0.975277	1.17992	0.238031	0.293682	Non-differential
GO:0002681	somatic recombination of T cell receptor gene segments	BP	2.72255	0.0197517	0.810356	0.0243741	0.980554	0.985021	Non-differential			GO:0002683	negative regulation of immune system process	BP	2965.77	0.474879	0.240754	1.97247	0.0485565	0.14185	Non-differential			GO:0002673	regulation of acute inflammatory response	BP	45.1858	0.689948	0.362594	1.90281	0.057065	0.0804825	Non-differential
GO:0002682	regulation of immune system process	BP	7000.27	-0.492225	0.0983937	-5.00261	5.66e-07	5.49e-06	Active			GO:0002684	positive regulation of immune system process	BP	5406.07	0.261822	0.191659	1.36608	0.171913	0.322404	Non-differential			GO:0002674	negative regulation of acute inflammatory response	BP	18.8799	-0.225385	0.588394	-0.383051	0.701682	0.753995	Non-differential
GO:0002683	negative regulation of immune system process	BP	2201.51	-0.598903	0.130554	-4.58741	4.49e-06	3.17e-05	Active			GO:0002685	regulation of leukocyte migration	BP	47.5601	1.53605	0.344975	4.45264	8.48199e-06	0.000433358	Post			GO:0002675	positive regulation of acute inflammatory response	BP	15.4607	0.823993	0.279919	2.94368	0.00324331	0.00573461	Pre
GO:0002684	positive regulation of immune system process	BP	4686.31	-0.467174	0.0907121	-5.15007	2.6e-07	2.85e-06	Active			GO:0002686	negative regulation of leukocyte migration	BP	3.88488	-0.12151	0.866896	-0.140167	0.888528	0.932829	Non-differential			GO:0002676	regulation of chronic inflammatory response	BP	13.7881	2.37854	0.426549	5.57625	2.45759e-08	9.20179e-08	Pre
GO:0002685	regulation of leukocyte migration	BP	33.2637	0.496505	0.25015	1.98483	0.0471636	0.0863991	Non-differential			GO:0002687	positive regulation of leukocyte migration	BP	42.0542	1.82121	0.360306	5.05461	4.31266e-07	5.3358e-05	Post			GO:0002678	positive regulation of chronic inflammatory response	BP	13.7881	2.37854	0.426549	5.57625	2.45759e-08	9.20179e-08	Pre
GO:0002686	negative regulation of leukocyte migration	BP	9.35844	1.27035	0.561789	2.26126	0.0237432	0.0478644	Pre			GO:0002688	regulation of leukocyte chemotaxis	BP	43.4595	2.09979	0.380153	5.52353	3.32252e-08	8.39522e-06	Post			GO:0002679	respiratory burst involved in defense response	BP	169.749	1.60837	0.337548	4.76486	1.88983e-06	5.43037e-06	Pre
GO:0002687	positive regulation of leukocyte migration	BP	20.9888	0.1814	0.315384	0.575174	0.565174	0.651208	Non-differential			GO:0002689	negative regulation of leukocyte chemotaxis	BP	2.21194	0.493217	1.11334	0.443005	0.657762	0.778209	Non-differential			GO:0002681	somatic recombination of T cell receptor gene segments	BP	1.71875	3.91908	0.977519	4.00921	6.09218e-05	0.000139764	Pre
GO:0002688	regulation of leukocyte chemotaxis	BP	13.4965	-0.490984	0.391126	-1.25531	0.209366	0.299381	Non-differential			GO:0002690	positive regulation of leukocyte chemotaxis	BP	40.0465	2.20342	0.398564	5.5284	3.23167e-08	8.39522e-06	Post			GO:0002682	regulation of immune system process	BP	8592.23	-0.770902	0.13251	-5.81771	5.96596e-09	2.41761e-08	Post
GO:0002689	negative regulation of leukocyte chemotaxis	BP	0.727609	-3.37547	1.63155	-2.06887	0.038558	0.0726553	Non-differential			GO:0002691	regulation of cellular extravasation	BP	0.56351	-0.245177	2.41547	-0.101503	0.919151	1	Non-differential			GO:0002683	negative regulation of immune system process	BP	2914.82	-1.02686	0.150919	-6.80404	1.01722e-11	6.0712e-11	Post
GO:0002690	positive regulation of leukocyte chemotaxis	BP	11.7945	-0.47197	0.43376	-1.08809	0.276555	0.374703	Non-differential			GO:0002693	positive regulation of cellular extravasation	BP	0.282995	1.1576	3.24904	0.356289	0.721624	1	Non-differential			GO:0002684	positive regulation of immune system process	BP	5595.55	-0.683184	0.125339	-5.45071	5.01693e-08	1.8015e-07	Post
GO:0002691	regulation of cellular extravasation	BP	2.16119	1.6672	1.13601	1.46759	0.142216	0.218187	Non-differential			GO:0002694	regulation of leukocyte activation	BP	241.59	0.00520619	0.280019	0.0185923	0.985166	0.991882	Non-differential			GO:0002685	regulation of leukocyte migration	BP	55.797	-0.98419	0.223345	-4.40659	1.05012e-05	2.68454e-05	Post
GO:0002693	positive regulation of cellular extravasation	BP	0.0770667	-0.415266	3.35763	-0.123678	0.90157	1	Non-differential			GO:0002695	negative regulation of leukocyte activation	BP	117.622	-0.560661	0.490017	-1.14417	0.252554	0.414835	Non-differential			GO:0002686	negative regulation of leukocyte migration	BP	8.76506	1.43414	0.472566	3.03479	0.00240702	0.00432689	Pre
GO:0002694	regulation of leukocyte activation	BP	434.532	0.77224	0.123098	6.27337	3.53e-10	1.13e-08	Pre			GO:0002696	positive regulation of leukocyte activation	BP	98.0361	0.69678	0.264512	2.63421	0.00843334	0.0443158	Post			GO:0002687	positive regulation of leukocyte migration	BP	43.9805	-1.59636	0.246428	-6.47799	9.29521e-11	4.83713e-10	Post
GO:0002695	negative regulation of leukocyte activation	BP	301.631	1.00002	0.200299	4.99263	5.96e-07	5.73e-06	Pre			GO:0002697	regulation of immune effector process	BP	344.597	0.184613	0.187955	0.982219	0.325992	0.490341	Non-differential			GO:0002688	regulation of leukocyte chemotaxis	BP	39.7843	-2.55672	0.302057	-8.46437	2.57548e-17	3.28875e-16	Post
GO:0002696	positive regulation of leukocyte activation	BP	108.022	0.462676	0.145996	3.16911	0.00152909	0.00452388	Pre			GO:0002698	negative regulation of immune effector process	BP	127.028	0.16614	0.237545	0.699406	0.484299	0.633827	Non-differential			GO:0002689	negative regulation of leukocyte chemotaxis	BP	1.40453	-3.82981	1.09796	-3.48812	0.000486423	0.000976496	Post
GO:0002697	regulation of immune effector process	BP	465.242	0.383621	0.0943864	4.06437	4.82e-05	0.00023369	Pre			GO:0002699	positive regulation of immune effector process	BP	155.107	0.822416	0.233035	3.52915	0.0004169	0.00622747	Post			GO:0002690	positive regulation of leukocyte chemotaxis	BP	36.6366	-2.63916	0.312682	-8.44039	3.16276e-17	3.97215e-16	Post
GO:0002698	negative regulation of immune effector process	BP	175.445	0.400977	0.146069	2.74513	0.00604872	0.0146043	Pre			GO:0002700	regulation of production of molecular mediator of immune response	BP	106.653	0.751109	0.299065	2.51153	0.012021	0.0562041	Non-differential			GO:0002691	regulation of cellular extravasation	BP	1.96251	2.0337	1.04697	1.94245	0.0520826	0.073962	Non-differential
GO:0002699	positive regulation of immune effector process	BP	150.59	0.343857	0.130966	2.62554	0.0086512	0.0199808	Pre			GO:0002701	negative regulation of production of molecular mediator of immune response	BP	0.401382	-2.12226	2.90509	-0.73053	0.465066	1	Non-differential			GO:0002693	positive regulation of cellular extravasation	BP	0.296052	-1.50911	2.56172	-0.589101	0.555794	0.620706	Non-differential
GO:0002700	regulation of production of molecular mediator of immune response	BP	108.195	0.353511	0.158714	2.22734	0.0259245	0.0517146	Non-differential			GO:0002702	positive regulation of production of molecular mediator of immune response	BP	104.845	0.835909	0.293223	2.85077	0.00436142	0.028947	Post			GO:0002694	regulation of leukocyte activation	BP	425.729	0.832197	0.143121	5.81465	6.07624e-09	2.45976e-08	Pre
GO:0002701	negative regulation of production of molecular mediator of immune response	BP	5.88616	2.39886	0.798874	3.0028	0.0026751	0.00727607	Pre			GO:0002703	regulation of leukocyte mediated immunity	BP	156.432	0.477853	0.229247	2.08444	0.0371198	0.11833	Non-differential			GO:0002695	negative regulation of leukocyte activation	BP	265.219	1.63018	0.276937	5.88647	3.94531e-09	1.63209e-08	Pre
GO:0002702	positive regulation of production of molecular mediator of immune response	BP	95.5428	0.235697	0.161814	1.45659	0.14523	0.221686	Non-differential			GO:0002704	negative regulation of leukocyte mediated immunity	BP	95.8079	0.289374	0.262168	1.10378	0.26969	0.433534	Non-differential			GO:0002696	positive regulation of leukocyte activation	BP	131.795	-0.158965	0.141442	-1.1239	0.261058	0.318883	Non-differential
GO:0002703	regulation of leukocyte mediated immunity	BP	190.177	0.442935	0.147774	2.99739	0.00272299	0.00739301	Pre			GO:0002705	positive regulation of leukocyte mediated immunity	BP	54.3441	1.0471	0.272212	3.84662	0.000119761	0.00252172	Post			GO:0002697	regulation of immune effector process	BP	491.53	0.264791	0.0758714	3.48999	0.000483035	0.000970547	Pre
GO:0002704	negative regulation of leukocyte mediated immunity	BP	126.567	0.422784	0.171915	2.45926	0.0139224	0.0301373	Pre			GO:0002706	regulation of lymphocyte mediated immunity	BP	152.332	0.493734	0.222667	2.21737	0.0265979	0.0953761	Non-differential			GO:0002698	negative regulation of immune effector process	BP	183.96	0.305341	0.108435	2.8159	0.00486409	0.00837463	Pre
GO:0002705	positive regulation of leukocyte mediated immunity	BP	55.5729	0.665903	0.18977	3.50899	0.00044981	0.00158442	Pre			GO:0002707	negative regulation of lymphocyte mediated immunity	BP	95.6266	0.298295	0.26034	1.14579	0.251883	0.414111	Non-differential			GO:0002699	positive regulation of immune effector process	BP	195.042	-0.402227	0.117705	-3.41724	0.000632602	0.00124865	Post
GO:0002706	regulation of lymphocyte mediated immunity	BP	183.405	0.439108	0.145595	3.01594	0.0025618	0.00700577	Pre			GO:0002708	positive regulation of lymphocyte mediated immunity	BP	54.124	1.06514	0.273214	3.89854	9.67726e-05	0.00211978	Post			GO:0002700	regulation of production of molecular mediator of immune response	BP	136.153	-0.315423	0.153116	-2.06003	0.0393955	0.0572235	Non-differential
GO:0002707	negative regulation of lymphocyte mediated immunity	BP	126.151	0.427578	0.169169	2.52752	0.0114872	0.0255993	Pre			GO:0002709	regulation of T cell mediated immunity	BP	46.0943	0.830985	0.320252	2.59479	0.00946493	0.0479799	Post			GO:0002701	negative regulation of production of molecular mediator of immune response	BP	4.81465	4.93411	0.863012	5.71731	1.08223e-08	4.23699e-08	Pre
GO:0002708	positive regulation of lymphocyte mediated immunity	BP	49.6058	0.482623	0.190161	2.53798	0.0111495	0.0249344	Pre			GO:0002710	negative regulation of T cell mediated immunity	BP	0.500596	-1.80474	2.74153	-0.658295	0.510349	1	Non-differential			GO:0002702	positive regulation of production of molecular mediator of immune response	BP	126.458	-0.522678	0.158955	-3.28823	0.00100821	0.00192779	Post
GO:0002709	regulation of T cell mediated immunity	BP	46.5099	0.427226	0.191502	2.23092	0.0256864	0.0513126	Non-differential			GO:0002711	positive regulation of T cell mediated immunity	BP	42.5895	1.27705	0.342169	3.73221	0.000189808	0.00350286	Post			GO:0002703	regulation of leukocyte mediated immunity	BP	217.156	0.0355666	0.103643	0.343164	0.731475	0.780712	Non-differential
GO:0002710	negative regulation of T cell mediated immunity	BP	7.13304	2.65555	0.772669	3.43685	0.00058851	0.00199529	Pre			GO:0002712	regulation of B cell mediated immunity	BP	11.5344	0.483987	0.772606	0.626434	0.53103	0.675651	Non-differential			GO:0002704	negative regulation of leukocyte mediated immunity	BP	136.966	0.203113	0.118585	1.71281	0.0867479	0.118171	Non-differential
GO:0002711	positive regulation of T cell mediated immunity	BP	29.3637	0.175736	0.231236	0.759985	0.447264	0.544907	Non-differential			GO:0002714	positive regulation of B cell mediated immunity	BP	11.5344	0.483987	0.772606	0.626434	0.53103	0.675651	Non-differential			GO:0002705	positive regulation of leukocyte mediated immunity	BP	73.8472	-0.302582	0.141613	-2.13667	0.0326245	0.0481662	Post
GO:0002712	regulation of B cell mediated immunity	BP	20.2421	0.989699	0.340246	2.90878	0.00362844	0.00944753	Pre			GO:0002715	regulation of natural killer cell mediated immunity	BP	95.126	0.313054	0.26015	1.20336	0.228837	0.388358	Non-differential			GO:0002706	regulation of lymphocyte mediated immunity	BP	210.643	0.0155777	0.0974065	0.159925	0.87294	0.899267	Non-differential
GO:0002714	positive regulation of B cell mediated immunity	BP	20.2421	0.989699	0.340246	2.90878	0.00362844	0.00944753	Pre			GO:0002716	negative regulation of natural killer cell mediated immunity	BP	95.126	0.313054	0.26015	1.20336	0.228837	0.388358	Non-differential			GO:0002707	negative regulation of lymphocyte mediated immunity	BP	136.764	0.199329	0.117673	1.69393	0.0902786	0.122414	Non-differential
GO:0002715	regulation of natural killer cell mediated immunity	BP	119.018	0.339886	0.168697	2.01477	0.0439283	0.0812688	Non-differential			GO:0002718	regulation of cytokine production involved in immune response	BP	0.935351	-2.39657	2.05965	-1.16358	0.244595	1	Non-differential			GO:0002708	positive regulation of lymphocyte mediated immunity	BP	68.8094	-0.503961	0.142953	-3.52537	0.000422895	0.000858164	Post
GO:0002716	negative regulation of natural killer cell mediated immunity	BP	119.018	0.339886	0.168697	2.01477	0.0439283	0.0812688	Non-differential			GO:0002719	negative regulation of cytokine production involved in immune response	BP	0.401382	-2.12226	2.90509	-0.73053	0.465066	1	Non-differential			GO:0002709	regulation of T cell mediated immunity	BP	60.1283	-0.322205	0.183173	-1.75903	0.0785731	0.108043	Non-differential
GO:0002718	regulation of cytokine production involved in immune response	BP	9.53069	2.00738	0.627602	3.19849	0.00138148	0.00413707	Pre			GO:0002720	positive regulation of cytokine production involved in immune response	BP	0.533969	-1.93162	2.72655	-0.708447	0.478667	1	Non-differential			GO:0002710	negative regulation of T cell mediated immunity	BP	5.91628	4.81523	0.854519	5.63502	1.7504e-08	6.67647e-08	Pre
GO:0002719	negative regulation of cytokine production involved in immune response	BP	5.88616	2.39886	0.798874	3.0028	0.0026751	0.00727607	Pre			GO:0002724	regulation of T cell cytokine production	BP	0.220081	-1.27737	3.24024	-0.394222	0.693417	1	Non-differential			GO:0002711	positive regulation of T cell mediated immunity	BP	47.4742	-1.04525	0.197705	-5.28689	1.24412e-07	4.24211e-07	Post
GO:0002720	positive regulation of cytokine production involved in immune response	BP	3.64453	1.43849	0.857157	1.67821	0.0933063	0.154126	Non-differential			GO:0002725	negative regulation of T cell cytokine production	BP	0.220081	-1.27737	3.24024	-0.394222	0.693417	1	Non-differential			GO:0002712	regulation of B cell mediated immunity	BP	21.3353	0.688317	0.401855	1.71285	0.0867408	0.118169	Non-differential
GO:0002724	regulation of T cell cytokine production	BP	5.47021	3.49557	1.01638	3.43924	0.00058335	0.00198119	Pre			GO:0002730	regulation of dendritic cell cytokine production	BP	0.1813	-1.8897	3.23205	-0.584676	0.558766	1	Non-differential			GO:0002714	positive regulation of B cell mediated immunity	BP	21.3353	0.688317	0.401855	1.71285	0.0867408	0.118169	Non-differential
[truncated: 19,518 more rows]

## Sheet: Enriched GO list_Bac
Commonly abundant in the active colonization site					Commonly abundant in the pre colonization site				Commonly abundant in the post colonization site
GO	Description	level			GO	Description	level		GO	Description	level
[truncated: 3,827 more rows]

## Sheet: Differential GO_Fun
Fungi	Pre vs. Active											Post vs. Active												Pre vs. Post
[truncated: 18,199 more rows]

[truncated: 3 more sheets: Enriched GO list_Fun, Gene count_GO_Bac, Gene count_GO_Fun]
