# Supplementary material for: Multi-meta-omics reveal unique symbiotic synchronization between ectomycorrhizal fungus and soil microbiome in Tricholoma matsutake habitat
Source: Microbiome. 2025 Dec 11;14:23. doi: 10.1186/s40168-025-02292-7 (PMC12801662; doi:10.1186/s40168-025-02292-7)
Supplement: Supplementary file 3 — Additional file 2. [file 40168_2025_2292_MOESM2_ESM.zip › Additional file 8_Table S7.xlsx]

## Sheet: DEG_Bac
Table S7. Differentially expressed bacterial gene assessment
Bacteria	Active vs. Pre							Active vs. Post								Pre vs. Post
Gene	Active_mean	Pre_mean	theta	prob	log2FC	Enrichment		Gene	Active_mean	Post_mean	theta	prob	log2FC	Enrichment		Gene	Post_mean	Pre_mean	theta	prob	log2FC	Enrichment
gene_23D1NA_00058	159.296	0.5	21.1867	1	8.31556	Active		gene_23D1NA_00058	159.296	0.5	15.9529	1	8.31556	Active		gene_23D1NA_00672	3.13044	0.5	0.695793	0.999067	2.64636	Post
gene_23D1NA_00059	153.527	0.5	4.93486	1	8.26235	Active		gene_23D1NA_00059	153.527	0.5	4.7595	1	8.26235	Active		gene_23D1NA_01039	15.0001	0.5	1.54907	0.998362	4.9069	Post
gene_23D1NA_00083	11.8803	0.5	1.22791	0.996774	4.5705	Active		gene_23D1NA_00083	11.8803	0.5	1.17711	0.999723	4.5705	Active		gene_23D1NA_01202	2.05667	0.5	0.542259	0.998236	2.04031	Post
gene_23D1NA_00084	21.0149	0.5	1.69053	0.997009	5.39334	Active		gene_23D1NA_00084	21.0149	0.5	1.62697	0.993882	5.39334	Active		gene_23D1NA_02780	26.3416	0.5	1.66877	0.997624	5.71927	Post
gene_23D1NA_00085	5.60702	0.5	1.1051	0.998957	3.48724	Active		gene_23D1NA_00085	5.60702	0.349946	1.08501	0.999291	4.00203	Active		gene_23D1NA_03338	4.63042	0.5	0.84291	0.999347	3.21114	Post
gene_23D1NA_00086	7.72788	0.5	1.65392	0.999291	3.95007	Active		gene_23D1NA_00086	7.72788	0.5	1.51004	0.998735	3.95007	Active		gene_23D1NA_03455	16.8741	0.5	1.42848	0.999847	5.07674	Post
gene_23D1NA_00087	10.9741	0.320464	1.55693	0.99986	5.09779	Active		gene_23D1NA_00087	10.9741	0.5	1.45972	0.997736	4.45603	Active		gene_23D1NA_03645	2.80689	0.438537	0.626909	0.998929	2.6782	Post
gene_23D1NA_00088	9.69541	0.5	1.40933	0.996639	4.2773	Active		gene_23D1NA_00088	9.69541	0.5	1.32559	0.999128	4.2773	Active		gene_23D1NA_03650	3.77179	0.515768	0.978069	0.99953	2.87045	Post
gene_23D1NA_00209	1.96034	0.407969	0.587552	0.998196	2.26458	Active		gene_23D1NA_00439	2.28465	0.387254	0.634523	0.998559	2.56062	Active		gene_23D1NA_03651	5.11996	0.465538	1.19402	0.999398	3.45916	Post
gene_23D1NA_00711	3.39333	0.5	0.765415	0.998618	2.7627	Active		gene_23D1NA_00501	19.4204	4.66672	1.40179	0.997506	2.05709	Active		gene_23D1NA_04026	5.14048	0.42859	0.922717	0.999181	3.58423	Post
gene_23D1NA_00918	5.05592	1.17898	0.603337	0.998323	2.10044	Active		gene_23D1NA_00711	3.39333	0.5	0.71087	0.99866	2.7627	Active		gene_23D1NA_04373	4.85467	0.804906	0.693351	0.999083	2.59248	Post
gene_23D1NA_01097	3.69603	0.5	0.79815	0.998185	2.88597	Active		gene_23D1NA_00799	6.37123	0.5	0.946868	0.999388	3.67157	Active		gene_23D1NA_04401	2.3922	0.119835	0.907871	0.999216	4.31921	Post
gene_23D1NA_01174	2.54925	0.406943	0.714497	0.99833	2.64718	Active		gene_23D1NA_00918	5.05592	0.5	0.859806	0.998742	3.33797	Active		gene_23D1NA_04423	3.19699	0.5	0.703626	0.999003	2.67671	Post
gene_23D1NA_01339	2.07557	0.5	0.578089	0.998071	2.05351	Active		gene_23D1NA_01097	3.69603	0.632017	0.662871	0.99851	2.54794	Active		gene_23D1NA_04440	3.32385	0.436103	0.756809	0.998782	2.93011	Post
gene_23D1NA_01427	17.069	1.99732	2.6272	1	3.09524	Active		gene_23D1NA_01174	2.54925	0.5	0.606683	0.998745	2.35007	Active		gene_23D1NA_05406	5.28576	0.599088	0.833561	0.999343	3.14127	Post
gene_23D1NA_01478	3.68586	0.5	0.797096	0.998189	2.882	Active		gene_23D1NA_01339	2.07557	0.5	0.533715	0.998786	2.05351	Active		gene_23D1NA_05860	1.80105	0.130704	0.920461	0.999181	3.78446	Post
gene_23D1NA_01524	3.19439	0.5	0.742266	0.998659	2.67554	Active		gene_23D1NA_01427	17.069	0.5	3.28415	1	5.09331	Active		gene_23D1NA_05861	2.51692	0.363827	0.691524	0.999092	2.79033	Post
gene_23D1NA_01650	2.20807	0.5	0.601469	0.998318	2.14279	Active		gene_23D1NA_01478	3.68586	0.5	0.741484	0.998795	2.882	Active		gene_23D1NA_05873	4.99673	0.5	0.861167	0.999339	3.32098	Post
gene_23D1NA_01942	2.09609	0.324343	0.675437	0.998243	2.69211	Active		gene_23D1NA_01524	3.19439	0.5	0.688628	0.998522	2.67554	Active		gene_23D1NA_05876	35.4464	1.64675	1.83584	0.998914	4.42794	Post
gene_23D1NA_02216	8.92147	0.5	1.12726	0.998944	4.15728	Active		gene_23D1NA_01559	5.15507	0.5	0.867117	0.998872	3.36599	Active		gene_23D1NA_05877	22.821	0.956368	1.13532	0.99954	4.57665	Post
gene_23D1NA_02569	21.7564	0.5	1.68275	0.996997	5.44337	Active		gene_23D1NA_01650	2.20807	0.5	0.555504	0.998764	2.14279	Active		gene_23D1NA_05881	8.5148	0.5	1.07147	0.999505	4.08997	Post
gene_23D1NA_02626	5.61785	0.5	0.95731	0.999418	3.49002	Active		gene_23D1NA_01942	2.09609	0.5	0.537168	0.998795	2.0677	Active		gene_23D1NA_05920	4.48882	0.959469	0.598257	0.998625	2.22603	Post
gene_23D1NA_02845	5.24567	0.5	1.87591	0.998079	3.39113	Active		gene_23D1NA_02216	8.92147	0.533364	1.05332	0.999021	4.06409	Active		gene_23D1NA_06183	1.26122	0.159536	0.766662	0.998844	2.98287	Post
gene_23D1NA_03650	2.06317	0.515768	0.532529	0.997913	2.00007	Active		gene_23D1NA_02569	21.7564	0.5	1.62188	0.993304	5.44337	Active		gene_23D1NA_06226	2.9029	0.365644	0.741117	0.998737	2.98898	Post
gene_23D1NA_03672	2.59634	0.5	0.659627	0.998365	2.37648	Active		gene_23D1NA_02626	5.61785	0.5	0.899494	0.999416	3.49002	Active		gene_23D1NA_06472	12.2672	0.5	1.20365	0.999376	4.61673	Post
gene_23D1NA_03838	4.72321	0.5	0.89176	0.998423	3.23977	Active		gene_23D1NA_02845	5.24567	0.5	1.64628	0.996553	3.39113	Active		gene_23D1NA_06801	7.36191	0.5	1.01751	0.999445	3.88008	Post
gene_23D1NA_03872	1.27621	0.291326	0.510682	0.998004	2.13116	Active		gene_23D1NA_03308	3.28889	0.5	0.864604	0.998825	2.7176	Active		gene_23D1NA_07119	2.75379	0.5	0.64833	0.999139	2.46142	Post
gene_23D1NA_04428	10.282	2.5428	1.22736	0.996751	2.01563	Active		gene_23D1NA_03451	13.8907	0.436856	1.89928	0.994364	4.99082	Active		gene_23D1NA_07124	2.35935	0.516824	0.545681	0.998272	2.19065	Post
gene_23D1NA_04444	1.03323	0.224305	0.62063	0.998341	2.20363	Active		gene_23D1NA_03662	7.44595	0.5	1.81256	0.995904	3.89645	Active		gene_23D1NA_09161	2.90605	0.389976	0.731744	0.99878	2.8976	Post
gene_23D1NA_04448	83.5815	0.5	1.98726	0.999955	7.38511	Active		gene_23D1NA_03697	4.21489	0.689537	0.681125	0.998499	2.61179	Active		gene_23D1NA_09845	6.65347	0.360194	1.04269	0.999355	4.20726	Post
gene_23D1NA_04713	2.17699	0.5	0.596106	0.998278	2.12234	Active		gene_23D1NA_03838	4.72321	0.5	0.834201	0.998546	3.23977	Active		gene_23D1NA_1000265	6.4376	0.403455	1.01763	0.999445	3.99604	Post
gene_23D1NA_05160	2.24249	0.5	1.04391	0.998659	2.1651	Active		gene_23D1NA_04275	1.38106	0.312761	0.557807	0.998757	2.14264	Active		gene_23D1NA_100028	5.73687	0.5	1.12829	0.999539	3.52026	Post
gene_23D1NA_05703	2.18839	0.5	0.598081	0.998293	2.12987	Active		gene_23D1NA_04372	2.1301	0.46742	0.564152	0.998744	2.18813	Active		gene_23D1NA_1000387	2.12955	0.5	0.554755	0.99837	2.09055	Post
gene_23D1NA_05861	5.25277	0.363827	0.998733	0.999261	3.85175	Active		gene_23D1NA_04420	1.41262	0.090729	0.942386	0.99937	3.96067	Active		gene_23D1NA_1000954	6.81375	0.5	0.988593	0.999528	3.76845	Post
gene_23D1NA_05863	3.02714	0.5	0.72167	0.998422	2.59795	Active		gene_23D1NA_04448	83.5815	0.5	1.95528	0.98756	7.38511	Active		gene_23D1NA_1001145	3.49489	0.5	0.736914	0.998739	2.80525	Post
gene_23D1NA_05864	3.44475	0.114366	1.20742	0.997001	4.91267	Active		gene_23D1NA_04713	2.17699	0.5	0.550499	0.998777	2.12234	Active		gene_23D1NA_1001455	4.49481	0.398954	0.83271	0.999343	3.49396	Post
gene_23D1NA_05868	2.31463	0.5	0.619327	0.998341	2.21078	Active		gene_23D1NA_05130	8.52731	0.5	1.05584	0.999039	4.09209	Active		gene_23D1NA_100156	6.16319	0.5	1.25582	0.999254	3.62368	Post
gene_23D1NA_05877	4.69148	0.956368	0.618699	0.998341	2.29441	Active		gene_23D1NA_05160	2.24249	0.5	0.94666	0.999387	2.1651	Active		gene_23D1NA_1002876	4.96175	0.391894	0.926174	0.999182	3.66231	Post
gene_23D1NA_06183	1.73533	0.159536	1.13812	0.998738	3.44325	Active		gene_23D1NA_05215	7.98114	0.5	1.28341	0.999906	3.9966	Active		gene_23D1NA_1002955	5.60185	0.640877	0.83185	0.999343	3.12778	Post
gene_23D1NA_06226	2.24836	0.365644	0.688333	0.99815	2.62036	Active		gene_23D1NA_05483	3.90664	0.5	0.763126	0.999055	2.96593	Active		gene_23D1NA_1003273	2.47843	0.5	0.609706	0.998712	2.30943	Post
gene_23D1NA_06521	2.18839	0.5	0.598081	0.998293	2.12987	Active		gene_23D1NA_05703	2.18839	0.5	0.552342	0.998772	2.12987	Active		gene_23D1NA_1003306	3.96024	0.5	0.783886	0.998993	2.98559	Post
gene_23D1NA_06982	4.90213	0.5	0.905871	0.998543	3.29341	Active		gene_23D1NA_05863	3.02714	0.5	0.668929	0.998504	2.59795	Active		gene_23D1NA_100362	6.76211	1.09643	0.709722	0.998951	2.62466	Post
gene_23D1NA_07289	6.7536	0.5	1.02594	0.999112	3.75566	Active		gene_23D1NA_05864	3.44475	0.5	0.716423	0.99869	2.7844	Active		gene_23D1NA_1003719	1.34095	0.329679	0.492606	0.997935	2.02413	Post
gene_23D1NA_07323	2.77833	0.5	0.688866	0.998149	2.47422	Active		gene_23D1NA_06362	2.58463	0.5	0.611634	0.998724	2.36996	Active		gene_23D1NA_1003753	1.24178	0.191029	0.697181	0.999056	2.70054	Post
gene_23D1NA_07349	59.523	0.5	2.49707	1	6.89538	Active		gene_23D1NA_06395	2.0894	0.5	0.536046	0.998792	2.06309	Active		gene_23D1NA_1003918	1.97868	0.365735	0.607947	0.998691	2.43567	Post
gene_23D1NA_07363	2.66643	0.5	0.768562	0.998578	2.41491	Active		gene_23D1NA_06521	2.18839	0.5	0.552342	0.998772	2.12987	Active		gene_23D1NA_1004528	4.10387	0.340856	0.905157	0.999233	3.58975	Post
gene_23D1NA_07369	4.6408	0.35497	1.03817	0.998854	3.7086	Active		gene_23D1NA_06982	4.90213	0.5	0.848182	0.998593	3.29341	Active		gene_23D1NA_1004574	5.74176	0.5	0.924211	0.999182	3.52149	Post
gene_23D1NA_07370	11.5465	0.34206	1.82101	0.999999	5.07706	Active		gene_23D1NA_07180	2.76568	0.652909	0.713288	0.998673	2.08268	Active		gene_23D1NA_1004861	3.98867	0.5	0.786581	0.999019	2.99591	Post
gene_23D1NA_07371	5.12131	0.32506	1.29554	0.997209	3.97773	Active		gene_23D1NA_07289	6.7536	0.5	0.968768	0.999546	3.75566	Active		gene_23D1NA_1005352	1.85447	0.342073	0.594458	0.998603	2.43863	Post
gene_23D1NA_07372	58.225	1.25175	4.32187	1	5.53963	Active		gene_23D1NA_07323	2.77833	0.5	0.637721	0.998548	2.47422	Active		gene_23D1NA_1006023	7.70827	0.5	1.03463	0.999383	3.94641	Post
gene_23D1NA_07373	21.9648	0.5	2.20351	1	5.45712	Active		gene_23D1NA_07349	59.523	0.5	2.42944	1	6.89538	Active		gene_23D1NA_1006171	2.01893	0.5	0.535628	0.998183	2.01359	Post
gene_23D1NA_07374	6.55843	0.569683	0.989262	0.999297	3.52512	Active		gene_23D1NA_07351	1.71609	0.342093	0.60542	0.998749	2.32666	Active		gene_23D1NA_1006520	2.53041	0.5	0.617285	0.998806	2.33937	Post
gene_23D1NA_07375	11.7543	0.78646	1.37337	0.99925	3.90167	Active		gene_23D1NA_07363	2.66643	0.5	0.706785	0.998636	2.41491	Active		gene_23D1NA_1007185	13.8273	0.5	1.24578	0.999321	4.78945	Post
gene_23D1NA_07376	21.1816	0.488	1.77412	1	5.43979	Active		gene_23D1NA_07369	4.6408	0.5	0.959194	0.999473	3.21437	Active		gene_23D1NA_1007199	4.69773	0.5	0.848367	0.999348	3.23196	Post
gene_23D1NA_07377	17.641	0.784228	1.35431	0.999206	4.49151	Active		gene_23D1NA_07370	11.5465	0.5	1.57291	0.999198	4.52938	Active		gene_23D1NA_1007353	5.09903	0.342439	0.949052	0.999318	3.8963	Post
gene_23D1NA_07378	9.42837	0.5	1.3459	0.999027	4.23701	Active		gene_23D1NA_07371	5.12131	0.5	1.18443	0.999813	3.35651	Active		gene_23D1NA_1007527	5.75437	0.598779	0.840997	0.999346	3.26456	Post
gene_23D1NA_07384	5.19412	0.866798	0.737889	0.998618	2.58311	Active		gene_23D1NA_07372	58.225	0.470395	4.50294	1	6.95162	Active		gene_23D1NA_100774	2.84387	0.372583	0.731299	0.998783	2.93223	Post
gene_23D1NA_07387	2.95638	0.5	0.712618	0.998306	2.56383	Active		gene_23D1NA_07373	21.9648	0.5	2.08497	0.999331	5.45712	Active		gene_23D1NA_100775	7.40516	0.5	1.65393	0.997576	3.88853	Post
gene_23D1NA_07398	1.76009	0.301468	0.665469	0.998337	2.54557	Active		gene_23D1NA_07374	6.55843	0.5	1.09927	0.999348	3.71335	Active		gene_23D1NA_1007797	3.11513	0.5	0.69397	0.99908	2.63929	Post
gene_23D1NA_07402	2.15932	0.280612	0.659224	0.998366	2.94393	Active		gene_23D1NA_07375	11.7543	0.294267	1.53908	0.999386	5.31992	Active		gene_23D1NA_1007809	2.43406	0.374798	0.922231	0.999181	2.69918	Post
gene_23D1NA_07441	5.50626	0.5	0.967449	0.999412	3.46107	Active		gene_23D1NA_07376	21.1816	0.5	1.90255	0.994254	5.40474	Active		gene_23D1NA_100784	2.01357	0.5	0.53468	0.998176	2.00976	Post
gene_23D1NA_07571	1.8505	0.34503	0.626531	0.998341	2.42313	Active		gene_23D1NA_07377	17.641	0.5	1.52666	0.999086	5.14086	Active		gene_23D1NA_1008181	2.26054	0.160823	1.14526	0.999555	3.81313	Post
gene_23D1NA_07785	2.41714	0.5	0.635783	0.998348	2.2733	Active		gene_23D1NA_07378	9.42837	0.5	1.2686	0.999686	4.23701	Active		gene_23D1NA_1008474	8.41891	0.91136	1.16146	0.999545	3.20754	Post
gene_23D1NA_07866	4.72321	0.5	0.89176	0.998423	3.23977	Active		gene_23D1NA_07384	5.19412	0.5	0.943093	0.999373	3.37688	Active		gene_23D1NA_100849	2.04062	0.26506	0.62736	0.998935	2.94462	Post
gene_23D1NA_08250	2.22124	0.5	0.60372	0.998323	2.15137	Active		gene_23D1NA_07387	2.95638	0.5	0.660297	0.998513	2.56383	Active		gene_23D1NA_1008700	25.3432	3.24255	1.48197	0.998904	2.9664	Post
gene_23D1NA_08278	2.54072	0.166351	1.336	0.998773	3.93294	Active		gene_23D1NA_07402	2.15932	0.5	0.517912	0.998716	2.11058	Active		gene_23D1NA_1009286	2.19089	0.5	0.564978	0.998468	2.13152	Post
gene_23D1NA_08439	2.22124	0.5	0.60372	0.998323	2.15137	Active		gene_23D1NA_07403	2.5806	0.5	0.594016	0.998765	2.36771	Active		gene_23D1NA_1009346	3.53869	0.576244	0.694054	0.99908	2.61846	Post
gene_23D1NA_08573	2.25523	0.5	0.609471	0.998337	2.17327	Active		gene_23D1NA_07441	5.50626	0.5	0.907442	0.999451	3.46107	Active		gene_23D1NA_1009699	4.45655	0.5	1.00988	0.999478	3.15593	Post
gene_23D1NA_08879	2.50518	0.51854	0.800047	0.998189	2.27239	Active		gene_23D1NA_07720	2.44543	0.150312	1.01345	0.999283	4.02406	Active		gene_23D1NA_1009920	3.29288	0.34503	0.791648	0.999069	3.25456	Post
gene_23D1NA_09391	1.65118	0.26699	0.69029	0.998146	2.62864	Active		gene_23D1NA_07745	2.47753	0.5	0.596453	0.998768	2.3089	Active		gene_23D1NA_1010111	6.50378	0.626663	0.896753	0.999284	3.37552	Post
gene_23D1NA_09845	1.91013	0.360194	0.761735	0.99866	2.40682	Active		gene_23D1NA_07785	2.41714	0.5	0.587632	0.998757	2.2733	Active		gene_23D1NA_1010249	6.33618	0.5	0.961319	0.999428	3.66361	Post
gene_23D1NA_1000148	1.53466	0.201588	0.696627	0.99815	2.92844	Active		gene_23D1NA_07866	4.72321	0.5	0.834201	0.998546	3.23977	Active		gene_23D1NA_1010354	3.68477	0.5	1.0431	0.999354	2.88157	Post
gene_23D1NA_100028	2.70608	0.5	0.678802	0.998212	2.4362	Active		gene_23D1NA_08039	3.77434	0.343062	0.824479	0.998611	3.45968	Active		gene_23D1NA_1010463	3.88185	0.5	0.776357	0.998926	2.95675	Post
gene_23D1NA_1000481	2.89326	0.5	0.704361	0.998209	2.5327	Active		gene_23D1NA_08250	2.22124	0.5	0.557606	0.998758	2.15137	Active		gene_23D1NA_1010862	1.83684	0.358083	0.585876	0.998553	2.35886	Post
gene_23D1NA_1000556	4.14104	0.5	0.841641	0.998777	3.04999	Active		gene_23D1NA_08278	2.54072	0.5	0.816727	0.998703	2.34524	Active		gene_23D1NA_101094	4.79347	0.5	0.855996	0.999343	3.26107	Post
gene_23D1NA_1000826	16.6555	0.5	1.34162	0.99893	5.05792	Active		gene_23D1NA_08321	2.6308	0.5	0.81471	0.998744	2.3955	Active		gene_23D1NA_1011210	3.68235	0.5	0.756515	0.998781	2.88063	Post
gene_23D1NA_1000947	3.48065	0.5	0.77515	0.998451	2.79936	Active		gene_23D1NA_08439	2.22124	0.5	0.557606	0.998758	2.15137	Active		gene_23D1NA_1011575	1.78553	0.379478	0.567137	0.998476	2.23426	Post
gene_23D1NA_1000954	2.36461	0.5	0.627434	0.998341	2.2416	Active		gene_23D1NA_08573	2.25523	0.5	0.56298	0.998745	2.17327	Active		gene_23D1NA_101199	5.81723	0.964362	0.697468	0.999054	2.59269	Post
gene_23D1NA_1001024	2.49816	0.5	0.648323	0.998373	2.32086	Active		gene_23D1NA_08879	2.50518	0.5	0.931832	0.99938	2.32491	Active		gene_23D1NA_1012605	2.00416	0.5	0.533005	0.998164	2.003	Post
gene_23D1NA_1001232	2.67299	0.203409	0.954932	0.999411	3.716	Active		gene_23D1NA_09303	2.67801	0.5	0.624421	0.998629	2.42116	Active		gene_23D1NA_1012808	4.62107	0.5	0.842146	0.999346	3.20823	Post
gene_23D1NA_1001252	3.28501	0.60127	0.687991	0.99815	2.44981	Active		gene_23D1NA_09393	12.7013	0.5	1.20106	0.999737	4.66691	Active		gene_23D1NA_1013216	4.06893	0.464679	0.81542	0.999269	3.13034	Post
gene_23D1NA_1001281	2.50832	0.5	0.649868	0.998376	2.32672	Active		gene_23D1NA_09787	2.06724	0.5	0.532304	0.998782	2.04771	Active		gene_23D1NA_1013900	4.67537	0.5	0.846563	0.999348	3.22508	Post
gene_23D1NA_1001480	4.93506	0.312399	1.07777	0.998104	3.98161	Active		gene_23D1NA_09833	8.21203	0.760617	1.49718	0.998571	3.4325	Active		gene_23D1NA_1014198	2.41171	0.5	0.599762	0.998634	2.27006	Post
gene_23D1NA_1001534	2.36131	0.5	0.626905	0.998341	2.23959	Active		gene_23D1NA_1000481	2.89326	0.5	0.652437	0.998517	2.5327	Active		gene_23D1NA_1014459	2.97295	0.545806	0.649348	0.999149	2.44543	Post
gene_23D1NA_1001915	3.94217	0.5	0.822828	0.998538	2.97899	Active		gene_23D1NA_10005	7.75344	0.5	1.02045	0.999175	3.95484	Active		gene_23D1NA_1014541	2.03032	0.5	0.537641	0.998198	2.02171	Post
gene_23D1NA_1001953	2.0511	0.394871	0.701916	0.99819	2.37694	Active		gene_23D1NA_1000556	4.14104	0.5	0.784879	0.999198	3.04999	Active		gene_23D1NA_101499	4.99425	0.5	0.871512	0.999331	3.32027	Post
gene_23D1NA_1001958	4.49465	0.5	0.872895	0.998569	3.16821	Active		gene_23D1NA_1000826	16.6555	0.5	1.29623	0.999932	5.05792	Active		gene_23D1NA_1015084	4.19067	0.5	0.783687	0.998991	3.06718	Post
gene_23D1NA_1002037	3.22367	0.409668	0.800302	0.998191	2.97617	Active		gene_23D1NA_1000947	3.48065	0.5	0.720255	0.998711	2.79936	Active		gene_23D1NA_1015545	2.18018	0.5	0.698893	0.999042	2.12445	Post
gene_23D1NA_1002450	2.72313	0.5	0.940973	0.999256	2.44527	Active		gene_23D1NA_1001024	2.49816	0.5	0.599421	0.998767	2.32086	Active		gene_23D1NA_1016096	2.90605	0.5	0.668197	0.999175	2.53906	Post
gene_23D1NA_1002509	2.01797	0.386415	0.639909	0.998356	2.38468	Active		gene_23D1NA_1001232	2.67299	0.5	0.623743	0.998633	2.41845	Active		gene_23D1NA_1017185	5.82539	1.36981	0.57292	0.998499	2.08838	Post
gene_23D1NA_100261	3.69603	0.909367	0.534043	0.997902	2.02304	Active		gene_23D1NA_1001251	3.04082	0.5	0.670577	0.998502	2.60446	Active		gene_23D1NA_1017245	6.3921	0.689087	0.856101	0.999342	3.21353	Post
gene_23D1NA_1002649	2.34556	0.313292	0.716239	0.998352	2.90435	Active		gene_23D1NA_1001252	3.28501	0.5	0.698913	0.998578	2.7159	Active		gene_23D1NA_1017246	1.97805	0.149291	0.910602	0.999198	3.72789	Post
gene_23D1NA_1002847	3.94217	0.5	0.822828	0.998538	2.97899	Active		gene_23D1NA_1001281	2.50832	0.5	0.600876	0.998763	2.32672	Active		gene_23D1NA_101778	7.15987	1.34772	0.659443	0.999168	2.40941	Post
gene_23D1NA_10029	4.17392	0.498959	0.87535	0.998541	3.06441	Active		gene_23D1NA_1001480	4.93506	0.5	0.949717	0.9994	3.30307	Active		gene_23D1NA_1018307	2.62212	0.5	0.630322	0.998967	2.39074	Post
gene_23D1NA_1003066	21.2687	0.5	1.42064	0.996557	5.41066	Active		gene_23D1NA_1001534	2.36131	0.5	0.579302	0.998743	2.23959	Active		gene_23D1NA_1018425	7.54375	0.5	1.0266	0.999409	3.91528	Post
gene_23D1NA_1003268	2.97586	0.411848	0.769313	0.998564	2.85312	Active		gene_23D1NA_1001588	4.36353	0.5	0.995767	0.999514	3.1255	Active		gene_23D1NA_1018550	4.55315	0.307675	0.965573	0.999453	3.88738	Post
gene_23D1NA_1003614	6.17413	0.5	2.10514	0.999865	3.62624	Active		gene_23D1NA_1001915	3.94217	0.5	0.766501	0.999103	2.97899	Active		gene_23D1NA_1018637	2.31841	0.5	0.58543	0.998551	2.21314	Post
gene_23D1NA_1003842	1.11254	0.117656	1.01878	0.999187	3.24121	Active		gene_23D1NA_1001953	2.0511	0.5	0.582284	0.998748	2.0364	Active		gene_23D1NA_1019969	5.8774	0.5	0.933018	0.999184	3.55518	Post
gene_23D1NA_100389	2.32783	0.414417	0.755471	0.998706	2.48983	Active		gene_23D1NA_1001958	4.49465	0.5	0.815574	0.998727	3.16821	Active		gene_23D1NA_1020512	3.95734	0.5	1.33087	0.999547	2.98453	Post
gene_23D1NA_1004085	2.64801	0.5	0.670523	0.99829	2.40491	Active		gene_23D1NA_1002037	3.22367	0.5	0.69198	0.998537	2.6887	Active		gene_23D1NA_1020597	2.41989	0.306602	0.650218	0.999158	2.9805	Post
gene_23D1NA_10041	5.02138	1.14344	0.788718	0.998223	2.13471	Active		gene_23D1NA_1002398	3.37888	0.5	0.709295	0.998652	2.75655	Active		gene_23D1NA_1021218	14.9619	0.838173	1.65232	0.997623	4.15791	Post
gene_23D1NA_1004514	8.92147	0.5	1.12726	0.998944	4.15728	Active		gene_23D1NA_1002450	2.72313	0.5	0.857614	0.998705	2.44527	Active		gene_23D1NA_1021343	2.70684	0.5	0.642001	0.999077	2.43661	Post
gene_23D1NA_1004515	5.91103	0.5	1.12256	0.99902	3.56341	Active		gene_23D1NA_100261	3.69603	0.5	0.742506	0.998801	2.88597	Active		gene_23D1NA_1021846	5.20888	0.5	0.887422	0.999317	3.38097	Post
gene_23D1NA_1004516	2.58359	0.310826	0.949075	0.999363	3.0552	Active		gene_23D1NA_1002649	2.34556	0.5	0.576919	0.998739	2.22993	Active		gene_23D1NA_1022107	2.99891	0.5	0.679849	0.999145	2.58444	Post
gene_23D1NA_1004517	5.49802	0.328472	1.57288	0.999983	4.06507	Active		gene_23D1NA_1002803	6.99222	0.606064	0.919903	0.999431	3.52821	Active		gene_23D1NA_1022721	4.85467	0.5	0.860794	0.999339	3.27937	Post
gene_23D1NA_1004518	2.88914	0.5	0.703816	0.998205	2.53064	Active		gene_23D1NA_1002847	3.94217	0.5	0.766501	0.999103	2.97899	Active		gene_23D1NA_1023131	17.4408	0.5	1.32561	0.999482	5.12439	Post
gene_23D1NA_1004521	2.69196	0.330752	0.763071	0.998645	3.02484	Active		gene_23D1NA_10029	4.17392	0.5	0.83694	0.998543	3.0614	Active		gene_23D1NA_1024385	97.3301	1.73204	1.81635	0.999215	5.81235	Post
gene_23D1NA_1004528	2.87556	0.340856	0.937504	0.999196	3.07661	Active		gene_23D1NA_1003066	21.2687	0.5	1.3792	0.997294	5.41066	Active		gene_23D1NA_1024604	3.37133	0.5	1.23546	0.999356	2.75332	Post
gene_23D1NA_1005017	2.1177	0.409358	0.644967	0.998367	2.37107	Active		gene_23D1NA_1003268	2.97586	0.5	0.662692	0.99851	2.57331	Active		gene_23D1NA_1025051	2.45189	0.543158	0.57753	0.998518	2.17445	Post
gene_23D1NA_1005779	2.4866	0.5	0.646559	0.998369	2.31418	Active		gene_23D1NA_1003614	6.17413	0.5	1.83058	0.996714	3.62624	Active		gene_23D1NA_1025286	5.51466	0.5	0.908977	0.999209	3.46327	Post
gene_23D1NA_1005965	2.51012	0.446516	0.647625	0.998372	2.49097	Active		gene_23D1NA_100389	2.32783	0.5	0.641601	0.998536	2.21899	Active		gene_23D1NA_102529	10.0774	0.5	1.1331	0.999537	4.33305	Post
gene_23D1NA_1006208	12.6149	0.5	1.2485	0.997797	4.65705	Active		gene_23D1NA_1003916	1.89055	0.366154	0.580189	0.998744	2.36828	Active		gene_23D1NA_1025389	3.46729	0.5	0.733945	0.998763	2.79381	Post
gene_23D1NA_100624	1.68584	0.37788	0.579996	0.9981	2.15747	Active		gene_23D1NA_1003944	2.23898	0.5	0.623215	0.998637	2.16284	Active		gene_23D1NA_1025851	2.97982	0.5	0.677482	0.999156	2.57523	Post
gene_23D1NA_1006494	6.66685	0.94192	0.75824	0.998699	2.82333	Active		gene_23D1NA_1004085	2.64801	0.5	0.620357	0.998659	2.40491	Active		gene_23D1NA_1025904	3.67473	0.469544	0.774421	0.998909	2.96831	Post
gene_23D1NA_1006563	3.01913	0.496625	0.722865	0.998437	2.6039	Active		gene_23D1NA_10041	5.02138	0.424244	1.28449	0.999911	3.56512	Active		gene_23D1NA_1026078	3.79206	0.705307	0.646724	0.999123	2.42666	Post
gene_23D1NA_1006622	3.31061	0.5	0.755958	0.998706	2.7271	Active		gene_23D1NA_1004514	8.92147	0.5	1.07257	0.999186	4.15728	Active		gene_23D1NA_1028005	4.39421	0.5	0.823121	0.999321	3.1356	Post
gene_23D1NA_1006689	2.83452	0.5	0.696518	0.998149	2.5031	Active		gene_23D1NA_1004515	5.91103	0.5	1.04583	0.99899	3.56341	Active		gene_23D1NA_102882	6.85047	0.5	0.990606	0.999526	3.7762	Post
gene_23D1NA_1006773	3.6196	0.5	0.962224	0.999418	2.85583	Active		gene_23D1NA_1004516	2.58359	0.5	0.886838	0.999261	2.36937	Active		gene_23D1NA_1029002	4.74251	0.43543	0.828202	0.999341	3.44514	Post
gene_23D1NA_1007199	4.9595	0.5	0.910281	0.99862	3.3102	Active		gene_23D1NA_1004517	5.49802	0.5	1.54902	0.999608	3.45891	Active		gene_23D1NA_1029004	2.61804	0.416397	0.68109	0.99914	2.65245	Post
gene_23D1NA_1007484	2.14688	0.5	0.590842	0.998238	2.10224	Active		gene_23D1NA_1004518	2.88914	0.5	0.651919	0.998517	2.53064	Active		gene_23D1NA_102912	3.17481	0.193723	0.983688	0.999533	4.03461	Post
gene_23D1NA_1007485	12.2814	0.5	1.23932	0.99729	4.6184	Active		gene_23D1NA_1004521	2.69196	0.5	0.626297	0.998616	2.42866	Active		gene_23D1NA_1029606	5.07969	0.5	0.877927	0.999325	3.34474	Post
gene_23D1NA_1007610	3.01913	0.5	0.720656	0.998409	2.59413	Active		gene_23D1NA_100455	72.9793	14.064	1.02506	0.999103	2.37548	Active		gene_23D1NA_1029683	6.3921	0.981812	0.727434	0.998812	2.70277	Post
gene_23D1NA_1007732	3.71141	0.5	0.799741	0.998185	2.89197	Active		gene_23D1NA_1004564	5.87758	1.08181	0.646351	0.998521	2.44177	Active		gene_23D1NA_1030175	4.71699	0.5	0.849914	0.999347	3.23787	Post
gene_23D1NA_1007809	2.35187	0.374798	0.700789	0.998181	2.64962	Active		gene_23D1NA_1005017	2.1177	0.5	0.540773	0.998791	2.0825	Active		gene_23D1NA_1030383	6.63779	0.646112	0.829746	0.999342	3.36085	Post
gene_23D1NA_1008474	10.1828	0.91136	0.898287	0.99846	3.48197	Active		gene_23D1NA_1005116	2.15661	0.5	0.547183	0.998783	2.10877	Active		gene_23D1NA_1030806	2.32953	0.5	0.587165	0.998561	2.22004	Post
gene_23D1NA_1008774	3.79454	0.401215	0.865299	0.998667	3.24148	Active		gene_23D1NA_1005528	1.64285	0.397116	0.5191	0.998724	2.04857	Active		gene_23D1NA_1031001	8.30818	0.5	1.0624	0.999454	4.05453	Post
gene_23D1NA_1008809	3.94217	0.5	0.822828	0.998538	2.97899	Active		gene_23D1NA_1005779	2.4866	0.5	0.597761	0.99877	2.31418	Active		gene_23D1NA_1031155	3.81242	0.5	0.769564	0.998868	2.93071	Post
gene_23D1NA_100901	8.96957	0.815233	1.13322	0.998841	3.45975	Active		gene_23D1NA_1005965	2.51012	0.380683	0.669812	0.998503	2.72109	Active		gene_23D1NA_1031242	4.96714	0.5	0.869454	0.999332	3.31241	Post
gene_23D1NA_1009154	2.73481	0.371149	0.757269	0.998706	2.88137	Active		gene_23D1NA_1006208	12.6149	0.5	1.19862	0.999773	4.65705	Active		gene_23D1NA_1031759	2.45486	0.303119	0.693895	0.999081	3.01768	Post
gene_23D1NA_1009400	4.33082	0.5	0.858744	0.998734	3.11464	Active		gene_23D1NA_1006494	6.66685	0.5	0.972238	0.999569	3.73701	Active		gene_23D1NA_1033336	2.80893	0.5	0.655639	0.999165	2.49002	Post
gene_23D1NA_1009436	3.41447	0.5	0.767794	0.998591	2.77166	Active		gene_23D1NA_1006537	2.09609	0.5	0.537168	0.998795	2.0677	Active		gene_23D1NA_1033551	2.27244	0.5	0.578177	0.99852	2.18424	Post
gene_23D1NA_1009440	16.9232	0.5	2.05295	0.996213	5.08093	Active		gene_23D1NA_1006563	3.01913	0.5	0.667961	0.998505	2.59413	Active		gene_23D1NA_1033633	4.48355	0.354857	0.900495	0.999261	3.65933	Post
gene_23D1NA_1009458	2.74685	0.5	1.24708	0.997731	2.45778	Active		gene_23D1NA_1006622	3.31061	0.5	0.701771	0.998598	2.7271	Active		gene_23D1NA_1033938	2.19987	0.5	0.566453	0.998474	2.13742	Post
gene_23D1NA_1009699	2.19552	0.5	0.599312	0.998303	2.13456	Active		gene_23D1NA_1006773	3.6196	0.334138	0.938084	0.999363	3.43731	Active		gene_23D1NA_1034265	3.05752	0.561457	0.608144	0.998693	2.44512	Post
gene_23D1NA_1009762	2.18839	0.5	0.598081	0.998293	2.12987	Active		gene_23D1NA_1007429	2.10357	0.5	0.900465	0.999426	2.07284	Active		gene_23D1NA_1034745	8.9397	0.5	1.8855	0.999903	4.16023	Post
gene_23D1NA_100980	2.85144	0.397975	0.760612	0.998673	2.84094	Active		gene_23D1NA_1007484	2.14688	0.5	0.54559	0.998785	2.10224	Active		gene_23D1NA_1035480	10.3402	0.5	1.14243	0.999551	4.3702	Post
gene_23D1NA_1010001	2.46953	0.5	0.643937	0.998365	2.30424	Active		gene_23D1NA_1007485	12.2814	0.5	1.18903	0.999815	4.6184	Active		gene_23D1NA_1035510	2.0615	0.289718	0.697339	0.999055	2.83097	Post
gene_23D1NA_1010187	3.45837	0.678617	0.662224	0.998358	2.34942	Active		gene_23D1NA_1007610	3.01913	0.5	0.667961	0.998505	2.59413	Active		gene_23D1NA_1036278	7.62053	0.5	1.03037	0.999397	3.92989	Post
gene_23D1NA_101022	1.80071	0.437344	0.568381	0.997931	2.04173	Active		gene_23D1NA_1007641	10.6895	0.5	1.15558	0.999359	4.41813	Active		gene_23D1NA_10369	7.88809	0.640877	0.949866	0.999326	3.62156	Post
gene_23D1NA_1010227	2.14111	0.5	0.589824	0.998226	2.09836	Active		gene_23D1NA_1007732	3.71141	0.5	0.744049	0.99881	2.89197	Active		gene_23D1NA_1038971	2.02878	0.307585	0.646528	0.999121	2.72155	Post
gene_23D1NA_1010592	1.03832	0.1268	0.835281	0.99872	3.03362	Active		gene_23D1NA_1008774	3.79454	0.5	0.752285	0.998909	2.92393	Active		gene_23D1NA_1042594	4.31439	0.377551	1.26206	0.99921	3.51441	Post
gene_23D1NA_1010710	4.00172	0.5	0.828562	0.998639	3.00062	Active		gene_23D1NA_1008809	3.94217	0.5	0.766501	0.999103	2.97899	Active		gene_23D1NA_1042603	89.6676	3.97488	1.7125	0.999221	4.49561	Post
gene_23D1NA_101107	15.0722	0.5	1.30856	0.997593	4.91381	Active		gene_23D1NA_100901	8.96957	0.5	1.24399	0.999064	4.16504	Active		gene_23D1NA_1042605	2.04171	0.148578	1.36446	0.99985	3.78048	Post
gene_23D1NA_1011308	4.21489	0.5	0.848391	0.998784	3.07549	Active		gene_23D1NA_1009154	2.73481	0.5	0.632004	0.998577	2.45144	Active		gene_23D1NA_1042608	21.9913	1.32998	1.68663	0.998167	4.04746	Post
gene_23D1NA_1011340	2.78406	0.511132	0.753053	0.998706	2.44542	Active		gene_23D1NA_1009400	4.33082	0.5	0.801651	0.99899	3.11464	Active		gene_23D1NA_1042612	5.87006	0.5	0.932547	0.999184	3.55338	Post
gene_23D1NA_1011381	8.428	0.5	1.178	0.99801	4.07519	Active		gene_23D1NA_1009402	2.4866	0.5	0.597761	0.99877	2.31418	Active		gene_23D1NA_1042613	2.43939	0.5	0.603917	0.998659	2.28652	Post
gene_23D1NA_1011397	8.07198	0.5	2.40338	1	4.01292	Active		gene_23D1NA_1009436	3.41447	0.5	0.713162	0.998673	2.77166	Active		gene_23D1NA_1042621	3.90913	0.295126	0.889546	0.999315	3.72744	Post
gene_23D1NA_1011398	8.49457	0.5	2.41558	1	4.08654	Active		gene_23D1NA_1009440	16.9232	0.5	1.92712	0.988869	5.08093	Active		gene_23D1NA_1042626	4.91826	0.5	1.36998	0.999887	3.29815	Post
gene_23D1NA_1011659	3.58518	0.5	0.786487	0.998259	2.84205	Active		gene_23D1NA_1009762	2.18839	0.5	0.552342	0.998772	2.12987	Active		gene_23D1NA_104287	5.48022	0.441819	0.935591	0.999186	3.63271	Post
gene_23D1NA_1012076	1.50733	0.187931	0.791414	0.998211	3.00372	Active		gene_23D1NA_100980	2.85144	0.5	0.647144	0.998519	2.51169	Active		gene_23D1NA_1043174	7.38724	0.5	1.01879	0.999439	3.88504	Post
gene_23D1NA_1012316	2.67801	0.5	0.674822	0.998249	2.42116	Active		gene_23D1NA_1010001	2.46953	0.5	0.595295	0.998766	2.30424	Active		gene_23D1NA_1043175	25.2303	0.5	1.44742	0.999549	5.65709	Post
gene_23D1NA_101252	5.53652	0.5	0.951829	0.999385	3.46898	Active		gene_23D1NA_1010079	3.05155	0.5	0.671866	0.998502	2.60954	Active		gene_23D1NA_1044154	3.82359	0.5	0.770665	0.998878	2.93493	Post
gene_23D1NA_1012561	4.40369	0.5	0.865106	0.998669	3.13871	Active		gene_23D1NA_1010151	6.37123	0.5	0.946868	0.999388	3.67157	Active		gene_23D1NA_1044190	2.13679	0.5	0.555975	0.998384	2.09545	Post
gene_23D1NA_1012562	2.38401	0.5	0.630537	0.998341	2.25339	Active		gene_23D1NA_1010187	3.45837	0.5	0.717881	0.998698	2.79009	Active		gene_23D1NA_1044452	2.0207	0.5	0.535942	0.998185	2.01485	Post
gene_23D1NA_1013078	2.03452	0.5	0.753683	0.998706	2.02469	Active		gene_23D1NA_1010227	2.14111	0.5	0.544642	0.998786	2.09836	Active		gene_23D1NA_1044453	2.46519	0.5	0.60775	0.998688	2.3017	Post
gene_23D1NA_1013151	10.823	0.5	1.19558	0.997478	4.43603	Active		gene_23D1NA_1010710	4.00172	0.5	0.772095	0.99916	3.00062	Active		gene_23D1NA_1044519	2.52787	0.5	0.616918	0.998802	2.33792	Post
gene_23D1NA_1013152	3.1411	0.5	1.11938	0.999034	2.65127	Active		gene_23D1NA_1011011	1.76751	0.372842	0.555197	0.998765	2.24508	Active		gene_23D1NA_1045130	5.08313	0.5	0.878183	0.999325	3.34572	Post
gene_23D1NA_1013212	49.1536	1.12272	1.40156	0.997056	5.45223	Active		gene_23D1NA_101107	15.0722	0.5	1.26153	0.999494	4.91381	Active		gene_23D1NA_1045485	3.04893	0.5	0.685988	0.999118	2.6083	Post
gene_23D1NA_101326	2.03166	0.5	0.962435	0.999418	2.02266	Active		gene_23D1NA_1011308	4.21489	0.5	0.791491	0.999149	3.07549	Active		gene_23D1NA_104565	3.94847	0.5	0.782764	0.998982	2.98129	Post
gene_23D1NA_1014203	3.72174	0.5	0.800806	0.998197	2.89598	Active		gene_23D1NA_1011340	2.78406	0.662915	0.588242	0.998757	2.07029	Active		gene_23D1NA_1046299	3.26311	0.316277	0.791672	0.999069	3.36698	Post
gene_23D1NA_1014434	3.66973	0.5	0.795416	0.998196	2.87568	Active		gene_23D1NA_1011381	8.428	0.5	1.11459	0.999301	4.07519	Active		gene_23D1NA_1046344	3.84007	0.5	0.967667	0.999465	2.94113	Post
gene_23D1NA_1014459	3.72639	0.545806	1.10973	0.999026	2.77132	Active		gene_23D1NA_1011397	8.07198	0.5	2.07817	0.99864	4.01292	Active		gene_23D1NA_1046352	2.18881	0.5	0.564635	0.998467	2.13015	Post
gene_23D1NA_1014584	4.14454	0.788193	0.595604	0.998274	2.39459	Active		gene_23D1NA_1011398	8.49457	0.5	2.09557	0.999313	4.08654	Active		gene_23D1NA_1046997	4.00752	0.899929	0.577488	0.998517	2.15483	Post
gene_23D1NA_1014636	4.55753	0.5	0.878184	0.998508	3.18825	Active		gene_23D1NA_1011659	3.58518	0.5	0.73121	0.998741	2.84205	Active		gene_23D1NA_104713	4.17398	0.5	0.803707	0.999193	3.06142	Post
gene_23D1NA_1015001	2.5668	0.5	0.658647	0.998368	2.35997	Active		gene_23D1NA_1012316	2.67801	0.5	0.624421	0.998629	2.42116	Active		gene_23D1NA_1047424	2.43386	0.5	0.603089	0.998654	2.28325	Post
gene_23D1NA_1015071	1.96539	0.291448	0.655159	0.998377	2.75351	Active		gene_23D1NA_101252	5.53652	0.5	0.894001	0.999364	3.46898	Active		gene_23D1NA_1047545	3.4746	0.767912	0.581184	0.998532	2.17784	Post
gene_23D1NA_1015072	7.51896	0.359772	1.12771	0.998936	4.38538	Active		gene_23D1NA_1012561	4.40369	0.5	0.807905	0.998875	3.13871	Active		gene_23D1NA_1047806	5.79771	0.5	0.927869	0.999183	3.53548	Post
gene_23D1NA_101534	2.12586	0.5	0.587124	0.998191	2.08805	Active		gene_23D1NA_1012562	2.38401	0.5	0.582709	0.998749	2.25339	Active		gene_23D1NA_1047964	2.26812	0.5	0.577488	0.998517	2.1815	Post
gene_23D1NA_1015426	3.3338	0.5	0.758633	0.998695	2.73717	Active		gene_23D1NA_1013078	2.03452	0.5	0.690019	0.998528	2.02469	Active		gene_23D1NA_1048003	2.10105	0.5	0.549913	0.998318	2.07111	Post
gene_23D1NA_1015464	2.77833	0.5	0.688866	0.998149	2.47422	Active		gene_23D1NA_1013151	10.823	0.5	1.14341	0.999219	4.43603	Active		gene_23D1NA_1048011	8.22253	0.5	1.05857	0.999429	4.03958	Post
gene_23D1NA_1015540	2.02562	0.265399	0.77354	0.998483	2.93213	Active		gene_23D1NA_1013152	3.1411	0.5	1.01382	0.999277	2.65127	Active		gene_23D1NA_1049309	3.47209	0.5	0.734462	0.998759	2.7958	Post
gene_23D1NA_1015849	3.01913	0.5	0.720656	0.998409	2.59413	Active		gene_23D1NA_1013212	49.1536	0.5	1.66493	0.997127	6.61922	Active		gene_23D1NA_1049896	3.34037	0.5	0.719995	0.998867	2.74001	Post
gene_23D1NA_1015976	5.60591	0.5	0.956511	0.999418	3.48695	Active		gene_23D1NA_101326	2.03166	0.5	0.875664	0.99905	2.02266	Active		gene_23D1NA_1049911	2.80689	0.5	0.655371	0.999165	2.48897	Post
gene_23D1NA_101608	1.01515	0.114366	0.861196	0.998715	3.14997	Active		gene_23D1NA_1014203	3.72174	0.5	0.745082	0.99882	2.89598	Active		gene_23D1NA_1050163	1.22675	0.263388	0.583679	0.998543	2.21958	Post
gene_23D1NA_1016449	2.72454	0.309791	0.769135	0.998567	3.13665	Active		gene_23D1NA_1014434	3.66973	0.5	0.739856	0.998786	2.87568	Active		gene_23D1NA_1051060	2.64303	0.5	0.633236	0.998994	2.40219	Post
gene_23D1NA_1016593	3.0091	0.5	0.719383	0.998392	2.58933	Active		gene_23D1NA_1014582	1.86631	0.347494	0.650372	0.998518	2.42513	Active		gene_23D1NA_1051102	2.18095	0.5	0.799505	0.999149	2.12496	Post
gene_23D1NA_1016742	4.91677	1.02748	0.893901	0.998424	2.2586	Active		gene_23D1NA_1014584	4.14454	0.484945	0.769592	0.999143	3.09532	Active		gene_23D1NA_1051426	9.954	0.5	2.43836	0.999637	4.31528	Post
gene_23D1NA_1016832	13.7833	0.5	3.14172	1	4.78485	Active		gene_23D1NA_1014636	4.55753	0.5	0.820788	0.998652	3.18825	Active		gene_23D1NA_1051660	2.50192	0.5	0.570524	0.99849	2.32304	Post
gene_23D1NA_1016838	2.45728	0.5	0.642045	0.998361	2.29706	Active		gene_23D1NA_1015001	2.5668	0.5	0.609147	0.998737	2.35997	Active		gene_23D1NA_1051704	5.36842	0.631739	0.783423	0.998989	3.0871	Post
gene_23D1NA_1017308	2.16182	0.5	0.593462	0.998258	2.11225	Active		gene_23D1NA_1015071	1.96539	0.322473	0.605575	0.998748	2.60756	Active		gene_23D1NA_105254	53.3984	1.34132	2.50162	0.998989	5.31507	Post
gene_23D1NA_1017541	1.95408	0.301468	0.65334	0.998382	2.69641	Active		gene_23D1NA_1015072	7.51896	0.5	1.00898	0.999349	3.91053	Active		gene_23D1NA_1052706	3.57006	0.5	0.744891	0.998748	2.83595	Post
gene_23D1NA_1017698	3.04541	0.5	0.723974	0.998452	2.60664	Active		gene_23D1NA_1015287	2.0894	0.5	0.536046	0.998792	2.06309	Active		gene_23D1NA_1052968	3.44817	0.587028	0.857795	0.999341	2.55433	Post
gene_23D1NA_1018167	9.00402	1.04985	0.903891	0.998509	3.10038	Active		gene_23D1NA_101534	2.12586	0.5	0.542126	0.998789	2.08805	Active		gene_23D1NA_1052969	3.18141	0.5	1.2488	0.999301	2.66967	Post
gene_23D1NA_1018189	3.01913	0.5	0.720656	0.998409	2.59413	Active		gene_23D1NA_1015426	3.3338	0.5	0.704342	0.998618	2.73717	Active		gene_23D1NA_1053076	2.58095	0.5	0.624522	0.998898	2.3679	Post
gene_23D1NA_1018550	3.62487	0.307675	1.02136	0.999161	3.55845	Active		gene_23D1NA_1015464	2.77833	0.5	0.637721	0.998548	2.47422	Active		gene_23D1NA_1053171	2.41525	0.5	0.600295	0.998637	2.27217	Post
gene_23D1NA_1018620	3.61137	0.5	0.789275	0.998219	2.85255	Active		gene_23D1NA_1015540	2.02562	0.5	0.52518	0.998765	2.01837	Active		gene_23D1NA_1053275	4.66464	0.5	0.845694	0.999348	3.22176	Post
gene_23D1NA_1018828	5.30667	0.5	0.935859	0.999169	3.40781	Active		gene_23D1NA_1015849	3.01913	0.5	0.667961	0.998505	2.59413	Active		gene_23D1NA_1053803	2.84717	0.553379	0.59748	0.99862	2.36319	Post
gene_23D1NA_1018830	28.8881	0.5	1.77281	1	5.8524	Active		gene_23D1NA_1015976	5.60591	0.5	0.898693	0.999408	3.48695	Active		gene_23D1NA_1053926	2.11456	0.5	0.534528	0.998175	2.08036	Post
gene_23D1NA_1018831	59.1861	0.5	1.93436	0.994219	6.88719	Active		gene_23D1NA_1016133	4.062	0.355681	0.847875	0.99859	3.51353	Active		gene_23D1NA_1055204	11.292	0.328937	1.2291	0.999368	5.10134	Post
gene_23D1NA_1019110	2.10817	0.5	0.583969	0.99815	2.07599	Active		gene_23D1NA_1016449	2.72454	0.5	0.630644	0.998586	2.44601	Active		gene_23D1NA_1055613	2.04769	0.5	0.54069	0.99822	2.034	Post
gene_23D1NA_1019429	2.73284	0.5	0.684838	0.998156	2.4504	Active		gene_23D1NA_1016593	3.0091	0.5	0.666747	0.998506	2.58933	Active		gene_23D1NA_1055768	3.30938	0.5	0.716513	0.998893	2.72656	Post
gene_23D1NA_1019528	11.3265	0.5	1.2114	0.996882	4.50163	Active		gene_23D1NA_1016721	2.70711	0.5	0.628325	0.998602	2.43676	Active		gene_23D1NA_1055939	3.84142	0.331218	0.828719	0.999342	3.53578	Post
gene_23D1NA_1019563	3.44316	0.5	1.00335	0.999249	2.78373	Active		gene_23D1NA_1016742	4.91677	0.5	1.23496	0.999055	3.29771	Active		gene_23D1NA_1056169	2.77452	0.5	0.651093	0.999161	2.47224	Post
gene_23D1NA_1019895	13.7389	1.0306	1.0237	0.999136	3.73672	Active		gene_23D1NA_1016832	13.7833	0.5	2.69973	1	4.78485	Active		gene_23D1NA_1056226	6.21559	1.09458	0.746147	0.998751	2.50551	Post
gene_23D1NA_1019920	1.56957	0.36259	0.562136	0.997864	2.11396	Active		gene_23D1NA_1016838	2.45728	0.5	0.593516	0.998764	2.29706	Active		gene_23D1NA_1056252	5.40723	0.493723	0.905283	0.999232	3.45312	Post
gene_23D1NA_1019924	2.59168	0.5	0.662323	0.998357	2.37389	Active		gene_23D1NA_1017308	2.16182	0.5	0.548033	0.998782	2.11225	Active		gene_23D1NA_1057577	3.55452	0.5	0.743256	0.998743	2.82966	Post
gene_23D1NA_1019925	3.83961	0.7704	0.654743	0.998378	2.31728	Active		gene_23D1NA_1017546	10.823	0.5	1.14341	0.999219	4.43603	Active		gene_23D1NA_1058149	4.43186	0.5	0.826345	0.999341	3.14791	Post
gene_23D1NA_1019949	118.146	2.16602	1.59267	0.999999	5.76939	Active		gene_23D1NA_1017698	3.04541	0.5	0.671129	0.998502	2.60664	Active		gene_23D1NA_1058200	3.33137	0.5	0.718987	0.998875	2.73611	Post
gene_23D1NA_1019950	55.9568	0.73005	1.61826	0.999993	6.26018	Active		gene_23D1NA_1018167	9.00402	0.5	1.07598	0.999215	4.17057	Active		gene_23D1NA_1058202	7.26955	0.999675	0.764771	0.998829	2.86233	Post
gene_23D1NA_1020011	2.22896	0.5	0.720397	0.998405	2.15637	Active		gene_23D1NA_1018189	3.01913	0.5	0.667961	0.998505	2.59413	Active		gene_23D1NA_1058625	8.84711	0.5	1.57131	0.998246	4.14521	Post
gene_23D1NA_1020194	2.27334	0.5	0.612502	0.998342	2.18481	Active		gene_23D1NA_101832	11.8002	0.5	1.88859	0.994561	4.56074	Active		gene_23D1NA_1058707	3.28367	0.5	0.713602	0.998918	2.71531	Post
gene_23D1NA_102038	2.29146	0.5	0.689384	0.998148	2.19627	Active		gene_23D1NA_1018620	3.61137	0.5	0.733908	0.998753	2.85255	Active		gene_23D1NA_1058786	2.84513	0.5	0.983191	0.999534	2.50849	Post
gene_23D1NA_1020784	2.55925	0.402726	0.718199	0.998377	2.66785	Active		gene_23D1NA_1018828	5.30667	0.5	0.87803	0.999101	3.40781	Active		gene_23D1NA_105880	3.42551	0.568608	0.688832	0.999105	2.59081	Post
gene_23D1NA_102098	8.72243	0.5	1.11917	0.999035	4.12473	Active		gene_23D1NA_1018830	28.8881	0.5	1.71931	0.99775	5.8524	Active		gene_23D1NA_1058841	2.89053	0.425096	0.670839	0.999177	2.76548	Post
gene_23D1NA_1021074	2.14688	0.425635	0.640296	0.998357	2.33456	Active		gene_23D1NA_1018831	59.1861	0.5	1.89707	0.994405	6.88719	Active		gene_23D1NA_1058851	4.50595	0.5	0.83261	0.999343	3.17183	Post
gene_23D1NA_102115	2.90769	0.5	1.27269	0.997805	2.53987	Active		gene_23D1NA_1019110	2.10817	0.5	0.539188	0.998793	2.07599	Active		gene_23D1NA_10596	3.55592	0.5	0.743403	0.998743	2.83022	Post
gene_23D1NA_1021166	2.3827	0.5	0.98882	0.999298	2.2526	Active		gene_23D1NA_1019178	1.59889	0.364605	0.526204	0.998767	2.13267	Active		gene_23D1NA_1059600	343.707	45.7441	0.957938	0.999409	2.90952	Post
gene_23D1NA_102118	36.7051	0.5	2.53487	1	6.19791	Active		gene_23D1NA_1019429	2.73284	0.5	0.633754	0.998564	2.4504	Active		gene_23D1NA_1059701	4.07031	0.849065	0.824747	0.999333	2.26119	Post
gene_23D1NA_1021564	10.7346	0.5	1.19271	0.99758	4.4242	Active		gene_23D1NA_1019484	2.39868	0.5	0.584897	0.998753	2.26224	Active		gene_23D1NA_1060296	11.4238	0.425635	1.35914	0.999815	4.74628	Post
gene_23D1NA_1021680	2.02112	0.5	0.568069	0.997928	2.01515	Active		gene_23D1NA_1019528	11.3265	0.5	1.15989	0.999427	4.50163	Active		gene_23D1NA_1060309	3.61199	0.686137	0.638249	0.999042	2.39623	Post
gene_23D1NA_1021737	6.99447	0.5	1.03886	0.998836	3.80622	Active		gene_23D1NA_1019563	3.44316	0.5	0.917488	0.999443	2.78373	Active		gene_23D1NA_1060319	2.17155	0.406992	0.620109	0.998842	2.41565	Post
gene_23D1NA_1022297	3.19439	0.744514	0.547977	0.997817	2.10117	Active		gene_23D1NA_1019895	13.7389	0.5	1.22896	0.999117	4.7802	Active		gene_23D1NA_1060669	2.23355	0.5	0.571936	0.998495	2.15934	Post
gene_23D1NA_1022429	3.82856	0.853596	0.606132	0.998329	2.16518	Active		gene_23D1NA_1019924	2.59168	0.5	0.612614	0.998717	2.37389	Active		gene_23D1NA_1060740	2.79538	0.343318	0.734267	0.99876	3.02543	Post
gene_23D1NA_1022558	6.24502	0.5	0.996895	0.999267	3.64271	Active		gene_23D1NA_1019925	3.83961	0.5	0.756679	0.998966	2.94096	Active		gene_23D1NA_106098	3.218	0.5	0.706067	0.998982	2.68616	Post
gene_23D1NA_1022559	8.20237	0.5	1.09702	0.998749	4.03604	Active		gene_23D1NA_1019949	118.146	0.5	2.18255	0.98822	7.88443	Active		gene_23D1NA_1061195	7.89351	1.60304	0.637415	0.999034	2.29986	Post
gene_23D1NA_1022684	1.38106	0.314337	0.533974	0.997903	2.13539	Active		gene_23D1NA_101995	2.42402	0.5	0.66087	0.998512	2.2774	Active		gene_23D1NA_1061388	49.1749	0.5	1.67706	0.997791	6.61985	Post
gene_23D1NA_1022709	7.14205	0.403455	1.09691	0.998746	4.14586	Active		gene_23D1NA_1019950	55.9568	0.5	1.76753	0.999052	6.80624	Active		gene_23D1NA_1061780	2.86366	0.323463	0.745874	0.99875	3.14619	Post
gene_23D1NA_1022776	6.24502	0.5	0.996895	0.999267	3.64271	Active		gene_23D1NA_1020011	2.22896	0.5	0.661218	0.998512	2.15637	Active		gene_23D1NA_106202	4.25761	0.246576	1.01263	0.999466	4.10994	Post
gene_23D1NA_102290	2.02562	0.5	0.568907	0.997937	2.01837	Active		gene_23D1NA_1020194	2.27334	0.5	0.565814	0.998742	2.18481	Active		gene_23D1NA_1062595	2.34554	0.5	0.58965	0.998575	2.22992	Post
gene_23D1NA_1022936	3.20967	0.439192	0.872058	0.998578	2.8695	Active		gene_23D1NA_102038	2.29146	0.5	0.634145	0.998561	2.19627	Active		gene_23D1NA_1062700	2.47282	0.34503	0.685101	0.999122	2.84136	Post
gene_23D1NA_102321	2.92364	0.5	0.708357	0.998253	2.54777	Active		gene_23D1NA_1020784	2.55925	0.5	0.608088	0.998741	2.35572	Active		gene_23D1NA_1062962	7.30297	0.477851	1.68942	0.998312	3.93385	Post
gene_23D1NA_1023293	2.54681	0.548079	0.847622	0.998783	2.21624	Active		gene_23D1NA_102098	8.72243	0.5	1.06423	0.999108	4.12473	Active		gene_23D1NA_1062968	2.74081	0.5	0.64659	0.999122	2.4546	Post
gene_23D1NA_1023603	3.21314	0.339496	0.825274	0.99858	3.24252	Active		gene_23D1NA_1021003	5.16748	0.5	1.64792	0.996652	3.36946	Active		gene_23D1NA_1063989	3.67969	0.5	0.756243	0.99878	2.87958	Post
gene_23D1NA_102366	1.13109	0.263388	0.588088	0.998203	2.10244	Active		gene_23D1NA_1021145	2.70924	0.5	0.854575	0.998655	2.43789	Active		gene_23D1NA_1064071	3.46857	0.5	0.734083	0.998762	2.79434	Post
gene_23D1NA_1024108	2.12586	0.363313	0.669128	0.998303	2.54876	Active		gene_23D1NA_102115	2.90769	0.5	1.14333	0.999219	2.53987	Active		gene_23D1NA_1064234	2.72944	0.520208	0.632001	0.998983	2.39145	Post
gene_23D1NA_1024204	1.66163	0.358921	0.583633	0.998146	2.21086	Active		gene_23D1NA_1021166	2.3827	0.5	0.898068	0.999402	2.2526	Active		gene_23D1NA_1064275	11.2999	1.03921	0.894095	0.999299	3.44275	Post
gene_23D1NA_1024273	3.12169	0.505759	0.729687	0.998523	2.6258	Active		gene_23D1NA_102118	36.7051	0.5	2.42874	1	6.19791	Active		gene_23D1NA_1064310	2.35211	0.5	0.590666	0.998581	2.23396	Post
gene_23D1NA_1024351	10.2235	1.14686	1.16116	0.998306	3.15613	Active		gene_23D1NA_1021564	10.7346	0.5	1.14042	0.999209	4.4242	Active		gene_23D1NA_1064336	9.55634	1.71727	1.14503	0.999555	2.47634	Post
gene_23D1NA_1024385	22.8712	1.73204	1.08836	0.998449	3.72299	Active		gene_23D1NA_1021680	2.02112	0.5	0.524401	0.99876	2.01515	Active		gene_23D1NA_1064433	5.72956	1.28582	0.588755	0.99857	2.15573	Post
gene_23D1NA_1024529	2.40377	0.5	0.633674	0.998343	2.2653	Active		gene_23D1NA_1021737	6.99447	0.5	0.981916	0.999588	3.80622	Active		gene_23D1NA_106511	2.01316	0.5	0.534605	0.998176	2.00946	Post
gene_23D1NA_1024645	9.55427	0.5	1.15169	0.998463	4.25615	Active		gene_23D1NA_1021789	2.19793	0.5	0.670237	0.998503	2.13615	Active		gene_23D1NA_1065171	5.71931	0.5	1.37984	0.999932	3.51584	Post
gene_23D1NA_102529	2.98404	0.5	1.08082	0.998166	2.57727	Active		gene_23D1NA_1022297	3.19439	0.405496	0.743255	0.998806	2.97778	Active		gene_23D1NA_1065306	7.43154	0.5	1.02102	0.999429	3.89366	Post
gene_23D1NA_1025303	4.35482	0.5	0.860852	0.998718	3.12261	Active		gene_23D1NA_1022429	3.82856	0.5	0.755607	0.998952	2.9368	Active		gene_23D1NA_1065733	2.00489	0.5	0.533134	0.998165	2.00352	Post
gene_23D1NA_1025389	2.41787	0.5	0.635897	0.998348	2.27373	Active		gene_23D1NA_1022558	6.24502	0.5	0.939342	0.999359	3.64271	Active		gene_23D1NA_1066203	12.8226	0.5	2.06875	0.999997	4.68061	Post
gene_23D1NA_1025523	4.23035	0.5	0.849788	0.998786	3.08078	Active		gene_23D1NA_1022559	8.20237	0.5	1.04142	0.99899	4.03604	Active		gene_23D1NA_1066364	5.95338	0.619937	0.866926	0.999334	3.26352	Post
gene_23D1NA_1025722	3.51346	0.5	0.778745	0.998381	2.81289	Active		gene_23D1NA_1022709	7.14205	0.5	0.989741	0.999567	3.83634	Active		gene_23D1NA_1066838	2.7923	0.5	0.653448	0.999163	2.48145	Post
gene_23D1NA_1026226	1.80071	0.0662234	1.17339	0.998109	4.76508	Active		gene_23D1NA_1022776	6.24502	0.5	0.939342	0.999359	3.64271	Active		gene_23D1NA_1067394	4.64645	0.5	0.844218	0.999347	3.21613	Post
gene_23D1NA_102623	2.18385	0.5	0.864742	0.998674	2.12687	Active		gene_23D1NA_102290	2.02562	0.5	0.52518	0.998765	2.01837	Active		gene_23D1NA_1067422	8.1325	0.5	1.62263	0.998325	4.0237	Post
gene_23D1NA_102626	2.07743	0.29298	0.769625	0.998558	2.82592	Active		gene_23D1NA_1023037	33.6145	1.41249	1.16882	0.999595	4.57277	Active		gene_23D1NA_1067532	4.54947	0.5	0.836244	0.999344	3.1857	Post
gene_23D1NA_102628	5.88018	0.419385	1.44555	0.997429	3.80951	Active		gene_23D1NA_1023106	2.50832	0.5	0.600876	0.998763	2.32672	Active		gene_23D1NA_1068242	2.02157	0.303629	0.629302	0.998958	2.73509	Post
gene_23D1NA_1026286	6.7839	0.5	1.02759	0.999094	3.76211	Active		gene_23D1NA_102321	2.92364	0.5	0.656239	0.998515	2.54777	Active		gene_23D1NA_1068858	3.55847	0.5	1.09774	0.999572	2.83126	Post
gene_23D1NA_102634	4.78388	0.5	1.34085	0.998908	3.25818	Active		gene_23D1NA_1023603	3.21314	0.5	0.690778	0.998531	2.68399	Active		gene_23D1NA_106891	3.39476	0.306203	0.805075	0.999202	3.47075	Post
gene_23D1NA_102637	6.18966	0.5	1.86978	0.998745	3.62986	Active		gene_23D1NA_1024108	2.12586	0.5	0.542126	0.998789	2.08805	Active		gene_23D1NA_1069518	8.98402	0.5	1.0912	0.999584	4.16736	Post
gene_23D1NA_1026594	1.39023	0.170428	0.800493	0.998193	3.02809	Active		gene_23D1NA_1024273	3.12169	0.5	0.680184	0.9985	2.64233	Active		gene_23D1NA_107009	13.5052	0.5	1.45792	0.999305	4.75544	Post
gene_23D1NA_1026622	3.62224	0.633639	0.706551	0.998231	2.51515	Active		gene_23D1NA_1024351	10.2235	1.89593	0.843637	0.998553	2.43092	Active		gene_23D1NA_1070174	2.258	0.385104	0.644845	0.999105	2.55172	Post
gene_23D1NA_102675	2.25523	0.5	0.609471	0.998337	2.17327	Active		gene_23D1NA_1024529	2.40377	0.5	0.585652	0.998754	2.2653	Active		gene_23D1NA_1070711	2.89473	0.49731	0.654796	0.999164	2.54121	Post
gene_23D1NA_1027167	2.03928	0.5	0.571439	0.997971	2.02806	Active		gene_23D1NA_1024645	9.55427	0.5	1.09783	0.99935	4.25615	Active		gene_23D1NA_107076	7.80951	0.648394	0.953732	0.999367	3.59029	Post
gene_23D1NA_1027172	4.01436	0.5	0.829767	0.99866	3.00517	Active		gene_23D1NA_1025303	4.35482	0.5	0.803723	0.998953	3.12261	Active		gene_23D1NA_1070901	2.38269	0.566935	0.551592	0.998336	2.07134	Post
gene_23D1NA_1027187	4.70821	0.5	0.890552	0.998427	3.23518	Active		gene_23D1NA_1025523	4.23035	0.5	0.792861	0.999139	3.08078	Active		gene_23D1NA_1071910	5.55582	0.357339	1.30733	0.999266	3.95863	Post
gene_23D1NA_1027188	2.0894	0.5	0.580594	0.998108	2.06309	Active		gene_23D1NA_1025722	3.51346	0.5	0.723726	0.99872	2.81289	Active		gene_23D1NA_1071974	3.67061	0.5	0.755316	0.998777	2.87602	Post
gene_23D1NA_1027688	9.43184	0.5	1.14711	0.998552	4.23754	Active		gene_23D1NA_1025821	5.30836	0.5	0.87815	0.999104	3.40827	Active		gene_23D1NA_1072557	3.20638	0.5	0.704718	0.998994	2.68094	Post
gene_23D1NA_1027758	6.62279	0.5	1.0187	0.999188	3.72744	Active		gene_23D1NA_1025822	4.25851	0.5	0.795345	0.9991	3.09035	Active		gene_23D1NA_107270	2.20431	0.5	0.567179	0.998476	2.14032	Post
gene_23D1NA_1027887	18.4379	0.5	2.42736	1	5.2046	Active		gene_23D1NA_102623	2.18385	0.5	0.78877	0.99917	2.12687	Active		gene_23D1NA_1073517	9.03877	0.51731	1.06089	0.999444	4.12703	Post
gene_23D1NA_1028167	2.51933	0.5	0.651537	0.998379	2.33304	Active		gene_23D1NA_102626	2.07743	0.5	0.663864	0.998509	2.0548	Active		gene_23D1NA_1073770	2.5488	0.578674	0.569106	0.998484	2.139	Post
gene_23D1NA_1028223	1.63585	0.158755	0.871049	0.998592	3.36517	Active		gene_23D1NA_102628	5.88018	0.5	1.32205	0.99933	3.55586	Active		gene_23D1NA_1074498	1.34095	0.329679	0.492606	0.997935	2.02413	Post
gene_23D1NA_1028236	7.51896	0.367707	1.12626	0.99896	4.3539	Active		gene_23D1NA_1026286	6.7839	0.5	0.970448	0.999557	3.76211	Active		gene_23D1NA_1074866	3.16181	0.35408	0.77504	0.998915	3.1586	Post
gene_23D1NA_1028264	9.06086	0.5	1.1328	0.998849	4.17965	Active		gene_23D1NA_102634	4.78388	0.5	1.21627	0.999407	3.25818	Active		gene_23D1NA_1075283	3.3438	0.5	0.720379	0.998865	2.74149	Post
gene_23D1NA_102846	2.75115	0.5	0.685109	0.998155	2.46003	Active		gene_23D1NA_102637	6.18966	0.5	1.6558	0.997139	3.62986	Active		gene_23D1NA_1075635	3.23577	0.468068	0.728017	0.998808	2.78932	Post
gene_23D1NA_1028501	2.92991	0.5	0.856934	0.998747	2.55086	Active		gene_23D1NA_1026622	3.62224	0.5	0.735022	0.998759	2.85688	Active		gene_23D1NA_1075789	3.53869	0.5	0.741581	0.998738	2.82321	Post
gene_23D1NA_1028734	1.56565	0.297114	0.543172	0.997844	2.39767	Active		gene_23D1NA_102675	2.25523	0.5	0.56298	0.998745	2.17327	Active		gene_23D1NA_1076776	2.02428	0.5	0.536575	0.99819	2.01741	Post
gene_23D1NA_1028999	2.55304	0.5	0.656598	0.998373	2.35221	Active		gene_23D1NA_1027167	2.03928	0.5	0.527532	0.99877	2.02806	Active		gene_23D1NA_1076995	3.00052	0.5	0.680048	0.999145	2.58521	Post
gene_23D1NA_1029002	3.43946	0.43543	0.838467	0.998751	2.98167	Active		gene_23D1NA_1027172	4.01436	0.5	0.773272	0.999169	3.00517	Active		gene_23D1NA_1077637	2.53775	0.197644	0.902938	0.999246	3.68257	Post
gene_23D1NA_1029003	15.7054	0.34503	2.25887	1	5.50839	Active		gene_23D1NA_1027187	4.70821	0.5	0.833006	0.998547	3.23518	Active		gene_23D1NA_1077727	3.06077	0.354857	0.791257	0.999065	3.10859	Post
gene_23D1NA_1029004	11.597	0.416397	1.95808	0.998619	4.79965	Active		gene_23D1NA_1027188	2.0894	0.5	0.536046	0.998792	2.06309	Active		gene_23D1NA_1077820	7.03603	0.705304	0.855342	0.999343	3.31844	Post
gene_23D1NA_102955	2.41787	0.5	0.635897	0.998348	2.27373	Active		gene_23D1NA_1027688	9.43184	0.5	1.09309	0.999329	4.23754	Active		gene_23D1NA_1077859	1.59203	0.327013	0.548336	0.998301	2.28345	Post
gene_23D1NA_1030064	2.8058	0.5	0.692625	0.998142	2.48841	Active		gene_23D1NA_1027758	6.62279	0.5	0.961423	0.999493	3.72744	Active		gene_23D1NA_1078003	8.53841	0.5	1.07249	0.99951	4.09397	Post
gene_23D1NA_1030487	4.43623	0.5	0.867911	0.998633	3.14933	Active		gene_23D1NA_1027887	18.4379	0.5	2.24856	0.996603	5.2046	Active		gene_23D1NA_1078732	3.35897	0.349651	0.797699	0.99913	3.26403	Post
gene_23D1NA_1030581	2.69849	0.5	0.67773	0.998222	2.43215	Active		gene_23D1NA_1027958	2.72756	0.5	0.631045	0.998583	2.44761	Active		gene_23D1NA_1078869	6.38956	0.5	0.964473	0.999446	3.67572	Post
gene_23D1NA_1030601	3.76603	0.5	1.16502	0.998244	2.91305	Active		gene_23D1NA_1027993	8.33396	0.5	1.83368	0.996937	4.059	Active		gene_23D1NA_1079022	2.80512	0.5	0.655137	0.999164	2.48806	Post
gene_23D1NA_1030706	2.01217	0.5	0.566398	0.99791	2.00875	Active		gene_23D1NA_1027994	4.26046	0.5	0.795516	0.999097	3.09101	Active		gene_23D1NA_1080361	10.0774	0.5	1.1331	0.999537	4.33305	Post
gene_23D1NA_103076	6.95427	0.5	1.90401	0.993703	3.7979	Active		gene_23D1NA_1028167	2.51933	0.5	0.602447	0.998758	2.33304	Active		gene_23D1NA_1080478	3.85505	0.636906	1.08693	0.999578	2.5976	Post
gene_23D1NA_1031616	2.64801	0.5	0.670523	0.99829	2.40491	Active		gene_23D1NA_1028236	7.51896	0.5	1.00898	0.999349	3.91053	Active		gene_23D1NA_1080599	12.7176	0.5	1.2164	0.999381	4.66875	Post
gene_23D1NA_1031697	3.44475	0.5	0.771178	0.998528	2.7844	Active		gene_23D1NA_1028264	9.06086	0.5	1.0783	0.999234	4.17965	Active		gene_23D1NA_1081071	2.00489	0.5	0.533134	0.998165	2.00352	Post
gene_23D1NA_1031931	8.15411	0.5	1.09488	0.99868	4.02753	Active		gene_23D1NA_102846	2.75115	0.5	0.63416	0.998561	2.46003	Active		gene_23D1NA_1081206	2.43386	0.5	0.603089	0.998654	2.28325	Post
gene_23D1NA_1031932	10.1673	0.814118	0.971515	0.999392	3.64256	Active		gene_23D1NA_1028501	2.92991	0.5	0.786247	0.999188	2.55086	Active		gene_23D1NA_1082628	2.31289	0.5	0.584567	0.998546	2.2097	Post
gene_23D1NA_1032102	2.51933	0.592702	0.589817	0.998226	2.08766	Active		gene_23D1NA_1028999	2.55304	0.5	0.607215	0.998743	2.35221	Active		gene_23D1NA_108331	2.65992	0.5	0.635575	0.999016	2.41138	Post
gene_23D1NA_1032226	2.72756	0.5	0.681821	0.998183	2.44761	Active		gene_23D1NA_1029003	15.7054	0.5	2.17192	0.9909	4.97319	Active		gene_23D1NA_1083449	3.29387	0.5	0.71476	0.998908	2.71979	Post
gene_23D1NA_1032256	8.76	0.739597	0.95579	0.999418	3.56612	Active		gene_23D1NA_1029004	11.597	2.61804	0.849641	0.998606	2.1472	Active		gene_23D1NA_1083689	4.32547	0.335156	0.872975	0.999329	3.68995	Post
gene_23D1NA_1032384	23.8748	0.5	2.24281	1	5.57742	Active		gene_23D1NA_102955	2.41787	0.5	0.587739	0.998757	2.27373	Active		gene_23D1NA_1083712	6.30797	0.5	0.959641	0.999418	3.65717	Post
gene_23D1NA_1032829	3.23214	0.5	0.746766	0.998701	2.69249	Active		gene_23D1NA_1029566	5.23906	0.5	0.873202	0.998997	3.38931	Active		gene_23D1NA_108378	3.34037	0.5	0.719995	0.998867	2.74001	Post
gene_23D1NA_1033511	2.31762	0.5	0.619815	0.998341	2.21264	Active		gene_23D1NA_1029617	2.67801	0.5	0.624421	0.998629	2.42116	Active		gene_23D1NA_1084146	2.92522	0.5	0.663091	0.999171	2.54854	Post
gene_23D1NA_103352	4.13784	0.829482	0.969903	0.9994	2.3186	Active		gene_23D1NA_1030057	2.67719	0.418537	0.713198	0.998673	2.67729	Active		gene_23D1NA_1084616	4.01048	0.5	0.788636	0.999039	3.00378	Post
gene_23D1NA_1033786	1.57163	0.328472	0.574675	0.998019	2.25842	Active		gene_23D1NA_1030064	2.8058	0.5	0.641287	0.998537	2.48841	Active		gene_23D1NA_1084880	2.63239	0.5	0.631756	0.998981	2.39637	Post
gene_23D1NA_1033804	2.47074	0.50264	0.642339	0.998362	2.29735	Active		gene_23D1NA_1030371	2.55304	0.5	0.607215	0.998743	2.35221	Active		gene_23D1NA_1085096	1.85578	0.319072	0.650962	0.999161	2.54007	Post
gene_23D1NA_1034532	3.44475	0.371149	0.841987	0.998778	3.21433	Active		gene_23D1NA_1030487	4.43623	0.5	0.810666	0.998823	3.14933	Active		gene_23D1NA_1085206	15.2047	0.5	1.27874	0.999146	4.92644	Post
gene_23D1NA_1034641	13.3609	1.2003	0.986448	0.999308	3.47656	Active		gene_23D1NA_1030581	2.69849	0.5	0.627172	0.99861	2.43215	Active		gene_23D1NA_1085831	3.17481	0.5	0.701033	0.999024	2.66667	Post
gene_23D1NA_1034888	2.32685	0.5	0.621323	0.998341	2.21838	Active		gene_23D1NA_1030601	3.76603	0.5	1.05806	0.999056	2.91305	Active		gene_23D1NA_1086188	3.82099	0.5	0.770409	0.998876	2.93395	Post
gene_23D1NA_1034937	2.0353	0.5	0.570703	0.99796	2.02524	Active		gene_23D1NA_1030671	2.30847	0.5	0.571254	0.998736	2.20693	Active		gene_23D1NA_1086428	2.47717	0.367374	0.684658	0.999124	2.75337	Post
gene_23D1NA_1035090	5.76821	0.5	0.967222	0.999413	3.52812	Active		gene_23D1NA_1030706	2.01217	0.5	0.522849	0.998749	2.00875	Active		gene_23D1NA_1086817	2.72589	0.5	0.644581	0.999102	2.44673	Post
gene_23D1NA_1035162	1.42478	0.354629	0.532021	0.997917	2.00636	Active		gene_23D1NA_103076	6.95427	0.5	1.69442	0.996399	3.7979	Active		gene_23D1NA_1087205	12.1379	0.5	1.19989	0.999375	4.60145	Post
gene_23D1NA_1035299	3.53382	0.419287	0.971755	0.99939	3.07522	Active		gene_23D1NA_1031517	4.39761	0.312761	1.36077	0.996914	3.81358	Active		gene_23D1NA_1087578	4.28362	0.5	0.813494	0.999257	3.09883	Post
gene_23D1NA_1036000	3.08667	0.5	0.729127	0.998516	2.62605	Active		gene_23D1NA_1031616	2.64801	0.5	0.620357	0.998659	2.40491	Active		gene_23D1NA_1087800	4.93385	0.342439	0.907902	0.999216	3.84879	Post
gene_23D1NA_1036333	2.01217	0.5	0.566398	0.99791	2.00875	Active		gene_23D1NA_1031697	3.44475	0.5	0.716423	0.99869	2.7844	Active		gene_23D1NA_1088326	3.59549	0.5	0.747553	0.998755	2.84619	Post
gene_23D1NA_1036372	2.87556	0.5	0.808683	0.998286	2.52384	Active		gene_23D1NA_1031903	2.29608	0.5	0.569343	0.998738	2.19917	Active		gene_23D1NA_1088435	4.61772	0.5	0.841872	0.999346	3.20718	Post
gene_23D1NA_1036515	2.36461	0.5	0.627434	0.998341	2.2416	Active		gene_23D1NA_1031931	8.15411	0.5	1.03922	0.99899	4.02753	Active		gene_23D1NA_1088479	3.22533	0.304042	0.787137	0.999025	3.40711	Post
gene_23D1NA_1036899	6.29765	0.226373	1.67104	0.997799	4.79804	Active		gene_23D1NA_1031932	10.1673	0.5	1.12063	0.999261	4.34587	Active		gene_23D1NA_1088643	3.2942	0.5	0.714797	0.998907	2.71993	Post
gene_23D1NA_1037099	3.96634	0.5	0.825166	0.998579	2.98781	Active		gene_23D1NA_1032102	2.51933	0.369846	0.675484	0.998501	2.76805	Active		gene_23D1NA_1089021	2.43191	0.5	0.602797	0.998652	2.28209	Post
gene_23D1NA_1037202	2.91589	0.5	0.707341	0.998241	2.54394	Active		gene_23D1NA_1032226	2.72756	0.5	0.631045	0.998583	2.44761	Active		gene_23D1NA_1089188	4.9747	0.5	0.870029	0.999332	3.31461	Post
gene_23D1NA_1037280	2.29608	0.5	0.616274	0.998342	2.19917	Active		gene_23D1NA_1032256	8.76	0.5	1.06582	0.999122	4.13093	Active		gene_23D1NA_1089534	6.30043	0.5	0.959192	0.999416	3.65545	Post
gene_23D1NA_1037304	1.33695	0.314537	0.52303	0.997972	2.08764	Active		gene_23D1NA_1032384	23.8748	0.5	2.12799	0.997217	5.57742	Active		gene_23D1NA_1089608	2.03032	0.5	0.537641	0.998198	2.02171	Post
gene_23D1NA_1037363	11.8585	0.517271	1.2067	0.997022	4.51886	Active		gene_23D1NA_1032712	2.65296	0.5	0.621031	0.998653	2.4076	Active		gene_23D1NA_1089940	2.57143	0.5	0.623168	0.998881	2.36257	Post
gene_23D1NA_1037368	2.16182	0.5	0.593462	0.998258	2.11225	Active		gene_23D1NA_1032829	3.23214	0.5	0.692944	0.998541	2.69249	Active		gene_23D1NA_1090175	2.23355	0.5	0.571936	0.998495	2.15934	Post
gene_23D1NA_1037409	2.12733	0.5	0.587385	0.998194	2.08904	Active		gene_23D1NA_1033511	2.31762	0.5	0.572659	0.998735	2.21264	Active		gene_23D1NA_1090619	17.6596	0.5	2.4781	0.998531	5.14238	Post
gene_23D1NA_1037726	5.2072	0.5	0.971843	0.99939	3.38051	Active		gene_23D1NA_103352	4.13784	0.5	1.24672	0.999125	3.04888	Active		gene_23D1NA_1090723	2.31217	0.298619	0.697511	0.999053	2.95287	Post
gene_23D1NA_1037923	3.0091	0.5	0.719383	0.998392	2.58933	Active		gene_23D1NA_1033608	3.63091	0.5	0.735909	0.998764	2.86033	Active		gene_23D1NA_1090827	5.40723	0.5	0.901546	0.999255	3.43489	Post
gene_23D1NA_1037949	9.38451	0.451131	1.17228	0.998127	4.37866	Active		gene_23D1NA_1033804	2.47074	0.5	0.59547	0.998767	2.30494	Active		gene_23D1NA_1091045	1.80338	0.374798	0.572683	0.998498	2.26652	Post
gene_23D1NA_1038203	2.40249	0.5	0.633472	0.998343	2.26453	Active		gene_23D1NA_1034124	2.29401	0.317127	0.749082	0.998869	2.85474	Active		gene_23D1NA_1091665	11.4175	0.5	1.17808	0.999477	4.51317	Post
gene_23D1NA_1038387	2.02292	0.5	0.568404	0.997932	2.01644	Active		gene_23D1NA_1034532	3.44475	0.5	0.716423	0.99869	2.7844	Active		gene_23D1NA_1092087	1.90364	0.385104	0.586096	0.998554	2.30544	Post
gene_23D1NA_1038393	4.06142	0.5	1.43363	0.996962	3.02199	Active		gene_23D1NA_1034641	13.3609	0.5	1.25286	0.999272	4.73995	Active		gene_23D1NA_1092278	5.20876	0.5	0.887413	0.999317	3.38094	Post
gene_23D1NA_1038409	14.6247	0.711806	1.58839	0.999998	4.36078	Active		gene_23D1NA_1034888	2.32685	0.5	0.574071	0.998734	2.21838	Active		gene_23D1NA_1092649	35.3855	7.8336	2.15389	0.99965	2.17541	Post
gene_23D1NA_103849	2.31013	0.473684	0.582833	0.998136	2.28598	Active		gene_23D1NA_1034937	2.0353	0.5	0.526848	0.998769	2.02524	Active		gene_23D1NA_1092743	1.70951	0.296372	0.575053	0.998508	2.5281	Post
gene_23D1NA_1038543	2.67299	0.5	0.674105	0.998256	2.41845	Active		gene_23D1NA_1035090	5.76821	0.5	0.909443	0.999452	3.52812	Active		gene_23D1NA_1093068	136.741	16.0863	4.21189	1	3.08755	Post
gene_23D1NA_103859	2.12586	0.5	0.587124	0.998191	2.08805	Active		gene_23D1NA_1035299	3.53382	0.5	0.846995	0.998582	2.82123	Active		gene_23D1NA_1093152	21.4738	0.499596	1.709	0.999151	5.42567	Post
gene_23D1NA_1038658	3.39333	0.5	0.765415	0.998618	2.7627	Active		gene_23D1NA_1036000	3.08667	0.5	0.676052	0.998501	2.62605	Active		gene_23D1NA_1093575	2.15946	0.252943	0.774536	0.99891	3.09379	Post
gene_23D1NA_1038709	4.45374	0.5	0.869412	0.998614	3.15502	Active		gene_23D1NA_1036333	2.01217	0.5	0.522849	0.998749	2.00875	Active		gene_23D1NA_1093710	6.26948	0.5	0.956197	0.999393	3.64835	Post
gene_23D1NA_1038792	3.17531	0.5	0.739971	0.998637	2.6669	Active		gene_23D1NA_1036372	2.87556	0.5	0.743717	0.998808	2.52384	Active		gene_23D1NA_1094304	4.07763	0.5	0.794897	0.999102	3.02773	Post
gene_23D1NA_1038971	10.8605	0.307585	1.73507	0.999857	5.14196	Active		gene_23D1NA_1036515	2.36461	0.5	0.579798	0.998744	2.2416	Active		gene_23D1NA_1094419	2.88822	0.5	0.665921	0.999173	2.53018	Post
gene_23D1NA_1039395	2.88914	0.5	0.703816	0.998205	2.53064	Active		gene_23D1NA_1036899	6.29765	0.299023	1.3858	0.997515	4.39648	Active		gene_23D1NA_1095402	3.64292	0.5	0.752472	0.998769	2.86509	Post
gene_23D1NA_1039541	2.0894	0.5	0.580594	0.998108	2.06309	Active		gene_23D1NA_1036923	5.9426	0.5	1.79005	0.997661	3.57109	Active		gene_23D1NA_1095403	2.5942	0.5	0.626397	0.998923	2.37529	Post
gene_23D1NA_1039566	3.16029	0.5	0.738154	0.998621	2.66006	Active		gene_23D1NA_1037099	3.96634	0.5	0.768781	0.999137	2.98781	Active		gene_23D1NA_1095745	2.16088	0.5	0.560008	0.998428	2.11162	Post
gene_23D1NA_1039840	4.76664	0.5	0.895237	0.998434	3.25297	Active		gene_23D1NA_1037280	2.29608	0.5	0.569343	0.998738	2.19917	Active		gene_23D1NA_1095954	5.14479	0.184908	1.15362	0.999568	4.79823	Post
gene_23D1NA_103998	2.27334	0.5	0.612502	0.998342	2.18481	Active		gene_23D1NA_1037304	1.33695	0.326537	0.482755	0.998508	2.03362	Active		gene_23D1NA_109601	24.6621	0.5	1.57824	0.998324	5.62422	Post
gene_23D1NA_1039988	7.67362	0.5	1.07282	0.998007	3.93991	Active		gene_23D1NA_1037363	11.8585	0.5	1.16673	0.999554	4.56785	Active		gene_23D1NA_109602	8.10029	0.5	1.03866	0.999369	4.01797	Post
gene_23D1NA_1040395	11.4133	1.67872	0.790714	0.998213	2.76528	Active		gene_23D1NA_1037368	2.16182	0.5	0.548033	0.998782	2.11225	Active		gene_23D1NA_109743	2.76984	0.5	0.650471	0.99916	2.4698	Post
gene_23D1NA_1040396	5.58629	0.932961	0.729878	0.998525	2.582	Active		gene_23D1NA_1037409	2.12733	0.382918	0.612291	0.99872	2.47393	Active		gene_23D1NA_1098040	19.6234	1.10116	2.61492	1	4.15548	Post
gene_23D1NA_1040470	2.15661	0.5	0.59255	0.998251	2.10877	Active		gene_23D1NA_1037726	5.2072	0.341332	0.975091	0.999588	3.93126	Active		gene_23D1NA_1098041	7.37601	0.741794	1.03476	0.999382	3.31375	Post
gene_23D1NA_1040748	2.76607	0.5	0.687176	0.998152	2.46784	Active		gene_23D1NA_1037923	3.0091	0.5	0.666747	0.998506	2.58933	Active		gene_23D1NA_1098042	35.8223	1.47958	1.80455	0.999465	4.5976	Post
gene_23D1NA_1040936	2.59168	0.5	0.662323	0.998357	2.37389	Active		gene_23D1NA_1037949	9.38451	0.5	1.09124	0.999321	4.23028	Active		gene_23D1NA_1098304	8.22253	0.509402	1.01254	0.999467	4.01271	Post
gene_23D1NA_1041285	2.07101	0.5	0.577258	0.998058	2.05033	Active		gene_23D1NA_1038203	2.40249	0.5	0.585463	0.998754	2.26453	Active		gene_23D1NA_1098356	1.79354	0.299475	0.590419	0.998579	2.5823	Post
gene_23D1NA_1041436	2.37983	0.5	0.629872	0.998341	2.25086	Active		gene_23D1NA_1038387	2.02292	0.5	0.524712	0.998762	2.01644	Active		gene_23D1NA_1098921	2.84861	0.410593	0.714505	0.99891	2.79448	Post
gene_23D1NA_1041546	2.72454	0.5	0.681398	0.998187	2.44601	Active		gene_23D1NA_1038393	4.06142	0.5	1.28379	0.999907	3.02199	Active		gene_23D1NA_1099565	8.78848	0.534813	1.77555	0.999769	4.03851	Post
gene_23D1NA_1042013	1.72813	0.293431	0.678489	0.998215	2.55812	Active		gene_23D1NA_1038409	14.6247	0.914011	1.44165	0.996357	4.00005	Active		gene_23D1NA_109961	87.9131	0.848771	1.83644	0.998927	6.69456	Post
gene_23D1NA_104212	8.76523	1.04781	0.978624	0.999354	3.06441	Active		gene_23D1NA_103849	2.31013	0.5	0.563407	0.998745	2.20798	Active		gene_23D1NA_1099803	3.65704	0.5	1.36901	0.999881	2.87068	Post
gene_23D1NA_1042404	2.51494	0.56457	0.607526	0.998333	2.1553	Active		gene_23D1NA_1038543	2.67299	0.5	0.623743	0.998633	2.41845	Active		gene_23D1NA_109984	9.351	0.5	1.10586	0.999556	4.22512	Post
gene_23D1NA_1042594	1.9798	0.377551	0.625484	0.998341	2.39061	Active		gene_23D1NA_103859	2.12586	0.5	0.542126	0.998789	2.08805	Active		gene_23D1NA_1099956	20.2525	2.15733	1.5364	0.998477	3.23078	Post
gene_23D1NA_1042603	32.1927	3.97488	1.09126	0.998564	3.01775	Active		gene_23D1NA_1038644	2.65771	0.5	0.843198	0.998549	2.41018	Active		gene_23D1NA_1100051	5.99153	0.526721	0.84758	0.999348	3.50781	Post
gene_23D1NA_1042608	8.64472	1.32998	0.801495	0.998204	2.70041	Active		gene_23D1NA_1038658	3.39333	0.5	0.71087	0.99866	2.7627	Active		gene_23D1NA_1100054	3.59264	0.5	0.747256	0.998754	2.84505	Post
gene_23D1NA_1042612	3.36283	0.5	0.761955	0.998658	2.74968	Active		gene_23D1NA_1038709	4.45374	0.5	0.812143	0.998794	3.15502	Active		gene_23D1NA_1100271	21.7767	5.41173	1.28815	0.999133	2.00862	Post
gene_23D1NA_1042621	1.21862	0.295126	0.528516	0.997942	2.04584	Active		gene_23D1NA_1038792	3.17531	0.5	0.68643	0.998512	2.6669	Active		gene_23D1NA_1100777	6.28506	0.5	0.958273	0.999411	3.65193	Post
gene_23D1NA_1042628	6.81219	1.0095	0.777344	0.998408	2.75447	Active		gene_23D1NA_1038971	10.8605	2.02878	0.926185	0.999398	2.42041	Active		gene_23D1NA_1101216	3.30523	0.630914	0.584622	0.998546	2.38924	Post
gene_23D1NA_104287	1.93612	0.441819	0.591977	0.998246	2.13164	Active		gene_23D1NA_1039395	2.88914	0.5	0.651919	0.998517	2.53064	Active		gene_23D1NA_1101378	1.81181	0.300652	0.593663	0.998598	2.59126	Post
gene_23D1NA_1042981	2.67801	0.5	0.674822	0.998249	2.42116	Active		gene_23D1NA_1039541	2.0894	0.5	0.536046	0.998792	2.06309	Active		gene_23D1NA_1101380	3.06823	0.5	0.683432	0.999129	2.61741	Post
gene_23D1NA_1043433	2.136	0.5	0.588921	0.998214	2.09491	Active		gene_23D1NA_1039566	3.16029	0.5	0.684689	0.998504	2.66006	Active		gene_23D1NA_1101632	6.44204	0.364234	1.0302	0.999397	4.14458	Post
gene_23D1NA_1043529	8.48942	0.5	2.56987	1	4.08567	Active		gene_23D1NA_1039840	4.76664	0.5	0.837641	0.998542	3.25297	Active		gene_23D1NA_1101652	1.97675	0.155211	0.894388	0.999298	3.67083	Post
gene_23D1NA_1043596	6.66674	0.443804	1.05307	0.998326	3.90899	Active		gene_23D1NA_103998	2.27334	0.5	0.565814	0.998742	2.18481	Active		gene_23D1NA_1102033	2.82862	0.5	0.658216	0.999167	2.5001	Post
gene_23D1NA_1043828	2.08637	0.5	0.580046	0.998101	2.06099	Active		gene_23D1NA_1039988	7.67362	0.5	1.01659	0.999235	3.93991	Active		gene_23D1NA_1102249	2.80539	0.5	0.655173	0.999164	2.4882	Post
gene_23D1NA_1043998	2.61495	0.5	0.665731	0.998335	2.38678	Active		gene_23D1NA_1040040	3.81641	0.5	0.970858	0.99956	2.93221	Active		gene_23D1NA_1102596	6.27474	1.35221	0.647218	0.999128	2.21424	Post
gene_23D1NA_1044047	1.44931	0.0716851	1.09572	0.998707	4.33755	Active		gene_23D1NA_1040395	11.4133	0.5	1.16265	0.999478	4.51264	Active		gene_23D1NA_1102851	4.65031	0.5	0.844532	0.999347	3.21733	Post
gene_23D1NA_1044170	6.09521	0.257535	1.17336	0.998109	4.56483	Active		gene_23D1NA_1040396	5.58629	0.5	0.897372	0.999396	3.48189	Active		gene_23D1NA_1102967	4.18095	0.5	0.804336	0.999198	3.06383	Post
gene_23D1NA_1044626	2.21458	0.5	0.602583	0.998321	2.14704	Active		gene_23D1NA_1040470	2.15661	0.5	0.547183	0.998783	2.10877	Active		gene_23D1NA_1103308	4.83421	0.5	0.859196	0.99934	3.27328	Post
gene_23D1NA_1044665	13.681	0.515596	2.98756	1	4.72979	Active		gene_23D1NA_1040748	2.76607	0.5	0.636119	0.998553	2.46784	Active		gene_23D1NA_110349	2.79156	0.492255	0.658322	0.999167	2.50359	Post
gene_23D1NA_1044726	2.03015	0.355696	0.655589	0.998376	2.51287	Active		gene_23D1NA_1040936	2.59168	0.5	0.612614	0.998717	2.37389	Active		gene_23D1NA_1103593	18.3003	0.5	1.34184	0.99966	5.1938	Post
gene_23D1NA_1044780	15.4251	0.5	1.31626	0.997978	4.9472	Active		gene_23D1NA_1041285	2.07101	0.5	0.532943	0.998784	2.05033	Active		gene_23D1NA_1103818	3.88977	0.633639	0.696024	0.999065	2.61795	Post
gene_23D1NA_1044936	164.19	3.52625	2.41884	1	5.54109	Active		gene_23D1NA_1041436	2.37983	0.5	0.582084	0.998747	2.25086	Active		gene_23D1NA_1103884	6.3921	0.485415	0.973133	0.999499	3.719	Post
gene_23D1NA_1045768	2.27281	0.5	0.800578	0.998194	2.18448	Active		gene_23D1NA_1041546	2.72454	0.5	0.630644	0.998586	2.44601	Active		gene_23D1NA_110540	12.6891	1.21996	1.60281	0.998484	3.37869	Post
gene_23D1NA_104601	3.49568	0.5	0.776801	0.998419	2.80557	Active		gene_23D1NA_104212	8.76523	0.5	1.18198	0.999794	4.13179	Active		gene_23D1NA_1105703	1.27802	0.318826	0.480113	0.99782	2.00307	Post
gene_23D1NA_104608	6.85815	0.5	1.03161	0.999014	3.77782	Active		gene_23D1NA_1042138	1.37916	0.33345	0.490537	0.998523	2.04824	Active		gene_23D1NA_1106119	13.2402	0.726241	1.10567	0.999556	4.18833	Post
gene_23D1NA_1046526	10.2762	0.5	1.17742	0.998024	4.36123	Active		gene_23D1NA_1042404	2.51494	0.5	0.60182	0.99876	2.33052	Active		gene_23D1NA_1107136	5.10969	0.5	0.880153	0.999323	3.35323	Post
gene_23D1NA_1046528	3.45101	0.5	0.771873	0.998515	2.78702	Active		gene_23D1NA_1042628	6.81219	0.424231	1.01265	0.999295	4.0052	Active		gene_23D1NA_1107957	2.21547	0.456079	0.533745	0.99817	2.28026	Post
gene_23D1NA_1046720	4.00172	0.5	0.828562	0.998639	3.00062	Active		gene_23D1NA_1042656	3.95124	0.5	0.767358	0.999116	2.9823	Active		gene_23D1NA_1108441	2.32042	0.5	0.585745	0.998553	2.21439	Post
gene_23D1NA_1046752	3.57295	0.651451	0.690679	0.998145	2.45539	Active		gene_23D1NA_1042756	3.91076	0.5	0.899042	0.999412	2.96745	Active		gene_23D1NA_1108957	2.15207	0.5	0.558538	0.998412	2.10573	Post
gene_23D1NA_1047110	2.13146	0.5	0.841155	0.998777	2.09184	Active		gene_23D1NA_1042981	2.67801	0.5	0.624421	0.998629	2.42116	Active		gene_23D1NA_1109110	5.82728	0.5	1.0102	0.999477	3.54282	Post
gene_23D1NA_1047402	5.1367	0.5	0.923566	0.998902	3.36084	Active		gene_23D1NA_104319	4.5975	0.5	1.18936	0.999816	3.20085	Active		gene_23D1NA_1110773	1.26787	0.228732	0.641585	0.999073	2.47068	Post
gene_23D1NA_1047435	2.6304	0.5	0.667978	0.998314	2.39528	Active		gene_23D1NA_1043420	2.03166	0.5	0.875664	0.99905	2.02266	Active		gene_23D1NA_1110835	5.51423	0.323952	1.27893	0.999146	4.08931	Post
gene_23D1NA_1047760	2.87016	0.654339	0.602735	0.998321	2.13302	Active		gene_23D1NA_1043433	2.136	0.5	0.543801	0.998787	2.09491	Active		gene_23D1NA_1111415	2.16009	0.5	0.559876	0.998427	2.11109	Post
gene_23D1NA_1048011	9.49574	0.5	1.14951	0.998506	4.24728	Active		gene_23D1NA_1043529	8.48942	0.5	2.20041	0.989787	4.08567	Active		gene_23D1NA_1111601	5.28209	1.09643	0.613621	0.99876	2.26829	Post
gene_23D1NA_1048484	3.23214	0.5	0.746766	0.998701	2.69249	Active		gene_23D1NA_1043596	6.66674	0.5	0.963907	0.999516	3.73698	Active		gene_23D1NA_1111633	4.77389	0.5	0.854448	0.999344	3.25516	Post
gene_23D1NA_104886	52.9723	3.87459	1.93127	0.993726	3.77312	Active		gene_23D1NA_1043828	2.08637	0.5	0.535536	0.99879	2.06099	Active		gene_23D1NA_1111982	2.16589	0.5	0.560842	0.998437	2.11496	Post
gene_23D1NA_104887	15.1723	0.5	3.09418	1	4.92337	Active		gene_23D1NA_1043998	2.61495	0.5	0.61583	0.998693	2.38678	Active		gene_23D1NA_1112151	2.15003	0.5	0.558197	0.998408	2.10436	Post
gene_23D1NA_1048914	2.12586	0.5	0.587124	0.998191	2.08805	Active		gene_23D1NA_1044170	6.09521	0.431988	0.967654	0.999539	3.81861	Active		gene_23D1NA_1112152	4.38097	0.5	0.821982	0.999314	3.13125	Post
gene_23D1NA_104899	1.13582	0.279769	0.520301	0.997987	2.02143	Active		gene_23D1NA_1044626	2.21458	0.5	0.556545	0.998761	2.14704	Active		gene_23D1NA_1112212	2.38722	0.5	0.636531	0.999025	2.25533	Post
gene_23D1NA_104900	1.72275	0.301468	0.663388	0.998354	2.51464	Active		gene_23D1NA_1044665	13.681	0.5	2.61292	1	4.7741	Active		gene_23D1NA_1112305	3.87618	0.573695	0.730242	0.998791	2.75628	Post
gene_23D1NA_1049056	2.45002	0.5	0.675116	0.998246	2.29279	Active		gene_23D1NA_1044726	2.03015	0.5	0.525962	0.998767	2.02159	Active		gene_23D1NA_1112921	1.48774	0.306203	0.530211	0.998144	2.28056	Post
gene_23D1NA_104909	3.43639	0.5	0.770247	0.998546	2.7809	Active		gene_23D1NA_1044780	15.4251	0.5	1.26961	0.999703	4.9472	Active		gene_23D1NA_1113152	5.4223	0.5	0.902597	0.999249	3.4389	Post
gene_23D1NA_1049289	3.14552	0.308302	0.819972	0.998489	3.35088	Active		gene_23D1NA_1044936	164.19	0.490992	3.52742	1	8.38545	Active		gene_23D1NA_1113208	2.95669	0.5	0.674593	0.999169	2.56398	Post
gene_23D1NA_1049552	8.2989	0.5	1.58083	0.999995	4.05292	Active		gene_23D1NA_1045768	2.27281	0.5	0.73233	0.998744	2.18448	Active		gene_23D1NA_1113553	1.47079	0.293636	0.527489	0.998125	2.32449	Post
gene_23D1NA_1049723	5.30667	1.15072	0.631696	0.998341	2.20527	Active		gene_23D1NA_104601	3.49568	0.364272	0.792132	0.999145	3.26248	Active		gene_23D1NA_1113570	2.11406	0.5	0.552131	0.998342	2.08002	Post
gene_23D1NA_104998	4.11636	0.5	1.22938	0.996836	3.04137	Active		gene_23D1NA_104608	6.85815	0.5	0.974533	0.999584	3.77782	Active		gene_23D1NA_111361	8.82038	0.5	1.08445	0.999566	4.14084	Post
gene_23D1NA_1050142	1.96793	0.316277	0.654636	0.998379	2.63742	Active		gene_23D1NA_1046526	10.2762	0.5	1.12452	0.999239	4.36123	Active		gene_23D1NA_1113833	11.3335	1.36768	1.17571	0.999488	3.0508	Post
gene_23D1NA_1050283	9.43184	0.989515	0.905925	0.998544	3.25275	Active		gene_23D1NA_1046528	3.45101	0.5	0.717094	0.998694	2.78702	Active		gene_23D1NA_1114487	8.57484	1.75959	0.637689	0.999036	2.28487	Post
gene_23D1NA_1050437	3.90734	0.5	0.819433	0.998479	2.96619	Active		gene_23D1NA_1046531	2.64801	0.5	0.620357	0.998659	2.40491	Active		gene_23D1NA_1115093	2.29923	0.5	0.58242	0.998537	2.20115	Post
gene_23D1NA_1050458	3.72174	0.5	0.800806	0.998197	2.89598	Active		gene_23D1NA_1046720	4.00172	0.5	0.772095	0.99916	3.00062	Active		gene_23D1NA_1115254	2.16589	0.5	0.560842	0.998437	2.11496	Post
gene_23D1NA_1050645	3.28501	0.5	0.752984	0.998706	2.7159	Active		gene_23D1NA_1046752	3.57295	0.5	0.729944	0.998737	2.83712	Active		gene_23D1NA_1115405	4.11408	0.5	0.971084	0.999486	3.04057	Post
gene_23D1NA_1050806	2.34556	0.5	0.624363	0.998341	2.22993	Active		gene_23D1NA_1047126	2.45728	0.5	0.593516	0.998764	2.29706	Active		gene_23D1NA_1115887	5.01326	0.5	0.87295	0.999329	3.32575	Post
gene_23D1NA_1051186	2.15661	0.5	0.59255	0.998251	2.10877	Active		gene_23D1NA_1047402	5.1367	0.5	0.865772	0.998846	3.36084	Active		gene_23D1NA_1116201	4.86691	1.20505	0.552767	0.998349	2.01392	Post
gene_23D1NA_1051429	3.28501	0.5	0.752984	0.998706	2.7159	Active		gene_23D1NA_1047435	2.6304	0.5	0.617953	0.998677	2.39528	Active		gene_23D1NA_1116355	3.5626	0.668944	0.599842	0.998634	2.41297	Post
gene_23D1NA_1051533	2.88914	0.5	0.703816	0.998205	2.53064	Active		gene_23D1NA_1047760	2.87016	0.5	0.649521	0.998518	2.52113	Active		gene_23D1NA_1116467	2.38516	0.5	0.595735	0.99861	2.25409	Post
gene_23D1NA_1051549	3.006	0.5	0.718988	0.998387	2.58785	Active		gene_23D1NA_1047939	2.78126	0.5	0.6476	0.998519	2.47574	Active		gene_23D1NA_1116635	1.62254	0.365735	0.541475	0.998228	2.14938	Post
gene_23D1NA_1051636	3.3712	0.805429	0.606858	0.998331	2.06543	Active		gene_23D1NA_1048484	3.23214	0.5	0.692944	0.998541	2.69249	Active		gene_23D1NA_1116650	3.19415	0.335605	0.782584	0.998981	3.25059	Post
gene_23D1NA_1051704	4.1799	0.631739	0.831724	0.998686	2.72607	Active		gene_23D1NA_104886	52.9723	0.5	2.95449	1	6.72717	Active		gene_23D1NA_1116788	5.51466	0.536751	0.886883	0.999318	3.36095	Post
gene_23D1NA_1052193	15.2887	1.13725	1.21627	0.996731	3.74885	Active		gene_23D1NA_104887	15.1723	0.5	2.69868	1	4.92337	Active		gene_23D1NA_1117103	3.39032	0.5	0.725544	0.998827	2.76142	Post
gene_23D1NA_1052261	2.05782	0.5	0.57485	0.998022	2.04112	Active		gene_23D1NA_104888	2.15678	0.327436	0.74984	0.998878	2.7196	Active		gene_23D1NA_1117249	5.79175	0.405763	0.97766	0.999527	3.83529	Post
gene_23D1NA_1052345	2.67891	0.5	0.728849	0.998513	2.42165	Active		gene_23D1NA_1048914	2.12586	0.5	0.542126	0.998789	2.08805	Active		gene_23D1NA_1118240	1.96755	0.438904	0.566815	0.998475	2.16442	Post
gene_23D1NA_105237	4.51845	0.5	1.10408	0.998942	3.17583	Active		gene_23D1NA_1049056	2.45002	0.5	0.622717	0.99864	2.29279	Active		gene_23D1NA_1119121	8.37172	0.390928	1.98734	0.99738	4.42055	Post
gene_23D1NA_105238	4.17657	0.320705	0.91253	0.99866	3.703	Active		gene_23D1NA_104909	3.43639	0.5	0.715526	0.998685	2.7809	Active		gene_23D1NA_1119301	1.8128	0.354629	0.582755	0.998539	2.35384	Post
gene_23D1NA_105254	11.3411	1.34132	0.951384	0.999381	3.07983	Active		gene_23D1NA_1049289	3.14552	0.5	0.682972	0.998499	2.6533	Active		gene_23D1NA_1119977	7.14114	0.5	1.00615	0.999494	3.83615	Post
gene_23D1NA_10527	2.77833	0.5	0.688866	0.998149	2.47422	Active		gene_23D1NA_1049552	8.2989	0.5	1.45741	0.997555	4.05292	Active		gene_23D1NA_1120146	2.86126	0.5	0.662454	0.99917	2.51665	Post
gene_23D1NA_1052813	4.96272	0.5	1.36857	0.999299	3.31113	Active		gene_23D1NA_1049723	5.30667	0.5	0.87803	0.999101	3.40781	Active		gene_23D1NA_1120296	3.58922	0.5	0.746898	0.998753	2.84367	Post
gene_23D1NA_1052961	1.45201	0.319558	0.565263	0.997898	2.1839	Active		gene_23D1NA_104998	4.11636	0.5	1.11583	0.999293	3.04137	Active		gene_23D1NA_1122079	9.30152	0.5	1.10392	0.99956	4.21747	Post
gene_23D1NA_1053301	8.11182	0.5	2.33327	1	4.02003	Active		gene_23D1NA_1049991	3.94217	0.5	0.766501	0.999103	2.97899	Active		gene_23D1NA_1122271	2.68566	0.310564	0.724433	0.998835	3.11232	Post
gene_23D1NA_1053808	20.3794	0.5	1.40702	0.996715	5.34904	Active		gene_23D1NA_1050283	9.43184	0.5	1.09309	0.999329	4.23754	Active		gene_23D1NA_1122784	3.31978	0.5	0.717686	0.998884	2.73109	Post
gene_23D1NA_1053966	4.32288	0.5	0.858045	0.998739	3.11199	Active		gene_23D1NA_1050437	3.90734	0.5	0.763193	0.999056	2.96619	Active		gene_23D1NA_1123119	10.0517	2.14702	0.991857	0.999524	2.22703	Post
gene_23D1NA_1054243	3.58518	0.5	0.786487	0.998259	2.84205	Active		gene_23D1NA_1050458	3.72174	0.5	0.745082	0.99882	2.89598	Active		gene_23D1NA_1123871	6.92787	0.5	1.13916	0.999546	3.79241	Post
gene_23D1NA_1054560	4.46389	0.5	0.87028	0.998602	3.1583	Active		gene_23D1NA_1050645	3.28501	0.5	0.698913	0.998578	2.7159	Active		gene_23D1NA_1124022	1.0021	0.144864	0.742067	0.99874	2.79025	Post
gene_23D1NA_1054791	6.88625	0.5	1.78161	1	3.78372	Active		gene_23D1NA_1050806	2.34556	0.5	0.576919	0.998739	2.22993	Active		gene_23D1NA_112470	2.10422	0.5	0.550455	0.998324	2.07329	Post
gene_23D1NA_1054931	5.65946	0.410593	1.00926	0.999232	3.78488	Active		gene_23D1NA_1050931	5.94065	0.5	0.920536	0.999427	3.57062	Active		gene_23D1NA_1124750	3.02697	0.5	0.683304	0.99913	2.59788	Post
gene_23D1NA_1054932	7.51896	0.5	1.06539	0.998017	3.91053	Active		gene_23D1NA_1050932	5.94065	0.5	0.920536	0.999427	3.57062	Active		gene_23D1NA_1125181	4.92374	0.5	0.866136	0.999335	3.29976	Post
gene_23D1NA_1055204	2.63709	0.328937	0.755995	0.998706	3.00306	Active		gene_23D1NA_1051186	2.15661	0.5	0.547183	0.998783	2.10877	Active		gene_23D1NA_11255	2.88233	0.5	0.665166	0.999172	2.52724	Post
gene_23D1NA_105522	1.97728	0.389117	0.63118	0.998341	2.34524	Active		gene_23D1NA_1051429	3.28501	0.5	0.698913	0.998578	2.7159	Active		gene_23D1NA_1125923	6.11472	0.5	0.947933	0.999307	3.61229	Post
gene_23D1NA_1055224	6.1664	1.09224	0.78089	0.998348	2.49714	Active		gene_23D1NA_1051467	1.7101	0.362263	0.92833	0.99939	2.23897	Active		gene_23D1NA_1126335	6.07474	0.5	1.15091	0.999564	3.60282	Post
gene_23D1NA_1055408	2.91344	0.5	0.707019	0.998237	2.54272	Active		gene_23D1NA_1051533	2.88914	0.5	0.651919	0.998517	2.53064	Active		gene_23D1NA_1127639	7.67329	0.563886	0.995369	0.99952	3.76637	Post
gene_23D1NA_1055603	17.9542	0.5	1.36617	0.999316	5.16625	Active		gene_23D1NA_1051549	3.006	0.5	0.66637	0.998507	2.58785	Active		gene_23D1NA_1127714	2.09489	0.304374	0.599152	0.99863	2.78296	Post
gene_23D1NA_1055604	3.60034	0.317261	0.868278	0.998629	3.50439	Active		gene_23D1NA_1051731	9.83425	0.5	1.10844	0.999333	4.29782	Active		gene_23D1NA_11278	5.12755	0.5	0.881473	0.999322	3.35827	Post
gene_23D1NA_1055606	1.82663	0.340978	0.60198	0.998319	2.42143	Active		gene_23D1NA_1052193	15.2887	0.479611	1.44013	0.996246	4.99446	Active		gene_23D1NA_1128010	2.24743	0.5	0.574175	0.998504	2.16828	Post
gene_23D1NA_1055613	3.21099	0.5	0.744251	0.998677	2.68302	Active		gene_23D1NA_1052261	2.05782	0.5	0.530703	0.998778	2.04112	Active		gene_23D1NA_1128289	6.21705	0.763632	0.808056	0.999221	3.02528	Post
gene_23D1NA_1055685	2.32068	0.5	0.620317	0.998341	2.21455	Active		gene_23D1NA_1052345	2.67891	0.340994	0.748916	0.998867	2.97383	Active		gene_23D1NA_1128508	1.96451	0.241943	0.70324	0.999006	3.02143	Post
gene_23D1NA_105588	3.07327	0.5	0.727461	0.998496	2.61977	Active		gene_23D1NA_105237	4.51845	0.5	1.01511	0.999258	3.17583	Active		gene_23D1NA_1128510	6.1743	1.27848	0.620154	0.998842	2.27185	Post
gene_23D1NA_1055899	5.908	0.32595	1.04476	0.998628	4.17995	Active		gene_23D1NA_105238	4.17657	0.5	0.779628	0.999215	3.06232	Active		gene_23D1NA_1128550	3.83524	0.5	0.77181	0.998887	2.93932	Post
gene_23D1NA_1056374	2.49816	0.403455	0.708899	0.99826	2.63038	Active		gene_23D1NA_10527	2.77833	0.5	0.637721	0.998548	2.47422	Active		gene_23D1NA_1129329	4.80778	0.544288	0.971015	0.999486	3.14293	Post
gene_23D1NA_1056489	1.63825	0.366385	0.532131	0.997916	2.16072	Active		gene_23D1NA_1052813	4.96272	0.5	1.24134	0.999061	3.31113	Active		gene_23D1NA_1129330	2.81685	0.404601	0.71355	0.998918	2.79951	Post
gene_23D1NA_1056592	5.1367	0.5	0.923566	0.998902	3.36084	Active		gene_23D1NA_1053301	8.11182	0.5	2.03014	0.984759	4.02003	Active		gene_23D1NA_1130123	4.66679	0.5	0.845869	0.999348	3.22243	Post
gene_23D1NA_1056945	2.45728	0.505469	0.638345	0.998353	2.28137	Active		gene_23D1NA_1053407	4.93965	0.5	0.85105	0.998619	3.30441	Active		gene_23D1NA_113024	2.09871	0.5	0.542184	0.998235	2.0695	Post
gene_23D1NA_1057055	1.66989	0.371149	0.579922	0.998099	2.16968	Active		gene_23D1NA_1053808	20.3794	0.5	1.36491	0.996853	5.34904	Active		gene_23D1NA_1130653	5.51466	0.5	0.908977	0.999209	3.46327	Post
gene_23D1NA_1057093	2.27334	0.5	0.612502	0.998342	2.18481	Active		gene_23D1NA_1053966	4.32288	0.5	0.800964	0.999002	3.11199	Active		gene_23D1NA_1131042	2.57239	0.5	0.623305	0.998883	2.36311	Post
gene_23D1NA_1057158	7.53403	0.866833	0.871087	0.998591	3.1196	Active		gene_23D1NA_1054243	3.58518	0.5	0.73121	0.998741	2.84205	Active		gene_23D1NA_1131443	2.40339	0.5	0.720731	0.998862	2.26507	Post
gene_23D1NA_105728	3.57295	0.8419	0.591738	0.998245	2.0854	Active		gene_23D1NA_105427	3.88448	0.5	0.761006	0.999025	2.95772	Active		gene_23D1NA_1132065	2.36362	0.5	0.592438	0.998591	2.241	Post
gene_23D1NA_105751	6.7113	0.5	1.02361	0.999137	3.74659	Active		gene_23D1NA_1054560	4.46389	0.5	0.812997	0.998778	3.1583	Active		gene_23D1NA_1132602	5.83398	0.299919	1.06213	0.999453	4.28183	Post
gene_23D1NA_1058336	10.3633	0.5	1.18038	0.997954	4.37342	Active		gene_23D1NA_1054791	6.88625	0.5	1.59911	0.995449	3.78372	Active		gene_23D1NA_1132764	3.78636	0.717144	0.585451	0.998551	2.40048	Post
gene_23D1NA_1058358	2.81552	0.5	0.693946	0.998139	2.4934	Active		gene_23D1NA_1054931	5.65946	0.5	0.902274	0.999444	3.50066	Active		gene_23D1NA_1133330	2.17403	0.5	0.562194	0.998452	2.12037	Post
gene_23D1NA_1058395	7.09124	0.5	1.22607	0.996735	3.82604	Active		gene_23D1NA_1054932	7.51896	0.5	1.00898	0.999349	3.91053	Active		gene_23D1NA_1133451	5.17914	0.5	1.04176	0.999358	3.37271	Post
gene_23D1NA_1058592	4.40369	0.5	0.865106	0.998669	3.13871	Active		gene_23D1NA_105522	1.97728	0.371626	0.592773	0.998763	2.41159	Active		gene_23D1NA_1133940	5.78654	1.12534	0.64	0.999058	2.36234	Post
gene_23D1NA_105880	3.37118	0.568608	0.710923	0.998285	2.56775	Active		gene_23D1NA_1055224	6.1664	0.5	1.02882	0.999069	3.62443	Active		gene_23D1NA_1134353	3.05782	0.5	0.687069	0.999113	2.6125	Post
gene_23D1NA_1059066	2.18035	0.5	0.596688	0.998282	2.12456	Active		gene_23D1NA_1055408	2.91344	0.5	0.654966	0.998516	2.54272	Active		gene_23D1NA_1134455	3.54823	0.5	0.742591	0.998741	2.8271	Post
gene_23D1NA_1059679	1.58407	0.363827	0.564794	0.997893	2.12231	Active		gene_23D1NA_1055603	17.9542	0.5	1.32201	0.999332	5.16625	Active		gene_23D1NA_1134456	8.35422	0.5	1.06444	0.999468	4.06251	Post
gene_23D1NA_1059701	6.21406	0.849065	1.42521	0.99664	2.87159	Active		gene_23D1NA_1055604	3.60034	0.329768	0.809548	0.998844	3.44861	Active		gene_23D1NA_1134626	4.93839	0.5	0.86726	0.999334	3.30404	Post
gene_23D1NA_105989	2.34646	0.278138	0.905723	0.99854	3.07661	Active		gene_23D1NA_1055685	2.32068	0.5	0.573129	0.998734	2.21455	Active		gene_23D1NA_1134937	2.55985	0.5	0.621517	0.99886	2.35606	Post
gene_23D1NA_1059960	3.42191	0.377734	0.837081	0.998738	3.17936	Active		gene_23D1NA_105588	3.07327	0.5	0.67446	0.998501	2.61977	Active		gene_23D1NA_1135428	5.52766	0.5	0.909866	0.999203	3.46667	Post
gene_23D1NA_1059976	3.42091	0.5	0.768516	0.998579	2.77438	Active		gene_23D1NA_1055899	5.908	0.5	0.918461	0.999438	3.56267	Active		gene_23D1NA_1135780	4.63913	0.5	0.843622	0.999347	3.21386	Post
gene_23D1NA_1060296	4.04377	0.425635	0.876794	0.998524	3.24801	Active		gene_23D1NA_1056271	2.12733	0.5	0.542369	0.998789	2.08904	Active		gene_23D1NA_1136011	2.95355	0.214418	1.07364	0.999515	3.78396	Post
gene_23D1NA_1060371	7.15925	0.5	1.65564	0.999176	3.83981	Active		gene_23D1NA_1056489	1.63825	0.140305	0.774812	0.99918	3.54551	Active		gene_23D1NA_1136788	3.21541	0.5	0.705767	0.998985	2.685	Post
gene_23D1NA_1060390	2.76014	0.5	0.686357	0.998153	2.46474	Active		gene_23D1NA_1056592	5.1367	0.5	0.865772	0.998846	3.36084	Active		gene_23D1NA_113708	2.51288	0.5	0.614745	0.998774	2.32934	Post
gene_23D1NA_1060664	2.26928	0.5	0.822309	0.998529	2.18223	Active		gene_23D1NA_1056744	3.03926	0.5	1.08515	0.999292	2.60372	Active		gene_23D1NA_1137176	18.6687	1.45435	0.981858	0.999535	3.68217	Post
gene_23D1NA_1061170	3.528	0.5	0.788353	0.998229	2.81885	Active		gene_23D1NA_1056945	2.45728	0.40628	0.650202	0.998518	2.59652	Active		gene_23D1NA_1137279	2.83615	0.417797	0.65303	0.999163	2.76306	Post
gene_23D1NA_106119	4.99708	0.672785	0.809509	0.998295	2.89287	Active		gene_23D1NA_1057093	2.27334	0.5	0.565814	0.998742	2.18481	Active		gene_23D1NA_1138241	32.3529	0.746793	1.94431	0.999163	5.43705	Post
gene_23D1NA_1061222	1.35364	0.158033	0.818436	0.99846	3.09855	Active		gene_23D1NA_1057158	7.53403	0.5	1.00973	0.999338	3.91342	Active		gene_23D1NA_1138867	4.38552	0.5	0.822374	0.999316	3.13275	Post
gene_23D1NA_1061331	2.08512	0.5	0.983608	0.999325	2.06013	Active		gene_23D1NA_1057263	5.38103	0.5	0.883272	0.999196	3.42788	Active		gene_23D1NA_1138971	2.38771	0.5	0.596124	0.998612	2.25563	Post
gene_23D1NA_1061399	2.09723	0.298957	0.717779	0.998372	2.81047	Active		gene_23D1NA_105728	3.57295	0.600977	0.668167	0.998505	2.57173	Active		gene_23D1NA_113929	3.7947	0.5	0.767811	0.998854	2.92398	Post
gene_23D1NA_1061526	3.23214	0.5	0.746766	0.998701	2.69249	Active		gene_23D1NA_105751	6.7113	0.5	0.966409	0.999531	3.74659	Active		gene_23D1NA_1140065	6.25617	0.344301	1.62019	0.99837	4.18354	Post
gene_23D1NA_106166	2.30235	0.493606	0.575533	0.998032	2.22167	Active		gene_23D1NA_1057884	3.08667	0.5	0.676052	0.998501	2.62605	Active		gene_23D1NA_11409	33.0079	0.5	1.53229	0.998513	6.04474	Post
gene_23D1NA_1061919	4.0837	0.5	0.836314	0.99873	3.02988	Active		gene_23D1NA_1058288	4.28372	0.5	1.03807	0.99899	3.09886	Active		gene_23D1NA_1141951	5.32909	0.356445	0.962894	0.999437	3.90214	Post
gene_23D1NA_106196	3.38967	0.5	0.765001	0.998623	2.76114	Active		gene_23D1NA_1058336	10.3633	0.5	1.1276	0.999224	4.37342	Active		gene_23D1NA_1142307	2.97389	0.536622	0.601028	0.998641	2.47037	Post
gene_23D1NA_106202	1.111	0.246576	0.60677	0.998331	2.17175	Active		gene_23D1NA_1058358	2.81552	0.5	0.642541	0.998533	2.4934	Active		gene_23D1NA_1142802	15.7217	0.5	1.29024	0.999146	4.97469	Post
gene_23D1NA_1062422	2.4866	0.5	0.646559	0.998369	2.31418	Active		gene_23D1NA_1058395	7.09124	0.5	1.14602	0.999228	3.82604	Active		gene_23D1NA_1143653	3.32105	0.5	0.717829	0.998883	2.73164	Post
gene_23D1NA_1062512	2.25523	0.310564	0.702649	0.998195	2.86031	Active		gene_23D1NA_1058592	4.40369	0.5	0.807905	0.998875	3.13871	Active		gene_23D1NA_1143929	12.8662	0.5	1.2205	0.999383	4.68552	Post
gene_23D1NA_1062569	2.78937	0.340465	0.773982	0.998474	3.03436	Active		gene_23D1NA_1058768	3.49352	0.5	0.721621	0.998715	2.80468	Active		gene_23D1NA_1143969	8.0495	0.5	1.0507	0.99938	4.0089	Post
gene_23D1NA_1062963	8.12218	0.5	1.25407	0.997982	4.02187	Active		gene_23D1NA_1059066	2.18035	0.5	0.551042	0.998776	2.12456	Active		gene_23D1NA_1144116	1.14597	0.276969	0.450933	0.997464	2.04877	Post
gene_23D1NA_1062964	1.70914	0.283776	0.607467	0.998333	2.59045	Active		gene_23D1NA_10593	3.00891	0.5	1.17044	0.999626	2.58924	Active		gene_23D1NA_1144270	6.93776	1.22983	1.00545	0.999497	2.49601	Post
gene_23D1NA_1063040	4.55753	0.5	0.878184	0.998508	3.18825	Active		gene_23D1NA_105989	2.34646	0.5	0.645381	0.998524	2.23048	Active		gene_23D1NA_1144272	4.51791	0.331241	1.25417	0.999265	3.7697	Post
gene_23D1NA_106323	11.2788	0.5	1.20994	0.996926	4.49554	Active		gene_23D1NA_1059960	3.42191	0.5	0.713966	0.998677	2.7748	Active		gene_23D1NA_1144273	5.16998	0.462841	1.02359	0.999418	3.48157	Post
gene_23D1NA_1063593	2.10719	0.5	0.775541	0.998444	2.07532	Active		gene_23D1NA_1059976	3.42091	0.5	0.713858	0.998676	2.77438	Active		gene_23D1NA_1144988	1.63547	0.309702	0.534259	0.998173	2.40076	Post
gene_23D1NA_1063904	3.4987	0.365735	0.849547	0.998785	3.25795	Active		gene_23D1NA_1060371	7.15925	0.5	1.5037	0.998639	3.83981	Active		gene_23D1NA_1146064	6.45415	0.5	0.968252	0.999469	3.69023	Post
gene_23D1NA_106400	6.10174	0.771169	0.835229	0.998719	2.9841	Active		gene_23D1NA_1060390	2.76014	0.5	0.635342	0.998555	2.46474	Active		gene_23D1NA_1146414	2.09187	0.5	0.548342	0.998301	2.06479	Post
gene_23D1NA_1064422	7.25388	0.5	1.05225	0.998355	3.85875	Active		gene_23D1NA_1061170	3.528	0.5	0.732285	0.998744	2.81885	Active		gene_23D1NA_1146764	2.44882	0.467842	0.626178	0.99892	2.38799	Post
gene_23D1NA_1064647	2.83452	0.5	0.696518	0.998149	2.5031	Active		gene_23D1NA_1061174	2.14111	0.5	0.544642	0.998786	2.09836	Active		gene_23D1NA_1146856	3.87916	0.5	0.776096	0.998924	2.95575	Post
gene_23D1NA_1064692	2.18839	0.5	0.598081	0.998293	2.12987	Active		gene_23D1NA_106119	4.99708	0.5	0.855399	0.998669	3.32108	Active		gene_23D1NA_1147008	18.0775	0.5	1.33772	0.999617	5.17612	Post
gene_23D1NA_10647	2.54978	0.5	0.656113	0.998375	2.35037	Active		gene_23D1NA_1061331	2.08512	0.5	0.894162	0.999365	2.06013	Active		gene_23D1NA_1147518	2.07737	0.5	0.545847	0.998274	2.05476	Post
gene_23D1NA_1065295	3.10407	0.5	0.73128	0.998542	2.63416	Active		gene_23D1NA_1061399	2.09723	0.335604	0.66502	0.998508	2.64365	Active		gene_23D1NA_1147871	2.07229	0.5	0.611605	0.998735	2.05123	Post
gene_23D1NA_1065456	2.32373	0.568901	0.519664	0.99799	2.0302	Active		gene_23D1NA_1061526	3.23214	0.5	0.692944	0.998541	2.69249	Active		gene_23D1NA_1148022	7.24286	0.5	1.01143	0.999472	3.85656	Post
gene_23D1NA_1065527	3.03238	0.5	0.722332	0.99843	2.60045	Active		gene_23D1NA_106166	2.30235	0.301078	0.632509	0.998573	2.9349	Active		gene_23D1NA_1148350	2.13988	0.5	0.556494	0.998389	2.09753	Post
gene_23D1NA_1065544	6.32003	0.5	1.00134	0.999255	3.65993	Active		gene_23D1NA_1061915	2.20468	0.5	0.55496	0.998765	2.14057	Active		gene_23D1NA_1148768	3.95534	0.5	1.3697	0.999885	2.9838	Post
gene_23D1NA_1065660	3.33645	0.5	0.758937	0.998691	2.73832	Active		gene_23D1NA_1061919	4.0837	0.5	0.779668	0.999215	3.02988	Active		gene_23D1NA_1148980	2.03032	0.5	0.537641	0.998198	2.02171	Post
gene_23D1NA_1065684	3.01913	0.414417	0.773317	0.998487	2.86498	Active		gene_23D1NA_106196	3.38967	0.5	0.710471	0.998658	2.76114	Active		gene_23D1NA_1149469	2.13866	0.5	0.598939	0.998629	2.09671	Post
gene_23D1NA_1066065	4.31716	0.5	1.26434	0.998037	3.11008	Active		gene_23D1NA_1062422	2.4866	0.5	0.597761	0.99877	2.31418	Active		gene_23D1NA_115003	2.63528	0.451131	0.663186	0.999171	2.54634	Post
gene_23D1NA_1066364	3.36527	0.619937	0.685961	0.998154	2.44053	Active		gene_23D1NA_1062512	2.25523	0.5	0.56298	0.998745	2.17327	Active		gene_23D1NA_1150144	2.38403	0.5	0.595562	0.998609	2.2534	Post
gene_23D1NA_1066417	1.12119	0.130215	0.836832	0.998735	3.10606	Active		gene_23D1NA_1062569	2.78937	0.5	0.639158	0.998544	2.47994	Active		gene_23D1NA_1150754	3.52717	0.496675	0.762363	0.99881	2.82814	Post
gene_23D1NA_1066475	3.01913	0.74325	0.572979	0.997994	2.02221	Active		gene_23D1NA_1062952	2.27334	0.5	0.565814	0.998742	2.18481	Active		gene_23D1NA_1151404	2.13988	0.5	0.556494	0.998389	2.09753	Post
gene_23D1NA_1066749	5.16423	0.5	0.925586	0.998947	3.36855	Active		gene_23D1NA_1062963	8.12218	0.5	1.17895	0.99975	4.02187	Active		gene_23D1NA_1151952	2.29737	0.5	0.582126	0.998536	2.19998	Post
gene_23D1NA_1067199	3.64582	0.5	0.792912	0.998205	2.86624	Active		gene_23D1NA_1063017	2.22124	0.5	0.557606	0.998758	2.15137	Active		gene_23D1NA_1152073	10.2233	0.5	1.13832	0.999545	4.35379	Post
gene_23D1NA_1067340	5.25229	0.5	0.931973	0.999086	3.39295	Active		gene_23D1NA_1063040	4.55753	0.5	0.820788	0.998652	3.18825	Active		gene_23D1NA_1152653	2.16442	0.5	0.560598	0.998435	2.11398	Post
gene_23D1NA_1067688	9.94195	0.396362	1.21605	0.996738	4.64864	Active		gene_23D1NA_106323	11.2788	0.5	1.15836	0.999401	4.49554	Active		gene_23D1NA_1152672	2.70684	0.5	0.642001	0.999077	2.43661	Post
gene_23D1NA_106797	5.58727	0.5	1.23781	0.997207	3.48214	Active		gene_23D1NA_1063593	2.10719	0.5	0.709611	0.998654	2.07532	Active		gene_23D1NA_1152874	3.58645	0.633639	0.664943	0.999172	2.50082	Post
gene_23D1NA_1068400	5.95587	0.5	1.44796	0.997537	3.57431	Active		gene_23D1NA_1063760	20.23	2.98319	1.65139	0.996864	2.76157	Active		gene_23D1NA_1153467	5.58921	0.731779	0.988612	0.999528	2.93317	Post
gene_23D1NA_106853	5.41904	0.5	0.943758	0.999305	3.43804	Active		gene_23D1NA_1063904	3.4987	0.5	0.722168	0.998716	2.80682	Active		gene_23D1NA_1153778	2.08471	0.5	0.557286	0.998398	2.05985	Post
gene_23D1NA_1068638	3.84701	0.677144	0.705003	0.998214	2.5062	Active		gene_23D1NA_106400	6.10174	0.5	0.930608	0.999384	3.60922	Active		gene_23D1NA_1154229	7.16282	0.334557	1.39272	0.999972	4.4202	Post
gene_23D1NA_1068996	9.16951	0.374798	1.40435	0.996801	4.61266	Active		gene_23D1NA_1064192	6.26569	0.5	0.940585	0.999364	3.64747	Active		gene_23D1NA_1154569	8.37926	0.5	1.06555	0.999475	4.06682	Post
gene_23D1NA_1069198	5.64155	0.387195	1.01761	0.999195	3.86496	Active		gene_23D1NA_106422	4.87631	0.5	0.9439	0.999376	3.28579	Active		gene_23D1NA_1154663	2.76984	0.5	0.650471	0.99916	2.4698	Post
gene_23D1NA_1069542	15.5449	0.5	1.39162	0.997945	4.95837	Active		gene_23D1NA_1064229	3.03238	0.5	0.669561	0.998503	2.60045	Active		gene_23D1NA_1155651	2.75968	0.5	0.649117	0.999147	2.4645	Post
gene_23D1NA_1069957	4.91925	0.5	0.907193	0.998566	3.29844	Active		gene_23D1NA_1064422	7.25388	0.5	0.995559	0.999516	3.85875	Active		gene_23D1NA_1155852	16.5812	2.5918	0.756664	0.998781	2.67753	Post
gene_23D1NA_1070322	3.08667	0.5	0.729127	0.998516	2.62605	Active		gene_23D1NA_1064647	2.83452	0.5	0.644982	0.998525	2.5031	Active		gene_23D1NA_1156502	10.9982	0.5	2.07702	1	4.45919	Post
gene_23D1NA_1070608	3.08646	0.5	0.729101	0.998516	2.62595	Active		gene_23D1NA_1064692	2.18839	0.5	0.552342	0.998772	2.12987	Active		gene_23D1NA_1156634	6.4596	0.5	0.968569	0.999471	3.69144	Post
gene_23D1NA_1070713	1.53756	0.0825826	1.22417	0.996732	4.21866	Active		gene_23D1NA_10647	2.54978	0.5	0.606757	0.998745	2.35037	Active		gene_23D1NA_1156874	2.69398	0.5	0.640249	0.999061	2.42974	Post
gene_23D1NA_1070857	2.6211	0.5	0.666628	0.998326	2.39017	Active		gene_23D1NA_1065295	3.10407	0.5	0.67811	0.9985	2.63416	Active		gene_23D1NA_1156921	5.38064	0.642824	1.48702	0.998856	3.06528	Post
gene_23D1NA_1070901	3.74785	0.566935	0.760805	0.998671	2.72481	Active		gene_23D1NA_1065527	3.03238	0.5	0.669561	0.998503	2.60045	Active		gene_23D1NA_1157122	2.48349	0.5	0.61045	0.998721	2.31237	Post
gene_23D1NA_1071176	2.70711	0.541782	0.651089	0.998378	2.32097	Active		gene_23D1NA_1065544	6.32003	0.5	0.943833	0.999376	3.65993	Active		gene_23D1NA_115776	5.48198	0.5	0.906732	0.999223	3.4547	Post
gene_23D1NA_1071405	6.16373	0.5	0.992014	0.999286	3.6238	Active		gene_23D1NA_1065660	3.33645	0.5	0.704636	0.99862	2.73832	Active		gene_23D1NA_1157823	4.15256	0.5	0.801766	0.999172	3.054	Post
gene_23D1NA_1071533	3.64582	0.5	1.0051	0.999245	2.86624	Active		gene_23D1NA_1065684	3.01913	0.5	0.667961	0.998505	2.59413	Active		gene_23D1NA_1158710	3.38223	0.5	0.72465	0.998833	2.75797	Post
gene_23D1NA_1071671	2.4759	0.349122	0.72881	0.998512	2.82615	Active		gene_23D1NA_1065691	5.07265	0.401657	1.10701	0.999336	3.6587	Active		gene_23D1NA_1161424	4.80869	0.507027	0.865536	0.999335	3.24551	Post
gene_23D1NA_1071871	6.64732	0.437324	1.34791	0.999073	3.926	Active		gene_23D1NA_10657	2.18724	0.5	0.552157	0.998773	2.12911	Active		gene_23D1NA_1161628	2.52525	0.5	0.616539	0.998797	2.33643	Post
gene_23D1NA_1071910	2.66043	0.357339	0.752222	0.998705	2.89629	Active		gene_23D1NA_1066065	4.31716	0.5	1.14728	0.999239	3.11008	Active		gene_23D1NA_1163434	6.00584	0.5	0.941166	0.999239	3.58637	Post
gene_23D1NA_1071959	4.07364	0.413122	0.886016	0.998443	3.30168	Active		gene_23D1NA_1066100	2.05315	0.5	0.529907	0.998776	2.03784	Active		gene_23D1NA_1163620	3.12298	0.5	0.661135	0.999169	2.64292	Post
gene_23D1NA_1071974	2.10817	0.5	0.583969	0.99815	2.07599	Active		gene_23D1NA_1066475	3.01913	0.444987	0.701631	0.998597	2.7623	Active		gene_23D1NA_1163889	3.59885	0.5	0.747904	0.998756	2.84754	Post
gene_23D1NA_1072232	6.72887	0.250474	1.19532	0.997487	4.74763	Active		gene_23D1NA_1066749	5.16423	0.5	0.867785	0.998885	3.36855	Active		gene_23D1NA_1163900	5.26396	0.461393	0.913963	0.999179	3.51208	Post
gene_23D1NA_1072651	4.91925	0.5	0.907193	0.998566	3.29844	Active		gene_23D1NA_1067199	3.64582	0.5	0.737429	0.998772	2.86624	Active		gene_23D1NA_1163901	2.98619	0.675782	0.556912	0.998394	2.14368	Post
gene_23D1NA_1072738	5.16423	0.5	0.925586	0.998947	3.36855	Active		gene_23D1NA_1067340	5.25229	0.5	0.874152	0.999017	3.39295	Active		gene_23D1NA_1164327	2.11934	0.5	0.553026	0.998351	2.08361	Post
gene_23D1NA_1073030	5.30667	0.5	0.935859	0.999169	3.40781	Active		gene_23D1NA_1067677	2.3775	0.5	0.581735	0.998747	2.24945	Active		gene_23D1NA_1165020	8.1661	0.5	1.13137	0.999537	4.02965	Post
gene_23D1NA_1073156	3.44475	0.522585	0.756596	0.998706	2.72066	Active		gene_23D1NA_1067688	9.94195	0.5	1.11243	0.999315	4.31353	Active		gene_23D1NA_1165192	4.18095	0.5	0.804336	0.999198	3.06383	Post
gene_23D1NA_1073163	2.36745	0.370445	0.705033	0.998214	2.676	Active		gene_23D1NA_106797	5.58727	0.5	1.14045	0.999209	3.48214	Active		gene_23D1NA_1165271	3.11513	0.5	0.69397	0.99908	2.63929	Post
gene_23D1NA_1073214	5.16825	0.705307	1.03946	0.998819	2.87335	Active		gene_23D1NA_1068400	5.95587	0.5	1.31938	0.999479	3.57431	Active		gene_23D1NA_1165456	7.26955	0.5	1.0128	0.999466	3.86187	Post
gene_23D1NA_1073264	2.12586	0.5	0.587124	0.998191	2.08805	Active		gene_23D1NA_106853	5.41904	0.5	0.885923	0.999244	3.43804	Active		gene_23D1NA_1165764	2.87681	0.5	0.664458	0.999172	2.52447	Post
gene_23D1NA_1073532	5.22543	0.5	0.930037	0.999043	3.38555	Active		gene_23D1NA_1068569	2.55298	0.5	0.618531	0.998673	2.35218	Active		gene_23D1NA_116589	8.60833	0.179213	1.35209	0.999771	5.58599	Post
gene_23D1NA_1073785	2.77918	0.5	0.688982	0.998148	2.47466	Active		gene_23D1NA_1068638	3.84701	0.515837	0.747672	0.998852	2.89875	Active		gene_23D1NA_116621	6.02033	0.243128	1.14093	0.999549	4.63006	Post
gene_23D1NA_1073844	2.84413	0.5	0.697811	0.998158	2.50799	Active		gene_23D1NA_1068996	9.16951	0.5	1.27387	0.999774	4.19684	Active		gene_23D1NA_116622	4.2171	0.5	0.807586	0.999218	3.07625	Post
gene_23D1NA_1073952	2.02486	0.492298	0.574143	0.998011	2.04022	Active		gene_23D1NA_1069198	5.64155	0.5	0.90108	0.999432	3.49609	Active		gene_23D1NA_1166594	7.41282	0.825458	0.846713	0.999348	3.16676	Post
gene_23D1NA_1074036	2.08637	0.5	0.580046	0.998101	2.06099	Active		gene_23D1NA_1069542	15.5449	0.5	1.33885	0.998131	4.95837	Active		gene_23D1NA_1166650	7.86772	0.171633	1.3429	0.999671	5.51855	Post
gene_23D1NA_1074045	9.08317	0.5	1.13368	0.998832	4.1832	Active		gene_23D1NA_1069731	4.73076	0.5	0.998856	0.999486	3.24207	Active		gene_23D1NA_1166844	2.18641	0.5	0.578195	0.99852	2.12856	Post
gene_23D1NA_1074232	3.16571	0.357258	1.16986	0.998167	3.14749	Active		gene_23D1NA_1069957	4.91925	0.5	0.849493	0.998605	3.29844	Active		gene_23D1NA_1167822	2.38213	0.557121	0.562396	0.998455	2.09619	Post
gene_23D1NA_1074545	27.9175	4.16747	0.951543	0.999383	2.74393	Active		gene_23D1NA_1070322	3.08667	0.5	0.676052	0.998501	2.62605	Active		gene_23D1NA_1167839	12.8852	0.5	1.22102	0.999382	4.68764	Post
gene_23D1NA_1074607	6.06517	0.871495	0.787178	0.998248	2.79898	Active		gene_23D1NA_1070608	3.08646	0.5	0.676027	0.998501	2.62595	Active		gene_23D1NA_1168095	2.34887	0.330296	0.676821	0.999159	2.83014	Post
gene_23D1NA_1074854	5.78826	0.5	0.968522	0.999407	3.53313	Active		gene_23D1NA_107077	1.80071	0.307303	0.579251	0.998743	2.55084	Active		gene_23D1NA_1168103	2.82862	0.5	0.658216	0.999167	2.5001	Post
gene_23D1NA_1074866	2.17264	0.35408	0.743319	0.998668	2.6173	Active		gene_23D1NA_1070857	2.6211	0.5	0.616677	0.998687	2.39017	Active		gene_23D1NA_1168918	5.97141	1.21573	0.613557	0.99876	2.29624	Post
gene_23D1NA_10749	2.05315	0.5	0.573994	0.998009	2.03784	Active		gene_23D1NA_1071176	2.70711	0.5	0.628325	0.998602	2.43676	Active		gene_23D1NA_1170874	6.59024	0.5	0.976087	0.999517	3.72033	Post
gene_23D1NA_1075030	2.5668	0.566282	0.614302	0.998342	2.18038	Active		gene_23D1NA_1071405	6.16373	0.5	0.934412	0.999373	3.6238	Active		gene_23D1NA_1171084	23.0025	1.48978	1.04255	0.999355	3.94862	Post
gene_23D1NA_1075562	8.36419	1.24422	0.817596	0.998443	2.74898	Active		gene_23D1NA_1071533	3.64582	0.5	0.921092	0.999425	2.86624	Active		gene_23D1NA_1171457	6.62964	0.5	0.978324	0.999531	3.72893	Post
gene_23D1NA_1075799	9.487	0.5	1.14918	0.998512	4.24595	Active		gene_23D1NA_1071671	2.4759	0.5	0.596217	0.998768	2.30795	Active		gene_23D1NA_1172209	8.6561	1.07168	0.863335	0.999337	3.01384	Post
gene_23D1NA_1075842	2.32685	0.5	0.621323	0.998341	2.21838	Active		gene_23D1NA_1071871	6.64732	0.5	1.22015	0.999302	3.73277	Active		gene_23D1NA_1172296	2.17434	0.5	0.562245	0.998453	2.12058	Post
gene_23D1NA_1076828	3.19006	0.5	1.23409	0.997038	2.67358	Active		gene_23D1NA_1071959	4.07364	0.5	0.778746	0.999208	3.02632	Active		gene_23D1NA_117330	4.86246	0.329374	0.932833	0.999184	3.88389	Post
gene_23D1NA_1076832	1.70379	0.379478	0.582939	0.998138	2.16666	Active		gene_23D1NA_1072232	6.72887	0.5	0.966103	0.999529	3.75037	Active		gene_23D1NA_1173634	7.03864	0.386293	1.05655	0.999417	4.18753	Post
gene_23D1NA_1076911	2.27581	0.5	0.916509	0.998741	2.18638	Active		gene_23D1NA_1072395	2.8148	0.5	0.642449	0.998533	2.49303	Active		gene_23D1NA_117425	8.82988	0.5	1.2887	0.999136	4.14239	Post
gene_23D1NA_1077196	2.06317	0.5	0.593495	0.998258	2.04487	Active		gene_23D1NA_1072459	2.30764	0.5	0.571126	0.998736	2.20642	Active		gene_23D1NA_1174289	6.63855	0.548953	0.968589	0.999471	3.59611	Post
gene_23D1NA_1077200	7.09137	0.5	1.04393	0.998659	3.82607	Active		gene_23D1NA_1072629	5.90364	0.5	0.918182	0.999439	3.5616	Active		gene_23D1NA_1174532	2.62376	0.317878	0.716171	0.998895	3.04509	Post
gene_23D1NA_1077289	2.77833	0.5	0.688866	0.998149	2.47422	Active		gene_23D1NA_1072651	4.91925	0.5	0.849493	0.998605	3.29844	Active		gene_23D1NA_117493	1.62593	0.13742	0.795327	0.999106	3.5646	Post
gene_23D1NA_1077727	4.32688	0.354857	0.930323	0.99905	3.60802	Active		gene_23D1NA_1072738	5.16423	0.5	0.867785	0.998885	3.36855	Active		gene_23D1NA_1175055	8.21356	0.535745	1.03729	0.999374	3.93839	Post
gene_23D1NA_1077799	2.71082	0.5	0.67947	0.998206	2.43873	Active		gene_23D1NA_1073030	5.30667	0.5	0.87803	0.999101	3.40781	Active		gene_23D1NA_117522	5.98445	1.20081	0.784206	0.998996	2.31722	Post
gene_23D1NA_1078382	2.62354	0.5	0.666982	0.998323	2.39151	Active		gene_23D1NA_1073156	3.44475	0.5	0.716423	0.99869	2.7844	Active		gene_23D1NA_117534	3.87618	0.304886	0.851204	0.999346	3.66829	Post
gene_23D1NA_1078389	2.62721	0.168773	1.14871	0.998521	3.96037	Active		gene_23D1NA_1073163	2.36745	0.5	0.580226	0.998744	2.24333	Active		gene_23D1NA_1175461	3.26161	0.5	0.711087	0.99894	2.70559	Post
gene_23D1NA_1078590	2.89326	0.5	0.704361	0.998209	2.5327	Active		gene_23D1NA_1073214	5.16825	0.5	1.1202	0.999264	3.36968	Active		gene_23D1NA_1176489	3.96623	0.424088	0.828573	0.999341	3.22533	Post
gene_23D1NA_1078698	2.03685	0.5	0.629166	0.998341	2.02634	Active		gene_23D1NA_1073264	2.12586	0.5	0.542126	0.998789	2.08805	Active		gene_23D1NA_1176492	2.27813	0.5	0.579081	0.998524	2.18785	Post
gene_23D1NA_1078725	2.37239	0.5	0.628682	0.998341	2.24634	Active		gene_23D1NA_1073532	5.22543	0.5	0.872221	0.998977	3.38555	Active		gene_23D1NA_1177021	2.11556	0.354629	0.603297	0.998655	2.57666	Post
gene_23D1NA_1078845	5.23443	0.5	0.930687	0.999058	3.38803	Active		gene_23D1NA_1073785	2.77918	0.5	0.637831	0.998548	2.47466	Active		gene_23D1NA_1178665	3.56536	0.54595	0.71564	0.9989	2.70721	Post
gene_23D1NA_1079096	3.97767	0.5	0.826257	0.998598	2.99192	Active		gene_23D1NA_1073844	2.84413	0.5	0.646211	0.998521	2.50799	Active		gene_23D1NA_118125	4.82087	0.5	0.858151	0.999341	3.26929	Post
gene_23D1NA_1079138	3.11773	0.5	0.732961	0.998562	2.6405	Active		gene_23D1NA_1073929	6.10357	0.5	1.3866	0.997542	3.60965	Active		gene_23D1NA_118135	3.97467	0.5	0.785256	0.999006	2.99083	Post
gene_23D1NA_1079232	10.1939	0.473028	1.30045	0.997257	4.42964	Active		gene_23D1NA_1073952	2.02486	0.5	0.525048	0.998764	2.01782	Active		gene_23D1NA_1182282	2.5942	0.5	0.626397	0.998923	2.37529	Post
gene_23D1NA_1079306	3.45101	0.699085	0.612937	0.998342	2.30348	Active		gene_23D1NA_1073970	4.63881	0.5	0.827426	0.998577	3.21375	Active		gene_23D1NA_1182386	12.5342	1.40092	0.856001	0.999343	3.16143	Post
gene_23D1NA_1079499	6.82867	0.511925	1.54946	0.999741	3.7376	Active		gene_23D1NA_1074036	2.08637	0.5	0.535536	0.99879	2.06099	Active		gene_23D1NA_1183861	1.25024	0.159972	0.734139	0.998761	2.96632	Post
gene_23D1NA_1079501	46.8963	5.45334	3.70584	1	3.10426	Active		gene_23D1NA_1074045	9.08317	0.5	1.07921	0.999241	4.1832	Active		gene_23D1NA_1184412	1.99493	0.405763	0.591326	0.998584	2.29763	Post
gene_23D1NA_108007	1.80071	0.437344	0.568381	0.997931	2.04173	Active		gene_23D1NA_1074103	2.32685	0.5	0.574071	0.998734	2.21838	Active		gene_23D1NA_1184620	5.61606	0.555452	1.35443	0.999785	3.33782	Post
gene_23D1NA_1080428	2.74453	0.5	0.68419	0.99816	2.45656	Active		gene_23D1NA_1074232	3.16571	0.5	1.10579	0.999338	2.66253	Active		gene_23D1NA_1186017	2.24087	0.46182	0.527549	0.998125	2.27866	Post
gene_23D1NA_1080478	4.20009	0.636906	1.12099	0.999027	2.72127	Active		gene_23D1NA_1074506	9.8778	0.5	1.44943	0.996944	4.30419	Active		gene_23D1NA_1186200	2.92733	0.5	0.670897	0.999177	2.54958	Post
gene_23D1NA_1080633	2.64185	0.5	0.920888	0.99884	2.40155	Active		gene_23D1NA_1074509	2.21255	0.5	0.737107	0.99877	2.14571	Active		gene_23D1NA_1186542	1.249	0.156327	0.712142	0.99893	2.99813	Post
gene_23D1NA_1080814	5.7278	0.5	2.00732	0.999806	3.51798	Active		gene_23D1NA_1074545	27.9175	0.5	1.61018	0.993688	5.8031	Active		gene_23D1NA_1186543	12.5182	0.648604	1.53444	0.998494	4.27054	Post
gene_23D1NA_1080892	13.1331	0.5	1.65116	0.999423	4.71514	Active		gene_23D1NA_1074607	6.06517	0.5	0.928345	0.99939	3.60055	Active		gene_23D1NA_1186544	5.81981	1.14925	0.63475	0.999009	2.34028	Post
gene_23D1NA_1081213	5.17811	0.5	0.926601	0.998968	3.37243	Active		gene_23D1NA_1074767	3.18736	0.40628	0.770603	0.99915	2.97181	Active		gene_23D1NA_1186545	3.80671	0.352052	0.841981	0.999346	3.43469	Post
gene_23D1NA_1081254	13.5418	0.5	1.27261	0.997809	4.75935	Active		gene_23D1NA_1074854	5.78826	0.5	0.91075	0.999453	3.53313	Active		gene_23D1NA_1186782	2.28575	0.5	0.58029	0.998529	2.19267	Post
gene_23D1NA_1081560	2.25523	0.5	0.609471	0.998337	2.17327	Active		gene_23D1NA_1074892	2.41787	0.5	0.587739	0.998757	2.27373	Active		gene_23D1NA_1187045	2.41074	0.5	0.599615	0.998633	2.26948	Post
gene_23D1NA_1081704	2.87832	0.5	0.702382	0.998193	2.52523	Active		gene_23D1NA_10749	2.05315	0.5	0.529907	0.998776	2.03784	Active		gene_23D1NA_1187762	2.29057	0.318826	0.669927	0.999176	2.84487	Post
gene_23D1NA_1081708	12.6868	3.07849	1.23242	0.996965	2.04303	Active		gene_23D1NA_1075030	2.5668	0.5	0.609147	0.998737	2.35997	Active		gene_23D1NA_1187891	3.75977	0.5	0.764334	0.998825	2.91065	Post
gene_23D1NA_1081862	2.17699	0.5	0.596106	0.998278	2.12234	Active		gene_23D1NA_1075562	8.36419	0.5	1.04868	0.99899	4.06423	Active		gene_23D1NA_1188143	4.78211	1.12888	0.564024	0.998464	2.08275	Post
gene_23D1NA_1082067	4.54736	0.491007	0.841677	0.998777	3.21122	Active		gene_23D1NA_1075799	9.487	0.5	1.09524	0.999338	4.24595	Active		gene_23D1NA_1188144	3.97171	0.5	0.784976	0.999004	2.98976	Post
gene_23D1NA_1082169	2.41714	0.5	0.635783	0.998348	2.2733	Active		gene_23D1NA_1075842	2.32685	0.5	0.574071	0.998734	2.21838	Active		gene_23D1NA_1188273	2.8929	0.57829	0.672546	0.999178	2.32265	Post
gene_23D1NA_1082411	2.12586	0.5	0.587124	0.998191	2.08805	Active		gene_23D1NA_1076035	5.58629	0.5	0.897372	0.999396	3.48189	Active		gene_23D1NA_1189056	2.34713	0.411848	0.596516	0.998615	2.51072	Post
gene_23D1NA_1082424	8.94436	0.5	2.59122	1	4.16098	Active		gene_23D1NA_1076036	20.9776	0.5	3.07925	1	5.39078	Active		gene_23D1NA_1189436	3.60827	0.5	0.748885	0.998759	2.85131	Post
gene_23D1NA_1082529	3.48065	0.5	0.77515	0.998451	2.79936	Active		gene_23D1NA_1076037	17.545	0.5	1.71557	0.997519	5.13298	Active		gene_23D1NA_1189476	2.65165	0.5	0.634432	0.999006	2.40689	Post
gene_23D1NA_1082860	12.1503	0.5	1.31485	0.997903	4.60292	Active		gene_23D1NA_1076449	220.073	46.8158	0.970645	0.999558	2.23291	Active		gene_23D1NA_1190225	22.812	0.5	1.48379	0.998877	5.51172	Post
gene_23D1NA_1083178	2.28692	0.5	0.614759	0.998342	2.19341	Active		gene_23D1NA_1076828	3.19006	0.5	1.11141	0.999322	2.67358	Active		gene_23D1NA_1190243	9.75017	0.5	1.12111	0.999542	4.28543	Post
gene_23D1NA_1083426	2.3078	0.386415	0.998524	0.999262	2.5783	Active		gene_23D1NA_1076911	2.27581	0.5	0.834522	0.998546	2.18638	Active		gene_23D1NA_1191695	3.26717	0.795171	0.544277	0.998257	2.03871	Post
gene_23D1NA_1083464	10.4265	0.5	1.18252	0.997902	4.38219	Active		gene_23D1NA_1077196	2.06317	0.5	0.547384	0.998783	2.04487	Active		gene_23D1NA_1191829	3.10679	0.269514	0.875233	0.999328	3.52699	Post
gene_23D1NA_1084065	3.39333	0.5	0.765415	0.998618	2.7627	Active		gene_23D1NA_1077200	7.09137	0.5	0.987073	0.999582	3.82607	Active		gene_23D1NA_1191901	7.86275	0.343789	1.14357	0.999553	4.51544	Post
gene_23D1NA_108422	44.8163	4.3933	0.995045	0.999274	3.35065	Active		gene_23D1NA_1077289	2.77833	0.5	0.637721	0.998548	2.47422	Active		gene_23D1NA_1192648	4.26476	0.500603	0.78264	0.998981	3.09073	Post
gene_23D1NA_1084331	2.4653	0.5	0.643285	0.998363	2.30176	Active		gene_23D1NA_107769	4.09834	0.5	1.43074	0.996096	3.03504	Active		gene_23D1NA_1192710	3.23352	0.5	0.707861	0.998967	2.69311	Post
gene_23D1NA_1084620	3.13277	0.5	0.746924	0.998703	2.64744	Active		gene_23D1NA_1077799	2.71082	0.5	0.628819	0.998599	2.43873	Active		gene_23D1NA_1193215	3.17481	0.5	0.701033	0.999024	2.66667	Post
gene_23D1NA_1084624	2.61611	0.31484	0.754629	0.998706	3.05473	Active		gene_23D1NA_1078382	2.62354	0.5	0.617012	0.998684	2.39151	Active		gene_23D1NA_1194312	5.16368	0.403455	0.936177	0.999191	3.67792	Post
gene_23D1NA_1084685	2.95561	0.461019	0.782697	0.99832	2.68056	Active		gene_23D1NA_1078389	2.62721	0.5	0.706301	0.998633	2.39353	Active		gene_23D1NA_1194603	1.70685	0.313468	0.589286	0.998573	2.44494	Post
gene_23D1NA_1084971	3.71859	0.5	0.800481	0.998193	2.89475	Active		gene_23D1NA_1078530	4.35482	0.5	0.803723	0.998953	3.12261	Active		gene_23D1NA_1194760	6.53931	0.764053	0.827179	0.999341	3.09739	Post
gene_23D1NA_108509	14.9719	0.5	1.30634	0.997499	4.90419	Active		gene_23D1NA_1078590	2.89326	0.5	0.652437	0.998517	2.5327	Active		gene_23D1NA_1195124	2.33211	0.5	0.587567	0.998563	2.22164	Post
gene_23D1NA_108510	3.15758	0.5	0.737826	0.998618	2.65882	Active		gene_23D1NA_1078602	12.383	0.5	1.21813	0.999355	4.63029	Active		gene_23D1NA_1195499	14.0826	2.23736	0.756004	0.998779	2.65405	Post
gene_23D1NA_1085416	2.82024	0.5	0.694587	0.998138	2.49582	Active		gene_23D1NA_1078698	2.03685	0.5	0.579057	0.998742	2.02634	Active		gene_23D1NA_1195771	2.24635	0.5	0.574001	0.998503	2.16758	Post
gene_23D1NA_1085772	4.90213	0.457165	0.931558	0.999077	3.42262	Active		gene_23D1NA_1078725	2.37239	0.5	0.580968	0.998746	2.24634	Active		gene_23D1NA_1195844	1.43117	0.349598	0.506973	0.998016	2.03343	Post
gene_23D1NA_1085796	3.0091	0.5	0.719383	0.998392	2.58933	Active		gene_23D1NA_1078845	5.23443	0.5	0.872869	0.99899	3.38803	Active		gene_23D1NA_1196076	4.63042	0.5	0.84291	0.999347	3.21114	Post
gene_23D1NA_1085823	4.73094	0.5	0.875544	0.998539	3.24213	Active		gene_23D1NA_1079096	3.97767	0.5	0.769845	0.999144	2.99192	Active		gene_23D1NA_119692	2.0228	0.5	0.536314	0.998188	2.01635	Post
gene_23D1NA_108587	3.96634	0.5	0.825166	0.998579	2.98781	Active		gene_23D1NA_1079138	3.11773	0.5	0.679719	0.9985	2.6405	Active		gene_23D1NA_1196983	4.42503	0.5	0.825762	0.99934	3.14569	Post
gene_23D1NA_1086188	2.72036	0.5	0.680811	0.998193	2.4438	Active		gene_23D1NA_1079232	10.1939	0.5	1.21939	0.99932	4.34964	Active		gene_23D1NA_1197020	3.55974	0.5	0.743805	0.998745	2.83177	Post
gene_23D1NA_108622	2.87338	0.5	0.701725	0.998188	2.52275	Active		gene_23D1NA_1079306	3.45101	0.5	0.717094	0.998694	2.78702	Active		gene_23D1NA_1197089	2.57308	0.5	0.623403	0.998884	2.3635	Post
gene_23D1NA_108623	2.72454	0.5	0.681398	0.998187	2.44601	Active		gene_23D1NA_1079499	6.82867	0.5	1.42891	0.996081	3.77161	Active		gene_23D1NA_1197442	4.01652	0.5	0.789203	0.999045	3.00595	Post
gene_23D1NA_1086479	2.61495	0.5	0.665731	0.998335	2.38678	Active		gene_23D1NA_1079501	46.8963	1.65652	3.42291	1	4.82325	Active		gene_23D1NA_1197961	2.91048	0.5	0.668761	0.999175	2.54126	Post
gene_23D1NA_1086792	3.28501	0.5	0.752984	0.998706	2.7159	Active		gene_23D1NA_1079788	1.1201	0.251145	0.575091	0.998735	2.15703	Active		gene_23D1NA_1198245	3.91164	0.5	0.779235	0.998951	2.96777	Post
gene_23D1NA_1086799	2.24017	0.5	0.606933	0.998331	2.16361	Active		gene_23D1NA_1080171	7.05733	0.373359	1.0761	0.999216	4.24049	Active		gene_23D1NA_1198622	1.3566	0.304856	0.490767	0.997918	2.1538	Post
gene_23D1NA_1086910	2.86356	0.5	0.700415	0.998178	2.51781	Active		gene_23D1NA_1080428	2.74453	0.5	0.633289	0.998567	2.45656	Active		gene_23D1NA_1199382	7.71148	1.61513	1.19571	0.999389	2.25535	Post
gene_23D1NA_1087002	2.95473	0.5	0.712404	0.998303	2.56303	Active		gene_23D1NA_1080633	2.64185	0.5	0.839661	0.99854	2.40155	Active		gene_23D1NA_1202291	4.61772	0.5	0.841872	0.999346	3.20718	Post
gene_23D1NA_1087014	4.32297	0.877968	1.00031	0.999257	2.29978	Active		gene_23D1NA_1080814	5.7278	0.5	1.75171	0.998784	3.51798	Active		gene_23D1NA_1202484	6.01986	0.563886	0.903881	0.999241	3.41625	Post
gene_23D1NA_1087642	2.09609	0.5	0.581799	0.998123	2.0677	Active		gene_23D1NA_1080892	13.1331	0.5	1.55852	0.99964	4.71514	Active		gene_23D1NA_12025	2.56778	0.5	0.622648	0.998874	2.36052	Post
gene_23D1NA_1087649	4.74809	0.5	0.916362	0.998738	3.24735	Active		gene_23D1NA_1081213	5.17811	0.5	0.868795	0.998906	3.37243	Active		gene_23D1NA_120306	2.39259	0.370445	0.671355	0.999177	2.69125	Post
gene_23D1NA_1087750	1.31528	0.248806	0.618055	0.998342	2.40227	Active		gene_23D1NA_1081254	13.5418	0.5	1.22385	0.999226	4.75935	Active		gene_23D1NA_1204352	3.28485	0.131694	1.23466	0.999358	4.64056	Post
gene_23D1NA_1088353	2.18839	0.307546	0.692302	0.998142	2.831	Active		gene_23D1NA_1081560	2.25523	0.5	0.56298	0.998745	2.17327	Active		gene_23D1NA_1204388	2.09725	0.5	0.549264	0.998311	2.0685	Post
gene_23D1NA_1088435	2.83452	0.5	0.696518	0.998149	2.5031	Active		gene_23D1NA_1081704	2.87832	0.5	0.650555	0.998517	2.52523	Active		gene_23D1NA_1204495	1.30971	0.314159	0.488784	0.997899	2.05968	Post
gene_23D1NA_1088436	4.12678	0.5	0.840323	0.99877	3.04502	Active		gene_23D1NA_1081708	12.6868	0.5	2.00823	0.987565	4.66525	Active		gene_23D1NA_1204886	2.67191	0.478911	0.650789	0.999161	2.48004	Post
gene_23D1NA_1088541	2.41787	0.5	0.635897	0.998348	2.27373	Active		gene_23D1NA_1081862	2.17699	0.5	0.550499	0.998777	2.12234	Active		gene_23D1NA_1205647	7.80951	0.5	1.03948	0.999366	3.96523	Post
gene_23D1NA_108856	2.54546	0.5	0.655466	0.998376	2.34793	Active		gene_23D1NA_1082067	4.54736	0.663035	0.71885	0.998704	2.77787	Active		gene_23D1NA_120644	3.05782	0.5	0.687069	0.999113	2.6125	Post
gene_23D1NA_1089165	1.50414	0.308061	0.563751	0.997881	2.28765	Active		gene_23D1NA_1082169	2.41714	0.5	0.587632	0.998757	2.2733	Active		gene_23D1NA_1206472	2.36516	0.5	0.592675	0.998592	2.24194	Post
gene_23D1NA_1089272	4.72321	0.5	0.89176	0.998423	3.23977	Active		gene_23D1NA_1082411	2.12586	0.5	0.542126	0.998789	2.08805	Active		gene_23D1NA_1206504	2.80689	0.5	0.655371	0.999165	2.48897	Post
gene_23D1NA_1089282	3.22134	0.5	0.745485	0.998689	2.68766	Active		gene_23D1NA_1082424	8.94436	0.5	2.22511	0.995537	4.16098	Active		gene_23D1NA_120821	65.4275	3.70275	1.52302	0.998591	4.14323	Post
gene_23D1NA_1089465	2.29041	0.5	0.615337	0.998342	2.19561	Active		gene_23D1NA_1082860	12.1503	0.5	1.25664	0.999366	4.60292	Active		gene_23D1NA_1209008	5.24697	0.5	0.890175	0.999315	3.39148	Post
gene_23D1NA_1089512	2.35928	0.329986	0.716175	0.998351	2.83787	Active		gene_23D1NA_1083152	2.85381	0.5	0.647445	0.998519	2.51289	Active		gene_23D1NA_120926	8.08292	0.5	1.66396	0.997531	4.01488	Post
gene_23D1NA_1089662	2.15661	0.5	0.59255	0.998251	2.10877	Active		gene_23D1NA_1083178	2.28692	0.5	0.567926	0.99874	2.19341	Active		gene_23D1NA_1209584	4.32051	0.372583	0.882253	0.999322	3.53557	Post
gene_23D1NA_108982	2.1177	0.5	0.585672	0.998172	2.0825	Active		gene_23D1NA_1083426	2.3078	0.5	0.967664	0.999539	2.20652	Active		gene_23D1NA_1209631	4.54769	0.5	0.836096	0.999344	3.18514	Post
gene_23D1NA_1089940	2.99732	0.5	0.717881	0.998373	2.58367	Active		gene_23D1NA_1083464	10.4265	0.5	1.12982	0.999213	4.38219	Active		gene_23D1NA_1209671	8.05605	1.2488	1.09036	0.999586	2.68953	Post
gene_23D1NA_1090081	2.33928	0.374051	0.699166	0.998169	2.64476	Active		gene_23D1NA_1083864	2.70003	0.5	0.829625	0.998552	2.43298	Active		gene_23D1NA_1209749	4.27761	0.710682	0.690398	0.999097	2.58953	Post
gene_23D1NA_1090459	2.11197	0.5	0.584649	0.998159	2.07859	Active		gene_23D1NA_1083891	3.77434	0.5	0.750299	0.998884	2.91623	Active		gene_23D1NA_120976	5.77099	0.5	0.926127	0.999182	3.52882	Post
gene_23D1NA_1090563	4.29668	0.5	0.855726	0.998756	3.10322	Active		gene_23D1NA_1084065	3.39333	0.5	0.71087	0.99866	2.7627	Active		gene_23D1NA_120982	5.83373	0.5	0.930206	0.999183	3.54442	Post
gene_23D1NA_1090619	3.8206	0.5	0.810843	0.998318	2.9338	Active		gene_23D1NA_108422	44.8163	0.5	1.71561	0.997521	6.48595	Active		gene_23D1NA_1209981	6.87519	1.2964	0.673698	0.999173	2.40689	Post
gene_23D1NA_1090723	2.26217	0.298619	0.703844	0.998205	2.92133	Active		gene_23D1NA_1084331	2.4653	0.5	0.594682	0.998766	2.30176	Active		gene_23D1NA_1210114	3.34975	0.5	0.721044	0.99886	2.74405	Post
gene_23D1NA_1090832	2.4866	0.5	0.646559	0.998369	2.31418	Active		gene_23D1NA_1084620	3.13277	0.5	0.692123	0.998538	2.64744	Active		gene_23D1NA_1210214	157.956	1.1234	2.10133	0.999998	7.13551	Post
gene_23D1NA_1090860	1.80071	0.38811	0.598144	0.998294	2.21403	Active		gene_23D1NA_1084624	2.61611	0.11725	1.02917	0.999065	4.47976	Active		gene_23D1NA_1210559	3.52579	0.877893	0.5228	0.998091	2.00583	Post
gene_23D1NA_1090868	3.08667	0.5	0.729127	0.998516	2.62605	Active		gene_23D1NA_1084685	2.95561	0.693889	0.547322	0.998783	2.09068	Active		gene_23D1NA_1211310	2.35704	0.5	0.591426	0.998585	2.23698	Post
gene_23D1NA_1090917	3.71859	0.5	0.800481	0.998193	2.89475	Active		gene_23D1NA_1084782	4.90213	0.5	0.848182	0.998593	3.29341	Active		gene_23D1NA_1211500	5.7415	0.5	0.924194	0.999182	3.52143	Post
gene_23D1NA_109115	3.28456	0.5	1.35528	0.999221	2.7157	Active		gene_23D1NA_1084971	3.71859	0.5	0.744767	0.998816	2.89475	Active		gene_23D1NA_121151	6.82927	0.588689	1.09434	0.999578	3.53615	Post
gene_23D1NA_1091372	8.36419	0.5	1.10407	0.998942	4.06423	Active		gene_23D1NA_108509	14.9719	0.5	1.2592	0.999433	4.90419	Active		gene_23D1NA_1211570	4.06234	0.5	0.79348	0.999087	3.02231	Post
gene_23D1NA_1091529	3.39333	0.629751	0.683284	0.998169	2.42985	Active		gene_23D1NA_108510	3.15758	0.5	0.684375	0.998502	2.65882	Active		gene_23D1NA_1212154	28.7639	0.740912	1.70098	0.998933	5.27881	Post
gene_23D1NA_109159	3.09361	0.332652	0.83956	0.998762	3.21721	Active		gene_23D1NA_1085416	2.82024	0.5	0.643149	0.998531	2.49582	Active		gene_23D1NA_1212237	4.10588	0.5	0.7975	0.999128	3.03769	Post
gene_23D1NA_109160	4.11396	0.5	0.821506	0.998516	3.04053	Active		gene_23D1NA_1085732	3.19939	0.5	0.849665	0.998606	2.6778	Active		gene_23D1NA_121231	7.23929	1.37746	0.689197	0.999103	2.39384	Post
gene_23D1NA_109166	2.61649	0.5	0.680764	0.998193	2.38763	Active		gene_23D1NA_1085757	2.02227	0.5	0.5246	0.998761	2.01598	Active		gene_23D1NA_1212652	3.34686	0.5	0.720721	0.998862	2.74281	Post
gene_23D1NA_109169	1.40529	0.295331	0.51075	0.998004	2.25046	Active		gene_23D1NA_1085772	4.90213	0.5	0.848182	0.998593	3.29341	Active		gene_23D1NA_1213224	2.33832	0.320254	0.676744	0.999159	2.86818	Post
gene_23D1NA_109183	2.6398	0.5	0.669338	0.998301	2.40043	Active		gene_23D1NA_1085796	3.0091	0.5	0.666747	0.998506	2.58933	Active		gene_23D1NA_1213695	1.91467	0.377318	0.569986	0.998487	2.34324	Post
gene_23D1NA_109188	3.80125	0.5	0.808898	0.998288	2.92647	Active		gene_23D1NA_1085823	4.73094	0.5	0.820049	0.99866	3.24213	Active		gene_23D1NA_1214117	1.56167	0.301152	0.627811	0.998941	2.37453	Post
gene_23D1NA_1092033	2.61495	0.317	0.809371	0.998294	3.04422	Active		gene_23D1NA_108587	3.96634	0.5	0.768781	0.999137	2.98781	Active		gene_23D1NA_1214494	2.22092	0.5	0.569888	0.998487	2.15116	Post
gene_23D1NA_1092067	4.44912	0.904038	0.849844	0.998786	2.29906	Active		gene_23D1NA_108622	2.87338	0.5	0.64993	0.998518	2.52275	Active		gene_23D1NA_1214840	2.83615	0.5	0.659198	0.999168	2.50393	Post
gene_23D1NA_1092146	1.71848	0.337546	0.802972	0.998221	2.34798	Active		gene_23D1NA_108623	2.72454	0.5	0.630644	0.998586	2.44601	Active		gene_23D1NA_12151	14.1429	0.642137	1.36695	0.999867	4.46106	Post
gene_23D1NA_1092369	3.14049	0.5	0.735747	0.998596	2.65099	Active		gene_23D1NA_1086479	2.61495	0.5	0.61583	0.998693	2.38678	Active		gene_23D1NA_12152	19.6452	0.397129	2.52246	0.999687	5.62843	Post
gene_23D1NA_1092423	2.02562	0.5	0.568907	0.997937	2.01837	Active		gene_23D1NA_1086792	3.28501	0.5	0.698913	0.998578	2.7159	Active		gene_23D1NA_1215962	9.00757	0.640877	1.01104	0.999473	3.81302	Post
gene_23D1NA_1092531	3.28501	0.5	0.752984	0.998706	2.7159	Active		gene_23D1NA_1086799	2.24017	0.5	0.560608	0.998749	2.16361	Active		gene_23D1NA_121599	1.38018	0.229272	0.565498	0.99847	2.58972	Post
gene_23D1NA_109273	2.20807	0.5	0.601469	0.998318	2.14279	Active		gene_23D1NA_1086910	2.86356	0.5	0.648685	0.998518	2.51781	Active		gene_23D1NA_1217131	3.73763	0.5	0.762114	0.998808	2.90212	Post
gene_23D1NA_1093068	143.053	16.0863	1.88778	0.996321	3.15265	Active		gene_23D1NA_1087002	2.95473	0.5	0.660093	0.998513	2.56303	Active		gene_23D1NA_121731	4.56867	0.5	0.837835	0.999345	3.19177	Post
gene_23D1NA_1093153	1.12352	0.0523799	1.15928	0.998336	4.42287	Active		gene_23D1NA_1087344	5.26205	0.5	1.34688	0.997522	3.39562	Active		gene_23D1NA_1217570	4.12922	0.5	0.799639	0.99915	3.04587	Post
gene_23D1NA_1093222	4.80252	0.5	0.898084	0.998458	3.26379	Active		gene_23D1NA_1087642	2.09609	0.5	0.537168	0.998795	2.0677	Active		gene_23D1NA_1218205	14.2229	0.5	1.26207	0.99921	4.83015	Post
gene_23D1NA_1093261	3.14049	0.5	0.735747	0.998596	2.65099	Active		gene_23D1NA_1087649	4.74809	0.32142	0.925164	0.999404	3.88482	Active		gene_23D1NA_1218206	19.8398	0.474813	1.79329	0.999713	5.3849	Post
gene_23D1NA_1093482	2.25523	0.5	0.609471	0.998337	2.17327	Active		gene_23D1NA_1088353	2.18839	0.5	0.552342	0.998772	2.12987	Active		gene_23D1NA_1218903	2.64103	0.5	0.61673	0.998799	2.4011	Post
gene_23D1NA_1093563	5.71392	0.5	0.963676	0.999418	3.51448	Active		gene_23D1NA_1088436	4.12678	0.5	0.783589	0.999207	3.04502	Active		gene_23D1NA_1219717	2.5942	0.5	0.626397	0.998923	2.37529	Post
gene_23D1NA_1094052	3.23214	0.5	0.746766	0.998701	2.69249	Active		gene_23D1NA_1088541	2.41787	0.5	0.587739	0.998757	2.27373	Active		gene_23D1NA_1219755	3.45894	0.5	0.733041	0.99877	2.79033	Post
gene_23D1NA_1094111	5.21081	0.5	0.928979	0.99902	3.38151	Active		gene_23D1NA_108856	2.54546	0.5	0.606148	0.998747	2.34793	Active		gene_23D1NA_12205	7.82517	0.715539	1.21404	0.99938	3.45102	Post
gene_23D1NA_109427	2.46534	0.5	0.64329	0.998363	2.30179	Active		gene_23D1NA_1089208	2.2942	0.5	0.675769	0.998501	2.19799	Active		gene_23D1NA_12206	10.6935	2.5918	0.63783	0.999038	2.04471	Post
gene_23D1NA_1094317	4.0839	0.34462	1.22046	0.996727	3.56687	Active		gene_23D1NA_1089272	4.72321	0.5	0.834201	0.998546	3.23977	Active		gene_23D1NA_1220628	3.51032	0.5	0.738565	0.99873	2.8116	Post
gene_23D1NA_1094691	1.73958	0.377095	0.591493	0.998243	2.20574	Active		gene_23D1NA_1089282	3.22134	0.5	0.691715	0.998536	2.68766	Active		gene_23D1NA_1222287	3.17481	0.74325	0.558668	0.998413	2.09475	Post
gene_23D1NA_1094910	3.5311	0.529953	0.761378	0.998664	2.73618	Active		gene_23D1NA_1089465	2.29041	0.5	0.568466	0.998739	2.19561	Active		gene_23D1NA_1222814	8.94344	0.5	1.08954	0.999587	4.16083	Post
gene_23D1NA_1094916	1.85795	0.387195	0.60982	0.998338	2.26258	Active		gene_23D1NA_1089512	2.35928	0.5	0.578994	0.998742	2.23834	Active		gene_23D1NA_1223179	2.56904	0.303629	0.829806	0.999342	3.08085	Post
gene_23D1NA_1095144	3.12169	0.5	0.733447	0.998568	2.64233	Active		gene_23D1NA_1089662	2.15661	0.5	0.547183	0.998783	2.10877	Active		gene_23D1NA_1223272	7.33987	0.550239	0.997534	0.999518	3.73762	Post
gene_23D1NA_1095722	4.58968	0.5	0.880858	0.998477	3.19839	Active		gene_23D1NA_108982	2.1177	0.5	0.540773	0.998791	2.0825	Active		gene_23D1NA_1223604	3.09652	0.5	0.691743	0.999091	2.63065	Post
gene_23D1NA_109601	4.91925	0.5	0.907193	0.998566	3.29844	Active		gene_23D1NA_1090081	2.33928	0.5	0.575966	0.998737	2.22607	Active		gene_23D1NA_1223749	2.02836	0.5	0.537295	0.998195	2.02031	Post
gene_23D1NA_1096014	2.54309	0.5	0.635033	0.998346	2.34658	Active		gene_23D1NA_1090311	15.6132	0.5	2.03278	0.985113	4.9647	Active		gene_23D1NA_1223994	3.78759	0.395739	0.838539	0.999345	3.25866	Post
gene_23D1NA_1096110	27.6957	0.5	4.98698	1	5.79159	Active		gene_23D1NA_1090459	2.11197	0.5	0.539821	0.998792	2.07859	Active		gene_23D1NA_1224594	3.83991	0.5	0.772267	0.998891	2.94107	Post
gene_23D1NA_1096475	2.36461	0.5	0.627434	0.998341	2.2416	Active		gene_23D1NA_1090563	4.29668	0.5	0.798687	0.999043	3.10322	Active		gene_23D1NA_1225241	3.58429	0.5	0.746383	0.998752	2.84169	Post
gene_23D1NA_1096670	3.77434	0.5	0.806179	0.998257	2.91623	Active		gene_23D1NA_1090832	2.4866	0.5	0.597761	0.99877	2.31418	Active		gene_23D1NA_1225308	3.11632	0.5	0.694112	0.99908	2.63984	Post
gene_23D1NA_1096744	2.54058	0.5	0.654734	0.998378	2.34516	Active		gene_23D1NA_1090868	3.08667	0.5	0.676052	0.998501	2.62605	Active		gene_23D1NA_1225654	8.06722	0.5	1.05152	0.999385	4.01207	Post
gene_23D1NA_1096755	3.23214	0.5	0.746766	0.998701	2.69249	Active		gene_23D1NA_109089	2.49816	0.5	0.599421	0.998767	2.32086	Active		gene_23D1NA_1225713	4.81721	1.16629	0.557813	0.998404	2.04627	Post
gene_23D1NA_1096935	4.04377	0.5	0.832558	0.998694	3.0157	Active		gene_23D1NA_1090917	3.71859	0.5	0.744767	0.998816	2.89475	Active		gene_23D1NA_1225802	2.99678	0.5	0.679585	0.999147	2.58341	Post
gene_23D1NA_1096996	2.47074	0.50264	0.642339	0.998362	2.29735	Active		gene_23D1NA_109115	3.28456	0.5	1.21368	0.999477	2.7157	Active		gene_23D1NA_1226051	3.65849	0.421351	1.14073	0.999548	3.11815	Post
gene_23D1NA_1097030	2.00552	0.5	0.565152	0.997896	2.00398	Active		gene_23D1NA_1091372	8.36419	0.5	1.04868	0.99899	4.06423	Active		gene_23D1NA_1226374	12.7751	0.5	1.218	0.999382	4.67526	Post
gene_23D1NA_1097059	5.58629	0.5	0.955194	0.999413	3.48189	Active		gene_23D1NA_1091529	3.39333	0.5	0.71087	0.99866	2.7627	Active		gene_23D1NA_1226963	3.29145	0.322055	0.794528	0.999098	3.35334	Post
gene_23D1NA_1097081	8.7198	0.5	1.11906	0.999036	4.1243	Active		gene_23D1NA_109159	3.09361	0.5	0.702274	0.998602	2.62929	Active		gene_23D1NA_1227460	3.22533	0.5	0.706915	0.998975	2.68945	Post
gene_23D1NA_1097484	4.05964	0.5	0.834055	0.998708	3.02135	Active		gene_23D1NA_109160	4.11396	0.5	0.766976	0.99911	3.04053	Active		gene_23D1NA_1228296	2.566	0.321983	0.648999	0.999146	2.99447	Post
gene_23D1NA_1097517	4.43623	0.5	0.867911	0.998633	3.14933	Active		gene_23D1NA_109166	2.61649	0.5	0.629117	0.998597	2.38763	Active		gene_23D1NA_1228323	5.46941	0.33837	1.18358	0.999451	4.01471	Post
gene_23D1NA_1097522	1.57389	0.283375	0.586546	0.998183	2.47355	Active		gene_23D1NA_109183	2.6398	0.5	0.619237	0.998667	2.40043	Active		gene_23D1NA_1228362	3.54267	0.5	0.742004	0.99874	2.82484	Post
gene_23D1NA_1097666	4.01461	0.78629	0.703054	0.998199	2.35213	Active		gene_23D1NA_109188	3.80125	0.5	0.752942	0.998917	2.92647	Active		gene_23D1NA_1228403	2.84983	0.621714	0.584537	0.998546	2.19655	Post
gene_23D1NA_1098040	4.44896	1.10116	0.987127	0.999305	2.01444	Active		gene_23D1NA_1092033	2.61495	0.5	0.61583	0.998693	2.38678	Active		gene_23D1NA_1228691	4.50487	0.365735	0.899538	0.999267	3.62262	Post
gene_23D1NA_1098202	6.7113	0.965758	0.814743	0.99839	2.79686	Active		gene_23D1NA_1092067	4.44912	0.5	1.01128	0.999315	3.15352	Active		gene_23D1NA_1228775	2.71138	0.5	0.659186	0.999168	2.43903	Post
gene_23D1NA_1098356	1.95987	0.299475	0.654386	0.998379	2.71025	Active		gene_23D1NA_1092068	5.52305	0.5	1.1338	0.999193	3.46546	Active		gene_23D1NA_1229061	5.88026	0.5	0.933201	0.999184	3.55588	Post
gene_23D1NA_1098597	3.66973	0.5	0.795416	0.998196	2.87568	Active		gene_23D1NA_1092369	3.14049	0.5	0.682385	0.998499	2.65099	Active		gene_23D1NA_1229365	3.64879	0.5	0.740329	0.998735	2.86742	Post
gene_23D1NA_109876	6.27893	0.688909	1.57357	0.999984	3.18813	Active		gene_23D1NA_1092423	2.02562	0.5	0.52518	0.998765	2.01837	Active		gene_23D1NA_1229387	4.07502	0.5	0.794655	0.999099	3.02681	Post
gene_23D1NA_1098761	3.01768	0.5	0.981153	0.999339	2.59344	Active		gene_23D1NA_1092425	3.57295	0.5	0.729944	0.998737	2.83712	Active		gene_23D1NA_1229757	3.96165	0.406943	0.83666	0.999344	3.2832	Post
gene_23D1NA_1098766	2.41808	0.5	0.863059	0.998695	2.27386	Active		gene_23D1NA_1092531	3.28501	0.5	0.698913	0.998578	2.7159	Active		gene_23D1NA_1229825	3.7663	0.476279	0.75983	0.998791	2.98327	Post
gene_23D1NA_109877	2.17042	0.5	0.642539	0.998362	2.11798	Active		gene_23D1NA_109273	2.20807	0.5	0.555504	0.998764	2.14279	Active		gene_23D1NA_1229856	12.6663	0.5	1.21498	0.999381	4.66292	Post
gene_23D1NA_109880	1.11101	0.276611	0.461268	0.997559	2.00594	Active		gene_23D1NA_1092983	18.6737	2.27244	0.877236	0.999084	3.03869	Active		gene_23D1NA_1229992	2.01872	0.5	0.503358	0.998001	2.01344	Post
gene_23D1NA_109883	1.79253	0.130244	0.987398	0.999304	3.78271	Active		gene_23D1NA_1093222	4.80252	0.5	0.840461	0.99854	3.26379	Active		gene_23D1NA_1230268	1.55804	0.282525	0.545332	0.998269	2.46328	Post
gene_23D1NA_109884	3.50254	0.107973	2.03139	0.998183	5.01966	Active		gene_23D1NA_1093261	3.14049	0.5	0.682385	0.998499	2.65099	Active		gene_23D1NA_1230529	7.63501	0.5	1.22709	0.999371	3.93263	Post
gene_23D1NA_109885	15.5015	0.788091	2.15701	1	4.2979	Active		gene_23D1NA_1093482	2.25523	0.5	0.56298	0.998745	2.17327	Active		gene_23D1NA_1230861	2.25957	0.34503	0.62723	0.998934	2.71126	Post
gene_23D1NA_109886	2.19355	0.2692	0.82314	0.998543	3.02652	Active		gene_23D1NA_1093563	5.71392	0.5	0.905881	0.999451	3.51448	Active		gene_23D1NA_1231146	1.4438	0.31505	0.519429	0.998067	2.19622	Post
gene_23D1NA_109887	5.03964	0.5	1.1177	0.999042	3.33332	Active		gene_23D1NA_1094052	3.23214	0.5	0.692944	0.998541	2.69249	Active		gene_23D1NA_1232101	3.81513	0.5	0.769832	0.998871	2.93173	Post
gene_23D1NA_109888	5.22639	0.5	1.02672	0.999103	3.38582	Active		gene_23D1NA_109410	2.38401	0.5	0.582709	0.998749	2.25339	Active		gene_23D1NA_1232102	11.5488	0.325138	1.23595	0.999355	5.15055	Post
gene_23D1NA_1098905	2.23809	0.5	0.606581	0.99833	2.16227	Active		gene_23D1NA_1094111	5.21081	0.5	0.871166	0.998955	3.38151	Active		gene_23D1NA_1232127	4.63258	0.989515	0.884876	0.999319	2.22702	Post
gene_23D1NA_1098915	4.40441	1.02965	0.657241	0.998372	2.09679	Active		gene_23D1NA_109427	2.46534	0.5	0.594687	0.998766	2.30179	Active		gene_23D1NA_1232765	1.35835	0.285215	0.502852	0.997999	2.25173	Post
gene_23D1NA_1099052	2.30241	0.371862	0.694348	0.998138	2.63031	Active		gene_23D1NA_1094317	4.0839	0.5	1.12915	0.999217	3.02995	Active		gene_23D1NA_1233518	2.15903	0.5	0.559701	0.998425	2.11038	Post
gene_23D1NA_1099295	2.98836	0.5	0.716735	0.998358	2.57935	Active		gene_23D1NA_1094335	2.24377	0.5	0.561176	0.998748	2.16593	Active		gene_23D1NA_1233756	3.6573	0.5	0.753951	0.998773	2.87078	Post
gene_23D1NA_109947	2.4866	0.5	0.646559	0.998369	2.31418	Active		gene_23D1NA_1094910	3.5311	0.416003	0.774176	0.999175	3.08545	Active		gene_23D1NA_1233894	4.96001	0.357339	0.936631	0.999195	3.79498	Post
gene_23D1NA_1099473	2.88914	0.5	0.703816	0.998205	2.53064	Active		gene_23D1NA_1095350	4.85276	0.5	1.19077	0.999817	3.27881	Active		gene_23D1NA_1234087	2.26681	0.5	0.577279	0.998517	2.18066	Post
gene_23D1NA_1099520	2.98655	0.5	0.716503	0.998356	2.57848	Active		gene_23D1NA_1095722	4.58968	0.5	0.823427	0.998622	3.19839	Active		gene_23D1NA_1234183	4.56338	0.5	0.822635	0.999318	3.1901	Post
gene_23D1NA_109961	3.60155	0.848771	0.549329	0.997813	2.08517	Active		gene_23D1NA_1096014	2.54309	0.5	0.588044	0.998757	2.34658	Active		gene_23D1NA_1234357	4.95459	0.393502	0.894729	0.999296	3.65432	Post
gene_23D1NA_1099803	2.19922	0.5	0.599949	0.998308	2.13699	Active		gene_23D1NA_1096110	27.6957	0.5	4.15615	1	5.79159	Active		gene_23D1NA_1234766	2.35499	0.390928	0.65676	0.999166	2.59075	Post
gene_23D1NA_1099971	2.30847	0.5	0.618315	0.998341	2.20693	Active		gene_23D1NA_1096475	2.36461	0.5	0.579798	0.998744	2.2416	Active		gene_23D1NA_1235255	2.03245	0.5	0.538017	0.998201	2.02322	Post
gene_23D1NA_1100078	16.8648	0.5	1.34572	0.999023	5.07594	Active		gene_23D1NA_1096670	3.77434	0.5	0.750299	0.998884	2.91623	Active		gene_23D1NA_123552	4.97457	0.5	1.12619	0.99954	3.31457	Post
gene_23D1NA_1100095	4.339	0.5	0.987852	0.999302	3.11736	Active		gene_23D1NA_1096744	2.54058	0.347306	0.685704	0.998508	2.87088	Active		gene_23D1NA_1235846	11.288	0.700358	1.06184	0.999451	4.01055	Post
gene_23D1NA_1100517	2.49524	0.5	0.647878	0.998372	2.31918	Active		gene_23D1NA_1096755	3.23214	0.5	0.692944	0.998541	2.69249	Active		gene_23D1NA_1235849	2.93295	0.5	0.671608	0.999177	2.55235	Post
gene_23D1NA_1101171	3.39333	0.5	0.765415	0.998618	2.7627	Active		gene_23D1NA_1096996	2.47074	0.5	0.59547	0.998767	2.30494	Active		gene_23D1NA_1236014	6.81779	0.5	0.988815	0.999528	3.76931	Post
gene_23D1NA_1101202	3.08667	0.592702	0.66903	0.998304	2.38067	Active		gene_23D1NA_1097030	2.00552	0.5	0.521692	0.998741	2.00398	Active		gene_23D1NA_1236907	2.15128	0.5	0.558407	0.99841	2.1052	Post
gene_23D1NA_1101357	1.5415	0.369865	0.568401	0.997931	2.05926	Active		gene_23D1NA_1097059	5.58629	0.5	0.897372	0.999396	3.48189	Active		gene_23D1NA_1237731	1.73507	0.358463	0.566712	0.998475	2.27509	Post
gene_23D1NA_1101477	2.11085	0.5	0.584449	0.998156	2.07783	Active		gene_23D1NA_1097081	8.7198	0.5	1.06411	0.999107	4.1243	Active		gene_23D1NA_1237888	8.08377	0.5	1.05227	0.99939	4.01503	Post
gene_23D1NA_1101549	2.05036	0.5	0.573481	0.998001	2.03588	Active		gene_23D1NA_1097373	2.77833	0.5	0.637721	0.998548	2.47422	Active		gene_23D1NA_1238080	2.19368	0.320607	0.655174	0.999164	2.77448	Post
gene_23D1NA_1101629	2.88914	0.5	0.703816	0.998205	2.53064	Active		gene_23D1NA_1097484	4.05964	0.313485	0.896442	0.999387	3.69488	Active		gene_23D1NA_1238479	2.961	0.73451	0.536366	0.998189	2.01123	Post
gene_23D1NA_1101676	7.83753	1.54478	0.678442	0.998215	2.343	Active		gene_23D1NA_1097517	4.43623	0.5	0.810666	0.998823	3.14933	Active		gene_23D1NA_123874	2.5654	0.5	0.71757	0.998885	2.35918	Post
gene_23D1NA_1101833	1.66833	0.334213	0.593694	0.998259	2.31957	Active		gene_23D1NA_1097666	4.01461	0.5	0.819199	0.998669	3.00526	Active		gene_23D1NA_123876	3.14556	0.323987	0.778531	0.998945	3.27931	Post
gene_23D1NA_1101944	2.02804	0.385756	0.755547	0.998706	2.39433	Active		gene_23D1NA_1098202	6.7113	0.5	0.966409	0.999531	3.74659	Active		gene_23D1NA_1239115	8.22676	0.341239	1.12039	0.999542	4.59147	Post
gene_23D1NA_1101961	2.03928	0.409358	0.6312	0.998341	2.31663	Active		gene_23D1NA_1098597	3.66973	0.5	0.739856	0.998786	2.87568	Active		gene_23D1NA_1239310	2.44768	0.5	0.605153	0.998666	2.29142	Post
gene_23D1NA_1101962	6.21427	0.5	0.995057	0.999274	3.63559	Active		gene_23D1NA_109875	20.5376	0.5	2.33727	0.999999	5.3602	Active		gene_23D1NA_1239555	1.14016	0.151857	0.727509	0.998812	2.90845	Post
gene_23D1NA_1101981	10.5881	0.5	1.18791	0.997746	4.40437	Active		gene_23D1NA_109876	6.27893	0.5	1.70699	0.997004	3.65052	Active		gene_23D1NA_1239845	8.27617	0.652052	1.13314	0.999537	3.66591	Post
gene_23D1NA_1102315	2.22124	0.5	0.60372	0.998323	2.15137	Active		gene_23D1NA_1098761	3.01768	0.5	0.894497	0.999368	2.59344	Active		gene_23D1NA_1239952	4.34474	0.5	0.818844	0.999292	3.11927	Post
gene_23D1NA_1102571	2.72756	0.354768	0.78614	0.998265	2.94266	Active		gene_23D1NA_1098766	2.41808	0.5	0.787954	0.999176	2.27386	Active		gene_23D1NA_1240239	4.12762	0.5	0.799492	0.999149	3.04531	Post
gene_23D1NA_1102588	3.82856	0.5	0.811639	0.998332	2.9368	Active		gene_23D1NA_109877	2.17042	0.5	0.59177	0.998762	2.11798	Active		gene_23D1NA_1240574	7.145	0.5	1.04042	0.999363	3.83693	Post
gene_23D1NA_1102738	2.54681	0.285544	0.92419	0.998916	3.15691	Active		gene_23D1NA_109884	3.50254	0.5	1.28266	0.999902	2.8084	Active		gene_23D1NA_1240720	2.45486	0.5	0.60622	0.998672	2.29564	Post
gene_23D1NA_1102817	34.7103	0.5	1.57165	0.999981	6.11729	Active		gene_23D1NA_109885	15.5015	0.5	2.34015	1	4.95434	Active		gene_23D1NA_1240849	3.78171	0.5	0.766522	0.998843	2.91904	Post
gene_23D1NA_1102823	2.06724	0.5	0.576572	0.998048	2.04771	Active		gene_23D1NA_109886	2.19355	0.27277	0.748198	0.998858	3.00752	Active		gene_23D1NA_1240932	2.44081	0.381952	0.673475	0.999173	2.6759	Post
gene_23D1NA_110312	2.22124	0.5	0.60372	0.998323	2.15137	Active		gene_23D1NA_109887	5.03964	0.5	1.03256	0.999033	3.33332	Active		gene_23D1NA_1242226	2.38638	0.5	0.595921	0.998611	2.25483	Post
gene_23D1NA_1103230	2.37426	0.344596	0.715056	0.998337	2.7845	Active		gene_23D1NA_109888	5.22639	0.5	0.956441	0.999449	3.38582	Active		gene_23D1NA_1242384	7.25365	0.5	1.01199	0.999469	3.85871	Post
gene_23D1NA_1103589	2.36745	0.5	0.627891	0.998341	2.24333	Active		gene_23D1NA_1098905	2.23809	0.5	0.560279	0.99875	2.16227	Active		gene_23D1NA_1242394	6.57908	0.5	1.31773	0.999385	3.71789	Post
gene_23D1NA_1103808	3.04368	0.5	0.733758	0.998572	2.60582	Active		gene_23D1NA_1098915	4.40441	0.5	0.894709	0.99937	3.13895	Active		gene_23D1NA_1242549	6.91281	0.5	0.981021	0.999536	3.78927	Post
gene_23D1NA_1104062	3.77434	0.406943	0.860565	0.99872	3.21333	Active		gene_23D1NA_1099052	2.30241	0.5	0.570321	0.998737	2.20315	Active		gene_23D1NA_1242680	3.85892	0.5	0.774126	0.998907	2.9482	Post
gene_23D1NA_1104552	4.16615	0.5	0.84395	0.99878	3.05871	Active		gene_23D1NA_1099243	2.72756	0.5	0.631045	0.998583	2.44761	Active		gene_23D1NA_1243203	8.09113	0.5	1.4107	0.999968	4.01634	Post
gene_23D1NA_1104724	8.86506	0.5	1.12499	0.998982	4.14813	Active		gene_23D1NA_1099295	2.98836	0.5	0.664221	0.998509	2.57935	Active		gene_23D1NA_1243734	2.63026	0.5	0.631459	0.998978	2.39521	Post
gene_23D1NA_1104770	3.65954	0.5	0.794351	0.9982	2.87166	Active		gene_23D1NA_109947	2.4866	0.5	0.597761	0.99877	2.31418	Active		gene_23D1NA_1244773	4.93371	0.5	0.882279	0.999322	3.30267	Post
gene_23D1NA_110480	6.7113	0.5	1.02361	0.999137	3.74659	Active		gene_23D1NA_1099473	2.88914	0.5	0.651919	0.998517	2.53064	Active		gene_23D1NA_1246119	3.28117	0.112881	1.14722	0.999558	4.86134	Post
gene_23D1NA_110481	2.64801	0.5	0.670523	0.99829	2.40491	Active		gene_23D1NA_1099520	2.98655	0.5	0.664	0.998509	2.57848	Active		gene_23D1NA_1246277	3.52443	0.5	0.740069	0.998734	2.81739	Post
gene_23D1NA_1104976	3.59686	0.548079	0.756861	0.998706	2.71428	Active		gene_23D1NA_1099797	3.13697	0.5	0.78688	0.999184	2.64937	Active		gene_23D1NA_1247223	6.14398	0.5	0.94973	0.999325	3.61917	Post
gene_23D1NA_110503	9.3126	0.5	1.14258	0.99864	4.21918	Active		gene_23D1NA_1099971	2.30847	0.5	0.571254	0.998736	2.20693	Active		gene_23D1NA_1247423	3.60024	0.138688	1.12315	0.999541	4.69818	Post
gene_23D1NA_1105370	3.44475	0.5	0.771178	0.998528	2.7844	Active		gene_23D1NA_1100078	16.8648	0.5	1.30053	0.999908	5.07594	Active		gene_23D1NA_124754	5.16368	0.346902	0.953053	0.999359	3.8958	Post
gene_23D1NA_1105532	4.02888	0.824377	1.08145	0.998187	2.289	Active		gene_23D1NA_1100095	4.339	0.5	0.913789	0.999454	3.11736	Active		gene_23D1NA_1247672	8.88403	1.28473	1.23503	0.999357	2.78975	Post
gene_23D1NA_110559	3.5311	0.5	0.780664	0.998352	2.82012	Active		gene_23D1NA_1100517	2.49524	0.5	0.599002	0.998768	2.31918	Active		gene_23D1NA_1247887	2.5047	0.5	0.613553	0.99876	2.32464	Post
gene_23D1NA_1105693	13.1331	0.983997	1.30969	0.997642	3.73842	Active		gene_23D1NA_1100915	3.8739	0.5	0.75999	0.999011	2.95379	Active		gene_23D1NA_1248402	7.21105	0.5	1.00979	0.999479	3.85021	Post
gene_23D1NA_1105694	24.4639	1.04964	2.06908	0.997098	4.54269	Active		gene_23D1NA_1100951	3.25993	0.5	0.696093	0.998557	2.70484	Active		gene_23D1NA_1248405	2.24203	0.5	0.573306	0.998501	2.16481	Post
gene_23D1NA_1106117	2.18839	0.5	0.598081	0.998293	2.12987	Active		gene_23D1NA_1101171	3.39333	0.5	0.71087	0.99866	2.7627	Active		gene_23D1NA_1249192	11.4813	0.852177	0.997074	0.999518	3.75199	Post
gene_23D1NA_1106119	7.22704	0.726241	0.92157	0.998855	3.31488	Active		gene_23D1NA_1101202	3.08667	0.5	0.676052	0.998501	2.62605	Active		gene_23D1NA_1249337	2.23339	0.0905398	1.09265	0.999582	4.62454	Post
gene_23D1NA_1106347	4.31716	0.5	1.26434	0.998037	3.11008	Active		gene_23D1NA_1101477	2.11085	0.5	0.539635	0.998792	2.07783	Active		gene_23D1NA_1249772	3.57697	0.5	0.745617	0.99875	2.83874	Post
gene_23D1NA_1106516	2.17264	0.35408	0.743319	0.998668	2.6173	Active		gene_23D1NA_1101549	2.05036	0.5	0.52943	0.998775	2.03588	Active		gene_23D1NA_1250267	6.81106	0.5	0.98524	0.999531	3.76788	Post
gene_23D1NA_1106574	6.41258	0.5	1.51383	0.999093	3.6809	Active		gene_23D1NA_1101629	2.88914	0.5	0.651919	0.998517	2.53064	Active		gene_23D1NA_1250436	7.94651	0.5	1.68687	0.99818	3.99032	Post
gene_23D1NA_1106577	3.67069	0.5	0.795516	0.998195	2.87605	Active		gene_23D1NA_1101676	7.83753	0.5	1.02447	0.999111	3.9704	Active		gene_23D1NA_1250748	3.63261	0.5	0.751408	0.998766	2.86101	Post
gene_23D1NA_1106681	26.4072	0.5	1.51123	0.999117	5.72286	Active		gene_23D1NA_1101833	1.66833	0.354822	0.543817	0.998787	2.23324	Active		gene_23D1NA_125082	2.04903	0.5	0.540926	0.998222	2.03494	Post
gene_23D1NA_1106807	60.4428	1.98467	2.61396	1	4.9286	Active		gene_23D1NA_1101944	2.02804	0.5	0.629176	0.998596	2.02009	Active		gene_23D1NA_1250884	1.59303	0.396362	0.520084	0.998072	2.00688	Post
gene_23D1NA_1106864	4.40369	0.5	0.865106	0.998669	3.13871	Active		gene_23D1NA_1101961	2.03928	0.5	0.527532	0.99877	2.02806	Active		gene_23D1NA_1251306	2.28041	0.5	0.579443	0.998525	2.18929	Post
gene_23D1NA_1107045	7.67711	0.5	2.19824	1	3.94056	Active		gene_23D1NA_1101962	6.21427	0.5	0.937485	0.999365	3.63559	Active		gene_23D1NA_1251496	1.20504	0.257535	0.586341	0.998556	2.22624	Post
gene_23D1NA_1107155	3.42191	0.5	0.768628	0.998577	2.7748	Active		gene_23D1NA_1101981	10.5881	0.5	1.13542	0.999193	4.40437	Active		gene_23D1NA_1251600	32.6556	0.507293	1.52398	0.998583	6.00837	Post
gene_23D1NA_110749	5.86105	0.436103	1.53066	0.999232	3.74842	Active		gene_23D1NA_1102102	4.01975	0.459986	1.00361	0.999427	3.12744	Active		gene_23D1NA_1251685	13.723	0.5	1.24313	0.999338	4.77852	Post
gene_23D1NA_1107579	3.48065	0.5	0.77515	0.998451	2.79936	Active		gene_23D1NA_1102315	2.22124	0.5	0.557606	0.998758	2.15137	Active		gene_23D1NA_125229	6.03235	0.5	0.942825	0.999255	3.59272	Post
gene_23D1NA_1108093	2.36394	0.5	0.627327	0.998341	2.24119	Active		gene_23D1NA_1102416	2.43085	0.5	0.589651	0.998759	2.28146	Active		gene_23D1NA_1252738	3.34434	0.5	0.720439	0.998864	2.74172	Post
gene_23D1NA_1108344	2.17699	0.5	0.596106	0.998278	2.12234	Active		gene_23D1NA_1102511	2.00943	0.5	0.522372	0.998746	2.00678	Active		gene_23D1NA_1252948	4.12037	0.533787	0.777984	0.99894	2.94844	Post
gene_23D1NA_1108525	1.64221	0.34503	0.584837	0.998161	2.25084	Active		gene_23D1NA_1102571	2.72756	0.5	0.631045	0.998583	2.44761	Active		gene_23D1NA_1253386	1.98485	0.313353	0.622674	0.998875	2.66317	Post
gene_23D1NA_1108748	2.08155	0.5	0.579173	0.998088	2.05766	Active		gene_23D1NA_1102588	3.82856	0.5	0.755607	0.998952	2.9368	Active		gene_23D1NA_1253641	3.25838	0.568608	0.669892	0.999176	2.51865	Post
gene_23D1NA_1108960	2.34311	0.5	0.623967	0.998341	2.22843	Active		gene_23D1NA_1102817	34.7103	0.5	1.53723	0.999346	6.11729	Active		gene_23D1NA_1253713	4.3215	0.5	0.816819	0.999279	3.11153	Post
gene_23D1NA_1109110	2.36461	0.5	0.627434	0.998341	2.2416	Active		gene_23D1NA_1102823	2.06724	0.5	0.532304	0.998782	2.04771	Active		gene_23D1NA_1254443	155.734	26.579	2.19355	0.999134	2.55073	Post
gene_23D1NA_1109125	1.26623	0.160218	0.892314	0.998421	2.98244	Active		gene_23D1NA_110312	2.22124	0.5	0.557606	0.998758	2.15137	Active		gene_23D1NA_1254517	81.7877	11.6932	1.72942	0.999483	2.80621	Post
gene_23D1NA_1109452	2.85144	0.5	0.698793	0.998166	2.51169	Active		gene_23D1NA_1103230	2.37426	0.5	0.581249	0.998746	2.24748	Active		gene_23D1NA_1255129	2.82862	0.5	0.658216	0.999167	2.5001	Post
gene_23D1NA_110950	3.21099	0.592702	0.684441	0.998157	2.43764	Active		gene_23D1NA_1103294	2.80612	0.5	0.641328	0.998537	2.48858	Active		gene_23D1NA_1255544	1.78323	0.361981	0.574443	0.998505	2.30051	Post
gene_23D1NA_1109812	7.83753	0.5	1.08051	0.998159	3.9704	Active		gene_23D1NA_1103442	2.22124	0.5	0.557606	0.998758	2.15137	Active		gene_23D1NA_1256390	5.0863	0.5	0.878419	0.999325	3.34662	Post
gene_23D1NA_1110314	5.76821	0.5	0.967222	0.999413	3.52812	Active		gene_23D1NA_1103589	2.36745	0.5	0.580226	0.998744	2.24333	Active		gene_23D1NA_1257669	6.53065	0.67258	0.873035	0.999329	3.27945	Post
gene_23D1NA_1110337	3.23294	0.5	1.05747	0.998167	2.69285	Active		gene_23D1NA_1103603	4.69148	0.5	0.831668	0.998548	3.23004	Active		gene_23D1NA_1257952	4.0725	0.399164	0.806248	0.99921	3.35086	Post
gene_23D1NA_1110338	8.47754	0.5	1.38158	0.998795	4.08365	Active		gene_23D1NA_1103808	3.04368	0.5	0.67971	0.9985	2.60582	Active		gene_23D1NA_1258050	27.4641	5.74673	1.27152	0.999171	2.25673	Post
gene_23D1NA_1110581	4.14104	0.5	0.841641	0.998777	3.04999	Active		gene_23D1NA_1104062	3.77434	0.5	0.750299	0.998884	2.91623	Active		gene_23D1NA_1258228	9.92018	0.5	1.12301	0.999541	4.31037	Post
gene_23D1NA_1110634	2.63571	0.5	0.668747	0.998307	2.39819	Active		gene_23D1NA_1104183	5.7231	0.5	0.906486	0.999451	3.5168	Active		gene_23D1NA_1258286	5.59096	0.473294	0.864921	0.999336	3.56229	Post
gene_23D1NA_1110709	6.15141	0.5	0.991268	0.999289	3.62092	Active		gene_23D1NA_1104552	4.16615	0.5	0.787139	0.999182	3.05871	Active		gene_23D1NA_1258577	2.59845	0.5	0.626998	0.998931	2.37765	Post
gene_23D1NA_1110773	13.2576	0.228732	1.47191	0.998819	5.85702	Active		gene_23D1NA_1104724	8.86506	0.5	1.07023	0.999163	4.14813	Active		gene_23D1NA_1259574	2.01118	0.5	0.534254	0.998173	2.00804	Post
gene_23D1NA_1110933	6.4254	0.5	1.00748	0.999239	3.68379	Active		gene_23D1NA_1104770	3.65954	0.5	0.738824	0.99878	2.87166	Active		gene_23D1NA_126081	1.97463	0.203237	0.742022	0.99874	3.28035	Post
gene_23D1NA_1111415	4.55753	0.5	0.878184	0.998508	3.18825	Active		gene_23D1NA_110480	6.7113	0.5	0.966409	0.999531	3.74659	Active		gene_23D1NA_1261165	2.10909	0.306913	0.668083	0.999174	2.78072	Post
gene_23D1NA_1111782	4.214	0.349271	0.955482	0.999415	3.59277	Active		gene_23D1NA_110481	2.64801	0.5	0.620357	0.998659	2.40491	Active		gene_23D1NA_1261500	2.88124	0.334557	0.746571	0.998752	3.10637	Post
gene_23D1NA_1111909	2.49816	0.5	0.648323	0.998373	2.32086	Active		gene_23D1NA_1104834	52.9866	0.5	2.13905	0.996591	6.72756	Active		gene_23D1NA_126177	7.71363	1.18353	1.06063	0.999443	2.70432	Post
gene_23D1NA_1112199	9.94195	0.5	1.16577	0.998232	4.31353	Active		gene_23D1NA_1104976	3.59686	0.5	0.732415	0.998744	2.84674	Active		gene_23D1NA_1261996	6.39066	0.5	1.24658	0.999316	3.67596	Post
gene_23D1NA_1112329	3.006	0.5	0.718988	0.998387	2.58785	Active		gene_23D1NA_110503	9.3126	0.5	1.08841	0.999308	4.21918	Active		gene_23D1NA_1262123	2.54611	0.5	0.619548	0.998835	2.3483	Post
gene_23D1NA_1112532	2.77833	0.5	0.688866	0.998149	2.47422	Active		gene_23D1NA_1105370	3.44475	0.5	0.716423	0.99869	2.7844	Active		gene_23D1NA_126216	5.70477	1.06062	0.655631	0.999165	2.42726	Post
gene_23D1NA_1112635	4.74632	0.5	0.893614	0.998421	3.24681	Active		gene_23D1NA_1105693	13.1331	0.5	1.55852	0.99964	4.71514	Active		gene_23D1NA_1262365	1.17804	0.28612	0.459166	0.997573	2.04169	Post
gene_23D1NA_1112895	3.32216	0.303022	0.838926	0.998756	3.45463	Active		gene_23D1NA_1105694	24.4639	0.5	2.47632	1	5.61258	Active		gene_23D1NA_1263096	5.93374	0.5	0.936614	0.999195	3.56894	Post
gene_23D1NA_1113191	9.55427	0.5	1.15169	0.998463	4.25615	Active		gene_23D1NA_1105943	2.67299	0.5	0.623743	0.998633	2.41845	Active		gene_23D1NA_1263144	6.3749	0.80691	1.08773	0.999582	2.98192	Post
gene_23D1NA_1113192	22.1622	0.850478	1.24924	0.997821	4.70369	Active		gene_23D1NA_1106062	2.51917	0.5	0.602423	0.998758	2.33295	Active		gene_23D1NA_1264013	3.05465	0.5	0.681538	0.999138	2.61101	Post
gene_23D1NA_1113618	3.34553	0.5	0.759978	0.99868	2.74223	Active		gene_23D1NA_1106117	2.18839	0.5	0.552342	0.998772	2.12987	Active		gene_23D1NA_1264199	3.34434	0.502951	0.699396	0.999038	2.73323	Post
gene_23D1NA_1113808	3.67069	0.5	0.795516	0.998195	2.87605	Active		gene_23D1NA_1106169	2.87832	0.5	0.650555	0.998517	2.52523	Active		gene_23D1NA_1264370	3.96759	0.5	0.784584	0.999	2.98826	Post
gene_23D1NA_1113833	9.5014	1.36768	0.793958	0.998201	2.79641	Active		gene_23D1NA_1106347	4.31716	0.5	1.14728	0.999239	3.11008	Active		gene_23D1NA_1265809	10.0693	0.5	1.19889	0.999375	4.33189	Post
gene_23D1NA_1114134	3.85631	0.410593	0.866788	0.998648	3.23144	Active		gene_23D1NA_1106501	2.83452	0.5	0.644982	0.998525	2.5031	Active		gene_23D1NA_1266222	3.49015	0.5	0.736406	0.998743	2.80329	Post
gene_23D1NA_1114228	4.06322	0.589615	0.778015	0.998395	2.78478	Active		gene_23D1NA_1106516	2.17264	0.5	0.609095	0.998738	2.11945	Active		gene_23D1NA_1266711	2.67451	0.5	0.637584	0.999035	2.41928	Post
gene_23D1NA_1114410	4.13481	0.656982	0.844684	0.99878	2.65389	Active		gene_23D1NA_1106574	6.41258	0.5	1.37913	0.997291	3.6809	Active		gene_23D1NA_1266763	1.64385	0.389976	0.534067	0.998172	2.07562	Post
gene_23D1NA_1114713	1.78705	0.311898	0.621897	0.998341	2.51843	Active		gene_23D1NA_1106577	3.67069	0.5	0.739952	0.998786	2.87605	Active		gene_23D1NA_1267194	3.11513	0.5	0.69397	0.99908	2.63929	Post
gene_23D1NA_1114731	1.44606	0.319216	0.548493	0.997814	2.17953	Active		gene_23D1NA_1106681	26.4072	0.5	1.47171	0.998335	5.72286	Active		gene_23D1NA_1267195	9.00039	0.438332	1.31739	0.99938	4.35989	Post
gene_23D1NA_1114871	4.96396	1.0306	0.985023	0.999317	2.26801	Active		gene_23D1NA_1106807	60.4428	7.572	1.77562	0.998799	2.99682	Active		gene_23D1NA_1268359	2.25754	0.5	0.575797	0.998511	2.17475	Post
gene_23D1NA_111496	3.58111	0.5	0.786052	0.998266	2.84041	Active		gene_23D1NA_1106864	4.40369	0.5	0.807905	0.998875	3.13871	Active		gene_23D1NA_1268412	3.27182	0.5	0.712253	0.99893	2.71009	Post
gene_23D1NA_1115598	2.40105	0.5	1.10195	0.998911	2.26367	Active		gene_23D1NA_1107045	7.67711	0.5	1.92539	0.989336	3.94056	Active		gene_23D1NA_1268702	2.0496	0.315976	0.633031	0.998993	2.69745	Post
gene_23D1NA_1115713	2.77918	0.5	0.688982	0.998148	2.47466	Active		gene_23D1NA_1107155	3.42191	0.5	0.713966	0.998677	2.7748	Active		gene_23D1NA_1268802	1.82148	0.184952	0.86864	0.999333	3.29988	Post
gene_23D1NA_1115785	3.43639	0.5	0.770247	0.998546	2.7809	Active		gene_23D1NA_110749	5.86105	0.738114	1.10236	0.999343	2.98924	Active		gene_23D1NA_1269268	1.34378	0.20353	0.623877	0.99889	2.72298	Post
gene_23D1NA_1115993	9.24263	1.27304	0.808839	0.998287	2.86003	Active		gene_23D1NA_1107579	3.48065	0.5	0.720255	0.998711	2.79936	Active		gene_23D1NA_1269477	87.6597	2.13332	1.55532	0.99833	5.36074	Post
gene_23D1NA_1116026	3.82856	0.790415	0.643714	0.998364	2.27612	Active		gene_23D1NA_1108037	3.08667	0.5	0.676052	0.998501	2.62605	Active		gene_23D1NA_1269945	3.89961	0.375554	0.822689	0.999318	3.37624	Post
gene_23D1NA_111616	2.58776	0.5	0.661746	0.998359	2.3717	Active		gene_23D1NA_1108093	2.36394	0.5	0.579698	0.998743	2.24119	Active		gene_23D1NA_1270098	2.67224	0.5	0.637272	0.999032	2.41805	Post
gene_23D1NA_1116739	2.25523	0.5	0.609471	0.998337	2.17327	Active		gene_23D1NA_1108344	2.17699	0.5	0.550499	0.998777	2.12234	Active		gene_23D1NA_1270111	7.88901	0.5	1.72385	0.999457	3.97984	Post
gene_23D1NA_1117039	2.40377	0.5	0.633674	0.998343	2.2653	Active		gene_23D1NA_1108748	2.08155	0.5	0.534724	0.998788	2.05766	Active		gene_23D1NA_1270210	5.90818	0.501109	0.93433	0.999184	3.55952	Post
gene_23D1NA_1117249	2.07557	0.405763	0.63969	0.998356	2.3548	Active		gene_23D1NA_1108960	2.34311	0.5	0.576548	0.998738	2.22843	Active		gene_23D1NA_127071	6.69418	0.5	0.981957	0.999535	3.74291	Post
gene_23D1NA_1117256	2.64606	0.5	0.670243	0.998293	2.40385	Active		gene_23D1NA_1109452	2.85144	0.5	0.647144	0.998519	2.51169	Active		gene_23D1NA_1270942	2.02406	0.5	0.558489	0.998411	2.01725	Post
gene_23D1NA_1117475	11.306	0.693925	1.38062	0.99885	4.02616	Active		gene_23D1NA_1109461	3.39333	0.5	0.71087	0.99866	2.7627	Active		gene_23D1NA_1270966	4.918	0.5	0.865695	0.999335	3.29807	Post
gene_23D1NA_1117711	3.93341	0.5	1.19633	0.997448	2.97578	Active		gene_23D1NA_110950	3.21099	0.5	0.690532	0.99853	2.68302	Active		gene_23D1NA_1271693	2.93536	0.5	1.08265	0.999557	2.55354	Post
gene_23D1NA_1117841	2.30241	0.5	0.617319	0.998342	2.20315	Active		gene_23D1NA_1109812	7.83753	0.5	1.02447	0.999111	3.9704	Active		gene_23D1NA_1272221	2.56976	0.5	0.622931	0.998878	2.36164	Post
gene_23D1NA_1118066	2.08155	0.5	0.579173	0.998088	2.05766	Active		gene_23D1NA_1110314	5.76821	0.5	0.909443	0.999452	3.52812	Active		gene_23D1NA_1272456	5.47732	0.5	0.906411	0.999225	3.45347	Post
gene_23D1NA_1118104	2.51917	0.5	0.651512	0.998379	2.33295	Active		gene_23D1NA_1110337	3.23294	0.5	0.961756	0.999496	2.69285	Active		gene_23D1NA_1272607	2.67913	0.5	0.638218	0.999041	2.42177	Post
gene_23D1NA_1118173	5.30667	0.5	0.935859	0.999169	3.40781	Active		gene_23D1NA_1110338	8.47754	0.5	1.2918	0.999946	4.08365	Active		gene_23D1NA_1272762	2.0615	0.296569	0.710654	0.998943	2.79725	Post
gene_23D1NA_1118410	2.10344	0.5	0.583122	0.99814	2.07275	Active		gene_23D1NA_1110529	3.73892	0.5	0.840315	0.99854	2.90262	Active		gene_23D1NA_1272818	6.85126	0.781089	0.853758	0.999344	3.13281	Post
gene_23D1NA_1119071	7.47622	0.5	1.0633	0.998038	3.90231	Active		gene_23D1NA_1110581	4.14104	0.5	0.784879	0.999198	3.04999	Active		gene_23D1NA_1273244	33.4206	2.29304	1.18927	0.999423	3.8654	Post
gene_23D1NA_1119106	4.55753	0.5	0.878184	0.998508	3.18825	Active		gene_23D1NA_1110634	2.63571	0.5	0.618679	0.998672	2.39819	Active		gene_23D1NA_1273393	2.18593	0.5	0.544151	0.998256	2.12825	Post
gene_23D1NA_1119110	1.8656	0.35685	0.625183	0.998341	2.38625	Active		gene_23D1NA_1110709	6.15141	0.5	0.93366	0.999375	3.62092	Active		gene_23D1NA_1274367	6.17785	0.896014	0.747326	0.998754	2.78551	Post
gene_23D1NA_1119121	1.90171	0.390928	0.616202	0.998342	2.28232	Active		gene_23D1NA_1110773	13.2576	1.26787	0.896902	0.999391	3.38634	Active		gene_23D1NA_1274520	2.93074	0.5	0.671328	0.999177	2.55127	Post
gene_23D1NA_1119172	2.46148	0.269762	0.744366	0.998678	3.18977	Active		gene_23D1NA_1110933	6.4254	0.5	0.950051	0.999401	3.68379	Active		gene_23D1NA_1275394	2.14837	0.5	0.557919	0.998405	2.10324	Post
gene_23D1NA_1119173	2.5416	0.403835	0.726353	0.998484	2.6539	Active		gene_23D1NA_1111544	5.19908	0.5	0.870317	0.998937	3.37826	Active		gene_23D1NA_1275479	9.39174	0.5	1.10745	0.999553	4.23139	Post
gene_23D1NA_1119410	7.52069	0.5	1.34364	0.998976	3.91087	Active		gene_23D1NA_1111782	4.214	0.5	0.809115	0.998853	3.07519	Active		gene_23D1NA_1275862	2.45395	0.448809	0.58851	0.998568	2.45093	Post
gene_23D1NA_1119554	3.08268	0.5	0.728631	0.99851	2.62418	Active		gene_23D1NA_1111909	2.49816	0.5	0.599421	0.998767	2.32086	Active		gene_23D1NA_1275926	3.75977	0.5	0.764334	0.998825	2.91065	Post
gene_23D1NA_1120053	1.99892	0.405763	0.626003	0.998341	2.30051	Active		gene_23D1NA_1112199	9.94195	0.5	1.11243	0.999315	4.31353	Active		gene_23D1NA_1276543	2.28958	0.5	0.580897	0.998531	2.19509	Post
gene_23D1NA_1120326	2.12586	0.5	0.587124	0.998191	2.08805	Active		gene_23D1NA_1112329	3.006	0.5	0.66637	0.998507	2.58785	Active		gene_23D1NA_1276558	2.71766	0.5	0.938148	0.99921	2.44236	Post
gene_23D1NA_1120381	15.1724	0.5	3.30907	0.999961	4.92337	Active		gene_23D1NA_1112532	2.77833	0.5	0.637721	0.998548	2.47422	Active		gene_23D1NA_1276677	3.00733	0.5	1.027	0.999408	2.58848	Post
gene_23D1NA_1120621	4.29668	0.5	0.855726	0.998756	3.10322	Active		gene_23D1NA_1112635	4.74632	0.5	0.836035	0.998544	3.24681	Active		gene_23D1NA_1277622	3.91908	0.5	0.815406	0.999269	2.97051	Post
gene_23D1NA_112064	2.01217	0.23151	0.762468	0.998652	3.11961	Active		gene_23D1NA_1112895	3.32216	0.5	0.703054	0.998608	2.73212	Active		gene_23D1NA_1277863	649.693	2.80964	2.84329	1	7.85323	Post
gene_23D1NA_1121054	5.08667	0.332536	0.991724	0.999287	3.93514	Active		gene_23D1NA_1112925	1.05934	0.253802	0.523021	0.99875	2.06138	Active		gene_23D1NA_127795	8.393	0.5	1.06615	0.999479	4.06919	Post
gene_23D1NA_1121396	2.12586	0.476626	0.603232	0.998322	2.15712	Active		gene_23D1NA_1113191	9.55427	0.5	1.09783	0.99935	4.25615	Active		gene_23D1NA_1278627	26.0863	2.71625	1.32404	0.999462	3.2636	Post
gene_23D1NA_1121871	2.06737	0.5	0.576596	0.998048	2.0478	Active		gene_23D1NA_1113192	22.1622	0.5	1.3929	0.997636	5.47003	Active		gene_23D1NA_1279080	4.23407	0.5	0.809101	0.999228	3.08204	Post
gene_23D1NA_1122188	2.64801	0.463572	0.694547	0.998138	2.51404	Active		gene_23D1NA_1113347	3.83833	0.5	0.898235	0.999404	2.94048	Active		gene_23D1NA_1279408	2.97982	0.5	0.677482	0.999156	2.57523	Post
gene_23D1NA_1122206	1.39008	0.297957	0.608082	0.998334	2.22199	Active		gene_23D1NA_1113493	3.31061	0.5	0.701771	0.998598	2.7271	Active		gene_23D1NA_127954	2.61427	0.342073	0.758657	0.998787	2.93403	Post
gene_23D1NA_1122271	2.26687	0.310564	0.707461	0.998242	2.86774	Active		gene_23D1NA_1113572	4.40369	0.5	0.807905	0.998875	3.13871	Active		gene_23D1NA_1280113	1.19272	0.11932	0.779399	0.998952	3.32135	Post
gene_23D1NA_112256	2.56976	0.5	0.659085	0.998366	2.36163	Active		gene_23D1NA_1113618	3.34553	0.5	0.705637	0.998628	2.74223	Active		gene_23D1NA_1280312	13.0005	0.5	1.92963	0.999646	4.7005	Post
gene_23D1NA_1122814	5.1367	0.5	0.923566	0.998902	3.36084	Active		gene_23D1NA_1113808	3.67069	0.5	0.739952	0.998786	2.87605	Active		gene_23D1NA_1280475	9.39782	0.5	1.10769	0.999552	4.23233	Post
gene_23D1NA_1122963	4.55159	0.5	0.877688	0.998514	3.18637	Active		gene_23D1NA_1114134	3.85631	0.5	0.758295	0.998988	2.94722	Active		gene_23D1NA_1280779	3.55729	0.5	0.743547	0.998744	2.83078	Post
gene_23D1NA_1123141	3.05155	0.5	0.724745	0.998462	2.60954	Active		gene_23D1NA_1114228	4.06322	0.5	0.77779	0.999201	3.02263	Active		gene_23D1NA_1280832	3.36212	0.299718	0.871414	0.999331	3.4877	Post
gene_23D1NA_1123164	3.0091	0.5	0.719383	0.998392	2.58933	Active		gene_23D1NA_1114410	4.13481	0.296203	1.06714	0.999134	3.80316	Active		gene_23D1NA_1280876	1.41142	0.325333	0.510052	0.998028	2.11716	Post
gene_23D1NA_1123539	3.56092	0.5	0.783886	0.998301	2.83225	Active		gene_23D1NA_1114871	4.96396	0.5	1.44666	0.996731	3.31149	Active		gene_23D1NA_1281270	3.20466	0.465797	0.725832	0.998824	2.7824	Post
gene_23D1NA_1123871	5.10602	0.5	0.921301	0.998849	3.3522	Active		gene_23D1NA_111496	3.58111	0.5	0.730789	0.998739	2.84041	Active		gene_23D1NA_1282214	2.34093	0.5	0.588936	0.998571	2.22708	Post
gene_23D1NA_112414	2.50103	0.5	0.648761	0.998374	2.32252	Active		gene_23D1NA_1115024	5.76095	0.5	1.20727	0.999644	3.52631	Active		gene_23D1NA_1282369	6.78734	0.5	0.987138	0.999529	3.76285	Post
gene_23D1NA_1124699	11.5592	2.09969	1.00654	0.999241	2.46079	Active		gene_23D1NA_1115598	2.40105	0.498166	0.998744	0.999487	2.26897	Active		gene_23D1NA_1283084	2.50628	0.5	0.613785	0.998762	2.32555	Post
gene_23D1NA_1125055	3.52615	0.5	0.780127	0.99836	2.81809	Active		gene_23D1NA_1115713	2.77918	0.5	0.637831	0.998548	2.47466	Active		gene_23D1NA_1283324	5.53138	0.473294	0.943723	0.999264	3.54683	Post
gene_23D1NA_1125190	5.09597	0.5	0.920556	0.998832	3.34936	Active		gene_23D1NA_1115785	3.43639	0.5	0.715526	0.998685	2.7809	Active		gene_23D1NA_1284118	2.97982	0.5	0.677482	0.999156	2.57523	Post
gene_23D1NA_1125581	3.00818	0.5	0.719266	0.998391	2.58889	Active		gene_23D1NA_1115993	9.24263	0.5	1.08563	0.999296	4.2083	Active		gene_23D1NA_1284312	2.44606	0.5	0.604911	0.998665	2.29046	Post
gene_23D1NA_1126092	4.26046	0.5	0.852496	0.99878	3.09101	Active		gene_23D1NA_1116026	3.82856	0.5	0.755607	0.998952	2.9368	Active		gene_23D1NA_1284909	4.87883	0.5	0.862671	0.999337	3.28654	Post
gene_23D1NA_1126121	5.09597	0.5	0.920556	0.998832	3.34936	Active		gene_23D1NA_111616	2.58776	0.5	0.612069	0.998721	2.3717	Active		gene_23D1NA_1285452	3.47797	0.557682	0.698951	0.999042	2.64073	Post
gene_23D1NA_1126296	19.8413	3.43715	1.64116	0.999802	2.52922	Active		gene_23D1NA_1116427	4.55753	0.5	0.820788	0.998652	3.18825	Active		gene_23D1NA_1285740	3.78235	0.442477	0.800991	0.999164	3.09561	Post
gene_23D1NA_1126316	2.19241	0.5	0.598775	0.998299	2.13252	Active		gene_23D1NA_1116663	2.32685	0.5	0.574071	0.998734	2.21838	Active		gene_23D1NA_1285897	1.48969	0.314453	0.529485	0.998139	2.2441	Post
gene_23D1NA_1126491	2.00434	0.5	0.564931	0.997894	2.00313	Active		gene_23D1NA_1116739	2.25523	0.355898	0.642779	0.998532	2.66374	Active		gene_23D1NA_1285937	7.95361	0.5	1.04783	0.999363	3.99161	Post
gene_23D1NA_1126613	20.6031	0.5	1.41051	0.9966	5.36479	Active		gene_23D1NA_1117039	2.40377	0.5	0.585652	0.998754	2.2653	Active		gene_23D1NA_1285938	6.58696	0.5	0.968188	0.999468	3.71961	Post
gene_23D1NA_1126731	2.5069	0.5	0.736107	0.9986	2.3259	Active		gene_23D1NA_111717	2.01744	0.5	0.667144	0.998506	2.01253	Active		gene_23D1NA_1286097	3.71034	0.5	0.75936	0.998789	2.89155	Post
gene_23D1NA_1126778	2.4866	0.5	0.646559	0.998369	2.31418	Active		gene_23D1NA_1117256	2.64606	0.5	0.620092	0.998661	2.40385	Active		gene_23D1NA_1286214	11.3563	0.5	1.17616	0.999486	4.50542	Post
gene_23D1NA_1126779	46.3869	0.5	1.65727	0.999038	6.53564	Active		gene_23D1NA_1117475	11.306	0.425489	1.4822	0.998507	4.73182	Active		gene_23D1NA_1286400	15.747	0.5	1.29079	0.99915	4.97701	Post
gene_23D1NA_1126922	3.08667	0.5	0.729127	0.998516	2.62605	Active		gene_23D1NA_1117522	2.03928	0.5	0.527532	0.99877	2.02806	Active		gene_23D1NA_1287134	5.04743	0.5	0.875517	0.999327	3.33555	Post
gene_23D1NA_1126979	1.38458	0.172847	0.740468	0.998642	3.00189	Active		gene_23D1NA_1117711	3.93341	0.5	1.08615	0.999299	2.97578	Active		gene_23D1NA_1287445	1.73685	0.140686	0.891746	0.999313	3.62592	Post
gene_23D1NA_1127017	2.16182	0.5	0.593462	0.998258	2.11225	Active		gene_23D1NA_1117841	2.30241	0.5	0.570321	0.998737	2.20315	Active		gene_23D1NA_1288191	5.94702	0.5	0.937457	0.999203	3.57217	Post
gene_23D1NA_1127109	6.52934	0.73451	0.879182	0.998497	3.15208	Active		gene_23D1NA_1118066	2.08155	0.5	0.534724	0.998788	2.05766	Active		gene_23D1NA_1288470	10.4445	0.5	1.14606	0.999556	4.38468	Post
gene_23D1NA_1127311	4.36527	0.5	0.861766	0.998711	3.12607	Active		gene_23D1NA_1118103	4.47921	0.5	0.814283	0.998752	3.16325	Active		gene_23D1NA_1288791	2.37797	0.471272	0.613383	0.998757	2.3351	Post
gene_23D1NA_1127312	2.70254	0.5	0.678302	0.998217	2.43431	Active		gene_23D1NA_1118104	2.51917	0.5	0.602423	0.998758	2.33295	Active		gene_23D1NA_128987	2.44044	0.5	0.972446	0.999494	2.28714	Post
gene_23D1NA_1127347	2.81552	0.5	0.693946	0.998139	2.4934	Active		gene_23D1NA_1118173	5.30667	0.5	0.87803	0.999101	3.40781	Active		gene_23D1NA_1290723	26.9357	1.06014	1.2317	0.999363	4.66719	Post
gene_23D1NA_1127450	19.5191	0.573695	3.5739	1	5.08846	Active		gene_23D1NA_1118410	2.10344	0.5	0.538399	0.998794	2.07275	Active		gene_23D1NA_1291075	3.48269	0.5	0.735604	0.99875	2.8002	Post
gene_23D1NA_1127665	8.37358	0.5	1.36471	0.999326	4.06584	Active		gene_23D1NA_1119071	7.47622	0.5	1.00685	0.99938	3.90231	Active		gene_23D1NA_1291093	5.17238	0.340069	1.42506	0.999883	3.92693	Post
gene_23D1NA_1128032	17.9912	0.5	1.36684	0.999311	5.16922	Active		gene_23D1NA_1119106	4.55753	0.5	0.820788	0.998652	3.18825	Active		gene_23D1NA_129255	2.6831	0.30004	0.723767	0.99884	3.16068	Post
gene_23D1NA_1128101	3.33645	0.5	0.758937	0.998691	2.73832	Active		gene_23D1NA_1119172	2.46148	0.0708222	1.23021	0.99909	5.11918	Active		gene_23D1NA_129330	4.74031	0.5	0.867777	0.999334	3.24498	Post
gene_23D1NA_1128294	1.33949	0.298516	0.526084	0.997956	2.1658	Active		gene_23D1NA_1119361	6.15266	0.5	1.50701	0.998688	3.62121	Active		gene_23D1NA_1293673	5.26003	0.5	0.891115	0.999314	3.39507	Post
gene_23D1NA_1128511	4.90213	0.5	0.905871	0.998543	3.29341	Active		gene_23D1NA_1119410	7.52069	0.5	1.25058	0.999217	3.91087	Active		gene_23D1NA_129372	5.16368	0.5	0.884127	0.99932	3.3684	Post
gene_23D1NA_1128758	2.32685	0.5	0.621323	0.998341	2.21838	Active		gene_23D1NA_1119554	3.08268	0.5	0.675579	0.998501	2.62418	Active		gene_23D1NA_1294095	3.46456	0.512632	0.725726	0.998825	2.75668	Post
gene_23D1NA_1128851	4.37423	0.5	0.862548	0.998702	3.12903	Active		gene_23D1NA_1119619	3.14597	0.5	0.960211	0.999482	2.65351	Active		gene_23D1NA_1294350	2.16088	0.5	0.560008	0.998428	2.11162	Post
gene_23D1NA_1129079	7.78818	0.6403	0.995502	0.999272	3.60447	Active		gene_23D1NA_1120179	2.0353	0.5	0.526848	0.998769	2.02524	Active		gene_23D1NA_1294718	7.9715	0.397975	1.09789	0.999572	4.3241	Post
gene_23D1NA_1129173	6.13878	0.5	0.990502	0.999292	3.61795	Active		gene_23D1NA_1120326	2.12586	0.5	0.542126	0.998789	2.08805	Active		gene_23D1NA_1294719	7.35541	0.37632	1.08552	0.999571	4.28877	Post
gene_23D1NA_1129788	1.66823	0.162464	0.869412	0.998614	3.36013	Active		gene_23D1NA_1120381	15.1724	0.5	2.83961	1	4.92337	Active		gene_23D1NA_1295130	7.67991	0.5	1.03326	0.999387	3.94109	Post
gene_23D1NA_1130413	2.89287	0.313292	0.795939	0.998194	3.20692	Active		gene_23D1NA_1120621	4.29668	0.5	0.798687	0.999043	3.10322	Active		gene_23D1NA_1295185	6.44131	0.323181	1.54668	0.998384	4.31694	Post
gene_23D1NA_1130435	3.14049	0.5	0.735747	0.998596	2.65099	Active		gene_23D1NA_112064	2.01217	0.343062	0.60873	0.998739	2.55221	Active		gene_23D1NA_1295375	7.26955	0.5	1.0128	0.999466	3.86187	Post
gene_23D1NA_1130575	2.41714	0.5	0.635783	0.998348	2.2733	Active		gene_23D1NA_1120781	2.51494	0.5	0.60182	0.99876	2.33052	Active		gene_23D1NA_1297388	8.34641	0.5	1.0641	0.999466	4.06116	Post
gene_23D1NA_1130594	7.83753	0.542725	1.05504	0.998256	3.85211	Active		gene_23D1NA_1121054	5.08667	0.30335	0.980954	0.999589	4.06767	Active		gene_23D1NA_1297561	4.54266	0.5	0.951832	0.999347	3.18354	Post
gene_23D1NA_1130880	23.0258	0.315353	1.5254	0.999137	6.19014	Active		gene_23D1NA_1121060	2.56239	0.5	0.608529	0.998739	2.35749	Active		gene_23D1NA_1297719	1.70951	0.172115	0.819574	0.999297	3.31214	Post
gene_23D1NA_1131031	3.28501	0.5	0.752984	0.998706	2.7159	Active		gene_23D1NA_1121396	2.12586	0.5	0.542126	0.998789	2.08805	Active		gene_23D1NA_1299418	7.37128	1.67544	0.595408	0.998608	2.13737	Post
gene_23D1NA_1131398	16.8648	0.5	1.34572	0.999023	5.07594	Active		gene_23D1NA_1121871	2.06737	0.5	0.532327	0.998782	2.0478	Active		gene_23D1NA_1300546	1.07847	0.139628	0.77069	0.998878	2.94933	Post
gene_23D1NA_1131443	2.33413	0.5	0.622509	0.998341	2.22288	Active		gene_23D1NA_112189	2.24662	0.5	0.561626	0.998746	2.16776	Active		gene_23D1NA_1301259	9.24517	0.892372	0.901365	0.999256	3.37298	Post
gene_23D1NA_1131451	7.29347	0.790415	0.941756	0.99927	3.20592	Active		gene_23D1NA_1122270	2.15661	0.5	0.547183	0.998783	2.10877	Active		gene_23D1NA_1301561	4.12538	0.369748	0.866299	0.999335	3.47991	Post
gene_23D1NA_1132401	1.31328	0.269713	0.887764	0.998437	2.28368	Active		gene_23D1NA_1122386	7.29869	0.5	0.997865	0.999495	3.86764	Active		gene_23D1NA_1301984	5.52543	0.5	0.909714	0.999204	3.46609	Post
gene_23D1NA_113258	3.35142	0.5	0.760653	0.998672	2.74477	Active		gene_23D1NA_112256	2.56976	0.5	0.60956	0.998736	2.36163	Active		gene_23D1NA_1302142	12.0121	0.5	1.19619	0.999387	4.58642	Post
gene_23D1NA_1132602	1.42013	0.299919	0.545396	0.997832	2.24337	Active		gene_23D1NA_1122814	5.1367	0.5	0.865772	0.998846	3.36084	Active		gene_23D1NA_1302539	3.29987	0.535745	0.692868	0.999086	2.62279	Post
gene_23D1NA_113294	2.0353	0.5	0.570703	0.99796	2.02524	Active		gene_23D1NA_1122963	4.55159	0.5	0.820299	0.998657	3.18637	Active		gene_23D1NA_1303254	2.45486	0.5	0.60622	0.998672	2.29564	Post
gene_23D1NA_1133432	4.47921	0.626663	0.793514	0.998203	2.83748	Active		gene_23D1NA_1123141	3.05155	0.5	0.671866	0.998502	2.60954	Active		gene_23D1NA_1303730	3.68816	0.812032	0.583371	0.998541	2.18329	Post
gene_23D1NA_1133537	2.32685	0.5	0.621323	0.998341	2.21838	Active		gene_23D1NA_1123164	3.0091	0.5	0.666747	0.998506	2.58933	Active		gene_23D1NA_1303735	3.93526	0.852177	0.590608	0.99858	2.20724	Post
gene_23D1NA_1133686	3.88448	0.5	0.817188	0.998436	2.95772	Active		gene_23D1NA_1123539	3.56092	0.5	0.728694	0.998734	2.83225	Active		gene_23D1NA_1303917	21.9836	0.5	1.40271	0.999976	5.45836	Post
gene_23D1NA_1133807	2.90533	0.5	0.705953	0.998224	2.5387	Active		gene_23D1NA_1124126	61.6664	0.5	2.00885	0.987352	6.94641	Active		gene_23D1NA_130430	2.21978	0.5	0.569703	0.998486	2.15041	Post
gene_23D1NA_1134330	2.32685	0.5	0.621323	0.998341	2.21838	Active		gene_23D1NA_112414	2.50103	0.5	0.599833	0.998766	2.32252	Active		gene_23D1NA_1304309	2.4376	0.5	0.603649	0.998657	2.28546	Post
gene_23D1NA_1134572	2.05782	0.467622	0.575248	0.998028	2.1377	Active		gene_23D1NA_1124506	2.15661	0.5	0.547183	0.998783	2.10877	Active		gene_23D1NA_130456	3.19233	0.332238	0.784681	0.999001	3.26432	Post
gene_23D1NA_113463	2.34556	0.5	0.624363	0.998341	2.22993	Active		gene_23D1NA_1124699	11.5592	0.5	1.67538	0.996735	4.53097	Active		gene_23D1NA_1305299	6.73977	0.5	0.984502	0.999532	3.7527	Post
gene_23D1NA_1134654	2.59956	0.5	0.663481	0.998354	2.37827	Active		gene_23D1NA_1124804	1.73157	0.406487	0.531225	0.998779	2.0908	Active		gene_23D1NA_1305520	2.81154	0.5	0.655981	0.999165	2.49136	Post
gene_23D1NA_1135054	4.99477	0.5	0.988309	0.9993	3.32042	Active		gene_23D1NA_1125055	3.52615	0.5	0.725061	0.998724	2.81809	Active		gene_23D1NA_130574	5.6449	0.5	1.20227	0.999376	3.49695	Post
gene_23D1NA_113519	12.6854	0.5	2.85501	1	4.6651	Active		gene_23D1NA_1125190	5.09597	0.5	0.862776	0.998793	3.34936	Active		gene_23D1NA_1306432	1.74319	0.296139	0.581302	0.998533	2.55738	Post
gene_23D1NA_113525	4.53032	0.32676	1.34667	0.999044	3.79331	Active		gene_23D1NA_112554	4.55753	0.5	0.820788	0.998652	3.18825	Active		gene_23D1NA_1306721	3.17243	0.5	0.700754	0.999027	2.66559	Post
gene_23D1NA_113526	5.01855	0.568715	1.59688	1	3.14149	Active		gene_23D1NA_1125581	3.00818	0.5	0.666635	0.998506	2.58889	Active		gene_23D1NA_1306809	3.0268	0.5	0.893869	0.999301	2.59779	Post
gene_23D1NA_113529	2.65174	0.440574	0.762205	0.998655	2.58948	Active		gene_23D1NA_1125763	2.83452	0.5	0.644982	0.998525	2.5031	Active		gene_23D1NA_1307039	4.67537	0.5	0.846563	0.999348	3.22508	Post
gene_23D1NA_113532	2.16482	0.5	0.666642	0.998326	2.11425	Active		gene_23D1NA_1125869	9.90433	0.5	2.40344	1	4.30806	Active		gene_23D1NA_130707	9.65273	0.37788	1.1725	0.999501	4.67494	Post
gene_23D1NA_113533	8.47917	1.4338	1.00116	0.999255	2.56408	Active		gene_23D1NA_1126092	4.26046	0.5	0.795516	0.999097	3.09101	Active		gene_23D1NA_1307940	8.03405	0.5	1.04999	0.999376	4.00613	Post
gene_23D1NA_1135339	2.62354	0.5	0.666982	0.998323	2.39151	Active		gene_23D1NA_1126121	5.09597	0.5	0.862776	0.998793	3.34936	Active		gene_23D1NA_1307941	4.04474	0.5	0.914301	0.999179	3.01605	Post
gene_23D1NA_113535	6.23282	1.24346	1.21028	0.996916	2.32553	Active		gene_23D1NA_112613	5.56127	0.5	0.895682	0.99938	3.47542	Active		gene_23D1NA_1307944	6.14398	0.5	0.94973	0.999325	3.61917	Post
gene_23D1NA_113536	16.0793	2.76656	1.17257	0.998122	2.53904	Active		gene_23D1NA_1126296	19.8413	2.13988	1.76713	0.999047	3.21291	Active		gene_23D1NA_1307946	1.82842	0.0971153	1.01603	0.999452	4.23475	Post
gene_23D1NA_113538	1.87657	0.382761	0.986927	0.999306	2.29358	Active		gene_23D1NA_1126316	2.19241	0.5	0.55299	0.998771	2.13252	Active		gene_23D1NA_1307947	5.54907	0.5	0.911326	0.999194	3.47225	Post
gene_23D1NA_113539	5.42559	0.917574	0.857578	0.998743	2.56388	Active		gene_23D1NA_1126491	2.00434	0.5	0.521487	0.99874	2.00313	Active		gene_23D1NA_1308119	4.71699	0.5	0.849914	0.999347	3.23787	Post
gene_23D1NA_113540	16.8462	0.5	1.42644	0.996686	5.07435	Active		gene_23D1NA_1126498	8.16743	0.5	1.03983	0.99899	4.02988	Active		gene_23D1NA_1308472	2.88722	0.5	0.665793	0.999173	2.52968	Post
gene_23D1NA_113544	30.1113	1.65592	3.59811	1	4.1846	Active		gene_23D1NA_1126613	20.6031	0.5	1.36857	0.996925	5.36479	Active		gene_23D1NA_1308855	1.23838	0.290376	0.474266	0.997763	2.09247	Post
gene_23D1NA_1135601	4.26046	0.5	0.852496	0.99878	3.09101	Active		gene_23D1NA_1126731	2.5069	0.5	0.676975	0.9985	2.3259	Active		gene_23D1NA_1309557	4.89285	0.5	0.863756	0.999337	3.29068	Post
gene_23D1NA_1135743	2.6658	0.291694	0.760281	0.998676	3.19204	Active		gene_23D1NA_1126778	2.4866	0.5	0.597761	0.99877	2.31418	Active		gene_23D1NA_1309784	3.83457	0.5	1.34303	0.999672	2.93906	Post
gene_23D1NA_1135830	3.71859	0.5	0.800481	0.998193	2.89475	Active		gene_23D1NA_1126779	46.3869	0.5	1.62611	0.993783	6.53564	Active		gene_23D1NA_1310074	3.85452	0.5	0.773696	0.998903	2.94655	Post
gene_23D1NA_1135941	2.32878	0.5	0.621638	0.998341	2.21957	Active		gene_23D1NA_1126922	3.08667	0.5	0.676052	0.998501	2.62605	Active		gene_23D1NA_1310190	55.1635	7.4458	0.9531	0.99936	2.88922	Post
gene_23D1NA_1136015	3.70456	0.5	0.799033	0.998181	2.8893	Active		gene_23D1NA_1127017	2.16182	0.5	0.548033	0.998782	2.11225	Active		gene_23D1NA_1310191	43.7535	5.24584	0.922769	0.999181	3.06015	Post
gene_23D1NA_1136035	2.0353	0.5	0.570703	0.99796	2.02524	Active		gene_23D1NA_112717	3.63748	0.5	0.736579	0.998767	2.86294	Active		gene_23D1NA_1310418	3.51867	0.5	0.739455	0.998733	2.81503	Post
gene_23D1NA_1136178	4.9595	0.5	0.910281	0.99862	3.3102	Active		gene_23D1NA_1127221	4.19249	0.5	0.789497	0.999164	3.06781	Active		gene_23D1NA_1310982	9.54616	0.5	1.1134	0.999545	4.25492	Post
gene_23D1NA_1136500	2.03928	0.5	0.571439	0.997971	2.02806	Active		gene_23D1NA_1127311	4.36527	0.5	0.804621	0.998937	3.12607	Active		gene_23D1NA_1311086	11.8345	0.5	2.08498	1	4.56492	Post
gene_23D1NA_1136510	3.23214	0.5	0.746766	0.998701	2.69249	Active		gene_23D1NA_1127312	2.70254	0.5	0.627713	0.998606	2.43431	Active		gene_23D1NA_1311098	6.94878	0.5	1.05172	0.999386	3.79676	Post
gene_23D1NA_1136878	2.67299	0.465797	0.696655	0.99815	2.52068	Active		gene_23D1NA_1127347	2.81552	0.5	0.642541	0.998533	2.4934	Active		gene_23D1NA_1311099	3.14495	0.705307	0.702748	0.99901	2.15671	Post
gene_23D1NA_1136893	2.59536	0.291205	0.904198	0.998515	3.15583	Active		gene_23D1NA_1127450	19.5191	0.5	3.23968	1	5.28681	Active		gene_23D1NA_1312174	4.87652	0.5	0.862492	0.999338	3.28585	Post
gene_23D1NA_1137103	3.09438	0.5	0.730082	0.998527	2.62965	Active		gene_23D1NA_1127665	8.37358	0.5	1.27646	0.999819	4.06584	Active		gene_23D1NA_1312650	3.7166	0.387195	0.96611	0.999456	3.26285	Post
gene_23D1NA_1137203	2.22124	0.355191	0.696441	0.998148	2.6447	Active		gene_23D1NA_1128032	17.9912	0.5	1.32271	0.999293	5.16922	Active		gene_23D1NA_1312875	4.12922	0.5	0.799639	0.99915	3.04587	Post
gene_23D1NA_1137827	12.4925	0.5	1.24516	0.997619	4.64299	Active		gene_23D1NA_1128101	3.33645	0.5	0.704636	0.99862	2.73832	Active		gene_23D1NA_1313209	5.25329	0.5	0.89063	0.999314	3.39322	Post
gene_23D1NA_1138109	7.09137	0.5	1.04393	0.998659	3.82607	Active		gene_23D1NA_1128294	1.33949	0.310389	0.486683	0.99851	2.10954	Active		gene_23D1NA_1314414	4.49329	0.5	0.831547	0.999343	3.16777	Post
gene_23D1NA_1138241	9.08984	0.746793	0.978711	0.999353	3.60548	Active		gene_23D1NA_1128354	4.63881	0.5	0.827426	0.998577	3.21375	Active		gene_23D1NA_1314458	4.49867	0.405763	0.884143	0.99932	3.47079	Post
gene_23D1NA_1138440	2.51917	0.5	0.651512	0.998379	2.33295	Active		gene_23D1NA_1128511	4.90213	0.5	0.848182	0.998593	3.29341	Active		gene_23D1NA_1314459	13.3532	0.5	1.23357	0.99936	4.73911	Post
gene_23D1NA_113860	1.29778	0.156609	0.810022	0.998303	3.0508	Active		gene_23D1NA_1128681	5.0087	0.5	0.920824	0.999426	3.32444	Active		gene_23D1NA_1315327	1.63264	0.2975	0.590961	0.998582	2.45624	Post
gene_23D1NA_1138904	5.96984	0.5	0.980083	0.999345	3.57769	Active		gene_23D1NA_1128758	2.32685	0.5	0.574071	0.998734	2.21838	Active		gene_23D1NA_1315328	2.23545	0.372583	0.595112	0.998606	2.58493	Post
gene_23D1NA_1138955	2.28692	0.5	0.614759	0.998342	2.19341	Active		gene_23D1NA_1128851	4.37423	0.5	0.805389	0.998922	3.12903	Active		gene_23D1NA_1315335	2.46205	0.5	0.607286	0.998682	2.29986	Post
gene_23D1NA_113905	2.60272	0.410593	0.720188	0.998403	2.66424	Active		gene_23D1NA_1129079	7.78818	0.5	1.02212	0.999149	3.96129	Active		gene_23D1NA_1315347	2.33484	0.5	0.587991	0.998565	2.22332	Post
gene_23D1NA_1139092	2.03685	0.5	0.629166	0.998341	2.02634	Active		gene_23D1NA_112908	2.41787	0.5	0.587739	0.998757	2.27373	Active		gene_23D1NA_1315348	2.86276	0.0677725	1.16369	0.999536	5.40056	Post
gene_23D1NA_1139170	3.3041	0.5	0.755204	0.998706	2.72426	Active		gene_23D1NA_1129173	6.13878	0.5	0.932886	0.999378	3.61795	Active		gene_23D1NA_1315349	2.03309	0.5	0.538128	0.998201	2.02367	Post
gene_23D1NA_1139775	2.37983	0.5	0.629872	0.998341	2.25086	Active		gene_23D1NA_1129309	3.73382	0.5	0.768535	0.999133	2.90065	Active		gene_23D1NA_1315403	1.85502	0.207736	0.769995	0.998872	3.15861	Post
gene_23D1NA_1139846	1.74107	0.148578	0.910846	0.99863	3.55068	Active		gene_23D1NA_1129642	2.15454	0.181786	1.23903	0.999059	3.56707	Active		gene_23D1NA_1315833	4.40906	0.5	0.824396	0.99933	3.14047	Post
gene_23D1NA_1140065	2.69431	0.344301	0.760579	0.998673	2.96817	Active		gene_23D1NA_1129784	2.36461	0.5	0.579798	0.998744	2.2416	Active		gene_23D1NA_1317378	3.74955	0.651451	0.671797	0.999177	2.52499	Post
gene_23D1NA_1140081	1.01353	0.218662	0.624726	0.998341	2.21261	Active		gene_23D1NA_1130413	2.89287	0.5	0.657951	0.998514	2.5325	Active		gene_23D1NA_1317656	1.78274	0.394871	0.558786	0.998415	2.17465	Post
gene_23D1NA_1140145	3.27087	0.5	0.75133	0.998705	2.70967	Active		gene_23D1NA_1130435	3.14049	0.5	0.682385	0.998499	2.65099	Active		gene_23D1NA_1319001	9.78197	0.663259	1.06865	0.999492	3.88248	Post
gene_23D1NA_1140402	6.77556	0.5	1.55517	0.999834	3.76034	Active		gene_23D1NA_1130575	2.41714	0.5	0.587632	0.998757	2.2733	Active		gene_23D1NA_1319181	2.34887	0.331691	0.676566	0.99916	2.82406	Post
gene_23D1NA_1140427	2.69849	0.365971	0.772358	0.998506	2.88235	Active		gene_23D1NA_1130594	7.83753	0.5	1.02447	0.999111	3.9704	Active		gene_23D1NA_1320299	2.22128	0.5	0.531191	0.998151	2.15139	Post
gene_23D1NA_1140484	5.45288	0.5	0.946102	0.999339	3.44702	Active		gene_23D1NA_1130880	23.0258	0.5	1.45152	0.997105	5.52518	Active		gene_23D1NA_1320523	8.11189	0.457165	1.07739	0.999532	4.14925	Post
gene_23D1NA_1140595	3.1268	0.566282	0.746311	0.998697	2.46509	Active		gene_23D1NA_1131031	3.28501	0.5	0.698913	0.998578	2.7159	Active		gene_23D1NA_1320948	5.75566	0.5	0.917729	0.99918	3.52498	Post
gene_23D1NA_1140694	2.15661	0.5	0.59255	0.998251	2.10877	Active		gene_23D1NA_1131398	16.8648	0.5	1.30053	0.999908	5.07594	Active		gene_23D1NA_1320973	3.0527	0.319558	0.769485	0.998868	3.25594	Post
gene_23D1NA_11409	10.823	0.5	1.19558	0.997478	4.43603	Active		gene_23D1NA_1131451	7.29347	0.5	1.05085	0.999002	3.8666	Active		gene_23D1NA_132118	2.24203	0.299912	0.69259	0.999087	2.9022	Post
gene_23D1NA_1140999	8.6287	0.5	1.65177	0.999394	4.10914	Active		gene_23D1NA_113258	3.35142	0.5	0.706286	0.998633	2.74477	Active		gene_23D1NA_1321476	6.14398	0.5	0.94973	0.999325	3.61917	Post
gene_23D1NA_1141001	16.3903	0.5	2.11934	0.999983	5.03477	Active		gene_23D1NA_1132935	2.44399	0.5	0.591577	0.998762	2.28924	Active		gene_23D1NA_13217	2.89954	0.317701	0.750579	0.998764	3.19008	Post
gene_23D1NA_1141341	3.29459	0.5	0.754099	0.998706	2.7201	Active		gene_23D1NA_113294	2.0353	0.5	0.526848	0.998769	2.02524	Active		gene_23D1NA_1321801	4.03464	0.371128	0.851983	0.999345	3.44245	Post
gene_23D1NA_1141343	3.38967	0.5	0.765001	0.998623	2.76114	Active		gene_23D1NA_1133432	4.47921	0.5	0.814283	0.998752	3.16325	Active		gene_23D1NA_1322241	5.75039	0.5	0.924778	0.999182	3.52366	Post
gene_23D1NA_1141414	2.01217	0.406943	0.627725	0.998341	2.30585	Active		gene_23D1NA_1133509	1.70392	0.337122	0.602827	0.998757	2.33751	Active		gene_23D1NA_1322416	1.74655	0.35516	0.570164	0.998488	2.29797	Post
gene_23D1NA_1141686	2.12586	0.262463	0.796844	0.99819	3.01786	Active		gene_23D1NA_1133537	2.32685	0.5	0.574071	0.998734	2.21838	Active		gene_23D1NA_1323304	9.7887	0.5	2.23814	0.999878	4.29112	Post
gene_23D1NA_1142087	4.09179	0.5	0.83707	0.998737	3.03273	Active		gene_23D1NA_1133686	3.88448	0.5	0.761006	0.999025	2.95772	Active		gene_23D1NA_1323776	2.13988	0.5	0.556494	0.998389	2.09753	Post
gene_23D1NA_1142163	3.88448	0.381391	0.896972	0.998449	3.34838	Active		gene_23D1NA_1133807	2.90533	0.5	0.653952	0.998516	2.5387	Active		gene_23D1NA_1324461	14.1365	1.60108	0.85477	0.999343	3.14231	Post
gene_23D1NA_1142261	7.44402	0.5	1.06173	0.998054	3.89608	Active		gene_23D1NA_1134320	2.98655	0.5	0.664	0.998509	2.57848	Active		gene_23D1NA_1325734	2.17693	0.5	0.562674	0.998458	2.1223	Post
gene_23D1NA_1142307	3.31205	0.536622	0.797446	0.998188	2.62575	Active		gene_23D1NA_1134330	2.32685	0.5	0.574071	0.998734	2.21838	Active		gene_23D1NA_1326266	7.72734	0.5	1.03555	0.99938	3.94997	Post
gene_23D1NA_1142329	1.01015	0.16274	0.634062	0.998344	2.63393	Active		gene_23D1NA_1134387	49.4637	0.5	2.16519	0.992669	6.6283	Active		gene_23D1NA_1326269	5.60557	0.351163	0.956418	0.999395	3.99665	Post
gene_23D1NA_1142602	5.75548	0.5	0.966394	0.999417	3.52494	Active		gene_23D1NA_1134442	2.57245	0.461797	0.912166	0.999453	2.47781	Active		gene_23D1NA_1327515	4.06187	0.662611	0.653944	0.999164	2.61591	Post
gene_23D1NA_114275	2.10547	0.5	0.583484	0.998144	2.07414	Active		gene_23D1NA_1134572	2.05782	0.5	0.530703	0.998778	2.04112	Active		gene_23D1NA_132786	4.02976	0.5	0.790444	0.999057	3.01069	Post
gene_23D1NA_114288	3.0091	0.5	0.719383	0.998392	2.58933	Active		gene_23D1NA_113463	2.34556	0.5	0.576919	0.998739	2.22993	Active		gene_23D1NA_1327874	6.31289	1.06875	0.954086	0.99937	2.56237	Post
gene_23D1NA_114302	3.08667	0.421351	0.777787	0.998399	2.87296	Active		gene_23D1NA_1134654	2.59956	0.5	0.613707	0.998709	2.37827	Active		gene_23D1NA_1328317	2.93606	0.5	0.672	0.999178	2.55388	Post
gene_23D1NA_1143063	3.3041	0.380292	0.82313	0.998543	3.11908	Active		gene_23D1NA_1134916	6.77886	0.354546	1.44457	0.996573	4.257	Active		gene_23D1NA_1328724	66.5794	2.72373	3.92469	1	4.61142	Post
gene_23D1NA_1143083	1.90171	0.390928	0.616202	0.998342	2.28232	Active		gene_23D1NA_1135054	4.99477	0.311575	0.980427	0.999589	4.00277	Active		gene_23D1NA_132896	2.53898	0.5	0.618522	0.998822	2.34425	Post
gene_23D1NA_1143653	7.95435	0.5	1.44484	0.9974	3.99174	Active		gene_23D1NA_113519	12.6854	0.5	2.48586	1	4.6651	Active		gene_23D1NA_1329086	3.22799	0.5	0.707223	0.998973	2.69064	Post
gene_23D1NA_1143911	3.14049	0.5	0.735747	0.998596	2.65099	Active		gene_23D1NA_113525	4.53032	0.302732	1.10275	0.999342	3.9035	Active		gene_23D1NA_132925	4.19686	0.5	0.80577	0.999207	3.06931	Post
gene_23D1NA_114401	2.18839	0.5	0.598081	0.998293	2.12987	Active		gene_23D1NA_113526	5.01855	0.5	1.54395	0.999496	3.32727	Active		gene_23D1NA_1329327	3.63559	0.5	0.751716	0.998767	2.86219	Post
gene_23D1NA_1144312	5.23443	0.5	0.930687	0.999058	3.38803	Active		gene_23D1NA_113529	2.65174	0.5	0.841869	0.998538	2.40694	Active		gene_23D1NA_1329673	2.13988	0.5	0.556494	0.998389	2.09753	Post
gene_23D1NA_1144356	4.55753	0.5	0.878184	0.998508	3.18825	Active		gene_23D1NA_113532	2.16482	0.5	0.613157	0.998713	2.11425	Active		gene_23D1NA_1329850	8.34724	0.576253	1.20576	0.999377	3.85652	Post
gene_23D1NA_1144389	3.95393	0.5	0.823967	0.998558	2.98329	Active		gene_23D1NA_113533	8.47917	0.5	1.47797	0.998491	4.08392	Active		gene_23D1NA_1330164	1.57291	0.358083	0.534446	0.998175	2.13507	Post
gene_23D1NA_11444	2.27334	0.5	0.612502	0.998342	2.18481	Active		gene_23D1NA_1135339	2.62354	0.5	0.617012	0.998684	2.39151	Active		gene_23D1NA_1330394	2.84861	0.410593	0.714505	0.99891	2.79448	Post
gene_23D1NA_1144482	2.83299	0.648604	0.601018	0.998317	2.12692	Active		gene_23D1NA_113535	6.23282	0.319692	1.40778	0.99718	4.28513	Active		gene_23D1NA_1330843	11.8877	0.5	1.19248	0.999406	4.57139	Post
gene_23D1NA_1144956	2.27334	0.5	0.612502	0.998342	2.18481	Active		gene_23D1NA_113536	16.0793	0.5	2.055	0.992812	5.00713	Active		gene_23D1NA_1331722	5.16431	0.248494	1.15803	0.999558	4.3773	Post
gene_23D1NA_1144988	1.29957	0.309702	0.514463	0.998002	2.06909	Active		gene_23D1NA_113539	5.42559	0.874867	0.878336	0.999108	2.63264	Active		gene_23D1NA_1331760	2.87232	0.5	0.66388	0.999171	2.52222	Post
gene_23D1NA_1145467	2.23287	0.5	0.902849	0.998498	2.1589	Active		gene_23D1NA_113540	16.8462	0.5	1.37455	0.997131	5.07435	Active		gene_23D1NA_1331763	4.4727	0.5	0.829811	0.999342	3.16114	Post
gene_23D1NA_1145468	3.40326	0.5	0.766534	0.998606	2.76692	Active		gene_23D1NA_113544	30.1113	0.5	4.02068	1	5.91223	Active		gene_23D1NA_1331962	1.71677	0.353067	0.565231	0.998469	2.28168	Post
gene_23D1NA_1145470	1.01311	0.0752205	1.1702	0.998161	3.75152	Active		gene_23D1NA_1135601	4.26046	0.5	0.795516	0.999097	3.09101	Active		gene_23D1NA_1332132	2.44768	0.5	0.605153	0.998666	2.29142	Post
gene_23D1NA_1145475	38.8348	1.7754	1.56875	0.999965	4.45114	Active		gene_23D1NA_1135743	2.6658	0.5	0.622771	0.99864	2.41457	Active		gene_23D1NA_1332518	3.19309	0.5	0.703171	0.999007	2.67495	Post
gene_23D1NA_1145477	4.37818	0.299649	1.22006	0.996726	3.86898	Active		gene_23D1NA_1135830	3.71859	0.600977	0.683204	0.998499	2.62937	Active		gene_23D1NA_1332968	2.9911	0.5	0.678882	0.99915	2.58068	Post
gene_23D1NA_1145478	16.9158	0.529953	2.88033	1	4.99636	Active		gene_23D1NA_1135941	2.32878	0.5	0.574366	0.998734	2.21957	Active		gene_23D1NA_133309	2.31289	0.5	0.584567	0.998546	2.2097	Post
gene_23D1NA_1145480	13.2577	0.307673	2.2017	1	5.42929	Active		gene_23D1NA_1136015	3.70456	0.5	0.743363	0.998806	2.8893	Active		gene_23D1NA_1333271	3.863	0.663259	0.676628	0.99916	2.54208	Post
gene_23D1NA_1145483	1.44941	0.170254	1.09105	0.998555	3.0897	Active		gene_23D1NA_1136035	2.0353	0.5	0.526848	0.998769	2.02524	Active		gene_23D1NA_1333319	4.39407	0.5	0.82311	0.999321	3.13556	Post
gene_23D1NA_1145486	1.40647	0.322346	0.457765	0.997508	2.1254	Active		gene_23D1NA_1136178	4.9595	0.5	0.852559	0.998633	3.3102	Active		gene_23D1NA_1333687	4.55294	0.5	0.836532	0.999344	3.1868	Post
gene_23D1NA_1145488	1.43642	0.306203	0.608743	0.998336	2.22991	Active		gene_23D1NA_1136500	2.03928	0.5	0.527532	0.99877	2.02806	Active		gene_23D1NA_1334553	2.98181	0.5	0.667774	0.999174	2.57619	Post
gene_23D1NA_1145491	1.67166	0.104956	1.15104	0.998476	3.99342	Active		gene_23D1NA_1136510	3.23214	0.5	0.692944	0.998541	2.69249	Active		gene_23D1NA_1334638	8.16937	1.16101	0.871893	0.99933	2.81484	Post
gene_23D1NA_1145505	10.5151	0.5	1.9679	0.999529	4.39439	Active		gene_23D1NA_113671	1.4441	0.334187	0.501549	0.998589	2.11145	Active		gene_23D1NA_1334909	1.43117	0.340069	0.510315	0.998029	2.0733	Post
gene_23D1NA_1145506	12.5824	0.5	1.69222	0.997079	4.65334	Active		gene_23D1NA_1136878	2.67299	0.5	0.623743	0.998633	2.41845	Active		gene_23D1NA_1334944	4.00351	0.5	0.78798	0.999033	3.00126	Post
gene_23D1NA_1145983	4.09179	0.702326	0.69409	0.998139	2.54252	Active		gene_23D1NA_1136893	2.59536	0.322048	0.847801	0.99859	3.01059	Active		gene_23D1NA_133536	3.4037	0.5	0.727017	0.998816	2.76711	Post
gene_23D1NA_1146214	2.47753	0.5	0.645168	0.998367	2.3089	Active		gene_23D1NA_1137103	3.09438	0.316762	0.757733	0.99898	3.28818	Active		gene_23D1NA_1335578	4.52277	0.5	0.834019	0.999343	3.17721	Post
gene_23D1NA_1146389	2.12586	0.5	0.587124	0.998191	2.08805	Active		gene_23D1NA_1137129	2.31013	0.338376	0.648085	0.998519	2.77128	Active		gene_23D1NA_1335955	2.40986	0.5	0.599482	0.998632	2.26895	Post
gene_23D1NA_1146497	5.30836	0.393864	0.992818	0.999283	3.75249	Active		gene_23D1NA_1137203	2.22124	0.5	0.557606	0.998758	2.15137	Active		gene_23D1NA_1336828	15.849	0.5	1.29301	0.999165	4.98632	Post
gene_23D1NA_1146604	9.96204	0.5	1.16648	0.998221	4.31644	Active		gene_23D1NA_1137506	12.1899	0.5	2.70696	1	4.60762	Active		gene_23D1NA_1337123	4.49525	0.5	1.13945	0.999546	3.1684	Post
gene_23D1NA_1146605	2.47753	0.5	0.645168	0.998367	2.3089	Active		gene_23D1NA_1137827	12.4925	0.5	1.19513	0.999819	4.64299	Active		gene_23D1NA_1337421	11.9166	0.929896	0.974693	0.999508	3.67976	Post
gene_23D1NA_1146623	9.40477	0.5	1.43768	0.997119	4.23339	Active		gene_23D1NA_1138109	7.09137	0.5	0.987073	0.999582	3.82607	Active		gene_23D1NA_1337504	4.28624	0.5	0.813725	0.999258	3.09971	Post
gene_23D1NA_1146632	2.43911	0.5	0.754623	0.998706	2.28636	Active		gene_23D1NA_1138440	2.51917	0.5	0.602423	0.998758	2.33295	Active		gene_23D1NA_1338049	2.10189	0.5	0.550058	0.998319	2.07169	Post
gene_23D1NA_1146745	5.94317	0.5	0.978409	0.999355	3.57123	Active		gene_23D1NA_113848	3.8739	0.5	0.75999	0.999011	2.95379	Active		gene_23D1NA_1338199	5.10302	1.15536	0.583088	0.99854	2.14301	Post
gene_23D1NA_1146764	2.13218	0.467842	0.610318	0.99834	2.18824	Active		gene_23D1NA_1138646	2.56066	0.5	0.608286	0.99874	2.35652	Active		gene_23D1NA_1338697	6.46985	0.5	0.969165	0.999474	3.69373	Post
gene_23D1NA_1147149	4.23761	0.5	0.850443	0.998786	3.08325	Active		gene_23D1NA_113885	2.71581	0.5	0.715715	0.998687	2.44138	Active		gene_23D1NA_1338726	3.55063	0.278138	0.91292	0.999184	3.6742	Post
gene_23D1NA_114724	2.92364	0.5	0.708357	0.998253	2.54777	Active		gene_23D1NA_1138904	5.96984	0.5	0.922381	0.999418	3.57769	Active		gene_23D1NA_1339184	2.43296	0.398686	0.664374	0.999172	2.60939	Post
gene_23D1NA_1147678	2.82296	0.5	0.765704	0.998615	2.49721	Active		gene_23D1NA_1138955	2.28692	0.5	0.567926	0.99874	2.19341	Active		gene_23D1NA_1339452	3.0088	0.285486	0.819522	0.999297	3.3977	Post
gene_23D1NA_114794	4.45374	0.5	0.869412	0.998614	3.15502	Active		gene_23D1NA_113905	2.60272	0.5	0.614144	0.998706	2.38002	Active		gene_23D1NA_1339552	5.19365	0.5	0.886314	0.999318	3.37675	Post
gene_23D1NA_1148298	4.55159	0.360636	0.947399	0.999349	3.65776	Active		gene_23D1NA_1139092	2.03685	0.5	0.579057	0.998742	2.02634	Active		gene_23D1NA_1339813	3.75191	0.36259	0.840579	0.999346	3.37122	Post
gene_23D1NA_1148308	2.8468	0.5	0.698171	0.998161	2.50934	Active		gene_23D1NA_1139168	1.98982	0.328243	0.608581	0.998739	2.5998	Active		gene_23D1NA_1340329	2.72944	0.5	0.64506	0.999107	2.4486	Post
gene_23D1NA_1148535	2.86945	0.5	0.7012	0.998184	2.52077	Active		gene_23D1NA_1139170	3.3041	0.5	0.701046	0.998593	2.72426	Active		gene_23D1NA_1340405	4.30211	0.5	0.815121	0.999267	3.10505	Post
gene_23D1NA_1148708	2.4444	0.5	0.640047	0.998357	2.28948	Active		gene_23D1NA_1139396	5.97629	0.529187	0.984024	0.999585	3.4974	Active		gene_23D1NA_1340576	30.8105	0.83545	1.69962	0.998859	5.20473	Post
gene_23D1NA_1148709	2.31463	0.5	0.619327	0.998341	2.21078	Active		gene_23D1NA_1139775	2.37983	0.5	0.582084	0.998747	2.25086	Active		gene_23D1NA_1340952	2.961	0.5	0.675133	0.999166	2.56608	Post
gene_23D1NA_1149419	2.02842	0.363313	0.652345	0.998381	2.48107	Active		gene_23D1NA_1140145	3.27087	0.5	0.697325	0.998566	2.70967	Active		gene_23D1NA_1341301	5.10947	0.339682	1.4167	0.999961	3.91092	Post
gene_23D1NA_114944	1.13222	0.162474	0.722852	0.998437	2.80087	Active		gene_23D1NA_1140402	6.77556	0.5	1.41753	0.996594	3.76034	Active		gene_23D1NA_1341796	12.9065	0.5	1.2216	0.999381	4.69002	Post
gene_23D1NA_1149447	2.40377	0.5	0.633674	0.998343	2.2653	Active		gene_23D1NA_1140427	2.69849	0.5	0.627172	0.99861	2.43215	Active		gene_23D1NA_1342269	3.19699	0.5	0.703626	0.999003	2.67671	Post
gene_23D1NA_1149498	7.20224	0.5	1.25998	0.998103	3.84844	Active		gene_23D1NA_1140484	5.45288	0.5	0.888268	0.999287	3.44702	Active		gene_23D1NA_1343401	2.7803	0.318826	0.736019	0.998746	3.1244	Post
gene_23D1NA_1149639	2.18839	0.5	0.598081	0.998293	2.12987	Active		gene_23D1NA_1140595	3.1268	0.5	0.733111	0.998748	2.64469	Active		gene_23D1NA_1344163	2.37611	0.5	0.594353	0.998602	2.2486	Post
gene_23D1NA_114976	11.6313	1.80374	0.773297	0.998488	2.68895	Active		gene_23D1NA_1140694	2.15661	0.5	0.547183	0.998783	2.10877	Active		gene_23D1NA_1345357	2.17974	0.351551	0.646773	0.999124	2.63235	Post
gene_23D1NA_1149782	20.1877	0.5	1.404	0.996833	5.33541	Active		gene_23D1NA_1140999	8.6287	0.5	1.5195	0.998923	4.10914	Active		gene_23D1NA_1345363	1.0637	0.110724	0.711801	0.998933	3.26406	Post
gene_23D1NA_1149844	18.2396	2.26384	1.21837	0.996724	3.01022	Active		gene_23D1NA_1141001	16.3903	0.5	1.97896	0.992656	5.03477	Active		gene_23D1NA_1345372	3.63875	0.5	0.752042	0.998768	2.86344	Post
gene_23D1NA_1149882	2.9913	0.5	0.717112	0.998363	2.58077	Active		gene_23D1NA_1141341	3.29459	0.5	0.699985	0.998585	2.7201	Active		gene_23D1NA_1345431	3.08482	0.322435	0.771829	0.998887	3.2581	Post
gene_23D1NA_1150003	2.1059	0.5	0.583563	0.998145	2.07444	Active		gene_23D1NA_1141343	3.38967	0.5	0.710471	0.998658	2.76114	Active		gene_23D1NA_1346367	2.21547	0.5	0.569002	0.998484	2.14762	Post
gene_23D1NA_1150274	5.92333	0.82117	0.800317	0.998192	2.85066	Active		gene_23D1NA_1141414	2.01217	0.436124	0.564253	0.998744	2.20594	Active		gene_23D1NA_1348091	2.08346	0.5	0.546898	0.998285	2.05898	Post
gene_23D1NA_1150300	10.6573	0.397975	2.17585	1	4.74302	Active		gene_23D1NA_1141686	2.12586	0.5	0.542126	0.998789	2.08805	Active		gene_23D1NA_1348800	9.6857	0.5	1.11869	0.999543	4.27586	Post
gene_23D1NA_1150373	12.1785	0.5	1.23644	0.997142	4.60627	Active		gene_23D1NA_1141696	3.6049	0.5	0.733243	0.998749	2.84996	Active		gene_23D1NA_1348802	4.0824	0.406555	0.847911	0.999348	3.3279	Post
gene_23D1NA_1150525	4.24344	0.434879	0.889883	0.99843	3.28655	Active		gene_23D1NA_1142087	4.09179	0.5	0.780407	0.999221	3.03273	Active		gene_23D1NA_1348882	2.15617	0.5	0.559223	0.998419	2.10847	Post
gene_23D1NA_1150608	5.65482	0.5	0.959774	0.999418	3.49948	Active		gene_23D1NA_1142163	3.88448	0.5	0.761006	0.999025	2.95772	Active		gene_23D1NA_1350418	2.60392	0.507882	0.622647	0.998874	2.35812	Post
gene_23D1NA_1150754	2.85144	0.496675	0.69461	0.998138	2.52132	Active		gene_23D1NA_1142261	7.44402	0.5	1.00524	0.999404	3.89608	Active		gene_23D1NA_1351098	8.07434	0.909761	0.843849	0.999347	3.14978	Post
gene_23D1NA_115082	2.36745	0.5	0.627891	0.998341	2.24333	Active		gene_23D1NA_1142602	5.75548	0.5	0.908611	0.999452	3.52494	Active		gene_23D1NA_1351219	2.57143	0.5	0.623168	0.998881	2.36257	Post
gene_23D1NA_1151118	7.74386	0.5	1.07614	0.998071	3.95305	Active		gene_23D1NA_114275	2.10547	0.5	0.538737	0.998793	2.07414	Active		gene_23D1NA_1351249	1.70232	0.171267	0.819917	0.999299	3.31318	Post
gene_23D1NA_1151252	3.89202	0.5	0.81793	0.99845	2.96052	Active		gene_23D1NA_114288	3.0091	0.5	0.666747	0.998506	2.58933	Active		gene_23D1NA_135129	8.43947	0.5	1.06819	0.99949	4.07715	Post
gene_23D1NA_1151655	13.0059	1.15265	0.923741	0.998906	3.49613	Active		gene_23D1NA_1142896	2.37983	0.5	0.582084	0.998747	2.25086	Active		gene_23D1NA_1351312	4.93837	0.321683	1.29463	0.999176	3.94032	Post
gene_23D1NA_1151808	1.24193	0.279959	0.50212	0.997981	2.14929	Active		gene_23D1NA_114302	3.08667	0.5	0.676052	0.998501	2.62605	Active		gene_23D1NA_1351363	2.28325	0.5	0.579894	0.998527	2.19109	Post
gene_23D1NA_1152541	2.22124	0.5	0.60372	0.998323	2.15137	Active		gene_23D1NA_1143063	3.3041	0.5	0.701046	0.998593	2.72426	Active		gene_23D1NA_135212	1.68984	0.281643	0.618701	0.998824	2.58494	Post
gene_23D1NA_1152605	1.25331	0.308061	0.502677	0.997983	2.02445	Active		gene_23D1NA_1143852	12.7214	0.5	1.72603	0.99801	4.66918	Active		gene_23D1NA_1352468	5.19903	0.5	0.886706	0.999318	3.37824	Post
gene_23D1NA_1152633	9.86638	0.344885	1.22619	0.996735	4.83834	Active		gene_23D1NA_1143911	3.14049	0.5	0.682385	0.998499	2.65099	Active		gene_23D1NA_1352679	2.93019	0.5	0.671259	0.999177	2.55099	Post
gene_23D1NA_1152787	4.49352	0.346356	1.01109	0.999224	3.69752	Active		gene_23D1NA_1144002	8.92936	0.5	1.0729	0.999189	4.15856	Active		gene_23D1NA_1352696	3.57505	0.5	0.745415	0.998749	2.83796	Post
gene_23D1NA_1152788	5.33894	0.5	1.21024	0.996917	3.41655	Active		gene_23D1NA_114401	2.18839	0.5	0.552342	0.998772	2.12987	Active		gene_23D1NA_1352720	4.26117	0.5	0.81151	0.999244	3.09125	Post
gene_23D1NA_1152908	2.98425	0.5	0.716208	0.998352	2.57737	Active		gene_23D1NA_1144312	5.23443	0.5	0.872869	0.99899	3.38803	Active		gene_23D1NA_1353459	2.61373	0.5	0.629147	0.998957	2.38611	Post
gene_23D1NA_1152909	5.10602	0.5	0.921301	0.998849	3.3522	Active		gene_23D1NA_1144356	4.55753	0.5	0.820788	0.998652	3.18825	Active		gene_23D1NA_1353758	2.28738	0.5	0.580549	0.99853	2.1937	Post
gene_23D1NA_1152968	4.01461	0.5	0.882404	0.998458	3.00526	Active		gene_23D1NA_1144389	3.95393	0.5	0.767612	0.99912	2.98329	Active		gene_23D1NA_1354484	3.87916	0.710366	0.652824	0.999163	2.44911	Post
gene_23D1NA_1153033	2.68993	0.5	0.676517	0.998233	2.42757	Active		gene_23D1NA_11444	2.27334	0.5	0.565814	0.998742	2.18481	Active		gene_23D1NA_1354501	2.08499	0.5	0.54716	0.998288	2.06004	Post
gene_23D1NA_1153115	14.3663	0.5	1.29252	0.997188	4.84462	Active		gene_23D1NA_1144482	2.83299	0.5	0.644787	0.998526	2.50233	Active		gene_23D1NA_1354774	2.5494	0.5	0.62002	0.998841	2.35016	Post
gene_23D1NA_1153123	2.9781	0.5	0.715419	0.998342	2.57439	Active		gene_23D1NA_1144956	2.27334	0.5	0.565814	0.998742	2.18481	Active		gene_23D1NA_1354968	4.68817	0.5	0.847597	0.999348	3.22902	Post
gene_23D1NA_1153155	1.00793	0.190666	0.593829	0.99826	2.40227	Active		gene_23D1NA_1145467	2.23287	0.5	0.822455	0.998633	2.1589	Active		gene_23D1NA_135596	2.4554	0.5	0.6063	0.998673	2.29596	Post
gene_23D1NA_1153277	2.4444	0.5	0.640047	0.998357	2.28948	Active		gene_23D1NA_1145468	3.40326	0.5	0.711948	0.998666	2.76692	Active		gene_23D1NA_1356260	2.66374	0.429565	0.681494	0.999138	2.63251	Post
gene_23D1NA_1153320	8.15411	0.652262	1.00568	0.999243	3.644	Active		gene_23D1NA_1145475	38.8348	0.5	1.97263	0.991803	6.27928	Active		gene_23D1NA_1356806	2.55844	0.344301	0.703191	0.999007	2.89352	Post
gene_23D1NA_1153467	2.95473	0.731779	0.570492	0.997957	2.01355	Active		gene_23D1NA_1145477	4.37818	0.5	1.15661	0.999374	3.13033	Active		gene_23D1NA_1357537	2.18038	0.397975	0.626321	0.998922	2.45383	Post
gene_23D1NA_1153522	2.97665	0.512234	0.874748	0.998548	2.53881	Active		gene_23D1NA_1145478	16.9158	1.46962	1.68449	0.99637	3.52486	Active		gene_23D1NA_1357903	2.62745	0.5	0.631066	0.998974	2.39366	Post
gene_23D1NA_1153523	5.97971	0.854861	0.889946	0.998429	2.80631	Active		gene_23D1NA_1145480	13.2577	0.117651	2.80846	1	6.81618	Active		gene_23D1NA_135820	4.01875	0.5	0.789412	0.999047	3.00675	Post
gene_23D1NA_1153554	4.99301	0.5	1.27572	0.997678	3.31991	Active		gene_23D1NA_1145484	2.82076	0.0700342	1.86479	0.996109	5.33188	Active		gene_23D1NA_1359140	3.39476	0.415732	0.775579	0.998919	3.02958	Post
gene_23D1NA_1153623	30.59	0.5	1.53353	0.999312	5.93499	Active		gene_23D1NA_1145485	4.26938	0.5	1.31388	0.999678	3.09403	Active		gene_23D1NA_1359193	3.13293	0.5	0.696089	0.999065	2.64751	Post
gene_23D1NA_1153698	2.27334	0.5	0.612502	0.998342	2.18481	Active		gene_23D1NA_1145505	10.5151	0.5	1.79728	0.996923	4.39439	Active		gene_23D1NA_1359851	3.73488	0.5	0.761837	0.998805	2.90106	Post
gene_23D1NA_1153757	3.12169	0.596933	0.670775	0.998288	2.38668	Active		gene_23D1NA_1145506	12.5824	0.5	1.5901	0.997041	4.65334	Active		gene_23D1NA_1360295	2.70583	0.5	0.641863	0.999076	2.43607	Post
gene_23D1NA_1154229	2.47981	0.334557	0.733025	0.998563	2.8899	Active		gene_23D1NA_1145983	4.09179	0.5	0.780407	0.999221	3.03273	Active		gene_23D1NA_1360622	8.39781	0.5	1.1899	0.999419	4.07001	Post
gene_23D1NA_1154233	4.63881	0.5	0.884908	0.998447	3.21375	Active		gene_23D1NA_1146085	2.09902	0.5	0.646653	0.99852	2.06972	Active		gene_23D1NA_1360796	2.94408	0.5	0.67301	0.999176	2.55782	Post
gene_23D1NA_1154401	2.23809	0.5	0.606581	0.99833	2.16227	Active		gene_23D1NA_1146389	2.12586	0.5	0.542126	0.998789	2.08805	Active		gene_23D1NA_1361268	7.39	0.366769	1.60413	0.998482	4.33263	Post
gene_23D1NA_1154541	2.69849	0.5	0.67773	0.998222	2.43215	Active		gene_23D1NA_1146497	5.30836	0.429071	0.917702	0.999441	3.62898	Active		gene_23D1NA_1361522	15.0239	0.394871	1.47832	0.998962	5.24973	Post
gene_23D1NA_115469	3.0091	0.5	0.719383	0.998392	2.58933	Active		gene_23D1NA_1146604	9.96204	0.5	1.11317	0.999311	4.31644	Active		gene_23D1NA_1362352	5.4223	0.5	0.902597	0.999249	3.4389	Post
gene_23D1NA_1154748	3.13355	0.5	0.7349	0.998586	2.6478	Active		gene_23D1NA_1146605	2.47753	0.5	0.596453	0.998768	2.3089	Active		gene_23D1NA_1362636	1.14884	0.187609	0.635342	0.999014	2.61438	Post
gene_23D1NA_115535	3.34051	0.5	1.04869	0.998482	2.74007	Active		gene_23D1NA_1146623	9.40477	0.5	1.34772	0.997461	4.23339	Active		gene_23D1NA_1362678	2.57075	0.5	0.623072	0.99888	2.36219	Post
gene_23D1NA_1155698	2.45829	0.381117	0.714087	0.998325	2.68935	Active		gene_23D1NA_1146632	2.43911	0.5	0.692775	0.998541	2.28636	Active		gene_23D1NA_1362801	9.86373	0.5	1.12532	0.99954	4.30213	Post
gene_23D1NA_1156083	5.58057	0.595275	0.896663	0.998446	3.22878	Active		gene_23D1NA_1146745	5.94317	0.5	0.920696	0.999427	3.57123	Active		gene_23D1NA_1363465	3.35677	0.5	0.721825	0.998854	2.74707	Post
gene_23D1NA_1156397	8.17977	1.04834	0.832677	0.998695	2.96395	Active		gene_23D1NA_1146876	10.6652	0.616693	1.07129	0.999173	4.11222	Active		gene_23D1NA_1363771	1.89947	0.396406	0.579557	0.998526	2.26055	Post
gene_23D1NA_1156553	6.53667	0.5	1.01385	0.999212	3.70856	Active		gene_23D1NA_1147149	4.23761	0.5	0.793503	0.999131	3.08325	Active		gene_23D1NA_1365313	8.74057	1.76584	0.643898	0.999096	2.30737	Post
gene_23D1NA_1156738	2.04587	0.5	0.572654	0.997989	2.03271	Active		gene_23D1NA_114724	2.92364	0.5	0.656239	0.998515	2.54777	Active		gene_23D1NA_1365504	2.95012	0.5	0.673769	0.999172	2.56077	Post
gene_23D1NA_1156786	14.6535	0.5	1.29915	0.997234	4.87317	Active		gene_23D1NA_1147678	2.82296	0.5	0.705653	0.998628	2.49721	Active		gene_23D1NA_1365705	3.99992	0.5	0.787642	0.99903	2.99997	Post
gene_23D1NA_1156921	3.32114	0.642824	0.674361	0.998253	2.36919	Active		gene_23D1NA_114794	4.45374	0.5	0.812143	0.998794	3.15502	Active		gene_23D1NA_1366694	75.7345	0.589615	2.35176	1	7.00503	Post
gene_23D1NA_1156966	3.62224	0.5	0.790426	0.998214	2.85688	Active		gene_23D1NA_1148298	4.55159	0.5	0.820299	0.998657	3.18637	Active		gene_23D1NA_1366695	5.02522	0.5	0.87385	0.999329	3.32919	Post
gene_23D1NA_115707	2.9627	0.5	0.824662	0.99857	2.56691	Active		gene_23D1NA_1148308	2.8468	0.5	0.646553	0.99852	2.50934	Active		gene_23D1NA_1367049	4.74056	0.5	1.44495	0.999604	3.24506	Post
gene_23D1NA_1157076	3.72174	0.5	0.800806	0.998197	2.89598	Active		gene_23D1NA_1148535	2.86945	0.5	0.649431	0.998518	2.52077	Active		gene_23D1NA_1367107	2.73311	0.5	0.645555	0.999112	2.45054	Post
gene_23D1NA_115758	5.99338	0.5	0.981554	0.999337	3.58337	Active		gene_23D1NA_114859	4.95213	0.431593	0.890622	0.999332	3.52031	Active		gene_23D1NA_136861	4.01048	0.5	0.788636	0.999039	3.00378	Post
gene_23D1NA_1157936	3.1268	0.5	0.793813	0.998202	2.64469	Active		gene_23D1NA_1148708	2.4444	0.5	0.591638	0.998762	2.28948	Active		gene_23D1NA_1368831	3.92691	0.5	0.780702	0.998964	2.97339	Post
gene_23D1NA_1158493	4.98283	0.935472	0.920885	0.99884	2.4132	Active		gene_23D1NA_1148709	2.31463	0.5	0.572202	0.998735	2.21078	Active		gene_23D1NA_1370606	1.6618	0.272626	0.56436	0.998465	2.60775	Post
gene_23D1NA_1158545	2.17768	0.5	0.596226	0.998279	2.12279	Active		gene_23D1NA_1148965	79.9119	6.66914	2.28771	0.999346	3.58284	Active		gene_23D1NA_1371275	10.4261	0.5	1.66102	0.997474	4.38212	Post
gene_23D1NA_1158551	2.49816	0.5	0.648323	0.998373	2.32086	Active		gene_23D1NA_1148966	412.442	33.157	1.9731	0.99192	3.6368	Active		gene_23D1NA_1371437	12.6399	0.5	2.23959	0.99989	4.65992	Post
gene_23D1NA_1158983	3.54939	0.5	0.782643	0.998321	2.82757	Active		gene_23D1NA_1149419	2.02842	0.406085	0.594033	0.998765	2.3205	Active		gene_23D1NA_137168	2.45016	0.5	0.605521	0.998668	2.29287	Post
gene_23D1NA_1159096	1.78031	0.323952	0.618639	0.998341	2.45828	Active		gene_23D1NA_1149447	2.40377	0.5	0.585652	0.998754	2.2653	Active		gene_23D1NA_1372006	8.19428	0.5	1.0573	0.999421	4.03462	Post
gene_23D1NA_115919	3.92274	0.468068	0.840836	0.998775	3.06707	Active		gene_23D1NA_1149498	7.20224	0.5	1.17616	0.999709	3.84844	Active		gene_23D1NA_1372390	8.1269	0.372657	1.13289	0.999537	4.44678	Post
gene_23D1NA_1159273	4.00172	0.5	0.828562	0.998639	3.00062	Active		gene_23D1NA_1149639	2.18839	0.5	0.552342	0.998772	2.12987	Active		gene_23D1NA_137288	3.30938	0.5	0.716513	0.998893	2.72656	Post
gene_23D1NA_1159301	8.69137	0.476626	1.13127	0.998876	4.18866	Active		gene_23D1NA_114975	7.39121	0.553367	0.97136	0.999563	3.7395	Active		gene_23D1NA_1372976	3.22799	0.5	0.707223	0.998973	2.69064	Post
gene_23D1NA_1159384	2.67801	0.5	0.674822	0.998249	2.42116	Active		gene_23D1NA_114976	11.6313	0.5	1.16948	0.999607	4.53994	Active		gene_23D1NA_1373158	1.99945	0.314138	0.625018	0.998905	2.67014	Post
gene_23D1NA_1159457	2.42389	0.5	0.636843	0.99835	2.27733	Active		gene_23D1NA_1149782	20.1877	0.5	1.36174	0.9969	5.33541	Active		gene_23D1NA_1373205	3.02697	0.5	0.683304	0.99913	2.59788	Post
gene_23D1NA_1159965	4.09834	0.5	1.61498	0.999996	3.03504	Active		gene_23D1NA_1149844	18.2396	0.56907	1.64547	0.996431	5.00232	Active		gene_23D1NA_1373601	3.37856	0.5	0.724245	0.998836	2.75641	Post
gene_23D1NA_1160078	3.40326	0.5	0.766534	0.998606	2.76692	Active		gene_23D1NA_1149882	2.9913	0.5	0.664581	0.998508	2.58077	Active		gene_23D1NA_1373687	1.64675	0.336319	0.556946	0.998394	2.29172	Post
gene_23D1NA_1160158	8.289	0.5	1.95706	0.99851	4.0512	Active		gene_23D1NA_1150003	2.1059	0.5	0.53881	0.998793	2.07444	Active		gene_23D1NA_137371	9.99713	0.5	2.40407	0.999995	4.32151	Post
gene_23D1NA_1160935	5.59303	0.493723	1.97983	0.999891	3.50186	Active		gene_23D1NA_1150274	5.92333	0.5	0.919437	0.999433	3.56641	Active		gene_23D1NA_1373993	2.03319	0.131231	0.958232	0.99941	3.95356	Post
gene_23D1NA_1161057	5.30836	0.5	0.935979	0.999171	3.40827	Active		gene_23D1NA_1150300	10.6573	0.618374	1.81018	0.995978	4.10722	Active		gene_23D1NA_1374505	2.17693	0.5	0.562674	0.998458	2.1223	Post
gene_23D1NA_1161723	3.14049	0.5	0.735747	0.998596	2.65099	Active		gene_23D1NA_1150373	12.1785	0.5	1.18601	0.999814	4.60627	Active		gene_23D1NA_1374609	3.46931	0.5	0.734163	0.998761	2.79465	Post
gene_23D1NA_1161765	2.25662	0.5	0.609704	0.998338	2.17416	Active		gene_23D1NA_1150525	4.24344	0.5	0.794018	0.999123	3.08523	Active		gene_23D1NA_137498	4.89768	1.14635	0.583213	0.998541	2.09505	Post
gene_23D1NA_1161878	3.15758	0.5	0.737826	0.998618	2.65882	Active		gene_23D1NA_1150608	5.65482	0.5	0.901965	0.99944	3.49948	Active		gene_23D1NA_1375596	3.73606	0.5	0.761956	0.998806	2.90152	Post
gene_23D1NA_1162049	2.32685	0.5	0.621323	0.998341	2.21838	Active		gene_23D1NA_115082	2.36745	0.5	0.580226	0.998744	2.24333	Active		gene_23D1NA_1376442	9.85804	0.5	1.41544	0.999963	4.3013	Post
gene_23D1NA_1162438	2.25523	0.5	0.609471	0.998337	2.17327	Active		gene_23D1NA_1151118	7.74386	0.5	1.01999	0.999183	3.95305	Active		gene_23D1NA_1376698	3.33708	0.5	0.719627	0.99887	2.73858	Post
gene_23D1NA_1162439	3.94217	0.5	0.822828	0.998538	2.97899	Active		gene_23D1NA_1151252	3.89202	0.5	0.761728	0.999035	2.96052	Active		gene_23D1NA_1376993	2.00489	0.205118	0.81622	0.999275	3.289	Post
gene_23D1NA_1162453	3.67069	0.5	0.795516	0.998195	2.87605	Active		gene_23D1NA_1151525	2.0353	0.5	0.526848	0.998769	2.02524	Active		gene_23D1NA_1377768	2.27209	0.5	0.578121	0.99852	2.18402	Post
gene_23D1NA_1162508	3.42591	0.5	0.81175	0.998334	2.77649	Active		gene_23D1NA_1151655	13.0059	0.5	1.2095	0.999589	4.70109	Active		gene_23D1NA_1378481	3.1404	0.5	0.696976	0.999058	2.65095	Post
gene_23D1NA_1162744	2.35673	0.105896	1.11201	0.999062	4.47607	Active		gene_23D1NA_1152541	2.22124	0.5	0.557606	0.998758	2.15137	Active		gene_23D1NA_1378687	47.715	0.5	4.74835	1	6.57637	Post
gene_23D1NA_1162773	5.17164	0.5	0.926129	0.998958	3.37062	Active		gene_23D1NA_1152633	9.86638	0.5	1.11324	0.99931	4.30252	Active		gene_23D1NA_1378891	2.24673	0.323203	0.662873	0.99917	2.79731	Post
gene_23D1NA_1163310	2.28181	0.5	0.613911	0.998342	2.19018	Active		gene_23D1NA_1152787	4.49352	0.489871	0.882188	0.999176	3.19737	Active		gene_23D1NA_1379332	3.44726	0.5	0.731776	0.998779	2.78545	Post
gene_23D1NA_1163565	2.23809	0.5	0.606581	0.99833	2.16227	Active		gene_23D1NA_1152788	5.33894	0.5	1.11435	0.999303	3.41655	Active		gene_23D1NA_137938	6.86729	0.515071	0.964985	0.999449	3.7369	Post
gene_23D1NA_1163747	1.70379	0.425635	0.555965	0.997828	2.00106	Active		gene_23D1NA_1152908	2.98425	0.5	0.663719	0.998509	2.57737	Active		gene_23D1NA_1379679	1.5983	0.341835	0.545549	0.998271	2.22516	Post
gene_23D1NA_1163851	2.47126	0.395453	0.979377	0.999349	2.64367	Active		gene_23D1NA_1152909	5.10602	0.5	0.863517	0.998806	3.3522	Active		gene_23D1NA_1379743	2.70583	0.5	0.641863	0.999076	2.43607	Post
gene_23D1NA_1163967	5.09597	0.5	0.920556	0.998832	3.34936	Active		gene_23D1NA_1152968	4.01461	0.5	0.819199	0.998669	3.00526	Active		gene_23D1NA_1380038	2.30113	0.5	0.545111	0.998266	2.20234	Post
gene_23D1NA_1164198	5.25229	0.5	0.931973	0.999086	3.39295	Active		gene_23D1NA_1153033	2.68993	0.5	0.626024	0.998618	2.42757	Active		gene_23D1NA_1380085	5.21596	0.5	0.887935	0.999317	3.38293	Post
gene_23D1NA_1164218	1.01515	0.182512	0.631115	0.998341	2.47563	Active		gene_23D1NA_1153115	14.3663	0.5	1.24471	0.999078	4.84462	Active		gene_23D1NA_1381576	2.5947	0.335961	0.709922	0.99895	2.94921	Post
gene_23D1NA_1164716	2.57607	0.139069	1.05391	0.998296	4.2113	Active		gene_23D1NA_1153123	2.9781	0.5	0.662967	0.99851	2.57439	Active		gene_23D1NA_1381724	1.19192	0.294891	0.462176	0.997611	2.01504	Post
gene_23D1NA_1164870	10.7576	0.5	1.21227	0.996855	4.42729	Active		gene_23D1NA_1153277	2.4444	0.5	0.591638	0.998762	2.28948	Active		gene_23D1NA_1382645	4.12037	0.346238	0.871652	0.99933	3.57294	Post
gene_23D1NA_116504	4.68906	0.408141	0.940844	0.999254	3.52216	Active		gene_23D1NA_1153320	8.15411	0.5	1.03922	0.99899	4.02753	Active		gene_23D1NA_1383251	2.17403	0.5	0.562194	0.998452	2.12037	Post
gene_23D1NA_1165464	3.67069	0.5	0.795516	0.998195	2.87605	Active		gene_23D1NA_1153522	2.97665	0.5	0.810961	0.998817	2.57369	Active		gene_23D1NA_1383654	3.90206	0.5	0.778311	0.998943	2.96424	Post
gene_23D1NA_1165492	9.43184	1.38186	0.791892	0.998209	2.77093	Active		gene_23D1NA_1153523	5.97971	0.5	1.04365	0.99899	3.58008	Active		gene_23D1NA_1383715	7.17678	0.615048	0.940593	0.999234	3.54456	Post
gene_23D1NA_1165808	2.64307	0.5	0.669811	0.998297	2.40222	Active		gene_23D1NA_1153554	4.99301	0.5	1.165	0.999522	3.31991	Active		gene_23D1NA_1385637	3.34434	0.5	0.720439	0.998864	2.74172	Post
gene_23D1NA_1165875	2.08155	0.5	0.579173	0.998088	2.05766	Active		gene_23D1NA_1153623	30.59	0.5	1.49746	0.998573	5.93499	Active		gene_23D1NA_1385817	5.00518	0.703251	0.754874	0.998776	2.83131	Post
gene_23D1NA_116589	2.04851	0.179213	0.902022	0.998491	3.51483	Active		gene_23D1NA_1153698	2.27334	0.5	0.565814	0.998742	2.18481	Active		gene_23D1NA_1386906	41.1974	0.5	1.60014	0.998488	6.36448	Post
gene_23D1NA_1165896	5.66967	0.5	0.960758	0.999418	3.50326	Active		gene_23D1NA_1153757	3.12169	0.568348	0.637445	0.998549	2.45748	Active		gene_23D1NA_138731	3.30162	0.5	0.715637	0.9989	2.72317	Post
gene_23D1NA_1165897	2.80548	0.28839	0.792615	0.998206	3.28216	Active		gene_23D1NA_1154233	4.63881	0.5	0.827426	0.998577	3.21375	Active		gene_23D1NA_1387374	7.51371	0.5	1.02512	0.999414	3.90953	Post
gene_23D1NA_1166077	13.4588	0.5	1.35615	0.999235	4.75048	Active		gene_23D1NA_1154401	2.23809	0.5	0.560279	0.99875	2.16227	Active		gene_23D1NA_1388184	1.86164	0.393864	0.574035	0.998504	2.2408	Post
gene_23D1NA_1166096	2.80612	0.5	0.692668	0.998142	2.48858	Active		gene_23D1NA_1154541	2.69849	0.5	0.627172	0.99861	2.43215	Active		gene_23D1NA_1388285	2.12545	0.5	0.554062	0.998363	2.08777	Post
gene_23D1NA_1166276	2.94779	0.480183	0.724455	0.998458	2.61798	Active		gene_23D1NA_115469	3.0091	0.5	0.666747	0.998506	2.58933	Active		gene_23D1NA_1389053	2.1975	0.37632	0.639403	0.999053	2.54583	Post
gene_23D1NA_1166650	1.20455	0.171633	0.771033	0.998531	2.81109	Active		gene_23D1NA_1154748	3.13355	0.5	0.681574	0.998499	2.6478	Active		gene_23D1NA_1389389	6.3921	0.5	0.964622	0.999447	3.67629	Post
gene_23D1NA_1166661	2.12586	0.5	0.587124	0.998191	2.08805	Active		gene_23D1NA_1154756	5.45288	0.5	0.888268	0.999287	3.44702	Active		gene_23D1NA_1389870	4.39407	1.00705	0.600746	0.99864	2.12542	Post
gene_23D1NA_1166844	2.10062	0.5	0.582614	0.998133	2.07081	Active		gene_23D1NA_1155178	135.727	20.8875	0.986944	0.999582	2.7	Active		gene_23D1NA_1390135	3.86667	0.5	0.774881	0.998913	2.95109	Post
gene_23D1NA_1167157	8.08229	0.5	1.09168	0.998578	4.01476	Active		gene_23D1NA_115535	3.34051	0.5	0.955234	0.999438	2.74007	Active		gene_23D1NA_1390866	3.35195	0.425563	0.812694	0.999251	2.97755	Post
gene_23D1NA_1167229	1.65974	0.335156	0.591641	0.998244	2.30805	Active		gene_23D1NA_1155673	2.17699	0.5	0.550499	0.998777	2.12234	Active		gene_23D1NA_1391604	8.03999	0.5	1.05026	0.999378	4.00719	Post
gene_23D1NA_1167536	2.31933	0.5	0.620095	0.998341	2.21371	Active		gene_23D1NA_1155698	2.45829	0.5	0.593663	0.998764	2.29766	Active		gene_23D1NA_1391964	6.66878	1.38925	0.621179	0.998856	2.26311	Post
gene_23D1NA_1167870	15.4251	0.5	1.31626	0.997978	4.9472	Active		gene_23D1NA_1156083	5.58057	1.0021	0.653445	0.998516	2.47739	Active		gene_23D1NA_1392018	2.72452	0.5	0.644396	0.999101	2.446	Post
gene_23D1NA_1168476	5.76821	0.5	0.967222	0.999413	3.52812	Active		gene_23D1NA_115622	2.33881	0.5	0.590077	0.99876	2.22577	Active		gene_23D1NA_1392127	4.43186	0.349651	0.897335	0.99928	3.66392	Post
gene_23D1NA_1168477	3.81031	0.5	0.80981	0.998299	2.92991	Active		gene_23D1NA_1156397	8.17977	0.5	1.04039	0.99899	4.03206	Active		gene_23D1NA_1392986	3.54894	0.299649	0.819729	0.999298	3.56604	Post
gene_23D1NA_1168603	2.84764	0.5	0.803475	0.998226	2.50977	Active		gene_23D1NA_1156553	6.53667	0.5	0.956505	0.999449	3.70856	Active		gene_23D1NA_1393072	2.43939	0.5	0.635145	0.999012	2.28652	Post
gene_23D1NA_1168879	9.19641	0.5	1.13811	0.998738	4.20107	Active		gene_23D1NA_1156738	2.04587	0.395375	0.593034	0.998763	2.37142	Active		gene_23D1NA_139325	3.52579	0.866385	0.529895	0.998142	2.02487	Post
gene_23D1NA_1169204	3.80125	0.5	0.808898	0.998288	2.92647	Active		gene_23D1NA_1156786	14.6535	0.5	1.25166	0.999243	4.87317	Active		gene_23D1NA_139326	4.18416	0.479588	0.817025	0.99928	3.12507	Post
gene_23D1NA_1169303	2.81294	0.340359	0.763027	0.998646	3.04695	Active		gene_23D1NA_1157041	2.47753	0.5	0.596453	0.998768	2.3089	Active		gene_23D1NA_1394002	2.0352	0.5	0.5385	0.998204	2.02517	Post
gene_23D1NA_1169370	4.49902	0.691749	0.693549	0.99814	2.70129	Active		gene_23D1NA_115707	2.9627	0.5	0.758454	0.99899	2.56691	Active		gene_23D1NA_1394088	12.7356	2.28769	0.700544	0.999028	2.4769	Post
gene_23D1NA_1170772	14.4786	0.704274	1.19707	0.997419	4.36164	Active		gene_23D1NA_1157076	3.72174	0.5	0.745082	0.99882	2.89598	Active		gene_23D1NA_1394471	26.2334	1.17073	1.18093	0.999464	4.48592	Post
gene_23D1NA_1170773	4.64803	0.5	0.885663	0.998444	3.21662	Active		gene_23D1NA_115758	5.99338	0.5	0.923863	0.99941	3.58337	Active		gene_23D1NA_1395526	3.43152	0.5	0.730063	0.998792	2.77885	Post
gene_23D1NA_1170850	3.15758	0.5	0.737826	0.998618	2.65882	Active		gene_23D1NA_1157921	2.34556	0.5	0.576919	0.998739	2.22993	Active		gene_23D1NA_139575	2.02157	0.265399	0.734771	0.998756	2.92924	Post
gene_23D1NA_1171174	3.09415	0.5	0.907562	0.998572	2.62954	Active		gene_23D1NA_1157936	3.1268	0.5	0.733111	0.998748	2.64469	Active		gene_23D1NA_1395844	2.18616	0.5	0.564199	0.998465	2.1284	Post
gene_23D1NA_1171275	2.39236	0.5	0.631867	0.998341	2.25844	Active		gene_23D1NA_1158493	4.98283	0.275452	1.34486	0.997666	4.17709	Active		gene_23D1NA_1395864	2.17693	0.5	0.562674	0.998458	2.1223	Post
gene_23D1NA_1171408	1.2251	0.222826	0.622397	0.998341	2.45891	Active		gene_23D1NA_1158545	2.17768	0.5	0.550611	0.998777	2.12279	Active		gene_23D1NA_1396045	4.80573	0.5	0.856962	0.999342	3.26476	Post
gene_23D1NA_1171543	5.14518	0.5	0.92419	0.998916	3.36322	Active		gene_23D1NA_1158551	2.49816	0.5	0.599421	0.998767	2.32086	Active		gene_23D1NA_1396155	4.01875	0.88743	0.583756	0.998543	2.17904	Post
gene_23D1NA_1171544	4.99767	0.5	1.2337	0.997021	3.32126	Active		gene_23D1NA_1158983	3.54939	0.5	0.727492	0.99873	2.82757	Active		gene_23D1NA_139653	2.27145	0.5	0.578019	0.998519	2.18361	Post
gene_23D1NA_1171717	2.27334	0.5	0.612502	0.998342	2.18481	Active		gene_23D1NA_115919	3.92274	0.5	0.764659	0.999077	2.97186	Active		gene_23D1NA_1396633	5.71462	0.5	0.922423	0.999181	3.51466	Post
gene_23D1NA_1172336	3.27087	0.5	0.75133	0.998705	2.70967	Active		gene_23D1NA_1159273	4.00172	0.5	0.772095	0.99916	3.00062	Active		gene_23D1NA_139670	2.29923	0.436103	0.623406	0.998884	2.39841	Post
gene_23D1NA_1172362	2.54058	0.445439	0.690535	0.998146	2.51186	Active		gene_23D1NA_1159301	8.69137	0.5	1.06291	0.999096	4.11958	Active		gene_23D1NA_1396739	3.92114	0.36906	0.848052	0.999348	3.40935	Post
gene_23D1NA_117259	4.00172	0.751205	0.680824	0.998193	2.41334	Active		gene_23D1NA_1159384	2.67801	0.456289	0.651872	0.998517	2.55314	Active		gene_23D1NA_1396793	4.06893	0.832416	0.612324	0.998744	2.28927	Post
gene_23D1NA_1172908	7.78375	0.456477	2.38599	1	4.09185	Active		gene_23D1NA_1159457	2.42389	0.5	0.588628	0.998758	2.27733	Active		gene_23D1NA_1398105	7.10247	1.2739	0.84373	0.999347	2.47907	Post
gene_23D1NA_1173011	2.92364	0.5	0.708357	0.998253	2.54777	Active		gene_23D1NA_1159965	4.09834	0.5	1.43074	0.996096	3.03504	Active		gene_23D1NA_1399097	3.78235	0.5	0.766586	0.998844	2.91928	Post
gene_23D1NA_1173302	2.8148	0.5	0.693849	0.998139	2.49303	Active		gene_23D1NA_1160078	3.40326	0.5	0.711948	0.998666	2.76692	Active		gene_23D1NA_1400056	1.29715	0.176484	0.735317	0.998752	2.87774	Post
gene_23D1NA_1173527	3.18238	0.571752	0.696424	0.998148	2.47665	Active		gene_23D1NA_1160158	8.289	0.5	1.75682	0.998917	4.0512	Active		gene_23D1NA_1400202	2.58985	0.5	0.625783	0.998915	2.37287	Post
gene_23D1NA_117379	6.02393	0.5	0.983453	0.999326	3.5907	Active		gene_23D1NA_1160935	5.59303	0.5	1.72727	0.998058	3.48363	Active		gene_23D1NA_1400203	30.0792	0.83474	1.68215	0.997938	5.17129	Post
gene_23D1NA_1173872	3.27784	0.5	1.06703	0.998	2.71275	Active		gene_23D1NA_1160988	4.45374	0.5	0.812143	0.998794	3.15502	Active		gene_23D1NA_1400204	70.3797	1.86427	1.84852	0.99919	5.23848	Post
gene_23D1NA_117403	4.19249	0.5	0.846356	0.998782	3.06781	Active		gene_23D1NA_1161057	5.30836	0.5	0.87815	0.999104	3.40827	Active		gene_23D1NA_1400223	3.63097	0.5	0.751239	0.998766	2.86036	Post
gene_23D1NA_117425	4.58573	0.5	0.880531	0.998481	3.19715	Active		gene_23D1NA_1161121	2.12586	0.5	0.542126	0.998789	2.08805	Active		gene_23D1NA_1401629	10.9418	0.75528	1.02332	0.999419	3.8567	Post
gene_23D1NA_117459	4.26046	0.5	0.852496	0.99878	3.09101	Active		gene_23D1NA_116117	5.91952	0.5	1.16803	0.999579	3.56548	Active		gene_23D1NA_1401695	10.9028	1.05959	1.2692	0.999178	3.36312	Post
gene_23D1NA_1174716	2.41245	0.5	0.643334	0.998364	2.2705	Active		gene_23D1NA_1161221	2.39055	0.5	0.583686	0.99875	2.25734	Active		gene_23D1NA_140197	2.01188	0.5	0.534378	0.998174	2.00854	Post
gene_23D1NA_1174883	1.93288	0.198156	0.868117	0.998631	3.28604	Active		gene_23D1NA_1161495	6.11636	1.48539	0.987212	0.999582	2.04183	Active		gene_23D1NA_1402701	2.49228	0.5	0.611738	0.998737	2.31746	Post
gene_23D1NA_117493	2.16938	0.13742	1.00256	0.999252	3.98062	Active		gene_23D1NA_1161723	3.14049	0.5	0.682385	0.998499	2.65099	Active		gene_23D1NA_1403457	3.21005	0.5	0.705145	0.99899	2.6826	Post
gene_23D1NA_1175075	3.37428	0.5	0.763257	0.998643	2.75458	Active		gene_23D1NA_1161765	2.25662	0.5	0.563198	0.998745	2.17416	Active		gene_23D1NA_1404247	2.90572	0.318826	0.75126	0.998766	3.18806	Post
gene_23D1NA_1175271	2.32685	0.5	0.621323	0.998341	2.21838	Active		gene_23D1NA_1161878	3.15758	0.5	0.684375	0.998502	2.65882	Active		gene_23D1NA_140489	12.7438	1.4209	1.05382	0.999399	3.16492	Post
gene_23D1NA_1175308	2.56503	0.5	0.876224	0.998531	2.35898	Active		gene_23D1NA_1162049	2.32685	0.5	0.574071	0.998734	2.21838	Active		gene_23D1NA_1405743	2.62212	0.5	0.630322	0.998967	2.39074	Post
gene_23D1NA_1175506	5.01732	0.5	0.96395	0.999418	3.32692	Active		gene_23D1NA_1162127	1.05926	0.229565	0.535919	0.998791	2.20608	Active		gene_23D1NA_1406094	2.72589	0.5	0.644581	0.999102	2.44673	Post
gene_23D1NA_1175825	4.21756	0.5	0.850518	0.998786	3.07641	Active		gene_23D1NA_1162195	2.77918	0.5	0.637831	0.998548	2.47466	Active		gene_23D1NA_1406197	44.1303	6.49127	2.78027	1	2.7652	Post
gene_23D1NA_1175899	4.74632	0.388079	0.947558	0.999351	3.61238	Active		gene_23D1NA_1162438	2.25523	0.5	0.56298	0.998745	2.17327	Active		gene_23D1NA_1406202	2.70684	0.5	0.642001	0.999077	2.43661	Post
gene_23D1NA_1175921	20.0463	0.5	1.40175	0.997039	5.32527	Active		gene_23D1NA_1162439	3.94217	0.5	0.766501	0.999103	2.97899	Active		gene_23D1NA_1406365	7.45496	0.511284	1.0082	0.999485	3.866	Post
gene_23D1NA_1176066	3.97761	0.5	1.20442	0.997113	2.9919	Active		gene_23D1NA_1162453	3.67069	0.5	0.739952	0.998786	2.87605	Active		gene_23D1NA_1406427	3.06933	0.5	0.688464	0.999106	2.61792	Post
gene_23D1NA_1176082	2.27334	0.5	0.612502	0.998342	2.18481	Active		gene_23D1NA_1162508	3.42591	0.5	0.751727	0.998902	2.77649	Active		gene_23D1NA_1407175	5.86564	0.5	0.932263	0.999184	3.55229	Post
gene_23D1NA_1176158	1.70379	0.425635	0.555965	0.997828	2.00106	Active		gene_23D1NA_1162744	2.35673	0.109229	1.04749	0.99899	4.43136	Active		gene_23D1NA_1407563	1.26429	0.159483	0.762641	0.998812	2.98686	Post
gene_23D1NA_1176533	1.4476	0.288225	0.731425	0.998543	2.3284	Active		gene_23D1NA_1162773	5.17164	0.5	0.868325	0.998896	3.37062	Active		gene_23D1NA_1407897	11.4366	0.5	1.17263	0.999501	4.51559	Post
gene_23D1NA_1176796	2.57607	0.5	0.66002	0.998364	2.36517	Active		gene_23D1NA_1163251	2.74221	0.5	0.632983	0.99857	2.45534	Active		gene_23D1NA_1408034	2.91405	0.5	0.669214	0.999175	2.54302	Post
gene_23D1NA_1176839	4.1528	0.389037	0.904172	0.998514	3.4161	Active		gene_23D1NA_1163310	2.28181	0.5	0.567132	0.998741	2.19018	Active		gene_23D1NA_1408109	5.23008	0.5	0.888957	0.999316	3.38683	Post
gene_23D1NA_1177023	10.6213	1.63526	1.22546	0.996734	2.69936	Active		gene_23D1NA_1163565	2.23809	0.5	0.560279	0.99875	2.16227	Active		gene_23D1NA_140870	2.24203	0.5	0.573306	0.998501	2.16481	Post
gene_23D1NA_1177591	2.27334	0.5	0.612502	0.998342	2.18481	Active		gene_23D1NA_1163621	2.05804	0.361628	0.813878	0.99876	2.50869	Active		gene_23D1NA_1409406	2.86366	0.5	0.662764	0.99917	2.51786	Post
gene_23D1NA_1177726	4.81092	1.08792	0.618219	0.998341	2.14474	Active		gene_23D1NA_1163707	2.92553	0.5	0.966859	0.999534	2.5487	Active		gene_23D1NA_1410009	4.72296	0.5	1.41785	0.999959	3.23969	Post
gene_23D1NA_1177743	2.27334	0.5	0.612502	0.998342	2.18481	Active		gene_23D1NA_1163708	19.4492	0.5	1.46873	0.998224	5.28164	Active		gene_23D1NA_1410875	4.25572	0.5	0.811027	0.999241	3.0894	Post
gene_23D1NA_1177826	2.62354	0.5	0.666982	0.998323	2.39151	Active		gene_23D1NA_1163851	2.47126	0.5	0.858836	0.998726	2.30524	Active		gene_23D1NA_1410919	2.67693	0.371862	0.710161	0.998948	2.84774	Post
gene_23D1NA_117801	3.69137	0.5	1.19714	0.997416	2.88416	Active		gene_23D1NA_1163852	2.47608	0.5	1.01988	0.999184	2.30806	Active		gene_23D1NA_1410945	5.37578	0.45217	0.926984	0.999182	3.57154	Post
gene_23D1NA_1178022	5.97644	0.5	0.980496	0.999343	3.57929	Active		gene_23D1NA_1163967	5.09597	0.5	0.862776	0.998793	3.34936	Active		gene_23D1NA_1411320	6.56968	0.442477	1.7563	0.999628	3.89215	Post
gene_23D1NA_1178023	4.91925	0.5	0.907193	0.998566	3.29844	Active		gene_23D1NA_1164198	5.25229	0.5	0.874152	0.999017	3.39295	Active		gene_23D1NA_1411338	2.23857	0.286686	0.661886	0.99917	2.96503	Post
gene_23D1NA_1178283	4.58429	0.39049	0.932969	0.999109	3.55334	Active		gene_23D1NA_1164716	2.57607	0.5	0.610442	0.998733	2.36517	Active		gene_23D1NA_1411485	3.27285	0.5	0.696653	0.99906	2.71055	Post
gene_23D1NA_1178665	3.71859	0.54595	0.771088	0.99853	2.76791	Active		gene_23D1NA_1164869	2.16709	0.5	0.548891	0.998781	2.11576	Active		gene_23D1NA_1411511	3.96383	0.5	0.784227	0.998996	2.9869	Post
gene_23D1NA_1178674	4.56301	0.332329	1.00072	0.999256	3.7793	Active		gene_23D1NA_1164870	10.7576	0.5	1.15813	0.999397	4.42729	Active		gene_23D1NA_1412151	2.14837	0.5	0.557919	0.998405	2.10324	Post
gene_23D1NA_1178725	14.5608	0.877772	1.50214	0.999264	4.05209	Active		gene_23D1NA_116504	4.68906	0.437545	0.867255	0.998875	3.42179	Active		gene_23D1NA_1412853	6.76779	0.5	1.28649	0.999122	3.75868	Post
gene_23D1NA_1178779	2.40377	0.5	0.633674	0.998343	2.2653	Active		gene_23D1NA_1165135	2.94119	0.5	1.05249	0.999014	2.5564	Active		gene_23D1NA_1413365	2.49853	0.5	0.592758	0.998593	2.32108	Post
gene_23D1NA_117880	2.12921	0.5	0.586438	0.998182	2.09032	Active		gene_23D1NA_1165464	3.67069	0.5	0.739952	0.998786	2.87605	Active		gene_23D1NA_1413922	3.00166	0.5	0.680189	0.999144	2.58576	Post
gene_23D1NA_117888	3.16078	0.5	1.04187	0.998733	2.66028	Active		gene_23D1NA_1165492	9.43184	0.5	1.09309	0.999329	4.23754	Active		gene_23D1NA_1413939	3.68429	0.62771	0.678673	0.999151	2.55322	Post
gene_23D1NA_117913	1.49513	0.303119	0.562313	0.997866	2.30232	Active		gene_23D1NA_1165731	2.8148	0.5	0.642449	0.998533	2.49303	Active		gene_23D1NA_1414992	3.04893	0.5	0.685988	0.999118	2.6083	Post
gene_23D1NA_1179159	2.32685	0.5	0.621323	0.998341	2.21838	Active		gene_23D1NA_1165808	2.64307	0.5	0.619684	0.998664	2.40222	Active		gene_23D1NA_141589	1.6029	0.312682	0.531562	0.998154	2.35791	Post
gene_23D1NA_1179429	3.39333	0.5	0.765415	0.998618	2.7627	Active		gene_23D1NA_1165875	2.08155	0.5	0.534724	0.998788	2.05766	Active		gene_23D1NA_1416109	14.2024	0.5	1.25511	0.999259	4.82807	Post
gene_23D1NA_1179430	5.71392	0.389037	1.02159	0.999158	3.8765	Active		gene_23D1NA_1165896	5.66967	0.5	0.902953	0.99945	3.50326	Active		gene_23D1NA_1416110	6.44432	0.5	0.992882	0.999523	3.68803	Post
gene_23D1NA_1179878	18.5704	0.5	1.40314	0.996912	5.21493	Active		gene_23D1NA_1165897	2.80548	0.5	0.657849	0.998514	2.48825	Active		gene_23D1NA_1416621	4.10387	0.5	0.797316	0.999126	3.03698	Post
gene_23D1NA_1180319	4.38865	0.356445	0.935124	0.999157	3.62203	Active		gene_23D1NA_1166077	13.4588	0.5	1.2993	0.999915	4.75048	Active		gene_23D1NA_141671	9.62479	0.5	1.1164	0.999544	4.26676	Post
gene_23D1NA_1180385	2.40377	0.5	0.633674	0.998343	2.2653	Active		gene_23D1NA_1166081	11.3942	0.5	2.0245	0.984017	4.51023	Active		gene_23D1NA_1417514	2.3511	0.5	0.590509	0.99858	2.23333	Post
gene_23D1NA_1180400	8.22627	0.5	1.20417	0.997124	4.04024	Active		gene_23D1NA_1166096	2.80612	0.5	0.641328	0.998537	2.48858	Active		gene_23D1NA_1417537	2.53367	0.5	0.936984	0.999199	2.34123	Post
gene_23D1NA_1180532	2.62354	0.5	0.666982	0.998323	2.39151	Active		gene_23D1NA_1166276	2.94779	0.5	0.659236	0.998514	2.55963	Active		gene_23D1NA_1417677	3.00398	0.616663	0.60747	0.998685	2.28432	Post
gene_23D1NA_1180542	3.21524	0.157178	1.04088	0.998769	4.35446	Active		gene_23D1NA_1166661	2.12586	0.5	0.542126	0.998789	2.08805	Active		gene_23D1NA_1418189	3.40739	0.333199	0.805747	0.999207	3.35421	Post
gene_23D1NA_1180862	2.17264	0.30204	0.741955	0.998656	2.84664	Active		gene_23D1NA_1167157	8.08229	0.5	1.03593	0.999	4.01476	Active		gene_23D1NA_1418562	5.8941	0.5	0.934087	0.999184	3.55927	Post
gene_23D1NA_1180981	2.30764	0.5	0.618179	0.998341	2.20642	Active		gene_23D1NA_1167229	1.65974	0.3989	0.521479	0.99874	2.05686	Active		gene_23D1NA_1418752	5.00761	0.582563	1.08111	0.99955	3.10364	Post
gene_23D1NA_118182	2.51338	0.5	1.03948	0.998818	2.32963	Active		gene_23D1NA_116739	2.20807	0.5	0.555504	0.998764	2.14279	Active		gene_23D1NA_1418963	3.33944	0.5	0.719892	0.998868	2.73961	Post
gene_23D1NA_118192	2.47074	0.5	0.644123	0.998365	2.30494	Active		gene_23D1NA_1167454	2.14688	0.5	0.54559	0.998785	2.10224	Active		gene_23D1NA_1419086	5.78111	0.304232	0.991539	0.999525	4.2481	Post
gene_23D1NA_118193	9.03354	0.5	1.49988	0.999306	4.17529	Active		gene_23D1NA_1167536	2.31933	0.5	0.572921	0.998734	2.21371	Active		gene_23D1NA_141930	5.16368	0.392872	0.940502	0.999233	3.71627	Post
gene_23D1NA_1181948	5.19908	0.5	0.928128	0.999001	3.37826	Active		gene_23D1NA_1167661	1.83694	0.410578	0.548579	0.998781	2.16157	Active		gene_23D1NA_1419377	4.53086	0.5	0.834694	0.999344	3.17979	Post
gene_23D1NA_1182191	2.0894	0.5	0.580594	0.998108	2.06309	Active		gene_23D1NA_1167870	15.4251	0.5	1.26961	0.999703	4.9472	Active		gene_23D1NA_1419591	3.52115	0.426061	0.783566	0.99899	3.04692	Post
gene_23D1NA_1182311	2.0353	0.5	0.570703	0.99796	2.02524	Active		gene_23D1NA_1168279	1.64541	0.391198	0.522788	0.998749	2.07248	Active		gene_23D1NA_1419796	2.87232	0.355191	0.749315	0.99876	3.01555	Post
gene_23D1NA_1182386	9.97512	1.40092	1.18826	0.997734	2.83196	Active		gene_23D1NA_1168476	5.76821	0.5	0.909443	0.999452	3.52812	Active		gene_23D1NA_1420204	2.67224	0.5	0.637272	0.999032	2.41805	Post
gene_23D1NA_1182406	8.97761	0.5	1.76934	1	4.16633	Active		gene_23D1NA_1168477	3.81031	0.5	0.753827	0.998929	2.92991	Active		gene_23D1NA_1420637	6.20065	0.5	0.953186	0.999361	3.63242	Post
gene_23D1NA_1182559	2.34709	0.5	0.820487	0.998498	2.23087	Active		gene_23D1NA_1168536	1.62366	0.346726	0.537958	0.998794	2.22738	Active		gene_23D1NA_142077	1.68316	0.336319	0.564099	0.998464	2.32327	Post
gene_23D1NA_1182736	2.71082	0.5	0.67947	0.998206	2.43873	Active		gene_23D1NA_1168603	2.84764	0.5	0.738918	0.99878	2.50977	Active		gene_23D1NA_1421778	3.65572	0.640877	0.668098	0.999174	2.51204	Post
gene_23D1NA_1183096	4.7813	0.5	0.896403	0.998444	3.2574	Active		gene_23D1NA_1168879	9.19641	0.5	1.08378	0.99928	4.20107	Active		gene_23D1NA_1422021	2.058	0.510293	0.511584	0.998034	2.01184	Post
gene_23D1NA_1183248	2.62228	0.5	0.915982	0.998729	2.39082	Active		gene_23D1NA_1169204	3.80125	0.5	0.752942	0.998917	2.92647	Active		gene_23D1NA_1422022	3.27851	0.341835	0.771445	0.998884	3.26167	Post
gene_23D1NA_1183574	3.58885	0.166351	1.11258	0.999064	4.43122	Active		gene_23D1NA_1169303	2.81294	0.5	0.629409	0.998595	2.49208	Active		gene_23D1NA_1422023	1.12149	0.0581393	1.08657	0.999577	4.26977	Post
gene_23D1NA_1183742	3.94217	0.5	0.822828	0.998538	2.97899	Active		gene_23D1NA_1169370	4.49902	0.5	0.815939	0.998719	3.16961	Active		gene_23D1NA_1422024	2.57498	0.5	0.623674	0.998888	2.36456	Post
gene_23D1NA_1183781	3.23214	0.5	0.746766	0.998701	2.69249	Active		gene_23D1NA_1169862	2.4101	0.5	0.765038	0.999082	2.26909	Active		gene_23D1NA_1422852	3.21005	0.5	0.705145	0.99899	2.6826	Post
gene_23D1NA_1183942	10.7329	0.5	1.34451	0.998995	4.42397	Active		gene_23D1NA_1170126	2.27334	0.5	0.565814	0.998742	2.18481	Active		gene_23D1NA_1423907	2.58095	0.5	0.624522	0.998898	2.3679	Post
gene_23D1NA_1184150	3.0091	0.356445	0.797295	0.998188	3.07758	Active		gene_23D1NA_1170772	14.4786	0.5	1.24745	0.999142	4.85585	Active		gene_23D1NA_1423937	2.69524	0.5	0.640422	0.999062	2.43041	Post
gene_23D1NA_1184164	3.01913	0.361514	0.796911	0.99819	3.06201	Active		gene_23D1NA_1170773	4.64803	0.5	0.828172	0.998569	3.21662	Active		gene_23D1NA_1423955	2.68471	0.62327	0.561106	0.99844	2.10684	Post
gene_23D1NA_1184460	3.84701	0.5	0.813479	0.998366	2.94374	Active		gene_23D1NA_1170850	3.15758	0.5	0.684375	0.998502	2.65882	Active		gene_23D1NA_1424646	7.19325	0.5	1.00887	0.999482	3.84664	Post
gene_23D1NA_118455	7.19348	0.5	1.04918	0.998463	3.84669	Active		gene_23D1NA_1171174	3.09415	0.5	0.831658	0.998548	2.62954	Active		gene_23D1NA_1424937	3.48979	0.281757	0.867925	0.999333	3.63062	Post
gene_23D1NA_1184552	7.51896	0.5	1.06539	0.998017	3.91053	Active		gene_23D1NA_1171275	2.39236	0.5	0.583956	0.998751	2.25844	Active		gene_23D1NA_1424947	4.39743	0.827641	0.665137	0.999172	2.40958	Post
gene_23D1NA_1184625	2.2095	0.5	0.733747	0.998571	2.14372	Active		gene_23D1NA_1171543	5.14518	0.5	0.866394	0.998857	3.36322	Active		gene_23D1NA_1425410	2.92048	0.5	0.67003	0.999176	2.54621	Post
gene_23D1NA_1184664	2.12347	0.5	0.586698	0.998185	2.08642	Active		gene_23D1NA_1171544	4.99767	0.5	1.13	0.999212	3.32126	Active		gene_23D1NA_1425659	3.24363	0.5	0.709025	0.998957	2.69761	Post
gene_23D1NA_1184751	2.54925	0.406943	0.714497	0.99833	2.64718	Active		gene_23D1NA_1171717	2.27334	0.5	0.565814	0.998742	2.18481	Active		gene_23D1NA_1425665	2.16047	0.5	0.524681	0.998105	2.11134	Post
gene_23D1NA_1184838	5.02959	0.5	0.915595	0.998721	3.33044	Active		gene_23D1NA_1172336	3.27087	0.5	0.697325	0.998566	2.70967	Active		gene_23D1NA_1425831	2.76984	0.490185	0.656775	0.999166	2.4984	Post
gene_23D1NA_1185033	2.77833	0.5	0.688866	0.998149	2.47422	Active		gene_23D1NA_1172362	2.54058	0.5	0.605459	0.998749	2.34516	Active		gene_23D1NA_142632	2.47082	0.5	0.608583	0.998698	2.30499	Post
gene_23D1NA_1185049	21.5402	0.5	1.43685	0.997087	5.42896	Active		gene_23D1NA_117259	4.00172	0.5	0.772095	0.99916	3.00062	Active		gene_23D1NA_1426652	4.3109	0.366122	0.883399	0.999321	3.55759	Post
gene_23D1NA_1185050	3.92456	0.5	0.821148	0.998509	2.97253	Active		gene_23D1NA_1172907	9.68	0.5	1.10264	0.999343	4.27501	Active		gene_23D1NA_1427041	4.50047	0.5	0.83215	0.999343	3.17007	Post
gene_23D1NA_1185051	4.90213	0.5	0.905871	0.998543	3.29341	Active		gene_23D1NA_1172908	7.78375	0.868852	1.40344	0.99744	3.16328	Active		gene_23D1NA_1427069	2.56555	0.323181	0.681801	0.999137	2.98885	Post
gene_23D1NA_1185179	6.52917	0.760938	1.2526	0.997933	3.10105	Active		gene_23D1NA_1173011	2.92364	0.5	0.656239	0.998515	2.54777	Active		gene_23D1NA_1427139	2.61071	0.5	0.628722	0.998953	2.38444	Post
gene_23D1NA_1185299	38.2576	1.29629	1.3294	0.998567	4.88329	Active		gene_23D1NA_1173302	2.8148	0.5	0.642449	0.998533	2.49303	Active		gene_23D1NA_1427170	2.9537	0.5	0.674219	0.99917	2.56252	Post
gene_23D1NA_1185556	3.0091	0.5	0.719383	0.998392	2.58933	Active		gene_23D1NA_1173527	3.18238	0.5	0.687246	0.998515	2.67011	Active		gene_23D1NA_1427556	9.53055	0.5	1.09878	0.99957	4.25256	Post
gene_23D1NA_1185794	2.85158	0.5	0.692996	0.998141	2.51176	Active		gene_23D1NA_1173775	4.01872	0.936324	0.644919	0.998526	2.10166	Active		gene_23D1NA_1428272	4.99997	0.5	0.862821	0.999337	3.32192	Post
gene_23D1NA_118581	3.58348	0.5	1.47485	0.998974	2.84136	Active		gene_23D1NA_117379	6.02393	0.5	0.925777	0.9994	3.5907	Active		gene_23D1NA_1428288	4.30118	0.849923	0.636224	0.999022	2.33933	Post
gene_23D1NA_118603	2.09609	0.361514	0.664787	0.998343	2.53557	Active		gene_23D1NA_1173872	3.27784	0.5	0.970314	0.999556	2.71275	Active		gene_23D1NA_1428512	5.77426	0.5	0.926341	0.999182	3.52964	Post
gene_23D1NA_1186099	2.2994	0.5	0.616822	0.998342	2.20126	Active		gene_23D1NA_117403	4.19249	0.5	0.789497	0.999164	3.06781	Active		gene_23D1NA_1428702	5.62434	0.5	0.916413	0.99918	3.49168	Post
gene_23D1NA_1186288	3.70456	0.455114	0.826967	0.99861	3.025	Active		gene_23D1NA_117459	4.26046	0.5	0.795516	0.999097	3.09101	Active		gene_23D1NA_1429417	3.78381	0.5	0.766731	0.998845	2.91984	Post
gene_23D1NA_1186334	2.95983	0.5	0.713064	0.998312	2.56552	Active		gene_23D1NA_1174716	2.41245	0.5	0.594285	0.998765	2.2705	Active		gene_23D1NA_1429933	3.91693	0.5	0.779743	0.998955	2.96972	Post
gene_23D1NA_1186539	2.46534	0.5	0.64329	0.998363	2.30179	Active		gene_23D1NA_1175075	3.37428	0.5	0.708792	0.99865	2.75458	Active		gene_23D1NA_1430802	4.54518	0.121564	1.23571	0.999356	5.22455	Post
gene_23D1NA_1186545	2.54169	0.352052	0.73738	0.998614	2.85193	Active		gene_23D1NA_1175271	2.32685	0.5	0.574071	0.998734	2.21838	Active		gene_23D1NA_1430815	5.03323	0.433332	0.912428	0.999187	3.53794	Post
gene_23D1NA_1186633	9.35809	0.334643	1.20405	0.997129	4.80552	Active		gene_23D1NA_1175308	2.56503	0.5	0.800257	0.999015	2.35898	Active		gene_23D1NA_1432464	4.47717	0.366385	0.902304	0.99925	3.61115	Post
gene_23D1NA_1186660	4.35137	0.5	0.86055	0.99872	3.12147	Active		gene_23D1NA_1175506	5.01732	0.5	0.899966	0.999421	3.32692	Active		gene_23D1NA_1433222	3.52138	0.559201	0.702702	0.999011	2.6547	Post
gene_23D1NA_1186849	1.52107	0.189985	0.790525	0.998214	3.00113	Active		gene_23D1NA_1175825	4.21756	0.5	0.793378	0.999133	3.07641	Active		gene_23D1NA_143368	5.88344	0.547366	0.884113	0.99932	3.42608	Post
gene_23D1NA_118696	2.42389	0.5	0.636843	0.99835	2.27733	Active		gene_23D1NA_1175899	4.74632	0.409174	0.88577	0.999241	3.53602	Active		gene_23D1NA_1433907	2.56588	0.5	0.622377	0.998871	2.35945	Post
gene_23D1NA_118702	1.54948	0.328496	0.569806	0.997947	2.23784	Active		gene_23D1NA_1175912	2.69431	0.332444	0.708918	0.99865	3.01873	Active		gene_23D1NA_1434164	23.2334	0.5	1.42076	0.999929	5.53813	Post
gene_23D1NA_1187076	38.6906	0.5	4.72922	1	6.27391	Active		gene_23D1NA_1175921	20.0463	0.5	1.35937	0.996934	5.32527	Active		gene_23D1NA_1434452	7.18013	0.5	2.00328	0.998442	3.84401	Post
gene_23D1NA_1187346	3.86311	0.5	0.815077	0.998396	2.94976	Active		gene_23D1NA_1176066	3.97761	0.5	1.09342	0.99933	2.9919	Active		gene_23D1NA_1434575	5.01785	0.410593	1.20925	0.999378	3.61129	Post
gene_23D1NA_1187758	1.15862	0.271619	0.584245	0.998154	2.09275	Active		gene_23D1NA_1176082	2.27334	0.5	0.565814	0.998742	2.18481	Active		gene_23D1NA_1434700	4.12841	0.421351	0.844829	0.999347	3.29249	Post
gene_23D1NA_1187849	2.16685	0.5	0.594341	0.998264	2.1156	Active		gene_23D1NA_1176796	2.57607	0.5	0.610442	0.998733	2.36517	Active		gene_23D1NA_1434724	5.2349	0.5	0.889305	0.999316	3.38816	Post
gene_23D1NA_1187891	3.57295	0.5	0.785178	0.99828	2.83712	Active		gene_23D1NA_1176839	4.1528	0.5	0.785939	0.99919	3.05408	Active		gene_23D1NA_1435591	4.48123	0.5	0.830531	0.999342	3.16389	Post
gene_23D1NA_1187892	2.14111	0.5	0.589824	0.998226	2.09836	Active		gene_23D1NA_1177023	10.6213	0.5	1.88305	0.994674	4.40888	Active		gene_23D1NA_1437100	13.1546	3.1752	0.649866	0.999154	2.05065	Post
gene_23D1NA_1188092	2.64801	0.5	0.670523	0.99829	2.40491	Active		gene_23D1NA_1177146	3.08706	0.5	1.19096	0.999817	2.62624	Active		gene_23D1NA_1437695	2.36017	0.5	0.591908	0.998588	2.23889	Post
gene_23D1NA_1188139	8.85883	0.885064	1.06747	0.997995	3.32326	Active		gene_23D1NA_117749	6.80783	0.5	1.46588	0.998121	3.7672	Active		gene_23D1NA_143843	4.46173	0.5	0.828883	0.999342	3.1576	Post
gene_23D1NA_118814	2.41378	0.5	0.635254	0.998347	2.2713	Active		gene_23D1NA_1177591	2.27334	0.5	0.565814	0.998742	2.18481	Active		gene_23D1NA_1438754	4.26704	0.356786	1.28394	0.999128	3.58011	Post
gene_23D1NA_1188140	2.87112	0.28727	0.869056	0.998618	3.32113	Active		gene_23D1NA_1177743	2.27334	0.5	0.565814	0.998742	2.18481	Active		gene_23D1NA_1438883	10.6253	0.454103	1.46297	0.999196	4.54834	Post
gene_23D1NA_1188142	8.94001	0.321172	1.79655	1	4.79886	Active		gene_23D1NA_1177826	2.62354	0.5	0.617012	0.998684	2.39151	Active		gene_23D1NA_1439278	2.87494	0.5	0.664217	0.999171	2.52353	Post
gene_23D1NA_1188143	35.4962	1.12888	2.37145	1	4.9747	Active		gene_23D1NA_117801	3.69137	0.5	1.08429	0.999285	2.88416	Active		gene_23D1NA_1439515	3.0485	0.5	0.685935	0.999118	2.6081	Post
gene_23D1NA_1188144	44.2628	0.5	2.54269	1	6.46802	Active		gene_23D1NA_1178022	5.97644	0.5	0.922797	0.999416	3.57929	Active		gene_23D1NA_1439701	17.1336	0.5	2.12786	0.999954	5.09876	Post
gene_23D1NA_1189024	1.43677	0.355696	0.534459	0.997899	2.01411	Active		gene_23D1NA_1178023	4.91925	0.5	0.849493	0.998605	3.29844	Active		gene_23D1NA_1439751	12.2305	0.5	1.18823	0.999428	4.61241	Post
gene_23D1NA_1189532	2.82981	0.5	1.2477	0.997767	2.5007	Active		gene_23D1NA_1178134	2.06418	0.325178	0.737483	0.998772	2.66627	Active		gene_23D1NA_1439853	32.9723	0.5	1.69134	0.998413	6.04318	Post
gene_23D1NA_11897	8.06486	0.613383	1.15858	0.998347	3.71679	Active		gene_23D1NA_1178283	4.58429	0.5	0.822986	0.998627	3.1967	Active		gene_23D1NA_1439967	1.36672	0.21844	0.631041	0.998974	2.64541	Post
gene_23D1NA_1189757	5.72672	1.00092	0.690399	0.998146	2.51638	Active		gene_23D1NA_1178362	2.08147	0.5	0.534712	0.998788	2.05761	Active		gene_23D1NA_1440145	3.97913	0.5	0.785679	0.99901	2.99245	Post
gene_23D1NA_1189921	1.67266	0.359772	0.585593	0.998171	2.21699	Active		gene_23D1NA_1178512	4.19158	0.5	0.789416	0.999165	3.06749	Active		gene_23D1NA_1441285	2.43063	0.5	0.602606	0.998651	2.28133	Post
gene_23D1NA_1190426	4.93506	0.5	1.02232	0.999151	3.30307	Active		gene_23D1NA_1178530	2.36461	0.5	0.579798	0.998744	2.2416	Active		gene_23D1NA_1441371	2.53196	0.432018	0.660584	0.999169	2.55109	Post
gene_23D1NA_1190503	3.71856	0.733428	0.917907	0.998772	2.34202	Active		gene_23D1NA_1178674	4.56301	0.5	0.866488	0.998859	3.18999	Active		gene_23D1NA_1442498	2.49565	0.512234	0.582846	0.998539	2.28454	Post
gene_23D1NA_1190710	2.37239	0.5	0.628682	0.998341	2.24634	Active		gene_23D1NA_1178725	14.5608	0.5	1.70851	0.997092	4.86401	Active		gene_23D1NA_1442772	3.48722	0.5	0.736092	0.998746	2.80208	Post
gene_23D1NA_1190812	6.06517	0.5	0.986001	0.999311	3.60055	Active		gene_23D1NA_1178726	7.07025	0.5	0.985956	0.999583	3.82176	Active		gene_23D1NA_1443614	6.63271	0.5	0.978497	0.999532	3.7296	Post
gene_23D1NA_1190967	2.08155	0.305318	0.675014	0.998247	2.76927	Active		gene_23D1NA_1178727	10.3667	0.5	1.12772	0.999224	4.37389	Active		gene_23D1NA_1443824	2.04262	0.5	0.539803	0.998214	2.03042	Post
gene_23D1NA_1191126	2.67299	0.5	0.674105	0.998256	2.41845	Active		gene_23D1NA_1178779	2.40377	0.5	0.585652	0.998754	2.2653	Active		gene_23D1NA_1443945	1.26275	0.312588	0.477622	0.997797	2.01424	Post
gene_23D1NA_1191726	2.17768	0.5	0.596226	0.998279	2.12279	Active		gene_23D1NA_1178877	1.79044	0.412705	0.538785	0.998793	2.11713	Active		gene_23D1NA_1444167	8.06722	0.5	1.05152	0.999385	4.01207	Post
gene_23D1NA_1191901	1.95987	0.343789	0.680306	0.998198	2.51116	Active		gene_23D1NA_117888	3.16078	0.5	0.947811	0.999392	2.66028	Active		gene_23D1NA_1444326	4.63722	0.5	0.843465	0.999347	3.21326	Post
gene_23D1NA_1192041	4.16615	0.918274	0.619881	0.998341	2.18172	Active		gene_23D1NA_117913	1.49513	0.312996	0.520214	0.998732	2.25606	Active		gene_23D1NA_144459	3.00685	0.388228	0.676308	0.999161	2.95328	Post
gene_23D1NA_1192048	3.44475	0.5	0.771178	0.998528	2.7844	Active		gene_23D1NA_1179159	2.32685	0.5	0.574071	0.998734	2.21838	Active		gene_23D1NA_1444793	2.02439	0.5	0.536594	0.99819	2.01748	Post
gene_23D1NA_1192309	8.57181	0.5	1.11291	0.999063	4.0996	Active		gene_23D1NA_1179429	3.39333	0.5	0.71087	0.99866	2.7627	Active		gene_23D1NA_1444943	2.31742	0.261408	0.762113	0.998808	3.14814	Post
gene_23D1NA_1192311	2.27334	0.5	0.612502	0.998342	2.18481	Active		gene_23D1NA_1179430	5.71392	0.5	0.905881	0.999451	3.51448	Active		gene_23D1NA_1445042	2.88233	0.5	0.665166	0.999172	2.52724	Post
gene_23D1NA_1192340	2.55304	0.5	0.656598	0.998373	2.35221	Active		gene_23D1NA_1179878	18.5704	0.5	1.35757	0.996959	5.21493	Active		gene_23D1NA_1445084	2.26169	0.5	0.576461	0.998513	2.1774	Post
gene_23D1NA_1192550	2.08637	0.323952	0.673875	0.998258	2.68714	Active		gene_23D1NA_1180319	4.38865	0.5	0.806623	0.998899	3.13378	Active		gene_23D1NA_1445412	3.23495	0.5	0.708025	0.998966	2.69374	Post
gene_23D1NA_119308	2.12586	0.417068	0.641861	0.99836	2.34969	Active		gene_23D1NA_1180385	2.40377	0.5	0.585652	0.998754	2.2653	Active		gene_23D1NA_1445452	1.18809	0.122967	0.8491	0.999348	3.27229	Post
gene_23D1NA_1193195	1.99969	0.456477	0.641768	0.99836	2.13116	Active		gene_23D1NA_1180400	8.22627	0.5	1.13619	0.999196	4.04024	Active		gene_23D1NA_1445515	6.16426	0.5	0.950971	0.999338	3.62393	Post
gene_23D1NA_11939	3.25967	0.12114	1.24351	0.997524	4.74997	Active		gene_23D1NA_1180532	2.62354	0.5	0.617012	0.998684	2.39151	Active		gene_23D1NA_1446526	1.06173	0.138478	0.740802	0.998736	2.93869	Post
gene_23D1NA_1193972	2.60551	0.5	0.664353	0.998347	2.38157	Active		gene_23D1NA_1180542	3.21524	0.5	0.691018	0.998532	2.68493	Active		gene_23D1NA_1446768	2.25559	0.5	0.575485	0.998509	2.17351	Post
gene_23D1NA_119400	3.85631	0.269514	0.995958	0.99927	3.83879	Active		gene_23D1NA_1180787	2.15858	0.5	0.723154	0.998719	2.11008	Active		gene_23D1NA_144702	1.44264	0.318208	0.518587	0.998063	2.18067	Post
gene_23D1NA_11942	5.30836	0.5	0.935979	0.999171	3.40827	Active		gene_23D1NA_1180862	2.17264	0.340994	0.687771	0.998518	2.67163	Active		gene_23D1NA_1447389	3.18376	0.5	0.702081	0.999016	2.67073	Post
gene_23D1NA_1194250	2.77833	0.5	0.688866	0.998149	2.47422	Active		gene_23D1NA_1180981	2.30764	0.5	0.571126	0.998736	2.20642	Active		gene_23D1NA_1447390	19.4632	0.5	1.36247	0.999837	5.28268	Post
gene_23D1NA_1194297	4.00172	0.5	0.828562	0.998639	3.00062	Active		gene_23D1NA_1181536	18.4156	0.5	2.15733	0.994643	5.20286	Active		gene_23D1NA_1448918	2.19368	0.5	0.565436	0.99847	2.13335	Post
gene_23D1NA_1194298	6.16373	0.5	0.992014	0.999286	3.6238	Active		gene_23D1NA_118182	2.51338	0.5	0.942378	0.99937	2.32963	Active		gene_23D1NA_1449002	4.44772	0.5	1.25843	0.999236	3.15307	Post
gene_23D1NA_1194737	3.39333	0.5	0.765415	0.998618	2.7627	Active		gene_23D1NA_118192	2.47074	0.5	0.59547	0.998767	2.30494	Active		gene_23D1NA_1449088	1.90518	0.443612	0.625251	0.998908	2.10255	Post
gene_23D1NA_1194814	1.78031	0.342439	0.613818	0.998342	2.37821	Active		gene_23D1NA_118193	9.03354	0.5	1.39743	0.997571	4.17529	Active		gene_23D1NA_144950	6.66712	0.354857	1.0443	0.999349	4.23176	Post
gene_23D1NA_1194830	2.11085	0.5	0.584449	0.998156	2.07783	Active		gene_23D1NA_1181948	5.19908	0.5	0.870317	0.998937	3.37826	Active		gene_23D1NA_1450042	3.13282	0.340069	0.754729	0.998776	3.20356	Post
gene_23D1NA_1194901	4.0425	0.5	0.832438	0.998693	3.01525	Active		gene_23D1NA_1182191	2.0894	0.5	0.536046	0.998792	2.06309	Active		gene_23D1NA_1450710	26.4341	4.60205	0.89352	0.999303	2.52205	Post
gene_23D1NA_1195125	4.1109	0.454103	1.42519	0.99664	3.17836	Active		gene_23D1NA_1182311	2.0353	0.5	0.526848	0.998769	2.02524	Active		gene_23D1NA_1450802	3.34434	0.5	0.720439	0.998864	2.74172	Post
gene_23D1NA_1195128	4.91925	0.700346	0.788371	0.998228	2.8123	Active		gene_23D1NA_1182406	8.97761	0.5	1.61916	0.993394	4.16633	Active		gene_23D1NA_1450876	5.82105	0.5	1.55033	0.998355	3.54128	Post
gene_23D1NA_1195249	4.36527	0.5	0.861766	0.998711	3.12607	Active		gene_23D1NA_1182468	3.36527	0.5	0.707806	0.998644	2.75072	Active		gene_23D1NA_1451003	4.59543	0.5	0.840044	0.999346	3.2002	Post
gene_23D1NA_1195410	2.06724	0.5	0.576572	0.998048	2.04771	Active		gene_23D1NA_1182559	2.34709	0.5	0.750211	0.998883	2.23087	Active		gene_23D1NA_1451298	4.23407	0.5	0.809101	0.999228	3.08204	Post
gene_23D1NA_1195418	3.39333	0.5	0.765415	0.998618	2.7627	Active		gene_23D1NA_1182736	2.71082	0.5	0.628819	0.998599	2.43873	Active		gene_23D1NA_1451304	2.336	0.5	0.588171	0.998566	2.22404	Post
gene_23D1NA_119553	5.64558	0.5	0.95916	0.999418	3.49712	Active		gene_23D1NA_1183096	4.7813	0.5	0.838796	0.998541	3.2574	Active		gene_23D1NA_145207	2.08607	0.5	0.547347	0.99829	2.06079	Post
gene_23D1NA_1196177	3.48065	0.5	0.77515	0.998451	2.79936	Active		gene_23D1NA_1183248	2.62228	0.5	0.835276	0.998545	2.39082	Active		gene_23D1NA_1452303	4.54947	0.422637	0.880237	0.999323	3.42821	Post
gene_23D1NA_1196187	2.29041	0.5	0.615337	0.998342	2.19561	Active		gene_23D1NA_1183574	3.58885	0.367552	0.800485	0.999011	3.2875	Active		gene_23D1NA_1452633	2.20619	0.392872	0.633013	0.998992	2.48943	Post
gene_23D1NA_1196246	15.0522	0.5	1.30812	0.997575	4.91191	Active		gene_23D1NA_1183673	8.13152	0.5	1.92009	0.990888	4.02353	Active		gene_23D1NA_1452712	3.44974	0.55243	0.69914	0.99904	2.64262	Post
gene_23D1NA_1196312	1.5415	0.369865	0.568401	0.997931	2.05926	Active		gene_23D1NA_1183742	3.94217	0.5	0.766501	0.999103	2.97899	Active		gene_23D1NA_1452868	1.44588	0.100775	0.945337	0.99928	3.84274	Post
gene_23D1NA_1196437	3.67069	0.5	0.795516	0.998195	2.87605	Active		gene_23D1NA_1183781	3.23214	0.415296	0.742563	0.998801	2.96028	Active		gene_23D1NA_1453637	3.11513	0.5	0.69397	0.99908	2.63929	Post
gene_23D1NA_1196460	6.67107	0.5	1.38047	0.998858	3.73792	Active		gene_23D1NA_1183942	10.7329	0.5	1.27582	0.999808	4.42397	Active		gene_23D1NA_1454747	3.57505	0.5	0.745415	0.998749	2.83796	Post
gene_23D1NA_1196838	2.41787	0.5	0.635897	0.998348	2.27373	Active		gene_23D1NA_1184150	3.0091	0.5	0.666747	0.998506	2.58933	Active		gene_23D1NA_1454989	2.15453	0.5	0.558949	0.998416	2.10737	Post
gene_23D1NA_1197165	3.51084	0.5	0.77846	0.998386	2.81182	Active		gene_23D1NA_1184164	3.01913	0.5	0.667961	0.998505	2.59413	Active		gene_23D1NA_1455142	5.40415	1.27711	0.820417	0.999303	2.08118	Post
gene_23D1NA_1197169	2.72756	0.5	0.681821	0.998183	2.44761	Active		gene_23D1NA_1184377	2.54925	0.5	0.606683	0.998745	2.35007	Active		gene_23D1NA_1455998	2.13392	0.439192	0.595113	0.998606	2.28058	Post
gene_23D1NA_1197190	2.89326	0.5	0.704361	0.998209	2.5327	Active		gene_23D1NA_1184460	3.84701	0.5	0.757396	0.998975	2.94374	Active		gene_23D1NA_1456153	1.89324	0.453103	0.54425	0.998257	2.06294	Post
gene_23D1NA_1197691	2.67299	0.5	0.674105	0.998256	2.41845	Active		gene_23D1NA_118455	7.19348	0.5	0.992429	0.999544	3.84669	Active		gene_23D1NA_1456513	22.2117	0.5	1.49056	0.998833	5.47325	Post
gene_23D1NA_1198104	3.04128	0.699625	0.599567	0.998305	2.12002	Active		gene_23D1NA_1184552	7.51896	0.5	1.00898	0.999349	3.91053	Active		gene_23D1NA_1456638	14.0323	0.5	1.25091	0.999287	4.81068	Post
gene_23D1NA_1198150	4.16406	0.5	0.843758	0.998779	3.05799	Active		gene_23D1NA_1184625	2.2095	0.521433	0.655312	0.998515	2.08316	Active		gene_23D1NA_1456747	2.78899	0.5	0.632	0.998983	2.47974	Post
gene_23D1NA_1198388	3.33088	0.5	0.758297	0.998698	2.7359	Active		gene_23D1NA_1184664	2.12347	0.401657	0.602396	0.998758	2.40238	Active		gene_23D1NA_1456853	3.91982	0.502409	1.42849	0.999846	2.96385	Post
gene_23D1NA_1198663	2.64801	0.5	0.670523	0.99829	2.40491	Active		gene_23D1NA_1184751	2.54925	0.5	0.606683	0.998745	2.35007	Active		gene_23D1NA_1456867	2.29737	0.5	0.582126	0.998536	2.19998	Post
gene_23D1NA_1198991	2.27334	0.5	0.612502	0.998342	2.18481	Active		gene_23D1NA_1184838	5.02959	0.5	0.85784	0.998709	3.33044	Active		gene_23D1NA_1457097	3.47327	0.5	0.73459	0.998758	2.79629	Post
gene_23D1NA_1199040	2.17237	0.5	0.595302	0.998272	2.11927	Active		gene_23D1NA_1184889	5.65946	0.5	0.902274	0.999444	3.50066	Active		gene_23D1NA_1458022	3.77895	0.777809	0.649082	0.999147	2.2805	Post
gene_23D1NA_119911	2.65628	0.346902	0.754776	0.998706	2.93681	Active		gene_23D1NA_1185033	2.77833	0.5	0.637721	0.998548	2.47422	Active		gene_23D1NA_1458236	3.93526	0.508956	0.775967	0.998923	2.95085	Post
gene_23D1NA_1199375	3.37224	0.5	0.763025	0.998646	2.75371	Active		gene_23D1NA_1185049	21.5402	0.5	1.39478	0.997609	5.42896	Active		gene_23D1NA_1458947	4.25761	0.5	0.811195	0.999242	3.09005	Post
gene_23D1NA_1199382	7.39801	1.61513	0.740052	0.998638	2.19548	Active		gene_23D1NA_1185050	3.92456	0.5	0.76486	0.99908	2.97253	Active		gene_23D1NA_1459166	3.39465	0.5	0.726022	0.998823	2.76326	Post
gene_23D1NA_119972	1.68273	0.288941	0.698766	0.998166	2.54196	Active		gene_23D1NA_1185051	4.90213	0.5	0.848182	0.998593	3.29341	Active		gene_23D1NA_1459735	3.02923	0.5	0.683581	0.999129	2.59895	Post
gene_23D1NA_1199735	4.75788	0.5	0.894539	0.998429	3.25032	Active		gene_23D1NA_1185179	6.52917	0.48442	1.40384	0.997417	3.75257	Active		gene_23D1NA_1460428	4.5856	0.5	0.839234	0.999345	3.19711	Post
gene_23D1NA_1199782	5.12374	0.5	0.922612	0.998879	3.3572	Active		gene_23D1NA_1185299	38.2576	0.5	1.65333	0.996984	6.25768	Active		gene_23D1NA_1461664	5.98026	0.5	0.939557	0.999223	3.58021	Post
gene_23D1NA_1200382	2.71082	0.5	0.67947	0.998206	2.43873	Active		gene_23D1NA_1185556	3.0091	0.5	0.666747	0.998506	2.58933	Active		gene_23D1NA_1461665	16.9938	0.5	3.04058	0.9999	5.08693	Post
gene_23D1NA_120058	2.42971	0.346902	0.816137	0.998416	2.80818	Active		gene_23D1NA_1185623	3.39333	0.5	0.71087	0.99866	2.7627	Active		gene_23D1NA_1461670	2.26885	0.323724	0.666108	0.999173	2.80912	Post
gene_23D1NA_1200681	3.23214	0.5	0.746766	0.998701	2.69249	Active		gene_23D1NA_118565	4.06322	0.5	0.77779	0.999201	3.02263	Active		gene_23D1NA_1461694	3.24231	0.5	0.708873	0.998959	2.69702	Post
gene_23D1NA_1201341	3.77909	0.413381	0.857821	0.998741	3.19249	Active		gene_23D1NA_1185794	2.85158	0.5	0.642038	0.998535	2.51176	Active		gene_23D1NA_1462662	4.68596	0.5	0.847419	0.999348	3.22835	Post
gene_23D1NA_1201469	4.17034	0.5	0.844334	0.99878	3.06016	Active		gene_23D1NA_118581	3.58348	0.379579	1.18687	0.999814	3.23889	Active		gene_23D1NA_1462972	3.68816	0.5	0.757107	0.998783	2.8829	Post
gene_23D1NA_1201549	3.15758	0.508956	0.731986	0.99855	2.63321	Active		gene_23D1NA_118603	2.09609	0.5	0.537168	0.998795	2.0677	Active		gene_23D1NA_1463397	1.06895	0.128768	0.796937	0.999122	3.05335	Post
gene_23D1NA_1202489	2.61549	0.5	0.66581	0.998334	2.38708	Active		gene_23D1NA_1186099	2.2994	0.5	0.569856	0.998738	2.20126	Active		gene_23D1NA_1464112	2.29063	0.5	0.581063	0.998532	2.19575	Post
gene_23D1NA_1202612	4.08418	0.5	0.836358	0.99873	3.03005	Active		gene_23D1NA_1186288	3.70456	0.5	0.743363	0.998806	2.8893	Active		gene_23D1NA_1464457	7.75181	0.357258	1.09812	0.999571	4.43949	Post
gene_23D1NA_1202634	1.70987	0.33668	0.60151	0.998318	2.34444	Active		gene_23D1NA_1186334	2.95983	0.5	0.660723	0.998512	2.56552	Active		gene_23D1NA_1464491	1.41472	0.0515071	1.15436	0.999569	4.77961	Post
gene_23D1NA_1202676	2.12586	0.5	0.587124	0.998191	2.08805	Active		gene_23D1NA_1186633	9.35809	0.5	1.0902	0.999316	4.22621	Active		gene_23D1NA_1465097	5.37967	0.5	0.899615	0.999267	3.42752	Post
gene_23D1NA_1202718	4.69148	0.5	0.8892	0.998432	3.23004	Active		gene_23D1NA_1186660	4.35137	0.5	0.803425	0.998958	3.12147	Active		gene_23D1NA_1465350	5.70965	0.5	0.922095	0.999181	3.5134	Post
gene_23D1NA_1202719	9.24263	0.5	1.13989	0.9987	4.2083	Active		gene_23D1NA_118696	2.42389	0.5	0.588628	0.998758	2.27733	Active		gene_23D1NA_1465493	2.26454	0.5	0.576917	0.998515	2.17922	Post
gene_23D1NA_1202824	2.02562	0.5	0.568907	0.997937	2.01837	Active		gene_23D1NA_1187076	38.6906	0.5	4.18595	1	6.27391	Active		gene_23D1NA_146570	10.4287	0.674734	1.02069	0.999431	3.9501	Post
gene_23D1NA_1202927	2.17768	0.5	0.596226	0.998279	2.12279	Active		gene_23D1NA_1187327	1.23354	0.301942	0.462769	0.998535	2.03046	Active		gene_23D1NA_146571	3.87718	0.257186	1.72698	0.999478	3.91412	Post
gene_23D1NA_1202953	4.66658	0.512234	0.879572	0.998492	3.18749	Active		gene_23D1NA_1187346	3.86311	0.5	0.758951	0.998997	2.94976	Active		gene_23D1NA_1465829	3.75977	0.5	0.764334	0.998825	2.91065	Post
gene_23D1NA_1203079	2.67299	0.5	0.674105	0.998256	2.41845	Active		gene_23D1NA_118757	5.19908	0.5	0.870317	0.998937	3.37826	Active		gene_23D1NA_146589	2.32042	0.5	0.585745	0.998553	2.21439	Post
gene_23D1NA_1203387	5.85498	0.5	0.972816	0.999385	3.54966	Active		gene_23D1NA_1187844	2.764	0.5	1.10372	0.999341	2.46676	Active		gene_23D1NA_1466066	11.694	0.5	1.8511	0.999247	4.5477	Post
gene_23D1NA_1203651	3.61415	0.5	0.78957	0.998218	2.85366	Active		gene_23D1NA_1187849	2.16685	0.5	0.548853	0.998781	2.1156	Active		gene_23D1NA_146608	5.03506	0.5	0.87459	0.999328	3.33201	Post
gene_23D1NA_1203669	2.23809	0.5	0.606581	0.99833	2.16227	Active		gene_23D1NA_1187892	2.14111	0.459644	0.570937	0.998737	2.21977	Active		gene_23D1NA_1466203	4.14975	0.5	0.80151	0.99917	3.05302	Post
gene_23D1NA_1203929	2.22646	0.33837	0.853491	0.998773	2.71808	Active		gene_23D1NA_1187900	3.67069	0.5	0.739952	0.998786	2.87605	Active		gene_23D1NA_1467248	3.0105	0.723622	0.548372	0.998301	2.05669	Post
gene_23D1NA_1203976	25.4135	0.5	1.58044	0.999994	5.66752	Active		gene_23D1NA_1187926	3.8206	0.5	0.754832	0.998942	2.9338	Active		gene_23D1NA_1467382	1.02468	0.219901	0.602564	0.99865	2.22025	Post
gene_23D1NA_1203977	11.5062	2.3033	0.788236	0.99823	2.32064	Active		gene_23D1NA_1188092	2.64801	0.5	0.620357	0.998659	2.40491	Active		gene_23D1NA_1467947	2.09187	0.5	0.548342	0.998301	2.06479	Post
gene_23D1NA_1204013	3.01913	0.5	0.720656	0.998409	2.59413	Active		gene_23D1NA_1188130	2.57607	0.5	0.610442	0.998733	2.36517	Active		gene_23D1NA_1469057	2.72265	0.391894	0.707569	0.99897	2.79647	Post
gene_23D1NA_1204063	2.25523	0.5	0.609471	0.998337	2.17327	Active		gene_23D1NA_1188138	5.30836	0.5	0.87815	0.999104	3.40827	Active		gene_23D1NA_147038	1.17017	0.288795	0.456986	0.997545	2.0186	Post
gene_23D1NA_120454	4.03873	0.668836	0.707503	0.998243	2.59418	Active		gene_23D1NA_1188139	8.85883	0.5	1.23811	0.999058	4.14712	Active		gene_23D1NA_1470641	2.58985	0.5	0.625783	0.998915	2.37287	Post
gene_23D1NA_1204727	2.27855	0.5	0.613368	0.998342	2.18811	Active		gene_23D1NA_118814	2.41378	0.5	0.587136	0.998756	2.2713	Active		gene_23D1NA_1470977	8.82038	0.5	1.08445	0.999566	4.14084	Post
gene_23D1NA_1204945	2.12586	0.5	0.587124	0.998191	2.08805	Active		gene_23D1NA_1188140	2.87112	0.5	0.750129	0.998882	2.52161	Active		gene_23D1NA_1471139	3.63097	0.318966	0.880431	0.999323	3.50888	Post
gene_23D1NA_1205010	2.90195	0.5	0.705509	0.998218	2.53702	Active		gene_23D1NA_1188142	8.94001	0.5	1.51563	0.99884	4.16028	Active		gene_23D1NA_1471522	2.97276	0.5	0.676602	0.99916	2.5718	Post
gene_23D1NA_120504	1.79979	0.309791	0.624573	0.998341	2.53847	Active		gene_23D1NA_1188143	35.4962	4.78211	1.47248	0.998363	2.89195	Active		gene_23D1NA_1471549	13.1807	0.5	1.229	0.999368	4.72036	Post
gene_23D1NA_1205048	2.39236	0.5	0.631867	0.998341	2.25844	Active		gene_23D1NA_1188144	44.2628	3.97171	1.39707	0.997576	3.47826	Active		gene_23D1NA_1471591	17.7989	0.5	1.33248	0.999564	5.15371	Post
gene_23D1NA_1205345	5.6731	0.5	1.75727	0.999996	3.50414	Active		gene_23D1NA_1188562	1.75808	0.312761	0.632272	0.998575	2.49087	Active		gene_23D1NA_1472079	3.84077	0.751047	0.640314	0.999061	2.35442	Post
gene_23D1NA_120598	4.19158	0.5	0.846273	0.998782	3.06749	Active		gene_23D1NA_1189532	2.82981	0.5	1.12203	0.999251	2.5007	Active		gene_23D1NA_1472133	4.62713	0.5	0.842642	0.999347	3.21012	Post
gene_23D1NA_120634	2.34311	0.5	0.623967	0.998341	2.22843	Active		gene_23D1NA_11897	8.06486	0.5	1.16379	0.999499	4.01165	Active		gene_23D1NA_1472253	5.98026	0.5	0.939557	0.999223	3.58021	Post
gene_23D1NA_1206546	4.11069	0.144263	1.20057	0.997275	4.83261	Active		gene_23D1NA_1189757	5.72672	0.5	0.906724	0.999451	3.51771	Active		gene_23D1NA_1472480	6.96793	0.5	0.99697	0.999519	3.80073	Post
gene_23D1NA_1207036	4.10399	0.5	0.838207	0.998749	3.03703	Active		gene_23D1NA_1190393	1.91692	0.367745	0.672114	0.998501	2.38201	Active		gene_23D1NA_1474110	2.6335	0.5	0.631911	0.998982	2.39698	Post
gene_23D1NA_1207134	2.4444	0.5	0.640047	0.998357	2.28948	Active		gene_23D1NA_1190426	4.93506	0.5	0.949717	0.9994	3.30307	Active		gene_23D1NA_1474454	6.22149	0.5	0.954449	0.999374	3.63726	Post
gene_23D1NA_1207254	2.21411	0.5	0.626686	0.998341	2.14673	Active		gene_23D1NA_1190503	3.71856	0.5	1.04992	0.998996	2.89475	Active		gene_23D1NA_1474522	41.9004	2.55183	1.25333	0.999271	4.03736	Post
gene_23D1NA_1207887	3.25385	0.367416	0.845372	0.998781	3.14666	Active		gene_23D1NA_1190710	2.37239	0.5	0.580968	0.998746	2.24634	Active		gene_23D1NA_1474695	8.04321	0.5	1.05041	0.999378	4.00777	Post
gene_23D1NA_1207888	6.67804	0.694431	0.905641	0.998539	3.26552	Active		gene_23D1NA_1190812	6.06517	0.5	0.928345	0.99939	3.60055	Active		gene_23D1NA_1474728	5.16368	0.5	0.884127	0.99932	3.3684	Post
gene_23D1NA_1208069	7.835	0.5	1.0804	0.998157	3.96993	Active		gene_23D1NA_1190967	2.08155	0.5	0.534724	0.998788	2.05766	Active		gene_23D1NA_1475136	4.34474	0.5	0.818844	0.999292	3.11927	Post
gene_23D1NA_1208418	8.36419	0.5	1.10407	0.998942	4.06423	Active		gene_23D1NA_1190993	3.54605	0.5	0.727144	0.998729	2.82621	Active		gene_23D1NA_1475807	7.52953	0.505759	1.02255	0.999422	3.89604	Post
gene_23D1NA_120862	4.79266	0.518915	0.922383	0.998874	3.20726	Active		gene_23D1NA_1191126	2.67299	0.5	0.623743	0.998633	2.41845	Active		gene_23D1NA_1475856	6.05088	0.5	0.94398	0.999267	3.59714	Post
gene_23D1NA_1208910	2.40377	0.5	0.633674	0.998343	2.2653	Active		gene_23D1NA_1191726	2.17768	0.5	0.550611	0.998777	2.12279	Active		gene_23D1NA_1477375	2.79469	0.5	0.653764	0.999163	2.48269	Post
gene_23D1NA_1208916	3.23214	0.5	0.746766	0.998701	2.69249	Active		gene_23D1NA_1192041	4.16615	0.5	0.787139	0.999182	3.05871	Active		gene_23D1NA_1477389	4.87606	0.404601	1.50457	0.998736	3.59114	Post
gene_23D1NA_1208985	2.64185	0.518915	0.875138	0.998543	2.34798	Active		gene_23D1NA_1192048	3.44475	0.5	0.716423	0.99869	2.7844	Active		gene_23D1NA_1477851	14.9911	0.989875	1.03785	0.999372	3.92071	Post
gene_23D1NA_120909	3.32777	0.339682	1.14405	0.998609	3.2923	Active		gene_23D1NA_1192049	2.41787	0.5	0.587739	0.998757	2.27373	Active		gene_23D1NA_1478551	2.30883	0.5	0.557636	0.998402	2.20716	Post
gene_23D1NA_1209155	3.96634	0.5	0.825166	0.998579	2.98781	Active		gene_23D1NA_1192172	3.00006	0.5	0.915862	0.99945	2.58499	Active		gene_23D1NA_1478647	6.2199	0.512632	0.946869	0.999296	3.6009	Post
gene_23D1NA_1209351	4.90213	0.5	0.905871	0.998543	3.29341	Active		gene_23D1NA_1192181	5.30836	0.5	0.87815	0.999104	3.40827	Active		gene_23D1NA_1479086	1.95019	0.42074	0.574869	0.998507	2.21261	Post
gene_23D1NA_120936	3.48065	0.825458	0.588896	0.998213	2.07609	Active		gene_23D1NA_1192215	2.36461	0.5	0.579798	0.998744	2.2416	Active		gene_23D1NA_1479179	3.48911	0.5	1.14217	0.99955	2.80286	Post
gene_23D1NA_1209455	2.09609	0.5	0.581799	0.998123	2.0677	Active		gene_23D1NA_1192309	8.57181	0.5	1.05777	0.999054	4.0996	Active		gene_23D1NA_1479423	4.2171	0.477654	0.821133	0.999308	3.14222	Post
gene_23D1NA_1209523	4.21489	0.5	0.848391	0.998784	3.07549	Active		gene_23D1NA_1192311	2.27334	0.5	0.565814	0.998742	2.18481	Active		gene_23D1NA_1479675	1.10966	0.272252	0.391501	0.995968	2.0271	Post
gene_23D1NA_1209584	1.68669	0.372583	0.582768	0.998135	2.17856	Active		gene_23D1NA_1192340	2.55304	0.5	0.607215	0.998743	2.35221	Active		gene_23D1NA_1479676	6.3921	0.5	0.964622	0.999447	3.67629	Post
gene_23D1NA_1209595	2.41787	0.5	0.635897	0.998348	2.27373	Active		gene_23D1NA_1192550	2.08637	0.379307	0.607381	0.998743	2.45955	Active		gene_23D1NA_1479687	14.8215	2.54947	0.924549	0.999182	2.53942	Post
gene_23D1NA_1209671	15.2037	1.2488	1.43582	0.997048	3.6058	Active		gene_23D1NA_119308	2.12586	0.5	0.542126	0.998789	2.08805	Active		gene_23D1NA_148051	5.74557	0.5	0.924461	0.999182	3.52245	Post
gene_23D1NA_1209880	2.12586	0.5	0.587124	0.998191	2.08805	Active		gene_23D1NA_1193524	2.05782	0.5	0.530703	0.998778	2.04112	Active		gene_23D1NA_1480518	3.11513	0.5	0.69397	0.99908	2.63929	Post
gene_23D1NA_1210006	1.83236	0.345584	0.622892	0.998341	2.4066	Active		gene_23D1NA_11939	3.25967	0.339847	0.811282	0.998811	3.26177	Active		gene_23D1NA_1481488	3.01827	0.5	0.682236	0.999135	2.59372	Post
gene_23D1NA_1210110	1.56249	0.387651	0.607042	0.998332	2.01102	Active		gene_23D1NA_1193972	2.60551	0.5	0.614529	0.998703	2.38157	Active		gene_23D1NA_1481675	5.53106	0.5	0.910099	0.999202	3.46756	Post
gene_23D1NA_1210214	10.4948	1.1234	0.879319	0.998495	3.22373	Active		gene_23D1NA_119400	3.85631	0.5	0.758295	0.998988	2.94722	Active		gene_23D1NA_1482098	4.90953	0.5	0.865043	0.999336	3.29558	Post
gene_23D1NA_1210482	1.65125	0.306429	0.595517	0.998273	2.42993	Active		gene_23D1NA_11942	5.30836	0.5	0.87815	0.999104	3.40827	Active		gene_23D1NA_1482289	2.77806	0.5	0.651563	0.999162	2.47408	Post
gene_23D1NA_1210569	2.11983	0.5	0.586051	0.998177	2.08395	Active		gene_23D1NA_1194297	4.00172	0.5	0.772095	0.99916	3.00062	Active		gene_23D1NA_148234	2.66657	0.595511	0.575455	0.998509	2.16278	Post
gene_23D1NA_1210570	2.67299	0.5	0.674105	0.998256	2.41845	Active		gene_23D1NA_1194298	6.16373	0.5	0.934412	0.999373	3.6238	Active		gene_23D1NA_1482861	6.9353	0.5	0.995214	0.999521	3.79396	Post
gene_23D1NA_1210572	3.21314	0.5	0.744508	0.99868	2.68399	Active		gene_23D1NA_1194737	3.39333	0.5	0.71087	0.99866	2.7627	Active		gene_23D1NA_1482937	2.313	0.5	0.584583	0.998546	2.20976	Post
gene_23D1NA_1210668	1.43247	0.225762	0.714356	0.998328	2.66564	Active		gene_23D1NA_1194830	2.11085	0.5	0.539635	0.998792	2.07783	Active		gene_23D1NA_1483809	4.01452	0.5	0.789015	0.999043	3.00523	Post
gene_23D1NA_1210765	3.12169	0.423467	0.780834	0.998349	2.88201	Active		gene_23D1NA_1194842	2.0353	0.5	0.526848	0.998769	2.02524	Active		gene_23D1NA_1484177	4.42663	0.5	0.825899	0.999341	3.14621	Post
gene_23D1NA_1210794	2.36005	0.5	0.847399	0.998783	2.23882	Active		gene_23D1NA_1194901	4.0425	0.5	0.77588	0.999187	3.01525	Active		gene_23D1NA_148469	33.2258	1.29453	1.70221	0.999001	4.68181	Post
gene_23D1NA_1210951	1.78031	0.342439	0.613818	0.998342	2.37821	Active		gene_23D1NA_1195128	4.91925	0.415296	0.896156	0.999384	3.56623	Active		gene_23D1NA_148534	6.96199	0.356786	1.05961	0.999436	4.28637	Post
gene_23D1NA_1211044	5.09597	0.94055	0.690833	0.998145	2.43778	Active		gene_23D1NA_1195249	4.36527	0.5	0.804621	0.998937	3.12607	Active		gene_23D1NA_1485494	16.2195	0.5	1.30092	0.999219	5.01965	Post
gene_23D1NA_1211086	2.30847	0.5	0.618315	0.998341	2.20693	Active		gene_23D1NA_1195410	2.06724	0.5	0.532304	0.998782	2.04771	Active		gene_23D1NA_1485663	10.031	0.5	1.13143	0.999537	4.32639	Post
gene_23D1NA_1211092	4.48019	0.5	1.2108	0.9969	3.16356	Active		gene_23D1NA_1195418	3.39333	0.5	0.71087	0.99866	2.7627	Active		gene_23D1NA_14861	2.65867	0.5	0.635402	0.999015	2.4107	Post
gene_23D1NA_1211217	2.18839	0.5	0.598081	0.998293	2.12987	Active		gene_23D1NA_119553	5.64558	0.5	0.901349	0.999434	3.49712	Active		gene_23D1NA_1486132	3.79206	0.363827	0.837517	0.999345	3.38166	Post
gene_23D1NA_1211306	2.06017	0.304672	0.671465	0.998281	2.75743	Active		gene_23D1NA_1195598	4.61138	0.5	0.825199	0.998603	3.2052	Active		gene_23D1NA_1486166	3.61353	0.5	0.749432	0.99876	2.85341	Post
gene_23D1NA_1211337	8.33539	1.36988	0.782252	0.998327	2.60521	Active		gene_23D1NA_1196177	3.48065	0.5	0.720255	0.998711	2.79936	Active		gene_23D1NA_1486207	4.95136	0.5	0.868251	0.999333	3.30783	Post
gene_23D1NA_1211971	20.7634	0.5	2.59578	1	5.37597	Active		gene_23D1NA_1196187	2.29041	0.5	0.568466	0.998739	2.19561	Active		gene_23D1NA_1486254	2.45016	0.5	0.605521	0.998668	2.29287	Post
gene_23D1NA_1212240	2.42623	0.5	0.879554	0.998492	2.27872	Active		gene_23D1NA_1196246	15.0522	0.5	1.26107	0.999482	4.91191	Active		gene_23D1NA_1486406	2.466	0.5	0.607871	0.99869	2.30217	Post
gene_23D1NA_1212453	1.75483	0.290964	0.639606	0.998356	2.59241	Active		gene_23D1NA_1196280	2.7531	0.5	0.634417	0.998559	2.46106	Active		gene_23D1NA_1486507	2.79784	0.5	0.654179	0.999164	2.48431	Post
gene_23D1NA_1212494	2.27855	0.331691	0.703494	0.998202	2.7802	Active		gene_23D1NA_1196437	3.67069	0.5	0.739952	0.998786	2.87605	Active		gene_23D1NA_1486666	3.47616	0.459257	0.759906	0.998791	2.92012	Post
gene_23D1NA_1212755	5.33865	0.5	0.938125	0.999207	3.41647	Active		gene_23D1NA_119646	2.16182	0.5	0.548033	0.998782	2.11225	Active		gene_23D1NA_148688	4.85658	0.411848	0.909711	0.999204	3.55976	Post
gene_23D1NA_1212950	4.26046	0.5	0.852496	0.99878	3.09101	Active		gene_23D1NA_1196460	6.67107	0.5	1.27253	0.999751	3.73792	Active		gene_23D1NA_148773	9.70493	0.5	1.11942	0.999542	4.27872	Post
gene_23D1NA_1213079	3.66973	0.5	0.795416	0.998196	2.87568	Active		gene_23D1NA_1196730	2.32685	0.5	0.574071	0.998734	2.21838	Active		gene_23D1NA_1488384	2.04071	0.5	0.539467	0.998211	2.02907	Post
gene_23D1NA_1213234	6.06517	0.5	0.986001	0.999311	3.60055	Active		gene_23D1NA_1196838	2.41787	0.5	0.587739	0.998757	2.27373	Active		gene_23D1NA_1488444	2.62585	0.5	0.630843	0.998972	2.39278	Post
gene_23D1NA_1213252	1.83236	0.393375	0.601543	0.998318	2.21972	Active		gene_23D1NA_1197033	2.10817	0.5	0.539188	0.998793	2.07599	Active		gene_23D1NA_1488802	3.63575	0.5	0.751733	0.998767	2.86225	Post
gene_23D1NA_1213662	2.02305	0.5	0.866998	0.998645	2.01653	Active		gene_23D1NA_1197060	3.02714	0.5	0.668929	0.998504	2.59795	Active		gene_23D1NA_1489167	2.98218	0.5	0.672575	0.999177	2.57637	Post
gene_23D1NA_1213695	2.56508	0.377318	0.887521	0.998438	2.76515	Active		gene_23D1NA_1197165	3.51084	0.5	0.72345	0.99872	2.81182	Active		gene_23D1NA_1489740	1.74969	0.325353	0.628642	0.998952	2.42702	Post
gene_23D1NA_1213700	1.27882	0.29763	0.510826	0.998004	2.10322	Active		gene_23D1NA_1197169	2.72756	0.5	0.631045	0.998583	2.44761	Active		gene_23D1NA_1489890	3.18981	0.310046	0.783676	0.998991	3.36292	Post
gene_23D1NA_1213784	2.81552	0.5	0.693946	0.998139	2.4934	Active		gene_23D1NA_1197190	2.89326	0.5	0.652437	0.998517	2.5327	Active		gene_23D1NA_1489929	3.98344	0.5	0.786086	0.999014	2.99401	Post
gene_23D1NA_1214054	3.99814	0.5	1.09059	0.998537	2.99933	Active		gene_23D1NA_1197505	5.38103	0.5	0.883272	0.999196	3.42788	Active		gene_23D1NA_1489991	3.4631	0.644685	0.650184	0.999158	2.4254	Post
gene_23D1NA_1214273	3.28501	0.5	0.752984	0.998706	2.7159	Active		gene_23D1NA_1197691	2.67299	0.5	0.623743	0.998633	2.41845	Active		gene_23D1NA_1490027	2.37926	0.5	0.594835	0.998605	2.25051	Post
gene_23D1NA_121443	2.29608	0.328937	0.706741	0.998233	2.80329	Active		gene_23D1NA_1197997	1.61365	0.345597	0.664396	0.998509	2.22316	Active		gene_23D1NA_1490168	2.85136	0.5	0.661174	0.999169	2.51165	Post
gene_23D1NA_1214797	9.71655	0.5	1.15766	0.998361	4.28044	Active		gene_23D1NA_1198104	3.04128	0.446547	0.703358	0.99861	2.76779	Active		gene_23D1NA_1490242	3.46931	0.5	0.734163	0.998761	2.79465	Post
gene_23D1NA_1214909	1.59406	0.36259	0.595486	0.998273	2.1363	Active		gene_23D1NA_1198150	4.16406	0.5	0.786952	0.999183	3.05799	Active		gene_23D1NA_1491161	2.42299	0.5	0.60146	0.998644	2.27679	Post
gene_23D1NA_1215021	2.46534	0.401215	0.705218	0.998216	2.61934	Active		gene_23D1NA_119818	4.8145	0.5	0.965879	0.999528	3.26739	Active		gene_23D1NA_1491801	3.67815	0.5	0.756086	0.99878	2.87898	Post
gene_23D1NA_121546	1.69524	0.361514	0.589559	0.998222	2.22937	Active		gene_23D1NA_1198388	3.33088	0.5	0.70402	0.998615	2.7359	Active		gene_23D1NA_1492072	6.55938	0.5	0.974325	0.999506	3.71356	Post
gene_23D1NA_1215472	4.53307	0.5	1.11168	0.999057	3.18049	Active		gene_23D1NA_1198663	2.64801	0.5	0.620357	0.998659	2.40491	Active		gene_23D1NA_1492374	2.42436	0.32759	0.797794	0.999131	2.88764	Post
gene_23D1NA_121554	10.9917	0.751822	1.30345	0.997379	3.86988	Active		gene_23D1NA_1198991	2.27334	0.5	0.565814	0.998742	2.18481	Active		gene_23D1NA_1493181	3.03133	0.303022	0.765662	0.998836	3.32246	Post
gene_23D1NA_121599	2.65296	0.229272	0.868246	0.998629	3.53247	Active		gene_23D1NA_1199040	2.17237	0.5	0.54975	0.998779	2.11927	Active		gene_23D1NA_1494175	4.0581	0.5	0.793086	0.999083	3.02081	Post
gene_23D1NA_1216535	2.36131	0.5	0.626905	0.998341	2.23959	Active		gene_23D1NA_119911	2.65628	0.419437	0.670437	0.998503	2.66288	Active		gene_23D1NA_1494616	2.0343	0.5	0.538342	0.998203	2.02453	Post
gene_23D1NA_1216606	1.68584	0.396925	0.790954	0.998212	2.08653	Active		gene_23D1NA_1199375	3.37224	0.5	0.708569	0.998648	2.75371	Active		gene_23D1NA_1494650	2.49863	0.569119	0.535998	0.998186	2.13434	Post
gene_23D1NA_1216651	6.7113	1.18672	0.712712	0.998307	2.49961	Active		gene_23D1NA_1199433	3.04117	0.5	0.80565	0.998918	2.60463	Active		gene_23D1NA_149484	2.46908	0.5	0.608327	0.998695	2.30398	Post
gene_23D1NA_1216691	2.31456	0.5	0.619314	0.998341	2.21074	Active		gene_23D1NA_1199735	4.75788	0.5	0.83695	0.998543	3.25032	Active		gene_23D1NA_1495238	2.466	0.5	0.607871	0.99869	2.30217	Post
gene_23D1NA_1216769	3.52615	0.5	0.780127	0.99836	2.81809	Active		gene_23D1NA_1199782	5.12374	0.429332	0.904421	0.99945	3.57703	Active		gene_23D1NA_1495955	2.31289	0.5	0.584567	0.998546	2.2097	Post
gene_23D1NA_1216899	2.4866	0.5	0.646559	0.998369	2.31418	Active		gene_23D1NA_1200112	6.12422	1.08181	0.662251	0.998511	2.50108	Active		gene_23D1NA_1495960	2.09149	0.307117	0.605898	0.99867	2.76767	Post
gene_23D1NA_1217004	2.53046	0.5	0.653215	0.998382	2.3394	Active		gene_23D1NA_1200167	4.29668	0.659474	0.704653	0.99862	2.70384	Active		gene_23D1NA_1496154	3.34872	0.5	0.720928	0.998861	2.74361	Post
gene_23D1NA_1217027	4.32062	0.5	0.857845	0.998741	3.11124	Active		gene_23D1NA_1200382	2.71082	0.5	0.628819	0.998599	2.43873	Active		gene_23D1NA_1496539	11.1941	0.5	1.17101	0.999507	4.48467	Post
gene_23D1NA_1217038	18.3416	0.5	1.3731	0.999264	5.19705	Active		gene_23D1NA_120058	2.42971	0.5	0.680418	0.9985	2.28079	Active		gene_23D1NA_14973	3.36743	0.380292	0.927386	0.999183	3.14647	Post
gene_23D1NA_1217044	6.10174	0.5	0.988245	0.9993	3.60922	Active		gene_23D1NA_1200681	3.23214	0.5	0.692944	0.998541	2.69249	Active		gene_23D1NA_1497850	3.25839	0.5	0.710718	0.998943	2.70416	Post
gene_23D1NA_1217495	4.55753	0.5	0.878184	0.998508	3.18825	Active		gene_23D1NA_1201341	3.77909	0.5	0.750766	0.99889	2.91804	Active		gene_23D1NA_1498410	2.13988	0.457858	0.58429	0.998545	2.22456	Post
gene_23D1NA_1217707	2.94779	0.5	0.711504	0.998292	2.55963	Active		gene_23D1NA_1201469	4.17034	0.5	0.787516	0.999179	3.06016	Active		gene_23D1NA_1498976	2.53668	0.5	0.596256	0.998613	2.34294	Post
gene_23D1NA_1217876	4.21437	0.5	1.24661	0.997703	3.07532	Active		gene_23D1NA_1201549	3.15758	0.5	0.684375	0.998502	2.65882	Active		gene_23D1NA_1499341	2.87739	0.5	0.75325	0.998771	2.52476	Post
gene_23D1NA_1217893	2.32685	0.5	0.621323	0.998341	2.21838	Active		gene_23D1NA_1202209	5.48245	0.5	1.62601	0.993771	3.45482	Active		gene_23D1NA_149962	10.3068	0.52628	1.1599	0.999551	4.29162	Post
gene_23D1NA_1218117	3.36283	0.781192	0.596554	0.998281	2.10593	Active		gene_23D1NA_1202350	4.46389	0.5	0.812997	0.998778	3.1583	Active		gene_23D1NA_1501040	1.61825	0.334557	0.551738	0.998337	2.27411	Post
gene_23D1NA_1218205	11.9513	0.5	1.22996	0.99686	4.57909	Active		gene_23D1NA_1202489	2.61549	0.5	0.615906	0.998693	2.38708	Active		gene_23D1NA_1501804	10.092	0.5	1.13363	0.999538	4.33515	Post
gene_23D1NA_1218206	4.13482	0.474813	0.856717	0.998749	3.12239	Active		gene_23D1NA_1202612	4.08418	0.5	0.779711	0.999216	3.03005	Active		gene_23D1NA_1502671	1.31116	0.307822	0.490211	0.997913	2.09067	Post
gene_23D1NA_1218392	3.3377	0.5	0.759081	0.99869	2.73885	Active		gene_23D1NA_1202676	2.12586	0.5	0.542126	0.998789	2.08805	Active		gene_23D1NA_1502918	4.97975	0.5	0.870413	0.999331	3.31607	Post
gene_23D1NA_1218771	4.75788	0.410593	0.945107	0.999329	3.53454	Active		gene_23D1NA_1202718	4.69148	0.5	0.831668	0.998548	3.23004	Active		gene_23D1NA_1503066	2.39885	0.431724	0.641117	0.999069	2.47416	Post
gene_23D1NA_1219106	3.48065	0.347575	0.852655	0.998779	3.32396	Active		gene_23D1NA_1202719	9.24263	0.5	1.08563	0.999296	4.2083	Active		gene_23D1NA_1503072	97.9651	2.48755	1.61684	0.99843	5.29947	Post
gene_23D1NA_1219156	7.09137	0.859308	0.851967	0.998784	3.04482	Active		gene_23D1NA_1202824	2.02562	0.5	0.52518	0.998765	2.01837	Active		gene_23D1NA_1503135	8.1842	0.5	1.05684	0.999418	4.03284	Post
gene_23D1NA_1219296	3.08667	0.5	0.729127	0.998516	2.62605	Active		gene_23D1NA_1202927	2.17768	0.5	0.550611	0.998777	2.12279	Active		gene_23D1NA_1503203	1.75656	0.370445	0.749595	0.998761	2.24542	Post
gene_23D1NA_1219578	1.91148	0.429767	0.576067	0.99804	2.15306	Active		gene_23D1NA_1202953	4.66658	0.5	0.829669	0.998551	3.22237	Active		gene_23D1NA_1503487	7.74983	0.5	1.03663	0.999376	3.95417	Post
gene_23D1NA_121979	3.23214	0.5	0.746766	0.998701	2.69249	Active		gene_23D1NA_1203079	2.67299	0.5	0.623743	0.998633	2.41845	Active		gene_23D1NA_1503516	2.04388	0.5	0.540025	0.998215	2.03131	Post
gene_23D1NA_121982	2.52862	0.450726	0.929532	0.999032	2.48803	Active		gene_23D1NA_1203387	5.85498	0.5	0.915066	0.999454	3.54966	Active		gene_23D1NA_1504020	4.18955	0.5	0.805112	0.999203	3.0668	Post
gene_23D1NA_1220060	1.449	0.356786	0.536922	0.997881	2.02193	Active		gene_23D1NA_1203651	3.61415	0.5	0.734193	0.998754	2.85366	Active		gene_23D1NA_1504332	8.52304	0.5	1.07183	0.999507	4.09137	Post
gene_23D1NA_1220264	3.08667	0.5	0.729127	0.998516	2.62605	Active		gene_23D1NA_1203756	1.53916	0.218933	0.893916	0.999363	2.81358	Active		gene_23D1NA_150453	4.34474	0.165558	1.13335	0.999538	4.71386	Post
gene_23D1NA_122047	1.43555	0.330924	0.543057	0.997844	2.11703	Active		gene_23D1NA_1203929	2.22646	0.5	0.740662	0.99879	2.15475	Active		gene_23D1NA_1504938	5.46692	0.5	1.20616	0.999377	3.45073	Post
gene_23D1NA_12205	3.35286	0.715539	0.902039	0.998491	2.22829	Active		gene_23D1NA_1203976	25.4135	0.5	1.53498	0.999291	5.66752	Active		gene_23D1NA_1504952	4.18725	0.340069	0.878387	0.999325	3.6221	Post
gene_23D1NA_12206	29.9254	2.5918	1.6341	0.999934	3.52934	Active		gene_23D1NA_1203977	11.5062	0.5	1.3778	0.997247	4.52434	Active		gene_23D1NA_1505765	12.2138	0.5	1.2021	0.999376	4.61043	Post
gene_23D1NA_1220706	4.58429	0.424544	0.924354	0.99892	3.43271	Active		gene_23D1NA_1203984	4.35473	0.5	1.02102	0.999166	3.12258	Active		gene_23D1NA_1505998	4.93839	0.5	0.86726	0.999334	3.30404	Post
gene_23D1NA_1220720	9.68	2.38565	0.661417	0.99836	2.02063	Active		gene_23D1NA_1204013	3.01913	0.5	0.667961	0.998505	2.59413	Active		gene_23D1NA_1507096	9.99265	1.21902	0.820488	0.999303	3.03514	Post
gene_23D1NA_1220946	1.58544	0.32595	0.602503	0.998321	2.28216	Active		gene_23D1NA_1204063	2.25523	0.5	0.56298	0.998745	2.17327	Active		gene_23D1NA_1507726	2.313	0.5	0.584583	0.998546	2.20976	Post
gene_23D1NA_1220949	4.00172	0.552168	0.795483	0.998195	2.85744	Active		gene_23D1NA_120454	4.03873	0.5	0.765605	0.99909	3.0139	Active		gene_23D1NA_1508660	5.21889	0.723622	0.760508	0.998795	2.85044	Post
gene_23D1NA_1221180	2.77918	0.5	0.688982	0.998148	2.47466	Active		gene_23D1NA_1204727	2.27855	0.5	0.566625	0.998741	2.18811	Active		gene_23D1NA_1509726	3.3893	0.5	0.725431	0.998827	2.76099	Post
gene_23D1NA_1221215	2.15661	0.5	0.59255	0.998251	2.10877	Active		gene_23D1NA_1204885	3.45293	0.5	0.975322	0.999589	2.78782	Active		gene_23D1NA_15105	3.0733	0.5	0.688945	0.999104	2.61979	Post
gene_23D1NA_1221557	2.14688	0.5	0.590842	0.998238	2.10224	Active		gene_23D1NA_1204945	2.12586	0.5	0.542126	0.998789	2.08805	Active		gene_23D1NA_1510701	2.29737	0.393864	0.646646	0.999123	2.54421	Post
gene_23D1NA_1221860	1.71266	0.334643	0.602653	0.998321	2.35554	Active		gene_23D1NA_1205010	2.90195	0.488528	0.660761	0.998512	2.57051	Active		gene_23D1NA_1511001	2.54305	0.5	0.619108	0.998829	2.34656	Post
gene_23D1NA_1222029	2.05545	0.5	0.855306	0.998759	2.03945	Active		gene_23D1NA_1205048	2.39236	0.5	0.583956	0.998751	2.25844	Active		gene_23D1NA_1511618	3.84187	0.367654	0.843493	0.999347	3.38539	Post
gene_23D1NA_1222093	3.84701	0.5	0.813479	0.998366	2.94374	Active		gene_23D1NA_1205345	5.6731	0.5	1.56142	0.999631	3.50414	Active		gene_23D1NA_1511805	9.46316	0.5	1.11022	0.999547	4.24232	Post
gene_23D1NA_1222123	2.19922	0.5	0.599949	0.998308	2.13699	Active		gene_23D1NA_120565	3.05679	0.442434	0.759584	0.999005	2.78848	Active		gene_23D1NA_1512015	4.05637	0.5	0.792926	0.999082	3.02019	Post
gene_23D1NA_1222457	1.83236	0.345584	0.622892	0.998341	2.4066	Active		gene_23D1NA_1205860	3.89397	0.5	1.26253	0.999521	2.96124	Active		gene_23D1NA_1512473	2.02836	0.346902	0.623042	0.998879	2.54771	Post
gene_23D1NA_1222472	4.17034	0.48277	0.855074	0.998761	3.11076	Active		gene_23D1NA_120598	4.19158	0.5	0.789416	0.999165	3.06749	Active		gene_23D1NA_15125	4.67803	0.5	0.846778	0.999348	3.2259	Post
gene_23D1NA_1222592	2.22124	0.5	0.60372	0.998323	2.15137	Active		gene_23D1NA_120634	2.34311	0.5	0.576548	0.998738	2.22843	Active		gene_23D1NA_1512748	2.37805	0.5	0.64118	0.99907	2.24978	Post
gene_23D1NA_1222619	2.755	0.5	0.685643	0.998154	2.46205	Active		gene_23D1NA_1206546	4.11069	0.5	0.782129	0.999218	3.03938	Active		gene_23D1NA_1513133	1.9497	0.315146	0.616591	0.998797	2.62916	Post
gene_23D1NA_122273	2.01797	0.451131	0.601077	0.998317	2.16129	Active		gene_23D1NA_1207036	4.10399	0.5	0.781519	0.999222	3.03703	Active		gene_23D1NA_1513230	3.90473	0.5	0.778569	0.998945	2.96522	Post
gene_23D1NA_1222853	2.93392	0.5	0.7097	0.99827	2.55283	Active		gene_23D1NA_1207134	2.4444	0.5	0.591638	0.998762	2.28948	Active		gene_23D1NA_1513925	10.775	0.5	1.15729	0.99956	4.42961	Post
gene_23D1NA_1222926	8.86506	0.5	1.12499	0.998982	4.14813	Active		gene_23D1NA_1207254	2.21411	0.5	0.577977	0.99874	2.14673	Active		gene_23D1NA_1513974	2.4998	0.5	0.612839	0.998751	2.32181	Post
gene_23D1NA_1223708	2.24377	0.5	0.607541	0.998333	2.16593	Active		gene_23D1NA_1207888	6.67804	0.5	0.999613	0.999479	3.73943	Active		gene_23D1NA_1514109	5.00518	0.5	0.872339	0.99933	3.32342	Post
gene_23D1NA_1224310	9.1953	0.5	1.13806	0.998739	4.2009	Active		gene_23D1NA_1207898	6.13878	0.5	0.932886	0.999378	3.61795	Active		gene_23D1NA_1514550	5.37967	0.5	0.899615	0.999267	3.42752	Post
gene_23D1NA_1224477	3.96181	0.5	0.824729	0.998571	2.98616	Active		gene_23D1NA_1208069	7.835	0.5	1.02435	0.999113	3.96993	Active		gene_23D1NA_1514748	3.22533	0.5	0.706915	0.998975	2.68945	Post
gene_23D1NA_1224847	1.28584	0.320705	0.508549	0.998005	2.00339	Active		gene_23D1NA_1208418	8.36419	0.5	1.04868	0.99899	4.06423	Active		gene_23D1NA_151478	2.87701	0.206219	0.889406	0.999316	3.80232	Post
gene_23D1NA_1225179	2.91229	0.5	0.706869	0.998235	2.54216	Active		gene_23D1NA_120862	4.79266	0.5	0.879411	0.999127	3.26083	Active		gene_23D1NA_1515414	2.13988	0.5	0.556494	0.998389	2.09753	Post
gene_23D1NA_1225230	2.85516	0.310304	0.785697	0.998272	3.20182	Active		gene_23D1NA_1208910	2.40377	0.5	0.585652	0.998754	2.2653	Active		gene_23D1NA_151561	2.10769	0.5	0.533118	0.998165	2.07566	Post
gene_23D1NA_1225231	1.34865	0.29687	0.528494	0.997942	2.18361	Active		gene_23D1NA_1208916	3.23214	0.5	0.692944	0.998541	2.69249	Active		gene_23D1NA_151588	2.38152	0.5	0.554178	0.998364	2.25188	Post
gene_23D1NA_1225233	2.67801	0.5	0.674822	0.998249	2.42116	Active		gene_23D1NA_1208985	2.64185	0.37578	0.963609	0.999513	2.81358	Active		gene_23D1NA_1516329	21.0987	0.5	1.66132	0.99748	5.39908	Post
gene_23D1NA_1225234	2.47753	0.5	0.645168	0.998367	2.3089	Active		gene_23D1NA_120909	3.32777	0.356357	1.04839	0.99899	3.22316	Active		gene_23D1NA_1516330	12.2172	0.345584	1.26889	0.999179	5.14374	Post
gene_23D1NA_1225322	1.78031	0.434879	0.565857	0.997904	2.03344	Active		gene_23D1NA_1209155	3.96634	0.5	0.768781	0.999137	2.98781	Active		gene_23D1NA_1517244	4.51394	0.5	0.83328	0.999343	3.17439	Post
gene_23D1NA_1225350	2.89326	0.5	0.704361	0.998209	2.5327	Active		gene_23D1NA_1209312	2.49816	0.5	0.599421	0.998767	2.32086	Active		gene_23D1NA_1517326	2.53943	0.228122	0.859774	0.99934	3.47663	Post
gene_23D1NA_1225462	4.24747	0.5	0.980233	0.999344	3.0866	Active		gene_23D1NA_1209351	4.90213	0.5	0.848182	0.998593	3.29341	Active		gene_23D1NA_1517343	12.3187	1.97554	0.736341	0.998744	2.64053	Post
gene_23D1NA_1225710	7.57589	0.5	1.06814	0.997988	3.92142	Active		gene_23D1NA_120936	3.48065	0.5	0.720255	0.998711	2.79936	Active		gene_23D1NA_1517826	1.6518	0.312212	0.562909	0.99846	2.40344	Post
gene_23D1NA_1225769	3.35142	0.5	0.760653	0.998672	2.74477	Active		gene_23D1NA_1209455	2.09609	0.5	0.537168	0.998795	2.0677	Active		gene_23D1NA_1518428	4.4554	0.5	0.828347	0.999341	3.15556	Post
gene_23D1NA_1225933	11.7991	0.5	1.28912	0.997186	4.56061	Active		gene_23D1NA_1209523	4.21489	0.5	0.791491	0.999149	3.07549	Active		gene_23D1NA_1518763	3.27381	0.5	0.712479	0.998928	2.71097	Post
gene_23D1NA_1226244	5.74465	0.5	0.965687	0.999418	3.52222	Active		gene_23D1NA_1209595	2.41787	0.5	0.587739	0.998757	2.27373	Active		gene_23D1NA_1519347	20.61	0.5	2.06839	0.999996	5.36527	Post
gene_23D1NA_1226988	10.3235	0.5	1.17903	0.997986	4.36786	Active		gene_23D1NA_1209880	2.12586	0.5	0.542126	0.998789	2.08805	Active		gene_23D1NA_1519567	2.0818	0.5	0.546612	0.998282	2.05783	Post
gene_23D1NA_1227241	4.72321	0.5	0.89176	0.998423	3.23977	Active		gene_23D1NA_1210569	2.11983	0.5	0.541127	0.99879	2.08395	Active		gene_23D1NA_1519603	2.09725	0.5	0.549264	0.998311	2.0685	Post
gene_23D1NA_1227246	2.46534	0.401215	0.705218	0.998216	2.61934	Active		gene_23D1NA_1210570	2.67299	0.5	0.623743	0.998633	2.41845	Active		gene_23D1NA_1520221	1.02398	0.193741	0.508057	0.99802	2.40199	Post
gene_23D1NA_1227264	3.77909	0.5	0.80666	0.998262	2.91804	Active		gene_23D1NA_1210572	3.21314	0.5	0.690778	0.998531	2.68399	Active		gene_23D1NA_1520295	5.75039	0.5	0.924778	0.999182	3.52366	Post
gene_23D1NA_1227416	1.02913	0.242817	0.546374	0.997826	2.08348	Active		gene_23D1NA_1210765	3.12169	0.5	0.680184	0.9985	2.64233	Active		gene_23D1NA_1520339	2.247	0.5	0.839947	0.999346	2.168	Post
gene_23D1NA_122773	2.43816	0.5	0.672665	0.99827	2.28579	Active		gene_23D1NA_1210794	2.36005	0.5	0.773946	0.999173	2.23882	Active		gene_23D1NA_1521298	2.27626	0.5	0.578785	0.998523	2.18667	Post
gene_23D1NA_1227808	4.95795	0.331241	1.23111	0.996909	3.90379	Active		gene_23D1NA_1211044	5.09597	0.5	0.862776	0.998793	3.34936	Active		gene_23D1NA_1521687	4.99592	0.5	0.871639	0.99933	3.32075	Post
gene_23D1NA_1228093	6.47793	1.58534	1.1158	0.99905	2.03074	Active		gene_23D1NA_1211086	2.30847	0.5	0.571254	0.998736	2.20693	Active		gene_23D1NA_1521708	2.80256	0.5	0.654802	0.999164	2.48675	Post
gene_23D1NA_1228296	10.6681	0.321983	1.3023	0.997332	5.05017	Active		gene_23D1NA_1211090	3.95124	0.5	0.767358	0.999116	2.9823	Active		gene_23D1NA_1521709	6.61147	0.5	0.977294	0.999525	3.72497	Post
gene_23D1NA_1228297	7.86162	0.844929	1.68771	0.996895	3.21792	Active		gene_23D1NA_1211092	4.48019	0.5	1.10459	0.99934	3.16356	Active		gene_23D1NA_1521800	22.7366	0.547147	1.91313	0.999923	5.37695	Post
gene_23D1NA_1228488	3.49353	0.5	0.776565	0.998423	2.80468	Active		gene_23D1NA_1211217	2.18839	0.5	0.552342	0.998772	2.12987	Active		gene_23D1NA_1521872	6.82737	0.710638	0.861401	0.999338	3.26414	Post
gene_23D1NA_1228691	2.19922	0.365735	0.68034	0.998197	2.58812	Active		gene_23D1NA_1211306	2.06017	0.5	0.531103	0.998779	2.04276	Active		gene_23D1NA_1521896	2.49711	0.5	0.612446	0.998746	2.32026	Post
gene_23D1NA_1228760	7.51328	0.5	1.06511	0.99802	3.90944	Active		gene_23D1NA_1211337	8.33539	0.5	1.10973	0.999331	4.05925	Active		gene_23D1NA_1522088	1.86136	0.313578	0.567458	0.998478	2.56946	Post
gene_23D1NA_1228811	2.3797	0.5	0.637067	0.99835	2.25078	Active		gene_23D1NA_1211971	20.7634	0.5	2.40443	1	5.37597	Active		gene_23D1NA_1522315	3.98191	0.5	0.785942	0.999013	2.99346	Post
gene_23D1NA_1228826	4.58573	0.5	0.880531	0.998481	3.19715	Active		gene_23D1NA_1212142	2.08155	0.5	0.534724	0.998788	2.05766	Active		gene_23D1NA_1523370	2.70684	0.5	0.642001	0.999077	2.43661	Post
gene_23D1NA_1229220	3.40392	0.5	1.09337	0.998631	2.7672	Active		gene_23D1NA_1212240	2.42623	0.5	0.802458	0.998976	2.27872	Active		gene_23D1NA_1523430	3.73358	0.459713	0.78621	0.999016	3.02175	Post
gene_23D1NA_1229350	9.68	0.5	1.15632	0.998382	4.27501	Active		gene_23D1NA_1212494	2.27855	0.5	0.566625	0.998741	2.18811	Active		gene_23D1NA_1524109	4.50853	0.5	0.832826	0.999343	3.17266	Post
gene_23D1NA_1229369	4.87133	0.5	0.903481	0.998504	3.28431	Active		gene_23D1NA_121250	3.33969	0.5	0.981956	0.999588	2.73971	Active		gene_23D1NA_1524268	3.06304	0.5	0.687702	0.99911	2.61496	Post
gene_23D1NA_1229660	9.11978	0.5	1.42109	0.996566	4.189	Active		gene_23D1NA_1212755	5.33865	0.5	0.880293	0.999143	3.41647	Active		gene_23D1NA_1524964	13.1253	0.450726	1.65923	0.99744	4.86396	Post
gene_23D1NA_1230019	3.71859	0.5	0.800481	0.998193	2.89475	Active		gene_23D1NA_1212950	4.26046	0.5	0.795516	0.999097	3.09101	Active		gene_23D1NA_1524967	8.31339	0.447899	1.08112	0.99955	4.21419	Post
gene_23D1NA_12301	1.00277	0.248931	0.529158	0.997937	2.01018	Active		gene_23D1NA_1213079	3.66973	0.5	0.739856	0.998786	2.87568	Active		gene_23D1NA_1525125	3.09537	0.5	0.691604	0.999092	2.63011	Post
gene_23D1NA_1230278	2.44399	0.499596	0.640255	0.998357	2.2904	Active		gene_23D1NA_1213234	6.06517	0.5	0.928345	0.99939	3.60055	Active		gene_23D1NA_1525530	2.99321	0.5	0.679143	0.999149	2.58169	Post
gene_23D1NA_1230329	3.69894	0.36838	1.09982	0.998842	3.32784	Active		gene_23D1NA_1213662	2.02305	0.5	0.790863	0.999154	2.01653	Active		gene_23D1NA_1526663	3.54185	0.5	0.741916	0.998739	2.8245	Post
gene_23D1NA_1230529	6.27845	0.5	0.998882	0.999261	3.65041	Active		gene_23D1NA_1213784	2.81552	0.439604	0.679706	0.9985	2.67912	Active		gene_23D1NA_1526710	2.65036	0.5	0.634253	0.999004	2.40619	Post
gene_23D1NA_1230595	3.57295	0.5	0.785178	0.99828	2.83712	Active		gene_23D1NA_1214054	3.99814	0.5	0.997752	0.999496	2.99933	Active		gene_23D1NA_1526778	4.49203	0.5	0.831441	0.999342	3.16737	Post
gene_23D1NA_1230854	3.28501	0.48418	0.763175	0.998644	2.76228	Active		gene_23D1NA_1214273	3.28501	0.5	0.698913	0.998578	2.7159	Active		gene_23D1NA_1526779	3.27654	0.5	0.712791	0.998925	2.71217	Post
gene_23D1NA_1231011	3.15758	0.379478	0.806723	0.998263	3.05673	Active		gene_23D1NA_121443	2.29608	0.5	0.569343	0.998738	2.19917	Active		gene_23D1NA_1526805	4.10785	0.5	0.797681	0.99913	3.03838	Post
gene_23D1NA_1231098	1.67824	0.371862	0.581341	0.998118	2.17411	Active		gene_23D1NA_1214797	9.71655	0.5	1.10402	0.99934	4.28044	Active		gene_23D1NA_1527108	3.13517	0.5	0.696355	0.999063	2.64854	Post
gene_23D1NA_1231146	1.6551	0.31505	0.595187	0.998271	2.39326	Active		gene_23D1NA_1215021	2.46534	0.43822	0.633445	0.998566	2.49206	Active		gene_23D1NA_1527450	1.58213	0.353696	0.538083	0.998201	2.16128	Post
gene_23D1NA_1231316	2.35347	0.5	0.625642	0.998341	2.23479	Active		gene_23D1NA_1215300	2.14688	0.5	0.54559	0.998785	2.10224	Active		gene_23D1NA_1528192	1.18467	0.288182	0.460786	0.997593	2.03943	Post
gene_23D1NA_1231626	2.27334	0.144864	1.00122	0.999255	3.97205	Active		gene_23D1NA_1215472	4.53307	0.5	1.02173	0.999155	3.18049	Active		gene_23D1NA_1528863	4.81581	0.5	0.857755	0.999341	3.26778	Post
gene_23D1NA_1231952	14.3927	0.466166	1.52535	0.999136	4.94835	Active		gene_23D1NA_121554	10.9917	0.5	1.47378	0.998412	4.45835	Active		gene_23D1NA_1528908	4.8005	0.5	0.85655	0.999342	3.26318	Post
gene_23D1NA_1232046	2.03928	0.5	0.571439	0.997971	2.02806	Active		gene_23D1NA_1215813	2.29041	0.465512	0.590759	0.998761	2.29871	Active		gene_23D1NA_1528964	2.08252	0.35516	0.629284	0.998958	2.55179	Post
gene_23D1NA_1232217	2.01217	0.5	0.566398	0.99791	2.00875	Active		gene_23D1NA_1215913	1.59455	0.324526	0.538293	0.998794	2.29674	Active		gene_23D1NA_1529852	3.09851	0.5	0.691981	0.99909	2.63158	Post
gene_23D1NA_1232684	12.6227	0.5	1.24871	0.997804	4.65795	Active		gene_23D1NA_1216535	2.36131	0.5	0.579302	0.998743	2.23959	Active		gene_23D1NA_1529865	2.46572	0.5	0.607829	0.998689	2.30201	Post
gene_23D1NA_1233155	7.02626	0.5	1.43538	0.997031	3.81276	Active		gene_23D1NA_1216651	6.7113	0.5	0.966409	0.999531	3.74659	Active		gene_23D1NA_1529970	2.53135	0.5	0.617422	0.998808	2.33991	Post
gene_23D1NA_1233313	2.93462	0.5	1.28124	0.997459	2.55317	Active		gene_23D1NA_1216691	2.31456	0.5	0.57219	0.998735	2.21074	Active		gene_23D1NA_1530360	2.44882	0.5	0.605322	0.998667	2.29209	Post
gene_23D1NA_1233440	13.7498	1.03937	1.05939	0.998097	3.72563	Active		gene_23D1NA_1216769	3.52615	0.5	0.725061	0.998724	2.81809	Active		gene_23D1NA_1530377	1.70834	0.249143	0.620014	0.998841	2.77755	Post
gene_23D1NA_1233466	4.43366	0.815562	0.820381	0.998496	2.44263	Active		gene_23D1NA_1216899	2.4866	0.5	0.597761	0.99877	2.31418	Active		gene_23D1NA_1530421	3.09041	0.14915	1.27243	0.999168	4.37296	Post
gene_23D1NA_123361	1.58711	0.291205	0.606761	0.998331	2.4463	Active		gene_23D1NA_1217004	2.53046	0.5	0.604027	0.998753	2.3394	Active		gene_23D1NA_1530490	2.01316	0.5	0.534605	0.998176	2.00946	Post
gene_23D1NA_1233958	4.40369	0.5	0.865106	0.998669	3.13871	Active		gene_23D1NA_1217027	4.32062	0.5	0.800768	0.999006	3.11124	Active		gene_23D1NA_1530608	4.1149	0.384523	1.184	0.999449	3.41972	Post
gene_23D1NA_1234327	2.93909	0.5	0.710374	0.998278	2.55537	Active		gene_23D1NA_1217038	18.3416	0.5	1.32929	0.998911	5.19705	Active		gene_23D1NA_1530885	9.5509	0.5	1.11359	0.999545	4.25564	Post
gene_23D1NA_1234348	2.51565	0.432478	0.694856	0.998137	2.54023	Active		gene_23D1NA_1217044	6.10174	0.5	0.930608	0.999384	3.60922	Active		gene_23D1NA_1531520	2.75098	0.5	0.647954	0.999135	2.45994	Post
gene_23D1NA_1234357	4.98523	0.393502	1.06733	0.997997	3.66322	Active		gene_23D1NA_1217495	4.55753	0.5	0.820788	0.998652	3.18825	Active		gene_23D1NA_1531558	2.86891	0.5	0.663441	0.999171	2.5205	Post
gene_23D1NA_123441	2.18839	0.5	0.598081	0.998293	2.12987	Active		gene_23D1NA_1217707	2.94779	0.632017	0.577979	0.99874	2.2216	Active		gene_23D1NA_1531602	7.61748	0.331117	1.13938	0.999546	4.5239	Post
gene_23D1NA_1234441	2.02227	0.5	0.568283	0.99793	2.01598	Active		gene_23D1NA_1217876	4.21437	0.5	1.13132	0.999206	3.07532	Active		gene_23D1NA_1531617	4.30252	0.5	0.815157	0.999268	3.10518	Post
gene_23D1NA_1234483	27.9735	0.5	1.50622	0.999187	5.80599	Active		gene_23D1NA_1217893	2.32685	0.5	0.574071	0.998734	2.21838	Active		gene_23D1NA_1532070	2.79538	0.5	0.653855	0.999163	2.48304	Post
gene_23D1NA_123477	2.14688	0.5	0.590842	0.998238	2.10224	Active		gene_23D1NA_1218117	3.36283	0.5	0.707539	0.998642	2.74968	Active		gene_23D1NA_1532098	11.0659	0.5102	1.67215	0.997691	4.43891	Post
gene_23D1NA_1235181	2.14688	0.5	0.590842	0.998238	2.10224	Active		gene_23D1NA_1218360	10.452	0.5	1.13071	0.999209	4.38571	Active		gene_23D1NA_1532260	3.21215	0.5	0.705389	0.998988	2.68354	Post
gene_23D1NA_1235261	3.05926	0.5	0.725711	0.998475	2.61318	Active		gene_23D1NA_1218392	3.3377	0.5	0.704773	0.998621	2.73885	Active		gene_23D1NA_1533150	4.18095	0.5	0.804336	0.999198	3.06383	Post
gene_23D1NA_123528	2.7829	0.495166	0.849804	0.998786	2.49061	Active		gene_23D1NA_1218720	2.96819	0.5	0.709186	0.998652	2.56958	Active		gene_23D1NA_1533235	2.61569	0.5	0.643298	0.99909	2.38719	Post
gene_23D1NA_1235444	1.64541	0.399624	0.564335	0.997888	2.04173	Active		gene_23D1NA_1218771	4.75788	0.5	0.83695	0.998543	3.25032	Active		gene_23D1NA_1533236	3.69271	0.5	0.75757	0.998784	2.88468	Post
gene_23D1NA_123552	5.94065	0.5	0.978251	0.999356	3.57062	Active		gene_23D1NA_1218801	2.01217	0.5	0.522849	0.998749	2.00875	Active		gene_23D1NA_1533887	2.16547	0.525148	0.507282	0.998017	2.04389	Post
gene_23D1NA_1235632	8.66226	0.5	1.27122	0.997866	4.11474	Active		gene_23D1NA_1219106	3.48065	0.5	0.720255	0.998711	2.79936	Active		gene_23D1NA_1534346	2.70583	0.5	0.641863	0.999076	2.43607	Post
gene_23D1NA_1235998	3.0091	0.5	0.719383	0.998392	2.58933	Active		gene_23D1NA_1219156	7.09137	0.5	0.987073	0.999582	3.82607	Active		gene_23D1NA_1534375	3.83313	0.950877	0.570646	0.99849	2.01119	Post
gene_23D1NA_1236014	8.96442	0.5	1.28515	0.997325	4.16421	Active		gene_23D1NA_1219296	3.08667	0.5	0.676052	0.998501	2.62605	Active		gene_23D1NA_1534826	3.15178	0.5	0.698322	0.999047	2.65617	Post
gene_23D1NA_1236635	3.52615	0.395891	0.840469	0.998771	3.15492	Active		gene_23D1NA_121979	3.23214	0.5	0.692944	0.998541	2.69249	Active		gene_23D1NA_1535357	3.95844	0.5	0.783714	0.998992	2.98493	Post
gene_23D1NA_1236677	1.93612	0.3801	0.628168	0.998341	2.34872	Active		gene_23D1NA_1220264	3.08667	0.5	0.676052	0.998501	2.62605	Active		gene_23D1NA_1536632	1.80105	0.405763	0.556245	0.998387	2.15013	Post
gene_23D1NA_1236862	2.86441	0.5	0.750757	0.998705	2.51824	Active		gene_23D1NA_1220706	4.58429	0.5	0.822986	0.998627	3.1967	Active		gene_23D1NA_1537243	1.26406	0.308192	0.478714	0.997807	2.03616	Post
gene_23D1NA_1236911	1.43247	0.341239	0.539032	0.997866	2.06965	Active		gene_23D1NA_1220720	9.68	0.5	1.10264	0.999343	4.27501	Active		gene_23D1NA_1537773	1.49666	0.302714	0.53245	0.99816	2.30572	Post
gene_23D1NA_1236939	4.05432	0.927642	0.605104	0.998327	2.12782	Active		gene_23D1NA_1220949	4.00172	0.5	0.772095	0.99916	3.00062	Active		gene_23D1NA_1538136	3.80818	0.392872	0.828481	0.999341	3.27697	Post
gene_23D1NA_1237055	2.41177	0.327013	0.724498	0.998459	2.88267	Active		gene_23D1NA_1221180	2.77918	0.5	0.637831	0.998548	2.47466	Active		gene_23D1NA_1538448	8.81172	0.563886	1.04681	0.999357	3.96595	Post
gene_23D1NA_1237194	6.21427	0.515596	0.985633	0.999313	3.59127	Active		gene_23D1NA_1221215	2.15661	0.5	0.547183	0.998783	2.10877	Active		gene_23D1NA_1538558	8.99785	0.5	1.09176	0.999583	4.16958	Post
gene_23D1NA_1237252	3.05179	0.5	1.0178	0.999194	2.60965	Active		gene_23D1NA_1221557	2.14688	0.5	0.54559	0.998785	2.10224	Active		gene_23D1NA_1538826	8.50963	0.5	1.07125	0.999504	4.0891	Post
gene_23D1NA_1237610	2.18839	0.5	0.598081	0.998293	2.12987	Active		gene_23D1NA_1222029	2.05545	0.5	0.780415	0.999221	2.03945	Active		gene_23D1NA_1539120	3.19233	0.5	0.703082	0.999007	2.67461	Post
gene_23D1NA_1237699	3.31052	0.5	0.755947	0.998706	2.72706	Active		gene_23D1NA_1222093	3.84701	0.5	0.757396	0.998975	2.94374	Active		gene_23D1NA_1539569	12.9305	0.5	1.22226	0.99938	4.6927	Post
gene_23D1NA_1237877	3.77434	0.5	0.806179	0.998257	2.91623	Active		gene_23D1NA_1222123	2.19922	0.394057	0.618227	0.998675	2.48052	Active		gene_23D1NA_1539593	3.26593	0.5	0.71158	0.998935	2.70749	Post
gene_23D1NA_1238108	4.99708	0.5	0.91314	0.998671	3.32108	Active		gene_23D1NA_1222472	4.17034	0.5	0.787516	0.999179	3.06016	Active		gene_23D1NA_1539844	5.22561	1.08382	0.786904	0.999022	2.26948	Post
gene_23D1NA_1238249	1.69524	0.332208	0.599774	0.998307	2.35133	Active		gene_23D1NA_122257	2.01797	0.500351	0.523622	0.998754	2.01189	Active		gene_23D1NA_1540027	2.99321	0.396925	0.73915	0.998732	2.91475	Post
gene_23D1NA_1238253	4.62024	0.5	1.12309	0.999012	3.20797	Active		gene_23D1NA_1222592	2.22124	0.5	0.557606	0.998758	2.15137	Active		gene_23D1NA_1540656	5.47443	0.5	1.38121	0.999936	3.45271	Post
gene_23D1NA_1238559	2.12733	0.394854	0.65464	0.998379	2.42965	Active		gene_23D1NA_1222619	2.755	0.5	0.634666	0.998557	2.46205	Active		gene_23D1NA_1540786	2.63242	0.5	0.63176	0.998981	2.39639	Post
gene_23D1NA_1238907	3.25496	0.356417	0.856822	0.998748	3.191	Active		gene_23D1NA_122273	2.01797	0.5	0.523855	0.998756	2.0129	Active		gene_23D1NA_154104	4.83055	0.952254	0.629706	0.998962	2.34277	Post
gene_23D1NA_1239150	2.04386	0.5	0.812782	0.998353	2.0313	Active		gene_23D1NA_1222853	2.93392	0.5	0.657518	0.998514	2.55283	Active		gene_23D1NA_1541230	4.95895	0.462365	0.849963	0.999347	3.42293	Post
gene_23D1NA_1239633	2.54546	0.5	0.655466	0.998376	2.34793	Active		gene_23D1NA_1222926	8.86506	0.5	1.07023	0.999163	4.14813	Active		gene_23D1NA_1542171	2.67434	0.370092	0.710498	0.998945	2.85323	Post
gene_23D1NA_1239857	3.47387	0.140282	1.18658	0.99779	4.63015	Active		gene_23D1NA_1223708	2.24377	0.5	0.561176	0.998748	2.16593	Active		gene_23D1NA_1542261	2.62064	0.5	0.630114	0.998965	2.38992	Post
gene_23D1NA_1239858	2.05949	0.5	0.575156	0.998026	2.04229	Active		gene_23D1NA_1224310	9.1953	0.385717	1.13696	0.999198	4.57528	Active		gene_23D1NA_1543125	5.09903	0.434879	0.916473	0.99918	3.55154	Post
gene_23D1NA_1239859	5.57458	0.5	0.954406	0.999406	3.47886	Active		gene_23D1NA_1224477	3.96181	0.5	0.768355	0.99913	2.98616	Active		gene_23D1NA_154365	2.01328	0.451686	0.566722	0.998475	2.15616	Post
gene_23D1NA_1239860	3.11607	0.30936	0.836013	0.998727	3.33237	Active		gene_23D1NA_1224625	2.58463	0.5	0.611634	0.998724	2.36996	Active		gene_23D1NA_1543919	4.15699	0.5	0.802168	0.999177	3.05554	Post
gene_23D1NA_1239861	6.6395	0.5	1.01964	0.999179	3.73107	Active		gene_23D1NA_1225179	2.91229	0.5	0.654823	0.998516	2.54216	Active		gene_23D1NA_1544554	10.01	0.5	1.96955	0.997596	4.32337	Post
gene_23D1NA_1239862	4.74741	0.5	1.09617	0.998722	3.24714	Active		gene_23D1NA_122518	5.34358	0.5	0.880641	0.999149	3.41781	Active		gene_23D1NA_1545583	2.5942	0.5	0.626397	0.998923	2.37529	Post
gene_23D1NA_1240329	2.60272	0.5	0.663944	0.998351	2.38002	Active		gene_23D1NA_1225230	2.85516	0.5	0.647618	0.998519	2.51357	Active		gene_23D1NA_1545613	3.40405	0.5	0.727056	0.998815	2.76725	Post
gene_23D1NA_1240574	2.76421	0.5	0.686919	0.998152	2.46687	Active		gene_23D1NA_1225233	2.67801	0.5	0.624421	0.998629	2.42116	Active		gene_23D1NA_1545823	2.43191	0.5	0.602797	0.998652	2.28209	Post
gene_23D1NA_1240874	2.25433	0.5	0.669685	0.998298	2.1727	Active		gene_23D1NA_1225234	2.47753	0.5	0.596453	0.998768	2.3089	Active		gene_23D1NA_1546593	2.21466	0.34865	0.652341	0.999162	2.66723	Post
gene_23D1NA_1241447	2.00097	0.5	0.564296	0.997887	2.0007	Active		gene_23D1NA_1225350	2.89326	0.5	0.652437	0.998517	2.5327	Active		gene_23D1NA_1546600	2.31621	0.164774	0.871984	0.99933	3.8132	Post
gene_23D1NA_1241948	2.12586	0.5	0.587124	0.998191	2.08805	Active		gene_23D1NA_1225462	4.24747	0.5	0.906255	0.999451	3.0866	Active		gene_23D1NA_1547127	2.80893	0.5	0.655639	0.999165	2.49002	Post
gene_23D1NA_1242055	10.9197	1.2307	1.27947	0.997518	3.14938	Active		gene_23D1NA_1225641	3.10838	0.518606	0.987518	0.999581	2.58345	Active		gene_23D1NA_1547200	2.09725	0.5	0.549264	0.998311	2.0685	Post
gene_23D1NA_1242226	3.62111	0.5	0.790307	0.998215	2.85643	Active		gene_23D1NA_1225710	7.57589	0.434091	1.05218	0.999012	4.12535	Active		gene_23D1NA_1547353	4.00606	0.5	1.321	0.999425	3.00218	Post
gene_23D1NA_1242336	3.67069	0.5	0.795516	0.998195	2.87605	Active		gene_23D1NA_1225769	3.35142	0.5	0.706286	0.998633	2.74477	Active		gene_23D1NA_1547395	9.11341	0.5	1.24153	0.999344	4.18799	Post
gene_23D1NA_1242509	4.17034	0.5	0.844334	0.99878	3.06016	Active		gene_23D1NA_1225933	11.7991	0.5	1.23196	0.999052	4.56061	Active		gene_23D1NA_1548311	1.6952	0.371862	0.553299	0.998354	2.18862	Post
gene_23D1NA_1242582	4.28419	0.589615	0.887071	0.99844	2.86118	Active		gene_23D1NA_1226244	5.74465	0.5	0.907901	0.999451	3.52222	Active		gene_23D1NA_1548560	2.12715	0.5	0.55435	0.998366	2.08892	Post
gene_23D1NA_1242589	5.7203	0.74325	1.049	0.998469	2.94417	Active		gene_23D1NA_1226818	3.51084	0.5	0.72345	0.99872	2.81182	Active		gene_23D1NA_1549445	2.88124	0.5	0.665026	0.999172	2.52669	Post
gene_23D1NA_1242787	2.24055	0.5	0.81421	0.99838	2.16385	Active		gene_23D1NA_1226988	10.3235	0.5	1.1262	0.999231	4.36786	Active		gene_23D1NA_1550906	3.75977	0.5	0.764334	0.998825	2.91065	Post
gene_23D1NA_1243075	1.04118	0.236512	0.603187	0.998322	2.13823	Active		gene_23D1NA_1227241	4.72321	0.5	0.834201	0.998546	3.23977	Active		gene_23D1NA_1551051	4.15699	0.5	0.802168	0.999177	3.05554	Post
gene_23D1NA_1243163	1.95538	0.463564	0.627938	0.998341	2.07661	Active		gene_23D1NA_1227264	3.77909	0.5	0.750766	0.99889	2.91804	Active		gene_23D1NA_155135	5.41377	0.470577	1.12773	0.999539	3.52413	Post
gene_23D1NA_1243203	29.1549	0.5	1.51889	0.999046	5.86567	Active		gene_23D1NA_122773	2.43816	0.5	0.620454	0.998658	2.28579	Active		gene_23D1NA_1551612	2.86897	0.670639	0.558716	0.998414	2.09692	Post
gene_23D1NA_1243308	2.86076	0.5	0.700041	0.998175	2.5164	Active		gene_23D1NA_1227808	4.95795	0.5	1.10492	0.999339	3.30974	Active		gene_23D1NA_1552138	2.37926	0.5	0.594835	0.998605	2.25051	Post
gene_23D1NA_1243450	2.90504	0.5	0.75765	0.998705	2.53856	Active		gene_23D1NA_1227849	2.77833	0.5	0.637721	0.998548	2.47422	Active		gene_23D1NA_1552333	4.14225	0.5	0.800827	0.999163	3.05042	Post
gene_23D1NA_124404	3.96181	0.690776	0.708967	0.99826	2.51987	Active		gene_23D1NA_1227971	2.64606	0.5	0.620092	0.998661	2.40385	Active		gene_23D1NA_1552359	1.59162	0.166615	0.81371	0.999258	3.25591	Post
gene_23D1NA_1244095	2.0353	0.5	0.570703	0.99796	2.02524	Active		gene_23D1NA_1228296	10.6681	2.566	0.609922	0.998735	2.0557	Active		gene_23D1NA_1552360	2.21134	0.337044	0.654921	0.999164	2.71391	Post
gene_23D1NA_1244374	3.69603	0.5	0.79815	0.998185	2.88597	Active		gene_23D1NA_1228488	3.49353	0.5	0.721621	0.998715	2.80468	Active		gene_23D1NA_1552534	2.46672	0.32595	0.684561	0.999124	2.91987	Post
gene_23D1NA_1244441	1.23285	0.216675	0.639705	0.998356	2.50839	Active		gene_23D1NA_1228760	7.51328	0.5	1.0087	0.999354	3.90944	Active		gene_23D1NA_1552779	2.39675	0.5	0.597498	0.99862	2.26108	Post
gene_23D1NA_1244526	5.75075	0.476264	1.31919	0.998135	3.59392	Active		gene_23D1NA_1228811	2.3797	0.5	0.588463	0.998758	2.25078	Active		gene_23D1NA_1553128	10.2317	0.918274	0.928457	0.999183	3.47798	Post
gene_23D1NA_1244882	3.18202	0.424088	0.787663	0.99824	2.90751	Active		gene_23D1NA_1228825	12.4839	0.5	1.59857	0.995536	4.64199	Active		gene_23D1NA_1553346	2.10692	0.370445	0.627425	0.998936	2.5078	Post
gene_23D1NA_1245082	2.14688	0.5	0.590842	0.998238	2.10224	Active		gene_23D1NA_1228826	4.58573	0.5	0.823105	0.998626	3.19715	Active		gene_23D1NA_1553709	3.65076	0.137965	1.38919	0.999961	4.72582	Post
gene_23D1NA_1245137	6.94002	0.560858	0.999321	0.99926	3.62923	Active		gene_23D1NA_1229220	3.40392	0.5	0.993875	0.999531	2.7672	Active		gene_23D1NA_1553987	1.38524	0.33837	0.500381	0.997989	2.03346	Post
gene_23D1NA_1245233	2.02562	0.408141	0.629458	0.998341	2.31123	Active		gene_23D1NA_1229350	9.68	0.5	1.10264	0.999343	4.27501	Active		gene_23D1NA_1554299	3.13232	0.5	0.980711	0.999536	2.64723	Post
gene_23D1NA_1245364	5.17164	0.5	0.926129	0.998958	3.37062	Active		gene_23D1NA_1229369	4.87133	0.5	0.845811	0.998572	3.28431	Active		gene_23D1NA_1554522	3.7663	0.5	0.764986	0.998831	2.91315	Post
gene_23D1NA_1245365	2.92795	0.5	0.708921	0.99826	2.54989	Active		gene_23D1NA_1229660	9.11978	0.5	1.33114	0.998765	4.189	Active		gene_23D1NA_1554570	15.1295	0.5	1.27703	0.999152	4.91929	Post
gene_23D1NA_1245679	2.4866	0.449197	0.680115	0.998199	2.46876	Active		gene_23D1NA_1230019	3.71859	0.5	0.744767	0.998816	2.89475	Active		gene_23D1NA_1554579	6.26134	0.923707	0.914185	0.999179	2.76097	Post
gene_23D1NA_1246020	2.9627	0.459257	0.854104	0.998768	2.68954	Active		gene_23D1NA_1230223	2.15661	0.5	0.547183	0.998783	2.10877	Active		gene_23D1NA_1555333	36.6477	0.5	1.56454	0.998281	6.19565	Post
gene_23D1NA_1246054	2.02562	0.5	0.568907	0.997937	2.01837	Active		gene_23D1NA_1230278	2.44399	0.5	0.591577	0.998762	2.28924	Active		gene_23D1NA_1557793	3.82432	0.5	0.770737	0.998878	2.9352	Post
gene_23D1NA_124653	4.04377	0.5	0.832558	0.998694	3.0157	Active		gene_23D1NA_1230329	3.69894	0.5	0.958474	0.999467	2.88711	Active		gene_23D1NA_1558665	131.624	3.20715	1.90306	0.99997	5.35898	Post
gene_23D1NA_1247322	4.55753	0.5	0.878184	0.998508	3.18825	Active		gene_23D1NA_1230595	3.57295	0.5	0.729944	0.998737	2.83712	Active		gene_23D1NA_1558765	4.38791	0.5	1.2198	0.999383	3.13353	Post
gene_23D1NA_12474	6.13878	0.5	0.990502	0.999292	3.61795	Active		gene_23D1NA_1230854	3.28501	0.5	0.698913	0.998578	2.7159	Active		gene_23D1NA_1559066	5.62434	0.5	0.916413	0.99918	3.49168	Post
gene_23D1NA_1247422	14.2578	0.781192	1.13671	0.998768	4.18993	Active		gene_23D1NA_1231011	3.15758	0.5	0.684375	0.998502	2.65882	Active		gene_23D1NA_1559331	6.27322	0.5	0.957564	0.999407	3.64921	Post
gene_23D1NA_1247423	8.74988	0.138688	2.76549	1	5.97935	Active		gene_23D1NA_1231316	2.35347	0.5	0.578118	0.998741	2.23479	Active		gene_23D1NA_1559475	4.85467	0.5	0.860794	0.999339	3.27937	Post
gene_23D1NA_1248171	3.08667	0.726049	0.555747	0.997827	2.08791	Active		gene_23D1NA_1231520	2.22845	0.213367	0.830897	0.998549	3.38463	Active		gene_23D1NA_1559956	5.34757	0.5	1.09739	0.999573	3.41888	Post
gene_23D1NA_1248222	1.50804	0.252943	0.695412	0.99814	2.57579	Active		gene_23D1NA_1231626	2.27334	0.5	0.565814	0.998742	2.18481	Active		gene_23D1NA_1561216	4.72234	0.5	1.17055	0.999509	3.2395	Post
gene_23D1NA_1248400	2.29608	0.5	0.616274	0.998342	2.19917	Active		gene_23D1NA_1231952	14.3927	0.5	1.43688	0.99615	4.84726	Active		gene_23D1NA_1561487	2.82862	0.5	0.658216	0.999167	2.5001	Post
gene_23D1NA_1248444	3.05249	0.334643	0.807591	0.998273	3.18929	Active		gene_23D1NA_1232046	2.03928	0.5	0.527532	0.99877	2.02806	Active		gene_23D1NA_1562576	4.70687	0.5	0.849102	0.999348	3.23477	Post
gene_23D1NA_1248844	2.27267	0.5	0.612389	0.998342	2.18439	Active		gene_23D1NA_1232217	2.01217	0.5	0.522849	0.998749	2.00875	Active		gene_23D1NA_1562867	5.70965	0.38485	0.927814	0.999183	3.89103	Post
gene_23D1NA_124918	2.32522	0.5	0.621059	0.998341	2.21737	Active		gene_23D1NA_1232231	2.00895	0.5	0.572684	0.998735	2.00644	Active		gene_23D1NA_1564103	1.78375	0.310726	0.651693	0.999162	2.5212	Post
gene_23D1NA_1249212	2.3801	0.5	0.629914	0.998341	2.25102	Active		gene_23D1NA_1232684	12.6227	0.5	1.19884	0.99977	4.65795	Active		gene_23D1NA_1564490	7.2491	0.5	1.01175	0.99947	3.8578	Post
gene_23D1NA_1249226	3.01913	0.5	0.720656	0.998409	2.59413	Active		gene_23D1NA_1233155	7.02626	0.5	1.32236	0.999312	3.81276	Active		gene_23D1NA_1564548	4.67049	0.5	0.846168	0.999348	3.22357	Post
gene_23D1NA_124926	2.18839	0.5	0.598081	0.998293	2.12987	Active		gene_23D1NA_1233313	2.93462	0.5	1.1506	0.999286	2.55317	Active		gene_23D1NA_1564647	2.30856	0.146081	0.959884	0.99942	3.98215	Post
gene_23D1NA_1249998	2.08155	0.5	0.579173	0.998088	2.05766	Active		gene_23D1NA_1233314	2.0353	0.5	0.526848	0.998769	2.02524	Active		gene_23D1NA_1564746	4.9297	0.387445	0.937788	0.999206	3.66944	Post
gene_23D1NA_1250267	2.41787	0.5	0.635897	0.998348	2.27373	Active		gene_23D1NA_1233440	13.7498	0.5	1.27646	0.999819	4.78134	Active		gene_23D1NA_1564921	3.64292	0.5	0.752472	0.998769	2.86509	Post
gene_23D1NA_125029	2.62354	0.5	0.666982	0.998323	2.39151	Active		gene_23D1NA_1233445	3.21023	0.5	1.10604	0.999337	2.68268	Active		gene_23D1NA_1565326	8.6468	0.5	1.07714	0.999531	4.11217	Post
gene_23D1NA_125039	3.03945	0.5	0.838402	0.998751	2.60381	Active		gene_23D1NA_1233466	4.43366	0.779853	0.828329	0.998567	2.50722	Active		gene_23D1NA_1565466	2.84302	0.5	0.660092	0.999168	2.50743	Post
gene_23D1NA_1250734	3.39333	0.5	0.765415	0.998618	2.7627	Active		gene_23D1NA_123361	1.58711	0.325619	0.561692	0.998746	2.28515	Active		gene_23D1NA_1565573	144.935	4.41773	1.71313	0.999234	5.03595	Post
gene_23D1NA_1250794	2.29041	0.496505	0.617726	0.998342	2.20573	Active		gene_23D1NA_1233929	58.7824	0.5	1.69651	0.996475	6.87731	Active		gene_23D1NA_1565738	5.75194	0.5	0.938058	0.999209	3.52405	Post
gene_23D1NA_1250997	2.95473	0.731779	0.570492	0.997957	2.01355	Active		gene_23D1NA_1233958	4.40369	0.5	0.807905	0.998875	3.13871	Active		gene_23D1NA_1565745	1.15402	0.0679048	0.85481	0.999343	4.08701	Post
gene_23D1NA_1250998	1.53512	0.364456	0.553557	0.997822	2.07454	Active		gene_23D1NA_1234327	2.93909	0.5	0.65816	0.998514	2.55537	Active		gene_23D1NA_1565746	1.60084	0.298285	0.554065	0.998363	2.42407	Post
gene_23D1NA_1251375	3.39333	0.5	0.765415	0.998618	2.7627	Active		gene_23D1NA_123441	2.18839	0.5	0.552342	0.998772	2.12987	Active		gene_23D1NA_1566091	3.49088	0.32678	0.814937	0.999266	3.4172	Post
gene_23D1NA_1251496	5.41904	0.257535	1.13147	0.998872	4.39519	Active		gene_23D1NA_1234441	2.02227	0.5	0.5246	0.998761	2.01598	Active		gene_23D1NA_15665	3.08139	0.283857	0.733943	0.998763	3.44034	Post
gene_23D1NA_1251897	5.04213	0.5	0.916537	0.998742	3.33403	Active		gene_23D1NA_1234483	27.9735	0.5	1.46891	0.998231	5.80599	Active		gene_23D1NA_1566734	2.72589	0.5	0.644581	0.999102	2.44673	Post
gene_23D1NA_1251902	2.20468	0.5	0.600887	0.998316	2.14057	Active		gene_23D1NA_123477	2.14688	0.5	0.54559	0.998785	2.10224	Active		gene_23D1NA_1567730	7.26955	0.404404	1.06188	0.999451	4.168	Post
gene_23D1NA_1251963	2.22124	0.488149	0.61185	0.998343	2.18597	Active		gene_23D1NA_1235181	2.14688	0.5	0.54559	0.998785	2.10224	Active		gene_23D1NA_1567929	2.74544	0.5	0.647211	0.999128	2.45703	Post
gene_23D1NA_1252467	5.87758	0.5	0.974258	0.999377	3.55522	Active		gene_23D1NA_1235209	9.36049	1.92443	0.787491	0.999179	2.28216	Active		gene_23D1NA_1567945	2.57657	0.5	0.6239	0.99889	2.36545	Post
gene_23D1NA_1252828	7.92902	0.5	1.12459	0.998988	3.98714	Active		gene_23D1NA_1235261	3.05926	0.5	0.672788	0.998501	2.61318	Active		gene_23D1NA_1568096	15.7933	0.5	1.2918	0.999157	4.98124	Post
gene_23D1NA_125337	2.24377	0.5	0.607541	0.998333	2.16593	Active		gene_23D1NA_123528	2.7829	0.5	0.775351	0.999184	2.47659	Active		gene_23D1NA_1568853	3.28367	0.5	0.713602	0.998918	2.71531	Post
gene_23D1NA_1253604	1.14464	0.213399	0.615489	0.998342	2.42327	Active		gene_23D1NA_1235632	8.66226	0.5	1.19798	0.999782	4.11474	Active		gene_23D1NA_1569356	3.93374	0.5	0.781356	0.99897	2.9759	Post
gene_23D1NA_1253680	1.86532	0.44515	0.576084	0.99804	2.06706	Active		gene_23D1NA_1235998	3.0091	0.5	0.666747	0.998506	2.58933	Active		gene_23D1NA_1570048	4.44368	0.876469	0.801462	0.999169	2.34198	Post
gene_23D1NA_1253683	3.9187	0.327202	0.898403	0.998461	3.58212	Active		gene_23D1NA_1236585	2.49816	0.5	0.599421	0.998767	2.32086	Active		gene_23D1NA_1571123	2.91806	0.5	0.669724	0.999176	2.54501	Post
gene_23D1NA_12539	2.41787	0.5	0.635897	0.998348	2.27373	Active		gene_23D1NA_1236635	3.52615	0.5	0.725061	0.998724	2.81809	Active		gene_23D1NA_1571228	2.76488	0.5	0.64981	0.999154	2.46722	Post
gene_23D1NA_1254065	3.83393	0.5	1.54428	0.999606	2.93883	Active		gene_23D1NA_1236827	2.92579	0.5	0.702605	0.998605	2.54883	Active		gene_23D1NA_1571769	2.00019	0.5	0.532297	0.998159	2.00014	Post
gene_23D1NA_1254309	29.3258	0.5	1.52068	0.999067	5.8741	Active		gene_23D1NA_1236853	4.45922	0.5	1.37104	0.997009	3.15679	Active		gene_23D1NA_1571771	2.5973	0.5	0.626835	0.998928	2.37701	Post
gene_23D1NA_1254404	2.22936	0.5	0.6051	0.998327	2.15663	Active		gene_23D1NA_1236854	2.27267	0.5	0.565709	0.998742	2.18439	Active		gene_23D1NA_1571919	3.65234	0.5	0.753442	0.998772	2.86882	Post
gene_23D1NA_1254443	633.361	26.579	3.56619	1	4.57467	Active		gene_23D1NA_1236862	2.86441	0.5	0.692933	0.998541	2.51824	Active		gene_23D1NA_1572263	2.25105	0.5	0.574756	0.998506	2.1706	Post
gene_23D1NA_1254911	2.35765	0.5	0.626315	0.998341	2.23735	Active		gene_23D1NA_1236939	4.05432	0.5	0.77697	0.999195	3.01946	Active		gene_23D1NA_1572591	7.97716	0.5	1.04736	0.99936	3.99588	Post
gene_23D1NA_1254995	2.9913	0.5	0.717112	0.998363	2.58077	Active		gene_23D1NA_1237055	2.41177	0.5	0.586838	0.998756	2.27009	Active		gene_23D1NA_1572650	2.92412	0.5	0.670491	0.999176	2.548	Post
gene_23D1NA_1255624	5.0577	0.196425	1.8649	0.999192	4.68643	Active		gene_23D1NA_1237153	1.98936	0.413789	0.770106	0.999146	2.26534	Active		gene_23D1NA_1572881	3.6982	0.5	0.758128	0.998786	2.88682	Post
gene_23D1NA_1255902	2.02562	0.5	0.568907	0.997937	2.01837	Active		gene_23D1NA_1237194	6.21427	0.5	0.937485	0.999365	3.63559	Active		gene_23D1NA_1573702	7.91164	0.5	1.03394	0.999385	3.98398	Post
gene_23D1NA_1255994	6.89813	0.568715	1.12274	0.999018	3.60043	Active		gene_23D1NA_1237252	3.05179	0.5	0.926283	0.999398	2.60965	Active		gene_23D1NA_1574853	2.78484	0.5	0.652462	0.999162	2.47759	Post
gene_23D1NA_1256127	4.35925	0.783369	0.74414	0.998676	2.47632	Active		gene_23D1NA_1237610	2.18839	0.5	0.552342	0.998772	2.12987	Active		gene_23D1NA_1574995	6.77814	0.5	0.98663	0.99953	3.76089	Post
gene_23D1NA_1256267	2.77833	0.5	0.688866	0.998149	2.47422	Active		gene_23D1NA_1237699	3.31052	0.5	0.70176	0.998598	2.72706	Active		gene_23D1NA_1575382	5.10584	0.519045	0.868371	0.999333	3.29822	Post
gene_23D1NA_1256778	2.37239	0.5	0.628682	0.998341	2.24634	Active		gene_23D1NA_1237877	3.77434	0.5	0.750299	0.998884	2.91623	Active		gene_23D1NA_1575541	11.9842	0.713802	1.07649	0.999528	4.06946	Post
gene_23D1NA_1257151	4.965	0.5	0.910701	0.998627	3.31179	Active		gene_23D1NA_1238108	4.99708	0.5	0.855399	0.998669	3.32108	Active		gene_23D1NA_1576321	5.20888	0.5	0.887422	0.999317	3.38097	Post
gene_23D1NA_1257638	4.12678	0.5	0.840323	0.99877	3.04502	Active		gene_23D1NA_1238253	4.62024	0.5	1.0324	0.999035	3.20797	Active		gene_23D1NA_1577154	4.63913	1.04721	0.579264	0.998525	2.14731	Post
gene_23D1NA_1257783	2.82981	0.373312	1.13679	0.998767	2.92225	Active		gene_23D1NA_1238559	2.12733	0.5	0.542369	0.998789	2.08904	Active		gene_23D1NA_1577830	10.0429	0.5	1.2612	0.999216	4.3281	Post
gene_23D1NA_1257788	7.64636	0.5	1.764	0.999999	3.93477	Active		gene_23D1NA_1238907	3.25496	0.290542	0.772612	0.999164	3.48582	Active		gene_23D1NA_1577831	2.2019	0.403455	0.666961	0.999174	2.44827	Post
gene_23D1NA_1257791	2.54677	0.5	0.655662	0.998376	2.34867	Active		gene_23D1NA_1239150	2.04386	0.5	0.742619	0.998802	2.0313	Active		gene_23D1NA_1577898	2.75048	0.5	0.647887	0.999135	2.45968	Post
gene_23D1NA_1257792	2.62309	0.5	1.09636	0.998728	2.39127	Active		gene_23D1NA_1239406	2.36769	0.5	0.607459	0.998743	2.24348	Active		gene_23D1NA_1578037	3.25152	0.5	0.73288	0.998771	2.70111	Post
gene_23D1NA_1257795	2.0511	0.299129	0.715459	0.998342	2.77756	Active		gene_23D1NA_1239633	2.54546	0.5	0.606148	0.998747	2.34793	Active		gene_23D1NA_1578369	4.38652	0.5	0.82246	0.999317	3.13308	Post
gene_23D1NA_1257796	1.9647	0.329383	0.651778	0.998379	2.57647	Active		gene_23D1NA_1239857	3.47387	0.5	0.73828	0.998777	2.79655	Active		gene_23D1NA_1578560	1.91362	0.361379	0.598369	0.998625	2.40472	Post
gene_23D1NA_1257798	5.53307	0.5	1.26234	0.998068	3.46808	Active		gene_23D1NA_1239858	2.05949	0.5	0.530988	0.998779	2.04229	Active		gene_23D1NA_1578721	17.3908	0.5	1.32464	0.99947	5.12025	Post
gene_23D1NA_1257803	3.75194	0.5	0.8039	0.998231	2.90764	Active		gene_23D1NA_1239859	5.57458	0.5	0.896582	0.999388	3.47886	Active		gene_23D1NA_157900	3.75977	0.5	0.764334	0.998825	2.91065	Post
gene_23D1NA_12579	2.55304	0.5	0.656598	0.998373	2.35221	Active		gene_23D1NA_1239860	3.11607	0.320397	0.77726	0.999197	3.2818	Active		gene_23D1NA_157910	18.1179	0.5	1.33847	0.999624	5.17935	Post
gene_23D1NA_1258028	3.67069	0.5	0.795516	0.998195	2.87605	Active		gene_23D1NA_1239861	6.6395	0.5	0.96237	0.999502	3.73107	Active		gene_23D1NA_1580428	2.37484	0.5	0.594158	0.998601	2.24783	Post
gene_23D1NA_1258093	2.47753	0.5	0.645168	0.998367	2.3089	Active		gene_23D1NA_1239862	4.74741	0.5	1.01098	0.99932	3.24714	Active		gene_23D1NA_1580798	4.23407	0.5	0.809101	0.999228	3.08204	Post
gene_23D1NA_1258102	2.07557	0.472698	0.578675	0.99808	2.13452	Active		gene_23D1NA_1239983	12.3766	0.5	1.65458	0.997062	4.62954	Active		gene_23D1NA_1581231	2.36797	0.5	0.593106	0.998595	2.24365	Post
gene_23D1NA_1258268	2.10344	0.5	0.583122	0.99814	2.07275	Active		gene_23D1NA_1240133	2.65874	0.5	0.621815	0.998647	2.41074	Active		gene_23D1NA_1582434	23.3363	3.74154	1.38443	0.999946	2.64087	Post
gene_23D1NA_1258793	2.25523	0.5	0.609471	0.998337	2.17327	Active		gene_23D1NA_1240329	2.60272	0.5	0.614144	0.998706	2.38002	Active		gene_23D1NA_1582868	3.91361	0.5	0.779424	0.998953	2.9685	Post
gene_23D1NA_1258819	2.25994	0.5	0.610261	0.998339	2.17629	Active		gene_23D1NA_1240429	10.452	0.5	1.13071	0.999209	4.38571	Active		gene_23D1NA_1583129	10.7793	0.5	1.15744	0.99956	4.43019	Post
gene_23D1NA_1258972	2.06724	0.411848	0.634714	0.998345	2.32752	Active		gene_23D1NA_1240430	3.63748	0.5	0.736579	0.998767	2.86294	Active		gene_23D1NA_1583544	2.79678	0.591012	0.596112	0.998612	2.24251	Post
gene_23D1NA_1259020	4.67606	0.396362	0.945053	0.999328	3.5604	Active		gene_23D1NA_1240586	2.93925	0.405496	0.713555	0.998675	2.85769	Active		gene_23D1NA_1583735	2.55921	0.5	0.621425	0.998859	2.3557	Post
gene_23D1NA_1259611	2.00332	0.5	0.564738	0.997892	2.00239	Active		gene_23D1NA_1240874	2.25433	0.5	0.616435	0.998689	2.1727	Active		gene_23D1NA_1584411	2.01964	0.5	0.535755	0.998184	2.0141	Post
gene_23D1NA_1259732	1.95188	0.443612	0.593776	0.99826	2.13749	Active		gene_23D1NA_1241447	2.00097	0.5	0.520898	0.998736	2.0007	Active		gene_23D1NA_1585346	2.27145	0.5	0.578019	0.998519	2.18361	Post
gene_23D1NA_1259802	10.3995	0.5	2.07975	0.998312	4.37844	Active		gene_23D1NA_1241948	2.12586	0.5	0.542126	0.998789	2.08805	Active		gene_23D1NA_1586981	1.23829	0.278271	0.42909	0.99712	2.15378	Post
gene_23D1NA_1260414	2.29621	0.5	0.653406	0.998382	2.19925	Active		gene_23D1NA_1242055	10.9197	0.478196	1.56128	0.999636	4.51319	Active		gene_23D1NA_1587081	16.3465	3.43511	0.716915	0.99889	2.25056	Post
gene_23D1NA_1260588	2.65662	0.5	0.671762	0.998278	2.40959	Active		gene_23D1NA_1242336	3.67069	0.5	0.739952	0.998786	2.87605	Active		gene_23D1NA_1587521	3.3438	0.5	0.720379	0.998865	2.74149	Post
gene_23D1NA_126065	3.72963	0.5	0.801617	0.998206	2.89903	Active		gene_23D1NA_1242509	4.17034	0.5	0.787516	0.999179	3.06016	Active		gene_23D1NA_1587661	5.34727	0.731779	0.765757	0.998837	2.86932	Post
gene_23D1NA_126066	2.17351	0.5	0.668716	0.998307	2.12003	Active		gene_23D1NA_1242582	4.28419	0.384254	0.942049	0.999369	3.47889	Active		gene_23D1NA_1588038	2.9803	0.5	0.677541	0.999156	2.57546	Post
gene_23D1NA_126081	1.76009	0.203237	0.83662	0.998733	3.11441	Active		gene_23D1NA_1242589	5.7203	0.834962	0.898612	0.999408	2.77631	Active		gene_23D1NA_1588988	6.24234	0.0668741	2.04745	0.999938	6.5445	Post
gene_23D1NA_126082	2.15667	0.5	0.658241	0.998369	2.1088	Active		gene_23D1NA_1242787	2.24055	0.5	0.744245	0.998811	2.16385	Active		gene_23D1NA_1589048	2.95484	0.544772	0.645747	0.999114	2.43936	Post
gene_23D1NA_126083	5.13861	0.389037	0.982757	0.99933	3.7234	Active		gene_23D1NA_1242954	5.30836	0.5	0.87815	0.999104	3.40827	Active		gene_23D1NA_158946	3.38639	0.396925	0.783843	0.998993	3.09281	Post
gene_23D1NA_1261050	2.62354	0.5	0.666982	0.998323	2.39151	Active		gene_23D1NA_1243069	3.15758	0.5	0.684375	0.998502	2.65882	Active		gene_23D1NA_1589467	2.31289	0.5	0.584567	0.998546	2.2097	Post
gene_23D1NA_1261198	3.85631	0.5	0.814402	0.998383	2.94722	Active		gene_23D1NA_124327	4.45374	0.5	0.812143	0.998794	3.15502	Active		gene_23D1NA_1589804	3.14106	0.5	0.679442	0.999147	2.65125	Post
gene_23D1NA_1261252	3.14049	0.5	0.735747	0.998596	2.65099	Active		gene_23D1NA_1243308	2.86076	0.5	0.64833	0.998518	2.5164	Active		gene_23D1NA_159000	4.44461	0.592702	0.771036	0.998881	2.90668	Post
gene_23D1NA_1261282	5.04601	1.21107	0.592561	0.998251	2.05886	Active		gene_23D1NA_1243450	2.90504	0.5	0.699354	0.998581	2.53856	Active		gene_23D1NA_1590365	2.23355	0.5	0.571936	0.998495	2.15934	Post
gene_23D1NA_1261313	5.08833	0.776511	0.856804	0.998748	2.71211	Active		gene_23D1NA_124378	23.6684	2.01418	2.22939	0.996064	3.5547	Active		gene_23D1NA_159138	3.88168	0.397448	0.953361	0.999363	3.28784	Post
gene_23D1NA_1261314	3.35142	0.5	0.760653	0.998672	2.74477	Active		gene_23D1NA_124404	3.96181	0.5	0.768355	0.99913	2.98616	Active		gene_23D1NA_159145	27.9171	0.537729	2.57086	0.999999	5.69812	Post
gene_23D1NA_1261391	4.53472	0.5	0.876274	0.99853	3.18101	Active		gene_23D1NA_1244095	2.0353	0.5	0.526848	0.998769	2.02524	Active		gene_23D1NA_159149	2.13631	0.5	0.693548	0.999082	2.09512	Post
gene_23D1NA_1262006	8.55738	0.5	1.1123	0.999065	4.09717	Active		gene_23D1NA_1244374	3.69603	0.5	0.742506	0.998801	2.88597	Active		gene_23D1NA_1592014	1.82016	0.302823	0.595077	0.998606	2.58752	Post
gene_23D1NA_1262090	2.25994	0.5	0.610261	0.998339	2.17629	Active		gene_23D1NA_1244526	5.75075	0.5	1.21577	0.999421	3.52375	Active		gene_23D1NA_1592171	5.05759	0.5	0.876278	0.999327	3.33845	Post
gene_23D1NA_1262280	2.11139	0.5	0.604249	0.998325	2.0782	Active		gene_23D1NA_1244882	3.18202	0.5	0.687204	0.998515	2.66994	Active		gene_23D1NA_1593069	13.0067	0.5	1.22433	0.999376	4.70118	Post
gene_23D1NA_1262342	3.24352	0.5	0.762813	0.998648	2.69756	Active		gene_23D1NA_1245082	2.14688	0.5	0.54559	0.998785	2.10224	Active		gene_23D1NA_1593128	3.6489	0.5	1.14446	0.999554	2.86746	Post
gene_23D1NA_1262368	1.46149	0.303949	0.554586	0.997824	2.26554	Active		gene_23D1NA_1245137	6.94002	0.5	0.978985	0.999591	3.79494	Active		gene_23D1NA_1594532	2.76064	0.5	0.649245	0.999148	2.465	Post
gene_23D1NA_1262564	5.28439	0.366385	1.27843	0.99756	3.85031	Active		gene_23D1NA_1245233	2.02562	0.5	0.52518	0.998765	2.01837	Active		gene_23D1NA_1594633	2.34077	0.5	0.588911	0.998571	2.22698	Post
gene_23D1NA_1262701	4.84092	0.50605	0.860703	0.998719	3.25793	Active		gene_23D1NA_1245364	5.17164	0.5	0.868325	0.998896	3.37062	Active		gene_23D1NA_159505	2.09187	0.5	0.548342	0.998301	2.06479	Post
gene_23D1NA_1263057	2.49816	0.441819	0.6865	0.998153	2.49934	Active		gene_23D1NA_1245365	2.92795	0.5	0.656776	0.998515	2.54989	Active		gene_23D1NA_1595579	10.1183	0.5	1.89059	0.999931	4.3389	Post
gene_23D1NA_1263252	13.4997	0.5	1.27155	0.997852	4.75486	Active		gene_23D1NA_1245679	2.4866	0.5	0.597761	0.99877	2.31418	Active		gene_23D1NA_1596067	2.56778	0.5	0.622648	0.998874	2.36052	Post
gene_23D1NA_126415	1.76043	0.384523	0.591962	0.998246	2.19479	Active		gene_23D1NA_1246020	2.9627	0.5	0.758454	0.99899	2.56691	Active		gene_23D1NA_1596306	6.81779	0.5	0.988815	0.999528	3.76931	Post
gene_23D1NA_1264169	3.15758	0.5	0.737826	0.998618	2.65882	Active		gene_23D1NA_1246054	2.02562	0.5	0.52518	0.998765	2.01837	Active		gene_23D1NA_1596658	8.84539	0.5	1.08549	0.999571	4.14493	Post
gene_23D1NA_1265523	5.65946	0.5	0.960082	0.999418	3.50066	Active		gene_23D1NA_1246195	2.25061	0.5	0.585134	0.998753	2.17031	Active		gene_23D1NA_1596789	4.9747	0.5	0.870029	0.999332	3.31461	Post
gene_23D1NA_1265591	1.80642	0.316399	0.624997	0.998341	2.51331	Active		gene_23D1NA_124653	4.04377	0.5	0.775997	0.999188	3.0157	Active		gene_23D1NA_1597337	12.5207	1.3057	0.854519	0.999344	3.26142	Post
gene_23D1NA_1265592	9.02594	0.5	1.13142	0.998873	4.17408	Active		gene_23D1NA_1247322	4.55753	0.5	0.820788	0.998652	3.18825	Active		gene_23D1NA_1597361	2.60002	0.5	0.627219	0.998933	2.37852	Post
gene_23D1NA_1265593	4.23035	0.5	0.849788	0.998786	3.08078	Active		gene_23D1NA_12474	6.13878	0.5	0.932886	0.999378	3.61795	Active		gene_23D1NA_1597830	2.60392	0.5	0.627769	0.998941	2.38069	Post
gene_23D1NA_1265679	2.88914	0.5	0.703816	0.998205	2.53064	Active		gene_23D1NA_1247422	14.2578	2.23355	0.739059	0.998781	2.67434	Active		gene_23D1NA_15981	3.32105	0.5	0.717829	0.998883	2.73164	Post
gene_23D1NA_1265960	2.30847	0.494442	0.622108	0.998341	2.22306	Active		gene_23D1NA_1247475	2.5138	0.5	0.7403	0.998788	2.32987	Active		gene_23D1NA_1598167	9.13645	0.5	1.09737	0.999573	4.19163	Post
gene_23D1NA_1266793	2.77918	0.5	0.688982	0.998148	2.47466	Active		gene_23D1NA_1247897	3.0091	0.5	0.666747	0.998506	2.58933	Active		gene_23D1NA_1598461	2.02836	0.5	0.537295	0.998195	2.02031	Post
gene_23D1NA_1266885	5.38103	0.456629	0.966791	0.999415	3.55879	Active		gene_23D1NA_1248029	2.73267	0.555198	0.677413	0.9985	2.29924	Active		gene_23D1NA_1598968	2.49922	0.5	0.612754	0.99875	2.32148	Post
gene_23D1NA_1266946	3.04128	0.5	0.723455	0.998445	2.60468	Active		gene_23D1NA_1248171	3.08667	0.5	0.676052	0.998501	2.62605	Active		gene_23D1NA_1599433	1.36929	0.29719	0.504953	0.998008	2.20397	Post
gene_23D1NA_1267107	5.26308	0.5	0.932747	0.999104	3.39591	Active		gene_23D1NA_1248260	2.06195	0.5	0.531405	0.99878	2.04401	Active		gene_23D1NA_1599574	8.93883	0.5	1.08935	0.999588	4.16009	Post
gene_23D1NA_1267130	5.96984	0.5	0.980083	0.999345	3.57769	Active		gene_23D1NA_1248400	2.29608	0.5	0.569343	0.998738	2.19917	Active		gene_23D1NA_1600140	2.4169	0.5	0.600544	0.998638	2.27316	Post
gene_23D1NA_1267618	2.41787	0.5	0.635897	0.998348	2.27373	Active		gene_23D1NA_1248407	1.89445	0.322473	0.576083	0.998737	2.55452	Active		gene_23D1NA_1600234	4.56354	0.5	0.837411	0.999345	3.19015	Post
gene_23D1NA_1267733	2.06724	0.5	0.576572	0.998048	2.04771	Active		gene_23D1NA_1248444	3.05249	0.5	0.671978	0.998502	2.60999	Active		gene_23D1NA_1600304	19.0809	0.5	1.9467	0.999	5.25405	Post
gene_23D1NA_1267796	11.5052	0.5	1.21682	0.996721	4.52421	Active		gene_23D1NA_1248799	2.94119	0.5	1.05249	0.999014	2.5564	Active		gene_23D1NA_1600961	7.1063	0.5	1.00432	0.999501	3.8291	Post
gene_23D1NA_1267821	4.09474	0.5	0.837345	0.99874	3.03377	Active		gene_23D1NA_1248844	2.27267	0.5	0.565709	0.998742	2.18439	Active		gene_23D1NA_160104	2.78696	0.5	0.652742	0.999163	2.47869	Post
gene_23D1NA_1268422	2.36005	0.5	0.847399	0.998783	2.23882	Active		gene_23D1NA_124918	2.32522	0.5	0.573823	0.998733	2.21737	Active		gene_23D1NA_1601467	5.03429	0.5	1.29195	0.999158	3.33179	Post
gene_23D1NA_1268452	4.85607	0.5	0.902291	0.998493	3.27979	Active		gene_23D1NA_1249212	2.3801	0.5	0.582124	0.998748	2.25102	Active		gene_23D1NA_1601725	7.96334	0.5	1.04671	0.999356	3.99337	Post
gene_23D1NA_1268516	7.09137	0.57433	0.998036	0.999263	3.62611	Active		gene_23D1NA_1249226	3.01913	0.5	0.667961	0.998505	2.59413	Active		gene_23D1NA_160284	3.04187	0.5	0.685126	0.999122	2.60496	Post
gene_23D1NA_1268517	1.01113	0.108988	0.877673	0.998514	3.21373	Active		gene_23D1NA_124926	2.18839	0.5	0.552342	0.998772	2.12987	Active		gene_23D1NA_1603151	10.4868	0.5	1.14752	0.999559	4.39051	Post
gene_23D1NA_1268677	2.11197	0.5	0.584649	0.998159	2.07859	Active		gene_23D1NA_1249407	1.66833	0.407233	0.51849	0.99872	2.03448	Active		gene_23D1NA_1603966	4.9297	0.5	0.866593	0.999334	3.3015	Post
gene_23D1NA_1268796	3.7391	0.5	0.802587	0.998217	2.90269	Active		gene_23D1NA_1249998	2.08155	0.5	0.534724	0.998788	2.05766	Active		gene_23D1NA_1604065	4.57114	0.5	0.914713	0.99918	3.19255	Post
gene_23D1NA_12688	7.53403	0.5	1.06612	0.998009	3.91342	Active		gene_23D1NA_1250025	3.21692	0.5	0.69121	0.998533	2.68568	Active		gene_23D1NA_1604399	4.18955	0.5	0.805112	0.999203	3.0668	Post
gene_23D1NA_1269300	2.67299	0.5	0.674105	0.998256	2.41845	Active		gene_23D1NA_125029	2.62354	0.5	0.617012	0.998684	2.39151	Active		gene_23D1NA_160471	4.6039	0.381117	0.902638	0.999248	3.59455	Post
gene_23D1NA_1269477	16.0912	2.13332	1.36206	0.999331	2.91511	Active		gene_23D1NA_125039	3.03945	0.5	0.77114	0.999154	2.60381	Active		gene_23D1NA_1604999	4.00254	0.323463	1.18748	0.999432	3.62924	Post
gene_23D1NA_1270015	2.8468	0.5	0.698171	0.998161	2.50934	Active		gene_23D1NA_1250734	3.39333	0.5	0.71087	0.99866	2.7627	Active		gene_23D1NA_1605442	2.35499	0.5	0.59111	0.998583	2.23572	Post
gene_23D1NA_1270054	4.81092	0.5	0.898747	0.998463	3.26631	Active		gene_23D1NA_1250794	2.29041	0.5	0.568466	0.998739	2.19561	Active		gene_23D1NA_1606240	4.22988	0.40774	1.33033	0.999542	3.3749	Post
gene_23D1NA_1270071	5.64155	0.387195	1.01761	0.999195	3.86496	Active		gene_23D1NA_1250997	2.95473	0.5	0.660093	0.998513	2.56303	Active		gene_23D1NA_1606416	3.6982	0.371149	0.826134	0.999341	3.31675	Post
gene_23D1NA_1270467	1.88173	0.409679	0.552276	0.997819	2.19949	Active		gene_23D1NA_1251375	3.39333	0.5	0.71087	0.99866	2.7627	Active		gene_23D1NA_1606688	1.24178	0.13372	0.817221	0.999281	3.21511	Post
gene_23D1NA_1270833	2.23809	0.5	0.606581	0.99833	2.16227	Active		gene_23D1NA_1251496	5.41904	1.20504	0.576781	0.998738	2.16895	Active		gene_23D1NA_160674	12.7983	0.5	1.54268	0.998421	4.67788	Post
gene_23D1NA_127109	1.39773	0.318146	0.537234	0.997879	2.13532	Active		gene_23D1NA_1251897	5.04213	0.5	0.858777	0.998725	3.33403	Active		gene_23D1NA_1607239	3.25477	0.5	0.710304	0.998946	2.70256	Post
gene_23D1NA_1271205	2.32685	0.375454	0.696621	0.998149	2.63167	Active		gene_23D1NA_1251902	2.20468	0.5	0.55496	0.998765	2.14057	Active		gene_23D1NA_1607551	5.81097	0.5	1.73452	0.999494	3.53878	Post
gene_23D1NA_1271367	8.13497	0.5	1.09403	0.998653	4.02414	Active		gene_23D1NA_1251963	2.22124	0.5	0.557606	0.998758	2.15137	Active		gene_23D1NA_1608009	3.23425	0.533787	0.648635	0.999142	2.59909	Post
gene_23D1NA_1271515	2.22614	0.5	0.629256	0.998341	2.15455	Active		gene_23D1NA_1252244	1.09206	0.114442	0.860445	0.998753	3.25436	Active		gene_23D1NA_1608217	6.87536	0.5	1.27697	0.999152	3.78144	Post
gene_23D1NA_1271989	4.72321	0.5	0.89176	0.998423	3.23977	Active		gene_23D1NA_1252467	5.87758	0.5	0.916517	0.999447	3.55522	Active		gene_23D1NA_1608399	2.51785	0.5	0.615467	0.998783	2.33219	Post
gene_23D1NA_1272062	2.57607	0.5	0.66002	0.998364	2.36517	Active		gene_23D1NA_1252828	7.92902	0.5	1.06412	0.999107	3.98714	Active		gene_23D1NA_1608628	77.011	0.640877	2.62703	1	6.90887	Post
gene_23D1NA_1272363	4.72321	0.5	0.89176	0.998423	3.23977	Active		gene_23D1NA_1253070	8.67532	0.5	2.2279	0.99588	4.11692	Active		gene_23D1NA_1608804	6.84646	0.5	0.990387	0.999526	3.77536	Post
gene_23D1NA_1272395	2.82498	0.479334	0.708819	0.998259	2.55914	Active		gene_23D1NA_125337	2.24377	0.5	0.561176	0.998748	2.16593	Active		gene_23D1NA_1608923	14.064	0.5	1.2517	0.999282	4.81394	Post
gene_23D1NA_127251	3.19439	0.5	0.742266	0.998659	2.67554	Active		gene_23D1NA_125365	2.40249	0.5	0.585463	0.998754	2.26453	Active		gene_23D1NA_1609895	3.55024	0.5	0.742803	0.998742	2.82791	Post
gene_23D1NA_1272512	3.32343	0.5	0.757439	0.998706	2.73267	Active		gene_23D1NA_1253683	3.9187	0.5	0.764275	0.999071	2.97037	Active		gene_23D1NA_1610138	2.39675	0.451131	0.628996	0.998955	2.40946	Post
gene_23D1NA_1272605	1.95507	0.327013	0.643618	0.998364	2.5798	Active		gene_23D1NA_12539	2.41787	0.5	0.587739	0.998757	2.27373	Active		gene_23D1NA_1610139	12.0001	0.5	1.19583	0.999389	4.58498	Post
gene_23D1NA_1272657	2.17699	0.5	0.596106	0.998278	2.12234	Active		gene_23D1NA_1254031	2.29041	0.393675	0.632307	0.998574	2.54053	Active		gene_23D1NA_1610352	2.39885	0.5	0.597815	0.998622	2.26234	Post
gene_23D1NA_1272998	3.29061	0.5	0.753636	0.998706	2.71836	Active		gene_23D1NA_1254065	3.83393	0.5	1.37199	0.997042	2.93883	Active		gene_23D1NA_1610400	3.35993	0.381117	0.787754	0.999031	3.14012	Post
gene_23D1NA_1273025	3.9854	0.5	0.826999	0.998611	2.99472	Active		gene_23D1NA_1254309	29.3258	0.5	1.48403	0.998513	5.8741	Active		gene_23D1NA_1611170	3.04258	0.5	1.12115	0.999542	2.60529	Post
gene_23D1NA_1273031	2.34311	0.5	0.623967	0.998341	2.22843	Active		gene_23D1NA_1254404	2.22936	0.5	0.558895	0.998754	2.15663	Active		gene_23D1NA_1611328	2.12026	0.5	0.553183	0.998353	2.08424	Post
gene_23D1NA_1273401	5.30667	0.5	0.935859	0.999169	3.40781	Active		gene_23D1NA_1254443	633.361	155.734	2.17326	0.990564	2.02394	Active		gene_23D1NA_1611924	4.37115	0.5	0.821134	0.999308	3.12801	Post
gene_23D1NA_1274504	36.6872	0.5	1.89043	0.995877	6.19721	Active		gene_23D1NA_1254593	11.4066	0.5	2.25834	0.996996	4.51179	Active		gene_23D1NA_1612754	3.79314	0.5	0.767657	0.998853	2.92339	Post
gene_23D1NA_1274569	1.58682	0.36906	0.562989	0.997873	2.10421	Active		gene_23D1NA_1254911	2.35765	0.5	0.578749	0.998742	2.23735	Active		gene_23D1NA_1612853	2.44155	0.513865	0.595143	0.998607	2.24834	Post
gene_23D1NA_1274572	2.89326	0.406943	0.761431	0.998664	2.8298	Active		gene_23D1NA_1254995	2.9913	0.5	0.664581	0.998508	2.58077	Active		gene_23D1NA_1612857	10.1568	0.536334	1.32411	0.999463	4.24317	Post
gene_23D1NA_1274685	13.6696	0.5	1.27578	0.997675	4.7729	Active		gene_23D1NA_1255054	2.64801	0.5	0.620357	0.998659	2.40491	Active		gene_23D1NA_1613376	3.8686	0.5	0.775069	0.998915	2.95181	Post
gene_23D1NA_1274938	4.46389	0.5	0.87028	0.998602	3.1583	Active		gene_23D1NA_125534	3.38552	0.5	0.902706	0.999448	2.75938	Active		gene_23D1NA_1614038	9.05755	0.5	1.09419	0.999579	4.17912	Post
gene_23D1NA_1274961	4.10813	0.14875	1.47484	0.998973	4.78752	Active		gene_23D1NA_1255398	2.36461	0.5	0.579798	0.998744	2.2416	Active		gene_23D1NA_1614067	2.02836	0.5	0.537295	0.998195	2.02031	Post
gene_23D1NA_1274962	9.51495	0.806467	1.3058	0.997477	3.56051	Active		gene_23D1NA_1255624	5.0577	0.5	1.35347	0.997035	3.33848	Active		gene_23D1NA_16158	8.01692	0.75786	0.907295	0.999219	3.40304	Post
gene_23D1NA_1274963	12.3871	0.389976	2.34607	1	4.9893	Active		gene_23D1NA_1255902	2.02562	0.5	0.52518	0.998765	2.01837	Active		gene_23D1NA_1615858	3.93374	0.5	0.781356	0.99897	2.9759	Post
gene_23D1NA_1274964	8.91511	0.274319	1.57206	0.999982	5.02232	Active		gene_23D1NA_1255994	6.89813	0.627976	1.00978	0.999338	3.45742	Active		gene_23D1NA_1615928	8.43947	0.5	1.06819	0.99949	4.07715	Post
gene_23D1NA_1274965	1.71478	0.302183	0.608685	0.998336	2.50453	Active		gene_23D1NA_1256021	2.27861	0.5	0.876074	0.999058	2.18816	Active		gene_23D1NA_1616240	8.99469	0.5	1.09164	0.999583	4.16907	Post
gene_23D1NA_1274967	2.08016	0.17471	0.914914	0.998706	3.57366	Active		gene_23D1NA_1256127	4.35925	0.5	0.919236	0.999434	3.12408	Active		gene_23D1NA_1617040	3.42012	0.5	0.728817	0.998802	2.77405	Post
gene_23D1NA_1275358	2.67597	0.5	1.13142	0.998873	2.42006	Active		gene_23D1NA_1256155	7.25388	0.72247	0.87152	0.998962	3.32774	Active		gene_23D1NA_1617889	9.71673	2.3125	0.593225	0.998595	2.07102	Post
gene_23D1NA_1275572	2.06724	0.5	0.576572	0.998048	2.04771	Active		gene_23D1NA_1256267	2.77833	0.5	0.637721	0.998548	2.47422	Active		gene_23D1NA_1618279	3.85785	0.5	0.751017	0.998765	2.9478	Post
gene_23D1NA_1275575	47.2838	0.675782	2.35031	1	6.12865	Active		gene_23D1NA_1256778	2.37239	0.5	0.580968	0.998746	2.24634	Active		gene_23D1NA_1618618	4.19183	0.381952	0.867972	0.999333	3.45612	Post
gene_23D1NA_1275910	1.96034	0.456629	0.586663	0.998185	2.10201	Active		gene_23D1NA_1257151	4.965	0.5	0.852976	0.998637	3.31179	Active		gene_23D1NA_1618776	3.863	0.5	0.774524	0.99891	2.94972	Post
gene_23D1NA_1275969	4.26046	0.5	0.852496	0.99878	3.09101	Active		gene_23D1NA_1257435	2.5289	0.5	0.792195	0.999144	2.33851	Active		gene_23D1NA_1619602	394.211	57.2942	1.28812	0.999133	2.78251	Post
gene_23D1NA_1276024	4.42499	0.322055	0.942045	0.999275	3.78029	Active		gene_23D1NA_1257638	4.12678	0.5	0.783589	0.999207	3.04502	Active		gene_23D1NA_1619697	42.5305	0.5	1.60975	0.998473	6.41043	Post
gene_23D1NA_1276383	6.36572	0.198325	2.18048	1	5.00439	Active		gene_23D1NA_1257783	2.82981	0.5	1.12203	0.999251	2.5007	Active		gene_23D1NA_1620503	4.15861	0.916048	0.553799	0.99836	2.18261	Post
gene_23D1NA_1276407	5.43806	0.5	0.945077	0.999328	3.44309	Active		gene_23D1NA_1257788	7.64636	0.5	1.59678	0.995839	3.93477	Active		gene_23D1NA_1620589	13.8273	0.5	1.24578	0.999321	4.78945	Post
gene_23D1NA_1276444	3.37175	0.5	1.26923	0.997948	2.7535	Active		gene_23D1NA_1257791	2.54677	0.5	0.606332	0.998746	2.34867	Active		gene_23D1NA_1621253	11.3231	0.5	1.17511	0.99949	4.5012	Post
gene_23D1NA_1276488	2.32878	0.391894	0.689141	0.998148	2.57104	Active		gene_23D1NA_1257792	2.62309	0.5	0.991845	0.999549	2.39127	Active		gene_23D1NA_1621494	3.83555	0.59918	0.907331	0.999219	2.67837	Post
gene_23D1NA_1276576	7.70534	0.5	1.07432	0.998036	3.94586	Active		gene_23D1NA_1257794	1.78278	0.311421	0.698705	0.998576	2.51719	Active		gene_23D1NA_1621658	2.00815	0.5	0.533715	0.998169	2.00587	Post
gene_23D1NA_1276690	4.30709	0.5	0.856649	0.99875	3.10671	Active		gene_23D1NA_1257795	2.0511	0.5	0.582284	0.998748	2.0364	Active		gene_23D1NA_1621845	3.05782	0.5	0.687069	0.999113	2.6125	Post
gene_23D1NA_1276691	5.53652	0.5	0.951829	0.999385	3.46898	Active		gene_23D1NA_1257798	5.53307	0.5	1.16041	0.999437	3.46808	Active		gene_23D1NA_1621904	2.55329	0.5	0.620577	0.998848	2.35236	Post
gene_23D1NA_1276787	2.7531	0.677144	0.572912	0.997993	2.02352	Active		gene_23D1NA_1257803	3.75194	0.5	0.748085	0.998857	2.90764	Active		gene_23D1NA_1622058	5.91514	0.675782	0.833551	0.999343	3.12978	Post
gene_23D1NA_1276789	1.45199	0.344231	0.573013	0.997994	2.07658	Active		gene_23D1NA_12579	2.55304	0.5	0.607215	0.998743	2.35221	Active		gene_23D1NA_1622076	8.21814	0.5	1.05837	0.999428	4.03881	Post
gene_23D1NA_1276959	2.42389	0.5	0.636843	0.99835	2.27733	Active		gene_23D1NA_1258028	3.67069	0.5	0.739952	0.998786	2.87605	Active		gene_23D1NA_1622174	4.10532	0.517634	1.1257	0.99954	2.98749	Post
gene_23D1NA_1276970	3.88448	0.5	0.817188	0.998436	2.95772	Active		gene_23D1NA_1258093	2.47753	0.5	0.596453	0.998768	2.3089	Active		gene_23D1NA_1622202	6.26676	0.5	0.957176	0.999403	3.64772	Post
gene_23D1NA_1277044	2.329	0.454439	0.874705	0.998548	2.35755	Active		gene_23D1NA_1258102	2.07557	0.5	0.533715	0.998786	2.05351	Active		gene_23D1NA_162262	127.784	2.26566	1.80518	0.999451	5.81764	Post
gene_23D1NA_1277057	2.88914	0.5	0.703816	0.998205	2.53064	Active		gene_23D1NA_1258268	2.10344	0.5	0.538399	0.998794	2.07275	Active		gene_23D1NA_1622849	4.20388	0.700142	0.654092	0.999164	2.586	Post
gene_23D1NA_1277324	4.26046	0.5	0.852496	0.99878	3.09101	Active		gene_23D1NA_1258793	2.25523	0.5	0.56298	0.998745	2.17327	Active		gene_23D1NA_1623307	3.11489	0.5	0.656859	0.999166	2.63918	Post
gene_23D1NA_1277388	5.57687	0.408141	1.00495	0.999245	3.77232	Active		gene_23D1NA_1258819	2.25994	0.5	0.563719	0.998744	2.17629	Active		gene_23D1NA_1623454	1.71991	0.338532	0.570566	0.99849	2.34497	Post
gene_23D1NA_1277616	6.33122	0.5	1.002	0.999253	3.66248	Active		gene_23D1NA_1258972	2.06724	0.5	0.532304	0.998782	2.04771	Active		gene_23D1NA_1623936	2.84983	0.5	0.660976	0.999169	2.51088	Post
gene_23D1NA_1277851	3.27648	0.327013	0.834058	0.998708	3.32473	Active		gene_23D1NA_1259020	4.67606	0.5	0.830431	0.998549	3.22529	Active		gene_23D1NA_1624343	4.95785	0.5	0.868746	0.999333	3.30971	Post
gene_23D1NA_1277852	2.80612	0.5	0.692668	0.998142	2.48858	Active		gene_23D1NA_1259041	5.41904	0.5	0.885923	0.999244	3.43804	Active		gene_23D1NA_1624898	1.36128	0.21695	0.575222	0.998508	2.64953	Post
gene_23D1NA_1278269	2.14688	0.5	0.590842	0.998238	2.10224	Active		gene_23D1NA_1259156	2.27789	0.437545	0.846123	0.998575	2.3802	Active		gene_23D1NA_1625293	22.1292	0.5	1.40487	0.999974	5.46788	Post
gene_23D1NA_1278417	2.60299	0.5	0.911122	0.998634	2.38017	Active		gene_23D1NA_1259307	5.36375	0.5	1.29511	0.999938	3.42324	Active		gene_23D1NA_1625476	3.90625	0.5	0.778715	0.998946	2.96578	Post
gene_23D1NA_1279029	1.5279	0.359034	0.554324	0.997824	2.08936	Active		gene_23D1NA_1259611	2.00332	0.5	0.521308	0.998739	2.00239	Active		gene_23D1NA_1625867	43.1352	0.5	1.80618	0.999428	6.43079	Post
gene_23D1NA_1279080	11.0705	0.5	1.42362	0.996611	4.46865	Active		gene_23D1NA_1259732	1.95188	0.479611	0.525831	0.998766	2.02492	Active		gene_23D1NA_1625955	1.62471	0.20493	0.954231	0.999372	2.98698	Post
gene_23D1NA_1279523	2.23809	0.5	0.606581	0.99833	2.16227	Active		gene_23D1NA_1259802	10.3995	0.423017	1.89651	0.994415	4.61965	Active		gene_23D1NA_1626177	1.28084	0.299129	0.484008	0.997855	2.09826	Post
gene_23D1NA_1279752	1.07305	0.260745	0.534581	0.997898	2.04101	Active		gene_23D1NA_1260414	2.29621	0.327995	0.684911	0.998505	2.80751	Active		gene_23D1NA_1626444	1.72148	0.349122	0.530439	0.998146	2.30184	Post
gene_23D1NA_1279761	5.35782	0.5	1.08162	0.998193	3.42165	Active		gene_23D1NA_1260588	2.65662	0.5	0.621527	0.998649	2.40959	Active		gene_23D1NA_1627081	2.55753	0.5	0.621185	0.998856	2.35475	Post
gene_23D1NA_1280174	6.83456	0.5	1.07173	0.997986	3.77285	Active		gene_23D1NA_126065	3.72963	0.633703	0.639922	0.998541	2.55715	Active		gene_23D1NA_1627436	5.65885	0.20412	1.49554	0.9988	4.79302	Post
gene_23D1NA_1280518	2.47753	0.5	0.645168	0.998367	2.3089	Active		gene_23D1NA_126066	2.17351	0.5	0.615052	0.998699	2.12003	Active		gene_23D1NA_1627459	9.29014	0.320705	1.32218	0.999439	4.85638	Post
gene_23D1NA_1280739	4.85607	1.0847	0.61826	0.998341	2.16249	Active		gene_23D1NA_126071	1.9169	0.160365	0.935774	0.99937	3.57934	Active		gene_23D1NA_1627470	4.36491	0.5	0.820594	0.999304	3.12595	Post
gene_23D1NA_1280832	1.81983	0.299718	0.697234	0.998154	2.60213	Active		gene_23D1NA_126083	5.13861	0.5	0.865912	0.998849	3.36138	Active		gene_23D1NA_1627796	2.54864	0.30879	0.838599	0.999345	3.04503	Post
gene_23D1NA_1280876	1.7951	0.325333	0.621217	0.998341	2.46407	Active		gene_23D1NA_1260906	3.17451	0.5	1.02089	0.999168	2.66653	Active		gene_23D1NA_1628123	2.01179	0.5	0.534362	0.998174	2.00848	Post
gene_23D1NA_1280905	2.39384	0.5	0.632101	0.998341	2.25933	Active		gene_23D1NA_1261050	2.62354	0.5	0.617012	0.998684	2.39151	Active		gene_23D1NA_1628239	4.4554	0.5	0.828347	0.999341	3.15556	Post
gene_23D1NA_1280940	2.47236	0.221448	0.898638	0.998462	3.48085	Active		gene_23D1NA_1261198	3.85631	0.5	0.758295	0.998988	2.94722	Active		gene_23D1NA_1628455	2.66657	0.5	0.636491	0.999025	2.41498	Post
gene_23D1NA_128119	2.36461	0.5	0.627434	0.998341	2.2416	Active		gene_23D1NA_1261252	3.14049	0.5	0.682385	0.998499	2.65099	Active		gene_23D1NA_1628540	2.54395	0.53926	0.574595	0.998506	2.23802	Post
gene_23D1NA_128154	3.54893	0.402726	0.839642	0.998763	3.13951	Active		gene_23D1NA_1261282	5.04601	0.5	0.859067	0.99873	3.33514	Active		gene_23D1NA_162892	8.2526	0.5	1.05992	0.999438	4.04485	Post
gene_23D1NA_1281610	2.47236	0.5	0.644372	0.998365	2.30589	Active		gene_23D1NA_1261313	5.08833	0.5	0.964596	0.99952	3.34719	Active		gene_23D1NA_1629015	2.07212	0.34843	0.606214	0.998672	2.57217	Post
gene_23D1NA_1281736	2.85381	0.5	0.69911	0.998168	2.51289	Active		gene_23D1NA_1261314	3.35142	0.5	0.706286	0.998633	2.74477	Active		gene_23D1NA_1630130	1.84795	0.418427	0.557665	0.998402	2.14288	Post
gene_23D1NA_1281789	4.64278	0.5	0.885233	0.998446	3.21499	Active		gene_23D1NA_1261391	4.53472	0.5	0.818905	0.998672	3.18101	Active		gene_23D1NA_1630277	10.275	0.488121	1.14682	0.999558	4.39576	Post
gene_23D1NA_128211	5.53652	0.5	0.951829	0.999385	3.46898	Active		gene_23D1NA_1261439	2.72454	0.5	0.630644	0.998586	2.44601	Active		gene_23D1NA_1630356	1.58814	0.381952	0.614498	0.998771	2.05587	Post
gene_23D1NA_1282132	3.24751	0.5	0.748584	0.998705	2.69933	Active		gene_23D1NA_1262006	8.55738	0.5	1.05715	0.999049	4.09717	Active		gene_23D1NA_1630463	8.07553	0.608949	1.10688	0.999554	3.72916	Post
gene_23D1NA_1282842	2.95473	0.358921	0.789879	0.998216	3.04129	Active		gene_23D1NA_1262090	2.25994	0.5	0.563719	0.998744	2.17629	Active		gene_23D1NA_1630596	3.3756	0.5	0.723916	0.998839	2.75514	Post
gene_23D1NA_1282860	4.43623	0.5	0.867911	0.998633	3.14933	Active		gene_23D1NA_1262273	1.46284	0.351522	0.583201	0.998749	2.05708	Active		gene_23D1NA_1630648	3.34739	0.82743	0.52659	0.998118	2.01633	Post
gene_23D1NA_1283115	2.44929	0.5	0.640805	0.998358	2.29236	Active		gene_23D1NA_1262342	3.24352	0.5	0.70713	0.998639	2.69756	Active		gene_23D1NA_1630952	4.18725	0.340069	0.878387	0.999325	3.6221	Post
gene_23D1NA_1283851	3.60796	0.5	0.811698	0.998333	2.85118	Active		gene_23D1NA_1262564	5.28439	0.394866	1.18091	0.999778	3.7423	Active		gene_23D1NA_1631056	2.27487	0.5	0.578563	0.998522	2.18578	Post
gene_23D1NA_1283984	2.27334	0.5	0.612502	0.998342	2.18481	Active		gene_23D1NA_126267	1.3689	0.232049	0.656797	0.998515	2.56052	Active		gene_23D1NA_1631437	4.58786	0.443612	0.872338	0.99933	3.37045	Post
gene_23D1NA_1284081	3.40901	0.434969	0.983377	0.999326	2.97037	Active		gene_23D1NA_1262701	4.84092	0.5	0.843456	0.998551	3.27528	Active		gene_23D1NA_1631519	4.2835	0.495615	0.970926	0.999485	3.1115	Post
gene_23D1NA_1284303	6.9341	0.488121	1.04268	0.998704	3.8284	Active		gene_23D1NA_1263057	2.49816	0.5	0.599421	0.998767	2.32086	Active		gene_23D1NA_1631628	15.1313	0.5	1.55558	0.998328	4.91946	Post
gene_23D1NA_1284330	2.18724	0.399477	0.662281	0.998357	2.45293	Active		gene_23D1NA_1263252	13.4997	0.5	1.22274	0.999249	4.75486	Active		gene_23D1NA_1633429	4.9747	0.5	0.870029	0.999332	3.31461	Post
gene_23D1NA_1284858	1.74877	0.423467	0.566784	0.997914	2.04602	Active		gene_23D1NA_1264169	3.15758	0.5	0.684375	0.998502	2.65882	Active		gene_23D1NA_1633842	1.39514	0.337782	0.502852	0.997999	2.04624	Post
gene_23D1NA_128528	1.48878	0.249072	0.696596	0.998149	2.5795	Active		gene_23D1NA_1265032	2.54546	0.5	0.606148	0.998747	2.34793	Active		gene_23D1NA_1633855	5.89072	0.5	0.933872	0.999184	3.55844	Post
gene_23D1NA_1285435	2.42679	0.354629	0.825334	0.998582	2.77467	Active		gene_23D1NA_1265348	8.28386	0.6113	0.980732	0.999589	3.76035	Active		gene_23D1NA_163434	5.21596	0.5	0.887935	0.999317	3.38293	Post
gene_23D1NA_1285740	11.4024	0.442477	1.24438	0.997574	4.68759	Active		gene_23D1NA_1265349	2.75828	0.5	0.635097	0.998556	2.46377	Active		gene_23D1NA_1634341	4.34474	0.5	0.818844	0.999292	3.11927	Post
gene_23D1NA_1286187	6.24509	0.5	0.996899	0.999267	3.64272	Active		gene_23D1NA_1265523	5.65946	0.5	0.902274	0.999444	3.50066	Active		gene_23D1NA_1634392	2.48068	0.5	0.960209	0.999422	2.31074	Post
gene_23D1NA_1286312	5.09597	0.5	0.920556	0.998832	3.34936	Active		gene_23D1NA_1265539	3.0547	0.5	0.795562	0.999097	2.61103	Active		gene_23D1NA_163512	13.0461	0.5	1.22539	0.999374	4.70554	Post
gene_23D1NA_1286342	29.5204	6.85587	1.39917	0.99727	2.1063	Active		gene_23D1NA_1265592	9.02594	0.5	1.07687	0.999222	4.17408	Active		gene_23D1NA_1635534	9.43453	2.34648	0.852228	0.999345	2.00745	Post
gene_23D1NA_1286892	2.17699	0.5	0.596106	0.998278	2.12234	Active		gene_23D1NA_1265593	4.23035	0.5	0.792861	0.999139	3.08078	Active		gene_23D1NA_1635588	2.31841	0.360783	0.664079	0.999171	2.68393	Post
gene_23D1NA_1286964	2.72454	0.5	0.681398	0.998187	2.44601	Active		gene_23D1NA_1265679	2.88914	0.5	0.651919	0.998517	2.53064	Active		gene_23D1NA_163573	2.89831	0.697924	0.54753	0.998292	2.05407	Post
gene_23D1NA_1287229	9.78306	0.589615	1.1073	0.99899	4.05244	Active		gene_23D1NA_1265755	2.10344	0.5	0.538399	0.998794	2.07275	Active		gene_23D1NA_163712	18.6732	0.5	1.75858	0.999654	5.2229	Post
gene_23D1NA_1287957	2.11197	0.5	0.584649	0.998159	2.07859	Active		gene_23D1NA_1265960	2.30847	0.5	0.571254	0.998736	2.20693	Active		gene_23D1NA_1637187	30.2684	0.5	2.00396	0.99849	5.91974	Post
gene_23D1NA_1287974	2.67299	0.362159	0.772213	0.998509	2.88376	Active		gene_23D1NA_1266265	24.1888	2.22463	1.87056	0.995524	3.4427	Active		gene_23D1NA_1637598	5.02719	0.347575	0.943269	0.99926	3.85436	Post
gene_23D1NA_1288007	2.57607	0.5	0.66002	0.998364	2.36517	Active		gene_23D1NA_1266793	2.77918	0.5	0.637831	0.998548	2.47466	Active		gene_23D1NA_1637937	2.77806	0.656206	0.554694	0.99837	2.08186	Post
gene_23D1NA_1288189	15.4251	0.5	1.31626	0.997978	4.9472	Active		gene_23D1NA_1266885	5.38103	0.5	0.883272	0.999196	3.42788	Active		gene_23D1NA_163804	3.71478	0.5	0.759809	0.998791	2.89328	Post
gene_23D1NA_1288190	3.14049	0.5	0.735747	0.998596	2.65099	Active		gene_23D1NA_1266946	3.04128	0.5	0.670633	0.998502	2.60468	Active		gene_23D1NA_1638898	4.19183	0.5	0.805317	0.999204	3.06758	Post
gene_23D1NA_1288250	32.3337	0.5	1.55032	0.999764	6.01497	Active		gene_23D1NA_1266952	3.75194	0.5	0.748085	0.998857	2.90764	Active		gene_23D1NA_1639030	2.03679	0.5	0.538781	0.998206	2.0263	Post
gene_23D1NA_1288258	1.31181	0.290964	0.519755	0.997989	2.17265	Active		gene_23D1NA_1267107	5.26308	0.5	0.874924	0.999034	3.39591	Active		gene_23D1NA_1639039	2.06988	0.5	0.544553	0.99826	2.04955	Post
gene_23D1NA_1288470	4.4849	0.5	0.872068	0.998578	3.16508	Active		gene_23D1NA_1267130	5.96984	0.5	0.922381	0.999418	3.57769	Active		gene_23D1NA_1639256	2.57408	0.338912	0.706555	0.998978	2.92507	Post
gene_23D1NA_1288474	2.24017	0.5	0.606933	0.998331	2.16361	Active		gene_23D1NA_1267140	2.33928	0.5	0.575966	0.998737	2.22607	Active		gene_23D1NA_163926	2.60905	0.5	0.880064	0.999324	2.38352	Post
gene_23D1NA_1288515	5.16423	0.5	0.925586	0.998947	3.36855	Active		gene_23D1NA_1267468	2.12586	0.5	0.542126	0.998789	2.08805	Active		gene_23D1NA_1640045	4.24951	1.02081	0.547776	0.998295	2.05759	Post
gene_23D1NA_1288950	1.73654	0.256608	0.715015	0.998337	2.75858	Active		gene_23D1NA_1267618	2.41787	0.5	0.587739	0.998757	2.27373	Active		gene_23D1NA_1640467	5.26398	0.5	0.891399	0.999314	3.39615	Post
gene_23D1NA_1289052	2.88328	0.5	0.70304	0.998198	2.52771	Active		gene_23D1NA_1267719	2.12927	0.5	0.542689	0.998788	2.09036	Active		gene_23D1NA_1640731	3.24896	0.5	0.709637	0.998952	2.69998	Post
gene_23D1NA_1289447	2.58463	0.5	0.661284	0.99836	2.36996	Active		gene_23D1NA_1267733	2.06724	0.5	0.532304	0.998782	2.04771	Active		gene_23D1NA_1640975	1.20754	0.0655986	0.877366	0.999326	4.20226	Post
gene_23D1NA_1289852	3.88448	0.5	0.817188	0.998436	2.95772	Active		gene_23D1NA_1267796	11.5052	0.5	1.16554	0.999532	4.52421	Active		gene_23D1NA_1641121	2.22154	0.5	0.569989	0.998487	2.15156	Post
gene_23D1NA_1289934	2.77918	0.5	0.688982	0.998148	2.47466	Active		gene_23D1NA_1267821	4.09474	0.5	0.780676	0.999223	3.03377	Active		gene_23D1NA_1641306	4.41919	0.5	0.825263	0.999336	3.14378	Post
gene_23D1NA_1290396	10.823	0.5	1.19558	0.997478	4.43603	Active		gene_23D1NA_12682	2.52862	0.5	0.813937	0.998759	2.33835	Active		gene_23D1NA_1641512	5.57002	0.5	0.913341	0.999181	3.47768	Post
gene_23D1NA_1290397	3.31061	0.5	0.755958	0.998706	2.7271	Active		gene_23D1NA_1268422	2.36005	0.5	0.773946	0.999173	2.23882	Active		gene_23D1NA_1642037	3.70493	0.89739	0.547882	0.998296	2.04564	Post
gene_23D1NA_1290419	2.32685	0.5	0.621323	0.998341	2.21838	Active		gene_23D1NA_1268452	4.85607	1.01593	0.594674	0.998766	2.257	Active		gene_23D1NA_1642280	3.89564	0.918274	0.558956	0.998416	2.08486	Post
gene_23D1NA_1290723	9.40591	1.06014	0.880123	0.998485	3.14931	Active		gene_23D1NA_1268516	7.09137	0.5	0.987073	0.999582	3.82607	Active		gene_23D1NA_1642304	3.11513	0.391927	0.755851	0.998779	2.99063	Post
gene_23D1NA_129075	5.53652	0.5	0.951829	0.999385	3.46898	Active		gene_23D1NA_1268677	2.11197	0.5	0.539821	0.998792	2.07859	Active		gene_23D1NA_1643463	2.58917	0.5	0.610849	0.998726	2.37249	Post
gene_23D1NA_1291138	7.51896	0.5	1.06539	0.998017	3.91053	Active		gene_23D1NA_1268796	3.7391	0.5	0.746811	0.998841	2.90269	Active		gene_23D1NA_1643482	2.58173	0.5	0.624632	0.9989	2.36834	Post
gene_23D1NA_1291571	3.37134	0.5	0.894532	0.998429	2.75332	Active		gene_23D1NA_12688	7.53403	0.5	1.00973	0.999338	3.91342	Active		gene_23D1NA_1643530	2.57035	0.32806	0.708019	0.998966	2.96993	Post
gene_23D1NA_129172	2.329	0.5	0.838899	0.998756	2.21971	Active		gene_23D1NA_1269300	2.67299	0.5	0.623743	0.998633	2.41845	Active		gene_23D1NA_1643621	6.16462	1.01728	0.700702	0.999027	2.5993	Post
gene_23D1NA_1291806	3.39299	0.5	0.802492	0.998215	2.76256	Active		gene_23D1NA_1269824	7.09137	0.5	0.987073	0.999582	3.82607	Active		gene_23D1NA_1643631	2.73541	0.5	0.645865	0.999115	2.45176	Post
gene_23D1NA_1291963	3.08667	0.5	0.729127	0.998516	2.62605	Active		gene_23D1NA_1270015	2.8468	0.5	0.646553	0.99852	2.50934	Active		gene_23D1NA_1643758	4.79971	0.441819	0.89019	0.999315	3.44142	Post
gene_23D1NA_129227	3.35142	0.5	0.760653	0.998672	2.74477	Active		gene_23D1NA_1270054	4.81092	0.5	0.841118	0.998539	3.26631	Active		gene_23D1NA_1646240	15.5907	1.50209	1.12203	0.999541	3.37564	Post
gene_23D1NA_129255	1.93556	0.30004	0.650099	0.998376	2.68952	Active		gene_23D1NA_1270071	5.64155	0.5	0.90108	0.999432	3.49609	Active		gene_23D1NA_1646367	3.97913	0.5	0.785679	0.99901	2.99245	Post
gene_23D1NA_1292646	2.63977	0.5	0.669335	0.998301	2.40041	Active		gene_23D1NA_1270467	1.88173	0.382088	0.57159	0.998736	2.30008	Active		gene_23D1NA_1648076	2.93176	0.5	0.671457	0.999177	2.55177	Post
gene_23D1NA_1292896	3.88448	0.5	0.817188	0.998436	2.95772	Active		gene_23D1NA_1270833	2.23809	0.5	0.560279	0.99875	2.16227	Active		gene_23D1NA_1648083	1.40767	0.13424	0.794927	0.999102	3.39042	Post
gene_23D1NA_1292897	6.96788	0.324789	1.10229	0.998916	4.42315	Active		gene_23D1NA_1270960	10.8629	0.423017	2.31456	0.999971	4.68255	Active		gene_23D1NA_1648837	8.19861	0.5	1.0575	0.999423	4.03538	Post
gene_23D1NA_1293227	2.15661	0.5	0.59255	0.998251	2.10877	Active		gene_23D1NA_1271205	2.32685	0.5	0.574071	0.998734	2.21838	Active		gene_23D1NA_1649258	3.86635	0.37632	0.8405	0.999346	3.36094	Post
gene_23D1NA_129350	2.52862	0.5	0.892113	0.998422	2.33835	Active		gene_23D1NA_1271367	8.13497	1.08283	0.770656	0.99915	2.90933	Active		gene_23D1NA_1650195	2.39885	0.5	0.597815	0.998622	2.26234	Post
gene_23D1NA_129359	30.7641	0.5	1.64934	0.999508	5.94318	Active		gene_23D1NA_1271394	4.91925	0.5	0.849493	0.998605	3.29844	Active		gene_23D1NA_1651292	2.83615	0.5	0.659198	0.999168	2.50393	Post
gene_23D1NA_129362	7.83753	1.28582	0.743483	0.99867	2.60771	Active		gene_23D1NA_1271515	2.22614	0.5	0.580348	0.998744	2.15455	Active		gene_23D1NA_1651318	2.23355	0.348257	0.65536	0.999165	2.68111	Post
gene_23D1NA_129363	4.19158	0.5	0.846273	0.998782	3.06749	Active		gene_23D1NA_1271989	4.72321	0.5	0.834201	0.998546	3.23977	Active		gene_23D1NA_1651331	2.94918	0.335605	0.723011	0.998845	3.13548	Post
gene_23D1NA_129364	2.40388	0.5	0.633692	0.998343	2.26537	Active		gene_23D1NA_1272062	2.57607	0.5	0.610442	0.998733	2.36517	Active		gene_23D1NA_1651848	6.31628	0.505759	0.956737	0.999398	3.64255	Post
gene_23D1NA_129374	6.1657	0.5	0.992133	0.999286	3.62427	Active		gene_23D1NA_1272363	4.72321	0.5	0.834201	0.998546	3.23977	Active		gene_23D1NA_1652048	14.9118	0.5	1.27202	0.999169	4.89838	Post
gene_23D1NA_129375	16.4367	0.5	1.33727	0.998808	5.03885	Active		gene_23D1NA_1272395	2.82498	0.5	0.643759	0.998529	2.49824	Active		gene_23D1NA_1652082	3.61554	0.5	0.74964	0.998761	2.85421	Post
gene_23D1NA_1293750	3.72174	0.56457	0.759589	0.998684	2.72075	Active		gene_23D1NA_127251	3.19439	0.5	0.688628	0.998522	2.67554	Active		gene_23D1NA_1652334	3.22533	0.5	0.706915	0.998975	2.68945	Post
gene_23D1NA_1293759	2.4444	0.5	0.640047	0.998357	2.28948	Active		gene_23D1NA_1272512	3.32343	0.5	0.703195	0.998609	2.73267	Active		gene_23D1NA_1652346	18.6595	0.5	1.50601	0.998726	5.22184	Post
gene_23D1NA_1293934	2.59168	0.5	0.662323	0.998357	2.37389	Active		gene_23D1NA_1272513	2.12347	0.5	0.54173	0.99879	2.08642	Active		gene_23D1NA_1652590	7.15124	0.5	1.00668	0.999492	3.83819	Post
gene_23D1NA_1294030	16.2132	0.5	1.33276	0.998685	5.0191	Active		gene_23D1NA_1272605	1.95507	0.341332	0.593342	0.998764	2.51797	Active		gene_23D1NA_1652917	2.66162	0.5	0.63581	0.999019	2.41231	Post
gene_23D1NA_1294426	3.5311	0.529953	0.761378	0.998664	2.73618	Active		gene_23D1NA_1272657	2.17699	0.5	0.550499	0.998777	2.12234	Active		gene_23D1NA_1653327	4.6432	0.5	0.843953	0.999347	3.21512	Post
gene_23D1NA_1294473	2.36005	0.5	0.847399	0.998783	2.23882	Active		gene_23D1NA_1272917	3.04082	0.5	0.670577	0.998502	2.60446	Active		gene_23D1NA_1653555	8.59399	0.5	1.07488	0.999521	4.10333	Post
gene_23D1NA_1294719	2.10062	0.37632	0.659255	0.998366	2.48078	Active		gene_23D1NA_1272998	3.29061	0.5	0.69954	0.998582	2.71836	Active		gene_23D1NA_1653568	3.12738	0.5	0.69543	0.99907	2.64496	Post
gene_23D1NA_1294725	2.09609	0.5	0.581799	0.998123	2.0677	Active		gene_23D1NA_1273025	3.9854	0.5	0.77057	0.99915	2.99472	Active		gene_23D1NA_1654001	2.5021	0.5	0.613175	0.998755	2.32314	Post
gene_23D1NA_1294819	2.25523	0.5	0.609471	0.998337	2.17327	Active		gene_23D1NA_1273026	2.58463	0.627976	0.531643	0.99878	2.04117	Active		gene_23D1NA_1654101	7.858	0.5	1.18495	0.999444	3.97416	Post
gene_23D1NA_1294915	2.67801	0.5	0.674822	0.998249	2.42116	Active		gene_23D1NA_1273031	2.34311	0.5	0.576548	0.998738	2.22843	Active		gene_23D1NA_1654190	4.07175	0.5	0.794353	0.999096	3.02565	Post
gene_23D1NA_129518	9.62646	1.0706	0.879435	0.998494	3.16858	Active		gene_23D1NA_1273401	5.30667	0.5	0.87803	0.999101	3.40781	Active		gene_23D1NA_1654292	2.76926	0.5	1.07669	0.999529	2.4695	Post
gene_23D1NA_1295312	2.14883	0.334557	0.682119	0.99818	2.68323	Active		gene_23D1NA_1274416	2.62228	0.441009	0.874993	0.999035	2.57194	Active		gene_23D1NA_1655490	7.25404	1.39372	0.699125	0.99904	2.37984	Post
gene_23D1NA_1295344	2.41787	0.5	0.635897	0.998348	2.27373	Active		gene_23D1NA_1274504	36.6872	0.5	1.83954	0.99737	6.19721	Active		gene_23D1NA_1655680	7.7188	1.14925	0.743886	0.998745	2.74768	Post
gene_23D1NA_1295363	5.20512	0.5	0.928567	0.999011	3.37993	Active		gene_23D1NA_1274572	2.89326	0.5	0.652437	0.998517	2.5327	Active		gene_23D1NA_1655773	2.66162	0.5	0.63581	0.999019	2.41231	Post
gene_23D1NA_1295826	2.77148	0.453037	0.720432	0.998406	2.61296	Active		gene_23D1NA_1274623	4.0946	0.69338	0.725975	0.998726	2.562	Active		gene_23D1NA_1656300	2.52963	0.331883	0.667644	0.999174	2.93018	Post
gene_23D1NA_1295918	2.96792	0.5	0.714109	0.998325	2.56945	Active		gene_23D1NA_1274685	13.6696	0.5	1.22717	0.999155	4.7729	Active		gene_23D1NA_1656345	6.43073	0.901462	0.760556	0.998795	2.83465	Post
gene_23D1NA_1296137	2.49816	0.5	0.648323	0.998373	2.32086	Active		gene_23D1NA_1274938	4.46389	0.5	0.812997	0.998778	3.1583	Active		gene_23D1NA_1656445	2.13226	0.223725	0.761582	0.998803	3.25258	Post
gene_23D1NA_1296218	2.01797	0.5	0.567481	0.997921	2.0129	Active		gene_23D1NA_1274961	4.10813	0.5	1.0723	0.999183	3.03848	Active		gene_23D1NA_1656486	3.37689	0.5	0.72406	0.998838	2.75569	Post
gene_23D1NA_1296219	4.91925	0.5	0.907193	0.998566	3.29844	Active		gene_23D1NA_1274962	9.51495	0.5	1.45438	0.997322	4.2502	Active		gene_23D1NA_1657269	3.75977	0.5	0.764334	0.998825	2.91065	Post
gene_23D1NA_1296360	6.1304	0.5	1.95039	0.997382	3.61598	Active		gene_23D1NA_1274963	12.3871	0.337115	1.9946	0.991575	5.19945	Active		gene_23D1NA_1657438	3.74643	0.5	0.762998	0.998815	2.90552	Post
gene_23D1NA_1296666	5.418	0.544288	0.88383	0.998451	3.31532	Active		gene_23D1NA_1274964	8.91511	0.5	1.34468	0.997679	4.15625	Active		gene_23D1NA_1657597	4.86588	0.5	0.861666	0.999338	3.2827	Post
gene_23D1NA_129675	1.8432	0.391894	0.604464	0.998325	2.23368	Active		gene_23D1NA_1274967	2.08016	0.5	0.53449	0.998788	2.05669	Active		gene_23D1NA_1659167	2.45674	0.418273	0.657361	0.999166	2.55423	Post
gene_23D1NA_1296881	2.20807	0.5	0.601469	0.998318	2.14279	Active		gene_23D1NA_1275059	4.30709	0.5	0.799593	0.999027	3.10671	Active		gene_23D1NA_1659413	26.3941	4.06463	1.13365	0.999538	2.69902	Post
gene_23D1NA_1297002	3.9288	0.5	0.821529	0.998516	2.97409	Active		gene_23D1NA_1275358	2.67597	0.5	1.02218	0.999148	2.42006	Active		gene_23D1NA_1659606	1.43593	0.153695	0.705956	0.998983	3.22385	Post
gene_23D1NA_1297155	3.19304	0.375554	0.812406	0.998346	3.08784	Active		gene_23D1NA_1275572	2.06724	0.5	0.532304	0.998782	2.04771	Active		gene_23D1NA_1659893	8.29453	0.5	1.0618	0.99945	4.05216	Post
gene_23D1NA_1297244	1.99455	0.381001	0.595134	0.99827	2.3882	Active		gene_23D1NA_1275575	47.2838	0.5	2.44758	1	6.56328	Active		gene_23D1NA_1659912	6.18638	0.5	0.952319	0.999352	3.6291	Post
gene_23D1NA_1297396	2.88914	0.550239	0.670655	0.998289	2.39251	Active		gene_23D1NA_1275969	4.26046	0.5	0.795516	0.999097	3.09101	Active		gene_23D1NA_166052	3.3698	0.5	0.723274	0.998843	2.75266	Post
gene_23D1NA_1297487	2.25523	0.5	0.609471	0.998337	2.17327	Active		gene_23D1NA_1276024	4.42499	0.5	0.809715	0.998841	3.14567	Active		gene_23D1NA_1660859	9.26879	0.5	1.10263	0.999562	4.21238	Post
gene_23D1NA_1298270	4.41853	0.532819	1.1326	0.998853	3.05185	Active		gene_23D1NA_1276255	2.57346	0.373379	0.681435	0.998499	2.78499	Active		gene_23D1NA_1661107	2.19604	0.5	0.673484	0.999173	2.1349	Post
gene_23D1NA_1298287	3.36527	0.5	0.762233	0.998655	2.75072	Active		gene_23D1NA_1276335	1.56957	0.390142	0.507951	0.998642	2.0083	Active		gene_23D1NA_1661645	3.53869	0.5	0.741581	0.998738	2.82321	Post
gene_23D1NA_1298402	2.39055	0.5	0.631579	0.998341	2.25734	Active		gene_23D1NA_1276383	6.36572	0.5	1.83198	0.996815	3.67032	Active		gene_23D1NA_1661985	2.61585	0.5	0.629443	0.998959	2.38728	Post
gene_23D1NA_1298586	21.1495	0.5	2.70672	1	5.40255	Active		gene_23D1NA_1276407	5.43806	0.5	0.887242	0.999268	3.44309	Active		gene_23D1NA_1662294	2.49228	0.5	0.611738	0.998737	2.31746	Post
gene_23D1NA_1298587	11.1531	0.5	2.34745	1	4.47938	Active		gene_23D1NA_1276444	3.37175	0.5	1.14206	0.999215	2.7535	Active		gene_23D1NA_1663049	8.71245	0.5	1.07992	0.999544	4.12308	Post
gene_23D1NA_1298588	4.62664	0.5	1.57783	0.99999	3.20996	Active		gene_23D1NA_1276488	2.32878	0.426618	0.620321	0.998659	2.44856	Active		gene_23D1NA_1663761	1.54307	0.327882	0.538039	0.998201	2.23456	Post
gene_23D1NA_1298589	2.82385	0.5	0.914326	0.998693	2.49767	Active		gene_23D1NA_1276576	7.70534	0.5	1.01813	0.999212	3.94586	Active		gene_23D1NA_1664007	2.92733	0.5	0.670897	0.999177	2.54958	Post
gene_23D1NA_1298590	4.37344	0.5	1.56744	0.999957	3.12877	Active		gene_23D1NA_1276690	4.30709	0.5	0.799593	0.999027	3.10671	Active		gene_23D1NA_1664189	3.80877	0.366385	1.23217	0.999362	3.37789	Post
gene_23D1NA_1298591	16.4357	1.90303	1.25169	0.997902	3.11046	Active		gene_23D1NA_1276691	5.53652	0.5	0.894001	0.999364	3.46898	Active		gene_23D1NA_1664489	5.2641	0.5	1.16008	0.99955	3.39619	Post
gene_23D1NA_1298592	15.6801	0.5	1.58685	0.999998	4.97087	Active		gene_23D1NA_1276787	2.7531	0.5	0.634417	0.998559	2.46106	Active		gene_23D1NA_1664548	10.1546	2.43966	0.640265	0.999061	2.05738	Post
gene_23D1NA_1298593	56.5758	0.404404	4.13297	1	7.12824	Active		gene_23D1NA_1276959	2.42389	0.5	0.588628	0.998758	2.27733	Active		gene_23D1NA_1664589	7.85421	0.935405	0.812669	0.999251	3.0698	Post
gene_23D1NA_1298716	2.74453	0.540423	0.657802	0.99837	2.3444	Active		gene_23D1NA_1276970	3.88448	0.5	0.761006	0.999025	2.95772	Active		gene_23D1NA_1664721	2.3439	0.5	0.589396	0.998573	2.22891	Post
gene_23D1NA_1298977	10.9622	0.5	1.20003	0.997297	4.45446	Active		gene_23D1NA_1277044	2.329	0.5	0.766342	0.999101	2.21971	Active		gene_23D1NA_1664792	5.98026	0.5	0.939557	0.999223	3.58021	Post
gene_23D1NA_1299000	3.59568	0.413122	0.839342	0.99876	3.12163	Active		gene_23D1NA_1277057	2.88914	0.5	0.651919	0.998517	2.53064	Active		gene_23D1NA_1665067	4.54769	0.406943	0.887616	0.999317	3.48224	Post
gene_23D1NA_1299251	2.06724	0.359772	0.660511	0.998362	2.52255	Active		gene_23D1NA_1277324	4.26046	0.5	0.795516	0.999097	3.09101	Active		gene_23D1NA_1666134	15.3143	0.5	1.81649	0.999213	4.93681	Post
gene_23D1NA_1299257	1.48727	0.259671	0.682012	0.998181	2.51791	Active		gene_23D1NA_1277388	5.57687	0.5	0.896737	0.99939	3.47946	Active		gene_23D1NA_1666263	22.1624	0.5	1.40536	0.999973	5.47004	Post
gene_23D1NA_1299273	8.55738	0.5	1.1123	0.999065	4.09717	Active		gene_23D1NA_1277616	6.33122	0.5	0.944499	0.999379	3.66248	Active		gene_23D1NA_1666467	5.34345	0.5	0.897062	0.999282	3.41777	Post
gene_23D1NA_1299346	3.96181	0.5	0.824729	0.998571	2.98616	Active		gene_23D1NA_1277851	3.27648	0.5	0.697956	0.998571	2.71215	Active		gene_23D1NA_1666642	2.18396	0.5	0.563836	0.998463	2.12695	Post
gene_23D1NA_1299963	2.23769	0.5	0.595324	0.998272	2.16201	Active		gene_23D1NA_1277852	2.80612	0.5	0.641328	0.998537	2.48858	Active		gene_23D1NA_1667133	10.9987	0.5	1.16469	0.999532	4.45926	Post
gene_23D1NA_1299991	2.32685	0.5	0.621323	0.998341	2.21838	Active		gene_23D1NA_1278269	2.14688	0.5	0.54559	0.998785	2.10224	Active		gene_23D1NA_166723	6.69654	0.5	0.98209	0.999535	3.74342	Post
gene_23D1NA_1300305	4.77987	0.5	0.896289	0.998443	3.25697	Active		gene_23D1NA_1278277	2.04851	0.5	0.529113	0.998774	2.03457	Active		gene_23D1NA_1667578	3.12002	0.5	0.665464	0.999172	2.64156	Post
gene_23D1NA_1300560	5.14518	0.5	0.92419	0.998916	3.36322	Active		gene_23D1NA_1278417	2.60299	0.5	0.830931	0.998549	2.38017	Active		gene_23D1NA_1667579	32.1886	0.5	1.84536	0.99912	6.00848	Post
gene_23D1NA_1300687	2.05315	0.5	0.573994	0.998009	2.03784	Active		gene_23D1NA_1279393	2.02227	0.5	0.5246	0.998761	2.01598	Active		gene_23D1NA_1668066	2.46816	0.5	0.608191	0.998693	2.30344	Post
gene_23D1NA_1300709	2.55304	0.5	0.656598	0.998373	2.35221	Active		gene_23D1NA_1279523	2.23809	0.5	0.560279	0.99875	2.16227	Active		gene_23D1NA_1668726	9.48914	2.082	0.852056	0.999345	2.1883	Post
gene_23D1NA_130074	2.05656	0.333636	0.66685	0.998324	2.62388	Active		gene_23D1NA_1279761	5.35782	0.5	1.00509	0.999406	3.42165	Active		gene_23D1NA_166902	3.41603	0.5	0.72837	0.998805	2.77232	Post
gene_23D1NA_1301561	3.61137	0.369748	0.859858	0.998726	3.28793	Active		gene_23D1NA_1280174	6.83456	0.5	1.0097	0.999339	3.77285	Active		gene_23D1NA_1669612	4.89808	0.5	0.86416	0.999336	3.29222	Post
gene_23D1NA_1301813	15.9104	3.20004	1.32242	0.998288	2.31381	Active		gene_23D1NA_128046	2.76705	0.5	0.724842	0.998723	2.46835	Active		gene_23D1NA_1669839	2.392	0.5	0.65569	0.999165	2.25822	Post
gene_23D1NA_1302764	7.87336	0.5	1.39587	0.997559	3.97698	Active		gene_23D1NA_1280518	2.47753	0.5	0.596453	0.998768	2.3089	Active		gene_23D1NA_1669874	2.28793	0.5	0.580636	0.99853	2.19404	Post
gene_23D1NA_1302872	2.51565	0.384523	0.72095	0.998412	2.70979	Active		gene_23D1NA_1280739	4.85607	0.5	0.844631	0.998561	3.27979	Active		gene_23D1NA_1670760	2.16897	0.5	0.561354	0.998443	2.11701	Post
gene_23D1NA_1303129	1.15506	0.117351	0.913574	0.998679	3.29906	Active		gene_23D1NA_1280780	3.93049	0.5	0.765394	0.999087	2.97471	Active		gene_23D1NA_1671520	4.54079	0.720829	0.980497	0.999536	2.65521	Post
gene_23D1NA_130314	6.98062	0.475179	1.13078	0.998884	3.87681	Active		gene_23D1NA_1280831	2.41787	0.5	0.587739	0.998757	2.27373	Active		gene_23D1NA_1671875	5.08923	0.356445	0.946163	0.999289	3.8357	Post
gene_23D1NA_1303284	2.85144	0.5	0.698793	0.998166	2.51169	Active		gene_23D1NA_1280905	2.39384	0.5	0.584176	0.998751	2.25933	Active		gene_23D1NA_1672268	2.43131	0.55305	0.569058	0.998484	2.13625	Post
gene_23D1NA_1303319	22.0868	0.5	1.47044	0.998742	5.46511	Active		gene_23D1NA_1280930	2.72454	0.5	0.630644	0.998586	2.44601	Active		gene_23D1NA_167285	3.07537	0.560747	0.650642	0.999161	2.45534	Post
gene_23D1NA_130337	4.40369	0.5	0.865106	0.998669	3.13871	Active		gene_23D1NA_1280940	2.47236	0.5	0.595704	0.998767	2.30589	Active		gene_23D1NA_1674011	2.88233	0.310422	0.806497	0.999211	3.21493	Post
gene_23D1NA_1303390	1.50057	0.373842	0.555277	0.997826	2.00501	Active		gene_23D1NA_128119	2.36461	0.5	0.579798	0.998744	2.2416	Active		gene_23D1NA_1674158	8.94344	0.5	1.08954	0.999587	4.16083	Post
gene_23D1NA_1303711	4.81092	0.340856	1.00678	0.99924	3.81908	Active		gene_23D1NA_128154	3.54893	0.5	0.727444	0.99873	2.82738	Active		gene_23D1NA_1674453	4.5801	0.5	0.862897	0.999337	3.19538	Post
gene_23D1NA_1303865	13.8495	0.5	1.2802	0.997494	4.79176	Active		gene_23D1NA_1281610	2.47236	0.5	0.595704	0.998767	2.30589	Active		gene_23D1NA_1674703	3.12503	0.470388	0.713712	0.998917	2.73195	Post
gene_23D1NA_1303878	4.27572	0.418427	0.961509	0.999418	3.35312	Active		gene_23D1NA_1281736	2.85381	0.5	0.647445	0.998519	2.51289	Active		gene_23D1NA_1674929	4.59025	0.528234	0.822383	0.999316	3.11932	Post
gene_23D1NA_1303886	1.51836	0.31184	0.56638	0.99791	2.28364	Active		gene_23D1NA_1281789	4.64278	0.5	0.827748	0.998573	3.21499	Active		gene_23D1NA_1675202	2.32508	0.576763	0.724744	0.998833	2.01123	Post
gene_23D1NA_1303917	27.0892	0.5	1.49634	0.999347	5.75965	Active		gene_23D1NA_1281891	3.71141	0.5	0.744049	0.99881	2.89197	Active		gene_23D1NA_1675335	5.95021	0.5	0.992794	0.999523	3.57294	Post
gene_23D1NA_1304090	2.40377	0.5	0.633674	0.998343	2.2653	Active		gene_23D1NA_1281917	2.91229	0.5	0.654823	0.998516	2.54216	Active		gene_23D1NA_1675759	1.66951	0.342073	0.559742	0.998425	2.28705	Post
gene_23D1NA_1304126	2.1209	0.5	0.586242	0.998179	2.08468	Active		gene_23D1NA_128211	5.53652	0.5	0.894001	0.999364	3.46898	Active		gene_23D1NA_167620	5.80928	0.253776	1.11605	0.999544	4.51673	Post
gene_23D1NA_1304309	3.43639	0.5	0.770247	0.998546	2.7809	Active		gene_23D1NA_1282132	3.24751	0.5	0.694689	0.99855	2.69933	Active		gene_23D1NA_1676230	59.8123	2.00549	1.87746	0.99985	4.89842	Post
gene_23D1NA_1304344	7.66135	0.986366	1.05683	0.99819	2.9574	Active		gene_23D1NA_1282793	2.30089	0.36067	0.860312	0.998751	2.67344	Active		gene_23D1NA_1676940	12.9043	0.321919	1.33371	0.999576	5.32501	Post
gene_23D1NA_1304532	1.95188	0.381316	0.630479	0.998341	2.3558	Active		gene_23D1NA_1282842	2.95473	0.5	0.660093	0.998513	2.56303	Active		gene_23D1NA_167709	4.08308	0.5	0.7954	0.999107	3.02966	Post
gene_23D1NA_1304749	6.7839	0.5	1.02759	0.999094	3.76211	Active		gene_23D1NA_1282860	4.43623	0.5	0.810666	0.998823	3.14933	Active		gene_23D1NA_1677167	1.64482	0.34503	0.546698	0.998283	2.25314	Post
gene_23D1NA_1304954	2.34556	0.5	0.624363	0.998341	2.22993	Active		gene_23D1NA_1283115	2.44929	0.5	0.592351	0.998763	2.29236	Active		gene_23D1NA_1677832	3.78271	0.5	0.766622	0.998844	2.91942	Post
gene_23D1NA_1305081	1.48203	0.296162	0.605829	0.998329	2.32311	Active		gene_23D1NA_1283851	3.60796	0.5	0.753494	0.998924	2.85118	Active		gene_23D1NA_1678082	3.72162	0.5	0.760501	0.998795	2.89593	Post
gene_23D1NA_1305446	2.18839	0.5	0.598081	0.998293	2.12987	Active		gene_23D1NA_1283984	2.27334	0.5	0.565814	0.998742	2.18481	Active		gene_23D1NA_1678235	3.51426	0.133019	1.30393	0.999241	4.72352	Post
gene_23D1NA_1305467	2.69849	0.29202	0.803671	0.998229	3.20802	Active		gene_23D1NA_1284303	6.9341	0.5	0.978665	0.999591	3.79371	Active		gene_23D1NA_1678877	2.27244	0.5	0.578177	0.99852	2.18424	Post
gene_23D1NA_1305762	2.77833	0.5	0.688866	0.998149	2.47422	Active		gene_23D1NA_1284330	2.18724	0.5	0.552157	0.998773	2.12911	Active		gene_23D1NA_1679397	2.42272	0.5	0.601419	0.998644	2.27663	Post
gene_23D1NA_1305842	2.32685	0.5	0.621323	0.998341	2.21838	Active		gene_23D1NA_128482	3.67069	0.5	0.739952	0.998786	2.87605	Active		gene_23D1NA_1679757	2.04255	0.5	0.53979	0.998214	2.03037	Post
gene_23D1NA_1306005	2.17089	0.5	0.595046	0.99827	2.11829	Active		gene_23D1NA_1285237	2.5668	0.5	0.609146	0.998737	2.35997	Active		gene_23D1NA_1679851	9.37541	0.5	1.10682	0.999554	4.22888	Post
gene_23D1NA_13061	6.7113	0.5	1.02361	0.999137	3.74659	Active		gene_23D1NA_1285435	2.42679	0.5	0.69024	0.998529	2.27905	Active		gene_23D1NA_168167	4.23974	0.5	0.809607	0.999231	3.08398	Post
gene_23D1NA_1307004	9.94195	0.5	1.16577	0.998232	4.31353	Active		gene_23D1NA_1286074	2.98836	0.5	0.664221	0.998509	2.57935	Active		gene_23D1NA_1681761	4.60351	0.432478	0.879581	0.999324	3.41204	Post
gene_23D1NA_1307031	10.4745	0.5	1.18413	0.997862	4.38881	Active		gene_23D1NA_1286187	6.24509	0.5	0.939346	0.999359	3.64272	Active		gene_23D1NA_1681955	2.83024	0.5	0.658429	0.999167	2.50093	Post
gene_23D1NA_1307034	2.29712	0.5	0.66277	0.998356	2.19982	Active		gene_23D1NA_1286312	5.09597	0.5	0.862776	0.998793	3.34936	Active		gene_23D1NA_168199	3.72666	0.912773	0.543852	0.998253	2.02956	Post
gene_23D1NA_1307145	4.0391	0.380292	0.929137	0.999023	3.40885	Active		gene_23D1NA_1286342	29.5204	4.24951	1.38992	0.997658	2.79634	Active		gene_23D1NA_1682135	3.8213	0.704354	0.725205	0.998829	2.43969	Post
gene_23D1NA_1307364	5.94065	0.5	0.978251	0.999356	3.57062	Active		gene_23D1NA_1286343	33.7959	0.5	3.22038	1	6.07878	Active		gene_23D1NA_168251	15.9325	2.65747	1.32046	0.999418	2.58385	Post
gene_23D1NA_1307621	2.22124	0.5	0.60372	0.998323	2.15137	Active		gene_23D1NA_1286344	7.49898	0.5	1.9424	0.986378	3.90669	Active		gene_23D1NA_168257	1.25175	0.157962	0.864286	0.999336	2.9863	Post
gene_23D1NA_1307944	7.18717	0.5	1.04886	0.998475	3.84542	Active		gene_23D1NA_1286410	2.12336	0.5	0.515453	0.998701	2.08635	Active		gene_23D1NA_1682704	2.97982	0.66632	0.575569	0.99851	2.16094	Post
gene_23D1NA_1307945	2.31463	0.5	0.619327	0.998341	2.21078	Active		gene_23D1NA_1286659	2.05315	0.345226	0.614767	0.998701	2.57223	Active		gene_23D1NA_1683076	8.13616	0.505759	1.05133	0.999384	4.00783	Post
gene_23D1NA_1307946	1.49751	0.0971153	1.38161	0.998793	3.94672	Active		gene_23D1NA_1286713	13.8043	0.5	1.51251	0.998775	4.78704	Active		gene_23D1NA_1683608	2.20844	0.5	0.567855	0.998479	2.14303	Post
gene_23D1NA_1307947	2.92553	0.5	1.06609	0.99801	2.5487	Active		gene_23D1NA_1286892	2.17699	0.5	0.550499	0.998777	2.12234	Active		gene_23D1NA_1683866	5.59096	0.5	0.914166	0.999179	3.4831	Post
gene_23D1NA_1308185	2.18523	0.5	0.798388	0.998184	2.12779	Active		gene_23D1NA_1286954	2.53046	0.5	0.604027	0.998753	2.3394	Active		gene_23D1NA_1683945	2.13988	0.466166	0.578904	0.998523	2.19861	Post
gene_23D1NA_1308687	3.15758	0.5	0.737826	0.998618	2.65882	Active		gene_23D1NA_1286964	2.72454	0.5	0.630644	0.998586	2.44601	Active		gene_23D1NA_1684291	2.64438	0.5	0.633423	0.998996	2.40293	Post
gene_23D1NA_1308823	11.1408	1.15265	1.45542	0.997892	3.27282	Active		gene_23D1NA_1287229	9.78306	0.5	1.10652	0.999336	4.29029	Active		gene_23D1NA_1685266	2.87247	0.5	0.6639	0.999171	2.52229	Post
gene_23D1NA_1309376	2.59168	0.5	0.662323	0.998357	2.37389	Active		gene_23D1NA_1287957	2.11197	0.5	0.539821	0.998792	2.07859	Active		gene_23D1NA_1685750	2.6553	0.5	0.634936	0.99901	2.40887	Post
gene_23D1NA_1309549	2.87285	0.5	0.701654	0.998188	2.52248	Active		gene_23D1NA_1287974	2.67299	0.5	0.623743	0.998633	2.41845	Active		gene_23D1NA_1686070	8.43947	0.5	1.06819	0.99949	4.07715	Post
gene_23D1NA_1309557	2.08155	0.5	0.579173	0.998088	2.05766	Active		gene_23D1NA_1288007	2.57607	0.5	0.610442	0.998733	2.36517	Active		gene_23D1NA_1686637	3.42012	0.5	0.728817	0.998802	2.77405	Post
gene_23D1NA_1309954	2.05315	0.410593	0.632952	0.998342	2.32206	Active		gene_23D1NA_1288189	15.4251	0.5	1.26961	0.999703	4.9472	Active		gene_23D1NA_168678	4.43186	0.5	0.826345	0.999341	3.14791	Post
gene_23D1NA_1309972	7.75344	0.5	1.07659	0.99808	3.95484	Active		gene_23D1NA_1288190	3.14049	0.5	0.682385	0.998499	2.65099	Active		gene_23D1NA_1687231	2.74292	0.547147	0.616478	0.998796	2.32571	Post
gene_23D1NA_1310190	44.4003	7.4458	0.918865	0.998794	2.57607	Active		gene_23D1NA_1288250	32.3337	0.5	1.51499	0.998827	6.01497	Active		gene_23D1NA_1687243	6.48378	0.354857	1.03423	0.999384	4.19153	Post
gene_23D1NA_1310191	25.5157	5.24584	0.78735	0.998245	2.28214	Active		gene_23D1NA_1288474	2.24017	0.5	0.560608	0.998749	2.16361	Active		gene_23D1NA_1687421	4.36712	0.5	0.820785	0.999305	3.12668	Post
gene_23D1NA_1310279	3.31061	0.5	0.755958	0.998706	2.7271	Active		gene_23D1NA_1288515	5.16423	0.5	0.867785	0.998885	3.36855	Active		gene_23D1NA_168744	3.0485	0.5	0.685935	0.999118	2.6081	Post
gene_23D1NA_1310437	2.96737	0.5	0.714037	0.998324	2.56918	Active		gene_23D1NA_1289052	2.88328	0.5	0.651181	0.998517	2.52771	Active		gene_23D1NA_1687491	5.06237	0.5	0.876635	0.999326	3.33981	Post
gene_23D1NA_1310776	7.30474	0.5	1.47036	0.998738	3.86883	Active		gene_23D1NA_1289447	2.58463	0.5	0.611634	0.998724	2.36996	Active		gene_23D1NA_1687726	2.88661	0.5	0.665715	0.999173	2.52938	Post
gene_23D1NA_1311086	5.76821	0.5	0.967222	0.999413	3.52812	Active		gene_23D1NA_1289852	3.88448	0.5	0.761006	0.999025	2.95772	Active		gene_23D1NA_1687770	5.75039	0.5	0.924778	0.999182	3.52366	Post
gene_23D1NA_1311093	5.94065	0.5	0.978251	0.999356	3.57062	Active		gene_23D1NA_1289934	2.77918	0.5	0.637831	0.998548	2.47466	Active		gene_23D1NA_1687864	2.8567	0.5	0.827415	0.999341	2.51435	Post
gene_23D1NA_1311103	3.41447	0.5	0.767794	0.998591	2.77166	Active		gene_23D1NA_1290396	10.823	0.5	1.14341	0.999219	4.43603	Active		gene_23D1NA_1687959	2.9446	0.5	0.673076	0.999175	2.55807	Post
gene_23D1NA_1311754	1.97301	0.35408	0.646038	0.998369	2.47825	Active		gene_23D1NA_1290397	3.31061	0.5	0.701771	0.998598	2.7271	Active		gene_23D1NA_1688132	7.32856	1.08792	0.74894	0.998759	2.75196	Post
gene_23D1NA_1311953	2.69849	0.5	0.67773	0.998222	2.43215	Active		gene_23D1NA_1290419	2.32685	0.5	0.574071	0.998734	2.21838	Active		gene_23D1NA_1688707	4.37674	0.5	0.809854	0.999233	3.12986	Post
gene_23D1NA_1312029	25.8762	0.5	1.48218	0.999239	5.69355	Active		gene_23D1NA_129075	5.53652	0.5	0.894001	0.999364	3.46898	Active		gene_23D1NA_168983	16.6439	1.76082	0.964427	0.999446	3.24068	Post
gene_23D1NA_1312194	4.67606	0.5	0.887949	0.998436	3.22529	Active		gene_23D1NA_1290838	7.99897	0.5	1.03207	0.999038	3.99981	Active		gene_23D1NA_1690170	2.59845	0.5	0.626998	0.998931	2.37765	Post
gene_23D1NA_1313065	2.40377	0.5	0.633674	0.998343	2.2653	Active		gene_23D1NA_1291027	2.68187	0.436124	0.889933	0.999319	2.62043	Active		gene_23D1NA_1690406	5.40723	0.5	0.901546	0.999255	3.43489	Post
gene_23D1NA_1313210	2.31463	0.390928	0.687402	0.998151	2.56581	Active		gene_23D1NA_1291138	7.51896	0.5	1.00898	0.999349	3.91053	Active		gene_23D1NA_1690998	3.94103	0.639042	0.697948	0.99905	2.62459	Post
gene_23D1NA_1313561	1.35117	0.265399	0.77138	0.998525	2.34798	Active		gene_23D1NA_1291411	2.85144	0.5	0.647144	0.998519	2.51169	Active		gene_23D1NA_1691215	9.66127	0.387195	1.3582	0.999809	4.64108	Post
gene_23D1NA_1313770	19.6093	2.3798	1.34212	0.998942	3.04262	Active		gene_23D1NA_129143	2.22399	0.5	0.558043	0.998757	2.15315	Active		gene_23D1NA_1691434	3.5119	0.5	1.01488	0.999457	2.81225	Post
gene_23D1NA_1313966	8.26702	0.836316	0.919186	0.998801	3.30525	Active		gene_23D1NA_1291571	3.37134	0.532396	0.79897	0.999038	2.66275	Active		gene_23D1NA_1692064	11.1412	0.5	1.16931	0.999514	4.47783	Post
gene_23D1NA_1314298	3.53382	0.5	0.92025	0.998825	2.82123	Active		gene_23D1NA_129172	2.329	0.5	0.766342	0.999101	2.21971	Active		gene_23D1NA_1692422	3.26958	0.5	0.711998	0.998932	2.70911	Post
gene_23D1NA_1314414	2.65699	0.5	0.840618	0.998773	2.40979	Active		gene_23D1NA_1291806	3.39299	0.5	0.743317	0.998806	2.76256	Active		gene_23D1NA_1692578	1.74247	0.282829	0.580571	0.99853	2.62314	Post
gene_23D1NA_1314684	12.6557	1.84466	0.787024	0.99825	2.77836	Active		gene_23D1NA_1291963	3.08667	0.669287	0.574073	0.998734	2.20535	Active		gene_23D1NA_1693019	3.16919	0.5	0.700373	0.99903	2.66411	Post
gene_23D1NA_1314776	2.65628	0.5	0.671712	0.998279	2.40941	Active		gene_23D1NA_1292260	4.80149	0.5	0.967853	0.99954	3.26348	Active		gene_23D1NA_1693020	13.1431	0.5	1.228	0.99937	4.71623	Post
gene_23D1NA_1314797	2.88914	0.475179	0.720053	0.998401	2.6041	Active		gene_23D1NA_129227	3.35142	0.5	0.706286	0.998633	2.74477	Active		gene_23D1NA_1693412	15306.9	1789.47	1.04946	0.999373	3.09657	Post
gene_23D1NA_1314827	7.88879	1.42263	1.08385	0.998276	2.47124	Active		gene_23D1NA_1292646	2.63977	0.5	0.619234	0.998667	2.40041	Active		gene_23D1NA_1693990	7.80951	0.5	1.03948	0.999366	3.96523	Post
gene_23D1NA_1315174	2.68993	0.544772	0.646648	0.99837	2.30384	Active		gene_23D1NA_1292896	3.88448	0.5	0.761006	0.999025	2.95772	Active		gene_23D1NA_169517	4.75939	0.5	0.853298	0.999345	3.25078	Post
gene_23D1NA_1315251	2.47753	0.5	0.645168	0.998367	2.3089	Active		gene_23D1NA_1292897	6.96788	0.5	0.980488	0.999589	3.80072	Active		gene_23D1NA_1695402	10.2439	0.5	1.13904	0.999546	4.3567	Post
gene_23D1NA_1315327	1.87735	0.2975	0.671295	0.998283	2.65774	Active		gene_23D1NA_1293227	2.15661	0.5	0.547183	0.998783	2.10877	Active		gene_23D1NA_1697217	2.67578	0.5	0.625391	0.99891	2.41996	Post
gene_23D1NA_1315328	1.80642	0.372583	0.607033	0.998331	2.2775	Active		gene_23D1NA_129350	2.52862	0.5	0.813937	0.998759	2.33835	Active		gene_23D1NA_1697288	3.02935	0.5	0.683596	0.999129	2.59901	Post
gene_23D1NA_1315347	2.83299	0.5	0.696311	0.998147	2.50233	Active		gene_23D1NA_129359	30.7641	0.5	1.60674	0.9942	5.94318	Active		gene_23D1NA_1697876	12.4418	0.5	1.40971	0.999969	4.63712	Post
gene_23D1NA_1315348	1.29163	0.0677725	1.06683	0.998002	4.25235	Active		gene_23D1NA_129362	7.83753	0.5	1.02447	0.999111	3.9704	Active		gene_23D1NA_1698194	4.93839	0.5	0.86726	0.999334	3.30404	Post
gene_23D1NA_1315349	2.83299	0.5	0.696311	0.998147	2.50233	Active		gene_23D1NA_129363	4.19158	0.5	0.789416	0.999165	3.06749	Active		gene_23D1NA_1698603	1.51397	0.316612	0.534278	0.998173	2.25755	Post
gene_23D1NA_1315360	2.44929	0.5	0.640805	0.998358	2.29236	Active		gene_23D1NA_129364	2.40388	0.5	0.585669	0.998754	2.26537	Active		gene_23D1NA_1699122	13.5981	0.904937	1.03367	0.999386	3.90945	Post
gene_23D1NA_1315361	13.3751	0.648394	1.28491	0.997334	4.36653	Active		gene_23D1NA_129374	6.1657	0.359263	0.998318	0.999491	4.10115	Active		gene_23D1NA_1699716	12.4126	0.5	1.20782	0.999378	4.63373	Post
gene_23D1NA_1315362	5.17997	0.5	0.926737	0.998971	3.37294	Active		gene_23D1NA_129375	16.4367	0.5	1.29166	0.999945	5.03885	Active		gene_23D1NA_1699862	2.06309	0.5	0.543375	0.998248	2.04481	Post
gene_23D1NA_1315391	2.30195	0.5	0.808447	0.998283	2.20286	Active		gene_23D1NA_1293750	3.72174	0.433346	0.784243	0.999203	3.10239	Active		gene_23D1NA_1700296	2.05226	0.5	0.541489	0.998228	2.03721	Post
gene_23D1NA_1315399	2.30267	0.450159	0.650761	0.998378	2.3548	Active		gene_23D1NA_1293759	2.4444	0.5	0.591638	0.998762	2.28948	Active		gene_23D1NA_1700335	2.70583	0.5	0.641863	0.999076	2.43607	Post
gene_23D1NA_1315597	3.16029	0.5	0.738154	0.998621	2.66006	Active		gene_23D1NA_1293767	2.28692	0.5	0.567926	0.99874	2.19341	Active		gene_23D1NA_1700505	1.70745	0.147319	0.868206	0.999333	3.53483	Post
gene_23D1NA_1315620	2.29035	0.5	0.615326	0.998342	2.19557	Active		gene_23D1NA_129392	6.32243	0.5	1.21211	0.999519	3.66048	Active		gene_23D1NA_1700995	4.20156	0.5	0.806192	0.99921	3.07093	Post
gene_23D1NA_1315962	4.37423	0.5	0.862548	0.998702	3.12903	Active		gene_23D1NA_1293934	2.59168	0.5	0.612614	0.998717	2.37389	Active		gene_23D1NA_1700997	1.50667	0.292279	0.488454	0.997896	2.36595	Post
gene_23D1NA_1315977	2.97586	0.5	0.715131	0.998338	2.57331	Active		gene_23D1NA_1294030	16.2132	0.5	1.28692	0.999922	5.0191	Active		gene_23D1NA_1701435	8.83702	0.5	1.08514	0.999569	4.14356	Post
gene_23D1NA_131628	2.51494	0.5	0.650871	0.998378	2.33052	Active		gene_23D1NA_1294426	3.5311	0.5	0.725579	0.998725	2.82012	Active		gene_23D1NA_170145	4.03513	0.5	0.790945	0.999062	3.01261	Post
gene_23D1NA_1316702	2.0353	0.5	0.570703	0.99796	2.02524	Active		gene_23D1NA_1294473	2.36005	0.5	0.773946	0.999173	2.23882	Active		gene_23D1NA_1701710	5.8094	0.535089	0.907626	0.999217	3.44054	Post
gene_23D1NA_1317109	4.58573	0.5	0.880531	0.998481	3.19715	Active		gene_23D1NA_1294725	2.09609	0.5	0.537168	0.998795	2.0677	Active		gene_23D1NA_170186	3.90958	0.461393	0.929361	0.999183	3.08295	Post
gene_23D1NA_1317129	1.34699	0.209441	0.721372	0.998418	2.68512	Active		gene_23D1NA_1294819	2.25523	0.5	0.56298	0.998745	2.17327	Active		gene_23D1NA_1702661	2.92048	0.5	0.67003	0.999176	2.54621	Post
gene_23D1NA_1317345	9.87153	0.5	2.33078	1	4.30327	Active		gene_23D1NA_1294915	2.67801	0.390391	0.687987	0.998519	2.77817	Active		gene_23D1NA_1703114	3.24839	0.5	0.709572	0.998953	2.69973	Post
gene_23D1NA_1317593	2.44399	0.5	0.639982	0.998356	2.28924	Active		gene_23D1NA_1295015	2.26682	0.5	0.564796	0.998743	2.18067	Active		gene_23D1NA_1703644	4.21265	0.5	0.807187	0.999216	3.07473	Post
gene_23D1NA_1317732	3.77434	0.5	0.806179	0.998257	2.91623	Active		gene_23D1NA_1295110	15.2656	0.5	1.84509	0.997442	4.93221	Active		gene_23D1NA_1703725	6.87519	0.5	0.991955	0.999524	3.7814	Post
gene_23D1NA_1317935	2.35217	0.339682	0.713003	0.998311	2.79174	Active		gene_23D1NA_129518	9.62646	0.828674	0.911895	0.999453	3.53813	Active		gene_23D1NA_1703820	38.586	0.466968	3.46068	1	6.36861	Post
gene_23D1NA_1318219	6.32156	0.5	1.55583	0.999844	3.66028	Active		gene_23D1NA_1295312	2.14883	0.5	0.545909	0.998785	2.10355	Active		gene_23D1NA_1704298	2.97982	0.5	0.677482	0.999156	2.57523	Post
gene_23D1NA_1318223	2.97586	0.5	0.715131	0.998338	2.57331	Active		gene_23D1NA_1295344	2.41787	0.5	0.587739	0.998757	2.27373	Active		gene_23D1NA_1704435	3.10311	0.5	0.692532	0.999087	2.63371	Post
gene_23D1NA_131887	2.52862	0.5	0.892113	0.998422	2.33835	Active		gene_23D1NA_1295363	5.20512	0.5	0.870755	0.998946	3.37993	Active		gene_23D1NA_1704485	9.41223	2.10043	0.976357	0.999519	2.16385	Post
gene_23D1NA_1318921	1.01725	0.110275	0.716661	0.998358	3.20549	Active		gene_23D1NA_1295918	2.96792	0.5	0.661718	0.998511	2.56945	Active		gene_23D1NA_1704613	2.04145	0.5	0.539597	0.998212	2.02959	Post
gene_23D1NA_1318976	4.40369	0.5	0.865106	0.998669	3.13871	Active		gene_23D1NA_1296137	2.49816	0.5	0.599421	0.998767	2.32086	Active		gene_23D1NA_1704907	4.44287	0.5	0.827283	0.999341	3.15149	Post
gene_23D1NA_1319118	1.36718	0.313548	0.530732	0.997926	2.12445	Active		gene_23D1NA_1296218	2.01797	0.5	0.523855	0.998756	2.0129	Active		gene_23D1NA_1705061	3.61341	0.5	0.749419	0.99876	2.85336	Post
gene_23D1NA_1319507	2.40377	0.5	0.633674	0.998343	2.2653	Active		gene_23D1NA_1296219	4.91925	0.5	0.849493	0.998605	3.29844	Active		gene_23D1NA_1705108	3.3998	0.5	0.726588	0.998819	2.76545	Post
gene_23D1NA_1319529	15.1607	1.31238	0.973008	0.999384	3.53007	Active		gene_23D1NA_1296360	6.1304	0.5	1.71567	0.997525	3.61598	Active		gene_23D1NA_1705307	6.41626	0.5	0.96604	0.999456	3.68173	Post
gene_23D1NA_1319600	3.18711	0.417068	0.792121	0.998208	2.93389	Active		gene_23D1NA_1296605	4.09474	0.5	0.780676	0.999223	3.03377	Active		gene_23D1NA_1705463	2.39082	0.335961	0.681764	0.999137	2.83114	Post
gene_23D1NA_1319756	3.39333	0.5	0.765415	0.998618	2.7627	Active		gene_23D1NA_1296666	5.418	0.5	0.919403	0.999433	3.43776	Active		gene_23D1NA_1705495	4.29939	0.74325	0.668699	0.999175	2.53221	Post
gene_23D1NA_1319786	3.18036	0.5	0.740579	0.998643	2.66919	Active		gene_23D1NA_1296881	2.20807	0.5	0.555504	0.998764	2.14279	Active		gene_23D1NA_170573	2.06593	0.5	0.543867	0.998253	2.04679	Post
gene_23D1NA_1319821	1.40725	0.284952	0.54301	0.997845	2.30408	Active		gene_23D1NA_1297002	3.9288	0.5	0.765235	0.999085	2.97409	Active		gene_23D1NA_1706029	4.25454	0.886425	0.605894	0.99867	2.26293	Post
gene_23D1NA_1319904	2.72454	0.5	0.681398	0.998187	2.44601	Active		gene_23D1NA_1297155	3.19304	0.5	0.688474	0.998521	2.67493	Active		gene_23D1NA_1706191	2.08119	0.378674	0.619625	0.998836	2.45838	Post
gene_23D1NA_1320074	3.92691	0.5	0.935603	0.999164	2.9734	Active		gene_23D1NA_1297396	2.88914	0.5	0.651919	0.998517	2.53064	Active		gene_23D1NA_1706538	8.4276	0.442477	1.22376	0.999377	4.25145	Post
gene_23D1NA_1320140	3.15384	0.5	0.85833	0.998737	2.65711	Active		gene_23D1NA_1297487	2.25523	0.5	0.56298	0.998745	2.17327	Active		gene_23D1NA_1707169	10.9707	0.599848	1.28423	0.999127	4.19291	Post
gene_23D1NA_132021	5.7062	0.407874	1.01349	0.999214	3.80634	Active		gene_23D1NA_1298270	4.41853	0.5	1.06266	0.999094	3.14357	Active		gene_23D1NA_1708028	2.15637	0.353971	0.622683	0.998875	2.6069	Post
gene_23D1NA_1320274	7.61097	0.5	1.06983	0.99797	3.92808	Active		gene_23D1NA_1298287	3.36527	0.5	0.707806	0.998644	2.75072	Active		gene_23D1NA_1708430	2.04071	0.5	0.539467	0.998211	2.02907	Post
gene_23D1NA_1320334	2.09609	0.5	0.581799	0.998123	2.0677	Active		gene_23D1NA_1298402	2.39055	0.5	0.583686	0.99875	2.25734	Active		gene_23D1NA_17086	3.3698	0.5	0.723274	0.998843	2.75266	Post
gene_23D1NA_1320639	4.00172	0.929877	0.598943	0.9983	2.10551	Active		gene_23D1NA_1298569	2.44072	0.5	0.724741	0.998723	2.28731	Active		gene_23D1NA_1708973	2.61585	0.5	0.629443	0.998959	2.38728	Post
gene_23D1NA_1320672	2.02562	0.5	0.568907	0.997937	2.01837	Active		gene_23D1NA_1298586	21.1495	0.5	2.49657	1	5.40255	Active		gene_23D1NA_1710028	16.6289	0.5	1.30943	0.999287	5.05562	Post
gene_23D1NA_1320702	3.31061	0.342439	0.835537	0.998722	3.27318	Active		gene_23D1NA_1298587	11.1531	0.5	2.09761	0.999284	4.47938	Active		gene_23D1NA_1710507	3.94438	0.649111	0.648708	0.999143	2.60326	Post
gene_23D1NA_1320744	5.19908	0.349651	0.997888	0.999263	3.89427	Active		gene_23D1NA_1298588	4.62664	0.5	1.40628	0.99727	3.20996	Active		gene_23D1NA_1710641	6.55329	0.5	0.973976	0.999504	3.71222	Post
gene_23D1NA_1320776	19.5917	0.5	1.53215	0.999273	5.29217	Active		gene_23D1NA_1298589	2.82385	0.5	0.8352	0.998545	2.49767	Active		gene_23D1NA_1711128	3.24839	0.5	0.709572	0.998953	2.69973	Post
gene_23D1NA_1320970	3.9288	0.5	0.821529	0.998516	2.97409	Active		gene_23D1NA_1298590	4.37344	0.5	1.39515	0.997604	3.12877	Active		gene_23D1NA_1711174	4.76258	0.5	0.853551	0.999344	3.25174	Post
gene_23D1NA_1320990	3.21692	0.781224	0.594558	0.998266	2.04187	Active		gene_23D1NA_1298592	15.6801	0.5	1.51531	0.998833	4.97087	Active		gene_23D1NA_1711738	6.07712	0.5	0.945611	0.999283	3.60339	Post
gene_23D1NA_1321035	1.37408	0.336733	0.526348	0.997954	2.02879	Active		gene_23D1NA_1298593	56.5758	0.5	3.97046	1	6.82211	Active		gene_23D1NA_1711787	2.78484	0.5	0.652462	0.999162	2.47759	Post
gene_23D1NA_1321043	2.03928	0.5	0.571439	0.997971	2.02806	Active		gene_23D1NA_1298716	2.74453	0.5	0.633289	0.998567	2.45656	Active		gene_23D1NA_1711988	12.5342	0.5	1.21127	0.999379	4.6478	Post
gene_23D1NA_1321106	9.91665	0.5	1.68762	0.996891	4.30985	Active		gene_23D1NA_1298977	10.9622	0.5	1.14804	0.99925	4.45446	Active		gene_23D1NA_1712061	16.9214	0.54595	1.28935	0.999141	4.95394	Post
gene_23D1NA_1321107	5.84095	0.5	1.80785	1	3.5462	Active		gene_23D1NA_1299000	3.59568	0.5	0.732294	0.998744	2.84627	Active		gene_23D1NA_1712079	8.43947	0.5	1.06819	0.99949	4.07715	Post
gene_23D1NA_1321123	4.81092	0.5	0.898747	0.998463	3.26631	Active		gene_23D1NA_1299181	1.59319	0.290947	0.610918	0.99873	2.45309	Active		gene_23D1NA_171236	2.44457	0.5	0.604689	0.998663	2.28958	Post
gene_23D1NA_1321233	4.47921	0.5	0.871585	0.998585	3.16325	Active		gene_23D1NA_1299251	2.06724	0.5	0.532304	0.998782	2.04771	Active		gene_23D1NA_1712518	5.23008	0.5	0.888957	0.999316	3.38683	Post
gene_23D1NA_1321469	2.79215	0.5	0.690761	0.998145	2.48138	Active		gene_23D1NA_1299273	8.55738	0.5	1.05715	0.999049	4.09717	Active		gene_23D1NA_1712927	2.33039	0.333534	0.673516	0.999173	2.80466	Post
gene_23D1NA_1321476	2.85144	0.5	0.698793	0.998166	2.51169	Active		gene_23D1NA_1299346	3.96181	0.5	0.768355	0.99913	2.98616	Active		gene_23D1NA_1713192	2.37101	0.5	0.593573	0.998597	2.2455	Post
gene_23D1NA_1321605	1.84867	0.321191	0.632204	0.998341	2.52499	Active		gene_23D1NA_1299963	2.23769	0.5	0.550261	0.998778	2.16201	Active		gene_23D1NA_1714135	3.66287	0.706981	0.632486	0.998987	2.37323	Post
gene_23D1NA_1321975	2.23809	0.5	0.606581	0.99833	2.16227	Active		gene_23D1NA_1299991	2.32685	0.5	0.574071	0.998734	2.21838	Active		gene_23D1NA_1714570	2.00815	0.5	0.533715	0.998169	2.00587	Post
gene_23D1NA_1322106	1.26002	0.299301	0.548071	0.997816	2.07377	Active		gene_23D1NA_1300305	4.77987	0.5	0.838684	0.998541	3.25697	Active		gene_23D1NA_1714615	1.17305	0.290462	0.500459	0.99799	2.01384	Post
gene_23D1NA_1322165	3.94217	0.5	0.822828	0.998538	2.97899	Active		gene_23D1NA_1300560	5.14518	0.5	0.866394	0.998857	3.36322	Active		gene_23D1NA_1714640	4.16889	0.5	0.803246	0.999188	3.05966	Post
gene_23D1NA_1322319	2.21017	0.5	0.601828	0.998319	2.14416	Active		gene_23D1NA_1300660	7.27557	0.5	1.80914	0.99601	3.86306	Active		gene_23D1NA_1715120	4.68596	0.970754	0.61836	0.99882	2.27117	Post
gene_23D1NA_1322368	3.21692	0.355696	0.821875	0.998522	3.17696	Active		gene_23D1NA_1300687	2.05315	0.5	0.529907	0.998776	2.03784	Active		gene_23D1NA_1715299	2.48349	0.5	0.61045	0.998721	2.31237	Post
gene_23D1NA_1322593	5.48511	0.653568	0.954348	0.999406	3.06911	Active		gene_23D1NA_1300709	2.55304	0.5	0.607215	0.998743	2.35221	Active		gene_23D1NA_1715986	5.16368	0.5	0.884127	0.99932	3.3684	Post
gene_23D1NA_1322812	3.31061	0.5	0.755958	0.998706	2.7271	Active		gene_23D1NA_130074	2.05656	0.5	0.530487	0.998778	2.04023	Active		gene_23D1NA_1717767	2.05027	0.310564	0.633626	0.998998	2.72285	Post
gene_23D1NA_1323010	1.67253	0.194494	0.948928	0.999361	3.10423	Active		gene_23D1NA_1300955	2.4244	0.5	0.725267	0.998724	2.27763	Active		gene_23D1NA_1719349	5.03886	0.5	0.874875	0.999328	3.3331	Post
gene_23D1NA_1323304	5.96808	0.5	1.65082	0.999439	3.57727	Active		gene_23D1NA_1301527	6.65427	0.572487	1.27779	0.999842	3.53897	Active		gene_23D1NA_1719542	2.3262	0.24484	0.80581	0.999207	3.24807	Post
gene_23D1NA_1323824	3.38681	0.395755	0.825543	0.998585	3.09725	Active		gene_23D1NA_1301838	1.4738	0.349066	0.506304	0.998628	2.07796	Active		gene_23D1NA_1719624	6.06884	0.5	0.945097	0.999278	3.60142	Post
gene_23D1NA_1324062	6.06517	0.5	0.986001	0.999311	3.60055	Active		gene_23D1NA_1301918	2.95473	0.5	0.660093	0.998513	2.56303	Active		gene_23D1NA_1719753	2.67651	0.335253	0.720802	0.998862	2.99703	Post
gene_23D1NA_1324063	1.60236	0.370445	0.565749	0.997903	2.11287	Active		gene_23D1NA_1302764	7.87336	0.5	1.29834	0.99992	3.97698	Active		gene_23D1NA_1720065	1.62339	0.378674	0.535659	0.998183	2.09998	Post
gene_23D1NA_132408	4.17034	0.5	0.844334	0.99878	3.06016	Active		gene_23D1NA_1302872	2.51565	0.5	0.601922	0.99876	2.33093	Active		gene_23D1NA_1720502	4.08651	0.5	0.795717	0.99911	3.03087	Post
gene_23D1NA_1324646	6.06517	0.5	0.986001	0.999311	3.60055	Active		gene_23D1NA_1302956	5.68584	0.5	0.904026	0.99945	3.50737	Active		gene_23D1NA_1720973	4.21265	0.5	0.807187	0.999216	3.07473	Post
gene_23D1NA_1324670	2.22451	0.5	0.936941	0.999187	2.15349	Active		gene_23D1NA_1302957	5.5803	0.5	1.20465	0.999684	3.48034	Active		gene_23D1NA_1721624	11.8116	0.5	1.1902	0.999418	4.56213	Post
[truncated: 236,347+ more rows]
