# Supplementary material for: Multi-meta-omics reveal unique symbiotic synchronization between ectomycorrhizal fungus and soil microbiome in Tricholoma matsutake habitat
Source: Microbiome. 2025 Dec 11;14:23. doi: 10.1186/s40168-025-02292-7 (PMC12801662; doi:10.1186/s40168-025-02292-7)
Supplement: Supplementary file 3 — Additional file 2. [file 40168_2025_2292_MOESM2_ESM.zip › Additional file 9_Table S8.xlsx]

## Sheet: Sheet2
Table S8. Differentially expressed fungal gene assessment
Fungi	Active vs. Pre							Active vs. Post								Pre vs. Post
Gene	Active_mean	Pre_mean	theta	prob	log2FC	Enrichment		Gene	Active_mean	Post_mean	theta	prob	log2FC	Enrichment		Gene	Post_mean	Pre_mean	theta	prob	log2FC	Enrichment
UniRef90_A0A023H2M0|Y23TmD1IndAssemContig00358524|-|11846	158.705	0.5	13.1678	1	8.3102	Active		UniRef90_A0A023H2M0|Y23TmD1IndAssemContig00358524|-|11846	158.705	0.5	9.42754	1	8.3102	Active		UniRef90_A0A011NFW9|Y23TmD4IndAssemContig00701874|+|77	4.41837	0.5	1.41886	0.984623	3.14351	Post
UniRef90_A0A023H2N1|Y23TmD1IndAssemContig01046194|-|909	38.7129	0.5	4.29038	1	6.27474	Active		UniRef90_A0A023H2N1|Y23TmD1IndAssemContig01046194|-|909	38.7129	0.5	3.57089	1	6.27474	Active		UniRef90_A0A011P794|Y23TmD5IndAssemContig00093110|-|2345	3.66521	0.5	0.713323	0.97809	2.8739	Post
UniRef90_A0A024BKH3|Y23TmD1IndAssemContig00407619|+|7028	817.464	0.655097	3.82806	1	10.2852	Active		UniRef90_A0A024BKH3|Y23TmD1IndAssemContig00407619|+|7028	817.464	0.5	4.00608	1	10.675	Active		UniRef90_A0A011PFH5|TmD1IndAssemContig0364556|-|3162	3.24311	0.5	0.66938	0.975138	2.69738	Post
UniRef90_A0A024BKP2|Y23TmD1IndAssemContig00097596|-|4667	1776.31	0.5	2.96974	1	11.7947	Active		UniRef90_A0A024BKP2|Y23TmD1IndAssemContig00097596|-|4667	1776.31	0.5	2.94255	1	11.7947	Active		UniRef90_A0A011PI65|TmD2IndAssemContig0739178|+|55133	2.95023	0.5	0.874461	0.983384	2.56083	Post
UniRef90_A0A024BKP2|Y23TmD1IndAssemContig00097596|+|6004	1343.04	0.5	3.0433	1	11.3913	Active		UniRef90_A0A024BKP2|Y23TmD1IndAssemContig00097596|+|6004	1343.04	0.5	3.01374	1	11.3913	Active		UniRef90_A0A011Q5G2|TmDContig00464162|+|1199	2.6717	0.5	0.601129	0.970564	2.41776	Post
UniRef90_A0A024BL34|Y23TmD1IndAssemContig00976282|-|2104	1366.96	0.5	3.43131	1	11.4168	Active		UniRef90_A0A024BL34|Y23TmD1IndAssemContig00976282|-|2104	1366.96	0.5	3.39485	1	11.4168	Active		UniRef90_A0A011Q5G2|TmMContig01060692|-|57	2.81141	0.5	0.618911	0.971407	2.49129	Post
UniRef90_A0A060IC11|Y23TmM1IndAssemContig01031890|-|368	26.0719	0.5	1.72413	0.999713	5.70442	Active		UniRef90_A0A060IC11|Y23TmM1IndAssemContig01031890|-|368	26.0719	1.69098	1.23947	0.999538	3.94656	Active		UniRef90_A0A011Q5G2|TmMContig02101214|+|1131	2.86163	0.5	0.625116	0.971775	2.51684	Post
UniRef90_A0A060S6P9|TmD1IndAssemContig0129377|+|6915	11.3226	0.302696	2.08736	0.999454	5.2252	Active		UniRef90_A0A060QMR0|TmD1IndAssemContig0163205|+|1033	7.78262	0.5	1.00798	0.999618	3.96026	Active		UniRef90_A0A011Q5G2|Y23TmD5IndAssemContig00589961|-|242	2.6717	0.5	0.601129	0.970564	2.41776	Post
UniRef90_A0A060S9T3|TmD2IndAssemContig0632564|+|22046	6.08547	0.5	1.24367	0.999522	3.60537	Active		UniRef90_A0A060QMR0|TmDContig00779119|+|8491	2.09249	0.5	0.773251	0.99799	2.06522	Active		UniRef90_A0A011Q5H9|TmDContig00754068|-|1736	3.85829	0.5	1.30847	0.987735	2.94796	Post
UniRef90_A0A060S9V5|Y23TmD1IndAssemContig00408323|+|3422	51.946	0.5	3.55488	1	6.69894	Active		UniRef90_A0A060QMR0|Y23TmD3IndAssemContig00479037|-|1378	2.94455	0.5	0.612695	0.993792	2.55805	Active		UniRef90_A0A015JYI5|TmD3IndAssemContig0919810|+|11925	2.47397	0.5	0.574537	0.969635	2.30683	Post
UniRef90_A0A060SAQ5|Y23TmM1IndAssemContig01483691|+|341	22.0714	0.855014	1.93481	0.999995	4.69008	Active		UniRef90_A0A060S6P9|TmD1IndAssemContig0129377|+|6915	11.3226	0.5	2.19169	0.999997	4.50114	Active		UniRef90_A0A015JYI5|TmDContig00731127|-|925	4.81663	0.422841	0.856161	0.98165	3.50983	Post
UniRef90_A0A060SBE4|Y23TmD1IndAssemContig00155893|-|4	6.38163	0.5	1.39034	0.999808	3.67392	Active		UniRef90_A0A060S9T3|TmD2IndAssemContig0632564|+|22046	6.08547	0.5	1.11776	0.999461	3.60537	Active		UniRef90_A0A015K8D7|TmDContig00679992|+|2614	2.46989	0.5	0.573969	0.969618	2.30445	Post
UniRef90_A0A060SD96|Y23TmM1IndAssemContig00098610|+|596	41.7732	0.5	2.48505	1	6.3845	Active		UniRef90_A0A060S9V5|Y23TmD1IndAssemContig00408323|+|3422	51.946	0.5	3.21833	1	6.69894	Active		UniRef90_A0A015KHQ8|Y23TmD3IndAssemContig00207495|+|122	2.86163	0.5	0.625116	0.971775	2.51684	Post
UniRef90_A0A060SEK0|TmD2IndAssemContig0511126|+|53188	6.16603	0.5	1.87544	0.999915	3.62434	Active		UniRef90_A0A060SAQ5|Y23TmM1IndAssemContig01483691|+|341	22.0714	0.5	2.11931	0.999964	5.4641	Active		UniRef90_A0A015LPE0|TmD3IndAssemContig0054255|-|28064	3.48734	0.722613	0.568011	0.969497	2.27083	Post
UniRef90_A0A060SHB7|Y23TmD1IndAssemContig00795262|-|19103	2.83593	0.5	0.93358	0.998627	2.50382	Active		UniRef90_A0A060SBE4|Y23TmD1IndAssemContig00155893|-|4	6.38163	0.5	1.24109	0.999551	3.67392	Active		UniRef90_A0A015N5Z2|TmD2IndAssemContig0468188|-|27376	5.96258	1.07626	0.627788	0.971944	2.46991	Post
UniRef90_A0A060SNJ3|Y23TmM1IndAssemContig00249729|-|120	2.44136	0.5	0.90131	0.998625	2.28769	Active		UniRef90_A0A060SBK0|Y23TmD2IndAssemContig00782797|+|177	4.20355	0.5	0.734812	0.99679	3.07161	Active		UniRef90_A0A017S7H4|TmD2IndAssemContig0034352|+|0	3.1822	0.5	0.662629	0.974589	2.67002	Post
UniRef90_A0A060SP33|TmMContig02515648|-|302	3.54701	0.5	1.11229	0.999622	2.8266	Active		UniRef90_A0A060SD96|Y23TmM1IndAssemContig00098610|+|596	41.7732	1.54314	1.64125	0.999204	4.75864	Active		UniRef90_A0A017SK75|TmD2IndAssemContig0243770|+|297	2.15276	0.5	0.52714	0.969904	2.10619	Post
UniRef90_A0A060SRV1|Y23TmM1IndAssemContig01685666|+|370	8.33307	0.5	1.79089	0.999958	4.05885	Active		UniRef90_A0A060SEK0|TmD2IndAssemContig0511126|+|53188	6.16603	0.5	1.63411	0.999247	3.62434	Active		UniRef90_A0A021X303|TmD3IndAssemContig0180482|-|21956	19.4434	2.88743	1.04133	0.990042	2.75142	Post
UniRef90_A0A060SSV4|Y23TmM1IndAssemContig01113717|+|82	2.90919	0.5	0.90088	0.998625	2.54062	Active		UniRef90_A0A060SHB7|Y23TmD1IndAssemContig00795262|-|19103	2.83593	0.5	0.845999	0.998079	2.50382	Active		UniRef90_A0A021X413|TmMContig02239232|-|569	7.32334	1.27503	1.08603	0.984326	2.52197	Post
UniRef90_A0A060STF9|Y23TmM1IndAssemContig01941298|+|3	7.01303	0.605373	1.73253	0.999772	3.53414	Active		UniRef90_A0A060SNJ3|Y23TmM1IndAssemContig00249729|-|120	2.44136	0.5	0.820498	0.998128	2.28769	Active		UniRef90_A0A022FZ01|TmD1IndAssemContig0377786|+|16255	2.12661	0.5	0.523017	0.970015	2.08855	Post
UniRef90_A0A060SZG9|TmD1IndAssemContig0673651|+|10968	6.66629	0.5	1.63167	0.999966	3.73688	Active		UniRef90_A0A060SP33|TmMContig02515648|-|302	3.54701	0.5	1.00083	0.999576	2.8266	Active		UniRef90_A0A023FHH8|TmDContig00912646|+|3869	4.41154	0.732669	0.855177	0.981589	2.59005	Post
UniRef90_A0A060T0N8|Y23TmM1IndAssemContig00863121|+|128	32.9363	0.5	2.42565	0.999986	6.04161	Active		UniRef90_A0A060SRV1|Y23TmM1IndAssemContig01685666|+|370	8.33307	0.5	1.57424	0.999542	4.05885	Active		UniRef90_A0A023XD37|Y23NegIndAssemContig01269904|+|208	2.4335	0.5	0.568869	0.969511	2.28303	Post
UniRef90_A0A061D6L4|TmDContig01244886|+|1065	14.5951	2.82147	0.775109	0.997053	2.37096	Active		UniRef90_A0A060SSV4|Y23TmM1IndAssemContig01113717|+|82	2.90919	0.5	0.81611	0.998136	2.54062	Active		UniRef90_A0A023XFM0|TmMContig01831462|-|2704	6.95217	0.831006	0.777372	0.980551	3.06453	Post
UniRef90_A0A066UVK7|Y23TmD1IndAssemContig00091392|-|3272	5.33636	0.5	1.1582	0.999749	3.41586	Active		UniRef90_A0A060STF9|Y23TmM1IndAssemContig01941298|+|3	7.01303	0.5	1.79896	0.999054	3.81004	Active		UniRef90_A0A024H9B8|TmD1IndAssemContig0177839|+|1302	416.78	77.6888	0.972396	0.989947	2.42351	Post
UniRef90_A0A066UXI3|Y23TmM1IndAssemContig01055814|+|1609	29.0307	0.5	4.28465	1	5.85951	Active		UniRef90_A0A060SZG9|TmD1IndAssemContig0673651|+|10968	6.66629	0.5	1.43895	0.999679	3.73688	Active		UniRef90_A0A024JXU0|Y23TmD5IndAssemContig00463550|+|559	6.35071	1.18875	0.678334	0.975808	2.41748	Post
UniRef90_A0A066V109|Y23TmM1IndAssemContig01822628|-|160	10.586	0.5	1.57702	0.999991	4.40408	Active		UniRef90_A0A060T0N8|Y23TmM1IndAssemContig00863121|+|128	32.9363	0.5	2.24761	0.999761	6.04161	Active		UniRef90_A0A024K5N6|Y23TmD2IndAssemContig00099884|+|5	8.65315	0.365141	1.22443	0.985237	4.5667	Post
UniRef90_A0A066VD61|Y23TmM1IndAssemContig00045659|-|153	120.046	0.5	2.66124	1	7.90744	Active		UniRef90_A0A061D6L4|TmDContig01244886|+|1065	14.5951	0.5	1.2774	0.99967	4.86741	Active		UniRef90_A0A024K5N6|Y23TmD4IndAssemContig00299506|-|2858	9.35828	0.835518	0.949425	0.989263	3.4855	Post
UniRef90_A0A066VPY0|Y23TmM1IndAssemContig01894479|+|5	8.72241	0.5	1.20997	0.999613	4.12473	Active		UniRef90_A0A061D6L4|Y23TmM2IndAssemContig00759711|+|6	2.55617	0.5	0.586855	0.993575	2.35398	Active		UniRef90_A0A024RXS4|Y23TmD3IndAssemContig00744629|+|8	3.27712	0.5	0.673102	0.97541	2.71243	Post
UniRef90_A0A066VRR6|Y23TmD1IndAssemContig00283243|+|18821	13.5035	0.5	2.25961	0.999971	4.75526	Active		UniRef90_A0A066UVK7|Y23TmD1IndAssemContig00091392|-|3272	5.33636	0.5	1.04187	0.999706	3.41586	Active		UniRef90_A0A024SNC2|TmDContig00111342|+|336	2.75128	0.593694	0.553302	0.96939	2.21231	Post
UniRef90_A0A067EHM4|TmDContig00151561|+|103849	2.04145	0.5	0.541079	0.986104	2.0296	Active		UniRef90_A0A066UXI3|Y23TmM1IndAssemContig01055814|+|1609	29.0307	0.5	3.41189	1	5.85951	Active		UniRef90_A0A059WUU1|Y23NegIndAssemContig01686702|+|115	3.07796	0.5	1.135	0.979246	2.62198	Post
UniRef90_A0A067LVC5|Y23TmM1IndAssemContig00638359|-|1248	62.523	0.5	7.95444	1	6.96631	Active		UniRef90_A0A066V109|Y23TmM1IndAssemContig01822628|-|160	10.586	0.5	1.42408	0.999857	4.40408	Active		UniRef90_A0A060Q6L1|Y23TmD3IndAssemContig00764568|-|2	19.1427	0.5	1.32299	0.986924	5.25872	Post
UniRef90_A0A067M204|TmD4IndAssemContig0025555|+|60	11.0359	1.41164	0.928798	0.998627	2.96676	Active		UniRef90_A0A066VD61|Y23TmM1IndAssemContig00045659|-|153	120.046	0.5	2.59252	0.99925	7.90744	Active		UniRef90_A0A060S1R8|TmD2IndAssemContig0723478|-|237	4.89177	0.5	1.50535	0.983697	3.29036	Post
UniRef90_A0A067M720|TmD2IndAssemContig0566829|+|2491	539.138	0.5	4.38683	1	10.0745	Active		UniRef90_A0A066VPY0|Y23TmM1IndAssemContig01894479|+|5	8.72241	0.5	1.10814	0.999494	4.12473	Active		UniRef90_A0A060S1R8|Y23TmM1IndAssemContig01950595|-|187	2.39828	0.5	0.56387	0.96943	2.262	Post
UniRef90_A0A067MF47|Y23TmM3IndAssemContig00947980|+|13	306.827	0.5	2.35731	0.9997	9.26128	Active		UniRef90_A0A066VRR6|Y23TmD1IndAssemContig00283243|+|18821	13.5035	0.5	1.97217	0.999911	4.75526	Active		UniRef90_A0A060SGW5|Y23TmD3IndAssemContig00770183|-|40	2.69391	0.5	0.60401	0.970685	2.4297	Post
UniRef90_A0A067MHJ1|Y23TmD1IndAssemContig00141073|-|10	5.93254	0.5	1.71787	0.99967	3.56865	Active		UniRef90_A0A067LVC5|Y23TmM1IndAssemContig00638359|-|1248	62.523	0.5	5.61428	0.999985	6.96631	Active		UniRef90_A0A060SIL8|Y23TmD2IndAssemContig00959878|-|100	2.63552	0.5	0.596394	0.970373	2.39809	Post
UniRef90_A0A067ML12|TmD1IndAssemContig0082205|-|389	17.8875	0.5	3.47541	1	5.16088	Active		UniRef90_A0A067M204|TmD4IndAssemContig0025555|+|60	11.0359	0.5	1.18358	0.999311	4.46413	Active		UniRef90_A0A060SNF2|Y23TmM1IndAssemContig01028973|+|25	2.65185	0.5	0.598538	0.970459	2.407	Post
UniRef90_A0A067N336|Y23TmD1IndAssemContig00617872|+|22982	34.7183	0.5	2.40062	0.999938	6.11762	Active		UniRef90_A0A067M720|TmD2IndAssemContig0566829|+|2491	539.138	0.5	4.30573	1	10.0745	Active		UniRef90_A0A060SP87|Y23TmM1IndAssemContig01562707|-|0	2.48854	0.5	0.576559	0.969694	2.3153	Post
UniRef90_A0A067N432|Y23TmM1IndAssemContig00925748|-|27	5.54752	0.5	1.02924	0.999291	3.47184	Active		UniRef90_A0A067MF47|Y23TmD1IndAssemContig01007947|-|29	6.17605	0.5	0.978978	0.999378	3.62668	Active		UniRef90_A0A060SUT8|TmD1IndAssemContig0017437|-|7	2.00254	0.5	0.502833	0.970363	2.00183	Post
UniRef90_A0A067N5H4|Y23TmM1IndAssemContig01523823|-|12	22.9959	0.850055	1.63144	0.999967	4.75768	Active		UniRef90_A0A067MF47|Y23TmM3IndAssemContig00947980|+|13	306.827	0.5	2.32967	0.999725	9.26128	Active		UniRef90_A0A061HMF3|TmDContig01277547|+|897	2.69624	0.5	0.823202	0.981444	2.43095	Post
UniRef90_A0A067NA07|Y23TmM1IndAssemContig01091215|-|1	5.85407	0.5	1.4942	0.999766	3.54944	Active		UniRef90_A0A067MHJ1|Y23TmD1IndAssemContig00141073|-|10	5.93254	0.5	1.50747	0.999201	3.56865	Active		UniRef90_A0A066VAQ9|Y23TmD2IndAssemContig00458012|+|58	2.46989	0.5	0.573969	0.969618	2.30445	Post
UniRef90_A0A067NA94|Y23TmD1IndAssemContig00778916|-|7502	44.1776	0.5	2.71257	1	6.46524	Active		UniRef90_A0A067ML12|TmD1IndAssemContig0082205|-|389	17.8875	0.5	2.79628	0.999998	5.16088	Active		UniRef90_A0A066VP22|Y23TmD2IndAssemContig00478768|+|200	2.33115	0.5	0.554162	0.969387	2.22104	Post
UniRef90_A0A067NDI1|Y23TmD1IndAssemContig00365621|+|261	2.05067	0.5	0.80824	0.998101	2.03609	Active		UniRef90_A0A067N036|TmDContig01240190|-|3771	2.62321	0.5	0.729366	0.996591	2.39133	Active		UniRef90_A0A066XCA4|Y23TmD3IndAssemContig00334862|-|18	2.00932	0.5	0.503963	0.970352	2.00671	Post
UniRef90_A0A067NEU4|TmDContig00226523|+|2381	2.38933	0.5	0.60175	0.990795	2.25661	Active		UniRef90_A0A067N336|Y23TmD1IndAssemContig00617872|+|22982	34.7183	0.5	2.23541	0.99983	6.11762	Active		UniRef90_A0A066YTT4|TmDContig01169784|+|5866	2.57679	0.375246	0.875012	0.98345	2.77967	Post
UniRef90_A0A067NFN9|Y23TmD1IndAssemContig00235712|-|18252	4.52559	0.5	1.02581	0.999288	3.17811	Active		UniRef90_A0A067N432|Y23TmM1IndAssemContig00925748|-|27	5.54752	0.5	0.933623	0.998567	3.47184	Active		UniRef90_A0A066YXR8|Y23TmM4IndAssemContig01617150|-|344	2.58672	0.5	0.589917	0.970131	2.37113	Post
UniRef90_A0A067NII9|TmDContig00117025|+|2	13.9938	0.456216	2.0728	0.999289	4.93892	Active		UniRef90_A0A067N5H4|Y23TmM1IndAssemContig01523823|-|12	22.9959	0.5	1.78555	0.998804	5.5233	Active		UniRef90_A0A067EHM4|TmDContig00151561|+|103849	4.6483	0.5	0.800289	0.981628	3.2167	Post
UniRef90_A0A067NIQ4|Y23TmD1IndAssemContig00475843|+|1993	3.86824	0.5	1.09681	0.999527	2.95168	Active		UniRef90_A0A067NA07|Y23TmM1IndAssemContig01091215|-|1	5.85407	0.5	1.3244	0.999599	3.54944	Active		UniRef90_A0A067M6F6|TmDContig00010979|+|1	3.25889	0.5	0.715048	0.978183	2.70438	Post
UniRef90_A0A067NJ38|Y23TmD1IndAssemContig00239907|+|1888	176.652	0.5	3.81239	1	8.46477	Active		UniRef90_A0A067NA94|Y23TmD1IndAssemContig00778916|-|7502	44.1776	0.5	2.52881	0.999639	6.46524	Active		UniRef90_A0A067N376|TmD2IndAssemContig0408469|+|2226	2.23796	0.5	0.540279	0.969563	2.16218	Post
UniRef90_A0A067NJW0|Y23TmM1IndAssemContig01921124|-|360	21.414	1.00471	1.79953	0.999959	4.41371	Active		UniRef90_A0A067NAH7|TmD2IndAssemContig0093321|+|536	2.30895	0.5	0.83118	0.998107	2.20724	Active		UniRef90_A0A067NAR6|Y23TmD3IndAssemContig00489749|-|170	2.09991	0.5	0.518761	0.970117	2.07033	Post
UniRef90_A0A067NLG7|TmD1IndAssemContig0026956|+|39597	3.35265	0.377089	0.906836	0.998625	3.15233	Active		UniRef90_A0A067NDI1|Y23TmD1IndAssemContig00365621|+|261	2.05067	0.5	0.740018	0.996982	2.03609	Active		UniRef90_A0A067NB51|Y23TmD3IndAssemContig00948088|-|330	2.26808	0.5	0.54482	0.96947	2.18147	Post
UniRef90_A0A067NPQ6|TmD1IndAssemContig0107163|-|177	3.77769	0.5	1.2033	0.999637	2.9175	Active		UniRef90_A0A067NEU4|TmDContig00226523|+|2381	2.38933	0.5	0.54819	0.992283	2.25661	Active		UniRef90_A0A067NII9|TmDContig00117025|+|2	2.23233	0.456216	0.567222	0.969484	2.29076	Post
UniRef90_A0A067NRG6|Y23TmM1IndAssemContig00972063|+|102	10.176	0.5	2.1478	0.999979	4.3471	Active		UniRef90_A0A067NFN9|Y23TmD1IndAssemContig00235712|-|18252	4.52559	0.5	0.925458	0.998517	3.17811	Active		UniRef90_A0A067NN53|Y23TmD1IndAssemContig00264235|-|66	3.65252	0.5	1.26526	0.989213	2.86889	Post
UniRef90_A0A067NSI3|Y23TmM1IndAssemContig00788695|-|31	36.7311	0.5	2.49859	1	6.19893	Active		UniRef90_A0A067NII9|TmDContig00117025|+|2	13.9938	2.23233	0.914825	0.998451	2.64816	Active		UniRef90_A0A067P5L6|Y23TmD3IndAssemContig00367371|+|763	63.8562	0.5	1.71296	0.956751	6.99675	Post
UniRef90_A0A067NTC3|Y23TmD1IndAssemContig00195464|-|21184	7.94811	0.405428	1.42147	0.999778	4.29309	Active		UniRef90_A0A067NIQ4|Y23TmD1IndAssemContig00475843|+|1993	3.86824	0.5	0.986155	0.99949	2.95168	Active		UniRef90_A0A067PF53|Y23TmD5IndAssemContig00882336|-|329	1881.12	0.5	2.63177	0.985088	11.8774	Post
UniRef90_A0A067NTS6|Y23TmM1IndAssemContig01749565|+|1666	48.2057	0.5	2.64512	1	6.59113	Active		UniRef90_A0A067NJ38|Y23TmD1IndAssemContig00239907|+|1888	176.652	0.5	3.68237	1	8.46477	Active		UniRef90_A0A067PHB3|TmD1IndAssemContig0636283|+|3	3.24459	0.5	0.669543	0.97515	2.69803	Post
UniRef90_A0A067NUS6|Y23TmD1IndAssemContig01122792|+|1416	18.9838	0.553134	2.3645	0.999716	5.101	Active		UniRef90_A0A067NJW0|Y23TmM1IndAssemContig01921124|-|360	21.414	0.5	2.09654	0.999801	5.42049	Active		UniRef90_A0A067PIM0|Y23TmD1IndAssemContig01221459|-|416	2.29913	0.5	0.549447	0.9694	2.20109	Post
UniRef90_A0A067NUT1|Y23TmD1IndAssemContig00737272|+|8041	25.8834	0.5	2.82719	1	5.69396	Active		UniRef90_A0A067NLG7|TmD1IndAssemContig0026956|+|39597	3.35265	0.5	0.763645	0.997868	2.7453	Active		UniRef90_A0A067PJB5|Y23TmD1IndAssemContig00441402|+|19106	2.36647	0.525213	0.543167	0.969504	2.17176	Post
UniRef90_A0A067NVQ2|Y23TmM1IndAssemContig01178326|-|114	12.4941	0.179391	2.64392	1	6.12199	Active		UniRef90_A0A067NPQ6|TmD1IndAssemContig0107163|-|177	3.77769	0.5	1.07955	0.999617	2.9175	Active		UniRef90_A0A067S1V6|TmD2IndAssemContig0221398|-|1205	2.17802	0.5	0.531082	0.969791	2.12302	Post
UniRef90_A0A067NX02|Y23TmD1IndAssemContig00102033|-|12646	13.5115	0.310656	1.98075	0.999948	5.44273	Active		UniRef90_A0A067NRG6|Y23TmM1IndAssemContig00972063|+|102	10.176	1.18798	1.09565	0.999548	3.09859	Active		UniRef90_A0A067S514|Y23TmD1IndAssemContig00722345|+|146	2.29913	0.5	0.549447	0.9694	2.20109	Post
UniRef90_A0A067NXI9|TmD1IndAssemContig0317457|+|88	3.00933	0.5	0.758632	0.996485	2.58944	Active		UniRef90_A0A067NSI3|Y23TmM1IndAssemContig00788695|-|31	36.7311	0.5	2.32409	0.999666	6.19893	Active		UniRef90_A0A067S599|TmD2IndAssemContig0188477|+|98	2.15197	0.5	0.527016	0.969907	2.10566	Post
UniRef90_A0A067NY02|Y23TmM1IndAssemContig00945509|-|118	9.41344	0.5	1.70589	0.999673	4.23472	Active		UniRef90_A0A067NTC3|Y23TmD1IndAssemContig00195464|-|21184	7.94811	0.5	1.24199	0.999558	3.99061	Active		UniRef90_A0A067S654|Y23TmM1IndAssemContig01186316|+|425	2.67665	0.5	0.601773	0.970591	2.42043	Post
UniRef90_A0A067NYJ5|Y23TmD1IndAssemContig00141044|+|4624	27.5031	0.5	2.52006	1	5.78152	Active		UniRef90_A0A067NTS6|Y23TmM1IndAssemContig01749565|+|1666	48.2057	0.5	2.48708	0.999939	6.59113	Active		UniRef90_A0A067SDI5|Y23TmD1IndAssemContig00206134|-|3114	11.0509	0.406088	1.39729	0.987998	4.76622	Post
UniRef90_A0A067NYS1|Y23TmD1IndAssemContig00305859|-|34837	7.47624	0.5	2.1377	0.999905	3.90231	Active		UniRef90_A0A067NUS6|Y23TmD1IndAssemContig01122792|+|1416	18.9838	0.5	2.154	0.999993	5.2467	Active		UniRef90_A0A067SEA9|Y23TmD1IndAssemContig00670052|-|1515	2.71654	0.5	0.606923	0.97081	2.44177	Post
UniRef90_A0A067P0E6|TmD1IndAssemContig0470507|-|4856	1.6536	0.383103	0.616829	0.991437	2.1098	Active		UniRef90_A0A067NUT1|Y23TmD1IndAssemContig00737272|+|8041	25.8834	0.5	2.50255	0.999894	5.69396	Active		UniRef90_A0A067SSZ0|Y23TmM1IndAssemContig02029481|+|52	2.04991	0.5	0.510664	0.970288	2.03556	Post
UniRef90_A0A067P131|Y23TmD1IndAssemContig00283742|-|1739	8.77611	0.339489	1.85034	0.999874	4.69215	Active		UniRef90_A0A067NVQ2|Y23TmM1IndAssemContig01178326|-|114	12.4941	0.5	2.02205	0.999522	4.64317	Active		UniRef90_A0A067TFJ3|TmDContig01008425|-|80	2.2048	0.5	0.535217	0.969669	2.14065	Post
UniRef90_A0A067P187|TmD2IndAssemContig0289912|+|1	23.7788	0.5	3.43344	1	5.5716	Active		UniRef90_A0A067NX02|Y23TmD1IndAssemContig00102033|-|12646	13.5115	0.5	1.945	0.999989	4.75612	Active		UniRef90_A0A069P4L5|TmD2IndAssemContig0235463|-|166982	3.95383	0.5	0.740848	0.979063	2.98325	Post
UniRef90_A0A067P1N3|Y23TmM1IndAssemContig01053395|+|31	3.23188	0.5	0.87174	0.998566	2.69237	Active		UniRef90_A0A067NXI9|TmD1IndAssemContig0317457|+|88	3.00933	0.5	0.688549	0.995269	2.58944	Active		UniRef90_A0A069PBB8|Y23TmD3IndAssemContig00701299|-|23735	3.42424	0.5	1.21533	0.984023	2.77578	Post
UniRef90_A0A067P1X6|Y23TmD1IndAssemContig00152726|+|3017	6.22669	0.209132	2.05633	0.999212	4.89598	Active		UniRef90_A0A067NY02|Y23TmM1IndAssemContig00945509|-|118	9.41344	0.5	1.51647	0.999263	4.23472	Active		UniRef90_A0A069PMN5|TmD2IndAssemContig0192014|+|30559	3.34072	0.5	1.1965	0.981555	2.74016	Post
UniRef90_A0A067P2G7|Y23TmD1IndAssemContig01275085|-|45	4.28409	0.5	0.81447	0.998161	3.09899	Active		UniRef90_A0A067NYJ5|Y23TmD1IndAssemContig00141044|+|4624	27.5031	0.5	2.29024	0.999353	5.78152	Active		UniRef90_A0A072NZL7|Y23TmD4IndAssemContig00840385|+|217	2.10192	0.5	0.519083	0.970109	2.0717	Post
UniRef90_A0A067P2S4|Y23TmD1IndAssemContig01170349|+|2114	16.5868	0.5	1.56727	0.999981	5.05196	Active		UniRef90_A0A067NYS1|Y23TmD1IndAssemContig00305859|-|34837	7.47624	0.5	1.83635	0.999656	3.90231	Active		UniRef90_A0A072PFZ4|TmD1IndAssemContig0577475|-|1229	7.00054	0.5	0.95343	0.989391	3.80747	Post
UniRef90_A0A067P332|TmD1IndAssemContig0208995|+|1238	5.94523	0.5	1.39531	0.999803	3.57173	Active		UniRef90_A0A067P131|Y23TmD1IndAssemContig00283742|-|1739	8.77611	0.540313	1.78108	0.998723	4.02171	Active		UniRef90_A0A072TCD0|TmMContig00228620|-|2565	2.05443	0.5	0.511403	0.970281	2.03874	Post
UniRef90_A0A067P332|Y23TmD1IndAssemContig00229298|+|1162	5.61978	0.5	1.74238	0.999842	3.49051	Active		UniRef90_A0A067P187|TmD2IndAssemContig0289912|+|1	23.7788	0.5	2.86774	1	5.5716	Active		UniRef90_A0A074VDU5|Y23TmM1IndAssemContig00848704|-|4	2.35068	0.5	0.557012	0.96938	2.23308	Post
UniRef90_A0A067P493|Y23TmM1IndAssemContig00655445|-|15	6.23937	0.5	1.35083	0.999726	3.6414	Active		UniRef90_A0A067P1N3|Y23TmM1IndAssemContig01053395|+|31	3.23188	0.5	0.789008	0.998058	2.69237	Active		UniRef90_A0A075JX58|TmDContig01287022|-|8903	27.5184	5.74504	1.79369	0.962748	2.26001	Post
UniRef90_A0A067P900|Y23TmM1IndAssemContig01009260|-|22	52.8966	0.5	3.47569	1	6.7251	Active		UniRef90_A0A067P1X6|Y23TmD1IndAssemContig00152726|+|3017	6.22669	0.5	1.65909	0.999145	3.63847	Active		UniRef90_A0A076MPA0|TmD4IndAssemContig0643865|-|1111	65.2289	3.38119	1.21425	0.983881	4.26991	Post
UniRef90_A0A067PAM9|TmD2IndAssemContig0085586|-|10161	2.29683	0.5	0.861659	0.998539	2.19965	Active		UniRef90_A0A067P2G7|Y23TmD1IndAssemContig01275085|-|45	4.28409	0.5	0.741514	0.997037	3.09899	Active		UniRef90_A0A076MPV9|TmDContig00649906|+|0	4.78979	0.5	1.16973	0.978796	3.25996	Post
UniRef90_A0A067PB70|Y23TmD1IndAssemContig00895959|-|2181	169.21	0.5	5.71474	1	8.40267	Active		UniRef90_A0A067P2S4|Y23TmD1IndAssemContig01170349|+|2114	16.5868	0.5	1.45718	0.999455	5.05196	Active		UniRef90_A0A076MZA1|Y23TmD3IndAssemContig00057609|+|570	25.3232	0.948621	2.34672	0.998893	4.73848	Post
UniRef90_A0A067PBB4|Y23TmM1IndAssemContig01932034|-|5	3.93525	0.5	1.17321	0.999715	2.97646	Active		UniRef90_A0A067P332|TmD1IndAssemContig0208995|+|1238	5.94523	0.5	1.24307	0.999567	3.57173	Active		UniRef90_A0A076NAI8|Y23TmD1IndAssemContig01092723|-|19950	29.8616	1.57882	1.54722	0.990486	4.24137	Post
UniRef90_A0A067PBJ0|Y23TmD1IndAssemContig00305859|-|81134	6.74865	0.5	1.75419	0.999928	3.7546	Active		UniRef90_A0A067P332|Y23TmD1IndAssemContig00229298|+|1162	5.61978	0.5	1.5283	0.999345	3.49051	Active		UniRef90_A0A077MAY1|Y23TmD4IndAssemContig00600804|-|16332	196.188	1.45011	2.0535	0.997175	7.07993	Post
UniRef90_A0A067PBW6|Y23TmM1IndAssemContig00431090|-|598	2.59891	0.5	1.03882	0.9993	2.37791	Active		UniRef90_A0A067P493|Y23TmM1IndAssemContig00655445|-|15	6.23937	0.5	1.2077	0.999284	3.6414	Active		UniRef90_A0A080LXF8|TmDContig01279105|-|2181	4.1596	0.5	0.759391	0.979635	3.05644	Post
UniRef90_A0A067PD85|Y23TmD1IndAssemContig00382433|+|8014	11.0201	0.5	1.8636	0.999896	4.46207	Active		UniRef90_A0A067P8S9|Y23TmD5IndAssemContig01295217|+|77	2.24976	0.5	0.524858	0.991537	2.16977	Active		UniRef90_A0A080WQ11|Y23TmD3IndAssemContig00965907|-|157	2.76308	0.5	0.612848	0.971094	2.46628	Post
UniRef90_A0A067PD94|Y23TmD1IndAssemContig01247476|-|1918	22.4367	0.5	3.1194	1	5.48779	Active		UniRef90_A0A067P900|Y23TmM1IndAssemContig01009260|-|22	52.8966	0.5	3.16506	1	6.7251	Active		UniRef90_A0A081J853|Y23TmD3IndAssemContig00348300|+|184	2.17802	0.5	0.531082	0.969791	2.12302	Post
UniRef90_A0A067PDE2|Y23TmD1IndAssemContig00102943|-|5469	2.07264	0.5	0.861986	0.99854	2.05147	Active		UniRef90_A0A067PAM9|TmD2IndAssemContig0085586|-|10161	2.29683	0.5	0.78594	0.998045	2.19965	Active		UniRef90_A0A081RGX8|TmD2IndAssemContig0360073|-|20	2.71654	0.5	0.606923	0.97081	2.44177	Post
UniRef90_A0A067PDI7|Y23TmM1IndAssemContig01637627|-|0	15.5658	0.5	2.55276	1	4.9603	Active		UniRef90_A0A067PB70|Y23TmD1IndAssemContig00895959|-|2181	169.21	0.5	5.27725	1	8.40267	Active		UniRef90_A0A084BB33|TmDContig01314161|-|406	29.2051	0.5	1.46698	0.979511	5.86815	Post
UniRef90_A0A067PE73|Y23TmM1IndAssemContig01524543|-|90	3.12102	0.5	0.780703	0.997231	2.64202	Active		UniRef90_A0A067PBB4|Y23TmM1IndAssemContig01932034|-|5	3.93525	0.5	1.05259	0.999687	2.97646	Active		UniRef90_A0A084XU79|TmDContig00463925|-|3457	2.10192	0.5	0.519083	0.970109	2.0717	Post
UniRef90_A0A067PF53|Y23TmD5IndAssemContig00882336|-|329	3.82463	0.5	0.99617	0.999099	2.93532	Active		UniRef90_A0A067PBJ0|Y23TmD1IndAssemContig00305859|-|81134	6.74865	0.5	1.53729	0.999409	3.7546	Active		UniRef90_A0A084XWS5|TmDContig00454208|-|178	29.0084	0.722302	1.37613	0.988917	5.32773	Post
UniRef90_A0A067PFC0|Y23TmD1IndAssemContig00443889|+|10	8.44557	0.5	1.67399	0.999755	4.07819	Active		UniRef90_A0A067PBW6|Y23TmM1IndAssemContig00431090|-|598	2.59891	0.5	0.943887	0.998679	2.37791	Active		UniRef90_A0A084Y5W4|TmD2IndAssemContig0600613|-|34832	5.76145	0.875805	0.687185	0.976448	2.71775	Post
UniRef90_A0A067PG82|Y23TmD1IndAssemContig00174347|+|3475	5.14717	0.5	1.73286	0.999775	3.36378	Active		UniRef90_A0A067PD85|Y23TmD1IndAssemContig00382433|+|8014	11.0201	0.5	1.65304	0.999165	4.46207	Active		UniRef90_A0A085EUS1|Y23TmD1IndAssemContig00229326|-|348	2.33115	0.5	0.554162	0.969387	2.22104	Post
UniRef90_A0A067PHC4|Y23TmM1IndAssemContig01678888|+|30	5.52383	0.5	1.14723	0.999741	3.46567	Active		UniRef90_A0A067PD94|Y23TmD1IndAssemContig01247476|-|1918	22.4367	0.5	2.65832	0.99914	5.48779	Active		UniRef90_A0A085FMV8|Y23TmD2IndAssemContig00292547|-|309	26.8887	1.0206	1.19247	0.981047	4.71951	Post
UniRef90_A0A067PHF0|Y23TmD1IndAssemContig00550104|+|87	12.3398	0.5	2.67516	1	4.62524	Active		UniRef90_A0A067PDE2|Y23TmD1IndAssemContig00102943|-|5469	2.07264	0.430443	0.805634	0.998131	2.26758	Active		UniRef90_A0A085WMX0|TmMContig01186912|-|505	44.9256	5.59942	2.57589	0.968286	3.00419	Post
UniRef90_A0A067PID1|TmD1IndAssemContig0259898|-|3196	3.10785	0.5	1.1578	0.99975	2.63592	Active		UniRef90_A0A067PDI7|Y23TmM1IndAssemContig01637627|-|0	15.5658	0.5	2.20074	0.999996	4.9603	Active		UniRef90_A0A086T1E1|TmD1IndAssemContig0175692|-|147476	29.1331	0.871581	1.18379	0.980042	5.06288	Post
UniRef90_A0A067PJB5|Y23TmD1IndAssemContig00441402|+|19106	50.7847	0.525213	2.51991	1	6.59535	Active		UniRef90_A0A067PE73|Y23TmM1IndAssemContig01524543|-|90	3.12102	0.5	0.708192	0.995883	2.64202	Active		UniRef90_A0A087MHM4|TmDContig00895162|+|1	50.6084	12.2624	0.847206	0.98123	2.04513	Post
UniRef90_A0A067PSL0|Y23TmD1IndAssemContig00436612|-|5560	13.8006	0.765541	1.37712	0.99982	4.1721	Active		UniRef90_A0A067PFC0|Y23TmD1IndAssemContig00443889|+|10	8.44557	0.5	1.48354	0.999296	4.07819	Active		UniRef90_A0A087SFH0|TmMContig00957649|-|77	3.27712	0.5	0.673102	0.97541	2.71243	Post
UniRef90_A0A067PSL3|Y23TmM1IndAssemContig00265632|+|14	19.4344	0.7047	2.69991	1	4.78546	Active		UniRef90_A0A067PG82|Y23TmD1IndAssemContig00174347|+|3475	5.14717	0.5	1.52325	0.99931	3.36378	Active		UniRef90_A0A087SNI2|Y23TmD4IndAssemContig00898859|-|11	4.47836	0.5	0.786533	0.981061	3.16297	Post
UniRef90_A0A067PU34|Y23TmM1IndAssemContig01746374|-|222	14.5727	0.5	3.02731	1	4.86519	Active		UniRef90_A0A067PHC4|Y23TmM1IndAssemContig01678888|+|30	5.52383	0.5	1.03356	0.999721	3.46567	Active		UniRef90_A0A087SNI2|Y23TmM1IndAssemContig00913397|-|2	3.27712	0.5	0.673102	0.97541	2.71243	Post
UniRef90_A0A067PU36|TmD1IndAssemContig0060162|+|4990	2.95145	0.426402	1.10549	0.999585	2.79114	Active		UniRef90_A0A067PHF0|Y23TmD1IndAssemContig00550104|+|87	12.3398	0.5	2.24402	0.999782	4.62524	Active		UniRef90_A0A087SUG7|Y23TmM3IndAssemContig00973768|-|11	856.422	13.1509	1.45812	0.979619	6.02509	Post
UniRef90_A0A067PUF7|Y23TmM1IndAssemContig00986053|-|29	17.8644	0.5	2.9782	1	5.15901	Active		UniRef90_A0A067PID1|TmD1IndAssemContig0259898|-|3196	3.10785	0.5	1.04487	0.999701	2.63592	Active		UniRef90_A0A090DK29|Y23TmD5IndAssemContig00607434|-|1135	2.8142	0.5	0.754283	0.979435	2.49272	Post
UniRef90_A0A067PXC5|Y23TmM1IndAssemContig01974411|+|155	11.2447	0.5	1.85763	0.999886	4.49118	Active		UniRef90_A0A067PJB5|Y23TmD1IndAssemContig00441402|+|19106	50.7847	2.36647	1.53712	0.999408	4.42358	Active		UniRef90_A0A090GRJ4|TmDContig00898947|-|6805	3.17733	0.5	0.662083	0.974546	2.66781	Post
UniRef90_A0A067PZH3|Y23TmD1IndAssemContig00706925|+|645	6.52824	0.5	1.32367	0.999594	3.70669	Active		UniRef90_A0A067PSL0|Y23TmD1IndAssemContig00436612|-|5560	13.8006	0.5	1.45601	0.99947	4.78665	Active		UniRef90_A0A090MK45|TmMContig00675744|-|1420	2.74625	0.5	0.804889	0.981677	2.45747	Post
UniRef90_A0A067Q0Z3|TmD1IndAssemContig0215193|+|11710	9.37874	0.5	1.96204	0.99999	4.22939	Active		UniRef90_A0A067PSL3|Y23TmM1IndAssemContig00265632|+|14	19.4344	2.57568	1.49479	0.99925	2.91559	Active		UniRef90_A0A090MPX6|Y23TmD5IndAssemContig00242081|-|188	2.12661	0.5	0.523017	0.970015	2.08855	Post
UniRef90_A0A067Q276|TmD2IndAssemContig0604714|+|9844	4.38239	0.5	1.0768	0.999392	3.13172	Active		UniRef90_A0A067PU34|Y23TmM1IndAssemContig01746374|-|222	14.5727	0.5	2.49154	0.999927	4.86519	Active		UniRef90_A0A090MPY7|TmDContig00404430|-|555	1.67298	0.357162	0.599626	0.970503	2.22777	Post
UniRef90_A0A067QA87|Y23TmD1IndAssemContig00133375|+|7038	10.3005	0.5	2.03813	0.99945	4.36465	Active		UniRef90_A0A067PU36|TmD1IndAssemContig0060162|+|4990	2.95145	0.5	0.993505	0.999533	2.56143	Active		UniRef90_A0A090MSR8|TmD3IndAssemContig0180482|+|1585	3.17733	0.5	0.662083	0.974546	2.66781	Post
UniRef90_A0A067QDU3|Y23TmD1IndAssemContig00305859|+|51740	7.28802	0.5	1.31608	0.999605	3.86553	Active		UniRef90_A0A067PUF7|Y23TmM1IndAssemContig00986053|-|29	17.8644	0.5	2.50771	0.999879	5.15901	Active		UniRef90_A0A090MU84|TmDContig01347310|-|108	3.81318	0.824315	0.553305	0.96939	2.20973	Post
UniRef90_A0A067QE86|Y23TmD1IndAssemContig00420590|-|575	10.3703	0.5	1.7225	0.999702	4.37438	Active		UniRef90_A0A067PXC5|Y23TmM1IndAssemContig01974411|+|155	11.2447	0.5	1.65052	0.999174	4.49118	Active		UniRef90_A0A090MU84|Y23NegIndAssemContig00816736|-|989	7.37636	0.5	0.97311	0.989967	3.88291	Post
UniRef90_A0A067QF28|Y23TmD1IndAssemContig00122222|-|11160	4.05854	0.5	1.41303	0.999786	3.02096	Active		UniRef90_A0A067PZH3|Y23TmD1IndAssemContig00706925|+|645	6.52824	1.16857	0.732742	0.996714	2.48195	Active		UniRef90_A0A090N8V0|Y23TmD1IndAssemContig00112197|+|2874	2.45762	0.5	0.572258	0.969569	2.29726	Post
UniRef90_A0A067QKK7|TmD2IndAssemContig0692791|+|1	25.57	0.5	2.57538	1	5.67638	Active		UniRef90_A0A067Q0Z3|TmD1IndAssemContig0215193|+|11710	9.37874	0.5	1.71331	0.999121	4.22939	Active		UniRef90_A0A093GZK0|TmD5IndAssemContig0752603|-|11175	53.6362	7.21791	0.896948	0.986114	2.89356	Post
UniRef90_A0A067QLJ2|Y23TmD1IndAssemContig01239344|-|8298	3.54485	0.19629	1.16926	0.999724	4.17467	Active		UniRef90_A0A067Q276|TmD2IndAssemContig0604714|+|9844	4.38239	0.5	0.968953	0.999178	3.13172	Active		UniRef90_A0A093VG71|TmD3IndAssemContig0039993|+|0	2.49774	0.5	0.780461	0.980719	2.32063	Post
UniRef90_A0A067QMP8|Y23TmD1IndAssemContig01322720|+|2954	2.78618	0.5	0.867758	0.998556	2.47829	Active		UniRef90_A0A067QA87|Y23TmD1IndAssemContig00133375|+|7038	10.3005	0.5	1.77824	0.998671	4.36465	Active		UniRef90_A0A093WZK4|TmD2IndAssemContig0611301|+|1	2.90558	0.5	0.630468	0.972118	2.53882	Post
UniRef90_A0A067S370|TmMContig00456048|+|1610	554.651	6.19798	1.60888	0.99999	6.48364	Active		UniRef90_A0A067QDU3|Y23TmD1IndAssemContig00305859|+|51740	7.28802	0.5	1.18588	0.999302	3.86553	Active		UniRef90_A0A093WZK4|Y23TmD1IndAssemContig00050639|+|31	4.54656	0.5	0.79211	0.981326	3.18477	Post
UniRef90_A0A067S370|Y23TmD3IndAssemContig00712138|-|1	77.4224	0.5	1.92989	0.999994	7.27468	Active		UniRef90_A0A067QE86|Y23TmD1IndAssemContig00420590|-|575	10.3703	0.5	1.53774	0.999412	4.37438	Active		UniRef90_A0A093WZQ1|TmD1IndAssemContig0031880|+|96	3.04701	0.573924	0.865155	0.982357	2.40846	Post
UniRef90_A0A067S370|Y23TmD5IndAssemContig00610282|+|1697	120.508	7.57068	1.13449	0.999698	3.99257	Active		UniRef90_A0A067QF28|Y23TmD1IndAssemContig00122222|-|11160	4.05854	0.5	1.26034	0.999625	3.02096	Active		UniRef90_A0A093X0A6|Y23TmD4IndAssemContig00198502|+|359	2.28979	0.5	0.548061	0.969403	2.19522	Post
UniRef90_A0A067S370|Y23TmM4IndAssemContig00039988|+|454	96.3022	1.87682	1.49496	0.999766	5.68121	Active		UniRef90_A0A067QKK7|TmD2IndAssemContig0692791|+|1	25.57	0.5	2.31757	0.999597	5.67638	Active		UniRef90_A0A093X7H9|TmD3IndAssemContig0264547|+|14	4.47836	0.5	0.786533	0.981061	3.16297	Post
UniRef90_A0A067SBM2|Y23TmD1IndAssemContig00992465|-|13391	13.9641	0.5	2.42701	0.999986	4.80365	Active		UniRef90_A0A067QLJ2|Y23TmD1IndAssemContig01239344|-|8298	3.54485	0.5	0.98105	0.999419	2.82572	Active		UniRef90_A0A093X9N1|TmM5IndAssemContig01429921|-|66	2.10192	0.5	0.519083	0.970109	2.0717	Post
UniRef90_A0A067SDN6|TmD1IndAssemContig0647279|-|481	32.2889	0.5	1.77759	0.999957	6.01297	Active		UniRef90_A0A067QMP8|Y23TmD1IndAssemContig01322720|+|2954	2.78618	0.655607	0.641087	0.993992	2.08739	Active		UniRef90_A0A093XAZ7|TmDContig00778670|+|361	5.20072	0.656704	0.772371	0.980263	2.9854	Post
UniRef90_A0A067SDQ0|Y23TmD1IndAssemContig00410530|-|3432	6.36537	0.5	1.18492	0.999688	3.67024	Active		UniRef90_A0A067S370|TmMContig00456048|+|1610	554.651	0.5	2.49703	0.99991	10.1154	Active		UniRef90_A0A093XH84|TmD1IndAssemContig0636939|+|81	7.14267	0.5	1.44029	0.981075	3.83646	Post
UniRef90_A0A067SEN9|Y23TmD2IndAssemContig00093843|-|375	115.079	0.5	2.13563	0.999889	7.84647	Active		UniRef90_A0A067S370|Y23TmD3IndAssemContig00712138|-|1	77.4224	0.5	1.88554	0.999983	7.27468	Active		UniRef90_A0A093XH96|TmDContig00796254|+|8805	2.02591	0.5	0.506716	0.970326	2.01857	Post
UniRef90_A0A067SF81|Y23TmM1IndAssemContig00832043|+|6	18.6284	0.5	1.65181	0.999864	5.21943	Active		UniRef90_A0A067S370|Y23TmD5IndAssemContig00610282|+|1697	120.508	0.5	2.04417	0.9995	7.91299	Active		UniRef90_A0A093XJ06|Y23TmD3IndAssemContig00945721|+|213	3.98439	0.5	0.743656	0.979136	2.99436	Post
UniRef90_A0A067SGJ0|Y23TmD1IndAssemContig00233825|+|5568	9.93995	0.5	2.48132	1	4.31324	Active		UniRef90_A0A067S370|Y23TmM4IndAssemContig00039988|+|454	96.3022	0.5	1.98588	0.99987	7.5895	Active		UniRef90_A0A093XQY3|TmD1IndAssemContig0067273|-|3831	2.31979	0.5	0.552496	0.969392	2.21399	Post
UniRef90_A0A067SHP0|Y23TmD1IndAssemContig00678553|+|3951	4.15586	0.5	1.41931	0.99978	3.05515	Active		UniRef90_A0A067SBM2|Y23TmD1IndAssemContig00992465|-|13391	13.9641	0.5	2.09556	0.999793	4.80365	Active		UniRef90_A0A093XWV8|TmDContig00794325|-|1	3.91062	0.488071	0.73989	0.979037	3.00224	Post
UniRef90_A0A067SIV4|Y23TmM1IndAssemContig01547353|+|6	4.52035	0.434866	1.19511	0.999664	3.37779	Active		UniRef90_A0A067SDN6|TmD1IndAssemContig0647279|-|481	32.2889	0.5	1.69573	0.999092	6.01297	Active		UniRef90_A0A093Y3I0|TmD1IndAssemContig0255794|-|7387	2.39828	0.5	0.56387	0.96943	2.262	Post
UniRef90_A0A067SKS3|TmD1IndAssemContig0269332|+|1453	7.01799	0.5	1.9896	0.999892	3.81106	Active		UniRef90_A0A067SDQ0|Y23TmD1IndAssemContig00410530|-|3432	6.36537	0.5	1.07039	0.999655	3.67024	Active		UniRef90_A0A093Y5P4|TmD1IndAssemContig0161484|+|485	2.32152	0.5	0.933591	0.988669	2.21507	Post
UniRef90_A0A067SLE0|Y23TmD1IndAssemContig00072677|-|16228	2.70349	0.404323	0.759387	0.996515	2.74124	Active		UniRef90_A0A067SEN9|Y23TmD2IndAssemContig00093843|-|375	115.079	0.5	2.09478	0.999788	7.84647	Active		UniRef90_A0A093YCE7|TmD1IndAssemContig0390411|-|3727	7.02407	0.5	1.84289	0.974496	3.81231	Post
UniRef90_A0A067SLR6|Y23TmD1IndAssemContig00515696|-|2250	6.61104	0.485693	1.86035	0.99989	3.76676	Active		UniRef90_A0A067SF81|Y23TmM1IndAssemContig00832043|+|6	18.6284	0.5	1.53902	0.999421	5.21943	Active		UniRef90_A0A093YGU4|TmD1IndAssemContig0111457|-|102	2.95665	0.5	0.636601	0.972548	2.56396	Post
UniRef90_A0A067SM03|Y23TmD1IndAssemContig00740400|+|19	4.1379	0.5	1.14101	0.99972	3.0489	Active		UniRef90_A0A067SGJ0|Y23TmD1IndAssemContig00233825|+|5568	9.93995	0.5	2.09295	0.999774	4.31324	Active		UniRef90_A0A093YIW3|TmD1IndAssemContig0085444|+|35	2.26808	0.5	0.54482	0.96947	2.18147	Post
UniRef90_A0A067SMG0|Y23TmD1IndAssemContig00522476|+|13203	3.42665	0.5	0.804159	0.997988	2.7768	Active		UniRef90_A0A067SHP0|Y23TmD1IndAssemContig00678553|+|3951	4.15586	0.532189	1.21021	0.999304	2.96514	Active		UniRef90_A0A093YM83|TmD4IndAssemContig0403799|+|2	2.36418	0.5	0.558969	0.969374	2.24134	Post
UniRef90_A0A067SMI9|Y23TmM1IndAssemContig01025507|-|0	20.0398	0.5	2.46375	1	5.3248	Active		UniRef90_A0A067SIV4|Y23TmM1IndAssemContig01547353|+|6	4.52035	0.586347	0.953185	0.998864	2.94661	Active		UniRef90_A0A093YNP1|TmD1IndAssemContig0159341|+|105	3.02486	0.722613	0.51602	0.97018	2.06557	Post
UniRef90_A0A067SMZ7|Y23TmD1IndAssemContig00127867|-|198	89.5727	0.5	2.1491	0.99998	7.48499	Active		UniRef90_A0A067SKS3|TmD1IndAssemContig0269332|+|1453	7.01799	0.5	1.72277	0.999137	3.81106	Active		UniRef90_A0A093YNP1|TmD3IndAssemContig0820045|-|589	5.79972	1.26676	0.561078	0.969387	2.19484	Post
UniRef90_A0A067SPQ4|Y23TmM1IndAssemContig01840293|+|510	5.63152	0.499003	1.49484	0.999766	3.49641	Active		UniRef90_A0A067SLE0|Y23TmD1IndAssemContig00072677|-|16228	2.70349	0.5	0.636101	0.993868	2.43482	Active		UniRef90_A0A093YTJ1|TmD3IndAssemContig0004868|-|653	2.41217	0.529364	0.635661	0.97248	2.188	Post
UniRef90_A0A067SRX7|Y23TmD1IndAssemContig00422149|-|3357	3.12487	0.252293	1.389	0.999809	3.63062	Active		UniRef90_A0A067SLR6|Y23TmD1IndAssemContig00515696|-|2250	6.61104	0.5	1.6141	0.999414	3.72488	Active		UniRef90_A0A093YUW9|TmD1IndAssemContig0583497|-|485	3.42127	0.5	0.688509	0.976544	2.77453	Post
UniRef90_A0A067SS14|Y23TmD1IndAssemContig00087506|+|2885	9.61842	0.167246	2.29192	0.999847	5.84575	Active		UniRef90_A0A067SM03|Y23TmD1IndAssemContig00740400|+|19	4.1379	0.5	1.02424	0.999712	3.0489	Active		UniRef90_A0A093YZA7|TmM5IndAssemContig00613040|+|200	4.21444	0.5	1.37978	0.989012	3.07534	Post
UniRef90_A0A067SS38|Y23TmD1IndAssemContig00348750|+|12634	6.17587	0.116139	2.28989	0.999861	5.73272	Active		UniRef90_A0A067SMG0|Y23TmD1IndAssemContig00522476|+|13203	3.42665	0.5	0.729262	0.996587	2.7768	Active		UniRef90_A0A093Z2H0|TmD1IndAssemContig0588629|+|30646	9.95659	0.5	1.08564	0.984374	4.31565	Post
UniRef90_A0A067SSR2|Y23TmD1IndAssemContig00692252|-|8702	11.6372	0.5	2.54817	1	4.54068	Active		UniRef90_A0A067SMI9|Y23TmM1IndAssemContig01025507|-|0	20.0398	0.5	2.18693	0.999997	5.3248	Active		UniRef90_A0A093Z339|TmM5IndAssemContig00408381|-|2	2.02591	0.5	0.506716	0.970326	2.01857	Post
UniRef90_A0A067ST95|TmD2IndAssemContig0907964|+|139	4.29337	0.5	1.00215	0.99914	3.10211	Active		UniRef90_A0A067SMZ7|Y23TmD1IndAssemContig00127867|-|198	89.5727	0.5	2.09801	0.999812	7.48499	Active		UniRef90_A0A093Z465|TmD1IndAssemContig0560845|+|4070	2.91387	0.5	0.63147	0.972184	2.54293	Post
UniRef90_A0A067STH6|Y23TmD1IndAssemContig01150446|-|11425	4.38282	0.324746	1.22587	0.999557	3.75448	Active		UniRef90_A0A067SNS7|Y23TmD1IndAssemContig01201542|-|789	3.21144	0.581611	0.754613	0.997526	2.46509	Active		UniRef90_A0A093Z7G1|TmDContig00682900|-|730	3.85829	0.5	1.30847	0.987735	2.94796	Post
UniRef90_A0A067STK5|Y23TmD1IndAssemContig00142499|+|5787	2.24883	0.5	0.575542	0.988911	2.16918	Active		UniRef90_A0A067SPQ4|Y23TmM1IndAssemContig01840293|+|510	5.63152	0.5	1.32369	0.999601	3.49352	Active		UniRef90_A0A093Z7V1|TmD1IndAssemContig0492403|+|1183	3.49862	0.5	0.696542	0.977098	2.80678	Post
UniRef90_A0A067SUA2|TmD2IndAssemContig0101626|+|1620	11.1046	0.398492	1.97907	0.999958	4.80046	Active		UniRef90_A0A067SRX7|Y23TmD1IndAssemContig00422149|-|3357	3.12487	0.391695	1.02318	0.999706	2.99599	Active		UniRef90_A0A093Z9G2|TmD1IndAssemContig0578351|-|5756	2.36154	0.5	0.94539	0.989127	2.23973	Post
UniRef90_A0A067SUA2|Y23TmD1IndAssemContig00346544|-|14261	8.58219	0.407434	1.8642	0.999897	4.39671	Active		UniRef90_A0A067SS14|Y23TmD1IndAssemContig00087506|+|2885	9.61842	0.437861	1.6999	0.999099	4.45726	Active		UniRef90_A0A093ZBS7|TmD3IndAssemContig0818197|-|2	2.38251	0.5	0.561611	0.969395	2.25248	Post
UniRef90_A0A067SUR8|Y23TmD1IndAssemContig00346569|-|560	3.3721	0.533747	0.845152	0.998457	2.65942	Active		UniRef90_A0A067SS38|Y23TmD1IndAssemContig00348750|+|12634	6.17587	0.5	1.58639	0.999561	3.62664	Active		UniRef90_A0A093ZCW0|TmD1IndAssemContig0101553|+|4	3.1822	0.5	0.662629	0.974589	2.67002	Post
UniRef90_A0A067SW14|Y23TmD1IndAssemContig00205246|+|17667	3.80118	0.5	0.998137	0.999112	2.92645	Active		UniRef90_A0A067SSR2|Y23TmD1IndAssemContig00692252|-|8702	11.6372	0.5	2.15256	0.999992	4.54068	Active		UniRef90_A0A093ZDL7|TmDContig01170612|-|2663	3.60446	0.5	1.25493	0.988607	2.84978	Post
UniRef90_A0A067SWJ7|Y23TmD1IndAssemContig00119209|+|5487	5.43514	0.5	1.32417	0.999593	3.44232	Active		UniRef90_A0A067ST95|TmD2IndAssemContig0907964|+|139	4.29337	0.5	0.904291	0.998386	3.10211	Active		UniRef90_A0A093ZH13|TmD1IndAssemContig0275230|-|2	2.18034	0.5	0.531441	0.969781	2.12455	Post
UniRef90_A0A067SX98|TmD1IndAssemContig0082108|+|12880	4.61002	0.373227	1.11837	0.999643	3.62665	Active		UniRef90_A0A067STH6|Y23TmD1IndAssemContig01150446|-|11425	4.38282	0.5	1.20857	0.999291	3.13186	Active		UniRef90_A0A093ZHS2|TmDContig01112646|-|2994	2.42424	0.5	0.96357	0.989697	2.27753	Post
UniRef90_A0A067SX98|TmD2IndAssemContig0061687|+|369	4.03385	0.438984	1.10886	0.999607	3.19992	Active		UniRef90_A0A067STK5|Y23TmD1IndAssemContig00142499|+|5787	2.24883	0.5	0.524726	0.991533	2.16918	Active		UniRef90_A0A093ZI31|TmD1IndAssemContig0108744|-|179	3.34072	0.5	1.1965	0.981555	2.74016	Post
UniRef90_A0A067SYC0|Y23TmM1IndAssemContig00892819|-|109	27.1988	0.5	3.14288	1	5.76547	Active		UniRef90_A0A067SUA2|TmD2IndAssemContig0101626|+|1620	11.1046	0.5	1.75552	0.998699	4.47308	Active		UniRef90_A0A093ZJQ4|TmD2IndAssemContig0436218|-|13	2.33115	0.5	0.554162	0.969387	2.22104	Post
UniRef90_A0A067SYZ2|Y23TmM1IndAssemContig01715915|+|875	2.72897	0.5	0.792514	0.997611	2.44836	Active		UniRef90_A0A067SUA2|Y23TmD1IndAssemContig00346544|-|14261	8.58219	0.5	1.65268	0.999166	4.10135	Active		UniRef90_A0A093ZKN9|TmD1IndAssemContig0763473|+|367	5.31714	0.5	0.850245	0.981287	3.41065	Post
UniRef90_A0A067SZU4|Y23TmD1IndAssemContig00332904|-|66	3.4871	0.5	1.14531	0.999735	2.80203	Active		UniRef90_A0A067SUR8|Y23TmD1IndAssemContig00346569|-|560	3.3721	0.5	0.789524	0.99806	2.75365	Active		UniRef90_A0A093ZP89|TmD1IndAssemContig0785437|+|157	2.00254	0.5	0.502833	0.970363	2.00183	Post
UniRef90_A0A067T058|Y23TmD1IndAssemContig00420204|+|3498	7.98899	0.377316	1.74605	0.999869	4.40417	Active		UniRef90_A0A067SW14|Y23TmD1IndAssemContig00205246|+|17667	3.80118	0.5	0.900018	0.99836	2.92645	Active		UniRef90_A0A093ZRF1|TmDContig01388222|-|1	13.8507	0.5	1.20738	0.982969	4.79189	Post
UniRef90_A0A067T290|TmDContig00167992|-|1093	7.3881	0.5	1.64672	0.99989	3.8852	Active		UniRef90_A0A067SWJ7|Y23TmD1IndAssemContig00119209|+|5487	5.43514	0.5	1.18197	0.999317	3.44232	Active		UniRef90_A0A093ZSF5|TmD1IndAssemContig0087302|+|1	2.4335	0.5	0.568869	0.969511	2.28303	Post
UniRef90_A0A067T290|Y23TmD1IndAssemContig00518360|+|2187	14.1276	0.5	2.21352	1	4.82045	Active		UniRef90_A0A067SX98|TmD1IndAssemContig0082108|+|12880	4.61002	0.5	1.17805	0.999332	3.20477	Active		UniRef90_A0A093ZTC7|TmD1IndAssemContig0050022|-|199	2.20873	0.5	0.53582	0.969651	2.14321	Post
UniRef90_A0A067T440|Y23TmD1IndAssemContig00254340|-|1318	26.8834	0.351728	3.16742	1	6.25611	Active		UniRef90_A0A067SX98|TmD2IndAssemContig0061687|+|369	4.03385	0.5	1.113	0.999473	3.01216	Active		UniRef90_A0A093ZVJ5|TmD1IndAssemContig0079666|-|60658	3.75509	0.5	0.722096	0.978481	2.90885	Post
UniRef90_A0A067T4K3|Y23TmD1IndAssemContig00006401|+|1816	2.63651	0.5	0.824491	0.998257	2.39863	Active		UniRef90_A0A067SYC0|Y23TmM1IndAssemContig00892819|-|109	27.1988	0.5	2.73127	0.999785	5.76547	Active		UniRef90_A0A093ZVR3|TmM5IndAssemContig00103434|-|302	2.15276	0.5	0.52714	0.969904	2.10619	Post
UniRef90_A0A067T626|Y23TmM1IndAssemContig01782487|-|268	8.60345	0.5	1.80459	0.999952	4.10492	Active		UniRef90_A0A067SYZ2|Y23TmM1IndAssemContig01715915|+|875	2.72897	0.5	0.71952	0.996245	2.44836	Active		UniRef90_A0A093ZW77|TmD1IndAssemContig0327240|-|1536	4.83241	0.672055	0.715565	0.978212	2.84609	Post
UniRef90_A0A067T7W8|TmD1IndAssemContig0039184|+|7493	8.55241	0.5	1.54525	0.99996	4.09633	Active		UniRef90_A0A067SZU4|Y23TmD1IndAssemContig00332904|-|66	3.4871	0.5	1.03032	0.999727	2.80203	Active		UniRef90_A0A093ZY12|Y23TmD3IndAssemContig00469801|+|673	2.5573	0.5	0.585961	0.96999	2.35462	Post
UniRef90_A0A067T7W8|TmD1IndAssemContig0145251|-|849	5.53087	0.5	1.32976	0.999611	3.46751	Active		UniRef90_A0A067T058|Y23TmD1IndAssemContig00420204|+|3498	7.98899	0.5	1.58991	0.999567	3.99801	Active		UniRef90_A0A093ZY71|TmDContig00298603|+|1	2.36154	0.5	0.94539	0.989127	2.23973	Post
UniRef90_A0A067T7W8|TmDContig00378419|-|3	7.8113	0.5	1.21969	0.999579	3.96556	Active		UniRef90_A0A067T290|TmDContig00167992|-|1093	7.3881	0.5	1.45461	0.999487	3.8852	Active		UniRef90_A0A093ZY93|TmD1IndAssemContig0114701|+|261	2.58672	0.5	0.589917	0.970131	2.37113	Post
UniRef90_A0A067T7W8|TmDContig01004686|-|673	7.57487	0.5	1.43266	0.999767	3.92122	Active		UniRef90_A0A067T290|Y23TmD1IndAssemContig00518360|+|2187	14.1276	0.5	1.94539	0.999988	4.82045	Active		UniRef90_A0A094A1I8|TmD4IndAssemContig0326731|-|0	2.78111	0.621608	0.818815	0.981551	2.16158	Post
UniRef90_A0A067T812|Y23TmD1IndAssemContig01001967|-|15733	3.76069	0.5	0.961316	0.998831	2.911	Active		UniRef90_A0A067T440|Y23TmD1IndAssemContig00254340|-|1318	26.8834	0.54864	2.86155	1	5.61471	Active		UniRef90_A0A094A4H3|TmDContig01299529|-|1488	2.30201	0.5	0.927784	0.988384	2.20289	Post
UniRef90_A0A067T8G1|TmD1IndAssemContig0109298|-|37	17.6492	0.5	3.51035	1	5.14153	Active		UniRef90_A0A067T475|Y23TmD1IndAssemContig00330963|-|3132	2.88508	0.5	0.905707	0.998395	2.52861	Active		UniRef90_A0A094A613|TmD1IndAssemContig0847491|-|5	5.12035	1.1082	0.936686	0.988795	2.20802	Post
UniRef90_A0A067T8J3|Y23TmD1IndAssemContig00579617|+|12590	2.01679	0.5	0.540833	0.986091	2.01206	Active		UniRef90_A0A067T4K3|Y23TmD1IndAssemContig00006401|+|1816	2.63651	0.5	0.748883	0.997311	2.39863	Active		UniRef90_A0A094A625|TmD1IndAssemContig0627311|-|2868	14.1243	0.5	1.21448	0.983912	4.82011	Post
UniRef90_A0A067T925|Y23TmD1IndAssemContig00291211|-|37448	15.7528	0.5	2.23275	1	4.97754	Active		UniRef90_A0A067T626|Y23TmM1IndAssemContig01782487|-|268	8.60345	0.5	1.58684	0.999562	4.10492	Active		UniRef90_A0A094A699|TmDContig00665309|+|1	5.94811	1.03296	0.641153	0.97289	2.52565	Post
UniRef90_A0A067TA17|Y23TmD1IndAssemContig01096972|-|11007	18.6472	0.5	2.42592	0.999986	5.22089	Active		UniRef90_A0A067T7W8|TmD1IndAssemContig0039184|+|7493	8.55241	0.5	1.38198	0.999789	4.09633	Active		UniRef90_A0A094A6T6|TmD1IndAssemContig0154114|+|1257	2.28979	0.5	0.548061	0.969403	2.19522	Post
UniRef90_A0A067TAM3|Y23TmM1IndAssemContig01512733|+|161	97.0033	0.5	3.18476	1	7.59996	Active		UniRef90_A0A067T7W8|TmD1IndAssemContig0145251|-|849	5.53087	0.5	1.18696	0.999298	3.46751	Active		UniRef90_A0A094A6X9|TmD1IndAssemContig0122125|-|4976	2.09991	0.5	0.518761	0.970117	2.07033	Post
UniRef90_A0A067TBB7|Y23TmD1IndAssemContig00095167|-|7035	7.94201	0.576816	1.65842	0.99983	3.78332	Active		UniRef90_A0A067T7W8|TmDContig00378419|-|3	7.8113	0.5	1.10971	0.999487	3.96556	Active		UniRef90_A0A094A773|TmD1IndAssemContig0736756|+|14472	1.25397	0.297934	0.518997	0.970111	2.07344	Post
UniRef90_A0A067TBU6|Y23TmD1IndAssemContig01134126|-|12537	6.54664	0.475599	1.75964	0.999956	3.78294	Active		UniRef90_A0A067T7W8|TmDContig01004686|-|673	7.57487	0.5	1.28353	0.999686	3.92122	Active		UniRef90_A0A094A8D8|TmD1IndAssemContig0560141|+|229	2.71654	0.670101	0.504925	0.970343	2.01932	Post
UniRef90_A0A067TE81|TmD1IndAssemContig0057025|-|3491	9.13061	0.341289	1.51832	0.999852	4.74164	Active		UniRef90_A0A067T812|Y23TmD1IndAssemContig01001967|-|15733	3.76069	0.5	0.867792	0.998156	2.911	Active		UniRef90_A0A094A8N4|TmD1IndAssemContig0290585|-|306	3.24459	0.5	0.669543	0.97515	2.69803	Post
UniRef90_A0A067TF57|Y23TmD1IndAssemContig00590815|-|567	3.62105	0.411962	1.11903	0.999645	3.13583	Active		UniRef90_A0A067T8G1|TmD1IndAssemContig0109298|-|37	17.6492	0.5	2.81093	1	5.14153	Active		UniRef90_A0A094AAV2|TmM5IndAssemContig00206136|+|44	3.02486	0.5	0.64465	0.973162	2.59687	Post
UniRef90_A0A067TFN3|Y23TmD1IndAssemContig00219502|-|45	2.41396	0.5	0.671471	0.99309	2.2714	Active		UniRef90_A0A067T8J3|Y23TmD1IndAssemContig00579617|+|12590	2.01679	0.5	0.493889	0.990604	2.01206	Active		UniRef90_A0A094AAX5|TmD1IndAssemContig0853012|-|1837	2.2048	0.5	0.535217	0.969669	2.14065	Post
UniRef90_A0A067TFW0|Y23TmD1IndAssemContig00739361|-|1116	83.4179	0.5	6.12111	1	7.38229	Active		UniRef90_A0A067T925|Y23TmD1IndAssemContig00291211|-|37448	15.7528	0.5	1.97608	0.999899	4.97754	Active		UniRef90_A0A094AB97|TmD1IndAssemContig0037345|+|302	2.59576	0.5	0.591124	0.970175	2.37616	Post
UniRef90_A0A067TGA1|Y23TmD1IndAssemContig00226965|-|19111	272.553	0.5	3.23015	1	9.09039	Active		UniRef90_A0A067TA17|Y23TmD1IndAssemContig01096972|-|11007	18.6472	0.5	2.14584	0.999986	5.22089	Active		UniRef90_A0A094AC01|TmD1IndAssemContig0309183|-|235	30.9206	6.4937	0.689004	0.97658	2.25145	Post
UniRef90_A0A067TGH9|Y23TmM1IndAssemContig00639273|-|26	30.0314	0.5	4.36855	1	5.9084	Active		UniRef90_A0A067TAM3|Y23TmM1IndAssemContig01512733|+|161	97.0033	0.5	3.04867	1	7.59996	Active		UniRef90_A0A094AEM6|TmD1IndAssemContig0213633|-|0	2.15276	0.5	0.52714	0.969904	2.10619	Post
UniRef90_A0A067TH32|Y23TmD1IndAssemContig00184849|+|13471	10.8273	0.462013	1.5699	0.999984	4.5506	Active		UniRef90_A0A067TBB7|Y23TmD1IndAssemContig00095167|-|7035	7.94201	0.5	1.55408	0.99951	3.9895	Active		UniRef90_A0A094AI34|TmD1IndAssemContig0787064|+|70	2.63403	0.5	1.02194	0.99103	2.39727	Post
UniRef90_A0A067THQ8|Y23TmD1IndAssemContig01316902|+|9061	15.8387	0.369424	1.74396	0.999854	5.42203	Active		UniRef90_A0A067TBU6|Y23TmD1IndAssemContig01134126|-|12537	6.54664	0.422094	1.61236	0.999428	3.95512	Active		UniRef90_A0A094AJ14|Y23TmD3IndAssemContig00678029|-|657	4.84287	0.5	0.815479	0.981631	3.27586	Post
UniRef90_A0A067TI65|TmD1IndAssemContig0445785|-|7236	148.76	0.41946	5.96481	1	8.47024	Active		UniRef90_A0A067TE81|TmD1IndAssemContig0057025|-|3491	9.13061	0.5	1.36788	0.999733	4.19071	Active		UniRef90_A0A094AKK8|TmD1IndAssemContig0541890|+|4014	5.37135	0.5	1.58783	0.993334	3.42528	Post
UniRef90_A0A067TI65|TmD1IndAssemContig0532400|+|6158	3.68978	0.5	1.38459	0.999813	2.88353	Active		UniRef90_A0A067TF57|Y23TmD1IndAssemContig00590815|-|567	3.62105	0.5	0.973218	0.999263	2.85641	Active		UniRef90_A0A094AMA2|TmDContig00032911|-|19800	4.11068	0.5	0.755058	0.979465	3.03938	Post
UniRef90_A0A067TI65|Y23TmD1IndAssemContig00043915|+|6151	5.44382	0.5	1.26647	0.999597	3.44462	Active		UniRef90_A0A067TFN3|Y23TmD1IndAssemContig00219502|-|45	2.41396	0.5	0.611338	0.993789	2.2714	Active		UniRef90_A0A094AMA2|TmDContig00996498|-|1010	2.28979	0.5	0.548061	0.969403	2.19522	Post
UniRef90_A0A067TJQ5|Y23TmD1IndAssemContig00026169|-|7195	4.72866	0.389708	1.44921	0.999752	3.60097	Active		UniRef90_A0A067TFW0|Y23TmD1IndAssemContig00739361|-|1116	83.4179	0.5	5.117	1	7.38229	Active		UniRef90_A0A094APA9|TmD1IndAssemContig0007287|+|2	2.02918	0.5	0.8423	0.981165	2.02089	Post
UniRef90_A0A067TL10|Y23TmD1IndAssemContig00100646|-|26154	26.2822	0.5	2.27427	0.999954	5.71602	Active		UniRef90_A0A067TGA1|Y23TmD1IndAssemContig00226965|-|19111	272.553	0.5	3.17019	1	9.09039	Active		UniRef90_A0A094AQA5|Y23TmD3IndAssemContig00937678|+|0	5.78573	1.01257	0.767113	0.979972	2.51448	Post
UniRef90_A0A067TLT2|Y23TmM1IndAssemContig01600239|-|1	26.2673	0.5	4.17436	1	5.71519	Active		UniRef90_A0A067TGH9|Y23TmM1IndAssemContig00639273|-|26	30.0314	0.5	3.47151	1	5.9084	Active		UniRef90_A0A094AU92|TmD1IndAssemContig0051396|-|437	2.29913	0.5	0.549447	0.9694	2.20109	Post
UniRef90_A0A067TM47|TmD2IndAssemContig0630778|-|509	3.84177	0.826431	0.856236	0.998525	2.2168	Active		UniRef90_A0A067TH32|Y23TmD1IndAssemContig00184849|+|13471	10.8273	0.5	1.40028	0.999845	4.4366	Active		UniRef90_A0A094AZZ5|TmD2IndAssemContig0529932|+|76	2.44915	0.5	0.571071	0.969548	2.29228	Post
UniRef90_A0A067TMD7|Y23TmM1IndAssemContig00263587|+|1	6.95535	0.769197	1.42104	0.999778	3.1767	Active		UniRef90_A0A067THQ8|Y23TmD1IndAssemContig01316902|+|9061	15.8387	0.5	1.57847	0.999548	4.98538	Active		UniRef90_A0A094B161|TmD1IndAssemContig0629854|+|0	3.23121	0.5	0.927338	0.988362	2.69207	Post
UniRef90_A0A067TMY7|Y23TmD1IndAssemContig00340910|+|8107	7.42734	0.5	2.116	0.999738	3.89285	Active		UniRef90_A0A067TI65|TmD1IndAssemContig0445785|-|7236	148.76	0.5	5.55814	1	8.21685	Active		UniRef90_A0A094B3W1|TmD1IndAssemContig0637926|-|7	2.30468	0.5	0.550269	0.969398	2.20457	Post
UniRef90_A0A067TPB3|Y23TmD1IndAssemContig00432991|+|42111	11.8849	0.456701	1.75854	0.999956	4.70173	Active		UniRef90_A0A067TI65|TmD1IndAssemContig0532400|+|6158	3.68978	0.5	1.23935	0.999537	2.88353	Active		UniRef90_A0A094B669|TmDContig00274535|+|1719	4.20624	0.5	0.763478	0.9798	3.07253	Post
UniRef90_A0A067TQ73|Y23TmD1IndAssemContig01078091|-|8742	5.82738	0.5	1.79231	0.999958	3.54285	Active		UniRef90_A0A067TI65|Y23TmD1IndAssemContig00043915|+|6151	5.44382	0.5	1.1336	0.999441	3.44462	Active		UniRef90_A0A094B6X8|TmM5IndAssemContig00081290|+|243	2.83383	0.5	0.738221	0.978992	2.50275	Post
UniRef90_A0A067TQI6|TmD2IndAssemContig0012737|-|1078	16.6432	0.5	2.592	1	5.05687	Active		UniRef90_A0A067TJQ5|Y23TmD1IndAssemContig00026169|-|7195	4.72866	0.5	1.40478	0.999859	3.24143	Active		UniRef90_A0A094B9L5|TmD1IndAssemContig0227957|-|15	2.36418	0.5	0.558969	0.969374	2.24134	Post
UniRef90_A0A067TQI6|TmMContig03156641|-|491	26.3821	0.5	2.63851	1	5.72149	Active		UniRef90_A0A067TL10|Y23TmD1IndAssemContig00100646|-|26154	26.2822	0.5	2.09075	0.999757	5.71602	Active		UniRef90_A0A094BB05|TmD1IndAssemContig0385586|+|1257	4.90521	1.13201	0.689678	0.976629	2.11543	Post
UniRef90_A0A067TQI6|Y23TmD1IndAssemContig00231062|+|3874	35.3886	0.5	3.66918	1	6.14521	Active		UniRef90_A0A067TLT2|Y23TmM1IndAssemContig01600239|-|1	26.2673	0.5	3.30576	1	5.71519	Active		UniRef90_A0A094BBB1|TmD1IndAssemContig0203259|+|4136	3.13802	0.5	0.788682	0.981185	2.64986	Post
UniRef90_A0A067TQI6|Y23TmD1IndAssemContig00724850|+|733	30.6958	0.56968	2.72873	1	5.75175	Active		UniRef90_A0A067TM47|TmD2IndAssemContig0630778|-|509	3.84177	0.5	1.2417	0.999556	2.94177	Active		UniRef90_A0A094BG43|TmD1IndAssemContig0111342|+|1531	11.228	0.655919	0.988151	0.990413	4.09744	Post
UniRef90_A0A067TRK4|Y23TmM1IndAssemContig01665300|-|139	31.5564	0.5	3.53844	1	5.97986	Active		UniRef90_A0A067TMD7|Y23TmM1IndAssemContig00263587|+|1	6.95535	0.5	1.75393	0.998723	3.79812	Active		UniRef90_A0A094BKJ6|TmD1IndAssemContig0252313|+|17	2.07529	0.5	0.857353	0.981725	2.05332	Post
UniRef90_A0A067TSJ4|Y23TmM1IndAssemContig01958642|-|93	113.861	0.5	2.93407	1	7.83113	Active		UniRef90_A0A067TMY7|Y23TmD1IndAssemContig00340910|+|8107	7.42734	0.5	1.81988	0.999417	3.89285	Active		UniRef90_A0A094BL20|TmDContig01352281|+|1131	2.52009	0.5	0.5809	0.969825	2.33348	Post
UniRef90_A0A067TTW9|Y23TmD1IndAssemContig00005681|+|2555	21.1137	1.02479	2.05457	0.999235	4.36478	Active		UniRef90_A0A067TPB3|Y23TmD1IndAssemContig00432991|+|42111	11.8849	0.5	1.5579	0.999516	4.57105	Active		UniRef90_A0A094BLN8|TmD1IndAssemContig0007037|-|0	127.052	0.5	2.50188	0.998461	7.98928	Post
UniRef90_A0A067TW94|TmD1IndAssemContig0170197|+|6498	9.29892	0.572924	1.6888	0.999717	4.02065	Active		UniRef90_A0A067TQ73|Y23TmD1IndAssemContig01078091|-|8742	5.82738	0.5	1.56822	0.999532	3.54285	Active		UniRef90_A0A094BSL0|TmD2IndAssemContig0155256|+|46	3.76974	0.5	1.01955	0.991087	2.91447	Post
UniRef90_A0A067TYL5|Y23TmM1IndAssemContig00400105|+|155	35.8684	0.5	3.39066	1	6.16464	Active		UniRef90_A0A067TQI6|TmD2IndAssemContig0012737|-|1078	16.6432	0.5	2.24029	0.999803	5.05687	Active		UniRef90_A0A094BSL1|TmD2IndAssemContig0722156|-|67	4.18873	0.989462	0.658143	0.974237	2.0818	Post
UniRef90_A0A067TZB6|Y23TmD1IndAssemContig01267910|+|7343	3.9812	0.5	1.47238	0.999754	2.9932	Active		UniRef90_A0A067TQI6|TmMContig03156641|-|491	26.3821	0.5	2.37086	0.999948	5.72149	Active		UniRef90_A0A094BWQ3|TmD1IndAssemContig0423495|-|911	14.8598	0.5	1.38481	0.988892	4.89334	Post
UniRef90_A0A067TZP3|Y23TmM1IndAssemContig02022669|+|3	42.7697	0.5	4.19475	1	6.41852	Active		UniRef90_A0A067TQI6|Y23TmD1IndAssemContig00231062|+|3874	35.3886	0.5	3.1612	1	6.14521	Active		UniRef90_A0A094BZC2|TmD1IndAssemContig0258590|+|987	2.50751	0.5	0.579175	0.969773	2.32626	Post
UniRef90_A0A067U2Z5|TmD2IndAssemContig0212120|-|2	4.26045	0.5	1.09497	0.999514	3.09101	Active		UniRef90_A0A067TQI6|Y23TmD1IndAssemContig00724850|+|733	30.6958	0.5	2.54145	0.999479	5.93997	Active		UniRef90_A0A094C4Y9|TmD1IndAssemContig0448980|+|1448	2.2048	0.5	0.535217	0.969669	2.14065	Post
UniRef90_A0A074RF53|Y23TmD1IndAssemContig00515696|-|752	3.38877	0.5	1.28042	0.999644	2.76076	Active		UniRef90_A0A067TRK4|Y23TmM1IndAssemContig01665300|-|139	31.5564	0.5	3.03517	1	5.97986	Active		UniRef90_A0A094C9V7|TmDContig01115527|-|132	2.31979	0.5	0.552496	0.969392	2.21399	Post
UniRef90_A0A074RK84|Y23TmD1IndAssemContig00874295|+|1283	4.99877	0.5	1.69995	0.999688	3.32157	Active		UniRef90_A0A067TSJ4|Y23TmM1IndAssemContig01958642|-|93	113.861	0.5	2.84066	1	7.83113	Active		UniRef90_A0A094CDC0|TmD3IndAssemContig0477708|+|0	2.07786	0.5	0.515212	0.970199	2.0551	Post
UniRef90_A0A074SAI4|Y23TmM1IndAssemContig01971481|-|417	96.4996	1.53433	4.21403	1	5.97484	Active		UniRef90_A0A067TTW9|Y23TmD1IndAssemContig00005681|+|2555	21.1137	0.5	2.36236	0.999908	5.40011	Active		UniRef90_A0A094CGM2|TmD2IndAssemContig0806420|-|3	25.9373	1.49514	1.10802	0.981881	4.11668	Post
UniRef90_A0A075E816|Y23TmM1IndAssemContig00219867|+|103	3.55647	0.5	1.15947	0.999747	2.83045	Active		UniRef90_A0A067TW94|TmD1IndAssemContig0170197|+|6498	9.29892	0.5	1.5718	0.999538	4.21706	Active		UniRef90_A0A094CHG6|TmDContig00208470|-|5168	2.02918	0.5	0.8423	0.981165	2.02089	Post
UniRef90_A0A075E995|Y23TmM1IndAssemContig00912599|+|123	7.41057	0.5	1.4446	0.999756	3.88959	Active		UniRef90_A0A067TYL5|Y23TmM1IndAssemContig00400105|+|155	35.8684	0.5	2.98438	1	6.16464	Active		UniRef90_A0A094CJD2|TmD1IndAssemContig0844704|+|10058	46.861	3.80115	1.5358	0.988749	3.62388	Post
UniRef90_A0A077MEL7|TmD2IndAssemContig0886343|+|8381	275.065	0.5	7.74247	1	9.10363	Active		UniRef90_A0A067TZB6|Y23TmD1IndAssemContig01267910|+|7343	3.9812	0.5	1.3127	0.999633	2.9932	Active		UniRef90_A0A094CPI8|TmDContig00754327|-|670	2.05601	0.4038	0.570445	0.969537	2.34814	Post
UniRef90_A0A087SUG7|Y23TmM3IndAssemContig00973768|-|11	86.7306	13.1509	1.41542	0.999784	2.72138	Active		UniRef90_A0A067TZP3|Y23TmM1IndAssemContig02022669|+|3	42.7697	0.5	3.56698	1	6.41852	Active		UniRef90_A0A094CRS4|TmD1IndAssemContig0807256|+|1	2.5573	0.5	0.585961	0.96999	2.35462	Post
UniRef90_A0A094AFP2|TmD1IndAssemContig0731271|+|46	2.52011	0.5	0.659992	0.992812	2.33349	Active		UniRef90_A0A067U2Z5|TmD2IndAssemContig0212120|-|2	4.26045	0.5	0.98444	0.99948	3.09101	Active		UniRef90_A0A094CUJ9|TmD1IndAssemContig0147936|-|355	2.71426	0.316596	0.660183	0.974395	3.09984	Post
UniRef90_A0A094B1E9|TmDContig00592054|+|279	2.97488	0.718991	0.962251	0.998839	2.04878	Active		UniRef90_A0A072PV79|Y23TmD3IndAssemContig00813853|+|387	2.44598	0.5	0.678597	0.994966	2.29041	Active		UniRef90_A0A094D1N0|TmD1IndAssemContig0235569|+|1582	3.76864	0.5	0.723402	0.978531	2.91404	Post
UniRef90_A0A094BZR7|TmD1IndAssemContig0029098|+|2203	4.12829	0.926587	0.573899	0.988762	2.15555	Active		UniRef90_A0A074RF53|Y23TmD1IndAssemContig00515696|-|752	3.38877	0.5	1.15093	0.999418	2.76076	Active		UniRef90_A0A094D3M6|TmD3IndAssemContig0525263|+|262	1.91968	0.474045	0.451626	0.96902	2.01777	Post
UniRef90_A0A094ERK0|TmD2IndAssemContig0001321|+|712	3.93757	0.5	1.07658	0.999391	2.9773	Active		UniRef90_A0A074RK84|Y23TmD1IndAssemContig00874295|+|1283	4.99877	0.535211	1.38852	0.999809	3.22339	Active		UniRef90_A0A094D9N2|TmD1IndAssemContig0507399|-|1239	1.59388	0.349786	0.599857	0.970512	2.188	Post
UniRef90_A0A094F2L6|Y23TmM1IndAssemContig01382897|+|237	73.0564	1.01257	1.58132	0.999995	6.17292	Active		UniRef90_A0A074SAI4|Y23TmM1IndAssemContig01971481|-|417	96.4996	0.5	4.91202	1	7.59245	Active		UniRef90_A0A094DBT2|TmD1IndAssemContig0130712|-|209	4.2751	0.5	1.05859	0.988038	3.09596	Post
UniRef90_A0A094H0K2|Y23TmD1IndAssemContig00184954|-|353	5.68525	0.5	1.60824	0.99999	3.50722	Active		UniRef90_A0A075E816|Y23TmM1IndAssemContig00219867|+|103	3.55647	0.5	1.04236	0.999705	2.83045	Active		UniRef90_A0A094DDY3|TmD1IndAssemContig0443111|-|20442	2.12596	0.5	0.522914	0.970018	2.08812	Post
UniRef90_A0A094I0Z6|TmD2IndAssemContig0635335|+|12	3.56136	0.719274	0.611797	0.991221	2.30781	Active		UniRef90_A0A075E995|Y23TmM1IndAssemContig00912599|+|123	7.41057	0.5	1.29207	0.999692	3.88959	Active		UniRef90_A0A094DHS3|TmD1IndAssemContig0033920|-|4	1.21053	0.285042	0.524102	0.969988	2.08639	Post
UniRef90_A0A094KBC5|Y23TmD1IndAssemContig00028258|+|1325	9.90343	0.5	2.42835	0.999987	4.30793	Active		UniRef90_A0A077MEL7|TmD2IndAssemContig0886343|+|8381	275.065	0.5	7.09103	1	9.10363	Active		UniRef90_A0A094DIH9|TmD1IndAssemContig0849387|-|1	2.62845	0.5	0.595462	0.970337	2.39421	Post
UniRef90_A0A097P6M2|Y23TmD1IndAssemContig00086534|+|56388	2.10355	0.5	0.666005	0.992957	2.07282	Active		UniRef90_A0A078JX38|TmDContig00360300|+|400	63.0626	9.51047	2.13279	0.999975	2.7292	Active		UniRef90_A0A094DJ83|TmD1IndAssemContig0656076|-|2982	4.76503	0.5	0.809471	0.981675	3.25248	Post
UniRef90_A0A098VSY4|TmM5IndAssemContig00611579|+|913	843.235	198.551	1.19648	0.999661	2.08642	Active		UniRef90_A0A088CQV5|Y23TmD5IndAssemContig00543022|+|302	4.78819	0.5	0.781169	0.998024	3.25948	Active		UniRef90_A0A094DKR6|TmD1IndAssemContig0815594|+|3157	2.58672	0.5	0.589917	0.970131	2.37113	Post
UniRef90_A0A098VSY4|Y23TmM1IndAssemContig00503178|+|4	1153.51	119.992	1.24273	0.999519	3.26502	Active		UniRef90_A0A088SQI2|Y23TmD1IndAssemContig00544770|+|4641	5.51802	0.5	1.17897	0.999329	3.46415	Active		UniRef90_A0A094DNK3|TmD1IndAssemContig0289976|+|4674	3.39827	0.5	0.850986	0.981332	2.7648	Post
UniRef90_A0A0A2V808|TmDContig01176226|+|1200	60.0591	7.23013	0.90022	0.998625	3.05429	Active		UniRef90_A0A093XWN1|TmD1IndAssemContig0340664|-|147	2.33341	0.5	0.923375	0.998504	2.22244	Active		UniRef90_A0A094DP41|TmD1IndAssemContig0640978|+|567	3.48227	0.502448	1.0427	0.989937	2.79298	Post
UniRef90_A0A0A7DLS0|Y23TmM1IndAssemContig01144360|+|2	9.49229	0.5	2.04393	0.999375	4.24676	Active		UniRef90_A0A094AFP2|TmD1IndAssemContig0731271|+|46	2.52011	0.5	0.600609	0.993764	2.33349	Active		UniRef90_A0A094DP72|TmDContig00696835|-|168	3.89896	0.5	0.735757	0.978927	2.96309	Post
UniRef90_A0A0A9LPA8|Y23TmD1IndAssemContig00489455|-|1589	19.3588	0.5	1.37865	0.999819	5.27492	Active		UniRef90_A0A094B1E9|TmDContig00592054|+|279	2.97488	0.406883	1.01305	0.999647	2.87014	Active		UniRef90_A0A094DQM4|TmDContig01303507|-|5	2.20873	0.5	0.53582	0.969651	2.14321	Post
UniRef90_A0A0A9NX85|Y23TmM1IndAssemContig01741861|+|148	3.36074	0.5	0.722767	0.995081	2.74878	Active		UniRef90_A0A094BZR7|TmD1IndAssemContig0029098|+|2203	4.12829	0.5	0.72845	0.996558	3.04555	Active		UniRef90_A0A094DR16|TmD1IndAssemContig0283065|-|6920	2.11574	0.5	0.666417	0.974898	2.08116	Post
UniRef90_A0A0A9W9M7|Y23TmM1IndAssemContig00899165|+|508	488.983	1.12151	16.5228	1	8.7682	Active		UniRef90_A0A094ERK0|TmD2IndAssemContig0001321|+|712	3.93757	0.5	0.968433	0.999168	2.9773	Active		UniRef90_A0A094DTS4|TmD1IndAssemContig0380875|+|315	3.64146	0.5	0.710972	0.977965	2.86452	Post
UniRef90_A0A0B4GCH7|TmD1IndAssemContig0258994|+|20	25.6503	0.544616	2.82653	1	5.55759	Active		UniRef90_A0A094F2L6|TmM1IndAssemContig00240510|+|339	3.83291	0.5	0.702487	0.995703	2.93844	Active		UniRef90_A0A094DVS6|TmDContig00330974|+|1270	1.39127	0.174123	0.825029	0.981398	2.99823	Post
UniRef90_A0A0B5CVS4|TmD2IndAssemContig0446153|+|1005	3.3378	0.5	0.940911	0.99866	2.7389	Active		UniRef90_A0A094F2L6|Y23TmD2IndAssemContig00682882|-|54	8.37486	0.5	1.0752	0.999636	4.06607	Active		UniRef90_A0A094E319|TmDContig01354902|-|94	2.2454	0.5	0.910718	0.987364	2.16697	Post
UniRef90_A0A0B7F8E2|Y23TmM1IndAssemContig01132556|+|0	16.6269	0.5	3.02999	1	5.05545	Active		UniRef90_A0A094F2L6|Y23TmM1IndAssemContig01382897|+|237	73.0564	0.5	1.81348	0.999326	7.19094	Active		UniRef90_A0A094EGP6|TmD1IndAssemContig0748478|-|15	2.29913	0.5	0.549447	0.9694	2.20109	Post
UniRef90_A0A0B7F9C8|Y23TmM1IndAssemContig00789669|+|14	9.21366	0.5	2.33174	0.999665	4.20377	Active		UniRef90_A0A094F2L6|Y23TmM2IndAssemContig00901159|-|19	2.63861	0.5	0.576443	0.993218	2.39978	Active		UniRef90_A0A094EQI7|TmD1IndAssemContig0495493|+|3136	3.27679	0.5	0.673066	0.975408	2.71228	Post
UniRef90_A0A0B7K8Q7|TmD1IndAssemContig0079915|-|309	7.57071	0.5	2.16915	0.999989	3.92043	Active		UniRef90_A0A094H0K2|Y23TmD1IndAssemContig00184954|-|353	5.68525	0.5	1.41807	0.999901	3.50722	Active		UniRef90_A0A094EQI7|TmD1IndAssemContig0521332|+|402	5.89116	0.5	1.67239	0.951934	3.55855	Post
UniRef90_A0A0C2PG16|Y23TmM1IndAssemContig01359263|-|346	9.92249	0.5	1.351	0.999727	4.3107	Active		UniRef90_A0A094I0Z6|TmD2IndAssemContig0635335|+|12	3.56136	0.5	0.676087	0.994899	2.83243	Active		UniRef90_A0A094ERC3|TmD1IndAssemContig0302259|-|214	2.23233	0.5	0.539424	0.96958	2.15855	Post
UniRef90_A0A0C2RWG2|Y23TmD1IndAssemContig00193018|-|495	2.47953	0.5	0.662073	0.992862	2.31007	Active		UniRef90_A0A094KBC5|Y23TmD1IndAssemContig00028258|+|1325	9.90343	0.5	2.05597	0.999552	4.30793	Active		UniRef90_A0A094ETN4|TmD1IndAssemContig0266770|+|354	2.09991	0.5	0.518761	0.970117	2.07033	Post
UniRef90_A0A0C2RWT8|Y23TmM1IndAssemContig00224254|-|229	16.3757	0.5	3.12259	1	5.03348	Active		UniRef90_A0A094KM52|TmD2IndAssemContig0614079|-|17	2.23513	0.5	0.823203	0.998123	2.16036	Active		UniRef90_A0A094EW92|TmD1IndAssemContig0686941|-|57	2.26065	0.5	0.543705	0.969493	2.17674	Post
UniRef90_A0A0C2S219|Y23TmD1IndAssemContig00360080|+|259	15.5893	0.5	2.05317	0.999254	4.96248	Active		UniRef90_A0A096BEU6|Y23TmM1IndAssemContig01166842|+|645	13.5278	0.5	1.46469	0.999372	4.75786	Active		UniRef90_A0A094EWY0|TmD1IndAssemContig0319834|-|0	2.10243	0.5	0.611655	0.971034	2.07206	Post
UniRef90_A0A0C2S219|Y23TmD1IndAssemContig00633146|-|3195	5.15477	0.5	1.19626	0.999661	3.36591	Active		UniRef90_A0A097P6M2|Y23TmD1IndAssemContig00086534|+|56388	2.10355	0.5	0.60824	0.993782	2.07282	Active		UniRef90_A0A094EXE1|TmD1IndAssemContig0586529|+|267	13.9509	0.5	1.21	0.983318	4.80229	Post
UniRef90_A0A0C2S431|TmD2IndAssemContig0640061|-|482	3.69692	0.309	1.02869	0.999291	3.58065	Active		UniRef90_A0A098VSY4|TmM5IndAssemContig00611579|+|913	843.235	49.0718	1.86624	0.999962	4.10297	Active		UniRef90_A0A094EY69|TmD1IndAssemContig0674054|+|365	2.05443	0.5	0.511403	0.970281	2.03874	Post
UniRef90_A0A0C2S431|Y23TmD1IndAssemContig00629720|+|4506	1.73675	0.153797	1.14792	0.999744	3.49729	Active		UniRef90_A0A098VSY4|Y23TmM1IndAssemContig00503178|+|4	1153.51	23.6901	1.93052	0.999996	5.6056	Active		UniRef90_A0A094F2L6|TmM3IndAssemContig00697708|+|13	8.61112	1.17404	0.772592	0.980276	2.87472	Post
UniRef90_A0A0C2S5F4|Y23TmD1IndAssemContig00699019|+|258	4.86979	0.5	1.47452	0.999755	3.28386	Active		UniRef90_A0A0A2V2T4|TmD1IndAssemContig0144532|-|29580	3.14884	0.5	0.87306	0.99819	2.65482	Active		UniRef90_A0A094FBM4|TmD1IndAssemContig0648475|+|212	2.46066	0.5	0.572683	0.969581	2.29905	Post
UniRef90_A0A0C2S6K8|Y23TmM1IndAssemContig00476278|-|369	7.8581	0.5	2.02902	0.999565	3.97418	Active		UniRef90_A0A0A2V808|TmD1IndAssemContig0612779|+|17800	113.088	10.6756	0.936731	0.998586	3.40506	Active		UniRef90_A0A094FCF0|TmDContig01032594|+|40	2.59576	0.5	0.591124	0.970175	2.37616	Post
UniRef90_A0A0C2S6X6|Y23TmD1IndAssemContig00543088|-|608	2.33377	0.450842	0.640604	0.99235	2.37197	Active		UniRef90_A0A0A2V808|TmD1IndAssemContig0767476|+|4962	3.76195	0.5	0.791295	0.998068	2.91148	Active		UniRef90_A0A094FGK4|Y23TmD3IndAssemContig00497893|-|463	2.35068	0.5	0.557012	0.96938	2.23308	Post
UniRef90_A0A0C2S777|Y23TmM1IndAssemContig01484871|-|42	46.017	0.5	2.06747	0.99923	6.5241	Active		UniRef90_A0A0A2V808|TmDContig00760728|-|1891	7.9882	0.5	0.970491	0.999209	3.99787	Active		UniRef90_A0A094FKW9|TmD1IndAssemContig0132892|-|1257	1.67287	0.30627	0.624212	0.971719	2.44945	Post
UniRef90_A0A0C2S7Z5|Y23TmD1IndAssemContig00806113|-|5	27.5592	0.703709	3.01825	1	5.29141	Active		UniRef90_A0A0A2V808|TmDContig01176226|+|1200	60.0591	0.5	1.74669	0.99883	6.90831	Active		UniRef90_A0A094FNM2|TmD1IndAssemContig0808319|+|3651	2.96823	0.5	0.637979	0.97265	2.5696	Post
UniRef90_A0A0C2S9K5|Y23TmD1IndAssemContig01186664|-|4231	14.0755	1.29581	1.63939	0.999927	3.44126	Active		UniRef90_A0A0A2V808|TmM1IndAssemContig01093950|+|1128	82.4308	0.5	2.02816	0.999461	7.36511	Active		UniRef90_A0A094FNZ5|TmD1IndAssemContig0308499|+|1	2.41532	0.5	0.566296	0.969469	2.27221	Post
UniRef90_A0A0C2SHH4|Y23TmD1IndAssemContig00209785|+|44923	4.41794	0.5	1.16071	0.999744	3.14337	Active		UniRef90_A0A0A2V808|TmMContig00854788|-|4021	11.3178	0.5	1.28627	0.999693	4.50052	Active		UniRef90_A0A094G0P7|TmD1IndAssemContig0001726|+|1824	1.18596	0.289921	0.550415	0.969397	2.03232	Post
UniRef90_A0A0C2SHN6|Y23TmM1IndAssemContig01286804|-|227	4.14811	0.5	1.09678	0.999526	3.05245	Active		UniRef90_A0A0A7DLS0|Y23TmM1IndAssemContig01144360|+|2	9.49229	0.5	1.77564	0.998625	4.24676	Active		UniRef90_A0A094G349|Y23TmD3IndAssemContig00966447|+|91	2.36418	0.5	0.558969	0.969374	2.24134	Post
UniRef90_A0A0C2SHX0|Y23TmD1IndAssemContig00089148|-|53	28.1941	0.5	3.47232	1	5.81732	Active		UniRef90_A0A0A9LPA8|Y23TmD1IndAssemContig00489455|-|1589	19.3588	0.5	1.30675	0.99965	5.27492	Active		UniRef90_A0A094G6H0|TmD5IndAssemContig0353690|+|224	3.70957	0.5	0.717676	0.978316	2.89125	Post
UniRef90_A0A0C2SJF2|TmD1IndAssemContig0202201|+|658	2.69612	0.363144	1.00793	0.99918	2.89227	Active		UniRef90_A0A0A9NX85|Y23TmM1IndAssemContig01741861|+|148	3.36074	0.5	0.657243	0.994404	2.74878	Active		UniRef90_A0A094G7Z9|TmD1IndAssemContig0572091|+|140	3.00972	0.5	0.642877	0.973023	2.58963	Post
UniRef90_A0A0C2SLD5|Y23TmD1IndAssemContig00315995|+|1708	3.60784	0.456231	1.07084	0.999352	2.9833	Active		UniRef90_A0A0A9W9M7|Y23TmM1IndAssemContig00899165|+|508	488.983	0.5	15.0726	1	9.93364	Active		UniRef90_A0A094G7Z9|TmDContig00816017|+|52	3.20985	0.5	0.665708	0.974839	2.68251	Post
UniRef90_A0A0C2SM21|TmD2IndAssemContig0698040|-|604	3.72863	0.5	1.19374	0.999667	2.89864	Active		UniRef90_A0A0B4GCH7|TmD1IndAssemContig0258994|+|20	25.6503	0.5	2.54425	0.999443	5.6809	Active		UniRef90_A0A094GI52|TmD1IndAssemContig0159569|+|1	2.91387	0.5	0.63147	0.972184	2.54293	Post
UniRef90_A0A0C2SN09|Y23TmD1IndAssemContig01304070|-|10230	11.4926	0.436277	2.33559	0.99967	4.71932	Active		UniRef90_A0A0B5CVS4|TmD2IndAssemContig0446153|+|1005	3.3378	0.5	0.850151	0.998071	2.7389	Active		UniRef90_A0A094GIG1|TmDContig00570566|-|0	1.82068	0.422657	0.52067	0.970072	2.10691	Post
UniRef90_A0A0C2SN67|Y23TmD1IndAssemContig00233062|-|1043	5.0259	0.5	1.5324	0.999914	3.32938	Active		UniRef90_A0A0B5S3P6|TmM1IndAssemContig00822588|+|5479	7.57374	0.5	1.78269	0.998752	3.92101	Active		UniRef90_A0A094GN22|TmD1IndAssemContig0154802|-|23	3.14551	0.5	0.658506	0.974265	2.65329	Post
UniRef90_A0A0C2SNL9|Y23TmD1IndAssemContig00688059|-|13198	6.80687	0.930993	1.15456	0.999758	2.87015	Active		UniRef90_A0A0B7F8E2|Y23TmM1IndAssemContig01132556|+|0	16.6269	0.5	2.52199	0.999723	5.05545	Active		UniRef90_A0A094GQG1|TmD3IndAssemContig0341315|+|457	2.42341	0.520065	0.745355	0.979181	2.22027	Post
UniRef90_A0A0C2SNL9|Y23TmD1IndAssemContig00772184|-|10938	6.47569	0.5	1.54436	0.999959	3.69503	Active		UniRef90_A0A0B7F9C8|Y23TmM1IndAssemContig00789669|+|14	9.21366	0.5	1.98372	0.999876	4.20377	Active		UniRef90_A0A094GSQ3|TmD1IndAssemContig0768235|+|41	2.10722	0.5	0.867622	0.982622	2.07534	Post
UniRef90_A0A0C2SNL9|Y23TmM1IndAssemContig00340973|-|148	4.23515	0.5	1.44015	0.99976	3.08241	Active		UniRef90_A0A0B7K8Q7|TmD1IndAssemContig0079915|-|309	7.57071	0.5	1.8601	0.999955	3.92043	Active		UniRef90_A0A094GSS3|TmD1IndAssemContig0672201|+|1129	11.1229	0.558645	1.09331	0.98345	4.31546	Post
UniRef90_A0A0C2SPC9|Y23TmD1IndAssemContig00723459|+|893	3.0491	0.5	0.965468	0.998865	2.60838	Active		UniRef90_A0A0C2IGY1|TmD3IndAssemContig0877924|-|683	2.39465	0.5	0.529109	0.991671	2.25982	Active		UniRef90_A0A094GTL7|TmD1IndAssemContig0526460|-|836	1.53063	0.368266	0.561937	0.9694	2.0553	Post
UniRef90_A0A0C2SPN9|TmD1IndAssemContig0006990|-|1080	3.12734	0.5	1.15215	0.999758	2.64494	Active		UniRef90_A0A0C2PG16|Y23TmM1IndAssemContig01359263|-|346	9.92249	0.5	1.23443	0.999497	4.3107	Active		UniRef90_A0A094HA96|TmD1IndAssemContig0364577|-|441	3.14551	0.5	0.658506	0.974265	2.65329	Post
UniRef90_A0A0C2SPN9|TmD2IndAssemContig0801863|-|451	2.69571	0.5	0.915927	0.998626	2.43067	Active		UniRef90_A0A0C2RWG2|Y23TmD1IndAssemContig00193018|-|495	2.47953	0.5	0.602595	0.993769	2.31007	Active		UniRef90_A0A094HHK8|TmD1IndAssemContig0325561|+|1463	2.19443	0.5	0.533621	0.969717	2.13384	Post
UniRef90_A0A0C2SR52|TmD1IndAssemContig0218999|+|15	12.9326	0.643673	2.09618	0.999557	4.32854	Active		UniRef90_A0A0C2RWT8|Y23TmM1IndAssemContig00224254|-|229	16.3757	0.5	2.5737	0.999287	5.03348	Active		UniRef90_A0A094HQC7|TmD1IndAssemContig0319592|+|887	2.9918	0.5	0.640768	0.972861	2.58101	Post
UniRef90_A0A0C2SRK5|Y23TmD1IndAssemContig00024967|+|1118	3.23856	0.5	0.762739	0.996649	2.69535	Active		UniRef90_A0A0C2S219|Y23TmD1IndAssemContig00360080|+|259	15.5893	0.5	1.84002	0.999711	4.96248	Active		UniRef90_A0A094HRT8|TmD1IndAssemContig0469257|-|1196	2.5573	0.5	0.585961	0.96999	2.35462	Post
UniRef90_A0A0C2SRK5|Y23TmD1IndAssemContig00224832|-|9344	18.0113	0.5	1.79865	0.999959	5.17083	Active		UniRef90_A0A0C2S219|Y23TmD1IndAssemContig00633146|-|3195	5.15477	0.5	1.07328	0.999644	3.36591	Active		UniRef90_A0A094HU31|TmM5IndAssemContig00022394|+|354	18.6141	0.5	2.32758	0.996039	5.21833	Post
UniRef90_A0A0C2SRU5|Y23TmD1IndAssemContig00378024|-|5104	4.12917	0.5	0.908187	0.998625	3.04585	Active		UniRef90_A0A0C2S431|TmD2IndAssemContig0640061|-|482	3.69692	0.5	0.944819	0.998697	2.88632	Active		UniRef90_A0A094HXW9|TmD1IndAssemContig0359772|-|318	51.2847	0.5	1.77699	0.966107	6.68046	Post
UniRef90_A0A0C2SRZ0|Y23TmM1IndAssemContig01151274|-|263	3.7956	0.5	1.1072	0.999596	2.92433	Active		UniRef90_A0A0C2S5F4|Y23TmD1IndAssemContig00699019|+|258	4.86979	0.5	1.30814	0.999646	3.28386	Active		UniRef90_A0A094I1N0|TmD1IndAssemContig0389256|-|252	2.22477	0.5	0.717099	0.978295	2.15365	Post
UniRef90_A0A0C2SS53|Y23TmM1IndAssemContig00166066|+|82	2.76255	0.5	1.15692	0.999752	2.466	Active		UniRef90_A0A0C2S6K8|Y23TmM1IndAssemContig00476278|-|369	7.8581	0.5	1.75456	0.998714	3.97418	Active		UniRef90_A0A094I4M1|TmDContig00410341|+|647	2.60982	0.5	0.804907	0.981677	2.38395	Post
UniRef90_A0A0C2SXI1|Y23TmD1IndAssemContig00233465|+|1664	2.37334	0.5	0.714392	0.994737	2.24692	Active		UniRef90_A0A0C2S6X6|Y23TmD1IndAssemContig00543088|-|608	2.33377	0.5	0.553471	0.992454	2.22266	Active		UniRef90_A0A094I6K0|TmDContig01214248|-|1940	2.04991	0.5	0.510664	0.970288	2.03556	Post
UniRef90_A0A0C2SXS8|Y23TmD1IndAssemContig00845390|+|4726	5.77703	0.725369	1.27472	0.999625	2.99354	Active		UniRef90_A0A0C2S777|Y23TmM1IndAssemContig01484871|-|42	46.017	0.5	1.98178	0.999882	6.5241	Active		UniRef90_A0A094ICC2|Y23TmD3IndAssemContig01060028|-|0	4.63959	0.5	0.855388	0.981602	3.214	Post
UniRef90_A0A0C2SYL4|TmD2IndAssemContig0134627|+|4612	3.60155	0.5	1.21173	0.999607	2.84862	Active		UniRef90_A0A0C2S7Z5|Y23TmD1IndAssemContig00806113|-|5	27.5592	0.5	2.96097	1	5.78446	Active		UniRef90_A0A094IMA4|TmD1IndAssemContig0107651|+|194	70.1276	0.5	1.96934	0.964584	7.13191	Post
UniRef90_A0A0C2SYT9|TmD1IndAssemContig0315194|-|1041	57.0256	0.5	4.35095	1	6.83354	Active		UniRef90_A0A0C2S9K5|Y23TmD1IndAssemContig01186664|-|4231	14.0755	0.5	2.21432	0.999945	4.81511	Active		UniRef90_A0A094IMA4|TmD1IndAssemContig0440834|+|101	55.0943	0.917219	1.45455	0.97969	5.90849	Post
UniRef90_A0A0C2SYT9|Y23TmD1IndAssemContig00736208|+|12296	5.70388	1.1594	0.892608	0.998622	2.29857	Active		UniRef90_A0A0C2SHH4|Y23TmD1IndAssemContig00209785|+|44923	4.41794	0.5	1.04123	0.999707	3.14337	Active		UniRef90_A0A094IUI4|TmD1IndAssemContig0525835|+|427	2.39828	0.5	0.56387	0.96943	2.262	Post
UniRef90_A0A0C2SYW8|Y23TmD1IndAssemContig00025488|-|11578	18.7247	0.5	2.3399	0.999676	5.22687	Active		UniRef90_A0A0C2SHN6|Y23TmM1IndAssemContig01286804|-|227	4.14811	0.5	0.98593	0.999489	3.05245	Active		UniRef90_A0A094J6I9|TmD1IndAssemContig0871024|-|837	2.76308	0.5	0.612848	0.971094	2.46628	Post
UniRef90_A0A0C2SZE6|Y23TmD1IndAssemContig00136349|-|74189	10.5844	0.5	2.31269	0.999701	4.40387	Active		UniRef90_A0A0C2SHX0|Y23TmD1IndAssemContig00089148|-|53	28.1941	1.14391	2.04282	0.999494	4.62334	Active		UniRef90_A0A094JN57|TmD3IndAssemContig0223759|-|118	9.03198	1.30305	0.759689	0.979647	2.79315	Post
UniRef90_A0A0C2T014|Y23TmD1IndAssemContig00198182|+|10429	4.20254	0.5	1.35959	0.999775	3.07126	Active		UniRef90_A0A0C2SLD5|Y23TmD1IndAssemContig00315995|+|1708	3.60784	0.5	0.936032	0.998582	2.85114	Active		UniRef90_A0A094JTA6|TmD1IndAssemContig0891708|+|3454	2.31979	0.5	0.552496	0.969392	2.21399	Post
UniRef90_A0A0C2T031|Y23TmM1IndAssemContig02040974|+|106	7.47668	0.5	1.75461	0.999931	3.9024	Active		UniRef90_A0A0C2SM21|TmD2IndAssemContig0698040|-|604	3.72863	0.5	1.07145	0.999652	2.89864	Active		UniRef90_A0A094JXC3|Y23TmM5IndAssemContig02303105|+|0	2.81141	0.5	0.618911	0.971407	2.49129	Post
UniRef90_A0A0C2T073|Y23TmM1IndAssemContig00792099|-|498	28.0069	0.5	2.96068	1	5.80771	Active		UniRef90_A0A0C2SN09|Y23TmD1IndAssemContig01304070|-|10230	11.4926	0.5	2.02962	0.999446	4.52264	Active		UniRef90_A0A094K2R1|TmD1IndAssemContig0334478|+|252	2.93941	0.5	0.634541	0.972398	2.55552	Post
UniRef90_A0A0C2T1L8|Y23TmD1IndAssemContig00823963|+|729	6.1065	0.5	1.26032	0.999577	3.61034	Active		UniRef90_A0A0C2SN67|Y23TmD1IndAssemContig00233062|-|1043	5.0259	0.5	1.35636	0.99968	3.32938	Active		UniRef90_A0A094K3U2|TmD1IndAssemContig0370112|-|48	17.3851	0.751416	1.20832	0.983094	4.5321	Post
UniRef90_A0A0C2T3L7|Y23TmD1IndAssemContig00133131|+|2983	2.06306	0.5	0.87827	0.998583	2.04478	Active		UniRef90_A0A0C2SNL9|Y23TmD1IndAssemContig00688059|-|13198	6.80687	0.5	1.50607	0.999203	3.76699	Active		UniRef90_A0A094K8T3|TmM5IndAssemContig00646881|+|31	2.02591	0.5	0.506716	0.970326	2.01857	Post
UniRef90_A0A0C2T4Y1|Y23TmD1IndAssemContig00406415|-|1252	11.69	0.5	1.30232	0.999624	4.5472	Active		UniRef90_A0A0C2SNL9|Y23TmD1IndAssemContig00772184|-|10938	6.47569	0.5	1.36755	0.999732	3.69503	Active		UniRef90_A0A094KBM3|TmDContig00925977|+|1	5.22402	0.5	0.843655	0.981182	3.38516	Post
UniRef90_A0A0C2T6G1|Y23TmD1IndAssemContig01153606|-|5174	327.35	0.5	3.41901	1	9.35469	Active		UniRef90_A0A0C2SNL9|Y23TmM1IndAssemContig00340973|-|148	4.23515	0.5	1.28231	0.999683	3.08241	Active		UniRef90_A0A094KCQ0|TmDContig00880520|+|234	2.33907	0.513323	0.632607	0.97226	2.188	Post
UniRef90_A0A0C2T8R9|Y23TmD1IndAssemContig00103197|-|77	2.82438	0.5	0.657002	0.99274	2.49794	Active		UniRef90_A0A0C2SPC9|Y23TmD1IndAssemContig00723459|+|893	3.0491	0.5	0.873188	0.99819	2.60838	Active		UniRef90_A0A094KML9|TmD2IndAssemContig0011436|+|1	2.07457	0.5	0.514678	0.970211	2.05281	Post
UniRef90_A0A0C2T8U9|Y23TmD1IndAssemContig00041578|-|995	52.9794	0.5	6.894	1	6.72736	Active		UniRef90_A0A0C2SPN9|TmD1IndAssemContig0006990|-|1080	3.12734	0.588331	0.896559	0.998338	2.41024	Active		UniRef90_A0A094KMX3|TmD1IndAssemContig0788437|-|196	17.5307	1.84918	0.910863	0.987373	3.24493	Post
UniRef90_A0A0C2T8U9|Y23TmM1IndAssemContig01966073|-|131	40.7443	0.5	3.07841	1	6.34853	Active		UniRef90_A0A0C2SPN9|TmD2IndAssemContig0801863|-|451	2.69571	0.613684	0.706087	0.995816	2.1351	Active		UniRef90_A0A094KPD7|TmD1IndAssemContig0828020|+|181	3.56166	0.5	0.702974	0.977521	2.83255	Post
UniRef90_A0A0C2T8U9|Y23TmM1IndAssemContig02023111|+|628	21.0868	0.5	2.79267	1	5.39827	Active		UniRef90_A0A0C2SR52|TmD1IndAssemContig0218999|+|15	12.9326	0.5	2.04484	0.999503	4.69294	Active		UniRef90_A0A094KRK6|TmD1IndAssemContig0861961|-|2166	2.96823	0.5	0.637979	0.97265	2.5696	Post
UniRef90_A0A0C2TBW1|TmD2IndAssemContig0718296|-|280	2.11856	0.5	0.884912	0.998601	2.08308	Active		UniRef90_A0A0C2SRK5|Y23TmD1IndAssemContig00024967|+|1118	3.23856	0.5	0.692335	0.995386	2.69535	Active		UniRef90_A0A095CHG1|TmD1IndAssemContig0721610|-|0	2.90558	0.678027	0.524768	0.969969	2.09941	Post
UniRef90_A0A0C2TBW1|TmDContig00583908|-|767	3.18866	0.5	1.16553	0.999732	2.67295	Active		UniRef90_A0A0C2SRK5|Y23TmD1IndAssemContig00224832|-|9344	18.0113	0.5	1.65731	0.999151	5.17083	Active		UniRef90_A0A095VX77|TmDContig00872041|+|61	10.0098	1.22156	0.958784	0.989565	3.03463	Post
UniRef90_A0A0C2TBW1|Y23TmD1IndAssemContig00421456|+|9138	2.07826	0.199626	1.17391	0.999713	3.38001	Active		UniRef90_A0A0C2SRU5|Y23TmD1IndAssemContig00378024|-|5104	4.12917	0.5	0.82229	0.998124	3.04585	Active		UniRef90_A0A095W2W3|Y23TmD1IndAssemContig00354273|-|0	4.19724	1.00471	0.664068	0.974705	2.06266	Post
UniRef90_A0A0C2TBW1|Y23TmM1IndAssemContig00689333|-|266	9.18669	0.5	2.33795	0.999673	4.19955	Active		UniRef90_A0A0C2SRZ0|Y23TmM1IndAssemContig01151274|-|263	3.7956	0.5	0.995391	0.999544	2.92433	Active		UniRef90_A0A098BIL9|Y23TmD3IndAssemContig00234445|-|2179	19.7169	0.5	1.47732	0.980011	5.30136	Post
UniRef90_A0A0C2TDC7|TmD2IndAssemContig0101356|+|210	18.6929	0.176718	3.71871	1	6.7249	Active		UniRef90_A0A0C2SS53|Y23TmM1IndAssemContig00166066|+|82	2.76255	0.5	1.04878	0.999694	2.466	Active		UniRef90_A0A098BJH9|TmD4IndAssemContig0112726|-|13818	2.09114	0.452586	0.773694	0.980338	2.20802	Post
UniRef90_A0A0C2TI31|Y23TmD1IndAssemContig00214864|-|13329	21.8236	0.5	2.00682	0.99978	5.44781	Active		UniRef90_A0A0C2SXI1|Y23TmD1IndAssemContig00233465|+|1664	2.37334	0.5	0.650568	0.994232	2.24692	Active		UniRef90_A0A098BJH9|TmMContig00784902|-|338	2.8142	0.617592	0.651993	0.973738	2.188	Post
UniRef90_A0A0C2TLB5|Y23TmD1IndAssemContig01289987|+|14596	3.32397	0.5	0.771174	0.996928	2.73291	Active		UniRef90_A0A0C2SXS8|Y23TmD1IndAssemContig00845390|+|4726	5.77703	0.5	1.49172	0.999262	3.53033	Active		UniRef90_A0A098BJS7|Y23TmD4IndAssemContig00251750|+|2007	6.5572	1.06567	0.667525	0.97499	2.62131	Post
UniRef90_A0A0C2TRY5|TmD1IndAssemContig0161679|+|656	6.86221	0.5	1.58462	0.999998	3.77867	Active		UniRef90_A0A0C2SYL4|TmD2IndAssemContig0134627|+|4612	3.60155	0.81982	0.693062	0.995408	2.13524	Active		UniRef90_A0A098BKH8|Y23TmM2IndAssemContig00246867|-|285	2.20918	0.5	0.899625	0.986389	2.14351	Post
UniRef90_A0A0C2TRY5|Y23TmD1IndAssemContig00455950|-|201	15.5445	0.5	2.71662	1	4.95833	Active		UniRef90_A0A0C2SYT9|TmD1IndAssemContig0315194|-|1041	57.0256	0.5	3.80394	1	6.83354	Active		UniRef90_A0A098BL24|TmDContig00116579|-|6624	14.5939	0.5	1.22633	0.985474	4.86729	Post
UniRef90_A0A0C2TRY5|Y23TmD1IndAssemContig00812827|+|1605	2.68028	0.5	0.723283	0.995101	2.42238	Active		UniRef90_A0A0C2SYT9|Y23TmD1IndAssemContig00736208|+|12296	5.70388	0.5	1.44367	0.999621	3.51194	Active		UniRef90_A0A098BLT0|TmM1IndAssemContig00375952|-|3476	4.57452	0.759785	0.875629	0.983526	2.58996	Post
UniRef90_A0A0C2TRY5|Y23TmD1IndAssemContig01176010|-|97	2.0589	0.5	0.524105	0.985226	2.04187	Active		UniRef90_A0A0C2SYW8|Y23TmD1IndAssemContig00025488|-|11578	18.7247	0.977832	1.55829	0.999517	4.25921	Active		UniRef90_A0A098BVE2|TmD1IndAssemContig0851447|-|10541	2.23233	0.512455	0.505455	0.970338	2.12305	Post
UniRef90_A0A0C2TUX4|Y23TmM1IndAssemContig00372811|-|596	13.43	0.5	1.82609	0.999906	4.74739	Active		UniRef90_A0A0C2SZE6|Y23TmD1IndAssemContig00136349|-|74189	10.5844	0.5	1.98011	0.999887	4.40387	Active		UniRef90_A0A098T5N4|Y23TmD2IndAssemContig00430220|+|6	92.9465	8.6577	1.83054	0.968601	3.42435	Post
UniRef90_A0A0C2TWD3|Y23TmD1IndAssemContig00758699|+|79276	16.4711	0.5	2.61544	1	5.04186	Active		UniRef90_A0A0C2T014|Y23TmD1IndAssemContig00198182|+|10429	4.20254	0.5	1.21303	0.999326	3.07126	Active		UniRef90_A0A099D6C4|TmD2IndAssemContig0208319|+|85299	14.4084	0.5	1.28974	0.988989	4.84884	Post
UniRef90_A0A0C2VYI3|Y23TmD1IndAssemContig00261233|+|0	2.15532	0.5	0.789507	0.997514	2.1079	Active		UniRef90_A0A0C2T031|Y23TmM1IndAssemContig02040974|+|106	7.47668	0.5	1.54053	0.999432	3.9024	Active		UniRef90_A0A0A1CXP7|TmM2IndAssemContig01280931|+|6	2.43932	0.5	0.741036	0.979068	2.28648	Post
UniRef90_A0A0C2W0K2|Y23TmD1IndAssemContig00053669|-|95	2.86979	0.5	0.75446	0.996319	2.52095	Active		UniRef90_A0A0C2T073|Y23TmM1IndAssemContig00792099|-|498	28.0069	0.5	2.61613	0.99925	5.80771	Active		UniRef90_A0A0A1TMZ8|TmDContig01340806|+|5313	2.42648	0.5	0.567878	0.969495	2.27886	Post
UniRef90_A0A0C2W245|Y23TmM1IndAssemContig01122528|+|26	28.0699	0.5	3.12566	1	5.81095	Active		UniRef90_A0A0C2T1L8|Y23TmD1IndAssemContig00823963|+|729	6.1065	0.5	1.13178	0.999443	3.61034	Active		UniRef90_A0A0A2L7D5|TmD3IndAssemContig0593962|-|200	5.27663	0.5	0.847391	0.981232	3.39962	Post
UniRef90_A0A0C2W4C3|Y23TmM1IndAssemContig00003759|-|501	2.62411	0.5	0.634407	0.992203	2.39183	Active		UniRef90_A0A0C2T3L7|Y23TmD1IndAssemContig00133131|+|2983	2.06306	0.5	0.804611	0.998126	2.04478	Active		UniRef90_A0A0A2V452|TmDContig00503708|-|2478	2.68646	0.5	0.603046	0.970644	2.42571	Post
UniRef90_A0A0C2W4H4|Y23TmM1IndAssemContig01959298|-|655	17.5105	0.5	1.96355	0.99999	5.13015	Active		UniRef90_A0A0C2T4Y1|Y23TmD1IndAssemContig00406415|-|1252	11.69	1.29877	0.835437	0.998099	3.17006	Active		UniRef90_A0A0A2VJ15|Y23TmD3IndAssemContig00178495|-|128	2.23796	0.5	0.540279	0.969563	2.16218	Post
UniRef90_A0A0C2W4T9|Y23TmD1IndAssemContig00486103|-|90	2.47707	0.5	1.03505	0.999296	2.30864	Active		UniRef90_A0A0C2T6G1|Y23TmD1IndAssemContig01153606|-|5174	327.35	0.5	3.35792	1	9.35469	Active		UniRef90_A0A0A2W0D2|TmD1IndAssemContig0276107|+|0	5.68381	1.07836	0.643299	0.973056	2.39801	Post
UniRef90_A0A0C2W609|Y23TmD1IndAssemContig00524907|-|6614	4.02843	0.5	1.51543	0.999839	3.01022	Active		UniRef90_A0A0C2T8R9|Y23TmD1IndAssemContig00103197|-|77	2.82438	0.5	0.597725	0.993757	2.49794	Active		UniRef90_A0A0A3ZD51|TmD2IndAssemContig0102507|-|1998	3.18534	0.5	1.16056	0.978373	2.67145	Post
UniRef90_A0A0C2W7N5|Y23TmD1IndAssemContig00274560|-|9745	2.08161	0.5	0.600814	0.990756	2.0577	Active		UniRef90_A0A0C2T8U9|Y23TmD1IndAssemContig00041578|-|995	52.9794	0.5	5.01229	1	6.72736	Active		UniRef90_A0A0A5IDU9|TmDContig00853849|-|1134	2.35068	0.5	0.557012	0.96938	2.23308	Post
UniRef90_A0A0C2WA79|TmD1IndAssemContig0004710|+|5047	2.43227	0.5	0.79575	0.997715	2.28231	Active		UniRef90_A0A0C2T8U9|Y23TmM1IndAssemContig01966073|-|131	40.7443	0.5	2.79844	0.999999	6.34853	Active		UniRef90_A0A0A5IGC3|TmD1IndAssemContig0363715|-|3	5.07211	0.758403	0.726408	0.978648	2.74155	Post
UniRef90_A0A0C2WA79|Y23TmD1IndAssemContig01290179|+|2799	4.93469	0.5	1.15909	0.999747	3.30296	Active		UniRef90_A0A0C2T8U9|Y23TmM1IndAssemContig02023111|+|628	21.0868	0.5	2.42848	1	5.39827	Active		UniRef90_A0A0A8TL65|TmD2IndAssemContig0726919|+|28301	4.25716	1.00831	0.638982	0.972725	2.07795	Post
UniRef90_A0A0C2WAR1|Y23TmD1IndAssemContig00157686|+|2203	4.93964	0.5	1.48654	0.999761	3.30441	Active		UniRef90_A0A0C2TA89|TmMContig00834461|+|2	2.68683	0.5	0.605485	0.993775	2.4259	Active		UniRef90_A0A0A9D5N4|Y23TmD1IndAssemContig01105626|+|19027	2.29913	0.5	0.549447	0.9694	2.20109	Post
UniRef90_A0A0C2WAR1|Y23TmD1IndAssemContig00314248|-|838	17.6395	0.5	2.52249	1	5.14074	Active		UniRef90_A0A0C2TBC9|Y23TmD1IndAssemContig00250819|-|35978	12.7003	0.5	1.99418	0.999795	4.66679	Active		UniRef90_A0A0A9D5N4|Y23TmD2IndAssemContig00423916|+|4125	2.41532	0.5	0.566296	0.969469	2.27221	Post
UniRef90_A0A0C2WAR1|Y23TmM1IndAssemContig00899036|-|542	31.8186	0.5	4.42606	1	5.9918	Active		UniRef90_A0A0C2TBW1|TmD2IndAssemContig0718296|-|280	2.11856	0.5	0.809863	0.998148	2.08308	Active		UniRef90_A0A0A9DFH1|Y23TmD4IndAssemContig01116168|-|113	4.68978	0.5	0.803576	0.981677	3.22952	Post
UniRef90_A0A0C2WB72|Y23TmM1IndAssemContig01923537|+|37	68.4844	0.5	4.23971	1	7.0977	Active		UniRef90_A0A0C2TBW1|TmDContig00583908|-|767	3.18866	0.5	1.05088	0.99969	2.67295	Active		UniRef90_A0A0A9EEE1|TmD1IndAssemContig0577043|-|12195	3.84982	0.5	0.731142	0.978807	2.94479	Post
UniRef90_A0A0C2WBL0|Y23TmM1IndAssemContig00695863|+|0	21.4137	0.5	3.81371	1	5.42046	Active		UniRef90_A0A0C2TBW1|Y23TmD1IndAssemContig00421456|+|9138	2.07826	0.5	0.753925	0.9975	2.05538	Active		UniRef90_A0A0A9ERY2|TmD1IndAssemContig0221714|+|224	2.04991	0.5	0.510664	0.970288	2.03556	Post
UniRef90_A0A0C2WBX9|Y23TmD1IndAssemContig00823138|+|17450	20.9754	0.5	3.28414	1	5.39063	Active		UniRef90_A0A0C2TBW1|Y23TmM1IndAssemContig00689333|-|266	9.18669	0.5	1.98802	0.999854	4.19955	Active		UniRef90_A0A0A9F4G5|Y23TmD1IndAssemContig00617060|+|8444	2.96823	0.5	0.637979	0.97265	2.5696	Post
UniRef90_A0A0C2WC03|TmD2IndAssemContig0111927|-|747	6.1349	0.5	1.94331	0.999993	3.61704	Active		UniRef90_A0A0C2TDC7|TmD2IndAssemContig0101356|+|210	18.6929	0.5	2.90418	1	5.22442	Active		UniRef90_A0A0A9IKH3|TmD1IndAssemContig0267933|-|1815	2.50751	0.5	0.579175	0.969773	2.32626	Post
UniRef90_A0A0C2WC89|TmDContig00375290|-|1	7.90228	0.359591	1.78041	0.999958	4.45784	Active		UniRef90_A0A0C2TI31|Y23TmD1IndAssemContig00214864|-|13329	21.8236	0.5	1.84976	0.999858	5.44781	Active		UniRef90_A0A0A9JJ66|TmDContig00845386|-|623	4.16745	0.5	0.760082	0.979662	3.05917	Post
UniRef90_A0A0C2WC89|Y23TmM1IndAssemContig00662422|-|19	13.9046	0.345317	2.1047	0.999653	5.33149	Active		UniRef90_A0A0C2TLB5|Y23TmD1IndAssemContig01289987|+|14596	3.32397	0.5	0.69994	0.995623	2.73291	Active		UniRef90_A0A0A9MNC4|TmD1IndAssemContig0617535|-|631	2.07457	0.5	0.514678	0.970211	2.05281	Post
UniRef90_A0A0C2WEH9|Y23TmM1IndAssemContig02005032|+|340	3.45107	0.5	0.739873	0.995744	2.78704	Active		UniRef90_A0A0C2TRY5|TmD1IndAssemContig0161679|+|656	6.86221	0.5	1.40195	0.999851	3.77867	Active		UniRef90_A0A0A9MSG4|Y23TmD4IndAssemContig00797270|-|143	3.60108	0.5	0.706945	0.977757	2.84843	Post
UniRef90_A0A0C2WEN4|Y23TmM1IndAssemContig00747644|-|2	8.30735	0.5	1.67601	0.99975	4.05439	Active		UniRef90_A0A0C2TRY5|Y23TmD1IndAssemContig00455950|-|201	15.5445	0.5	2.30989	0.999519	4.95833	Active		UniRef90_A0A0A9N8N3|TmD1IndAssemContig0411388|-|7562	3.49862	0.5	0.696542	0.977098	2.80678	Post
UniRef90_A0A0C2WF00|Y23TmM1IndAssemContig01746150|-|245	10.6244	0.5	2.20176	1	4.40931	Active		UniRef90_A0A0C2TRY5|Y23TmD1IndAssemContig00812827|+|1605	2.68028	0.5	0.657319	0.994406	2.42238	Active		UniRef90_A0A0A9NAT9|TmD1IndAssemContig0857093|+|1186	2.81141	0.5	0.618911	0.971407	2.49129	Post
UniRef90_A0A0C2WF03|TmD2IndAssemContig0445420|-|276	2.06171	0.304336	0.753569	0.996283	2.7601	Active		UniRef90_A0A0C2TRY5|Y23TmD1IndAssemContig01176010|-|97	2.0589	0.5	0.478405	0.990165	2.04187	Active		UniRef90_A0A0A9NI29|TmD1IndAssemContig0516920|-|1854	2.39828	0.5	0.56387	0.96943	2.262	Post
UniRef90_A0A0C2WFE8|Y23TmM1IndAssemContig02000127|+|3	2.15591	0.46984	0.749266	0.996113	2.19806	Active		UniRef90_A0A0C2TUX4|Y23TmM1IndAssemContig00372811|-|596	13.43	0.5	1.64554	0.99919	4.74739	Active		UniRef90_A0A0A9NPR6|TmD1IndAssemContig0556783|+|8498	5.68646	0.5	0.875346	0.983491	3.50753	Post
UniRef90_A0A0C2WFV1|Y23TmM1IndAssemContig00034587|-|331	47.146	0.5	2.07595	0.999325	6.55906	Active		UniRef90_A0A0C2TVP7|Y23TmM1IndAssemContig00656857|+|100	2.2643	0.5	0.74009	0.996985	2.17906	Active		UniRef90_A0A0A9NTL1|Y23TmD5IndAssemContig00073175|-|6236	4.21444	0.5	1.37978	0.989012	3.07534	Post
UniRef90_A0A0C2WGR2|TmD1IndAssemContig0229808|-|5527	1.83267	0.385841	0.740455	0.995767	2.24787	Active		UniRef90_A0A0C2TWD3|Y23TmD1IndAssemContig00758699|+|79276	16.4711	0.5	2.25414	0.999703	5.04186	Active		UniRef90_A0A0A9NZL6|TmDContig00898947|-|15341	28.903	2.49696	1.03123	0.990797	3.53297	Post
UniRef90_A0A0C2WGW8|TmD2IndAssemContig0058778|-|913	49.9527	1.19664	2.95083	1	5.3835	Active		UniRef90_A0A0C2VYI3|Y23TmD1IndAssemContig00261233|+|0	2.15532	0.5	0.721348	0.996304	2.1079	Active		UniRef90_A0A0A9NZL6|TmDContig00972951|+|192	2.44915	0.5	0.571071	0.969548	2.29228	Post
UniRef90_A0A0C2WH10|Y23TmM1IndAssemContig01730741|+|406	21.1019	0.5	2.1305	0.999849	5.3993	Active		UniRef90_A0A0C2W0K2|Y23TmD1IndAssemContig00053669|-|95	2.86979	0.5	0.684942	0.995158	2.52095	Active		UniRef90_A0A0A9P789|TmD1IndAssemContig0292310|+|6548	2.71654	0.5	0.606923	0.97081	2.44177	Post
UniRef90_A0A0C2WH91|TmDContig00313929|-|5	2.48652	0.5	0.879792	0.998587	2.31413	Active		UniRef90_A0A0C2W245|Y23TmM1IndAssemContig01122528|+|26	28.0699	0.5	2.72929	0.999775	5.81095	Active		UniRef90_A0A0A9P9R8|Y23TmD2IndAssemContig00166415|+|512	2.35068	0.5	0.557012	0.96938	2.23308	Post
UniRef90_A0A0C2WHT0|Y23TmM1IndAssemContig01013510|-|99	2.4591	0.5	0.816477	0.99818	2.29813	Active		UniRef90_A0A0C2W4C3|Y23TmM1IndAssemContig00003759|-|501	2.62411	0.5	0.577409	0.99325	2.39183	Active		UniRef90_A0A0A9PMT2|Y23TmM1IndAssemContig00474274|+|125	3.57983	0.5	0.704809	0.977646	2.83989	Post
UniRef90_A0A0C2WHV7|Y23TmM1IndAssemContig00923481|-|56	48.8716	0.5	4.27046	1	6.61092	Active		UniRef90_A0A0C2W4H4|Y23TmM1IndAssemContig01959298|-|655	17.5105	0.5	1.7863	0.998818	5.13015	Active		UniRef90_A0A0A9QUB5|TmM1IndAssemContig00675794|-|110	2.26808	0.5	0.54482	0.96947	2.18147	Post
UniRef90_A0A0C2WIA0|TmMContig00983889|-|675	13.6704	0.153997	2.87168	1	6.47201	Active		UniRef90_A0A0C2W4T9|Y23TmD1IndAssemContig00486103|-|90	2.47707	0.5	0.942261	0.998646	2.30864	Active		UniRef90_A0A0A9RGY5|TmD1IndAssemContig0364732|+|5115	2.10192	0.5	0.519083	0.970109	2.0717	Post
UniRef90_A0A0C2WIA0|Y23TmD1IndAssemContig00310839|+|465	8.13735	0.533747	1.75541	0.999937	3.93033	Active		UniRef90_A0A0C2W609|Y23TmD1IndAssemContig00524907|-|6614	4.02843	0.5	1.34956	0.999649	3.01022	Active		UniRef90_A0A0A9RGZ7|Y23TmM4IndAssemContig01413494|-|75	3.81318	0.5	0.727667	0.978698	2.93099	Post
UniRef90_A0A0C2WJL5|Y23TmD1IndAssemContig00878165|-|47	13.0315	0.5	2.31759	0.999666	4.70393	Active		UniRef90_A0A0C2WA79|TmD1IndAssemContig0004710|+|5047	2.43227	0.5	0.72427	0.996406	2.28231	Active		UniRef90_A0A0A9RYG3|Y23TmD3IndAssemContig00421881|+|346	2.50751	0.5	0.579175	0.969773	2.32626	Post
UniRef90_A0A0C2WL79|Y23TmM1IndAssemContig00727311|+|10	23.3507	0.5	2.35427	0.999696	5.54539	Active		UniRef90_A0A0C2WA79|Y23TmD1IndAssemContig01290179|+|2799	4.93469	0.5	1.04095	0.999708	3.30296	Active		UniRef90_A0A0A9SR26|Y23TmD1IndAssemContig00732522|-|5032	3.0839	0.5	0.65149	0.973697	2.62476	Post
UniRef90_A0A0C2WMJ0|TmD2IndAssemContig0679696|-|146	10.3615	0.5	1.24387	0.999523	4.37316	Active		UniRef90_A0A0C2WAR1|Y23TmD1IndAssemContig00157686|+|2203	4.93964	0.5	1.31807	0.999617	3.30441	Active		UniRef90_A0A0B0HZ61|TmD1IndAssemContig0369204|+|761	24.2988	0.823456	1.25665	0.988746	4.88305	Post
UniRef90_A0A0C2WMJ0|Y23TmD1IndAssemContig00017600|+|2003	28.1075	0.5	3.89657	1	5.81288	Active		UniRef90_A0A0C2WAR1|Y23TmD1IndAssemContig00314248|-|838	17.6395	1.40365	1.36926	0.999739	3.65156	Active		UniRef90_A0A0B1NXF6|TmD1IndAssemContig0899949|+|15	3.42127	0.5	0.688509	0.976544	2.77453	Post
UniRef90_A0A0C2WMJ0|Y23TmM1IndAssemContig01090300|-|427	7.45592	0.5	1.35891	0.999771	3.89839	Active		UniRef90_A0A0C2WAR1|Y23TmM1IndAssemContig00899036|-|542	31.8186	0.5	3.53253	1	5.9918	Active		UniRef90_A0A0B2D517|Y23TmD3IndAssemContig00363393|-|9898	22.1877	1.11126	1.09887	0.982852	4.3195	Post
UniRef90_A0A0C2WMJ0|Y23TmM1IndAssemContig01150254|+|2818	14.184	0.5	2.98618	1	4.82619	Active		UniRef90_A0A0C2WB72|Y23TmM1IndAssemContig01923537|+|37	68.4844	0.5	3.8076	1	7.0977	Active		UniRef90_A0A0B4F0M2|TmDContig01082598|-|1	1.86307	0.328496	0.567778	0.969493	2.50373	Post
UniRef90_A0A0C2WNQ5|Y23TmD1IndAssemContig00978421|-|3205	5.60278	0.5	1.20602	0.999627	3.48614	Active		UniRef90_A0A0C2WBL0|Y23TmM1IndAssemContig00695863|+|0	21.4137	0.5	3.03514	1	5.42046	Active		UniRef90_A0A0B4G323|TmD5IndAssemContig0345523|-|1	7.31883	0.410541	1.02462	0.990966	4.15601	Post
UniRef90_A0A0C2WP51|Y23TmD1IndAssemContig00543088|+|3561	3.35329	0.5	1.29583	0.999633	2.74558	Active		UniRef90_A0A0C2WBX9|Y23TmD1IndAssemContig00823138|+|17450	20.9754	0.5	2.73812	0.99982	5.39063	Active		UniRef90_A0A0B4GED7|Y23TmD4IndAssemContig00537840|-|107	3.54242	0.579019	0.652962	0.973816	2.61305	Post
UniRef90_A0A0C2WPP2|Y23TmD1IndAssemContig00963097|+|495	12.6171	0.5	2.19406	1	4.65731	Active		UniRef90_A0A0C2WC03|TmD2IndAssemContig0111927|-|747	6.1349	0.5	1.68853	0.99908	3.61704	Active		UniRef90_A0A0B4GG59|TmD4IndAssemContig0325192|-|0	3.33854	0.38151	0.743541	0.979133	3.12943	Post
UniRef90_A0A0C2WPP2|Y23TmM1IndAssemContig01794629|+|588	46.7184	0.5	6.4198	1	6.54592	Active		UniRef90_A0A0C2WC26|Y23TmM1IndAssemContig01738479|-|117	2.1954	0.5	0.801389	0.998112	2.13448	Active		UniRef90_A0A0B4GG59|TmD4IndAssemContig0641652|-|2	4.0829	0.5	0.752578	0.979377	3.02959	Post
UniRef90_A0A0C2WPZ9|Y23TmD1IndAssemContig00909186|-|2	7.1468	0.330302	1.65198	0.999863	4.43544	Active		UniRef90_A0A0C2WC89|TmDContig00375290|-|1	7.90228	0.5	1.7001	0.999099	3.98227	Active		UniRef90_A0A0B4GG59|TmDContig00789489|-|1	4.92535	0.5	0.861987	0.982021	3.30023	Post
UniRef90_A0A0C2WQ86|Y23TmD1IndAssemContig00687096|-|5329	4.10246	0.455061	1.13174	0.999689	3.17236	Active		UniRef90_A0A0C2WC89|Y23TmM1IndAssemContig00662422|-|19	13.9046	0.5	1.97649	0.999898	4.79749	Active		UniRef90_A0A0B4GG59|Y23TmD4IndAssemContig00489322|-|133	4.95648	0.5	0.824088	0.981422	3.30932	Post
UniRef90_A0A0C2WRI0|Y23TmM1IndAssemContig01748507|-|482	68.4284	0.5	4.86705	1	7.09652	Active		UniRef90_A0A0C2WEH9|Y23TmM1IndAssemContig02005032|+|340	3.45107	0.5	0.672619	0.994807	2.78704	Active		UniRef90_A0A0B4GMJ4|TmD5IndAssemContig0101439|+|6	11.4203	0.831006	0.964351	0.989719	3.7806	Post
UniRef90_A0A0C2WRJ6|Y23TmM1IndAssemContig01723372|-|52	3.75418	0.5	1.40673	0.999792	2.9085	Active		UniRef90_A0A0C2WEN4|Y23TmM1IndAssemContig00747644|-|2	8.30735	0.5	1.48408	0.999294	4.05439	Active		UniRef90_A0A0B4GU15|Y23TmD2IndAssemContig00148034|+|2	4.18227	0.5	1.37351	0.988849	3.06429	Post
UniRef90_A0A0C2WRL5|Y23TmM1IndAssemContig01724057|-|1751	32.8367	0.5	3.353	1	6.03724	Active		UniRef90_A0A0C2WEY7|TmDContig00773397|-|1954	2.13047	0.5	0.490609	0.990511	2.09117	Active		UniRef90_A0A0B4H6K4|TmD4IndAssemContig0309230|-|14	2.83723	0.410321	0.674198	0.975492	2.78966	Post
UniRef90_A0A0C2WRX3|Y23TmD1IndAssemContig01019295|-|1087	2.3102	0.440147	0.847531	0.99848	2.39196	Active		UniRef90_A0A0C2WF00|Y23TmM1IndAssemContig01746150|-|245	10.6244	0.5	1.90115	0.999999	4.40931	Active		UniRef90_A0A0B4I5U3|TmD3IndAssemContig0296710|-|2	13.141	0.5	1.30898	0.987698	4.716	Post
UniRef90_A0A0C2WS93|TmD1IndAssemContig0084954|-|10467	2.22009	0.5	1.01236	0.99921	2.15062	Active		UniRef90_A0A0C2WF03|TmD2IndAssemContig0445420|-|276	2.06171	0.5	0.688278	0.995261	2.04384	Active		UniRef90_A0A0B4I6D9|TmD5IndAssemContig0024061|-|1	5.79972	0.5	0.882733	0.984412	3.53598	Post
UniRef90_A0A0C2WT57|TmDContig00326748|+|0	5.76542	0.376001	1.45766	0.999746	3.93862	Active		UniRef90_A0A0C2WFE8|Y23TmM1IndAssemContig02000127|+|3	2.15591	0.5	0.661454	0.994513	2.1083	Active		UniRef90_A0A0B5DMK4|TmD2IndAssemContig0208319|-|84804	19.0571	1.15124	1.15256	0.978293	4.04907	Post
UniRef90_A0A0C2WT57|TmMContig02499058|-|207	3.32923	0.323774	1.08355	0.999438	3.36213	Active		UniRef90_A0A0C2WFV1|Y23TmM1IndAssemContig00034587|-|331	47.146	0.5	1.99133	0.999822	6.55906	Active		UniRef90_A0A0B5F496|TmDContig00553568|+|2567	8.74987	1.98969	0.780528	0.980723	2.13672	Post
UniRef90_A0A0C2WTN2|Y23TmD1IndAssemContig00051086|-|26	6.83301	0.520065	1.82397	0.99991	3.71576	Active		UniRef90_A0A0C2WGW8|TmD2IndAssemContig0058778|-|913	49.9527	0.5	3.46484	1	6.64249	Active		UniRef90_A0A0B6S4V7|TmD2IndAssemContig0414843|+|580	10.782	1.24601	0.802614	0.981677	3.11323	Post
UniRef90_A0A0C2WUI1|TmD1IndAssemContig0252083|+|459	4.41824	0.529415	1.45213	0.999749	3.061	Active		UniRef90_A0A0C2WH10|Y23TmM1IndAssemContig01730741|+|406	21.1019	0.5	1.94378	0.999993	5.3993	Active		UniRef90_A0A0B6S4V7|TmM2IndAssemContig01079044|+|208	8.5657	0.867291	0.910141	0.987323	3.30398	Post
UniRef90_A0A0C2WUP5|Y23TmD1IndAssemContig00173167|-|24962	4.69597	0.5	1.17589	0.999709	3.23142	Active		UniRef90_A0A0C2WH91|TmDContig00313929|-|5	2.48652	0.5	0.800365	0.998108	2.31413	Active		UniRef90_A0A0B6WWW9|Y23TmM1IndAssemContig00342043|-|824	30.1306	2.02697	1.42436	0.983631	3.89383	Post
UniRef90_A0A0C2X0I4|Y23TmD1IndAssemContig00233825|+|6522	3.89545	0.5	1.00692	0.999173	2.96179	Active		UniRef90_A0A0C2WHT0|Y23TmM1IndAssemContig01013510|-|99	2.4591	0.5	0.742929	0.99709	2.29813	Active		UniRef90_A0A0B7JR15|TmD1IndAssemContig0795655|+|8027	22.1176	2.52386	0.847743	0.981237	3.13149	Post
UniRef90_A0A0C2X0W9|TmD1IndAssemContig0484907|-|29	2.68166	0.5	0.983031	0.999008	2.42313	Active		UniRef90_A0A0C2WHV7|Y23TmM1IndAssemContig00923481|-|56	48.8716	0.5	3.67869	1	6.61092	Active		UniRef90_A0A0B7KBP5|TmDContig00035733|-|2225	11.9177	0.5	1.67548	0.950774	4.57503	Post
UniRef90_A0A0C2X138|TmDContig00020650|+|1	7.85553	0.5	1.91883	0.999978	3.97371	Active		UniRef90_A0A0C2WIA0|TmMContig00983889|-|675	13.6704	0.5	2.16099	1	4.77298	Active		UniRef90_A0A0B7KNS0|TmD3IndAssemContig0221172|+|363	3.94981	0.5	0.740478	0.979053	2.98178	Post
UniRef90_A0A0C2X138|TmDContig00500231|+|1	2.72512	0.283679	1.05571	0.999314	3.26399	Active		UniRef90_A0A0C2WIA0|Y23TmD1IndAssemContig00310839|+|465	8.13735	0.508127	1.57019	0.999535	4.0013	Active		UniRef90_A0A0B8N0J0|TmD4IndAssemContig0537648|+|1259	5.03668	0.971948	0.974722	0.990013	2.37352	Post
UniRef90_A0A0C2X262|Y23TmM1IndAssemContig00933166|-|70	20.3061	0.5	3.11944	1	5.34384	Active		UniRef90_A0A0C2WJL5|Y23TmD1IndAssemContig00878165|-|47	13.0315	0.5	2.00844	0.999657	4.70393	Active		UniRef90_A0A0B8N2B4|TmD2IndAssemContig0093579|+|2	3.00821	0.43256	0.706922	0.977756	2.79793	Post
UniRef90_A0A0C2X3G8|Y23TmD1IndAssemContig00436649|-|4326	26.3858	0.5	4.23109	1	5.72169	Active		UniRef90_A0A0C2WL79|Y23TmM1IndAssemContig00727311|+|10	23.3507	0.5	2.13362	0.999976	5.54539	Active		UniRef90_A0A0B8N3C7|TmDContig00983449|-|13443	37.7447	1.25479	3.25215	1	4.91075	Post
UniRef90_A0A0C2X3Q2|Y23TmD1IndAssemContig00303827|-|2051	2.01485	0.5	0.536437	0.985861	2.01067	Active		UniRef90_A0A0C2WMJ0|TmD2IndAssemContig0679696|-|146	10.3615	0.5	1.1478	0.999422	4.37316	Active		UniRef90_A0A0C1C398|TmD1IndAssemContig0771763|-|0	2.68832	0.5	0.603287	0.970654	2.42671	Post
UniRef90_A0A0C2X3Q2|Y23TmD1IndAssemContig00782186|-|1157	2.39123	0.5	0.889737	0.998614	2.25775	Active		UniRef90_A0A0C2WMJ0|Y23TmD1IndAssemContig00017600|+|2003	28.1075	0.5	3.1957	1	5.81288	Active		UniRef90_A0A0C2F5E7|Y23TmD5IndAssemContig00455813|+|730	4.23782	0.385841	0.825936	0.981376	3.45725	Post
UniRef90_A0A0C2X3Q2|Y23TmD1IndAssemContig00871383|+|1167	11.8222	0.5	1.61834	0.999986	4.56343	Active		UniRef90_A0A0C2WMJ0|Y23TmM1IndAssemContig01090300|-|427	7.45592	0.5	1.22236	0.9994	3.89839	Active		UniRef90_A0A0C2JDE6|TmMContig02908267|+|1743	288.607	51.384	1.46423	0.979494	2.48971	Post
UniRef90_A0A0C2X712|Y23TmD1IndAssemContig00219854|+|251	9.8788	0.5	2.38719	0.999853	4.30434	Active		UniRef90_A0A0C2WMJ0|Y23TmM1IndAssemContig01150254|+|2818	14.184	0.5	2.46162	0.999999	4.82619	Active		UniRef90_A0A0C2KK16|TmDContig01091814|-|43	7.48354	0.658765	1.08447	0.984519	3.50589	Post
UniRef90_A0A0C2X712|Y23TmM1IndAssemContig01857547|-|23	21.1391	0.5	2.70671	1	5.40185	Active		UniRef90_A0A0C2WNQ5|Y23TmD1IndAssemContig00978421|-|3205	5.60278	0.5	1.08353	0.9996	3.48614	Active		UniRef90_A0A0C2KL95|TmMContig03131551|+|8295	5.57947	0.854945	0.764041	0.979823	2.70623	Post
UniRef90_A0A0C2X768|TmD1IndAssemContig0037660|+|5	2.6388	0.610624	0.835866	0.998367	2.11153	Active		UniRef90_A0A0C2WPP2|Y23TmD1IndAssemContig00963097|+|495	12.6171	0.5	1.91547	0.999998	4.65731	Active		UniRef90_A0A0C2KML5|TmDContig00016437|-|982	4.43538	0.785282	0.669689	0.97516	2.49778	Post
UniRef90_A0A0C2X7C9|Y23TmD1IndAssemContig00228440|+|601	63.3532	0.5	4.60292	1	6.98535	Active		UniRef90_A0A0C2WPP2|Y23TmM1IndAssemContig01794629|+|588	46.7184	0.5	4.69186	1	6.54592	Active		UniRef90_A0A0C2L8R8|TmDContig00287038|-|520	1.78965	0.304827	0.649781	0.97356	2.55362	Post
UniRef90_A0A0C2X7C9|Y23TmM1IndAssemContig00011037|+|549	47.0787	0.5	6.45493	1	6.557	Active		UniRef90_A0A0C2WPZ9|Y23TmD1IndAssemContig00909186|-|2	7.1468	0.5	1.68106	0.99907	3.8373	Active		UniRef90_A0A0C2LRZ2|Y23TmD1IndAssemContig00608572|-|0	6.21576	1.464	0.735552	0.978921	2.08601	Post
UniRef90_A0A0C2X7C9|Y23TmM1IndAssemContig00077399|+|62	37.5396	3.04205	2.38778	0.999857	3.6253	Active		UniRef90_A0A0C2WQ86|Y23TmD1IndAssemContig00687096|-|5329	4.10246	0.5	0.988469	0.999503	3.03649	Active		UniRef90_A0A0C2M6L9|TmD1IndAssemContig0899123|+|3161	4.12942	0.5	0.756723	0.97953	3.04594	Post
UniRef90_A0A0C2X7T4|TmD1IndAssemContig0242273|-|43	7.82899	0.5	1.41649	0.999783	3.96883	Active		UniRef90_A0A0C2WQG6|Y23TmD1IndAssemContig00781613|+|267	3.56319	0.5	1.15707	0.99941	2.83317	Active		UniRef90_A0A0C2PYY6|TmDContig00479395|-|463	2.70163	0.616034	0.639578	0.97277	2.13275	Post
UniRef90_A0A0C2X7T4|TmDContig00083076|-|43	13.6485	0.5	1.51788	0.99985	4.77067	Active		UniRef90_A0A0C2WRI0|Y23TmM1IndAssemContig01748507|-|482	68.4284	0.5	4.2289	1	7.09652	Active		UniRef90_A0A0C2PZY9|TmDContig00083334|-|6616	3.50222	0.428078	0.91298	0.987508	3.03232	Post
UniRef90_A0A0C2X7T4|Y23TmD1IndAssemContig00400038|+|455	18.704	0.5	1.66644	0.999788	5.22527	Active		UniRef90_A0A0C2WRJ6|Y23TmM1IndAssemContig01723372|-|52	3.75418	0.5	1.25802	0.999619	2.9085	Active		UniRef90_A0A0C2Q1L8|TmDContig00319956|-|2933	10.0394	0.306402	1.32953	0.986796	5.03411	Post
UniRef90_A0A0C2X7T4|Y23TmD1IndAssemContig01154785|-|1486	2.74283	0.582758	0.595822	0.990546	2.2347	Active		UniRef90_A0A0C2WRL5|Y23TmM1IndAssemContig01724057|-|1751	32.8367	0.5	2.92991	1	6.03724	Active		UniRef90_A0A0C2SKT4|Y23TmD1IndAssemContig00407619|-|3847	3.11294	0.5	1.14339	0.978675	2.63828	Post
UniRef90_A0A0C2X7T4|Y23TmM1IndAssemContig01514986|-|217	4.30389	0.713334	0.729059	0.995324	2.59299	Active		UniRef90_A0A0C2WRX3|Y23TmD1IndAssemContig01019295|-|1087	2.3102	0.5	0.734814	0.99679	2.20802	Active		UniRef90_A0A0C2T8R9|Y23TmD1IndAssemContig00199570|+|8	2.07457	0.5	0.514678	0.970211	2.05281	Post
UniRef90_A0A0C2X7V0|Y23TmD1IndAssemContig00072677|+|8370	4.42289	0.5	1.57273	0.999987	3.14499	Active		UniRef90_A0A0C2WS93|TmD1IndAssemContig0084954|-|10467	2.22009	0.5	0.925745	0.998519	2.15062	Active		UniRef90_A0A0C2TJZ5|Y23TmD2IndAssemContig00878039|+|174	2.62845	0.5	0.595462	0.970337	2.39421	Post
UniRef90_A0A0C2X8D8|Y23TmD1IndAssemContig00605039|-|844	5.96582	0.34446	1.33371	0.999633	4.11431	Active		UniRef90_A0A0C2WT57|TmDContig00326748|+|0	5.76542	0.5	1.31702	0.99962	3.52743	Active		UniRef90_A0A0C2W831|TmDContig00503369|-|2053	1.31768	0.237631	0.607944	0.970855	2.47121	Post
UniRef90_A0A0C2X8T0|Y23TmD1IndAssemContig00777185|+|15657	23.7821	0.5	1.83058	0.999896	5.57181	Active		UniRef90_A0A0C2WT57|TmMContig02499058|-|207	3.32923	0.5	1.19655	0.99926	2.73519	Active		UniRef90_A0A0C2WDH4|Y23TmD1IndAssemContig01303241|+|0	2.46989	0.5	0.573969	0.969618	2.30445	Post
UniRef90_A0A0C2X9D7|Y23TmD3IndAssemContig00484754|+|133	7.82143	1.63126	0.622672	0.991689	2.26145	Active		UniRef90_A0A0C2WTN2|Y23TmD1IndAssemContig00051086|-|26	6.83301	0.5	1.61813	0.999381	3.77252	Active		UniRef90_A0A0C2WH62|Y23TmD2IndAssemContig00579693|-|170	2.03159	0.5	0.507654	0.970317	2.02261	Post
UniRef90_A0A0C2X9J1|Y23TmM1IndAssemContig01313766|+|16	2.58736	0.5	1.10939	0.999611	2.37148	Active		UniRef90_A0A0C2WUI1|TmD1IndAssemContig0252083|+|459	4.41824	0.5	1.34388	0.999624	3.14347	Active		UniRef90_A0A0C2WJH5|Y23TmD1IndAssemContig00593371|-|2365	2.28979	0.5	0.548061	0.969403	2.19522	Post
UniRef90_A0A0C2X9X9|Y23TmD1IndAssemContig00383583|-|1385	12.7331	0.5	2.79221	1	4.67051	Active		UniRef90_A0A0C2WUP5|Y23TmD1IndAssemContig00173167|-|24962	4.69597	0.5	1.05462	0.999683	3.23142	Active		UniRef90_A0A0C2WK44|Y23TmM1IndAssemContig01959838|-|95	2.31979	0.5	0.552496	0.969392	2.21399	Post
UniRef90_A0A0C2XA18|Y23TmD1IndAssemContig00223653|+|2433	3.9388	0.5	1.30167	0.999625	2.97776	Active		UniRef90_A0A0C2X0I4|Y23TmD1IndAssemContig00233825|+|6522	3.89545	0.5	0.907717	0.998407	2.96179	Active		UniRef90_A0A0C2WUG9|Y23TmD3IndAssemContig00325555|+|58	2.17802	0.5	0.531082	0.969791	2.12302	Post
UniRef90_A0A0C2XAH7|TmD2IndAssemContig0174928|-|3877	33.0202	0.5	3.99389	1	6.04528	Active		UniRef90_A0A0C2X0W9|TmD1IndAssemContig0484907|-|29	2.68166	0.5	0.892142	0.99831	2.42313	Active		UniRef90_A0A0C2WX23|Y23TmM1IndAssemContig01759125|+|61	2.07786	0.5	0.515212	0.970199	2.0551	Post
UniRef90_A0A0C2XAH7|Y23TmM1IndAssemContig00123001|-|592	11.7894	0.5	1.81588	0.999928	4.55941	Active		UniRef90_A0A0C2X138|TmDContig00020650|+|1	7.85553	0.5	1.67027	0.999107	3.97371	Active		UniRef90_A0A0C2X5R5|TmDContig00012615|-|540	10.4956	0.5	1.10528	0.982162	4.39172	Post
UniRef90_A0A0C2XBP1|TmD2IndAssemContig0545284|-|2	6.30514	0.406091	1.61136	0.999989	3.95665	Active		UniRef90_A0A0C2X138|TmDContig00500231|+|1	2.72512	0.568644	0.714093	0.996071	2.26072	Active		UniRef90_A0A0C2X6H9|TmDContig01334179|-|2203	2.05443	0.5	0.511403	0.970281	2.03874	Post
UniRef90_A0A0C2XBT9|Y23TmD1IndAssemContig00748138|-|17879	6.48519	0.4344	1.55546	0.99997	3.90005	Active		UniRef90_A0A0C2X262|Y23TmM1IndAssemContig00933166|-|70	20.3061	0.5	2.62925	0.999257	5.34384	Active		UniRef90_A0A0C2X7C4|TmDContig01041247|-|3874	2.94185	0.450018	0.665207	0.974798	2.70867	Post
UniRef90_A0A0C2XCX3|TmDContig00792776|-|2	6.06453	0.509139	1.4647	0.99975	3.57426	Active		UniRef90_A0A0C2X3G8|Y23TmD1IndAssemContig00436649|-|4326	26.3858	0.5	3.3354	1	5.72169	Active		UniRef90_A0A0C2X869|TmDContig00873147|+|3784	4.65824	0.836996	0.608142	0.970863	2.47649	Post
UniRef90_A0A0C2XCX3|Y23TmM1IndAssemContig02056092|-|407	10.8375	0.382621	1.85474	0.999881	4.82397	Active		UniRef90_A0A0C2X3Q2|Y23TmD1IndAssemContig00303827|-|2051	2.01485	0.5	0.489869	0.99049	2.01067	Active		UniRef90_A0A0C2XPU2|Y23TmD2IndAssemContig00108553|+|185	3.75509	0.5	0.722096	0.978481	2.90885	Post
UniRef90_A0A0C2XDE3|Y23TmD1IndAssemContig00054746|+|5980	6.1903	0.445564	1.26266	0.999585	3.79631	Active		UniRef90_A0A0C2X3Q2|Y23TmD1IndAssemContig00782186|-|1157	2.39123	0.5	0.810513	0.998147	2.25775	Active		UniRef90_A0A0C2Y0J8|TmD2IndAssemContig0473931|+|889	1676.49	257.935	1.50156	0.983081	2.70037	Post
UniRef90_A0A0C2XE27|Y23TmD1IndAssemContig00174600|+|3836	3.37498	0.442649	1.10702	0.999595	2.93064	Active		UniRef90_A0A0C2X3Q2|Y23TmD1IndAssemContig00871383|+|1167	11.8222	0.5	1.46729	0.999361	4.56343	Active		UniRef90_A0A0C2Y0J8|Y23TmD5IndAssemContig00297451|-|1	2092.91	418.443	1.40308	0.987261	2.3224	Post
UniRef90_A0A0C2XEC3|TmDContig00174694|+|4129	5.01144	0.482402	1.68664	0.999723	3.37692	Active		UniRef90_A0A0C2X712|Y23TmD1IndAssemContig00219854|+|251	9.8788	0.5	2.027	0.999472	4.30434	Active		UniRef90_A0A0C2Y0K8|Y23TmD3IndAssemContig00580251|-|146	122901	604.638	1.81295	0.963089	7.66721	Post
UniRef90_A0A0C2XFT8|Y23TmM1IndAssemContig00761867|-|1	2.92334	0.5	1.21356	0.9996	2.54762	Active		UniRef90_A0A0C2X712|Y23TmM1IndAssemContig01857547|-|23	21.1391	0.5	2.37029	0.999946	5.40185	Active		UniRef90_A0A0C3AMI6|Y23TmD2IndAssemContig00960036|+|1574	11.1776	0.820406	0.920126	0.987975	3.76813	Post
UniRef90_A0A0C2XGC2|Y23TmD1IndAssemContig00775904|+|3260	7.41972	0.454488	1.14329	0.999728	4.02905	Active		UniRef90_A0A0C2X768|TmD1IndAssemContig0037660|+|5	2.6388	0.5	0.911304	0.998429	2.39988	Active		UniRef90_A0A0C3B5Q7|Y23TmD1IndAssemContig00950759|+|2	2.71654	0.5	0.606923	0.97081	2.44177	Post
UniRef90_A0A0C2XHJ8|Y23TmD1IndAssemContig00136349|-|77242	8.21788	0.5	2.23883	0.999994	4.03877	Active		UniRef90_A0A0C2X7C9|Y23TmD1IndAssemContig00228440|+|601	63.3532	0.5	4.0187	1	6.98535	Active		UniRef90_A0A0C3B7L0|Y23TmD5IndAssemContig01365518|-|39	2.59576	0.5	0.591124	0.970175	2.37616	Post
UniRef90_A0A0C2XID7|Y23TmD1IndAssemContig00389411|-|1501	2.28063	0.535964	0.766463	0.996779	2.08923	Active		UniRef90_A0A0C2X7C9|Y23TmM1IndAssemContig00011037|+|549	47.0787	0.5	4.71335	1	6.557	Active		UniRef90_A0A0C3BA84|Y23TmD3IndAssemContig00277747|+|129	2.98292	0.5	0.63972	0.972781	2.57673	Post
UniRef90_A0A0C2XIX8|Y23TmD1IndAssemContig00152027|+|1428	16.4936	0.685754	2.00333	0.999803	4.58807	Active		UniRef90_A0A0C2X7C9|Y23TmM1IndAssemContig00077399|+|62	37.5396	0.5	3.4645	1	6.23034	Active		UniRef90_A0A0C3BBK8|TmDContig01020053|+|4	2.21595	0.520136	0.523925	0.969992	2.09097	Post
UniRef90_A0A0C2XJA5|Y23TmD1IndAssemContig00525268|+|956	21.2771	0.314083	2.40751	0.999975	6.08201	Active		UniRef90_A0A0C2X7T4|TmD1IndAssemContig0242273|-|43	7.82899	0.5	1.27225	0.999656	3.96883	Active		UniRef90_A0A0C3BRK3|TmD5IndAssemContig0113846|+|268	2.71654	0.5	0.606923	0.97081	2.44177	Post
UniRef90_A0A0C2XJZ3|Y23TmD1IndAssemContig00149193|+|56429	7.42273	0.299424	1.51255	0.999827	4.63169	Active		UniRef90_A0A0C2X7T4|TmDContig00083076|-|43	13.6485	0.5	1.39848	0.99984	4.77067	Active		UniRef90_A0A0C3BRQ5|Y23TmD3IndAssemContig00472327|+|4	2.01426	0.5	0.837373	0.981118	2.01025	Post
UniRef90_A0A0C2XKY3|TmDContig00617028|-|2	3.22811	0.5	0.686444	0.993593	2.69069	Active		UniRef90_A0A0C2X7T4|Y23TmD1IndAssemContig00400038|+|455	18.704	0.5	1.55169	0.999507	5.22527	Active		UniRef90_A0A0C3BRU4|TmDContig01182842|-|272	1.92776	0.157056	0.841507	0.981154	3.61757	Post
UniRef90_A0A0C2XKY3|Y23TmD2IndAssemContig00903836|-|42	2.62388	0.439165	0.631439	0.992072	2.57887	Active		UniRef90_A0A0C2X7T4|Y23TmD1IndAssemContig01154785|-|1486	2.74283	0.5	0.5916	0.99374	2.45566	Active		UniRef90_A0A0C3C075|TmD4IndAssemContig0838408|-|105	4.56565	0.5	1.44637	0.98042	3.19082	Post
UniRef90_A0A0C2XM23|Y23TmM1IndAssemContig01146757|-|0	80.5525	0.5	3.93336	1	7.33186	Active		UniRef90_A0A0C2X7T4|Y23TmM1IndAssemContig01514986|-|217	4.30389	0.5	0.787623	0.998052	3.10564	Active		UniRef90_A0A0C3C101|Y23TmD1IndAssemContig00739871|+|30	3.06491	0.5	0.649302	0.973522	2.61585	Post
UniRef90_A0A0C2XNA6|Y23TmD1IndAssemContig00642687|-|110421	8.40126	0.304187	1.63159	0.999967	4.78757	Active		UniRef90_A0A0C2X7V0|Y23TmD1IndAssemContig00072677|+|8370	4.42289	0.5	1.39453	0.999828	3.14499	Active		UniRef90_A0A0C3C1A0|TmD1IndAssemContig0598737|+|0	4.03101	0.61241	0.941947	0.988994	2.71857	Post
UniRef90_A0A0C2XPR0|Y23TmD1IndAssemContig01331460|+|802	2.89034	0.5	1.06846	0.999336	2.53124	Active		UniRef90_A0A0C2X8D8|Y23TmD1IndAssemContig00605039|-|844	5.96582	0.5	1.19732	0.999257	3.57672	Active		UniRef90_A0A0C3C2F0|TmD1IndAssemContig0583009|+|1720	3.24459	0.5	0.669543	0.97515	2.69803	Post
UniRef90_A0A0C2XPZ5|Y23TmD1IndAssemContig00012103|-|9555	4.8554	0.395108	1.46566	0.999751	3.61927	Active		UniRef90_A0A0C2X8T0|Y23TmD1IndAssemContig00777185|+|15657	23.7821	0.5	1.71394	0.999122	5.57181	Active		UniRef90_A0A0C3C4V9|TmD1IndAssemContig0240097|-|1704	4.05393	0.5	0.749975	0.979305	3.01932	Post
UniRef90_A0A0C2XS15|Y23TmD1IndAssemContig00082055|+|4900	6.43042	0.398192	1.73802	0.999811	4.01338	Active		UniRef90_A0A0C2X9D7|Y23TmD3IndAssemContig00484754|+|133	7.82143	0.5	0.962514	0.99905	3.96743	Active		UniRef90_A0A0C3CAH5|TmDContig00932168|-|1	1.50931	0.374989	0.631915	0.972214	2.00897	Post
UniRef90_A0A0C2XW78|Y23TmD2IndAssemContig00441932|+|34	3.38727	0.5	0.72571	0.995194	2.76012	Active		UniRef90_A0A0C2X9J1|Y23TmM1IndAssemContig01313766|+|16	2.58736	0.5	1.00837	0.99962	2.37148	Active		UniRef90_A0A0C3CET9|TmD1IndAssemContig0483710|+|3574	21.7026	0.5	1.38307	0.988973	5.4398	Post
UniRef90_A0A0C2XZU5|Y23TmD1IndAssemContig00010564|+|7121	5.47994	0.5	1.72932	0.999749	3.45416	Active		UniRef90_A0A0C2X9X9|Y23TmD1IndAssemContig00383583|-|1385	12.7331	0.5	2.32373	0.999662	4.67051	Active		UniRef90_A0A0C3CID3|Y23TmM1IndAssemContig01789410|+|2	2.65591	0.5	0.599069	0.97048	2.4092	Post
UniRef90_A0A0C2Y0J8|TmD2IndAssemContig0473931|+|889	3386.83	257.935	2.93459	1	3.71486	Active		UniRef90_A0A0C2XA18|Y23TmD1IndAssemContig00223653|+|2433	3.9388	0.5	1.16447	0.999384	2.97776	Active		UniRef90_A0A0C3CID7|TmDContig00191934|+|38691	2.05969	0.5	0.85229	0.981411	2.04243	Post
UniRef90_A0A0C2Y299|Y23TmM1IndAssemContig00594349|-|221	57.9322	0.5	4.6074	1	6.85629	Active		UniRef90_A0A0C2XAH7|TmD2IndAssemContig0174928|-|3877	33.0202	0.5	3.32452	1	6.04528	Active		UniRef90_A0A0C3CIL7|TmD2IndAssemContig0502829|+|2	39.848	0.5	1.5677	0.992822	6.31644	Post
UniRef90_A0A0C2Y2E1|TmD1IndAssemContig0193569|-|208	5.2784	0.5	1.29343	0.999637	3.4001	Active		UniRef90_A0A0C2XAH7|Y23TmM1IndAssemContig00123001|-|592	11.7894	0.5	1.6232	0.999339	4.55941	Active		UniRef90_A0A0C3CIN6|TmDContig00854405|+|3884	5.10623	0.5	1.09213	0.983574	3.35226	Post
UniRef90_A0A0C2Y2E1|Y23TmM1IndAssemContig02039448|+|93	18.0694	0.5	2.61039	1	5.17547	Active		UniRef90_A0A0C2XBP1|TmD2IndAssemContig0545284|-|2	6.30514	0.5	1.43676	0.999705	3.65653	Active		UniRef90_A0A0C3CJ05|TmDContig00753205|-|7963	3.6105	0.352818	0.779617	0.980673	3.3552	Post
UniRef90_A0A0C2Y5K9|TmD2IndAssemContig0416721|-|13015	17.9062	0.5	3.25283	1	5.16239	Active		UniRef90_A0A0C2XBT9|Y23TmD1IndAssemContig00748138|-|17879	6.48519	0.5	1.35489	0.999674	3.69715	Active		UniRef90_A0A0C3CKR8|TmD1IndAssemContig0032650|+|12751	3.63511	0.85618	0.64161	0.972925	2.08601	Post
UniRef90_A0A0C2Y5K9|Y23TmD1IndAssemContig00830654|+|27	8.11631	0.5	1.94304	0.999993	4.02082	Active		UniRef90_A0A0C2XCX3|TmDContig00792776|-|2	6.06453	0.5	1.30828	0.999646	3.6004	Active		UniRef90_A0A0C3CL26|TmD1IndAssemContig0235372|+|1	2.16121	0.461392	0.620941	0.97152	2.22777	Post
UniRef90_A0A0C2Y9V0|Y23TmD1IndAssemContig00341188|-|5655	8.01246	0.5	1.77779	0.999957	4.00224	Active		UniRef90_A0A0C2XCX3|Y23TmM1IndAssemContig02056092|-|407	10.8375	0.5	1.65627	0.999155	4.43796	Active		UniRef90_A0A0C3CN41|TmDContig00321741|-|2283	4.66453	1.05588	0.517684	0.970142	2.14329	Post
UniRef90_A0A0C2YBD0|Y23TmD1IndAssemContig00718465|+|73518	4.30278	0.5	1.32684	0.999596	3.10527	Active		UniRef90_A0A0C2XDE3|Y23TmD1IndAssemContig00054746|+|5980	6.1903	0.5	1.10499	0.999508	3.63001	Active		UniRef90_A0A0C3CP96|TmD1IndAssemContig0213023|-|1407	2.14015	0.5	0.878085	0.983828	2.09771	Post
UniRef90_A0A0C2YBE7|Y23TmM1IndAssemContig01252187|+|69	23.6827	0.5	1.78961	0.999958	5.56576	Active		UniRef90_A0A0C2XE27|Y23TmD1IndAssemContig00174600|+|3836	3.37498	0.5	0.966809	0.999136	2.75488	Active		UniRef90_A0A0C3CQ59|TmD1IndAssemContig0531794|-|26635	2.17802	0.5	0.531082	0.969791	2.12302	Post
UniRef90_A0A0C2YC65|TmMContig01464487|-|86	2.31834	0.385317	0.756462	0.996398	2.58897	Active		UniRef90_A0A0C2XEC3|TmDContig00174694|+|4129	5.01144	0.5	1.49625	0.999244	3.32522	Active		UniRef90_A0A0C3CR75|TmDContig00219737|+|193	3.88916	0.215988	0.968112	0.989825	4.17043	Post
UniRef90_A0A0C2YCU4|Y23TmM1IndAssemContig01687302|+|350	28.8688	0.5	2.1136	0.99972	5.85144	Active		UniRef90_A0A0C2XFT8|Y23TmM1IndAssemContig00761867|-|1	2.92334	0.5	1.0975	0.99954	2.54762	Active		UniRef90_A0A0C3CRQ4|TmD1IndAssemContig0725146|-|1	8.57031	0.562849	1.03932	0.990195	3.92853	Post
UniRef90_A0A0C2YD73|TmD2IndAssemContig0437884|-|352	27.5544	0.5	4.29099	1	5.78421	Active		UniRef90_A0A0C2XGC2|Y23TmD1IndAssemContig00775904|+|3260	7.41972	0.255064	1.22812	0.999446	4.86243	Active		UniRef90_A0A0C3CRS0|Y23TmD4IndAssemContig00312264|+|406	2.1941	0.5	0.68528	0.976312	2.13363	Post
UniRef90_A0A0C2YD73|Y23TmM1IndAssemContig01009138|+|854	21.2103	0.396831	3.43326	1	5.74009	Active		UniRef90_A0A0C2XHJ8|Y23TmD1IndAssemContig00136349|-|77242	8.21788	0.909373	1.16219	0.999393	3.17582	Active		UniRef90_A0A0C3CRS3|TmD1IndAssemContig0108570|+|8575	1.89364	0.461027	0.661531	0.974502	2.03824	Post
UniRef90_A0A0C2YFS5|TmD1IndAssemContig0097528|-|675	7.93943	0.5	2.14931	0.99998	3.98904	Active		UniRef90_A0A0C2XIX8|Y23TmD1IndAssemContig00152027|+|1428	16.4936	0.5	2.00506	0.99969	5.04383	Active		UniRef90_A0A0C3CS19|TmD1IndAssemContig0364150|+|214	2.07786	0.5	0.515212	0.970199	2.0551	Post
UniRef90_A0A0C2YHL2|Y23TmD1IndAssemContig00233332|-|13697	10.5691	0.5	2.62762	1	4.40178	Active		UniRef90_A0A0C2XJA5|Y23TmD1IndAssemContig00525268|+|956	21.2771	0.5	2.37591	0.999973	5.41123	Active		UniRef90_A0A0C3CS19|TmD1IndAssemContig0454706|+|379	2.15197	0.5	0.527016	0.969907	2.10566	Post
UniRef90_A0A0C2YIH3|Y23TmD1IndAssemContig00155616|-|27317	4.25638	0.5	1.50098	0.999777	3.08963	Active		UniRef90_A0A0C2XJZ3|Y23TmD1IndAssemContig00149193|+|56429	7.42273	0.5	1.51749	0.99927	3.89195	Active		UniRef90_A0A0C3CTQ3|TmD1IndAssemContig0277746|+|0	3.8389	0.8079	0.550921	0.969396	2.24844	Post
UniRef90_A0A0C2YIR5|Y23TmD1IndAssemContig00482276|-|6454	27.9087	0.5	1.68429	0.999729	5.80264	Active		UniRef90_A0A0C2XKY3|TmDContig00617028|-|2	3.22811	0.5	0.624717	0.993821	2.69069	Active		UniRef90_A0A0C3CTQ9|TmDContig00866855|-|1052	1.45279	0.250164	0.784065	0.98092	2.53788	Post
UniRef90_A0A0C2YMU4|Y23TmD1IndAssemContig01077236|+|1232	23.4501	0.5	2.35503	0.999697	5.55152	Active		UniRef90_A0A0C2XKY3|Y23TmD2IndAssemContig00903836|-|42	2.62388	0.5	0.541367	0.992062	2.3917	Active		UniRef90_A0A0C3CU30|TmD1IndAssemContig0544402|-|239	4.84848	0.5	1.49766	0.982486	3.27753	Post
UniRef90_A0A0C2YQL6|Y23TmD1IndAssemContig00463336|-|438	3.01581	0.228667	0.986303	0.999031	3.72123	Active		UniRef90_A0A0C2XM23|Y23TmM1IndAssemContig01146757|-|0	80.5525	0.5	3.63433	1	7.33186	Active		UniRef90_A0A0C3CVZ3|TmD1IndAssemContig0315058|-|2660	13.1888	0.5	1.18953	0.980681	4.72124	Post
UniRef90_A0A0C2YZ47|Y23TmD1IndAssemContig00937564|-|21083	20.9082	0.5	2.26166	0.999968	5.386	Active		UniRef90_A0A0C2XNA6|Y23TmD1IndAssemContig00642687|-|110421	8.40126	0.5	1.63673	0.999224	4.07061	Active		UniRef90_A0A0C3CX99|TmD1IndAssemContig0030826|-|42258	2.21389	0.5	0.536612	0.969635	2.14658	Post
UniRef90_A0A0C2YZA9|Y23TmD1IndAssemContig00243807|-|2458	12.2496	1.69108	1.04223	0.999302	2.85672	Active		UniRef90_A0A0C2XNY4|Y23TmD2IndAssemContig00112973|-|58	3.43599	0.5	1.03306	0.999722	2.78072	Active		UniRef90_A0A0C3CX99|TmDContig00439227|-|4438	6.58355	0.476854	0.943519	0.989054	3.78725	Post
UniRef90_A0A0C2YZB8|Y23TmD1IndAssemContig00217271|+|7026	48.0583	0.5	2.91253	1	6.58671	Active		UniRef90_A0A0C2XPR0|Y23TmD1IndAssemContig01331460|+|802	2.89034	0.5	0.967056	0.999141	2.53124	Active		UniRef90_A0A0C3CXE5|TmD3IndAssemContig0309171|+|1	5.51296	1.02796	0.588509	0.97008	2.42305	Post
UniRef90_A0A0C2Z0H8|TmD2IndAssemContig0604633|-|203	14.8145	0.5	2.35618	0.999698	4.88894	Active		UniRef90_A0A0C2XPZ5|Y23TmD1IndAssemContig00012103|-|9555	4.8554	0.271495	1.70384	0.999105	4.16059	Active		UniRef90_A0A0C3CXT7|TmD1IndAssemContig0678213|-|48918	1.91304	0.299801	0.566024	0.969465	2.67379	Post
UniRef90_A0A0C2Z3L6|Y23TmM1IndAssemContig01913793|+|103	2.35428	0.5	0.843993	0.998446	2.23528	Active		UniRef90_A0A0C2XS15|Y23TmD1IndAssemContig00082055|+|4900	6.43042	0.5	1.64641	0.999187	3.68491	Active		UniRef90_A0A0C3CY33|TmDContig00350901|-|60403	2.47452	0.5	0.574614	0.969637	2.30715	Post
UniRef90_A0A0C2Z5C3|Y23TmD1IndAssemContig00450757|-|2499	6.02506	0.5	1.67777	0.999745	3.59098	Active		UniRef90_A0A0C2XW78|Y23TmD2IndAssemContig00441932|+|34	3.38727	0.5	0.659922	0.994473	2.76012	Active		UniRef90_A0A0C3CY45|TmD1IndAssemContig0599369|+|461	3.82116	0.5	0.728426	0.978729	2.93401	Post
UniRef90_A0A0C2Z6D4|Y23TmM1IndAssemContig01941649|+|97	55.3016	0.5	6.74559	1	6.78925	Active		UniRef90_A0A0C2XZU5|Y23TmD1IndAssemContig00010564|+|7121	5.47994	0.5	1.5182	0.999275	3.45416	Active		UniRef90_A0A0C3CYB3|TmDContig01115897|-|1	2.28979	0.5	0.548061	0.969403	2.19522	Post
UniRef90_A0A0C2Z6Y9|TmMContig01517881|+|149	18.0742	0.35726	2.75043	1	5.66081	Active		UniRef90_A0A0C2Y299|Y23TmM1IndAssemContig00594349|-|221	57.9322	0.5	3.97494	1	6.85629	Active		UniRef90_A0A0C3CYC0|TmD1IndAssemContig0117533|-|14166	2.50751	0.5	0.579175	0.969773	2.32626	Post
UniRef90_A0A0C2Z6Y9|Y23TmM1IndAssemContig01377658|-|123	7.84438	0.5	2.22632	1	3.97166	Active		UniRef90_A0A0C2Y2E1|TmD1IndAssemContig0193569|-|208	5.2784	0.5	1.15569	0.999411	3.4001	Active		UniRef90_A0A0C3CZB4|TmD1IndAssemContig0071151|+|942	1.58652	0.228914	0.92817	0.988402	2.79298	Post
UniRef90_A0A0C2Z781|Y23TmD1IndAssemContig00090322|+|30721	3.6483	0.5	1.33492	0.999639	2.86722	Active		UniRef90_A0A0C2Y2E1|Y23TmM1IndAssemContig02039448|+|93	18.0694	0.730842	1.88656	0.999984	4.62784	Active		UniRef90_A0A0C3CZG3|TmDContig01397869|-|13870	3.53348	0.63571	0.596006	0.970358	2.47465	Post
UniRef90_A0A0C2Z959|Y23TmM1IndAssemContig00809970|-|454	3.63423	0.5	1.1751	0.99971	2.86165	Active		UniRef90_A0A0C2Y5K9|TmD2IndAssemContig0416721|-|13015	17.9062	0.5	2.67273	0.999037	5.16239	Active		UniRef90_A0A0C3CZH9|TmD1IndAssemContig0639682|-|11123	2.88148	0.583769	0.575707	0.969669	2.30334	Post
UniRef90_A0A0C2ZBV3|Y23TmD1IndAssemContig00289778|+|986	7.89746	0.312862	1.80885	0.999943	4.65779	Active		UniRef90_A0A0C2Y5K9|Y23TmD1IndAssemContig00830654|+|27	8.11631	0.5	1.69017	0.999083	4.02082	Active		UniRef90_A0A0C3CZW1|Y23TmD2IndAssemContig00733476|+|840	2.28979	0.5	0.548061	0.969403	2.19522	Post
UniRef90_A0A0C2ZES0|Y23TmD1IndAssemContig00159747|-|50	15.4538	0.5	2.09683	0.999564	4.94989	Active		UniRef90_A0A0C2Y9V0|Y23TmD1IndAssemContig00341188|-|5655	8.01246	0.5	1.56187	0.999522	4.00224	Active		UniRef90_A0A0C3D2F0|TmDContig01006718|+|57373	1.30107	0.193335	0.854718	0.98156	2.75052	Post
UniRef90_A0A0C2ZGB9|Y23TmM1IndAssemContig01499792|-|122	2.25041	0.5	0.816015	0.998176	2.17019	Active		UniRef90_A0A0C2YBD0|Y23TmD1IndAssemContig00718465|+|73518	4.30278	0.5	1.18429	0.999308	3.10527	Active		UniRef90_A0A0C3D2S9|TmD1IndAssemContig0506309|-|20002	6.00978	0.409627	0.939214	0.98889	3.87493	Post
UniRef90_A0A0C2ZYN8|TmD2IndAssemContig0352745|-|441	7.5989	0.5	1.93602	0.999994	3.92579	Active		UniRef90_A0A0C2YBE7|Y23TmM1IndAssemContig01252187|+|69	23.6827	0.5	1.6788	0.999078	5.56576	Active		UniRef90_A0A0C3D336|TmD1IndAssemContig0705618|-|60784	2.02918	0.5	0.8423	0.981165	2.02089	Post
UniRef90_A0A0C3A5V1|Y23TmM1IndAssemContig00121682|-|598	77.2986	0.5	3.39923	1	7.27237	Active		UniRef90_A0A0C2YC65|TmMContig01464487|-|86	2.31834	0.5	0.628184	0.99383	2.21309	Active		UniRef90_A0A0C3D4M0|TmD1IndAssemContig0582582|+|20482	3.53154	0.728476	0.689028	0.976581	2.27734	Post
UniRef90_A0A0C3AD58|Y23TmD1IndAssemContig00071621|+|3583	3.10063	0.5	0.976061	0.998954	2.63256	Active		UniRef90_A0A0C2YCU4|Y23TmM1IndAssemContig01687302|+|350	28.8688	0.5	1.97326	0.999907	5.85144	Active		UniRef90_A0A0C3D4Q2|TmDContig00304240|-|74311	15.8498	1.6884	1.22042	0.984698	3.23073	Post
UniRef90_A0A0C3AEM6|TmMContig02918212|+|325	4.76609	0.5	1.61168	0.999989	3.25281	Active		UniRef90_A0A0C2YD73|TmD2IndAssemContig0437884|-|352	27.5544	0.5	3.38687	1	5.78421	Active		UniRef90_A0A0C3D4Q2|TmDContig01061617|+|2623	11.1697	1.41726	0.864149	0.982249	2.97841	Post
UniRef90_A0A0C3AEW9|TmMContig01983408|+|1524	34.3407	0.5	3.8709	1	6.10185	Active		UniRef90_A0A0C2YD73|Y23TmM1IndAssemContig01009138|+|854	21.2103	0.5	3.00636	1	5.40669	Active		UniRef90_A0A0C3D5H7|TmD3IndAssemContig0580117|+|893	2.19132	0.5	0.533141	0.969731	2.1318	Post
UniRef90_A0A0C3AFW2|Y23TmD1IndAssemContig00895436|-|2847	8.41939	0.5	1.55634	0.999971	4.07372	Active		UniRef90_A0A0C2YFS5|TmD1IndAssemContig0097528|-|675	7.93943	0.5	1.84554	0.999794	3.98904	Active		UniRef90_A0A0C3D668|TmD3IndAssemContig0737351|+|45	4.27397	0.5	0.769341	0.980094	3.09558	Post
UniRef90_A0A0C3AG39|TmD1IndAssemContig0027203|+|753	4.4923	0.5	1.07397	0.999373	3.16745	Active		UniRef90_A0A0C2YHL2|Y23TmD1IndAssemContig00233332|-|13697	10.5691	0.5	2.19643	0.999996	4.40178	Active		UniRef90_A0A0C3D7H3|TmD1IndAssemContig0468357|-|1375	4.11664	0.518157	0.744636	0.979162	2.99001	Post
UniRef90_A0A0C3AG39|Y23TmD1IndAssemContig00214762|+|753	6.06626	0.5	1.08765	0.999465	3.60081	Active		UniRef90_A0A0C2YIH3|Y23TmD1IndAssemContig00155616|-|27317	4.25638	0.5	1.33455	0.999582	3.08963	Active		UniRef90_A0A0C3D7L0|TmD1IndAssemContig0285010|-|596	2.48406	0.5	0.575938	0.969676	2.3127	Post
UniRef90_A0A0C3AG75|Y23TmD1IndAssemContig00200275|+|4402	17.3114	0.5	3.21527	1	5.11365	Active		UniRef90_A0A0C2YIR5|Y23TmD1IndAssemContig00482276|-|6454	27.9087	0.5	1.60204	0.999512	5.80264	Active		UniRef90_A0A0C3D8K9|TmD5IndAssemContig0029444|+|335	2.36418	0.5	0.558969	0.969374	2.24134	Post
UniRef90_A0A0C3AG75|Y23TmD1IndAssemContig00990330|+|4804	12.8948	0.5	2.52609	1	4.68872	Active		UniRef90_A0A0C2YMU4|Y23TmD1IndAssemContig01077236|+|1232	23.4501	0.5	2.13495	0.999977	5.55152	Active		UniRef90_A0A0C3D9L7|TmD1IndAssemContig0611015|-|375	2.0883	0.341853	0.600504	0.970539	2.61088	Post
UniRef90_A0A0C3AG75|Y23TmM1IndAssemContig01071876|-|172	10.1454	0.5	2.17401	0.999992	4.34275	Active		UniRef90_A0A0C2YQL6|Y23TmD1IndAssemContig00463336|-|438	3.01581	0.340056	0.871056	0.998177	3.1487	Active		UniRef90_A0A0C3DA35|TmD3IndAssemContig0211005|-|118	3.78054	0.353337	1.00649	0.990959	3.41947	Post
UniRef90_A0A0C3AGT8|TmD1IndAssemContig0301106|+|0	3.04882	0.5	0.87386	0.998572	2.60825	Active		UniRef90_A0A0C2YZ47|Y23TmD1IndAssemContig00937564|-|21083	20.9082	0.5	2.04402	0.9995	5.386	Active		UniRef90_A0A0C3DA51|TmDContig01066732|+|33493	1.22221	0.28851	0.522671	0.970023	2.0828	Post
UniRef90_A0A0C3AGT8|TmD1IndAssemContig0434897|+|286	5.16105	0.5	1.02137	0.999272	3.36767	Active		UniRef90_A0A0C2YZA9|Y23TmD1IndAssemContig00243807|-|2458	12.2496	0.5	1.55791	0.999516	4.61466	Active		UniRef90_A0A0C3DAK0|TmD1IndAssemContig0858697|-|2035	3.60108	0.705819	0.592443	0.970224	2.35106	Post
UniRef90_A0A0C3AGT8|TmD1IndAssemContig0572190|-|109	2.55309	0.5	0.744583	0.995929	2.35224	Active		UniRef90_A0A0C2YZB8|Y23TmD1IndAssemContig00217271|+|7026	48.0583	0.5	2.70585	0.999351	6.58671	Active		UniRef90_A0A0C3DBS7|TmD3IndAssemContig0345669|+|0	6.1697	0.5	0.90593	0.986942	3.6252	Post
UniRef90_A0A0C3AGT8|TmD2IndAssemContig0142373|+|58	3.2024	0.5	1.01512	0.999229	2.67915	Active		UniRef90_A0A0C2Z0H8|TmD2IndAssemContig0604633|-|203	14.8145	0.5	2.05538	0.999549	4.88894	Active		UniRef90_A0A0C3DBW4|TmD2IndAssemContig0575930|+|10038	22.1366	3.36982	0.829924	0.981288	2.71569	Post
UniRef90_A0A0C3AGT8|TmD2IndAssemContig0805110|-|22	4.40244	0.831006	0.875876	0.998577	2.40537	Active		UniRef90_A0A0C2Z3L6|Y23TmM1IndAssemContig01913793|+|103	2.35428	0.5	0.769077	0.997973	2.23528	Active		UniRef90_A0A0C3DER8|TmD1IndAssemContig0483021|+|183	3.44876	0.5	0.691383	0.976755	2.78608	Post
UniRef90_A0A0C3AGT8|Y23TmM1IndAssemContig00574733|+|79	2.8888	0.595315	0.928587	0.998627	2.27875	Active		UniRef90_A0A0C2Z5C3|Y23TmD1IndAssemContig00450757|-|2499	6.02506	0.5	1.47483	0.999331	3.59098	Active		UniRef90_A0A0C3DEV2|TmD1IndAssemContig0175692|-|143647	1.04282	0.235273	0.550638	0.969397	2.14808	Post
UniRef90_A0A0C3AGT8|Y23TmM1IndAssemContig01388059|+|2	2.25518	0.5	0.899166	0.998625	2.17325	Active		UniRef90_A0A0C2Z6D4|Y23TmM1IndAssemContig01941649|+|97	55.3016	0.5	5.00583	1	6.78925	Active		UniRef90_A0A0C3DEX1|TmD1IndAssemContig0175692|+|68785	8.97616	1.75489	0.787302	0.981105	2.35471	Post
UniRef90_A0A0C3AH48|Y23TmD1IndAssemContig00862705|-|2	3.98756	0.5	1.2432	0.999521	2.99551	Active		UniRef90_A0A0C2Z6Y9|TmMContig01517881|+|149	18.0742	0.5	2.57379	0.999287	5.17586	Active		UniRef90_A0A0C3DHL5|TmD1IndAssemContig0384712|+|159	2.8564	0.5	0.624474	0.971735	2.5142	Post
UniRef90_A0A0C3AJN2|TmD1IndAssemContig0065013|+|278	11.2581	0.5	2.28801	0.999874	4.49289	Active		UniRef90_A0A0C2Z6Y9|Y23TmM1IndAssemContig01377658|-|123	7.84438	0.5	1.90292	0.999999	3.97166	Active		UniRef90_A0A0C3DHL5|TmD1IndAssemContig0497600|-|58427	2.8564	0.5	0.624474	0.971735	2.5142	Post
UniRef90_A0A0C3AJN2|TmD1IndAssemContig0584956|+|598	1.81554	0.415587	0.801809	0.997911	2.12718	Active		UniRef90_A0A0C2Z781|Y23TmD1IndAssemContig00090322|+|30721	3.6483	0.5	1.19613	0.999262	2.86722	Active		UniRef90_A0A0C3DHN1|TmD3IndAssemContig0577179|-|63	7.45351	1.38628	0.599226	0.970487	2.4267	Post
UniRef90_A0A0C3AJN2|TmDContig00083508|+|63	8.3106	0.406451	1.71767	0.999668	4.3538	Active		UniRef90_A0A0C2Z959|Y23TmM1IndAssemContig00809970|-|454	3.63423	0.5	1.05564	0.999681	2.86165	Active		UniRef90_A0A0C3DI92|TmDContig01129853|-|13031	159.488	6.70051	1.48839	0.981167	4.57303	Post
UniRef90_A0A0C3AJN2|TmDContig00220636|+|2	18.5393	0.5	3.60833	1	5.21251	Active		UniRef90_A0A0C2ZBV3|Y23TmD1IndAssemContig00289778|+|986	7.89746	0.479601	1.8692	0.999965	4.04148	Active		UniRef90_A0A0C3DID1|TmD1IndAssemContig0401586|+|247	5.93174	1.1549	0.757834	0.979573	2.36068	Post
UniRef90_A0A0C3AJN2|TmMContig01630506|+|260	6.40539	0.450018	1.77611	0.999957	3.83123	Active		UniRef90_A0A0C2ZES0|Y23TmD1IndAssemContig00159747|-|50	15.4538	0.5	1.87192	0.999968	4.94989	Active		UniRef90_A0A0C3DID1|TmD3IndAssemContig0575349|+|0	3.76986	0.416379	1.02648	0.990921	3.17854	Post
UniRef90_A0A0C3AJN2|Y23TmD1IndAssemContig00693196|+|3	3.75982	0.5	1.36019	0.999778	2.91066	Active		UniRef90_A0A0C2ZGB9|Y23TmM1IndAssemContig01499792|-|122	2.25041	0.5	0.7446	0.997152	2.17019	Active		UniRef90_A0A0C3DIG2|Y23TmD4IndAssemContig01039680|-|115	2.93941	0.5	0.634541	0.972398	2.55552	Post
UniRef90_A0A0C3AK42|Y23TmD1IndAssemContig00087480|+|4070	3.48064	0.5	1.03473	0.999296	2.79935	Active		UniRef90_A0A0C2ZYN8|TmD2IndAssemContig0352745|-|441	7.5989	0.5	1.68243	0.99907	3.92579	Active		UniRef90_A0A0C3DJA3|TmDContig01229615|-|2486	1.41319	0.32666	0.52274	0.970022	2.11309	Post
UniRef90_A0A0C3AKU6|Y23TmD1IndAssemContig00781613|+|2869	7.49332	0.531024	1.91057	0.999967	3.81876	Active		UniRef90_A0A0C3A5V1|Y23TmM1IndAssemContig00121682|-|598	77.2986	0.5	3.19542	1	7.27237	Active		UniRef90_A0A0C3DMR7|TmD1IndAssemContig0116744|-|569	1.81037	0.412321	0.524811	0.969968	2.13445	Post
UniRef90_A0A0C3ALT9|Y23TmD2IndAssemContig00148021|-|107	3.08094	0.5	0.690377	0.993752	2.62337	Active		UniRef90_A0A0C3AD58|Y23TmD1IndAssemContig00071621|+|3583	3.10063	0.5	0.882353	0.998248	2.63256	Active		UniRef90_A0A0C3DNM7|TmD1IndAssemContig0416562|+|6	4.30507	0.935778	0.553265	0.96939	2.2018	Post
UniRef90_A0A0C3APN5|Y23TmD1IndAssemContig00699469|+|611	7.89157	0.5	2.01957	0.999682	3.98031	Active		UniRef90_A0A0C3AEM6|TmMContig02918212|+|325	4.76609	0.5	1.42458	0.999851	3.25281	Active		UniRef90_A0A0C3DNY6|TmD1IndAssemContig0752427|-|33211	1.80689	0.121618	1.10419	0.982274	3.89308	Post
UniRef90_A0A0C3AQ19|Y23TmM1IndAssemContig00803076|+|783	11.6829	0.5	1.43884	0.999761	4.54632	Active		UniRef90_A0A0C3AEW9|TmMContig01983408|+|1524	34.3407	0.5	3.27162	1	6.10185	Active		UniRef90_A0A0C3DNY6|TmDContig00940760|+|52587	2.07237	0.5	0.567767	0.969493	2.05128	Post
UniRef90_A0A0C3AQZ6|Y23TmM1IndAssemContig00026995|-|464	8.12067	0.645712	1.70284	0.999681	3.65264	Active		UniRef90_A0A0C3AEW9|Y23TmD1IndAssemContig00914493|-|0	2.32617	0.5	0.714456	0.996082	2.21796	Active		UniRef90_A0A0C3DPM0|TmDContig00747352|-|0	17.7686	0.5	1.90555	0.987754	5.15126	Post
UniRef90_A0A0C3ARF2|Y23TmD1IndAssemContig00489151|+|19	7.79285	0.5	1.67674	0.999748	3.96215	Active		UniRef90_A0A0C3AFW2|Y23TmD1IndAssemContig00895436|-|2847	8.41939	0.5	1.38982	0.999813	4.07372	Active		UniRef90_A0A0C3DQE3|TmDContig00980400|+|2132	5.80257	0.5	0.882917	0.984436	3.53669	Post
UniRef90_A0A0C3AS03|TmD2IndAssemContig0701433|+|1016	5.06417	0.5	1.50769	0.999806	3.34033	Active		UniRef90_A0A0C3AG39|TmD1IndAssemContig0027203|+|753	4.4923	0.5	0.96678	0.999135	3.16745	Active		UniRef90_A0A0C3DQG8|Y23TmD3IndAssemContig00120454|-|2	4.90711	0.286623	0.979373	0.990146	4.09765	Post
UniRef90_A0A0C3AUF9|Y23TmM1IndAssemContig01227673|-|240	6.41046	0.5	1.73341	0.999778	3.68043	Active		UniRef90_A0A0C3AG39|Y23TmD1IndAssemContig00214762|+|753	6.06626	0.5	0.986517	0.999492	3.60081	Active		UniRef90_A0A0C3DRE7|TmD3IndAssemContig0182414|-|2789	3.02326	0.405813	0.967243	0.989801	2.89722	Post
UniRef90_A0A0C3AUY2|TmD1IndAssemContig0788938|+|2	3.33148	0.5	0.7392	0.995718	2.73616	Active		UniRef90_A0A0C3AG75|Y23TmD1IndAssemContig00200275|+|4402	17.3114	0.5	2.64188	0.999253	5.11365	Active		UniRef90_A0A0C3DRN4|TmD1IndAssemContig0580423|-|2325	13.9893	1.76923	0.967036	0.989795	2.98314	Post
UniRef90_A0A0C3AUY2|TmD2IndAssemContig0546808|-|1221	9.57354	0.5	1.56378	0.999978	4.25905	Active		UniRef90_A0A0C3AG75|Y23TmD1IndAssemContig00990330|+|4804	12.8948	0.5	2.15119	0.999991	4.68872	Active		UniRef90_A0A0C3DRT5|TmDContig00659235|+|10695	12.9351	0.685754	1.07898	0.985195	4.23745	Post
UniRef90_A0A0C3AUY2|Y23TmD1IndAssemContig00135543|+|30188	6.35721	0.5	1.91685	0.999975	3.66839	Active		UniRef90_A0A0C3AG75|Y23TmM1IndAssemContig01071876|-|172	10.1454	0.5	1.87679	0.999973	4.34275	Active		UniRef90_A0A0C3DSA3|Y23TmD3IndAssemContig00038808|+|176	2.16057	0.5	0.528363	0.969869	2.11141	Post
UniRef90_A0A0C3AWL2|TmD1IndAssemContig0701135|-|3886	2.09924	0.5	0.550983	0.986725	2.06987	Active		UniRef90_A0A0C3AGT8|TmD1IndAssemContig0159623|-|4	2.49082	0.5	0.665654	0.994623	2.31662	Active		UniRef90_A0A0C3DSA8|Y23TmD3IndAssemContig00094761|-|1095	2.28951	0.442249	0.692542	0.976841	2.37211	Post
UniRef90_A0A0C3AWS4|Y23TmD1IndAssemContig00135383|-|956	2.46412	0.0887557	1.62029	0.999985	4.79509	Active		UniRef90_A0A0C3AGT8|TmD1IndAssemContig0301106|+|0	3.04882	0.5	0.791309	0.998068	2.60825	Active		UniRef90_A0A0C3DSD6|TmDContig00432851|+|1778	3.29008	0.354432	0.747232	0.979231	3.21454	Post
UniRef90_A0A0C3AXM7|Y23TmD1IndAssemContig00943358|-|19564	20.1823	0.459603	2.30083	0.999784	5.45656	Active		UniRef90_A0A0C3AGT8|TmD1IndAssemContig0434897|+|286	5.16105	0.5	0.924631	0.998512	3.36767	Active		UniRef90_A0A0C3DVB7|TmD1IndAssemContig0341431|-|508	44.6478	0.5	1.60352	0.991344	6.48052	Post
UniRef90_A0A0C3AY42|Y23TmM1IndAssemContig01014390|+|487	9.96611	0.5	2.26646	0.999963	4.31703	Active		UniRef90_A0A0C3AGT8|TmD1IndAssemContig0572190|-|109	2.55309	0.5	0.677013	0.994924	2.35224	Active		UniRef90_A0A0C3DVV6|TmDContig00583327|-|706	6.74531	0.97088	0.767581	0.979998	2.79652	Post
UniRef90_A0A0C3AY83|Y23TmD1IndAssemContig00481739|+|1845	10.8776	0.5	2.34905	0.999688	4.44329	Active		UniRef90_A0A0C3AGT8|TmD2IndAssemContig0142373|+|58	3.2024	0.5	0.916604	0.998462	2.67915	Active		UniRef90_A0A0C3DWG4|TmD3IndAssemContig0283687|+|466	4.42187	0.413403	0.768398	0.980042	3.41904	Post
UniRef90_A0A0C3AZJ9|Y23TmD1IndAssemContig00135167|+|33626	10.5185	0.5	1.68652	0.999723	4.39485	Active		UniRef90_A0A0C3AGT8|TmD2IndAssemContig0805110|-|22	4.40244	0.5	1.10783	0.999495	3.1383	Active		UniRef90_A0A0C3DWK3|TmD1IndAssemContig0519714|+|21673	4.34986	0.664769	0.672342	0.975354	2.71004	Post
UniRef90_A0A0C3AZZ9|Y23TmD1IndAssemContig00205695|+|7320	5.61183	0.5	0.943116	0.998678	3.48847	Active		UniRef90_A0A0C3AGT8|Y23TmM1IndAssemContig00574733|+|79	2.8888	0.5	0.980048	0.999399	2.53047	Active		UniRef90_A0A0C3DZL8|TmD1IndAssemContig0448861|-|8065	10.977	0.257429	1.23816	0.986947	5.41416	Post
UniRef90_A0A0C3B009|TmD1IndAssemContig0838856|+|72	5.4658	0.839232	1.06082	0.999319	2.70329	Active		UniRef90_A0A0C3AGT8|Y23TmM1IndAssemContig01388059|+|2	2.25518	0.5	0.820952	0.998127	2.17325	Active		UniRef90_A0A0C3E0V1|TmD1IndAssemContig0376561|+|383	2.07529	0.5	0.857353	0.981725	2.05332	Post
UniRef90_A0A0C3B009|TmD2IndAssemContig0866372|-|75	4.45647	0.5	1.51563	0.99984	3.1559	Active		UniRef90_A0A0C3AH48|Y23TmD1IndAssemContig00862705|-|2	3.98756	0.5	1.1133	0.999472	2.99551	Active		UniRef90_A0A0C3E1B5|TmD1IndAssemContig0088908|+|190563	2.29913	0.5	0.549447	0.9694	2.20109	Post
UniRef90_A0A0C3B009|Y23TmD1IndAssemContig00420700|+|666	3.1219	0.5	1.24996	0.999543	2.64242	Active		UniRef90_A0A0C3AJN2|TmD1IndAssemContig0065013|+|278	11.2581	0.5	1.96894	0.99992	4.49289	Active		UniRef90_A0A0C3E1I3|TmD1IndAssemContig0130184|-|20	2.29517	0.5	0.636955	0.972575	2.1986	Post
UniRef90_A0A0C3B009|Y23TmD1IndAssemContig00508311|+|152	9.25702	0.5	1.61336	0.999988	4.21055	Active		UniRef90_A0A0C3AJN2|TmDContig00083508|+|63	8.3106	0.5	1.50991	0.999218	4.05495	Active		UniRef90_A0A0C3E258|TmD3IndAssemContig0425806|+|698	2.60808	0.535351	0.745186	0.979176	2.28443	Post
UniRef90_A0A0C3B0A1|Y23TmD3IndAssemContig00455978|-|247	2.64516	0.5	0.634243	0.992195	2.40335	Active		UniRef90_A0A0C3AJN2|TmDContig00220636|+|2	18.5393	0.5	2.87776	1	5.21251	Active		UniRef90_A0A0C3E516|TmD2IndAssemContig0576040|-|1	2.20918	0.432947	0.877517	0.983758	2.35125	Post
UniRef90_A0A0C3B2C9|Y23TmD1IndAssemContig00167521|-|6623	42.4648	0.5	5.57989	1	6.40819	Active		UniRef90_A0A0C3AJN2|TmMContig01630506|+|260	6.40539	0.5	1.55992	0.999519	3.67929	Active		UniRef90_A0A0C3F508|Y23TmM1IndAssemContig01431536|+|1123	2.39828	0.5	0.56387	0.96943	2.262	Post
UniRef90_A0A0C3B2P8|Y23TmD1IndAssemContig00097181|-|5129	11.7734	0.5	1.78698	0.999958	4.55746	Active		UniRef90_A0A0C3AJN2|Y23TmD1IndAssemContig00693196|+|3	3.75982	0.5	1.21714	0.999359	2.91066	Active		UniRef90_A0A0C3FA35|Y23TmM1IndAssemContig00386707|+|4	2.31501	0.5	0.551793	0.969394	2.21102	Post
UniRef90_A0A0C3B459|Y23TmD1IndAssemContig00263167|+|9707	2.20313	0.406984	0.801031	0.997886	2.43651	Active		UniRef90_A0A0C3AK42|Y23TmD1IndAssemContig00087480|+|4070	3.48064	0.5	0.932695	0.998561	2.79935	Active		UniRef90_A0A0C3FF58|Y23TmD2IndAssemContig00660582|-|171	2.31979	0.5	0.552496	0.969392	2.21399	Post
UniRef90_A0A0C3B675|TmD1IndAssemContig0829659|-|39	27.8052	0.5	3.4173	1	5.79729	Active		UniRef90_A0A0C3AKU6|Y23TmD1IndAssemContig00781613|+|2869	7.49332	0.5	1.70784	0.999112	3.90561	Active		UniRef90_A0A0C3FGI6|Y23TmM1IndAssemContig00939067|+|146	2.57637	0.5	0.58853	0.970081	2.36534	Post
UniRef90_A0A0C3B675|TmDContig00005656|-|355	7.38902	0.5	2.03916	0.999436	3.88538	Active		UniRef90_A0A0C3AL15|Y23TmD2IndAssemContig00445737|-|60490	3.92629	0.5	0.710872	0.995968	2.97317	Active		UniRef90_A0A0C3FPW1|Y23TmD1IndAssemContig00684428|-|69	2.52009	0.5	0.5809	0.969825	2.33348	Post
UniRef90_A0A0C3B675|Y23TmD1IndAssemContig00013078|+|3841	2.80025	0.5	1.19745	0.999657	2.48556	Active		UniRef90_A0A0C3ALT9|Y23TmD2IndAssemContig00148021|-|107	3.08094	0.5	0.627845	0.993829	2.62337	Active		UniRef90_A0A0C3FX33|Y23TmD2IndAssemContig00628209|-|297	2.33115	0.5	0.554162	0.969387	2.22104	Post
UniRef90_A0A0C3B675|Y23TmD1IndAssemContig00028156|+|45	3.41114	0.5	1.33104	0.999618	2.77026	Active		UniRef90_A0A0C3AMH0|Y23TmD2IndAssemContig00940462|-|1101	2.23399	0.5	0.740643	0.997005	2.15962	Active		UniRef90_A0A0C3GA00|TmD1IndAssemContig0099384|-|29077	13.0563	0.502448	1.26571	0.989228	4.69963	Post
UniRef90_A0A0C3B675|Y23TmD1IndAssemContig00410962|+|6628	17.1097	0.5	2.84366	1	5.09674	Active		UniRef90_A0A0C3APN5|Y23TmD1IndAssemContig00699469|+|611	7.89157	0.5	1.74749	0.998819	3.98031	Active		UniRef90_A0A0C3GDG3|TmM3IndAssemContig01403655|-|223	2.36418	0.5	0.558969	0.969374	2.24134	Post
UniRef90_A0A0C3B675|Y23TmD1IndAssemContig00998465|+|360	5.57865	0.5	1.36626	0.999811	3.47992	Active		UniRef90_A0A0C3AQ19|Y23TmM1IndAssemContig00803076|+|783	11.6829	0.5	1.31976	0.999612	4.54632	Active		UniRef90_A0A0C3GDZ7|Y23TmD3IndAssemContig00984348|+|77	2.02591	0.5	0.506716	0.970326	2.01857	Post
UniRef90_A0A0C3B747|TmDContig00277292|+|4253	43.2467	0.953911	3.13262	1	5.50259	Active		UniRef90_A0A0C3AQZ6|Y23TmM1IndAssemContig00026995|-|464	8.12067	0.5	1.74189	0.998901	4.0216	Active		UniRef90_A0A0C3GER6|TmD1IndAssemContig0650817|+|179	2.18034	0.5	0.531441	0.969781	2.12455	Post
UniRef90_A0A0C3B9E5|Y23TmD1IndAssemContig00235712|-|16051	30.6364	0.585811	3.86942	1	5.70867	Active		UniRef90_A0A0C3ARF2|Y23TmD1IndAssemContig00489151|+|19	7.79285	0.5	1.481	0.999306	3.96215	Active		UniRef90_A0A0C3GHA7|TmM2IndAssemContig00438706|-|27	2.90558	0.5	0.630468	0.972118	2.53882	Post
UniRef90_A0A0C3BAG1|Y23TmM1IndAssemContig01297010|-|1617	22.5118	0.5	4.12553	1	5.49261	Active		UniRef90_A0A0C3AS03|TmD2IndAssemContig0701433|+|1016	5.06417	0.5	1.3355	0.999586	3.34033	Active		UniRef90_A0A0C3GN27|TmD1IndAssemContig0555820|-|600	2.52009	0.5	0.5809	0.969825	2.33348	Post
UniRef90_A0A0C3BAQ8|Y23TmD1IndAssemContig00662529|+|16407	3.88073	0.5	1.06048	0.999318	2.95633	Active		UniRef90_A0A0C3AUF9|Y23TmM1IndAssemContig01227673|-|240	6.41046	0.5	1.52003	0.999287	3.68043	Active		UniRef90_A0A0C3GN69|Y23TmD3IndAssemContig00791630|-|1539	1.85578	0.449473	0.721849	0.978472	2.04572	Post
UniRef90_A0A0C3BB31|TmD1IndAssemContig0036825|-|2	12.397	0.5	1.77445	0.999957	4.63192	Active		UniRef90_A0A0C3AUY2|TmD1IndAssemContig0788938|+|2	3.33148	0.5	0.671685	0.994782	2.73616	Active		UniRef90_A0A0C3GP96|TmD1IndAssemContig0439756|+|2556	6.1035	0.592889	1.42903	0.98277	3.3638	Post
UniRef90_A0A0C3BBY0|Y23TmD1IndAssemContig00067686|-|4678	1.5973	0.347783	0.690617	0.993761	2.19938	Active		UniRef90_A0A0C3AUY2|TmD2IndAssemContig0546808|-|1221	9.57354	0.5	1.40513	0.999861	4.25905	Active		UniRef90_A0A0C3GPB1|TmD1IndAssemContig0726451|+|3019	2.08715	0.5	0.516711	0.970165	2.06153	Post
UniRef90_A0A0C3BDD9|TmD2IndAssemContig0216878|-|144	3.10311	0.5	0.724081	0.995132	2.63371	Active		UniRef90_A0A0C3AUY2|Y23TmD1IndAssemContig00135543|+|30188	6.35721	0.5	1.66656	0.99912	3.66839	Active		UniRef90_A0A0C3GPF7|TmDContig00999401|+|2996	14.7267	2.76921	0.662353	0.974567	2.41089	Post
UniRef90_A0A0C3BDD9|Y23TmM1IndAssemContig00472019|-|315	2.16672	0.5	0.603055	0.99085	2.11551	Active		UniRef90_A0A0C3AV21|Y23TmD1IndAssemContig00880304|-|1669	3.2767	0.423429	1.08299	0.999603	2.95205	Active		UniRef90_A0A0C3GPT1|TmD1IndAssemContig0311008|+|2387	2.50751	0.5	0.579175	0.969773	2.32626	Post
UniRef90_A0A0C3BDQ2|Y23TmD1IndAssemContig00002109|-|3839	4.76312	0.5	1.2157	0.999593	3.25191	Active		UniRef90_A0A0C3AWL2|TmD1IndAssemContig0701135|-|3886	2.09924	0.5	0.502826	0.990861	2.06987	Active		UniRef90_A0A0C3GPT2|TmD1IndAssemContig0309850|+|350	981.3	197.724	2.20882	0.972525	2.31121	Post
UniRef90_A0A0C3BFJ8|Y23TmD1IndAssemContig00087480|+|7242	3.60407	0.5	0.735611	0.995578	2.84963	Active		UniRef90_A0A0C3AWS4|Y23TmD1IndAssemContig00135383|-|956	2.46412	0.349696	0.819395	0.99813	2.8169	Active		UniRef90_A0A0C3GQW9|TmD1IndAssemContig0575557|-|1750	3.57983	0.5	0.704809	0.977646	2.83989	Post
UniRef90_A0A0C3BFL9|TmD2IndAssemContig0642815|-|515	3.75678	0.526252	1.01068	0.999198	2.83567	Active		UniRef90_A0A0C3AXM7|Y23TmD1IndAssemContig00943358|-|19564	20.1823	0.5	2.11157	0.999917	5.33502	Active		UniRef90_A0A0C3GR83|TmD1IndAssemContig0694262|+|61543	2.71922	0.64799	0.517548	0.970145	2.06915	Post
UniRef90_A0A0C3BGH1|TmDContig01006835|-|1	7.29635	0.5	1.02615	0.999288	3.86717	Active		UniRef90_A0A0C3AY42|Y23TmM1IndAssemContig01014390|+|487	9.96611	1.22402	1.08357	0.9996	3.02541	Active		UniRef90_A0A0C3GRE9|TmD1IndAssemContig0681936|-|0	6.51792	0.5	0.92656	0.988325	3.70441	Post
UniRef90_A0A0C3BGT6|Y23TmD2IndAssemContig00278043|+|47	2.2322	0.5	0.572884	0.988671	2.15847	Active		UniRef90_A0A0C3AY83|Y23TmD1IndAssemContig00481739|+|1845	10.8776	0.5	2.00839	0.999657	4.44329	Active		UniRef90_A0A0C3GT40|TmD1IndAssemContig0003287|+|2	2.36647	0.5	0.559301	0.969373	2.24274	Post
UniRef90_A0A0C3BIZ9|TmD2IndAssemContig0230834|+|444	3.91918	0.5	0.780651	0.99723	2.97055	Active		UniRef90_A0A0C3AZJ9|Y23TmD1IndAssemContig00135167|+|33626	10.5185	0.5	1.51073	0.999223	4.39485	Active		UniRef90_A0A0C3GU40|TmD3IndAssemContig0817253|+|350	7.77877	0.272808	1.09509	0.98326	4.83358	Post
UniRef90_A0A0C3BJB4|TmD1IndAssemContig0116537|-|602	2.36546	0.381195	0.893836	0.998625	2.63352	Active		UniRef90_A0A0C3AZZ9|Y23TmD1IndAssemContig00205695|+|7320	5.61183	0.5	0.860449	0.99811	3.48847	Active		UniRef90_A0A0C3GU56|TmD1IndAssemContig0184048|-|803	3.27438	0.788214	0.795529	0.98145	2.05456	Post
UniRef90_A0A0C3BJB4|Y23TmD1IndAssemContig00349915|-|2166	5.22464	0.511764	1.36828	0.999823	3.35178	Active		UniRef90_A0A0C3B009|TmD1IndAssemContig0838856|+|72	5.4658	0.5	1.34272	0.999619	3.45043	Active		UniRef90_A0A0C3GU92|TmDContig01080461|+|160	2.45604	0.392228	0.634621	0.972404	2.64657	Post
UniRef90_A0A0C3BJB4|Y23TmD1IndAssemContig00552466|+|1881	3.21727	0.381667	1.11874	0.999644	3.07545	Active		UniRef90_A0A0C3B009|TmD2IndAssemContig0866372|-|75	4.45647	0.5	1.34536	0.999631	3.1559	Active		UniRef90_A0A0C3GUD3|TmD1IndAssemContig0115921|+|45911	1.91817	0.391397	0.532891	0.969738	2.29303	Post
UniRef90_A0A0C3BJM0|TmD2IndAssemContig0031026|+|8325	15.9873	0.463009	2.65303	1	5.10975	Active		UniRef90_A0A0C3B009|Y23TmD1IndAssemContig00420700|+|666	3.1219	0.5	1.12727	0.999449	2.64242	Active		UniRef90_A0A0C3GUD3|TmD3IndAssemContig0751764|-|207	8.48593	1.03454	0.856959	0.9817	3.03608	Post
UniRef90_A0A0C3BJM0|Y23TmD1IndAssemContig00370539|+|558	13.4007	0.454373	2.51561	1	4.88229	Active		UniRef90_A0A0C3B009|Y23TmD1IndAssemContig00508311|+|152	9.25702	0.5	1.44209	0.99964	4.21055	Active		UniRef90_A0A0C3GV59|TmD1IndAssemContig0213225|-|19040	1.55582	0.387509	0.495578	0.970365	2.00537	Post
UniRef90_A0A0C3BK66|TmMContig00623831|-|313	3.53188	0.5	1.38139	0.999816	2.82043	Active		UniRef90_A0A0C3B0A1|Y23TmD3IndAssemContig00455978|-|247	2.64516	0.5	0.577256	0.993245	2.40335	Active		UniRef90_A0A0C3GVM0|Y23TmD3IndAssemContig00260633|+|586	35.9848	0.5	1.53511	0.988636	6.16932	Post
UniRef90_A0A0C3BKS2|Y23TmD1IndAssemContig00223653|-|4272	2.7012	0.505076	0.917193	0.998626	2.41903	Active		UniRef90_A0A0C3B2C9|Y23TmD1IndAssemContig00167521|-|6623	42.4648	0.5	4.26414	1	6.40819	Active		UniRef90_A0A0C3GVT5|TmD1IndAssemContig0069784|-|2	5.32149	1.06831	0.58696	0.970025	2.3165	Post
UniRef90_A0A0C3BLK3|Y23TmD1IndAssemContig00276840|+|2777	2.50549	0.285111	0.859789	0.998534	3.1355	Active		UniRef90_A0A0C3B2P8|Y23TmD1IndAssemContig00097181|-|5129	11.7734	0.5	1.60055	0.999524	4.55746	Active		UniRef90_A0A0C3GWP7|TmD1IndAssemContig0175692|-|100087	5.46248	1.1694	0.758345	0.979593	2.22379	Post
UniRef90_A0A0C3BLP2|Y23TmD1IndAssemContig00081624|+|26661	10.1237	0.5	2.11454	0.999727	4.33967	Active		UniRef90_A0A0C3B459|Y23TmD1IndAssemContig00263167|+|9707	2.20313	0.451209	0.716765	0.996156	2.28769	Active		UniRef90_A0A0C3GXF1|TmD1IndAssemContig0181797|-|0	2.19151	0.5	0.894161	0.985781	2.13193	Post
UniRef90_A0A0C3BLR4|Y23TmM1IndAssemContig00082476|+|497	11.7999	0.5	1.94236	0.999993	4.56071	Active		UniRef90_A0A0C3B669|TmDContig00704147|-|919	4.0717	0.815294	1.02268	0.999703	2.32024	Active		UniRef90_A0A0C3GXK2|TmD1IndAssemContig0315113|-|1	2.48251	0.5	0.777074	0.980533	2.3118	Post
UniRef90_A0A0C3BMX0|TmD2IndAssemContig0083648|-|35191	3.63618	0.476854	1.29523	0.999634	2.9308	Active		UniRef90_A0A0C3B675|TmD1IndAssemContig0829659|-|39	27.8052	0.5	2.9137	1	5.79729	Active		UniRef90_A0A0C3GXT9|TmD4IndAssemContig0311294|-|180	2.52009	0.5	0.5809	0.969825	2.33348	Post
UniRef90_A0A0C3BMX0|Y23TmD1IndAssemContig00764338|+|3011	3.51921	0.581263	0.906319	0.998625	2.59799	Active		UniRef90_A0A0C3B675|TmDContig00005656|-|355	7.38902	0.5	1.7612	0.998613	3.88538	Active		UniRef90_A0A0C3GXW8|TmD1IndAssemContig0471755|-|11035	2.07457	0.5	0.514678	0.970211	2.05281	Post
UniRef90_A0A0C3BMX0|Y23TmD1IndAssemContig00772184|+|11787	6.31461	0.5	1.76983	0.999957	3.65869	Active		UniRef90_A0A0C3B675|Y23TmD1IndAssemContig00013078|+|3841	2.80025	0.5	1.08491	0.999594	2.48556	Active		UniRef90_A0A0C3GY13|TmD1IndAssemContig0754726|+|1321	2.2048	0.5	0.535217	0.969669	2.14065	Post
UniRef90_A0A0C3BNC1|Y23TmM1IndAssemContig01650869|+|484	61.5353	0.5	7.45921	1	6.94334	Active		UniRef90_A0A0C3B675|Y23TmD1IndAssemContig00028156|+|45	3.41114	0.5	1.19559	0.999264	2.77026	Active		UniRef90_A0A0C3GYE6|TmD1IndAssemContig0644195|-|3	2.00254	0.5	0.502833	0.970363	2.00183	Post
UniRef90_A0A0C3BNC1|Y23TmM1IndAssemContig01898315|-|492	4.54069	0.5	1.016	0.999235	3.18291	Active		UniRef90_A0A0C3B675|Y23TmD1IndAssemContig00410962|+|6628	17.1097	0.5	2.41249	0.999997	5.09674	Active		UniRef90_A0A0C3GZN3|Y23TmD3IndAssemContig00053896|-|660	2.23699	0.5	0.720064	0.978405	2.16156	Post
UniRef90_A0A0C3BNE0|Y23TmD1IndAssemContig00552795|-|54960	32.7317	3.32353	1.67427	0.999754	3.2999	Active		UniRef90_A0A0C3B675|Y23TmD1IndAssemContig00998465|+|360	5.57865	0.5	1.21759	0.999362	3.47992	Active		UniRef90_A0A0C3GZS2|TmD3IndAssemContig0296187|+|323	2.12659	0.482671	0.683094	0.976159	2.13943	Post
UniRef90_A0A0C3BNJ1|Y23TmM1IndAssemContig01206368|-|163	5.02271	0.5	0.918586	0.998626	3.32847	Active		UniRef90_A0A0C3B747|TmDContig00277292|+|4253	43.2467	0.5	3.42318	1	6.43452	Active		UniRef90_A0A0C3H0D2|TmD1IndAssemContig0428163|+|4584	1.0785	0.230248	0.571694	0.969558	2.22777	Post
UniRef90_A0A0C3BNS7|TmD1IndAssemContig0109504|+|3666	13.3972	0.5	2.47726	1	4.74385	Active		UniRef90_A0A0C3B9E5|Y23TmD1IndAssemContig00235712|-|16051	30.6364	0.5	3.37471	1	5.93717	Active		UniRef90_A0A0C3H0G3|TmD1IndAssemContig0157733|+|18587	37.4608	5.08325	1.43818	0.981393	2.88156	Post
UniRef90_A0A0C3BNW1|TmD1IndAssemContig0532400|+|22317	18.2819	0.5	3.05379	1	5.19234	Active		UniRef90_A0A0C3BAG1|Y23TmM1IndAssemContig01297010|-|1617	22.5118	0.5	3.20774	1	5.49261	Active		UniRef90_A0A0C3H1E5|TmD2IndAssemContig0217553|-|18765	8.01961	0.402514	1.05303	0.988762	4.31642	Post
UniRef90_A0A0C3BP24|Y23TmD1IndAssemContig00147641|-|643	3.7718	0.5	0.931783	0.998627	2.91525	Active		UniRef90_A0A0C3BAQ8|Y23TmD1IndAssemContig00662529|+|16407	3.88073	0.5	0.954442	0.998889	2.95633	Active		UniRef90_A0A0C3H1E5|TmDContig00404022|-|0	16.8614	1.60755	1.02503	0.990956	3.39079	Post
UniRef90_A0A0C3BQA7|Y23TmD1IndAssemContig00615411|+|853	6.95857	0.300134	1.45095	0.99975	4.53511	Active		UniRef90_A0A0C3BB31|TmD1IndAssemContig0036825|-|2	12.397	0.5	1.59618	0.999558	4.63192	Active		UniRef90_A0A0C3H1E6|TmD3IndAssemContig0064034|-|37	13.0248	0.186443	1.43733	0.98152	6.12639	Post
UniRef90_A0A0C3BR41|Y23TmD1IndAssemContig00586625|+|1983	471.365	0.5	8.23956	1	9.8807	Active		UniRef90_A0A0C3BBY0|Y23TmD1IndAssemContig00067686|-|4678	1.5973	0.184632	0.934116	0.99857	3.11291	Active		UniRef90_A0A0C3H1J2|TmDContig01250826|-|48733	2.94077	0.5	0.634705	0.97241	2.5562	Post
UniRef90_A0A0C3BRT8|Y23TmD1IndAssemContig00907374|+|106	8.19313	0.5	1.38055	0.999817	4.03442	Active		UniRef90_A0A0C3BDD9|TmD2IndAssemContig0216878|-|144	3.10311	0.5	0.65784	0.994419	2.63371	Active		UniRef90_A0A0C3H1M5|TmDContig00285964|+|13423	1.88487	0.46005	0.659755	0.974362	2.0346	Post
UniRef90_A0A0C3BSB0|Y23TmD1IndAssemContig00915436|+|7648	19.2851	0.444699	3.09458	1	5.43852	Active		UniRef90_A0A0C3BDD9|Y23TmM1IndAssemContig00472019|-|315	2.16672	0.5	0.550121	0.992345	2.11551	Active		UniRef90_A0A0C3H267|TmD1IndAssemContig0500847|-|87453	1.39739	0.282571	0.485331	0.970268	2.30606	Post
UniRef90_A0A0C3BSV1|TmD2IndAssemContig0077580|-|223	3.5299	0.5	1.06318	0.999321	2.81963	Active		UniRef90_A0A0C3BDQ2|Y23TmD1IndAssemContig00002109|-|3839	4.76312	0.5	1.0887	0.999578	3.25191	Active		UniRef90_A0A0C3H267|TmD2IndAssemContig0546461|-|87456	1.20754	0.190504	0.577139	0.969711	2.66417	Post
UniRef90_A0A0C3BSV1|Y23TmD1IndAssemContig00133343|-|2298	4.45829	0.5	1.25468	0.999558	3.15649	Active		UniRef90_A0A0C3BFJ8|Y23TmD1IndAssemContig00087480|+|7242	3.60407	0.5	0.669409	0.994722	2.84963	Active		UniRef90_A0A0C3H267|TmD3IndAssemContig0901406|+|1994	1.26869	0.113363	0.840315	0.981139	3.48432	Post
UniRef90_A0A0C3BT91|Y23TmM1IndAssemContig00638103|-|514	3.19005	0.5	1.08226	0.999429	2.67358	Active		UniRef90_A0A0C3BFL9|TmD2IndAssemContig0642815|-|515	3.75678	0.5	0.932301	0.998559	2.9095	Active		UniRef90_A0A0C3H2S9|TmDContig00413573|-|87183	3.32888	0.730926	0.58812	0.970066	2.18724	Post
UniRef90_A0A0C3BTE2|Y23TmD1IndAssemContig00545082|-|502	17.7664	0.5	1.3485	0.999714	5.15108	Active		UniRef90_A0A0C3BGH1|TmDContig01006835|-|1	7.29635	0.5	0.942692	0.998655	3.86717	Active		UniRef90_A0A0C3H2T8|TmD1IndAssemContig0255596|-|212	3.34752	0.5	0.6807	0.975994	2.74309	Post
UniRef90_A0A0C3BUC0|TmD1IndAssemContig0222062|+|5	3.48582	0.5	1.29714	0.999632	2.8015	Active		UniRef90_A0A0C3BGT6|Y23TmD2IndAssemContig00278043|+|47	2.2322	0.5	0.522353	0.991459	2.15847	Active		UniRef90_A0A0C3H360|TmD1IndAssemContig0778853|+|17190	2.59576	0.5	0.591124	0.970175	2.37616	Post
UniRef90_A0A0C3BUL7|Y23TmM1IndAssemContig00955917|-|84	3.79968	0.5	1.11958	0.999647	2.92588	Active		UniRef90_A0A0C3BIZ9|TmD2IndAssemContig0230834|+|444	3.91918	0.5	0.71024	0.995948	2.97055	Active		UniRef90_A0A0C3H3G0|TmDContig01313988|+|37649	2.06607	0.5	0.5133	0.970242	2.04689	Post
UniRef90_A0A0C3BUU1|Y23TmM1IndAssemContig01506651|+|2	8.67653	0.631268	1.28286	0.999652	3.78079	Active		UniRef90_A0A0C3BJB4|TmD1IndAssemContig0116537|-|602	2.36546	0.5	0.792655	0.998074	2.24212	Active		UniRef90_A0A0C3H4S5|TmDContig00589259|+|906	1.84992	0.356089	0.576682	0.969698	2.37715	Post
UniRef90_A0A0C3BVB1|Y23TmM1IndAssemContig00426871|+|1	4.40555	0.5	1.27217	0.999616	3.13932	Active		UniRef90_A0A0C3BJB4|Y23TmD1IndAssemContig00349915|-|2166	5.22464	0.5	1.22864	0.999451	3.38533	Active		UniRef90_A0A0C3H5L0|TmD1IndAssemContig0003568|-|48894	1.97233	0.355182	0.578474	0.969751	2.47327	Post
UniRef90_A0A0C3BVH6|Y23TmM1IndAssemContig01798202|+|1	2.39178	0.5	1.03862	0.999299	2.25808	Active		UniRef90_A0A0C3BJB4|Y23TmD1IndAssemContig00552466|+|1881	3.21727	0.5	1.0425	0.999705	2.68584	Active		UniRef90_A0A0C3H637|TmD4IndAssemContig0697367|-|311	2.84708	0.573246	0.784816	0.980963	2.31225	Post
UniRef90_A0A0C3BVJ9|Y23TmD1IndAssemContig00281814|-|1891	119.173	0.422657	3.05423	1	8.13935	Active		UniRef90_A0A0C3BJM0|TmD2IndAssemContig0031026|+|8325	15.9873	0.5	2.2683	0.99957	4.99886	Active		UniRef90_A0A0C3H663|TmDContig01403155|-|20	1.73379	0.404445	0.718799	0.978358	2.09992	Post
UniRef90_A0A0C3BW50|Y23TmD1IndAssemContig00299954|-|3591	2.74954	0.316794	0.951914	0.998752	3.11757	Active		UniRef90_A0A0C3BJM0|Y23TmD1IndAssemContig00370539|+|558	13.4007	0.5	2.15354	0.999993	4.74424	Active		UniRef90_A0A0C3H6L0|TmD1IndAssemContig0015048|-|341	2.44915	0.5	0.571071	0.969548	2.29228	Post
UniRef90_A0A0C3BXB2|TmDContig00239181|-|4487	3.22132	0.623504	0.975764	0.998952	2.36918	Active		UniRef90_A0A0C3BK66|TmMContig00623831|-|313	3.53188	0.5	1.23856	0.99953	2.82043	Active		UniRef90_A0A0C3H6L8|TmD1IndAssemContig0282024|+|0	12.4445	0.396358	1.95271	0.969128	4.97256	Post
UniRef90_A0A0C3BYS6|TmD2IndAssemContig0279504|-|1807	4.10012	0.245502	1.60524	0.999991	4.06186	Active		UniRef90_A0A0C3BKS2|Y23TmD1IndAssemContig00223653|-|4272	2.7012	0.5	0.836834	0.998096	2.4336	Active		UniRef90_A0A0C3H6Q1|TmD1IndAssemContig0612135|+|29772	2.2454	0.5	0.910718	0.987364	2.16697	Post
UniRef90_A0A0C3BYY4|Y23TmD1IndAssemContig00572788|-|1291	5.47215	0.5	1.04745	0.999307	3.45211	Active		UniRef90_A0A0C3BLK3|Y23TmD1IndAssemContig00276840|+|2777	2.50549	0.5	0.996405	0.99955	2.32509	Active		UniRef90_A0A0C3H7H1|TmD1IndAssemContig0474568|-|303	2.04991	0.5	0.510664	0.970288	2.03556	Post
UniRef90_A0A0C3BYY4|Y23TmM1IndAssemContig00887888|-|35	4.13404	0.5	0.800903	0.997882	3.04755	Active		UniRef90_A0A0C3BLP2|Y23TmD1IndAssemContig00081624|+|26661	10.1237	0.5	1.83314	0.999609	4.33967	Active		UniRef90_A0A0C3H7L3|TmD3IndAssemContig0749765|-|2	2.25136	0.439045	0.686365	0.976389	2.35835	Post
UniRef90_A0A0C3BZ16|TmD2IndAssemContig0158521|+|187	8.87496	0.525147	1.5333	0.999918	4.07895	Active		UniRef90_A0A0C3BLR4|Y23TmM1IndAssemContig00082476|+|497	11.7999	0.5	1.72045	0.999133	4.56071	Active		UniRef90_A0A0C3H7M3|TmDContig01342936|-|5361	2.62545	0.5	0.595066	0.970322	2.39257	Post
UniRef90_A0A0C3BZ16|TmDContig00084421|+|44	5.35063	0.5	1.41073	0.999788	3.41971	Active		UniRef90_A0A0C3BMX0|Y23TmD1IndAssemContig00764338|+|3011	3.51921	0.5	0.913681	0.998444	2.81525	Active		UniRef90_A0A0C3H848|Y23TmD3IndAssemContig00237068|-|51	7.22347	0.487544	0.97233	0.989945	3.88909	Post
UniRef90_A0A0C3BZ16|Y23TmM1IndAssemContig00201470|+|1469	3.97163	0.5	1.44705	0.999754	2.98973	Active		UniRef90_A0A0C3BMX0|Y23TmD1IndAssemContig00772184|+|11787	6.31461	0.5	1.54921	0.999495	3.65869	Active		UniRef90_A0A0C3H8H0|TmD1IndAssemContig0486118|+|3	10.7219	0.581174	1.09647	0.983111	4.20545	Post
UniRef90_A0A0C3BZC5|Y23TmM1IndAssemContig00690252|+|39	2.19119	0.5	0.68734	0.993629	2.13172	Active		UniRef90_A0A0C3BNC1|Y23TmM1IndAssemContig01650869|+|484	61.5353	0.5	5.41292	1	6.94334	Active		UniRef90_A0A0C3H941|Y23TmD4IndAssemContig00005268|-|74	2.15276	0.5	0.52714	0.969904	2.10619	Post
UniRef90_A0A0C3BZM8|TmD2IndAssemContig0604520|-|357	3.30121	0.663597	0.60793	0.991057	2.31461	Active		UniRef90_A0A0C3BNC1|Y23TmM1IndAssemContig01898315|-|492	4.54069	0.5	0.917072	0.998465	3.18291	Active		UniRef90_A0A0C3H9R8|TmD1IndAssemContig0617236|-|2568	2.28784	0.339604	0.630168	0.972098	2.75206	Post
UniRef90_A0A0C3BZM8|Y23TmD1IndAssemContig00965986|-|602	3.33501	0.5	0.859853	0.998535	2.73769	Active		UniRef90_A0A0C3BNE0|Y23TmD1IndAssemContig00552795|-|54960	32.7317	0.5	2.74135	0.999837	6.03262	Active		UniRef90_A0A0C3HAK5|Y23TmD3IndAssemContig01092002|+|420	2.48566	0.5	0.863164	0.982145	2.31363	Post
UniRef90_A0A0C3BZY1|Y23TmM1IndAssemContig00482323|-|52	42.0171	0.5	1.73379	0.999781	6.39291	Active		UniRef90_A0A0C3BNJ1|Y23TmM1IndAssemContig01206368|-|163	5.02271	0.5	0.835715	0.998099	3.32847	Active		UniRef90_A0A0C3HAY6|TmD3IndAssemContig0600697|-|870	1.5026	0.371717	0.498547	0.970385	2.01519	Post
UniRef90_A0A0C3C0H7|Y23TmD1IndAssemContig00845390|+|786	100.97	2.74214	1.69522	0.999701	5.20248	Active		UniRef90_A0A0C3BNS7|TmD1IndAssemContig0109504|+|3666	13.3972	1.35994	1.22764	0.999443	3.30031	Active		UniRef90_A0A0C3HBD1|TmDContig01184239|+|15	2.27208	0.393162	0.770795	0.980175	2.53082	Post
UniRef90_A0A0C3C0P0|Y23TmD1IndAssemContig00445490|+|23344	10.829	0.5	2.44533	0.999997	4.43682	Active		UniRef90_A0A0C3BNW1|TmD1IndAssemContig0532400|+|22317	18.2819	0.5	2.56023	0.999313	5.19234	Active		UniRef90_A0A0C3HBT1|TmD2IndAssemContig0168133|+|6	2.69391	0.5	0.60401	0.970685	2.4297	Post
UniRef90_A0A0C3C1G0|Y23TmD1IndAssemContig00621472|-|3048	6.83938	0.5	1.99899	0.999831	3.77386	Active		UniRef90_A0A0C3BP24|Y23TmD1IndAssemContig00147641|-|643	3.7718	0.5	0.841954	0.998087	2.91525	Active		UniRef90_A0A0C3HC93|TmD3IndAssemContig0014648|-|0	3.00972	0.5	0.642877	0.973023	2.58963	Post
UniRef90_A0A0C3C1K5|Y23TmD1IndAssemContig00687929|-|1193	46.7517	0.5	3.74547	1	6.54695	Active		UniRef90_A0A0C3BQA7|Y23TmD1IndAssemContig00615411|+|853	6.95857	0.5	1.43842	0.999685	3.79879	Active		UniRef90_A0A0C3HCA9|TmDContig01029232|-|1295	2.00932	0.5	0.503963	0.970352	2.00671	Post
UniRef90_A0A0C3C1W1|Y23TmD1IndAssemContig00109319|-|18383	47.4247	0.5	3.81284	1	6.56757	Active		UniRef90_A0A0C3BR41|Y23TmD1IndAssemContig00586625|+|1983	471.365	0.5	7.77219	1	9.8807	Active		UniRef90_A0A0C3HCQ7|TmD3IndAssemContig0355800|-|749	1.60668	0.327837	0.519955	0.970089	2.29303	Post
UniRef90_A0A0C3C202|Y23TmD1IndAssemContig00249833|-|4445	2.52215	0.5	1.06017	0.999318	2.33465	Active		UniRef90_A0A0C3BRT8|Y23TmD1IndAssemContig00907374|+|106	8.19313	0.5	1.24564	0.999587	4.03442	Active		UniRef90_A0A0C3HCU9|TmDContig00600292|+|274	2.46989	0.5	0.573969	0.969618	2.30445	Post
UniRef90_A0A0C3C2E7|Y23TmM1IndAssemContig00222629|-|118	25.4728	0.5	2.30783	0.999735	5.67089	Active		UniRef90_A0A0C3BSB0|Y23TmD1IndAssemContig00915436|+|7648	19.2851	0.5	2.63145	0.999258	5.26942	Active		UniRef90_A0A0C3HD93|TmD1IndAssemContig0063466|-|14239	4.79806	0.5	0.812032	0.981674	3.26245	Post
UniRef90_A0A0C3C374|Y23TmM1IndAssemContig01524648|-|334	3.99606	0.5	1.37899	0.999818	2.99858	Active		UniRef90_A0A0C3BSV1|TmD2IndAssemContig0077580|-|223	3.5299	0.5	0.957609	0.998952	2.81963	Active		UniRef90_A0A0C3HDE1|TmDContig00959810|-|34571	1.1836	0.277051	0.527576	0.969891	2.09496	Post
UniRef90_A0A0C3C3R9|Y23TmD1IndAssemContig00367372|+|4149	5.68862	0.347362	1.43348	0.999767	4.03357	Active		UniRef90_A0A0C3BSV1|Y23TmD1IndAssemContig00133343|-|2298	4.45829	0.5	1.12191	0.999456	3.15649	Active		UniRef90_A0A0C3HDH6|Y23TmD3IndAssemContig00924871|+|0	2.04432	0.5	0.847272	0.981231	2.03162	Post
UniRef90_A0A0C3C3T2|Y23TmD1IndAssemContig00168664|+|29865	37.913	0.5	3.77937	1	6.24462	Active		UniRef90_A0A0C3BT91|Y23TmM1IndAssemContig00638103|-|514	3.19005	0.5	0.976542	0.999329	2.67358	Active		UniRef90_A0A0C3HE07|TmD1IndAssemContig0603564|+|2248	2.23796	0.5	0.540279	0.969563	2.16218	Post
UniRef90_A0A0C3C3Y7|TmMContig03007451|+|71	35.9634	0.5	3.0841	1	6.16846	Active		UniRef90_A0A0C3BTE2|Y23TmD1IndAssemContig00545082|-|502	17.7664	0.5	1.27461	0.999662	5.15108	Active		UniRef90_A0A0C3HE87|TmD1IndAssemContig0082145|+|58091	4.77277	1.01809	0.532391	0.969753	2.22896	Post
UniRef90_A0A0C3C509|TmD1IndAssemContig0505626|+|751	4.70208	0.5	1.39903	0.999799	3.2333	Active		UniRef90_A0A0C3BUC0|TmD1IndAssemContig0222062|+|5	3.48582	0.5	1.16461	0.999384	2.8015	Active		UniRef90_A0A0C3HET0|TmD1IndAssemContig0306488|-|27423	5.75799	1.06213	0.652221	0.973756	2.43861	Post
UniRef90_A0A0C3C509|TmD2IndAssemContig0474462|+|408	5.82464	0.5	1.58154	0.999995	3.54217	Active		UniRef90_A0A0C3BUL7|Y23TmM1IndAssemContig00955917|-|84	3.79968	0.5	1.00621	0.999607	2.92588	Active		UniRef90_A0A0C3HF59|TmD1IndAssemContig0748970|-|11281	2.31979	0.5	0.552496	0.969392	2.21399	Post
UniRef90_A0A0C3C5V3|Y23TmM1IndAssemContig01083036|-|458	23.6643	0.5	2.61433	1	5.56464	Active		UniRef90_A0A0C3BUU1|Y23TmM1IndAssemContig01506651|+|2	8.67653	0.5	1.2614	0.999628	4.11712	Active		UniRef90_A0A0C3HFA6|TmDContig01036255|-|79105	7.13233	0.387905	1.0148	0.991054	4.2006	Post
UniRef90_A0A0C3C7U9|Y23TmD1IndAssemContig00010564|-|3314	42.7459	0.483887	3.06468	1	6.46497	Active		UniRef90_A0A0C3BVB1|Y23TmM1IndAssemContig00426871|+|1	4.40555	0.5	1.137	0.999436	3.13932	Active		UniRef90_A0A0C3HG51|TmD1IndAssemContig0465478|-|35442	14.6722	0.42196	1.18446	0.980113	5.11983	Post
UniRef90_A0A0C3CDM2|Y23TmD1IndAssemContig00546426|-|13125	17.0676	0.5	2.12867	0.999835	5.09319	Active		UniRef90_A0A0C3BVH6|Y23TmM1IndAssemContig01798202|+|1	2.39178	0.5	0.946901	0.998739	2.25808	Active		UniRef90_A0A0C3HG51|TmDContig00948392|+|7416	2.66372	0.370604	0.670737	0.975236	2.84549	Post
UniRef90_A0A0C3CEU5|Y23TmD1IndAssemContig00016025|-|44818	30.9467	0.5	3.888	1	5.95171	Active		UniRef90_A0A0C3BVJ9|Y23TmD1IndAssemContig00281814|-|1891	119.173	0.5	2.94579	1	7.89691	Active		UniRef90_A0A0C3HGU8|Y23TmD3IndAssemContig00900546|-|328	28.8302	0.5	1.51858	0.985912	5.84951	Post
UniRef90_A0A0C3CEU6|Y23TmD1IndAssemContig00081857|-|16472	2.03106	0.5	0.761824	0.996612	2.02223	Active		UniRef90_A0A0C3BW50|Y23TmD1IndAssemContig00299954|-|3591	2.74954	0.371527	0.922512	0.998499	2.88765	Active		UniRef90_A0A0C3HGV2|TmD1IndAssemContig0410835|+|172490	6.37383	0.681481	0.817903	0.981573	3.22542	Post
UniRef90_A0A0C3CEW0|Y23TmD1IndAssemContig00809099|-|523	4.96766	0.5	1.00033	0.999127	3.31257	Active		UniRef90_A0A0C3BXB2|TmDContig00239181|-|4487	3.22132	0.5	1.08531	0.999593	2.68765	Active		UniRef90_A0A0C3HH37|TmD1IndAssemContig0158638|-|114072	6.37383	1.09146	0.648411	0.973452	2.54591	Post
UniRef90_A0A0C3CGF5|Y23TmD1IndAssemContig00145750|-|6044	18.943	0.5	2.11894	0.99976	5.24359	Active		UniRef90_A0A0C3BYS6|TmD2IndAssemContig0279504|-|1807	4.10012	0.5	1.30781	0.999647	3.03567	Active		UniRef90_A0A0C3HH74|TmD1IndAssemContig0039008|+|255	2.2048	0.5	0.535217	0.969669	2.14065	Post
UniRef90_A0A0C3CH74|TmD1IndAssemContig0686592|+|1695	2.2405	0.5	0.574213	0.988791	2.16382	Active		UniRef90_A0A0C3BYY4|Y23TmD1IndAssemContig00572788|-|1291	5.47215	0.5	0.948663	0.998774	3.45211	Active		UniRef90_A0A0C3HHM0|TmDContig01183172|+|1	3.37768	0.5	0.683912	0.976216	2.75603	Post
UniRef90_A0A0C3CHJ0|Y23TmD1IndAssemContig00797428|-|4834	26.2184	0.5	3.62834	1	5.71251	Active		UniRef90_A0A0C3BYY4|Y23TmM1IndAssemContig00887888|-|35	4.13404	0.5	0.728939	0.996576	3.04755	Active		UniRef90_A0A0C3HJ72|Y23TmD3IndAssemContig00421838|-|2	1.51069	0.215988	0.80395	0.981677	2.80618	Post
UniRef90_A0A0C3CID1|Y23TmD1IndAssemContig00059206|+|2064	13.1976	0.5	2.37493	0.999778	4.7222	Active		UniRef90_A0A0C3BZ16|TmD2IndAssemContig0158521|+|187	8.87496	0.5	1.54496	0.999464	4.14974	Active		UniRef90_A0A0C3HJ84|TmD1IndAssemContig0673278|+|9812	1.75994	0.381832	0.553772	0.969388	2.20452	Post
UniRef90_A0A0C3CIE1|Y23TmM1IndAssemContig01502864|-|137	24.3605	0.5	2.62707	1	5.60647	Active		UniRef90_A0A0C3BZ16|TmDContig00084421|+|44	5.35063	0.5	1.25418	0.999609	3.41971	Active		UniRef90_A0A0C3HJB8|TmDContig00829124|-|2363	25.5043	1.49784	1.10558	0.982131	4.08978	Post
UniRef90_A0A0C3CJ49|TmD2IndAssemContig0007122|+|123	8.3104	0.5	1.84082	0.999874	4.05492	Active		UniRef90_A0A0C3BZ16|Y23TmM1IndAssemContig00201470|+|1469	3.97163	0.5	1.29076	0.999696	2.98973	Active		UniRef90_A0A0C3HJE7|TmDContig00413573|+|91537	6.01733	0.503172	1.05357	0.988698	3.58	Post
UniRef90_A0A0C3CJK4|Y23TmD1IndAssemContig00234029|+|8111	6.15399	0.5	1.73716	0.999805	3.62152	Active		UniRef90_A0A0C3BZC5|Y23TmM1IndAssemContig00690252|+|39	2.19119	0.5	0.627115	0.993827	2.13172	Active		UniRef90_A0A0C3HJL1|TmDContig00486956|-|2	2.97177	0.5	0.878648	0.983898	2.57132	Post
UniRef90_A0A0C3CJT8|Y23TmM1IndAssemContig00449776|+|9	4.17885	0.409757	1.24238	0.999518	3.35027	Active		UniRef90_A0A0C3BZM8|TmD2IndAssemContig0604520|-|357	3.30121	0.5	0.644195	0.994071	2.72299	Active		UniRef90_A0A0C3HJM9|TmD1IndAssemContig0287795|+|94287	12.9306	1.10674	1.22118	0.9848	3.5464	Post
UniRef90_A0A0C3CKR7|Y23TmD1IndAssemContig00185898|+|1249	8.339	0.5	1.298	0.99963	4.05987	Active		UniRef90_A0A0C3BZM8|Y23TmD1IndAssemContig00965986|-|602	3.33501	0.5	0.778395	0.998012	2.73769	Active		UniRef90_A0A0C3HJY9|TmD1IndAssemContig0186624|-|12305	3.09417	0.67316	0.553775	0.969388	2.20053	Post
UniRef90_A0A0C3CKS3|Y23TmD1IndAssemContig00345885|-|4843	2.04358	0.288159	0.756592	0.996403	2.82616	Active		UniRef90_A0A0C3BZY1|Y23TmM1IndAssemContig00482323|-|52	42.0171	0.5	1.67399	0.999094	6.39291	Active		UniRef90_A0A0C3HKF3|TmD1IndAssemContig0842735|+|1	1.5601	0.388779	0.495356	0.970363	2.00461	Post
UniRef90_A0A0C3CLJ9|Y23TmD1IndAssemContig00791501|+|1375	4.81188	0.5	1.29616	0.999633	3.2666	Active		UniRef90_A0A0C3C0H7|Y23TmD1IndAssemContig00845390|+|786	100.97	7.61814	1.29787	0.999676	3.72834	Active		UniRef90_A0A0C3HLQ4|TmDContig00277195|+|3787	6.09346	0.236771	1.04031	0.99012	4.6857	Post
UniRef90_A0A0C3CLJ9|Y23TmM1IndAssemContig00674763|-|0	3.82646	0.468528	1.33979	0.999666	3.02981	Active		UniRef90_A0A0C3C0P0|Y23TmD1IndAssemContig00445490|+|23344	10.829	0.245906	2.44774	0.999999	5.46065	Active		UniRef90_A0A0C3HM87|Y23TmD3IndAssemContig00825112|-|242	3.52628	0.487544	0.824702	0.981406	2.85454	Post
UniRef90_A0A0C3CLJ9|Y23TmM1IndAssemContig00757142|+|2	7.65761	0.5	1.56051	0.999975	3.93689	Active		UniRef90_A0A0C3C1G0|Y23TmD1IndAssemContig00621472|-|3048	6.83938	0.5	1.73021	0.999068	3.77386	Active		UniRef90_A0A0C3HMF8|TmDContig01386299|+|3420	2.10722	0.5	0.867622	0.982622	2.07534	Post
UniRef90_A0A0C3CLS3|Y23TmM1IndAssemContig00063560|+|525	9.12422	0.5	1.42279	0.999777	4.1897	Active		UniRef90_A0A0C3C1K5|Y23TmD1IndAssemContig00687929|-|1193	46.7517	0.5	3.31788	1	6.54695	Active		UniRef90_A0A0C3HNP4|TmD1IndAssemContig0650315|+|194	2.00254	0.5	0.502833	0.970363	2.00183	Post
UniRef90_A0A0C3CN53|Y23TmD1IndAssemContig00779619|-|585	17.1009	0.5	2.2329	1	5.096	Active		UniRef90_A0A0C3C1W1|Y23TmD1IndAssemContig00109319|-|18383	47.4247	0.5	3.36901	1	6.56757	Active		UniRef90_A0A0C3HP83|TmD1IndAssemContig0164505|+|114783	1.55206	0.378529	0.647629	0.973391	2.03571	Post
UniRef90_A0A0C3CN68|Y23TmM1IndAssemContig01359136|+|116	107.031	0.5	5.27549	1	7.74188	Active		UniRef90_A0A0C3C202|Y23TmD1IndAssemContig00249833|-|4445	2.52215	0.5	0.964511	0.99909	2.33465	Active		UniRef90_A0A0C3HPK5|TmD1IndAssemContig0552795|-|129	2.6596	0.5	1.02882	0.990864	2.41121	Post
UniRef90_A0A0C3CPJ4|Y23TmD1IndAssemContig00097337|-|5243	94.7623	2.24232	2.92422	1	5.40125	Active		UniRef90_A0A0C3C2E7|Y23TmM1IndAssemContig00222629|-|118	25.4728	1.05888	1.60621	0.999478	4.58834	Active		UniRef90_A0A0C3HQ51|Y23TmD3IndAssemContig00661977|+|223	5.59059	0.748005	1.13532	0.979219	2.90188	Post
UniRef90_A0A0C3CPW1|Y23TmM1IndAssemContig00989386|-|973	29.0267	1.21325	2.16143	0.999986	4.58044	Active		UniRef90_A0A0C3C374|Y23TmM1IndAssemContig01524648|-|334	3.99606	0.5	1.23132	0.999472	2.99858	Active		UniRef90_A0A0C3HRA7|TmD1IndAssemContig0506309|-|7671	16.7406	0.682104	1.17421	0.979103	4.61722	Post
UniRef90_A0A0C3CT93|Y23TmM1IndAssemContig01657051|+|31	42.9415	0.5	5.96769	1	6.4243	Active		UniRef90_A0A0C3C3R9|Y23TmD1IndAssemContig00367372|+|4149	5.68862	0.5	1.35619	0.99968	3.50808	Active		UniRef90_A0A0C3HRC5|TmD1IndAssemContig0506309|-|43051	5.65982	0.557591	1.01321	0.991037	3.34348	Post
UniRef90_A0A0C3CVB9|Y23TmM1IndAssemContig00354602|+|338	108.774	0.518467	2.78171	1	7.71287	Active		UniRef90_A0A0C3C3T2|Y23TmD1IndAssemContig00168664|+|29865	37.913	0.433501	3.20197	1	6.45051	Active		UniRef90_A0A0C3HRF0|TmDContig00094206|+|17523	1.89621	0.332255	0.572476	0.969576	2.51276	Post
UniRef90_A0A0C3CVP4|TmD1IndAssemContig0252492|-|35726	4.71196	0.993216	0.599959	0.99072	2.24615	Active		UniRef90_A0A0C3C3Y7|TmMContig03007451|+|71	35.9634	1.31625	1.93996	0.999995	4.77202	Active		UniRef90_A0A0C3HRG4|TmD1IndAssemContig0840316|+|482	6.85007	0.416002	1.62304	0.985344	4.04146	Post
UniRef90_A0A0C3CYC0|TmD1IndAssemContig0117533|-|14166	8.02309	0.5	1.055	0.999314	4.00416	Active		UniRef90_A0A0C3C509|TmD1IndAssemContig0505626|+|751	4.70208	0.5	1.24469	0.99958	3.2333	Active		UniRef90_A0A0C3HT57|TmD3IndAssemContig0513125|-|1	18.6588	0.964046	1.12094	0.98055	4.27461	Post
UniRef90_A0A0C3CYM9|Y23TmD1IndAssemContig00883043|-|19916	14.1853	0.5	1.95156	0.999992	4.82632	Active		UniRef90_A0A0C3C509|TmD2IndAssemContig0474462|+|408	5.82464	0.5	1.39616	0.999833	3.54217	Active		UniRef90_A0A0C3HTD0|TmD1IndAssemContig0591007|+|64510	2.04365	0.239341	0.719988	0.978402	3.09401	Post
UniRef90_A0A0C3D107|TmD2IndAssemContig0052403|-|6628	18.3901	0.5	2.34827	0.999687	5.20085	Active		UniRef90_A0A0C3C5V3|Y23TmM1IndAssemContig01083036|-|458	23.6643	0.5	2.32995	0.999728	5.56464	Active		UniRef90_A0A0C3HTD0|TmDContig00108185|-|89827	35.5028	0.483624	2.33579	0.997718	6.1979	Post
UniRef90_A0A0C3D107|Y23TmM1IndAssemContig01024413|+|632	11.0706	0.5	2.31392	0.999692	4.46866	Active		UniRef90_A0A0C3C7U9|Y23TmD1IndAssemContig00010564|-|3314	42.7459	0.5	2.79099	0.999998	6.41771	Active		UniRef90_A0A0C3HU56|Y23TmD3IndAssemContig00092347|-|2	2.07786	0.5	0.515212	0.970199	2.0551	Post
UniRef90_A0A0C3D4C8|Y23TmM1IndAssemContig00708519|+|101	7.59657	0.5	1.52829	0.999896	3.92535	Active		UniRef90_A0A0C3CDM2|Y23TmD1IndAssemContig00546426|-|13125	17.0676	0.5	1.91063	0.999998	5.09319	Active		UniRef90_A0A0C3HUI0|TmDContig00847208|-|500	25.7551	0.5	1.42499	0.983516	5.68679	Post
UniRef90_A0A0C3D5C2|TmD3IndAssemContig0047223|-|2	3.04507	0.5	0.722402	0.995067	2.60648	Active		UniRef90_A0A0C3CEU5|Y23TmD1IndAssemContig00016025|-|44818	30.9467	0.5	3.23472	1	5.95171	Active		UniRef90_A0A0C3HV56|Y23TmD3IndAssemContig00424177|-|248	2.4981	0.5	0.753736	0.979414	2.32083	Post
UniRef90_A0A0C3D5G9|TmD1IndAssemContig0317767|+|1120	28.8753	0.68968	3.97358	1	5.38777	Active		UniRef90_A0A0C3CEU6|Y23TmD1IndAssemContig00081857|-|16472	2.03106	0.5	0.697365	0.995542	2.02223	Active		UniRef90_A0A0C3HW17|TmD1IndAssemContig0630941|-|20587	6.83569	0.452136	0.885182	0.984727	3.91826	Post
UniRef90_A0A0C3D5G9|TmD1IndAssemContig0420553|+|4025	2.90568	0.483887	0.852398	0.998515	2.58613	Active		UniRef90_A0A0C3CEW0|Y23TmD1IndAssemContig00809099|-|523	4.96766	0.5	0.905578	0.998394	3.31257	Active		UniRef90_A0A0C3HWL0|TmD3IndAssemContig0644949|-|356	11.9032	1.14824	1.14624	0.978546	3.37386	Post
UniRef90_A0A0C3D5G9|Y23TmD1IndAssemContig00427182|+|815	32.5979	0.845887	4.70436	1	5.26817	Active		UniRef90_A0A0C3CGF5|Y23TmD1IndAssemContig00145750|-|6044	18.943	0.5	1.91876	0.999997	5.24359	Active		UniRef90_A0A0C3HWL0|Y23TmD3IndAssemContig00031104|-|16	20.5832	0.5	2.95754	1	5.36339	Post
UniRef90_A0A0C3D5G9|Y23TmM1IndAssemContig00931837|+|308	2.5013	0.5	0.781714	0.997264	2.32268	Active		UniRef90_A0A0C3CH74|TmD1IndAssemContig0686592|+|1695	2.2405	0.5	0.52354	0.991496	2.16382	Active		UniRef90_A0A0C3HX55|TmD3IndAssemContig0448100|-|629	2.34753	0.5	0.556554	0.969381	2.23115	Post
UniRef90_A0A0C3D774|Y23TmM1IndAssemContig00112121|+|89	2.17503	0.5	0.826726	0.998279	2.12104	Active		UniRef90_A0A0C3CHJ0|Y23TmD1IndAssemContig00797428|-|4834	26.2184	0.5	3.01696	1	5.71251	Active		UniRef90_A0A0C3HY52|TmDContig01124132|-|36	1.94888	0.416062	0.611841	0.971044	2.22777	Post
UniRef90_A0A0C3D779|TmD1IndAssemContig0332872|-|90	14.8247	0.5	2.5261	1	4.88993	Active		UniRef90_A0A0C3CID1|Y23TmD1IndAssemContig00059206|+|2064	13.1976	0.5	2.05063	0.999528	4.7222	Active		UniRef90_A0A0C3HY52|Y23TmD3IndAssemContig00627472|-|71	2.97763	0.459603	0.655533	0.974029	2.6957	Post
UniRef90_A0A0C3D8F0|Y23TmD1IndAssemContig01045082|-|27497	21.0583	0.5	2.35333	0.999694	5.39632	Active		UniRef90_A0A0C3CIE1|Y23TmM1IndAssemContig01502864|-|137	24.3605	0.5	2.34542	0.99983	5.60647	Active		UniRef90_A0A0C3HZH4|TmD3IndAssemContig0087402|+|566	1.03073	0.139012	0.73016	0.978783	2.89039	Post
UniRef90_A0A0C3DI71|Y23TmD3IndAssemContig01093128|-|564	3.76697	0.699121	0.645155	0.992458	2.42979	Active		UniRef90_A0A0C3CJ49|TmD2IndAssemContig0007122|+|123	8.3104	0.5	1.61279	0.999425	4.05492	Active		UniRef90_A0A0C3HZK4|TmD1IndAssemContig0524057|+|51457	63.4929	0.5	1.74476	0.970304	6.98852	Post
UniRef90_A0A0C3DTW9|Y23TmD1IndAssemContig00477949|-|11705	69.6143	0.542827	2.35044	0.99969	7.00275	Active		UniRef90_A0A0C3CJK4|Y23TmD1IndAssemContig00234029|+|8111	6.15399	0.5	1.52293	0.999308	3.62152	Active		UniRef90_A0A0C3I0N0|TmDContig01182392|+|69817	4.14917	0.5	0.760879	0.979694	3.05282	Post
UniRef90_A0A0C3DV19|Y23TmM1IndAssemContig01834758|-|166	2.31582	0.5	0.586075	0.989874	2.21152	Active		UniRef90_A0A0C3CJT8|Y23TmM1IndAssemContig00449776|+|9	4.17885	0.5	1.08967	0.999574	3.0631	Active		UniRef90_A0A0C3I0U0|TmD1IndAssemContig0540233|-|82	1.14719	0.251757	0.578705	0.969758	2.188	Post
UniRef90_A0A0C3DVB7|TmD1IndAssemContig0341431|-|508	2.37321	0.5	0.594886	0.990507	2.24684	Active		UniRef90_A0A0C3CKR7|Y23TmD1IndAssemContig00185898|+|1249	8.339	0.525432	1.16045	0.9994	3.9883	Active		UniRef90_A0A0C3I0U7|TmD1IndAssemContig0524900|+|493	2.44915	0.5	0.571071	0.969548	2.29228	Post
UniRef90_A0A0C3DVB7|TmD1IndAssemContig0721968|+|978	40.3411	4.55628	0.888305	0.99861	3.14632	Active		UniRef90_A0A0C3CKS3|Y23TmD1IndAssemContig00345885|-|4843	2.04358	0.5	0.788333	0.998055	2.0311	Active		UniRef90_A0A0C3I190|TmDContig01066732|+|66358	1.76884	0.381667	0.533397	0.969723	2.21242	Post
UniRef90_A0A0C3DZF9|Y23TmM1IndAssemContig01707177|+|185	8.21607	0.5	1.85521	0.999882	4.03845	Active		UniRef90_A0A0C3CLJ9|Y23TmD1IndAssemContig00791501|+|1375	4.81188	0.5	1.15719	0.999409	3.2666	Active		UniRef90_A0A0C3I196|TmDContig00887748|+|3189	2.24168	0.5	0.540843	0.969551	2.16458	Post
UniRef90_A0A0C3E045|Y23TmM1IndAssemContig00422685|-|66	34.0453	0.5	4.21701	1	6.08938	Active		UniRef90_A0A0C3CLJ9|Y23TmM1IndAssemContig00674763|-|0	3.82646	0.5	1.1862	0.9993	2.93601	Active		UniRef90_A0A0C3I1B7|TmD1IndAssemContig0224221|-|460	2.29238	0.439836	0.905438	0.986898	2.3818	Post
UniRef90_A0A0C3E0I1|TmD2IndAssemContig0622634|+|14601	2.91477	0.727695	0.49725	0.983737	2.00198	Active		UniRef90_A0A0C3CLJ9|Y23TmM1IndAssemContig00757142|+|2	7.65761	0.5	1.38746	0.999806	3.93689	Active		UniRef90_A0A0C3I1U2|TmD1IndAssemContig0760706|+|48132	1.50645	0.248585	0.531508	0.969779	2.59934	Post
UniRef90_A0A0C3E1L3|TmD1IndAssemContig0522116|-|66795	24.8623	0.5	1.56635	0.99998	5.63589	Active		UniRef90_A0A0C3CLS3|Y23TmM1IndAssemContig00063560|+|525	9.12422	0.5	1.28743	0.999696	4.1897	Active		UniRef90_A0A0C3IH70|TmD1IndAssemContig0037015|-|1	3.30969	0.5	0.676634	0.975677	2.72669	Post
UniRef90_A0A0C3E3F2|Y23TmM1IndAssemContig00288299|+|10	14.9054	0.5	2.43654	0.999992	4.89776	Active		UniRef90_A0A0C3CN53|Y23TmD1IndAssemContig00779619|-|585	17.1009	0.5	1.98931	0.999841	5.096	Active		UniRef90_A0A0C3J4W2|TmD3IndAssemContig0454997|-|8002	253.844	2.89214	1.65173	0.966367	6.45566	Post
UniRef90_A0A0C3E936|Y23TmD1IndAssemContig00603642|+|12164	21.0808	0.506333	3.91063	1	5.3797	Active		UniRef90_A0A0C3CN68|Y23TmM1IndAssemContig01359136|+|116	107.031	0.5	4.74017	1	7.74188	Active		UniRef90_A0A0C3JQW2|Y23TmD2IndAssemContig00889965|-|74	3.04377	0.754121	0.710963	0.977965	2.01299	Post
UniRef90_A0A0C3E9Z0|Y23TmD1IndAssemContig00986399|+|1668	7.95601	0.5	2.22611	1	3.99205	Active		UniRef90_A0A0C3CPJ4|Y23TmD1IndAssemContig00097337|-|5243	94.7623	4.0655	2.24058	0.999801	4.54281	Active		UniRef90_A0A0C3K949|Y23TmD2IndAssemContig00154707|-|780	2.86163	0.5	0.625116	0.971775	2.51684	Post
UniRef90_A0A0C3EG83|TmD1IndAssemContig0141573|+|1318	2.91891	0.634499	0.905389	0.998625	2.20174	Active		UniRef90_A0A0C3CPW1|Y23TmM1IndAssemContig00989386|-|973	29.0267	0.5	2.63658	0.999261	5.85931	Active		UniRef90_A0A0C3N364|Y23TmD1IndAssemContig00390534|+|383	2.26065	0.5	0.543705	0.969493	2.17674	Post
UniRef90_A0A0C3EG83|Y23TmD1IndAssemContig00164715|-|2	11.2688	0.5	2.42973	0.999988	4.49426	Active		UniRef90_A0A0C3CT93|Y23TmM1IndAssemContig01657051|+|31	42.9415	0.5	4.43261	1	6.4243	Active		UniRef90_A0A0C3PBF8|Y23TmD3IndAssemContig01080073|-|5	2.12596	0.5	0.522914	0.970018	2.08812	Post
UniRef90_A0A0C3EG83|Y23TmD1IndAssemContig00436223|-|4334	8.69251	0.5	1.52698	0.99989	4.11977	Active		UniRef90_A0A0C3CVB9|Y23TmM1IndAssemContig00354602|+|338	108.774	0.5	2.71109	0.999449	7.76519	Active		UniRef90_A0A0C3PPX3|Y23TmM3IndAssemContig01612694|-|10	3.0383	0.5	0.891437	0.98546	2.60326	Post
UniRef90_A0A0C3EG83|Y23TmD1IndAssemContig00524907|-|65	19.1395	0.5	2.7936	1	5.25848	Active		UniRef90_A0A0C3CVP4|TmD1IndAssemContig0252492|-|35726	4.71196	0.5	0.77541	0.998	3.23633	Active		UniRef90_A0A0C3QRN8|Y23TmM5IndAssemContig01953927|-|7	2.12596	0.5	0.522914	0.970018	2.08812	Post
UniRef90_A0A0C3EG83|Y23TmM1IndAssemContig01393657|+|546	2.17627	0.5	0.633604	0.992167	2.12186	Active		UniRef90_A0A0C3CYM9|Y23TmD1IndAssemContig00883043|-|19916	14.1853	0.5	1.7496	0.998788	4.82632	Active		UniRef90_A0A0C4DP91|TmD1IndAssemContig0539997|+|0	2.56058	0.5	0.79427	0.981404	2.35647	Post
UniRef90_A0A0C3EG83|Y23TmM1IndAssemContig01852793|+|701	2.79769	0.5	0.714936	0.99476	2.48424	Active		UniRef90_A0A0C3D107|TmD2IndAssemContig0052403|-|6628	18.3901	0.5	2.08681	0.999728	5.20085	Active		UniRef90_A0A0C4DT67|TmD3IndAssemContig0037138|+|0	2.04991	0.5	0.510664	0.970288	2.03556	Post
UniRef90_A0A0C3EGH2|Y23TmD1IndAssemContig00633114|-|1	5.77438	0.5	1.19825	0.999654	3.52967	Active		UniRef90_A0A0C3D107|Y23TmM1IndAssemContig01024413|+|632	11.0706	0.5	1.98547	0.999871	4.46866	Active		UniRef90_A0A0C4E6A7|TmD1IndAssemContig0423980|-|176	2.41532	0.5	0.566296	0.969469	2.27221	Post
UniRef90_A0A0C3EGH2|Y23TmD1IndAssemContig00825903|-|1205	6.3458	0.5	1.30967	0.999614	3.6658	Active		UniRef90_A0A0C3D4C8|Y23TmM1IndAssemContig00708519|+|101	7.59657	0.5	1.36113	0.999702	3.92535	Active		UniRef90_A0A0C4EGX0|TmD2IndAssemContig0440627|+|0	3.56166	0.5	0.702974	0.977521	2.83255	Post
UniRef90_A0A0C3EGH2|Y23TmD1IndAssemContig01235324|-|122	4.36751	0.5	0.866836	0.998553	3.12681	Active		UniRef90_A0A0C3D5C2|TmD3IndAssemContig0047223|-|2	3.04507	0.5	0.65628	0.994379	2.60648	Active		UniRef90_A0A0C4FCG6|TmD1IndAssemContig0249131|-|251	4.21444	0.5	1.37978	0.989012	3.07534	Post
UniRef90_A0A0C3EHB7|TmD2IndAssemContig0304770|-|16016	2.50414	0.5	0.964629	0.998858	2.32432	Active		UniRef90_A0A0C3D5G9|TmD1IndAssemContig0317767|+|1120	28.8753	0.5	3.59642	1	5.85176	Active		UniRef90_A0A0C4FCG6|TmD2IndAssemContig0740323|-|53	2.38251	0.5	0.561611	0.969395	2.25248	Post
UniRef90_A0A0C3EI43|Y23TmD1IndAssemContig00606903|+|15521	12.9275	0.5	2.36052	0.999704	4.69238	Active		UniRef90_A0A0C3D5G9|TmD1IndAssemContig0420553|+|4025	2.90568	0.5	0.761012	0.997768	2.53888	Active		UniRef90_A0A0C4WN14|TmD1IndAssemContig0087740|+|7081	8.3027	1.25289	0.784547	0.980947	2.72832	Post
UniRef90_A0A0C3EI72|TmD2IndAssemContig0524065|+|20	143.511	2.30253	10.2856	1	5.9618	Active		UniRef90_A0A0C3D5G9|Y23TmD1IndAssemContig00427182|+|815	32.5979	0.5	3.85376	1	6.02671	Active		UniRef90_A0A0C9LYZ5|TmD1IndAssemContig0876250|+|2025	32.6484	0.5	1.5036	0.983409	6.02894	Post
UniRef90_A0A0C3EJ84|Y23TmM1IndAssemContig01276553|+|479	97.7971	2.18656	2.60602	1	5.48306	Active		UniRef90_A0A0C3D5G9|Y23TmM1IndAssemContig00931837|+|308	2.5013	0.5	0.710985	0.995971	2.32268	Active		UniRef90_A0A0C9M6B9|Y23TmD4IndAssemContig00153567|-|37	2.56641	0.5	0.587189	0.970033	2.35975	Post
UniRef90_A0A0C3EJH1|Y23TmM1IndAssemContig00195048|-|137	3.49978	0.5	0.972244	0.998922	2.80726	Active		UniRef90_A0A0C3D774|Y23TmM1IndAssemContig00112121|+|89	2.17503	0.5	0.755377	0.997555	2.12104	Active		UniRef90_A0A0C9MM56|Y23TmM4IndAssemContig01590415|+|471	5.71585	0.960745	0.65138	0.973688	2.57274	Post
UniRef90_A0A0C3EJT2|Y23TmM1IndAssemContig01055814|-|2795	12.922	0.5	2.2062	1	4.69176	Active		UniRef90_A0A0C3D779|TmD1IndAssemContig0332872|-|90	14.8247	0.5	2.17376	0.999998	4.88993	Active		UniRef90_A0A0C9N6W0|TmM1IndAssemContig00672992|+|1	12.4028	2.29696	0.995037	0.990632	2.43287	Post
UniRef90_A0A0C3EL37|TmD1IndAssemContig0438612|-|478	2.24145	0.5	0.819722	0.998211	2.16443	Active		UniRef90_A0A0C3D8F0|Y23TmD1IndAssemContig01045082|-|27497	21.0583	0.5	2.11467	0.999942	5.39632	Active		UniRef90_A0A0C9N6W0|Y23TmD1IndAssemContig00460755|+|2	51.5474	8.24894	1.76486	0.968928	2.64362	Post
UniRef90_A0A0C3ELK8|Y23TmD1IndAssemContig00137074|-|10774	3.89068	0.5	1.27872	0.999638	2.96002	Active		UniRef90_A0A0C3DTW9|Y23TmD1IndAssemContig00477949|-|11705	69.6143	0.5	2.30019	0.999421	7.12131	Active		UniRef90_A0A0C9SLJ7|Y23TmM1IndAssemContig01980496|-|597	12.6911	0.5	1.17545	0.979188	4.66575	Post
UniRef90_A0A0C3ELK8|Y23TmD1IndAssemContig00259355|-|2011	26.227	0.456033	3.08723	1	5.84577	Active		UniRef90_A0A0C3DV19|Y23TmM1IndAssemContig01834758|-|166	2.31582	0.5	0.53413	0.99183	2.21152	Active		UniRef90_A0A0C9SPX7|TmMContig02225953|+|2615	2.14854	0.537085	0.806752	0.981676	2.00013	Post
UniRef90_A0A0C3ELK8|Y23TmD1IndAssemContig00363712|+|4254	21.4567	0.5	3.09268	1	5.42336	Active		UniRef90_A0A0C3DVB7|TmD1IndAssemContig0721968|+|978	40.3411	0.5	1.57021	0.999535	6.33418	Active		UniRef90_A0A0C9SX44|TmD1IndAssemContig0903891|+|385	3.14551	0.5	0.658506	0.974265	2.65329	Post
UniRef90_A0A0C3ELK8|Y23TmD1IndAssemContig00445244|-|4	10.4658	0.5	1.36738	0.999818	4.38761	Active		UniRef90_A0A0C3DZF9|Y23TmM1IndAssemContig01707177|+|185	8.21607	0.5	1.62329	0.999338	4.03845	Active		UniRef90_A0A0C9SX44|Y23TmD1IndAssemContig00076864|+|2114	3.14551	0.5	0.658506	0.974265	2.65329	Post
UniRef90_A0A0C3ELK8|Y23TmD1IndAssemContig00527483|-|2173	14.2504	0.5	2.67867	1	4.83294	Active		UniRef90_A0A0C3E045|Y23TmM1IndAssemContig00422685|-|66	34.0453	0.5	3.46249	1	6.08938	Active		UniRef90_A0A0C9T223|Y23TmM5IndAssemContig00557409|+|483	4.94152	0.5	0.822965	0.98145	3.30495	Post
UniRef90_A0A0C3ELK8|Y23TmD1IndAssemContig00655328|-|4	18.5366	0.413205	1.53613	0.99993	5.48738	Active		UniRef90_A0A0C3E0I1|TmD2IndAssemContig0622634|+|14601	2.91477	0.5	0.56762	0.99292	2.54338	Active		UniRef90_A0A0C9T245|TmM1IndAssemContig00168842|+|15	2.71654	0.5	0.606923	0.97081	2.44177	Post
UniRef90_A0A0C3ELK8|Y23TmM1IndAssemContig01661932|-|83	9.2484	0.379631	1.33862	0.99966	4.60653	Active		UniRef90_A0A0C3E1L3|TmD1IndAssemContig0522116|-|66795	24.8623	0.5	1.48943	0.999272	5.63589	Active		UniRef90_A0A0C9T4Z0|Y23TmM1IndAssemContig01103355|+|37	3.02486	0.5	0.64465	0.973162	2.59687	Post
UniRef90_A0A0C3ENU4|Y23TmD1IndAssemContig01322474|+|3566	2.59526	0.359101	0.974451	0.998941	2.85342	Active		UniRef90_A0A0C3E1W8|TmD1IndAssemContig0083019|+|2	3.07033	0.5	0.622597	0.993816	2.61839	Active		UniRef90_A0A0C9TCZ9|TmD1IndAssemContig0189981|-|133	2.50751	0.5	0.579175	0.969773	2.32626	Post
UniRef90_A0A0C3EQJ3|TmD2IndAssemContig0729766|-|0	29.3171	0.5	4.4641	1	5.87367	Active		UniRef90_A0A0C3E2Y7|TmD1IndAssemContig0417719|-|35554	2.14583	0.5	0.473823	0.990036	2.10154	Active		UniRef90_A0A0C9TKJ4|TmD1IndAssemContig0309471|-|767	3.84982	0.5	0.731142	0.978807	2.94479	Post
UniRef90_A0A0C3EQJ3|Y23TmD1IndAssemContig00140608|-|0	12.674	0.5	2.64146	1	4.6638	Active		UniRef90_A0A0C3E3F2|Y23TmM1IndAssemContig00288299|+|10	14.9054	0.5	2.11293	0.999928	4.89776	Active		UniRef90_A0A0C9TQB1|TmD2IndAssemContig0745269|+|842	2.00932	0.5	0.503963	0.970352	2.00671	Post
UniRef90_A0A0C3EQJ3|Y23TmM1IndAssemContig00688098|+|18	6.00718	0.5	1.33779	0.999655	3.58669	Active		UniRef90_A0A0C3E936|Y23TmD1IndAssemContig00603642|+|12164	21.0808	0.75167	2.32168	0.99964	4.80969	Active		UniRef90_A0A0C9TWE1|Y23TmD1IndAssemContig00358223|+|3779	2.76331	0.5	0.612877	0.971095	2.4664	Post
UniRef90_A0A0C3EQS9|TmD1IndAssemContig0539791|-|632	6.66436	0.5	1.54295	0.999958	3.73647	Active		UniRef90_A0A0C3E9Z0|Y23TmD1IndAssemContig00986399|+|1668	7.95601	0.5	1.90283	0.999999	3.99205	Active		UniRef90_A0A0C9U0H7|TmD1IndAssemContig0561186|-|123	2.76706	0.5	1.05719	0.988233	2.46835	Post
UniRef90_A0A0C3ERW1|TmD1IndAssemContig0607654|+|2363	1.84487	0.312731	0.732483	0.995456	2.56053	Active		UniRef90_A0A0C3EG83|Y23TmD1IndAssemContig00164715|-|2	11.2688	0.5	2.06825	0.999607	4.49426	Active		UniRef90_A0A0C9UC37|TmD1IndAssemContig0599539|-|2	2.22715	0.5	0.905144	0.986872	2.1552	Post
UniRef90_A0A0C3ES96|Y23TmM1IndAssemContig00440349|+|700	25.7764	0.5	1.91946	0.999979	5.68798	Active		UniRef90_A0A0C3EG83|Y23TmD1IndAssemContig00436223|-|4334	8.69251	0.5	1.36842	0.999736	4.11977	Active		UniRef90_A0A0C9UC37|TmD1IndAssemContig0643904|-|2	2.28979	0.5	0.548061	0.969403	2.19522	Post
UniRef90_A0A0C3ESW5|TmD2IndAssemContig0490426|-|1	17.5513	0.587358	2.60871	1	4.90119	Active		UniRef90_A0A0C3EG83|Y23TmD1IndAssemContig00524907|-|65	19.1395	0.5	2.40593	0.999995	5.25848	Active		UniRef90_A0A0C9ULR8|Y23TmD2IndAssemContig00590636|-|70	10.6602	0.683176	1.00869	0.99099	3.96383	Post
UniRef90_A0A0C3ESW5|TmMContig03199149|+|2	62.4814	0.5	3.17478	1	6.96536	Active		UniRef90_A0A0C3EG83|Y23TmM1IndAssemContig01393657|+|546	2.17627	0.5	0.578006	0.993271	2.12186	Active		UniRef90_A0A0C9UTD5|TmD1IndAssemContig0230938|-|179	3.00972	0.5	0.642877	0.973023	2.58963	Post
UniRef90_A0A0C3ET07|Y23TmD1IndAssemContig00542438|-|5022	3.38171	0.5	1.21624	0.999591	2.75775	Active		UniRef90_A0A0C3EG83|Y23TmM1IndAssemContig01852793|+|701	2.79769	0.5	0.649611	0.994208	2.48424	Active		UniRef90_A0A0C9UTT7|Y23TmD1IndAssemContig00063822|+|76	6.10157	0.25947	1.07547	0.985688	4.55554	Post
UniRef90_A0A0C3ET14|TmD1IndAssemContig0092084|+|223	14.8091	0.5	2.95191	1	4.88841	Active		UniRef90_A0A0C3EGH2|Y23TmD1IndAssemContig00633114|-|1	5.77438	0.5	1.07792	0.999624	3.52967	Active		UniRef90_A0A0C9VLW7|TmD1IndAssemContig0468391|+|25	2.76706	0.5	1.05719	0.988233	2.46835	Post
UniRef90_A0A0C3ET14|TmDContig00315796|-|1	6.04773	0.5	1.89806	0.99995	3.59639	Active		UniRef90_A0A0C3EGH2|Y23TmD1IndAssemContig00825903|-|1205	6.3458	0.5	1.17424	0.999347	3.6658	Active		UniRef90_A0A0C9VPV7|TmDContig00280305|-|1469	2.17802	0.5	0.531082	0.969791	2.12302	Post
UniRef90_A0A0C3ET14|Y23TmD1IndAssemContig01176895|+|1364	17.3086	0.5	3.25067	1	5.11342	Active		UniRef90_A0A0C3EGH2|Y23TmD1IndAssemContig01235324|-|122	4.36751	0.5	0.787425	0.998051	3.12681	Active		UniRef90_A0A0C9VYQ0|TmMContig01267112|+|34	2.26198	0.5	0.543905	0.969489	2.17759	Post
UniRef90_A0A0C3ETE9|TmD1IndAssemContig0096867|-|187	6.49525	0.5	1.83287	0.999891	3.69938	Active		UniRef90_A0A0C3EHB7|TmD2IndAssemContig0304770|-|16016	2.50414	0.5	0.877538	0.998218	2.32432	Active		UniRef90_A0A0C9W6R4|TmD2IndAssemContig0610463|+|262	2.18034	0.5	0.531441	0.969781	2.12455	Post
UniRef90_A0A0C3ETX3|TmD2IndAssemContig0344816|+|7	13.4689	0.5	1.70211	0.999683	4.75157	Active		UniRef90_A0A0C3EI43|Y23TmD1IndAssemContig00606903|+|15521	12.9275	0.5	2.03756	0.999472	4.69238	Active		UniRef90_A0A0C9WIA6|TmDContig00171283|+|1169	2.58672	0.5	0.589917	0.970131	2.37113	Post
UniRef90_A0A0C3ETX3|Y23TmD1IndAssemContig00720279|+|65	4.98947	0.5	1.26731	0.9996	3.31889	Active		UniRef90_A0A0C3EI72|TmD2IndAssemContig0524065|+|20	143.511	0.5	9.36725	1	8.16502	Active		UniRef90_A0A0C9WKJ1|Y23TmD1IndAssemContig01254695|-|819	2.02591	0.5	0.506716	0.970326	2.01857	Post
UniRef90_A0A0C3ETX3|Y23TmM1IndAssemContig01590000|+|0	23.4875	0.5	3.35155	1	5.55382	Active		UniRef90_A0A0C3EJ84|Y23TmM1IndAssemContig01276553|+|479	97.7971	0.5	3.59685	1	7.61172	Active		UniRef90_A0A0C9WPT1|Y23TmD1IndAssemContig00039594|-|68	2.48406	0.5	0.575938	0.969676	2.3127	Post
UniRef90_A0A0C3EU52|Y23TmD1IndAssemContig00089370|-|2542	152.199	0.5	4.03135	1	8.24981	Active		UniRef90_A0A0C3EJH1|Y23TmM1IndAssemContig00195048|-|137	3.49978	0.5	0.877519	0.998218	2.80726	Active		UniRef90_A0A0C9WPT1|Y23TmD1IndAssemContig00455254|-|1944	2.76331	0.5	0.612877	0.971095	2.4664	Post
UniRef90_A0A0C3EU80|Y23TmD1IndAssemContig00656407|+|1837	5.48996	0.5	1.72126	0.999693	3.4568	Active		UniRef90_A0A0C3EJT2|Y23TmM1IndAssemContig01055814|-|2795	12.922	0.768262	1.53967	0.999426	4.07209	Active		UniRef90_A0A0C9WQG2|TmM4IndAssemContig01156036|+|0	2.00254	0.5	0.502833	0.970363	2.00183	Post
UniRef90_A0A0C3EUJ0|Y23TmD1IndAssemContig00583537|-|1046	3.08472	0.401254	1.05757	0.999316	2.94255	Active		UniRef90_A0A0C3EL37|TmD1IndAssemContig0438612|-|478	2.24145	0.5	0.748109	0.997283	2.16443	Active		UniRef90_A0A0C9WRB8|Y23TmD1IndAssemContig00621043|+|1103	4.6483	0.5	0.800289	0.981628	3.2167	Post
UniRef90_A0A0C3EUJ3|TmD2IndAssemContig0124452|+|6	30.5732	0.5	3.64338	1	5.93419	Active		UniRef90_A0A0C3ELK8|Y23TmD1IndAssemContig00137074|-|10774	3.89068	0.5	1.14478	0.999426	2.96002	Active		UniRef90_A0A0C9WSH2|TmD2IndAssemContig0336218|-|515	2.06607	0.5	0.5133	0.970242	2.04689	Post
UniRef90_A0A0C3EUV5|Y23TmD1IndAssemContig00330963|+|1042	2.58806	0.38658	1.00679	0.999172	2.74303	Active		UniRef90_A0A0C3ELK8|Y23TmD1IndAssemContig00259355|-|2011	26.227	0.5	2.8625	1	5.71298	Active		UniRef90_A0A0C9WT69|TmD1IndAssemContig0155253|+|6709	2.38251	0.5	0.561611	0.969395	2.25248	Post
UniRef90_A0A0C3EVF7|Y23TmD1IndAssemContig00081183|-|560	4.01151	0.325783	1.20494	0.999631	3.62216	Active		UniRef90_A0A0C3ELK8|Y23TmD1IndAssemContig00363712|+|4254	21.4567	0.513228	2.6109	0.999248	5.38568	Active		UniRef90_A0A0C9WT69|TmD1IndAssemContig0572117|+|2558	2.17802	0.5	0.531082	0.969791	2.12302	Post
UniRef90_A0A0C3EVJ6|TmD1IndAssemContig0596365|+|255	18.1437	0.5	2.74175	1	5.18139	Active		UniRef90_A0A0C3ELK8|Y23TmD1IndAssemContig00445244|-|4	10.4658	0.72569	1.09194	0.999564	3.85018	Active		UniRef90_A0A0C9WW57|TmD1IndAssemContig0784308|-|84	2.38251	0.5	0.561611	0.969395	2.25248	Post
UniRef90_A0A0C3EVJ6|Y23TmD1IndAssemContig00530714|+|101	3.69319	0.5	1.31037	0.999613	2.88487	Active		UniRef90_A0A0C3ELK8|Y23TmD1IndAssemContig00527483|-|2173	14.2504	0.5	2.26878	0.999565	4.83294	Active		UniRef90_A0A0C9XCQ1|Y23TmD1IndAssemContig00991585|+|733	3.27712	0.5	0.673102	0.97541	2.71243	Post
UniRef90_A0A0C3EVY0|Y23TmM1IndAssemContig00326040|-|499	54.7642	0.5	3.66534	1	6.77516	Active		UniRef90_A0A0C3ELK8|Y23TmD1IndAssemContig00655328|-|4	18.5366	0.5	1.40491	0.99986	5.2123	Active		UniRef90_A0A0C9XEX3|TmD1IndAssemContig0435021|+|1174	2.07786	0.5	0.515212	0.970199	2.0551	Post
UniRef90_A0A0C3EW37|TmD1IndAssemContig0311719|-|1	5.80265	0.496851	1.17286	0.999716	3.54583	Active		UniRef90_A0A0C3ELK8|Y23TmM1IndAssemContig01661932|-|83	9.2484	0.630552	1.08485	0.999595	3.87452	Active		UniRef90_A0A0C9XPK2|Y23TmD1IndAssemContig00018408|+|101	3.12236	0.5	0.655884	0.974058	2.64264	Post
UniRef90_A0A0C3EW37|TmD2IndAssemContig0167771|+|0	3.95017	0.5	1.03412	0.999295	2.98191	Active		UniRef90_A0A0C3ENU4|Y23TmD1IndAssemContig01322474|+|3566	2.59526	0.5	0.976211	0.999323	2.37588	Active		UniRef90_A0A0C9XU25|Y23TmD3IndAssemContig00001304|+|0	15.0785	2.12577	0.809788	0.981675	2.82644	Post
UniRef90_A0A0C3EW37|TmDContig00927798|-|899	2.93217	0.362541	0.816387	0.998179	3.01575	Active		UniRef90_A0A0C3EQJ3|TmD2IndAssemContig0729766|-|0	29.3171	0.5	3.5033	1	5.87367	Active		UniRef90_A0A0C9XUD1|Y23TmD1IndAssemContig00032457|+|3118	2.02038	0.5	0.505802	0.970335	2.01463	Post
UniRef90_A0A0C3EW37|Y23TmD1IndAssemContig00373716|-|1	4.05093	0.439165	0.953406	0.998764	3.20542	Active		UniRef90_A0A0C3EQJ3|Y23TmD1IndAssemContig00140608|-|0	12.674	0.5	2.22563	0.999884	4.6638	Active		UniRef90_A0A0C9Y0K3|Y23TmD1IndAssemContig00726144|+|6905	3.27712	0.5	0.673102	0.97541	2.71243	Post
UniRef90_A0A0C3EW63|Y23TmD1IndAssemContig00063198|-|3445	2.59047	0.5	1.02568	0.999288	2.37321	Active		UniRef90_A0A0C3EQJ3|Y23TmM1IndAssemContig00688098|+|18	6.00718	0.5	1.19568	0.999263	3.58669	Active		UniRef90_A0A0C9Y243|Y23TmD1IndAssemContig00210135|+|128	2.63552	0.5	0.596394	0.970373	2.39809	Post
UniRef90_A0A0C3EXA6|TmD1IndAssemContig0099940|+|2	21.7682	0.5	3.49866	1	5.44415	Active		UniRef90_A0A0C3EQS9|TmD1IndAssemContig0539791|-|632	6.66436	0.5	1.36727	0.99973	3.73647	Active		UniRef90_A0A0C9Y620|TmD2IndAssemContig0593296|+|214	3.24459	0.5	0.669543	0.97515	2.69803	Post
UniRef90_A0A0C3EXA6|TmD1IndAssemContig0716475|-|1	4.4258	0.5	1.40178	0.999797	3.14594	Active		UniRef90_A0A0C3ERW1|TmD1IndAssemContig0607654|+|2363	1.84487	0.370605	0.714274	0.996077	2.31557	Active		UniRef90_A0A0C9YMA4|Y23TmM1IndAssemContig00148941|+|352	2.15276	0.5	0.52714	0.969904	2.10619	Post
UniRef90_A0A0C3EXA6|TmDContig00267899|+|411	11.4262	0.5	2.71878	1	4.51427	Active		UniRef90_A0A0C3ES96|Y23TmM1IndAssemContig00440349|+|700	25.7764	0.5	1.79748	0.999026	5.68798	Active		UniRef90_A0A0C9Z474|TmD2IndAssemContig0556986|-|267	3.27712	0.5	0.673102	0.97541	2.71243	Post
UniRef90_A0A0C3EXA6|TmDContig00278107|-|2	3.82772	0.5	1.28515	0.999648	2.93648	Active		UniRef90_A0A0C3ESW5|TmD2IndAssemContig0490426|-|1	17.5513	0.5	2.38419	0.999989	5.13351	Active		UniRef90_A0A0C9Z505|Y23TmM1IndAssemContig00343824|-|169	3.48553	0.5	0.695194	0.977012	2.80138	Post
UniRef90_A0A0C3EXA6|TmMContig00873073|+|192	7.85154	0.5	2.22583	1	3.97298	Active		UniRef90_A0A0C3ESW5|TmMContig03199149|+|2	62.4814	0.5	2.96923	1	6.96536	Active		UniRef90_A0A0C9Z7X5|Y23TmD1IndAssemContig00270998|+|6149	2.07457	0.5	0.514678	0.970211	2.05281	Post
UniRef90_A0A0C3EXA6|Y23TmD1IndAssemContig00677653|-|1	6.90126	0.5	1.84871	0.999872	3.78686	Active		UniRef90_A0A0C3ET07|Y23TmD1IndAssemContig00542438|-|5022	3.38171	0.5	1.09402	0.999555	2.75775	Active		UniRef90_A0A0C9ZD73|TmD1IndAssemContig0128241|-|2421	2.80901	0.5	0.618612	0.971392	2.49006	Post
UniRef90_A0A0C3EXA6|Y23TmD1IndAssemContig00847472|+|2152	9.9027	0.5	1.74074	0.999831	4.30782	Active		UniRef90_A0A0C3ET14|TmD1IndAssemContig0092084|+|223	14.8091	0.5	2.44909	0.999999	4.88841	Active		UniRef90_A0A0C9ZY09|Y23TmD3IndAssemContig00739727|-|121	2.26396	0.5	0.916349	0.987726	2.17885	Post
UniRef90_A0A0C3EXA6|Y23TmD1IndAssemContig01285445|+|2	14.7353	0.5	2.65659	1	4.88121	Active		UniRef90_A0A0C3ET14|TmDContig00315796|-|1	6.04773	0.5	1.65271	0.999166	3.59639	Active		UniRef90_A0A0D0A233|TmDContig00939987|+|315	3.14551	0.5	0.658506	0.974265	2.65329	Post
UniRef90_A0A0C3EXA6|Y23TmM1IndAssemContig00336549|-|2	9.99809	0.5	2.23824	0.999994	4.32165	Active		UniRef90_A0A0C3ET14|Y23TmD1IndAssemContig01176895|+|1364	17.3086	0.5	2.6622	0.999113	5.11342	Active		UniRef90_A0A0D0AFU6|Y23TmD1IndAssemContig01160507|+|593	2.71922	0.5	0.607266	0.970825	2.44319	Post
UniRef90_A0A0C3EXA6|Y23TmM1IndAssemContig00505964|+|852	24.2596	0.5	2.53079	1	5.60048	Active		UniRef90_A0A0C3ETE9|TmD1IndAssemContig0096867|-|187	6.49525	0.5	1.59958	0.999531	3.69938	Active		UniRef90_A0A0D0ATX2|TmD2IndAssemContig0550317|-|6	2.23233	0.5	0.539424	0.96958	2.15855	Post
UniRef90_A0A0C3EXA6|Y23TmM1IndAssemContig01624310|-|91	10.675	0.619731	1.78322	0.999958	4.10645	Active		UniRef90_A0A0C3ETX3|TmD2IndAssemContig0344816|+|7	13.4689	0.5	1.54751	0.999482	4.75157	Active		UniRef90_A0A0D0BDN1|Y23TmD2IndAssemContig00230482|-|0	2.12596	0.5	0.522914	0.970018	2.08812	Post
UniRef90_A0A0C3EXH9|Y23TmD1IndAssemContig00410319|+|223	41.8078	0.5	4.38543	1	6.3857	Active		UniRef90_A0A0C3ETX3|Y23TmD1IndAssemContig00720279|+|65	4.98947	0.5	1.13294	0.999441	3.31889	Active		UniRef90_A0A0D0BS86|TmD3IndAssemContig0005038|+|2	34.3227	0.5	1.51985	0.986124	6.10109	Post
UniRef90_A0A0C3EXM8|TmDContig00037574|+|1006	25.0066	0.546542	2.96039	1	5.51584	Active		UniRef90_A0A0C3ETX3|Y23TmM1IndAssemContig01590000|+|0	23.4875	0.5	2.81509	1	5.55382	Active		UniRef90_A0A0D0C1A3|TmDContig00815537|+|1487	10.3169	0.675621	1.0004	0.990783	3.93266	Post
UniRef90_A0A0C3EXM8|Y23TmD1IndAssemContig00500588|-|1	14.8317	0.668808	2.00419	0.999797	4.47095	Active		UniRef90_A0A0C3EU52|Y23TmD1IndAssemContig00089370|-|2542	152.199	0.5	3.85658	1	8.24981	Active		UniRef90_A0A0D0CGY9|Y23TmD1IndAssemContig00419745|-|326	2.6717	0.5	0.601129	0.970564	2.41776	Post
UniRef90_A0A0C3EXM8|Y23TmM1IndAssemContig00785029|+|364	37.8579	0.899702	4.23205	1	5.395	Active		UniRef90_A0A0C3EU80|Y23TmD1IndAssemContig00656407|+|1837	5.48996	0.5	1.51152	0.999229	3.4568	Active		UniRef90_A0A0D0CGY9|Y23TmD1IndAssemContig00848752|-|177	2.6717	0.5	0.601129	0.970564	2.41776	Post
UniRef90_A0A0C3EYW4|Y23TmM1IndAssemContig00759043|-|916	2.6939	0.5	1.12537	0.999667	2.42969	Active		UniRef90_A0A0C3EUJ0|Y23TmD1IndAssemContig00583537|-|1046	3.08472	0.540797	0.887048	0.998278	2.51198	Active		UniRef90_A0A0D0D087|TmD1IndAssemContig0349235|+|116	2.02591	0.5	0.506716	0.970326	2.01857	Post
UniRef90_A0A0C3EYW6|Y23TmM1IndAssemContig01526419|-|38	2.64773	0.5	0.826923	0.998281	2.40476	Active		UniRef90_A0A0C3EUJ3|TmD2IndAssemContig0124452|+|6	30.5732	0.5	3.08714	1	5.93419	Active		UniRef90_A0A0D0D5B5|TmD1IndAssemContig0107975|-|865	2.54644	0.5	0.58449	0.969939	2.34848	Post
UniRef90_A0A0C3EYX1|Y23TmM1IndAssemContig00190712|+|29	32.0159	0.5	4.61764	1	6.00072	Active		UniRef90_A0A0C3EUV5|Y23TmD1IndAssemContig00330963|+|1042	2.58806	0.5	0.983476	0.999467	2.37187	Active		UniRef90_A0A0D0DNA1|TmD1IndAssemContig0433126|+|51	2.23796	0.5	0.540279	0.969563	2.16218	Post
UniRef90_A0A0C3EZI5|TmD2IndAssemContig0035263|+|5	2.40866	0.5	0.595848	0.990547	2.26823	Active		UniRef90_A0A0C3EVF7|Y23TmD1IndAssemContig00081183|-|560	4.01151	0.395699	1.17555	0.999342	3.34167	Active		UniRef90_A0A0D0E2W2|TmD1IndAssemContig0204568|+|124	3.66521	0.5	0.713323	0.97809	2.8739	Post
UniRef90_A0A0C3EZW6|Y23TmD1IndAssemContig00363712|-|1898	9.23223	0.5	1.92899	0.999992	4.20668	Active		UniRef90_A0A0C3EVJ6|TmD1IndAssemContig0596365|+|255	18.1437	0.5	2.35924	0.999894	5.18139	Active		UniRef90_A0A0D0E4D6|Y23TmD1IndAssemContig00365796|+|84	2.71922	0.5	0.607266	0.970825	2.44319	Post
UniRef90_A0A0C3EZW6|Y23TmD1IndAssemContig00524685|+|8850	26.6884	0.5	2.83023	1	5.73814	Active		UniRef90_A0A0C3EVJ6|Y23TmD1IndAssemContig00530714|+|101	3.69319	0.5	1.17409	0.999347	2.88487	Active		UniRef90_A0A0D0E502|Y23TmM1IndAssemContig01208863|-|1104	2.23233	0.5	0.539424	0.96958	2.15855	Post
UniRef90_A0A0C3F1D1|Y23TmM1IndAssemContig01742980|+|77	28.3593	1.56904	2.78082	1	4.17587	Active		UniRef90_A0A0C3EVY0|Y23TmM1IndAssemContig00326040|-|499	54.7642	0.5	3.3155	1	6.77516	Active		UniRef90_A0A0D0E781|Y23TmD1IndAssemContig00047073|+|117	2.4335	0.5	0.568869	0.969511	2.28303	Post
UniRef90_A0A0C3F1S2|Y23TmD1IndAssemContig01095173|+|7168	3.29819	0.133986	1.61418	0.999988	4.62152	Active		UniRef90_A0A0C3EW37|TmD1IndAssemContig0311719|-|1	5.80265	0.614626	1.09691	0.999543	3.23893	Active		UniRef90_A0A0D1WVW9|TmDContig00146885|-|144	2.05447	0.422513	0.652179	0.973753	2.2817	Post
UniRef90_A0A0C3F340|Y23TmD1IndAssemContig00570963|-|39	6.30855	0.5	1.45775	0.999746	3.65731	Active		UniRef90_A0A0C3EW37|TmD2IndAssemContig0167771|+|0	3.95017	0.5	0.93145	0.998554	2.98191	Active		UniRef90_A0A0D2BLX5|TmD1IndAssemContig0355040|-|1267	5.23991	0.5	1.05739	0.988205	3.38954	Post
UniRef90_A0A0C3F3F2|TmDContig00115825|+|2902	3.72646	0.33215	1.25553	0.999561	3.4879	Active		UniRef90_A0A0C3EW37|TmDContig00927798|-|899	2.93217	0.51606	0.703555	0.995736	2.50636	Active		UniRef90_A0A0D2DC90|TmD1IndAssemContig0302365|+|55451	2.93087	0.682104	0.525702	0.969944	2.10327	Post
UniRef90_A0A0C3F3U5|Y23TmD1IndAssemContig00969591|+|502	7.11834	1.0288	0.862816	0.998542	2.79059	Active		UniRef90_A0A0C3EW37|Y23TmD1IndAssemContig00373716|-|1	4.05093	0.5	0.826875	0.998116	3.01825	Active		UniRef90_A0A0D2DC90|TmD1IndAssemContig0408089|-|502	2.15197	0.5	0.527016	0.969907	2.10566	Post
UniRef90_A0A0C3F3U5|Y23TmD2IndAssemContig00935060|+|271	9.29683	0.5	1.9747	0.999985	4.21674	Active		UniRef90_A0A0C3EW63|Y23TmD1IndAssemContig00063198|-|3445	2.59047	0.5	0.932042	0.998557	2.37321	Active		UniRef90_A0A0D2DC90|TmD1IndAssemContig0639304|-|71549	3.01032	0.5	1.11857	0.98079	2.58992	Post
UniRef90_A0A0C3F3U5|Y23TmM1IndAssemContig00800022|+|74	3.52064	0.5	0.732586	0.99546	2.81584	Active		UniRef90_A0A0C3EXA6|TmD1IndAssemContig0099940|+|2	21.7682	0.5	2.87375	1	5.44415	Active		UniRef90_A0A0D2DK26|TmD3IndAssemContig0340233|+|11	3.50976	0.5	0.976385	0.99006	2.81137	Post
UniRef90_A0A0C3F4K9|TmD2IndAssemContig0094237|-|31810	6.98048	0.5	1.6397	0.999926	3.80333	Active		UniRef90_A0A0C3EXA6|TmD1IndAssemContig0716475|-|1	4.4258	0.5	1.24809	0.999594	3.14594	Active		UniRef90_A0A0D2G1K7|TmD1IndAssemContig0255588|+|1194	2.4335	0.5	0.568869	0.969511	2.28303	Post
UniRef90_A0A0C3F5D6|Y23TmD1IndAssemContig00019661|-|1329	6.6142	0.788285	1.278	0.999636	3.06878	Active		UniRef90_A0A0C3EXA6|TmDContig00267899|+|411	11.4262	0.5	2.2633	0.999617	4.51427	Active		UniRef90_A0A0D2G7S7|TmD2IndAssemContig0509582|-|87	2.95665	0.5	0.636601	0.972548	2.56396	Post
UniRef90_A0A0C3F5M9|Y23TmD1IndAssemContig00005982|-|115	2.50951	0.5	1.10858	0.999605	2.32741	Active		UniRef90_A0A0C3EXA6|TmDContig00278107|-|2	3.82772	0.5	1.15084	0.999418	2.93648	Active		UniRef90_A0A0D2GZW5|TmD5IndAssemContig0854998|+|1	9.12955	0.5	1.05322	0.988739	4.19054	Post
UniRef90_A0A0C3F5M9|Y23TmD1IndAssemContig00008117|-|42	11.0285	0.5	2.02723	0.999587	4.46316	Active		UniRef90_A0A0C3EXA6|TmMContig00873073|+|192	7.85154	0.5	1.90256	0.999999	3.97298	Active		UniRef90_A0A0D2H064|TmD3IndAssemContig0644843|+|572	7.31328	0.593719	0.915509	0.987672	3.62267	Post
UniRef90_A0A0C3F5M9|Y23TmD1IndAssemContig00029979|-|115	18.9166	0.5	2.59952	1	5.24158	Active		UniRef90_A0A0C3EXA6|Y23TmD1IndAssemContig00677653|-|1	6.90126	0.5	1.61246	0.999427	3.78686	Active		UniRef90_A0A0D2HA31|TmD2IndAssemContig0809533|+|376	2.35068	0.5	0.557012	0.96938	2.23308	Post
UniRef90_A0A0C3F641|Y23TmD1IndAssemContig00870269|+|42272	14.3797	0.5	1.90531	0.999959	4.84596	Active		UniRef90_A0A0C3EXA6|Y23TmD1IndAssemContig00847472|+|2152	9.9027	0.5	1.54794	0.999485	4.30782	Active		UniRef90_A0A0D2HBF5|Y23TmD5IndAssemContig01178017|-|311	13.6425	0.5	1.2775	0.989377	4.77004	Post
UniRef90_A0A0C3F979|Y23TmD1IndAssemContig00041253|-|1644	1.99892	0.40538	0.853022	0.998516	2.30187	Active		UniRef90_A0A0C3EXA6|Y23TmD1IndAssemContig01285445|+|2	14.7353	0.5	2.26027	0.999646	4.88121	Active		UniRef90_A0A0D2HEC3|Y23TmD3IndAssemContig00071766|-|3	5.81906	0.5	0.88398	0.984572	3.54079	Post
UniRef90_A0A0C3F979|Y23TmM1IndAssemContig00043728|+|720	2.06467	0.5	0.697256	0.994031	2.04591	Active		UniRef90_A0A0C3EXA6|Y23TmM1IndAssemContig00336549|-|2	9.99809	0.5	1.92202	0.999997	4.32165	Active		UniRef90_A0A0D2I7Z8|TmD1IndAssemContig0656677|+|3934	1.03569	0.224154	0.714966	0.978179	2.20802	Post
UniRef90_A0A0C3F9D8|Y23TmD1IndAssemContig00396493|-|351	2.69604	0.5	0.920444	0.998626	2.43084	Active		UniRef90_A0A0C3EXA6|Y23TmM1IndAssemContig00505964|+|852	24.2596	0.5	2.27382	0.999516	5.60048	Active		UniRef90_A0A0D2IP94|TmD1IndAssemContig0345048|-|2	2.81141	0.5	0.618911	0.971407	2.49129	Post
UniRef90_A0A0C3F9F9|Y23TmD1IndAssemContig00184849|+|8101	29.2392	1.20854	2.95606	1	4.59657	Active		UniRef90_A0A0C3EXA6|Y23TmM1IndAssemContig01624310|-|91	10.675	0.5	1.71696	0.999127	4.41616	Active		UniRef90_A0A0D2JV51|TmMContig02702523|-|14	5.9856	0.5	0.89456	0.985828	3.5815	Post
UniRef90_A0A0C3F9S0|Y23TmD1IndAssemContig00408064|+|240	9.68115	0.5	2.35413	0.999695	4.27518	Active		UniRef90_A0A0C3EXH9|Y23TmD1IndAssemContig00410319|+|223	41.8078	1.07218	2.67595	0.999014	5.28515	Active		UniRef90_A0A0D2KE05|TmD2IndAssemContig0369153|-|19	2.15197	0.5	0.527016	0.969907	2.10566	Post
UniRef90_A0A0C3FBJ4|Y23TmM1IndAssemContig00766385|+|2	5.92702	0.5	1.84574	0.999867	3.56731	Active		UniRef90_A0A0C3EXM8|TmDContig00037574|+|1006	25.0066	0.5	2.63601	0.99926	5.64424	Active		UniRef90_A0A0D2LAR9|TmD1IndAssemContig0903548|+|103	3.02486	0.5	0.64465	0.973162	2.59687	Post
UniRef90_A0A0C3FBN2|Y23TmD1IndAssemContig00168168|-|263	12.6698	0.5	2.33494	0.999669	4.66332	Active		UniRef90_A0A0C3EXM8|Y23TmD1IndAssemContig00500588|-|1	14.8317	0.5	1.9846	0.999874	4.89061	Active		UniRef90_A0A0D2M1X9|TmD1IndAssemContig0716922|-|241	2.02591	0.5	0.506716	0.970326	2.01857	Post
UniRef90_A0A0C3FBQ8|TmDContig00155751|-|1995	5.84118	0.5	1.81911	0.999921	3.54626	Active		UniRef90_A0A0C3EXM8|Y23TmM1IndAssemContig00785029|+|364	37.8579	0.5	4.05705	1	6.24252	Active		UniRef90_A0A0D2MFL0|TmD2IndAssemContig0068154|+|26	11.6666	0.5	1.14448	0.978626	4.54431	Post
UniRef90_A0A0C3FC37|TmD1IndAssemContig0100652|-|346	5.11184	0.5	1.03079	0.999293	3.35384	Active		UniRef90_A0A0C3EYW4|Y23TmM1IndAssemContig00759043|-|916	2.6939	0.5	1.02121	0.999695	2.42969	Active		UniRef90_A0A0D2MGZ5|Y23TmD2IndAssemContig01031964|+|130	2.44915	0.5	0.571071	0.969548	2.29228	Post
UniRef90_A0A0C3FC37|Y23TmD1IndAssemContig00675775|+|18346	5.29996	0.523318	1.27141	0.999614	3.34022	Active		UniRef90_A0A0C3EYW6|Y23TmM1IndAssemContig01526419|-|38	2.64773	0.5	0.751012	0.997391	2.40476	Active		UniRef90_A0A0D2P635|Y23TmM1IndAssemContig01866416|+|0	2.64988	0.5	0.59828	0.970449	2.40593	Post
UniRef90_A0A0C3FCM3|Y23TmM1IndAssemContig00352082|+|225	3.38877	0.5	1.28042	0.999644	2.76076	Active		UniRef90_A0A0C3EYX1|Y23TmM1IndAssemContig00190712|+|29	32.0159	0.5	3.62796	1	6.00072	Active		UniRef90_A0A0D2PMH8|TmDContig00203573|+|7356	2.12596	0.5	0.522914	0.970018	2.08812	Post
UniRef90_A0A0C3FDA0|Y23TmM1IndAssemContig00982029|+|264	28.3949	0.5	1.87891	0.999921	5.82756	Active		UniRef90_A0A0C3EZI5|TmD2IndAssemContig0035263|+|5	2.40866	0.5	0.542815	0.992109	2.26823	Active		UniRef90_A0A0D2ZZF1|Y23TmD1IndAssemContig00127968|-|9933	2.26808	0.5	0.54482	0.96947	2.18147	Post
UniRef90_A0A0C3FDQ4|Y23TmD1IndAssemContig00557620|-|2765	5.58963	0.1101	2.01249	0.999742	5.66587	Active		UniRef90_A0A0C3EZW6|Y23TmD1IndAssemContig00363712|-|1898	9.23223	0.5	1.68712	0.999078	4.20668	Active		UniRef90_A0A0D5VAQ6|TmD4IndAssemContig0588807|+|534	13.5086	1.84558	0.795257	0.98144	2.87174	Post
UniRef90_A0A0C3FDQ4|Y23TmD1IndAssemContig01036123|+|1032	4.65693	0.293293	1.21115	0.999609	3.98896	Active		UniRef90_A0A0C3EZW6|Y23TmD1IndAssemContig00524685|+|8850	26.6884	0.834006	2.02936	0.999448	5.00001	Active		UniRef90_A0A0D5VAY3|TmD1IndAssemContig0832145|+|3772	3.22271	0.668884	0.722268	0.978488	2.26845	Post
UniRef90_A0A0C3FED4|Y23TmD1IndAssemContig00049037|+|1033	8.01476	0.5	2.19701	1	4.00266	Active		UniRef90_A0A0C3F1D1|Y23TmM1IndAssemContig01742980|+|77	28.3593	0.5	3.39053	1	5.82575	Active		UniRef90_A0A0D5VE99|TmD1IndAssemContig0006843|+|1477	29.4906	3.81697	1.45949	0.979591	2.94975	Post
UniRef90_A0A0C3FED4|Y23TmD1IndAssemContig00949738|-|357	2.75301	0.5	1.12615	0.99967	2.46101	Active		UniRef90_A0A0C3F1S2|Y23TmD1IndAssemContig01095173|+|7168	3.29819	0.5	0.996564	0.999551	2.72167	Active		UniRef90_A0A0D5VEW1|TmD2IndAssemContig0179686|-|8390	17.6776	0.865183	1.17106	0.978886	4.35277	Post
UniRef90_A0A0C3FFW1|TmMContig02993505|-|185	3.35321	0.5	1.10132	0.999557	2.74554	Active		UniRef90_A0A0C3F340|Y23TmD1IndAssemContig00570963|-|39	6.30855	0.5	1.2961	0.999681	3.65731	Active		UniRef90_A0A0D5VFR9|TmDContig01060043|+|1000	4.67958	0.952031	0.714235	0.978139	2.2973	Post
UniRef90_A0A0C3FFW1|Y23TmM1IndAssemContig01866858|-|185	3.39953	0.5	0.951676	0.99875	2.76534	Active		UniRef90_A0A0C3F3F2|TmDContig00115825|+|2902	3.72646	0.5	1.02641	0.999725	2.8978	Active		UniRef90_A0A0D5VFW6|TmD2IndAssemContig0483598|-|27800	127.561	7.93173	1.57897	0.993374	4.00741	Post
UniRef90_A0A0C3FG84|Y23TmD1IndAssemContig00818696|+|1484	4.73222	0.5	1.58023	0.999994	3.24252	Active		UniRef90_A0A0C3F3U5|Y23TmD1IndAssemContig00969591|+|502	7.11834	0.5	1.08228	0.999606	3.83154	Active		UniRef90_A0A0D5VHJ1|TmD3IndAssemContig0777217|+|1706	24.5631	0.831006	1.23579	0.986676	4.88549	Post
UniRef90_A0A0C3FGI6|Y23TmM1IndAssemContig00939067|+|146	11.5428	0.5	2.45225	1	4.52892	Active		UniRef90_A0A0C3F3U5|Y23TmD2IndAssemContig00935060|+|271	9.29683	0.5	1.72221	0.999136	4.21674	Active		UniRef90_A0A0D5VHN3|TmD1IndAssemContig0622714|+|95	6.21229	1.43441	0.608521	0.970881	2.11467	Post
UniRef90_A0A0C3FH48|Y23TmD1IndAssemContig00364288|+|2389	6.63279	0.5	1.65145	0.999866	3.72962	Active		UniRef90_A0A0C3F3U5|Y23TmM1IndAssemContig00800022|+|74	3.52064	0.5	0.666433	0.994643	2.81584	Active		UniRef90_A0A0D5VKR5|TmD1IndAssemContig0543624|-|9836	2.07529	0.5	0.857353	0.981725	2.05332	Post
UniRef90_A0A0C3FHR0|Y23TmM1IndAssemContig01216819|+|608	3.21783	0.5	0.759726	0.996528	2.68609	Active		UniRef90_A0A0C3F4K9|TmD2IndAssemContig0094237|-|31810	6.98048	0.5	1.44678	0.999583	3.80333	Active		UniRef90_A0A0D5VMK8|TmD1IndAssemContig0099526|-|4906	2.60894	0.564655	0.802133	0.981677	2.20802	Post
UniRef90_A0A0C3FKB5|Y23TmD1IndAssemContig00167521|-|2797	8.41451	0.123006	2.44631	0.999998	6.09608	Active		UniRef90_A0A0C3F5D6|Y23TmD1IndAssemContig00019661|-|1329	6.6142	0.5	1.51816	0.999275	3.72557	Active		UniRef90_A0A0D7ALP6|Y23TmD1IndAssemContig00217175|-|683	7.82423	1.10605	0.9631	0.989684	2.82253	Post
UniRef90_A0A0C3FPB5|TmD2IndAssemContig0037261|+|764	12.0443	0.411604	1.91404	0.999971	4.87095	Active		UniRef90_A0A0C3F5M9|Y23TmD1IndAssemContig00005982|-|115	2.50951	0.5	1.00895	0.999623	2.32741	Active		UniRef90_A0A0D7ALP6|Y23TmD1IndAssemContig00426482|+|253	2.52009	0.5	0.5809	0.969825	2.33348	Post
UniRef90_A0A0C3FPB5|Y23TmM1IndAssemContig01492287|-|949	11.6406	0.413044	1.83224	0.999892	4.81672	Active		UniRef90_A0A0C3F5M9|Y23TmD1IndAssemContig00008117|-|42	11.0285	0.5	1.77691	0.998648	4.46316	Active		UniRef90_A0A0D7F3W9|Y23TmD3IndAssemContig00433596|-|1358	9.81008	1.82872	0.630454	0.972117	2.42343	Post
UniRef90_A0A0C3FQI5|TmD1IndAssemContig0588938|-|1	5.85271	0.5	1.29915	0.999629	3.5491	Active		UniRef90_A0A0C3F5M9|Y23TmD1IndAssemContig00029979|-|115	18.9166	0.5	2.27165	0.999537	5.24158	Active		UniRef90_A0A0D7NFP6|Y23TmD1IndAssemContig00340953|+|4116	191.565	7.29792	7.89466	1	4.7142	Post
UniRef90_A0A0C3FQT1|TmD1IndAssemContig0706148|-|891	11.8865	0.316917	1.49615	0.999767	5.22908	Active		UniRef90_A0A0C3F641|Y23TmD1IndAssemContig00870269|+|42272	14.3797	0.5	1.71551	0.999125	4.84596	Active		UniRef90_A0A0D7NUU3|TmMContig00497598|+|1594	33.062	2.17206	1.27713	0.989383	3.92804	Post
UniRef90_A0A0C3FQT1|Y23TmD1IndAssemContig00205141|-|9596	11.3837	0.454298	1.52313	0.999873	4.64718	Active		UniRef90_A0A0C3F9D8|Y23TmD1IndAssemContig00396493|-|351	2.69604	0.5	0.835282	0.998099	2.43084	Active		UniRef90_A0A0D7QIF2|Y23TmD5IndAssemContig00995494|-|252	3.60108	0.5	0.706945	0.977757	2.84843	Post
UniRef90_A0A0C3FS09|Y23TmD1IndAssemContig00542972|-|2755	16.0273	0.5	2.61211	1	5.00246	Active		UniRef90_A0A0C3F9F9|Y23TmD1IndAssemContig00184849|+|8101	29.2392	0.5	3.34714	1	5.86983	Active		UniRef90_A0A0D8JUC3|TmD1IndAssemContig0376554|+|2515	3.02486	0.5	0.64465	0.973162	2.59687	Post
UniRef90_A0A0C3FSQ8|Y23TmM1IndAssemContig00170835|-|0	6.47253	0.5	1.90841	0.999964	3.69433	Active		UniRef90_A0A0C3F9S0|Y23TmD1IndAssemContig00408064|+|240	9.68115	0.5	2.00238	0.999716	4.27518	Active		UniRef90_A0A0D8JXY2|TmD1IndAssemContig0277143|+|1803	2.90558	0.5	0.630468	0.972118	2.53882	Post
UniRef90_A0A0C3FUF5|Y23TmM1IndAssemContig01571606|+|883	13.3339	0.5	2.08291	0.999403	4.73703	Active		UniRef90_A0A0C3FBJ4|Y23TmM1IndAssemContig00766385|+|2	5.92702	0.5	1.61111	0.999438	3.56731	Active		UniRef90_A0A0D8JXY2|TmD1IndAssemContig0282503|+|5	5.28743	0.5	1.2343	0.986484	3.40257	Post
UniRef90_A0A0C3FX32|Y23TmD1IndAssemContig00022121|-|3750	53.6521	0.375246	2.87185	1	7.15966	Active		UniRef90_A0A0C3FBN2|Y23TmD1IndAssemContig00168168|-|263	12.6698	0.5	2.01677	0.999575	4.66332	Active		UniRef90_A0A0D8XB69|TmD2IndAssemContig0643398|+|41	11.3494	1.76236	0.707993	0.97781	2.68704	Post
UniRef90_A0A0C3FYH8|Y23TmD1IndAssemContig00225309|-|24859	4.54392	0.205507	1.73903	0.999818	4.46668	Active		UniRef90_A0A0C3FBQ8|TmDContig00155751|-|1995	5.84118	0.5	1.58993	0.999567	3.54626	Active		UniRef90_A0A0D8XB69|Y23TmD2IndAssemContig00140143|+|55	6.90967	1.00618	0.707484	0.977784	2.77973	Post
UniRef90_A0A0C3FYS6|TmD1IndAssemContig0134373|-|101	11.0191	0.5	2.29686	0.999812	4.46193	Active		UniRef90_A0A0C3FC37|TmD1IndAssemContig0100652|-|346	5.11184	0.5	0.932407	0.99856	3.35384	Active		UniRef90_A0A0E0FSH9|TmD1IndAssemContig0534309|-|1180	2.46989	0.5	0.573969	0.969618	2.30445	Post
UniRef90_A0A0C3FZ05|TmD1IndAssemContig0119307|+|3352	6.51916	0.5	1.95898	0.999991	3.70469	Active		UniRef90_A0A0C3FC37|Y23TmD1IndAssemContig00675775|+|18346	5.29996	1.09786	0.685376	0.995172	2.27128	Active		UniRef90_A0A0E1U2K7|TmMContig01594634|-|1549	5.16866	0.94063	0.897715	0.986207	2.45809	Post
UniRef90_A0A0C3FZ05|TmD2IndAssemContig0634207|-|34	4.89899	0.5	1.13804	0.99971	3.29248	Active		UniRef90_A0A0C3FCM3|Y23TmM1IndAssemContig00352082|+|225	3.38877	0.5	1.15093	0.999418	2.76076	Active		UniRef90_A0A0E3VUQ9|TmM4IndAssemContig00463783|+|1333	2.76308	0.5	0.612848	0.971094	2.46628	Post
UniRef90_A0A0C3FZ05|TmD2IndAssemContig0718325|-|0	10.4968	0.465314	2.44814	0.999999	4.4956	Active		UniRef90_A0A0C3FDA0|Y23TmM1IndAssemContig00982029|+|264	28.3949	0.5	1.77295	0.998577	5.82756	Active		UniRef90_A0A0E4BT12|TmM2IndAssemContig00987248|-|1	3.7785	0.829214	0.688195	0.976521	2.188	Post
UniRef90_A0A0C3FZ05|TmD2IndAssemContig0727921|+|2	3.00361	0.5	1.12173	0.999654	2.5867	Active		UniRef90_A0A0C3FDQ4|Y23TmD1IndAssemContig00557620|-|2765	5.58963	0.380683	1.26656	0.999641	3.87609	Active		UniRef90_A0A0E4BTX0|Y23TmD3IndAssemContig00668708|-|450	3.44876	0.5	0.691383	0.976755	2.78608	Post
UniRef90_A0A0C3FZ05|TmDContig00004141|+|1	4.06661	0.5	1.28705	0.999646	3.02383	Active		UniRef90_A0A0C3FDQ4|Y23TmD1IndAssemContig01036123|+|1032	4.65693	0.377093	1.20306	0.999248	3.62639	Active		UniRef90_A0A0E4FYE4|TmDContig01000530|-|1750	3.27712	0.5	0.673102	0.97541	2.71243	Post
UniRef90_A0A0C3FZ05|TmDContig00302205|-|8	4.47027	0.5	1.42348	0.999776	3.16036	Active		UniRef90_A0A0C3FED4|Y23TmD1IndAssemContig00049037|+|1033	8.01476	0.5	1.88129	0.999978	4.00266	Active		UniRef90_A0A0E9MPL9|TmDContig00341137|+|106079	3.53777	0.716285	0.68344	0.976184	2.30423	Post
UniRef90_A0A0C3FZ05|TmDContig00929304|-|3868	2.31868	0.5	1.00513	0.99916	2.2133	Active		UniRef90_A0A0C3FED4|Y23TmD1IndAssemContig00949738|-|357	2.75301	0.5	1.02102	0.999694	2.46101	Active		UniRef90_A0A0E9NBE8|TmMContig00203420|-|16	4.68293	0.607251	0.739584	0.979029	2.94705	Post
UniRef90_A0A0C3FZ05|Y23TmD1IndAssemContig00909348|-|4598	6.09583	0.5	1.56655	0.99998	3.60782	Active		UniRef90_A0A0C3FFW1|TmMContig02993505|-|185	3.35321	0.5	0.992279	0.999526	2.74554	Active		UniRef90_A0A0E9RTD9|TmD3IndAssemContig0217462|-|398	3.12236	0.5	0.655884	0.974058	2.64264	Post
UniRef90_A0A0C3FZ05|Y23TmD1IndAssemContig01242332|-|1349	6.35131	0.5	1.87103	0.999908	3.66705	Active		UniRef90_A0A0C3FFW1|Y23TmM1IndAssemContig01866858|-|185	3.39953	0.5	0.859544	0.998104	2.76534	Active		UniRef90_A0A0E9S871|TmDContig00286225|-|4571	2.12596	0.5	0.522914	0.970018	2.08812	Post
UniRef90_A0A0C3FZ05|Y23TmM1IndAssemContig01337749|+|348	5.30711	0.5	1.77434	0.999957	3.40793	Active		UniRef90_A0A0C3FG84|Y23TmD1IndAssemContig00818696|+|1484	4.73222	0.5	1.39823	0.999839	3.24252	Active		UniRef90_A0A0E9SNH8|TmD1IndAssemContig0586389|-|27275	2.52009	0.5	0.5809	0.969825	2.33348	Post
UniRef90_A0A0C3FZH8|Y23TmD1IndAssemContig00275581|+|477	4.57142	0.459461	1.55373	0.999968	3.31463	Active		UniRef90_A0A0C3FGI6|Y23TmM1IndAssemContig00939067|+|146	11.5428	2.57637	0.794163	0.998081	2.16358	Active		UniRef90_A0A0E9VEI5|TmD1IndAssemContig0467607|+|35817	3.0839	0.5	0.65149	0.973697	2.62476	Post
UniRef90_A0A0C3G1T8|Y23TmD1IndAssemContig01302666|-|42534	2.10661	0.417905	0.909	0.998626	2.33368	Active		UniRef90_A0A0C3FH48|Y23TmD1IndAssemContig00364288|+|2389	6.63279	0.646409	1.23722	0.99952	3.3591	Active		UniRef90_A0A0E9WUT8|TmD1IndAssemContig0643988|-|94784	4.02851	0.5	1.34307	0.987034	3.01025	Post
UniRef90_A0A0C3G6J2|Y23TmM1IndAssemContig01504345|+|2	10.41	0.5	2.00671	0.99978	4.3799	Active		UniRef90_A0A0C3FH50|Y23TmM1IndAssemContig00939985|+|11	2.20998	0.5	0.543201	0.992121	2.14404	Active		UniRef90_A0A0E9XIB9|TmDContig00590155|-|558	3.30969	0.5	0.676634	0.975677	2.72669	Post
UniRef90_A0A0C3G7A8|Y23TmM1IndAssemContig01765174|-|149	30.157	0.831006	2.35039	0.99969	5.18149	Active		UniRef90_A0A0C3FKB5|Y23TmD1IndAssemContig00167521|-|2797	8.41451	0.5	1.70665	0.99911	4.07288	Active		UniRef90_A0A0E9XLF9|TmDContig00881322|-|1756	3.02486	0.5	0.64465	0.973162	2.59687	Post
UniRef90_A0A0C3G8D4|Y23TmM1IndAssemContig00957789|+|327	3.30634	0.5	1.05084	0.99931	2.72523	Active		UniRef90_A0A0C3FPB5|TmD2IndAssemContig0037261|+|764	12.0443	0.5	1.68731	0.999078	4.59028	Active		UniRef90_A0A0F0EN35|TmMContig01597240|+|2099	5.59059	0.5	1.62406	0.984785	3.483	Post
UniRef90_A0A0C3G8K7|TmD1IndAssemContig0658719|+|20023	7.29067	0.500668	1.46578	0.999751	3.86413	Active		UniRef90_A0A0C3FPB5|Y23TmM1IndAssemContig01492287|-|949	11.6406	0.5	1.61466	0.999409	4.54109	Active		UniRef90_A0A0F0H076|TmD5IndAssemContig0391531|+|1048	102.436	5.53589	2.30288	0.987083	4.20976	Post
UniRef90_A0A0C3G8K7|Y23TmM1IndAssemContig01449694|+|674	15.8516	0.5	2.31678	0.999672	4.98656	Active		UniRef90_A0A0C3FQI5|TmD1IndAssemContig0588938|-|1	5.85271	0.5	1.16277	0.999391	3.5491	Active		UniRef90_A0A0F2MFS2|Y23TmD3IndAssemContig00718369|-|768	2.10192	0.5	0.519083	0.970109	2.0717	Post
UniRef90_A0A0C3G8Q0|TmD1IndAssemContig0060553|+|0	12.7221	0.531807	2.01645	0.999715	4.58029	Active		UniRef90_A0A0C3FQT1|TmD1IndAssemContig0706148|-|891	11.8865	0.5	1.36842	0.999736	4.57125	Active		UniRef90_A0A0F3GK07|TmM1IndAssemContig00373132|+|2522	3.40903	0.61241	0.886077	0.984843	2.47679	Post
UniRef90_A0A0C3G8Q0|TmDContig00137410|-|609	3.92929	0.5	1.43054	0.999769	2.97427	Active		UniRef90_A0A0C3FQT1|Y23TmD1IndAssemContig00205141|-|9596	11.3837	0.5	1.36371	0.999714	4.50889	Active		UniRef90_A0A0F3IKX3|TmD5IndAssemContig0011885|-|358	37.8449	0.615894	1.48569	0.980871	5.94127	Post
UniRef90_A0A0C3G942|Y23TmM1IndAssemContig00638784|-|116	4.52716	0.5	0.889963	0.998615	3.17861	Active		UniRef90_A0A0C3FS09|Y23TmD1IndAssemContig00542972|-|2755	16.0273	0.5	2.24651	0.999768	5.00246	Active		UniRef90_A0A0F3ISB5|Y23TmD5IndAssemContig00601079|+|404	18.3822	2.27844	1.00906	0.990993	3.01219	Post
UniRef90_A0A0C3G9U1|TmD1IndAssemContig0006468|-|1811	6.78639	0.5	1.6226	0.999984	3.76264	Active		UniRef90_A0A0C3FSQ8|Y23TmM1IndAssemContig00170835|-|0	6.47253	0.5	1.6596	0.999143	3.69433	Active		UniRef90_A0A0F4YE19|TmDContig01216318|-|366	4.31963	0.411728	1.09827	0.982918	3.39114	Post
UniRef90_A0A0C3GCN7|TmD1IndAssemContig0422476|+|1062	5.74026	0.5	1.81046	0.999939	3.52112	Active		UniRef90_A0A0C3FUF5|Y23TmM1IndAssemContig01571606|+|883	13.3339	0.5	1.84105	0.999726	4.73703	Active		UniRef90_A0A0F4YE64|TmD2IndAssemContig0044867|+|698	2.33374	0.34443	0.778052	0.980588	2.76036	Post
UniRef90_A0A0C3GCN7|TmMContig01505577|-|7	8.92266	0.5	2.0607	0.999155	4.15747	Active		UniRef90_A0A0C3FX32|Y23TmD1IndAssemContig00022121|-|3750	53.6521	0.5	2.67628	0.999011	6.74556	Active		UniRef90_A0A0F4YFP1|TmD1IndAssemContig0577702|-|7872	3.95383	0.5	0.740848	0.979063	2.98325	Post
UniRef90_A0A0C3GER9|Y23TmD1IndAssemContig00349665|-|3259	19.8894	0.5	2.34359	0.999681	5.31393	Active		UniRef90_A0A0C3FYH8|Y23TmD1IndAssemContig00225309|-|24859	4.54392	0.711675	0.951428	0.998829	2.67465	Active		UniRef90_A0A0F4YGU7|TmD1IndAssemContig0720518|+|94	2.62845	0.5	0.595462	0.970337	2.39421	Post
UniRef90_A0A0C3GER9|Y23TmD1IndAssemContig00795711|+|409	5.71805	0.5	1.39268	0.999805	3.51552	Active		UniRef90_A0A0C3FYS6|TmD1IndAssemContig0134373|-|101	11.0191	0.5	1.9729	0.999908	4.46193	Active		UniRef90_A0A0F4YH47|Y23TmD4IndAssemContig00931957|-|131	4.2856	0.5	1.0989	0.982849	3.0995	Post
UniRef90_A0A0C3GEW9|Y23TmD1IndAssemContig00594633|+|3573	4.89382	0.5	1.3999	0.999798	3.29096	Active		UniRef90_A0A0C3FZ05|TmD1IndAssemContig0119307|+|3352	6.51916	0.5	1.69948	0.999098	3.70469	Active		UniRef90_A0A0F4YIQ9|TmM5IndAssemContig00003867|-|2	2.00932	0.5	0.503963	0.970352	2.00671	Post
UniRef90_A0A0C3GEW9|Y23TmM1IndAssemContig00880417|+|14	6.24764	0.5	1.83841	0.999879	3.64331	Active		UniRef90_A0A0C3FZ05|TmD2IndAssemContig0634207|-|34	4.89899	0.5	1.02291	0.999705	3.29248	Active		UniRef90_A0A0F4YJT7|TmD1IndAssemContig0334379|+|13476	1.89186	0.329382	0.824155	0.98142	2.52197	Post
UniRef90_A0A0C3GF98|Y23TmD1IndAssemContig00076389|+|1110	4.56324	0.5	1.21968	0.999579	3.19006	Active		UniRef90_A0A0C3FZ05|TmD2IndAssemContig0718325|-|0	10.4968	0.5	2.09596	0.999796	4.39188	Active		UniRef90_A0A0F4YK85|TmD1IndAssemContig0660580|-|148	2.12596	0.5	0.522914	0.970018	2.08812	Post
UniRef90_A0A0C3GG52|TmDContig00081848|+|44167	6.8577	0.399761	1.18358	0.999691	4.10052	Active		UniRef90_A0A0C3FZ05|TmD2IndAssemContig0727921|+|2	3.00361	0.5	1.01371	0.999651	2.5867	Active		UniRef90_A0A0F4YKA2|TmD1IndAssemContig0096157|+|107	18.5662	0.560759	1.278	0.989369	5.04915	Post
UniRef90_A0A0C3GGE3|Y23TmD1IndAssemContig00058945|+|6157	8.71303	0.378842	2.01289	0.999739	4.5235	Active		UniRef90_A0A0C3FZ05|TmDContig00004141|+|1	4.06661	0.5	1.151	0.999418	3.02383	Active		UniRef90_A0A0F4YLM7|TmD1IndAssemContig0714420|+|1776	8.25447	0.865984	0.811629	0.981674	3.25276	Post
UniRef90_A0A0C3GH39|TmD4IndAssemContig0122125|+|203	2.31582	0.5	0.586075	0.989874	2.21152	Active		UniRef90_A0A0C3FZ05|TmDContig00302205|-|8	4.47027	0.5	1.26645	0.999641	3.16036	Active		UniRef90_A0A0F4YNS2|TmD4IndAssemContig0634775|-|112	2.78702	0.5	0.615862	0.971248	2.47872	Post
UniRef90_A0A0C3GHN2|Y23TmM1IndAssemContig00519826|-|245	2.96717	0.5	0.755922	0.996377	2.56909	Active		UniRef90_A0A0C3FZ05|TmDContig00929304|-|3868	2.31868	0.5	0.917381	0.998467	2.2133	Active		UniRef90_A0A0F4YPY2|TmD1IndAssemContig0831481|+|1091	2.86447	0.59376	0.535018	0.969675	2.27032	Post
UniRef90_A0A0C3GHN3|Y23TmD1IndAssemContig00316146|+|1246	18.0586	0.5	2.67525	1	5.17461	Active		UniRef90_A0A0C3FZ05|Y23TmD1IndAssemContig00909348|-|4598	6.09583	0.5	1.38433	0.999796	3.60782	Active		UniRef90_A0A0F4YQA8|TmD1IndAssemContig0567499|+|7878	2.31311	0.335603	0.616853	0.971299	2.785	Post
UniRef90_A0A0C3GI45|Y23TmM1IndAssemContig01104298|-|0	2.48379	0.375246	0.912894	0.998626	2.72664	Active		UniRef90_A0A0C3FZ05|Y23TmD1IndAssemContig01242332|-|1349	6.35131	0.5	1.63011	0.999281	3.66705	Active		UniRef90_A0A0F4YR80|TmDContig00892596|-|0	2.2454	0.5	0.910718	0.987364	2.16697	Post
UniRef90_A0A0C3GIW9|Y23TmM1IndAssemContig00249646|+|21	3.62196	0.701643	0.90166	0.998625	2.36796	Active		UniRef90_A0A0C3FZ05|Y23TmM1IndAssemContig01337749|+|348	5.30711	0.5	1.55643	0.999514	3.40793	Active		UniRef90_A0A0F4YRN7|TmD1IndAssemContig0453524|-|981	10.4148	0.697345	0.937343	0.988819	3.90061	Post
UniRef90_A0A0C3GKI0|Y23TmD1IndAssemContig00370303|-|21271	5.26581	0.499427	1.49887	0.999768	3.39831	Active		UniRef90_A0A0C3FZH8|Y23TmD1IndAssemContig00275581|+|477	4.57142	0.440548	1.34194	0.999615	3.37527	Active		UniRef90_A0A0F4YSQ7|TmDContig00177539|+|153228	2.36897	0.418252	0.58798	0.970061	2.50181	Post
UniRef90_A0A0C3GKN0|Y23TmD1IndAssemContig00396813|-|2296	4.75864	0.654457	1.15308	0.999761	2.86218	Active		UniRef90_A0A0C3G1T8|Y23TmD1IndAssemContig01302666|-|42534	2.10661	0.5	0.890621	0.9983	2.07492	Active		UniRef90_A0A0F4YX06|TmD1IndAssemContig0185422|-|32458	2.4335	0.388779	0.637856	0.972641	2.64601	Post
UniRef90_A0A0C3GL71|Y23TmD1IndAssemContig01231626|-|4984	91.1305	0.5	4.60799	1	7.50986	Active		UniRef90_A0A0C3G6J2|Y23TmM1IndAssemContig01504345|+|2	10.41	0.5	1.7558	0.998695	4.3799	Active		UniRef90_A0A0F4YX53|TmD1IndAssemContig0530344|-|540	1.84471	0.402764	0.75233	0.97937	2.19538	Post
UniRef90_A0A0C3GME5|TmD2IndAssemContig0843646|+|447	2.06205	0.5	0.544636	0.98629	2.04408	Active		UniRef90_A0A0C3G7A8|Y23TmM1IndAssemContig01765174|-|149	30.157	0.5	2.5334	0.999582	5.91442	Active		UniRef90_A0A0F4YX77|TmD1IndAssemContig0167680|+|22998	3.37421	0.493752	0.687365	0.976461	2.77269	Post
UniRef90_A0A0C3GPM7|TmDContig01224999|-|1308	18.6963	0.5	1.36646	0.999812	5.22468	Active		UniRef90_A0A0C3G8D4|Y23TmM1IndAssemContig00957789|+|327	3.30634	0.5	0.947763	0.998756	2.72523	Active		UniRef90_A0A0F4YY10|TmD1IndAssemContig0649824|+|795	2.86828	0.5	0.637743	0.972633	2.52018	Post
UniRef90_A0A0C3GUM7|Y23TmD1IndAssemContig00265268|+|110	17.7806	0.5	2.5717	1	5.15223	Active		UniRef90_A0A0C3G8K7|TmD1IndAssemContig0658719|+|20023	7.29067	0.5	1.30892	0.999644	3.86605	Active		UniRef90_A0A0F4YZ12|TmD1IndAssemContig0101996|+|1138	1.65522	0.358241	0.749564	0.979294	2.20802	Post
UniRef90_A0A0C3GYF9|Y23TmM1IndAssemContig00515993|-|179	11.7167	0.5	1.93068	0.999995	4.55049	Active		UniRef90_A0A0C3G8K7|Y23TmM1IndAssemContig01449694|+|674	15.8516	0.5	2.03832	0.999475	4.98656	Active		UniRef90_A0A0F4Z053|TmD1IndAssemContig0489819|+|3023	8.21432	0.486915	1.04944	0.989182	4.0764	Post
UniRef90_A0A0C3HC40|TmDContig01008049|+|82771	19.0236	0.193526	2.00754	0.999775	6.61912	Active		UniRef90_A0A0C3G8Q0|TmD1IndAssemContig0060553|+|0	12.7221	0.5	1.81197	0.999304	4.66927	Active		UniRef90_A0A0F4Z282|TmD1IndAssemContig0617909|-|6888	4.68451	0.5	1.232	0.986189	3.2279	Post
UniRef90_A0A0C3HD64|TmD1IndAssemContig0093586|-|1253	3.45388	0.5	0.733007	0.995477	2.78822	Active		UniRef90_A0A0C3G8Q0|TmDContig00137410|-|609	3.92929	0.5	1.27684	0.999668	2.97427	Active		UniRef90_A0A0F4Z2M8|TmD2IndAssemContig0542489|+|1	2.55438	0.503311	0.58347	0.969905	2.34345	Post
UniRef90_A0A0C3HEJ1|TmDContig00894312|-|10550	1.09355	0.255555	0.589705	0.990209	2.09731	Active		UniRef90_A0A0C3G942|Y23TmM1IndAssemContig00638784|-|116	4.52716	0.5	0.808264	0.998142	3.17861	Active		UniRef90_A0A0F4Z579|TmD1IndAssemContig0755214|-|7239	1.25075	0.274485	0.583718	0.969913	2.188	Post
UniRef90_A0A0C3HK96|TmDContig01125533|-|20085	3.06783	0.5	0.688795	0.993688	2.61722	Active		UniRef90_A0A0C3G9U1|TmD1IndAssemContig0006468|-|1811	6.78639	0.5	1.43216	0.999761	3.76264	Active		UniRef90_A0A0F4Z5E6|TmD1IndAssemContig0375610|-|18296	2.63421	0.370425	0.595415	0.970336	2.83012	Post
UniRef90_A0A0C3HNB6|TmD1IndAssemContig0253634|-|89348	2.18858	0.5	0.565829	0.988037	2.12999	Active		UniRef90_A0A0C3GCN7|TmD1IndAssemContig0422476|+|1062	5.74026	0.5	1.58336	0.999556	3.52112	Active		UniRef90_A0A0F4Z6K7|TmDContig01210804|+|1	3.60294	0.897847	0.64098	0.972877	2.00463	Post
UniRef90_A0A0C3HNZ5|TmD1IndAssemContig0142736|+|347466	2.08739	0.5	0.548971	0.986549	2.0617	Active		UniRef90_A0A0C3GCN7|TmMContig01505577|-|7	8.92266	0.5	1.78395	0.998775	4.15747	Active		UniRef90_A0A0F4Z6U7|TmD2IndAssemContig0698884|+|1015	1.36632	0.262888	0.583599	0.96991	2.37777	Post
UniRef90_A0A0C3HPL2|Y23TmD4IndAssemContig00705415|-|116	2.19988	0.5	0.567669	0.988202	2.13743	Active		UniRef90_A0A0C3GER9|Y23TmD1IndAssemContig00349665|-|3259	19.8894	0.5	2.09725	0.999806	5.31393	Active		UniRef90_A0A0F5JWM1|Y23TmM1IndAssemContig01243785|-|4	6.16867	1.35919	0.731874	0.978826	2.18221	Post
UniRef90_A0A0C3HZL5|TmD1IndAssemContig0524057|-|72165	3.60243	0.5	0.748828	0.996096	2.84897	Active		UniRef90_A0A0C3GER9|Y23TmD1IndAssemContig00795711|+|409	5.71805	0.5	1.24002	0.999542	3.51552	Active		UniRef90_A0A0F6L558|TmD3IndAssemContig0526663|+|1396	2.36418	0.5	0.558969	0.969374	2.24134	Post
UniRef90_A0A0C3J4W2|TmMContig01663202|+|28288	595.953	6.18568	1.64872	0.99988	6.59012	Active		UniRef90_A0A0C3GEW9|Y23TmD1IndAssemContig00594633|+|3573	4.89382	0.5	1.24505	0.999583	3.29096	Active		UniRef90_A0A0F6NA75|Y23TmD3IndAssemContig00983973|+|24	69.6306	1.11421	1.47687	0.979988	5.96563	Post
UniRef90_A0A0C3J4W2|Y23TmD2IndAssemContig00560563|+|365	3.53479	0.5	0.741699	0.995815	2.82162	Active		UniRef90_A0A0C3GEW9|Y23TmM1IndAssemContig00880417|+|14	6.24764	0.5	1.60424	0.999494	3.64331	Active		UniRef90_A0A0F6VXQ2|TmDContig00259075|+|1215	2.39828	0.5	0.56387	0.96943	2.262	Post
UniRef90_A0A0C3J817|Y23TmD1IndAssemContig00382134|-|12958	1206.1	0.5	4.16759	1	11.2361	Active		UniRef90_A0A0C3GF98|Y23TmD1IndAssemContig00076389|+|1110	4.56324	0.5	1.09189	0.999564	3.19006	Active		UniRef90_A0A0F7TE92|TmD1IndAssemContig0458371|+|630	2.54644	0.5	0.58449	0.969939	2.34848	Post
UniRef90_A0A0C3JAR1|Y23TmM1IndAssemContig00394355|-|5	3.77717	0.5	0.958224	0.998805	2.91731	Active		UniRef90_A0A0C3GG52|TmDContig00081848|+|44167	6.8577	0.416366	1.2441	0.999575	4.0418	Active		UniRef90_A0A0F7ZFJ1|TmD1IndAssemContig0367493|-|250	2.29913	0.5	0.549447	0.9694	2.20109	Post
UniRef90_A0A0C3JPZ3|Y23TmM1IndAssemContig00569381|+|187	51.111	0.5	2.58774	1	6.67556	Active		UniRef90_A0A0C3GGE3|Y23TmD1IndAssemContig00058945|+|6157	8.71303	0.5	1.78862	0.998861	4.12317	Active		UniRef90_A0A0F7ZX24|TmDContig00412192|+|1060	4.0261	0.5	0.747458	0.979237	3.00938	Post
UniRef90_A0A0C3JYG1|Y23TmD1IndAssemContig00642687|-|82712	9.6594	0.5	2.2896	0.999863	4.27193	Active		UniRef90_A0A0C3GH39|TmD4IndAssemContig0122125|+|203	2.31582	0.5	0.53413	0.99183	2.21152	Active		UniRef90_A0A0F7ZX30|TmD2IndAssemContig0328366|+|309	3.85886	0.5	0.731995	0.978829	2.94817	Post
UniRef90_A0A0C3K212|Y23TmM1IndAssemContig00932206|-|96	3.53679	0.56829	1.06406	0.999321	2.63774	Active		UniRef90_A0A0C3GHN2|Y23TmM1IndAssemContig00519826|-|245	2.96717	0.5	0.686149	0.995195	2.56909	Active		UniRef90_A0A0F8A389|TmD1IndAssemContig0024752|-|474	7.61814	0.561518	0.949521	0.989266	3.76203	Post
UniRef90_A0A0C3K6Z2|Y23TmM1IndAssemContig00692139|+|144	3.13065	0.5	0.92465	0.998626	2.64646	Active		UniRef90_A0A0C3GHN3|Y23TmD1IndAssemContig00316146|+|1246	18.0586	0.5	2.31363	0.999557	5.17461	Active		UniRef90_A0A0F8UZ66|TmD3IndAssemContig0495676|-|2	4.98456	0.586497	0.736197	0.978938	3.08727	Post
UniRef90_A0A0C3KSR9|TmD1IndAssemContig0074248|-|18373	3.16098	0.5	1.29561	0.999634	2.66037	Active		UniRef90_A0A0C3GIW9|Y23TmM1IndAssemContig00249646|+|21	3.62196	0.5	1.01316	0.999648	2.85677	Active		UniRef90_A0A0F8X9R9|TmD3IndAssemContig0360692|+|44	40.8881	0.5	1.61364	0.988802	6.35361	Post
UniRef90_A0A0C3KT29|Y23TmM1IndAssemContig01188473|+|248	20.0792	0.5	1.88039	0.999924	5.32763	Active		UniRef90_A0A0C3GKI0|Y23TmD1IndAssemContig00370303|-|21271	5.26581	0.5	1.32728	0.99959	3.39666	Active		UniRef90_A0A0F9E4J2|TmDContig00935275|-|1014	3.27712	0.5	0.673102	0.97541	2.71243	Post
UniRef90_A0A0C3KU17|Y23TmD1IndAssemContig00764338|-|37391	5.08288	0.5	1.2131	0.999602	3.34565	Active		UniRef90_A0A0C3GKN0|Y23TmD1IndAssemContig00396813|-|2296	4.75864	0.5	1.22664	0.999435	3.25055	Active		UniRef90_A0A0F9X1K5|TmD2IndAssemContig0355244|+|1	2.51314	0.551524	0.639837	0.97279	2.188	Post
UniRef90_A0A0C3LET6|Y23TmM1IndAssemContig00946373|+|238	4.45724	0.5	1.01231	0.99921	3.15615	Active		UniRef90_A0A0C3GL71|Y23TmD1IndAssemContig01231626|-|4984	91.1305	0.5	4.18652	1	7.50986	Active		UniRef90_A0A0F9Y3S4|TmD2IndAssemContig0274881|+|0	2.10192	0.5	0.519083	0.970109	2.0717	Post
UniRef90_A0A0C3MUK6|Y23TmM1IndAssemContig00554076|+|413	3.60322	0.5	0.748911	0.996099	2.84929	Active		UniRef90_A0A0C3GME5|TmD2IndAssemContig0843646|+|447	2.06205	0.5	0.497171	0.990699	2.04408	Active		UniRef90_A0A0G1MUW9|TmM5IndAssemContig01147458|-|78	32.5042	1.77514	1.07175	0.986203	4.19462	Post
UniRef90_A0A0C3N001|TmD1IndAssemContig0340106|-|3379	3.62085	0.454373	1.25301	0.999553	2.99438	Active		UniRef90_A0A0C3GPM7|TmDContig01224999|-|1308	18.6963	0.5	1.29374	0.999688	5.22468	Active		UniRef90_A0A0G1XHK1|TmD2IndAssemContig0235463|+|23445	4.65798	1.02222	0.717991	0.978328	2.188	Post
UniRef90_A0A0C3N7P2|Y23TmD1IndAssemContig00986399|+|324	6.09198	0.5	1.69819	0.999693	3.60691	Active		UniRef90_A0A0C3GUM7|Y23TmD1IndAssemContig00265268|+|110	17.7806	0.5	2.2396	0.999807	5.15223	Active		UniRef90_A0A0G2F8R0|TmD2IndAssemContig0502994|+|153	3.55765	0.5	1.24478	0.987677	2.83092	Post
UniRef90_A0A0C3N996|TmM1IndAssemContig00350703|+|2	995.741	0.583609	2.57722	1	10.7366	Active		UniRef90_A0A0C3GYF9|Y23TmM1IndAssemContig00515993|-|179	11.7167	0.5	1.71079	0.999117	4.55049	Active		UniRef90_A0A0G2G2W3|TmDContig01119292|+|0	2.85887	0.637337	0.650688	0.973633	2.16531	Post
UniRef90_A0A0C3NB31|Y23TmM1IndAssemContig01380014|-|46	6.54458	0.5	1.07751	0.999397	3.7103	Active		UniRef90_A0A0C3HC40|TmDContig01008049|+|82771	19.0236	0.818095	1.45648	0.999464	4.53938	Active		UniRef90_A0A0G2GAT9|TmDContig00985506|+|3057	2.58433	0.5	1.00844	0.990987	2.36979	Post
UniRef90_A0A0C3ND80|Y23TmM1IndAssemContig00511839|+|77	5.48111	0.5	1.30274	0.999624	3.45447	Active		UniRef90_A0A0C3HHV0|TmDContig00940418|+|275	3.33465	0.5	0.626957	0.993827	2.73753	Active		UniRef90_A0A0G2HVC0|Y23TmD3IndAssemContig00978105|-|992	2.48406	0.5	0.575938	0.969676	2.3127	Post
UniRef90_A0A0C3NFF0|Y23TmM1IndAssemContig01957557|+|480	4.06292	0.5	0.870788	0.998564	3.02252	Active		UniRef90_A0A0C3HK96|TmDContig01125533|-|20085	3.06783	0.5	0.626413	0.993825	2.61722	Active		UniRef90_A0A0G2I4X1|TmDContig00952700|+|36	2.20873	0.5	0.53582	0.969651	2.14321	Post
UniRef90_A0A0C3NSQ3|Y23TmM1IndAssemContig01592047|-|86	67.5307	0.5	2.40901	0.999976	7.07747	Active		UniRef90_A0A0C3HNB6|TmD1IndAssemContig0253634|-|89348	2.18858	0.5	0.51606	0.991263	2.12999	Active		UniRef90_A0A0G2IXD8|TmD1IndAssemContig0906431|-|880	4.54656	0.5	0.79211	0.981326	3.18477	Post
UniRef90_A0A0C3NY08|Y23TmM1IndAssemContig00794623|-|195	11.0085	0.5	2.35174	0.999692	4.46055	Active		UniRef90_A0A0C3HNZ5|TmD1IndAssemContig0142736|+|347466	2.08739	0.5	0.501033	0.99081	2.0617	Active		UniRef90_A0A0G2J8B4|TmD1IndAssemContig0666736|-|3	3.76986	0.5	0.983916	0.990281	2.91451	Post
UniRef90_A0A0C3P9S4|Y23TmD1IndAssemContig00137284|-|46	2.24868	0.326591	1.12848	0.999678	2.78352	Active		UniRef90_A0A0C3HPL2|Y23TmD4IndAssemContig00705415|-|116	2.19988	0.5	0.517701	0.991314	2.13743	Active		UniRef90_A0A0G3EQK6|TmMContig01251375|+|482	2.93745	0.632877	0.61804	0.971361	2.21457	Post
UniRef90_A0A0C3PCS9|Y23TmD1IndAssemContig00459454|+|937	2.77904	0.217974	1.36716	0.999816	3.67236	Active		UniRef90_A0A0C3HUT1|TmDContig00944836|+|41848	5.19319	0.5	0.803802	0.998123	3.37662	Active		UniRef90_A0A0G4KEZ2|TmDContig01059919|-|182	2.81141	0.5	0.618911	0.971407	2.49129	Post
UniRef90_A0A0C3PEC9|Y23TmD1IndAssemContig00256127|+|7943	11.6711	0.5	1.83539	0.999886	4.54487	Active		UniRef90_A0A0C3HZL5|TmD1IndAssemContig0524057|-|72165	3.60243	0.5	0.681026	0.995039	2.84897	Active		UniRef90_A0A0G4KH09|TmD1IndAssemContig0391519|+|445	6.64753	0.662462	0.841282	0.981151	3.32691	Post
UniRef90_A0A0C3PEH0|Y23TmD1IndAssemContig00086534|+|28390	8.22977	0.5	1.10902	0.999608	4.04085	Active		UniRef90_A0A0C3J4W2|TmD3IndAssemContig0741903|-|165	2.5191	0.5	0.561315	0.992711	2.33291	Active		UniRef90_A0A0G4KIC5|TmD1IndAssemContig0346201|-|347	2.26065	0.5	0.543705	0.969493	2.17674	Post
UniRef90_A0A0C3PPR9|Y23TmD1IndAssemContig00748138|-|12801	6.07385	0.5	1.86405	0.999896	3.60261	Active		UniRef90_A0A0C3J4W2|TmDContig00714562|+|4511	2.35306	0.5	0.539258	0.991994	2.23454	Active		UniRef90_A0A0G4KIW8|TmD2IndAssemContig0007149|-|144	3.21461	0.5	0.892299	0.985561	2.68464	Post
UniRef90_A0A0C3PRC8|TmDContig00015215|+|2	5.78806	1.10124	0.834417	0.998353	2.39395	Active		UniRef90_A0A0C3J4W2|TmMContig01663202|+|28288	595.953	0.5	2.6087	0.999247	10.2191	Active		UniRef90_A0A0G4L9I0|TmDContig01255800|-|216	3.37768	0.5	0.683912	0.976216	2.75603	Post
UniRef90_A0A0C3PVL7|Y23TmD1IndAssemContig00937564|+|10618	5.14905	0.312928	1.35838	0.999768	4.0404	Active		UniRef90_A0A0C3J4W2|Y23TmD2IndAssemContig00560563|+|365	3.53479	0.5	0.674508	0.994857	2.82162	Active		UniRef90_A0A0G4LIH4|Y23TmD2IndAssemContig00277367|+|297	42.7262	2.77948	1.12631	0.979998	3.94223	Post
UniRef90_A0A0C3PYI6|Y23TmD1IndAssemContig00837216|+|9624	9.24006	0.5	2.25859	0.999972	4.2079	Active		UniRef90_A0A0C3J817|Y23TmD1IndAssemContig00382134|-|12958	1206.1	0.5	4.11485	1	11.2361	Active		UniRef90_A0A0G4LKW4|Y23TmD1IndAssemContig00483923|+|219	3.7359	0.90952	0.640662	0.972853	2.03828	Post
UniRef90_A0A0C3Q2K3|Y23TmM1IndAssemContig01263641|+|0	10.1629	1.37626	1.01502	0.999228	2.8845	Active		UniRef90_A0A0C3JAR1|Y23TmM1IndAssemContig00394355|-|5	3.77717	0.5	0.865097	0.998139	2.91731	Active		UniRef90_A0A0G4LQC0|TmD3IndAssemContig0767295|+|1088	4.24096	0.5	1.09233	0.983554	3.08439	Post
UniRef90_A0A0C3Q719|Y23TmD1IndAssemContig00244615|-|21	7.27763	0.5	1.6778	0.999745	3.86347	Active		UniRef90_A0A0C3JPZ3|Y23TmM1IndAssemContig00569381|+|187	51.111	0.5	2.44693	0.999999	6.67556	Active		UniRef90_A0A0G4M142|Y23TmD3IndAssemContig01012392|-|0	3.12236	0.5	0.655884	0.974058	2.64264	Post
UniRef90_A0A0C3QH00|Y23TmM1IndAssemContig00380695|+|55	7.04374	0.5	1.50106	0.999778	3.81634	Active		UniRef90_A0A0C3JYG1|Y23TmD1IndAssemContig00642687|-|82712	9.6594	0.5	1.95631	0.999957	4.27193	Active		UniRef90_A0A0G4M3N7|TmDContig00075661|+|528	2.5932	0.5	0.801334	0.981668	2.37473	Post
UniRef90_A0A0C3QTL3|Y23TmD1IndAssemContig00076180|+|291	4.17331	0.62287	1.08295	0.999433	2.74419	Active		UniRef90_A0A0C3K212|Y23TmM1IndAssemContig00932206|-|96	3.53679	0.5	1.03897	0.999711	2.82244	Active		UniRef90_A0A0G4MAI7|Y23TmD5IndAssemContig00459553|-|3	3.39277	0.5	0.956161	0.989479	2.76246	Post
UniRef90_A0A0C3QWR3|Y23TmM1IndAssemContig01197494|-|44	56.4154	0.5	4.82631	1	6.81802	Active		UniRef90_A0A0C3K6Z2|Y23TmM1IndAssemContig00692139|+|144	3.13065	0.5	0.836335	0.998097	2.64646	Active		UniRef90_A0A0G4MBW7|TmDContig00785190|+|68425	2.50751	0.5	0.579175	0.969773	2.32626	Post
UniRef90_A0A0C3RS53|Y23TmD1IndAssemContig00706289|-|58	10.989	0.5	2.57963	1	4.45798	Active		UniRef90_A0A0C3KSR9|TmD1IndAssemContig0074248|-|18373	3.16098	0.498667	1.16821	0.99937	2.66422	Active		UniRef90_A0A0G4MDZ2|TmM5IndAssemContig00074658|+|8	6.00527	1.15379	0.606466	0.97079	2.37985	Post
UniRef90_A0A0C3RTG9|Y23TmD1IndAssemContig00190062|-|8826	2.69612	0.5	0.641216	0.992365	2.43088	Active		UniRef90_A0A0C3KT29|Y23TmM1IndAssemContig01188473|+|248	20.0792	0.5	1.7366	0.998977	5.32763	Active		UniRef90_A0A0G4ME26|TmD3IndAssemContig0174358|-|287	2.07721	0.5	0.680243	0.975958	2.05464	Post
UniRef90_A0A0C3SCJ3|Y23TmM1IndAssemContig00857089|+|218	6.34188	0.5	1.43673	0.999763	3.66491	Active		UniRef90_A0A0C3KU17|Y23TmD1IndAssemContig00764338|-|37391	5.08288	0.5	1.08729	0.999584	3.34565	Active		UniRef90_A0A0G4MPA8|TmD2IndAssemContig0671245|-|138	3.02486	0.5	0.64465	0.973162	2.59687	Post
UniRef90_A0A0C3SCU6|Y23TmM1IndAssemContig01705359|-|27	4.78193	0.5	1.29296	0.999637	3.25759	Active		UniRef90_A0A0C3LET6|Y23TmM1IndAssemContig00946373|+|238	4.45724	0.5	0.913584	0.998443	3.15615	Active		UniRef90_A0A0G4MPW1|TmDContig00707610|+|5	2.68568	0.5	1.03578	0.990461	2.42528	Post
UniRef90_A0A0C5L3B6|Y23TmD1IndAssemContig00469624|+|29866	17.8674	0.5	3.2124	1	5.15926	Active		UniRef90_A0A0C3MUK6|Y23TmM1IndAssemContig00554076|+|413	3.60322	0.5	0.681102	0.995041	2.84929	Active		UniRef90_A0A0G4MU78|TmD3IndAssemContig0469741|+|111	30.8469	0.5	1.48502	0.980797	5.94705	Post
UniRef90_A0A0C9SL69|Y23TmD1IndAssemContig00074117|-|12301	8.27504	0.412321	1.915	0.999973	4.32693	Active		UniRef90_A0A0C3N001|TmD1IndAssemContig0340106|-|3379	3.62085	0.5	1.10682	0.9995	2.85633	Active		UniRef90_A0A0G4MVB6|TmD2IndAssemContig0209740|+|61	2.07786	0.5	0.515212	0.970199	2.0551	Post
UniRef90_A0A0C9SLJ7|Y23TmM1IndAssemContig01980496|-|597	25.7163	0.5	2.66775	1	5.68461	Active		UniRef90_A0A0C3N7P2|Y23TmD1IndAssemContig00986399|+|324	6.09198	0.63719	1.24168	0.999556	3.25712	Active		UniRef90_A0A0G4MZX0|TmD5IndAssemContig0704857|+|1	7.2176	0.5	0.964922	0.989735	3.85152	Post
UniRef90_A0A0C9SM46|Y23TmM1IndAssemContig01434197|+|159	23.4663	0.5	2.79153	1	5.55252	Active		UniRef90_A0A0C3N996|TmM1IndAssemContig00350703|+|2	995.741	0.5	2.6085	0.999246	10.9596	Active		UniRef90_A0A0G4N7T3|TmDContig01162789|+|1	2.07457	0.5	0.514678	0.970211	2.05281	Post
UniRef90_A0A0C9SN38|Y23TmM1IndAssemContig00138421|+|228	9.69002	0.5	2.48622	1	4.2765	Active		UniRef90_A0A0C3NB31|Y23TmM1IndAssemContig01380014|-|46	6.54458	0.5	0.981169	0.999421	3.7103	Active		UniRef90_A0A0G4NAY7|TmDContig00637121|+|1	2.4335	0.5	0.568869	0.969511	2.28303	Post
UniRef90_A0A0C9SPF2|Y23TmM1IndAssemContig02056657|+|231	292.376	0.5	11.7879	1	9.19168	Active		UniRef90_A0A0C3ND80|Y23TmM1IndAssemContig00511839|+|77	5.48111	0.5	1.16417	0.999386	3.45447	Active		UniRef90_A0A0G4NGK9|TmD2IndAssemContig0141860|-|55	3.65252	0.5	1.26526	0.989213	2.86889	Post
UniRef90_A0A0C9SPQ2|TmD2IndAssemContig0180976|-|3411	6.96455	0.5	1.17273	0.999716	3.80003	Active		UniRef90_A0A0C3NFF0|Y23TmM1IndAssemContig01957557|+|480	4.06292	0.5	0.789506	0.99806	3.02252	Active		UniRef90_A0A0G4NXJ8|TmD1IndAssemContig0523871|+|1480	26.3362	0.5	3.57757	1	5.71897	Post
UniRef90_A0A0C9SS47|TmD2IndAssemContig0427220|+|46	2.69692	0.5	0.77337	0.996998	2.43131	Active		UniRef90_A0A0C3NSQ3|Y23TmM1IndAssemContig01592047|-|86	67.5307	0.5	2.32005	0.999623	7.07747	Active		UniRef90_A0A0G4P605|TmD1IndAssemContig0688995|-|1113	2.35068	0.5	0.557012	0.96938	2.23308	Post
UniRef90_A0A0C9STR7|TmD1IndAssemContig0056322|-|22	2.60418	0.5	0.917744	0.998626	2.38083	Active		UniRef90_A0A0C3NY08|Y23TmM1IndAssemContig00794623|-|195	11.0085	0.5	2.0115	0.999627	4.46055	Active		UniRef90_A0A0G4P9N6|TmD4IndAssemContig0769555|-|259	3.66521	0.5	0.713323	0.97809	2.8739	Post
UniRef90_A0A0C9SWJ1|Y23TmM1IndAssemContig00921957|-|0	4.20488	0.5	1.08936	0.999477	3.07207	Active		UniRef90_A0A0C3P9S4|Y23TmD1IndAssemContig00137284|-|46	2.24868	0.53037	0.815223	0.998138	2.08401	Active		UniRef90_A0A0G4PGI0|Y23TmD3IndAssemContig00284585|+|179	2.35068	0.5	0.557012	0.96938	2.23308	Post
UniRef90_A0A0C9SXP0|Y23TmM1IndAssemContig00177473|-|193	17.0316	0.5	1.60588	0.999991	5.09014	Active		UniRef90_A0A0C3PCS9|Y23TmD1IndAssemContig00459454|+|937	2.77904	0.5	1.01296	0.999647	2.47459	Active		UniRef90_A0A0G4PMK7|TmDContig00996035|-|400	2.33115	0.5	0.554162	0.969387	2.22104	Post
UniRef90_A0A0C9SYM2|Y23TmM1IndAssemContig00327955|+|166	11.4359	0.5	2.70157	1	4.51549	Active		UniRef90_A0A0C3PEC9|Y23TmD1IndAssemContig00256127|+|7943	11.6711	0.5	1.63726	0.99922	4.54487	Active		UniRef90_A0A0H1B5X7|TmD1IndAssemContig0156229|+|294	2.26808	0.5	0.54482	0.96947	2.18147	Post
UniRef90_A0A0C9T0W1|TmD1IndAssemContig0679357|+|114	62.6597	0.5	3.76126	1	6.96947	Active		UniRef90_A0A0C3PEH0|Y23TmD1IndAssemContig00086534|+|28390	8.22977	0.5	1.01951	0.999685	4.04085	Active		UniRef90_A0A0H1SDD7|TmDContig00309857|+|2093	3.14551	0.5	0.658506	0.974265	2.65329	Post
UniRef90_A0A0C9T110|TmM3IndAssemContig01389023|+|691	41158.6	127.212	2.62085	1	8.33782	Active		UniRef90_A0A0C3PPR9|Y23TmD1IndAssemContig00748138|-|12801	6.07385	0.5	1.62528	0.999321	3.60261	Active		UniRef90_A0A0H2V7P5|Y23NegIndAssemContig00648490|+|679	2.36418	0.5	0.558969	0.969374	2.24134	Post
UniRef90_A0A0C9T110|Y23TmD4IndAssemContig00470349|-|88	7169.3	0.824315	4.9219	1	13.0863	Active		UniRef90_A0A0C3PRC8|TmDContig00015215|+|2	5.78806	0.5	1.17452	0.999346	3.53308	Active		UniRef90_A0A0H2V9N3|TmMContig00486708|+|685	2.68568	0.5	1.03578	0.990461	2.42528	Post
UniRef90_A0A0C9T1X4|TmD1IndAssemContig0139655|-|997	1.29507	0.188818	0.965883	0.998869	2.77796	Active		UniRef90_A0A0C3PVL7|Y23TmD1IndAssemContig00937564|+|10618	5.14905	0.5	1.46394	0.999375	3.3643	Active		UniRef90_A0A0H2WHI4|TmD2IndAssemContig0391053|+|47350	3.14551	0.5	0.658506	0.974265	2.65329	Post
UniRef90_A0A0C9T4W6|TmD1IndAssemContig0850501|+|178	2.20967	0.5	0.569256	0.988344	2.14383	Active		UniRef90_A0A0C3PYI6|Y23TmD1IndAssemContig00837216|+|9624	9.24006	0.5	1.9313	0.999996	4.2079	Active		UniRef90_A0A0H2XSQ9|TmMContig00522107|-|3136	2.78312	0.5	0.812174	0.981674	2.4767	Post
UniRef90_A0A0C9T4Z0|Y23TmM1IndAssemContig01103355|+|37	9.66623	0.5	2.30364	0.999765	4.27295	Active		UniRef90_A0A0C3Q2K3|Y23TmM1IndAssemContig01263641|+|0	10.1629	0.5	1.42194	0.999883	4.34525	Active		UniRef90_A0A0H3AP57|TmDContig00224341|-|6936	9.64563	1.87732	0.687308	0.976457	2.3612	Post
UniRef90_A0A0C9T501|Y23TmM1IndAssemContig01608447|-|325	5.02166	0.5	1.09263	0.999498	3.32816	Active		UniRef90_A0A0C3Q719|Y23TmD1IndAssemContig00244615|-|21	7.27763	0.5	1.47872	0.999315	3.86347	Active		UniRef90_A0A0H3AP57|TmDContig00516888|-|317	17.3779	1.31509	1.78235	0.964864	3.72402	Post
UniRef90_A0A0C9T5N9|Y23TmD1IndAssemContig00299922|-|46571	4.29539	0.560198	1.11248	0.999623	2.93878	Active		UniRef90_A0A0C3QGA9|Y23TmD1IndAssemContig00191867|-|1427	4.14959	0.5	1.31585	0.999624	3.05297	Active		UniRef90_A0A0H3KR70|TmD2IndAssemContig0179686|-|9146	24.2797	0.803303	1.24419	0.987611	4.91766	Post
UniRef90_A0A0C9T735|Y23TmM1IndAssemContig00243827|+|125	29.031	0.5	4.14317	1	5.85952	Active		UniRef90_A0A0C3QH00|Y23TmM1IndAssemContig00380695|+|55	7.04374	0.5	1.33545	0.999586	3.81634	Active		UniRef90_A0A0H3KSK3|TmM3IndAssemContig00619137|-|599	2.07529	0.5	0.857353	0.981725	2.05332	Post
UniRef90_A0A0C9T806|Y23TmD1IndAssemContig00200159|+|1600	4.01632	0.810134	0.903329	0.998625	2.30964	Active		UniRef90_A0A0C3QHA3|Y23TmM1IndAssemContig01805034|-|26	2.29778	0.5	0.628868	0.993831	2.20024	Active		UniRef90_A0A0H3L2R3|TmDContig00059619|+|3450	2.19151	0.5	0.894161	0.985781	2.13193	Post
UniRef90_A0A0C9TAF4|TmD1IndAssemContig0743626|+|147	2.16846	0.5	0.5684	0.988267	2.11667	Active		UniRef90_A0A0C3QTL3|Y23TmD1IndAssemContig00076180|+|291	4.17331	0.727914	0.838728	0.998093	2.51935	Active		UniRef90_A0A0H4T7K6|TmMContig00495531|+|2	77.2524	2.53771	1.2205	0.984708	4.92798	Post
UniRef90_A0A0C9TC53|Y23TmM1IndAssemContig01452621|-|137	6.21526	0.384632	1.50327	0.999787	4.01426	Active		UniRef90_A0A0C3QWR3|Y23TmM1IndAssemContig01197494|-|44	56.4154	0.5	4.09238	1	6.81802	Active		UniRef90_A0A0H4TC08|Y23TmD2IndAssemContig00819096|-|230	2.28349	0.5	0.547123	0.969421	2.19124	Post
UniRef90_A0A0C9TIF6|Y23TmM1IndAssemContig01893222|-|195	6.29061	0.5	1.77191	0.999957	3.6532	Active		UniRef90_A0A0C3RS53|Y23TmD1IndAssemContig00706289|-|58	10.989	0.5	2.16765	0.999999	4.45798	Active		UniRef90_A0A0H5BRT9|Y23TmD5IndAssemContig00480570|+|599	6.1144	0.5	0.902549	0.986643	3.61221	Post
UniRef90_A0A0C9TL06|TmD2IndAssemContig0067576|+|12476	4.32411	0.5	0.918309	0.998626	3.1124	Active		UniRef90_A0A0C3RTG9|Y23TmD1IndAssemContig00190062|-|8826	2.69612	0.5	0.583518	0.99346	2.43088	Active		UniRef90_A0A0H5CLV3|Y23TmD3IndAssemContig00551939|+|1455	43.4745	2.20442	1.65261	0.965668	4.3017	Post
UniRef90_A0A0C9TME6|Y23TmM1IndAssemContig01759487|+|0	5.22151	0.5	1.23053	0.99954	3.38447	Active		UniRef90_A0A0C3SCJ3|Y23TmM1IndAssemContig00857089|+|218	6.34188	0.5	1.27902	0.999674	3.66491	Active		UniRef90_A0A0J1CJK1|TmMContig00212301|-|1	11.0138	0.487544	1.18377	0.98004	4.49763	Post
UniRef90_A0A0C9TMR7|Y23TmD1IndAssemContig01001967|+|35473	27.7752	0.5	3.30228	1	5.79573	Active		UniRef90_A0A0C3SCU6|Y23TmM1IndAssemContig01705359|-|27	4.78193	0.5	1.15447	0.999413	3.25759	Active		UniRef90_A0A0J1CNP5|Y23TmD1IndAssemContig00340288|-|1024	2.44915	0.60446	0.505817	0.970335	2.01856	Post
UniRef90_A0A0C9TN46|Y23TmM1IndAssemContig01681442|-|39	17.3572	0.567357	2.11296	0.999715	4.93513	Active		UniRef90_A0A0C5L3B6|Y23TmD1IndAssemContig00469624|+|29866	17.8674	0.5	2.64874	0.999206	5.15926	Active		UniRef90_A0A0J1CPK5|TmD1IndAssemContig0645031|-|5423	2.66099	0.546542	0.770904	0.980181	2.28356	Post
UniRef90_A0A0C9TQ80|Y23TmD1IndAssemContig01230708|-|80	2.43151	0.5	0.719207	0.994938	2.28185	Active		UniRef90_A0A0C9SJZ6|Y23TmD4IndAssemContig00713343|+|81	23.7129	5.66329	0.686966	0.99522	2.06596	Active		UniRef90_A0A0J1CV53|TmD1IndAssemContig0050955|+|6402	2.20918	0.5	0.899625	0.986389	2.14351	Post
UniRef90_A0A0C9TVN7|TmDContig00555924|+|1	3.21334	0.5	0.963018	0.998845	2.68407	Active		UniRef90_A0A0C9SL69|Y23TmD1IndAssemContig00074117|-|12301	8.27504	0.5	1.70855	0.999113	4.04877	Active		UniRef90_A0A0J1CV70|TmD1IndAssemContig0050955|-|2129	8.63677	2.11082	0.958877	0.989567	2.03269	Post
UniRef90_A0A0C9TZD6|Y23TmM1IndAssemContig01581188|+|27	14.285	0.989462	1.05308	0.999312	3.85171	Active		UniRef90_A0A0C9SM46|Y23TmM1IndAssemContig01434197|+|159	23.4663	0.5	2.45365	0.999999	5.55252	Active		UniRef90_A0A0J1CVH3|TmD1IndAssemContig0468167|+|181	1.34388	0.307196	0.528465	0.969866	2.12917	Post
UniRef90_A0A0C9TZS3|Y23TmM1IndAssemContig01807760|+|763	14.4247	0.5	3.01044	1	4.85047	Active		UniRef90_A0A0C9SN38|Y23TmM1IndAssemContig00138421|+|228	9.69002	0.5	2.09489	0.999788	4.2765	Active		UniRef90_A0A0J1CW29|TmD1IndAssemContig0879835|-|371	7.16161	0.576816	0.917283	0.987787	3.6341	Post
UniRef90_A0A0C9U3R3|Y23TmD1IndAssemContig00039703|-|1496	18.2317	0.5	2.30404	0.999762	5.18837	Active		UniRef90_A0A0C9SPF2|Y23TmM1IndAssemContig02056657|+|231	292.376	0.5	9.97168	1	9.19168	Active		UniRef90_A0A0J1CW34|TmD1IndAssemContig0634724|+|35729	3.79264	0.386659	0.817579	0.981581	3.29407	Post
UniRef90_A0A0C9U3S6|Y23TmD1IndAssemContig00232307|-|25426	111.748	0.355514	3.16652	1	8.29612	Active		UniRef90_A0A0C9SPQ2|TmD2IndAssemContig0180976|-|3411	6.96455	0.5	1.06432	0.999666	3.80003	Active		UniRef90_A0A0J1CXS6|TmD1IndAssemContig0489716|+|20163	7.03548	0.565474	0.844302	0.981191	3.63711	Post
UniRef90_A0A0C9U8V3|TmD2IndAssemContig0115556|+|309	2.08272	0.5	0.66083	0.992832	2.05847	Active		UniRef90_A0A0C9SS47|TmD2IndAssemContig0427220|+|46	2.69692	0.5	0.702396	0.9957	2.43131	Active		UniRef90_A0A0J1CZR4|TmMContig01241421|+|31	2.5573	0.5	0.585961	0.96999	2.35462	Post
UniRef90_A0A0C9U9T2|TmD1IndAssemContig0037309|-|150	3.68385	0.5	0.784269	0.997346	2.88121	Active		UniRef90_A0A0C9STR7|TmD1IndAssemContig0056322|-|22	2.60418	0.5	0.833701	0.998102	2.38083	Active		UniRef90_A0A0J1D3Z8|TmD1IndAssemContig0364556|+|3683	19.8841	2.28003	0.836709	0.981133	3.12449	Post
UniRef90_A0A0C9UBB8|TmDContig00548730|+|3	10.3797	0.5	2.59784	1	4.3757	Active		UniRef90_A0A0C9SWJ1|Y23TmM1IndAssemContig00921957|-|0	4.20488	0.5	0.979538	0.999389	3.07207	Active		UniRef90_A0A0J1FW18|TmD2IndAssemContig0070983|+|2	4.36938	0.814966	0.620469	0.971491	2.42262	Post
UniRef90_A0A0C9UEK8|Y23TmD1IndAssemContig00542438|-|1837	5.81915	0.5	1.45557	0.999745	3.54081	Active		UniRef90_A0A0C9SXP0|Y23TmM1IndAssemContig00177473|-|193	17.0316	0.5	1.49201	0.999261	5.09014	Active		UniRef90_A0A0J5Q2N8|TmD1IndAssemContig0848190|-|1718	3.02485	0.652788	0.795802	0.98146	2.21217	Post
UniRef90_A0A0C9UF16|TmDContig01310466|-|4840	4.52505	0.5	1.00717	0.999174	3.17793	Active		UniRef90_A0A0C9SYM2|Y23TmM1IndAssemContig00327955|+|166	11.4359	0.5	2.25219	0.999721	4.51549	Active		UniRef90_A0A0J6FJU5|TmDContig00276181|+|3624	2.26065	0.5	0.543705	0.969493	2.17674	Post
UniRef90_A0A0C9UFU1|Y23TmM1IndAssemContig01812283|-|0	24.1722	0.5	1.6688	0.999776	5.59528	Active		UniRef90_A0A0C9T0W1|TmD1IndAssemContig0679357|+|114	62.6597	0.5	3.42845	1	6.96947	Active		UniRef90_A0A0J6REX7|TmD2IndAssemContig0439684|-|2354	4.83455	0.5	0.814841	0.981646	3.27338	Post
UniRef90_A0A0C9UG28|Y23TmM1IndAssemContig00628877|+|1	6.06263	0.5	1.64535	0.999897	3.59994	Active		UniRef90_A0A0C9T110|TmM3IndAssemContig01389023|+|691	41158.6	2.76331	3.4272	1	13.8625	Active		UniRef90_A0A0J6RTE9|TmMContig00118000|+|3045	2.39828	0.5	0.56387	0.96943	2.262	Post
UniRef90_A0A0C9ULY7|Y23TmM1IndAssemContig01871191|-|124	6.81203	0.5	1.54033	0.999949	3.76809	Active		UniRef90_A0A0C9T110|Y23TmD4IndAssemContig00470349|-|88	7169.3	1.93599	4.0332	1	11.8545	Active		UniRef90_A0A0J7MK68|TmDContig00948982|-|38476	5.24646	0.829393	0.683048	0.976156	2.66122	Post
UniRef90_A0A0C9UN20|TmD1IndAssemContig0899631|-|43	7.74999	0.5	1.97537	0.999981	3.95419	Active		UniRef90_A0A0C9T4W6|TmD1IndAssemContig0850501|+|178	2.20967	0.5	0.519117	0.991358	2.14383	Active		UniRef90_A0A0J7YMZ6|TmD1IndAssemContig0265623|+|819	2.62845	0.5	0.595462	0.970337	2.39421	Post
UniRef90_A0A0C9UNT1|TmD2IndAssemContig0435890|-|1	4.47897	0.5	1.47251	0.999754	3.16317	Active		UniRef90_A0A0C9T501|Y23TmM1IndAssemContig01608447|-|325	5.02166	0.5	0.98471	0.999482	3.32816	Active		UniRef90_A0A0J7YP30|Y23TmM5IndAssemContig01320634|+|94	564.876	118.024	1.37594	0.988912	2.25885	Post
UniRef90_A0A0C9URS9|Y23TmM1IndAssemContig01055012|+|253	2.13471	0.5	0.556943	0.987248	2.09404	Active		UniRef90_A0A0C9T5N9|Y23TmD1IndAssemContig00299922|-|46571	4.29539	0.5	1.05559	0.999681	3.10279	Active		UniRef90_A0A0J7YQZ9|Y23TmD3IndAssemContig00574409|+|1591	1097.79	267.731	3.00529	1	2.03575	Post
UniRef90_A0A0C9UTR6|TmD2IndAssemContig0265118|-|2	14.229	0.455061	2.73511	1	4.96663	Active		UniRef90_A0A0C9T735|Y23TmM1IndAssemContig00243827|+|125	29.031	0.5	3.34106	1	5.85952	Active		UniRef90_A0A0J8QVG8|TmD2IndAssemContig0434453|-|79	3.78611	0.651512	0.635737	0.972485	2.53885	Post
UniRef90_A0A0C9UTR6|Y23TmD1IndAssemContig00149966|-|10551	2.52904	0.5	1.0253	0.999288	2.33859	Active		UniRef90_A0A0C9T806|Y23TmD1IndAssemContig00200159|+|1600	4.01632	0.5	1.27001	0.99965	3.00587	Active		UniRef90_A0A0J8RC81|TmDContig01342661|-|477	2.80781	0.5	0.84616	0.981216	2.48944	Post
UniRef90_A0A0C9UTT7|Y23TmD1IndAssemContig00063822|+|76	7.87507	0.25947	1.83079	0.999896	4.92366	Active		UniRef90_A0A0C9TAF4|TmD1IndAssemContig0743626|+|147	2.16846	0.5	0.518472	0.991338	2.11667	Active		UniRef90_A0A0J8RLJ0|TmD1IndAssemContig0372092|+|1	2.91387	0.5	0.63147	0.972184	2.54293	Post
UniRef90_A0A0C9UUM0|Y23TmM1IndAssemContig00987660|+|1	17.7921	0.5	3.12366	1	5.15316	Active		UniRef90_A0A0C9TC53|Y23TmM1IndAssemContig01452621|-|137	6.21526	0.5	1.34153	0.999613	3.63581	Active		UniRef90_A0A0J8UG28|Y23TmM4IndAssemContig00192034|+|6756	8.81243	0.772905	0.893175	0.985664	3.51118	Post
UniRef90_A0A0C9UW95|Y23TmD1IndAssemContig00360753|-|0	30.4474	0.5	2.94844	1	5.92825	Active		UniRef90_A0A0C9TIF6|Y23TmM1IndAssemContig01893222|-|195	6.29061	0.5	1.55087	0.999506	3.6532	Active		UniRef90_A0A0J9U539|TmD2IndAssemContig0748422|-|192	3.60294	0.897847	0.64098	0.972877	2.00463	Post
UniRef90_A0A0C9UXL3|Y23TmM1IndAssemContig00680778|+|9	11.4671	0.5	2.37235	0.999763	4.51942	Active		UniRef90_A0A0C9TL06|TmD2IndAssemContig0067576|+|12476	4.32411	0.5	0.83184	0.998106	3.1124	Active		UniRef90_A0A0J9UFG4|TmDContig01314925|+|1	2.45154	0.5	0.571406	0.969553	2.29369	Post
UniRef90_A0A0C9UZT4|TmD1IndAssemContig0231219|-|786	222.689	0.5	3.23685	1	8.79889	Active		UniRef90_A0A0C9TME6|Y23TmM1IndAssemContig01759487|+|0	5.22151	0.5	1.1025	0.999518	3.38447	Active		UniRef90_A0A0J9V6B4|Y23TmD3IndAssemContig00015543|+|1	1.43219	0.350821	0.503117	0.97036	2.02941	Post
UniRef90_A0A0C9V375|Y23TmD1IndAssemContig00418102|+|584	5.36937	0.5	0.966074	0.998871	3.42475	Active		UniRef90_A0A0C9TMR7|Y23TmD1IndAssemContig01001967|+|35473	27.7752	0.5	2.84121	1	5.79573	Active		UniRef90_A0A0K0GR63|TmD3IndAssemContig0682578|-|6670	4.05393	0.5	0.749975	0.979305	3.01932	Post
UniRef90_A0A0C9V4D5|Y23TmD1IndAssemContig00233268|+|6180	142.977	0.5	3.96755	1	8.15964	Active		UniRef90_A0A0C9TN46|Y23TmM1IndAssemContig01681442|-|39	17.3572	0.5	2.01143	0.999628	5.11746	Active		UniRef90_A0A0K1QCX9|TmMContig01309343|+|6	8.01077	0.942113	0.789513	0.981234	3.08797	Post
UniRef90_A0A0C9V4J0|TmD2IndAssemContig0322166|+|361	3.04162	0.5	1.24631	0.999531	2.60484	Active		UniRef90_A0A0C9TQ80|Y23TmD1IndAssemContig01230708|-|80	2.43151	0.5	0.654614	0.994336	2.28185	Active		UniRef90_A0A0K2JII9|Y23TmD3IndAssemContig00763626|+|16	276.626	45.9351	0.816316	0.981611	2.59027	Post
UniRef90_A0A0C9V7Q0|Y23TmM1IndAssemContig01440193|-|314	11.3352	0.5	2.04394	0.999375	4.50273	Active		UniRef90_A0A0C9TVN7|TmDContig00555924|+|1	3.21334	0.5	0.87017	0.998171	2.68407	Active		UniRef90_A0A0K2RUI8|TmD1IndAssemContig0217903|+|8724	2.28979	0.5	0.548061	0.969403	2.19522	Post
UniRef90_A0A0C9V8M8|TmDContig00287810|+|4	7.86189	0.5	2.18767	0.999999	3.97488	Active		UniRef90_A0A0C9TZD6|Y23TmM1IndAssemContig01581188|+|27	14.285	0.5	1.22342	0.999409	4.83643	Active		UniRef90_A0A0K2VR81|TmMContig01444725|-|504	3.26118	0.5	1.17825	0.979459	2.70539	Post
UniRef90_A0A0C9VE66|TmDContig00207225|+|222	100.6	0.767138	3.69826	1	7.03493	Active		UniRef90_A0A0C9TZS3|Y23TmM1IndAssemContig01807760|+|763	14.4247	0.5	2.47943	0.999961	4.85047	Active		UniRef90_A0A0K2W281|Y23TmD3IndAssemContig00746065|-|261	4.82191	0.5	1.13207	0.979491	3.26961	Post
UniRef90_A0A0C9VII7|Y23TmM1IndAssemContig01445872|+|934	31.3675	1.26676	2.43113	0.999989	4.63005	Active		UniRef90_A0A0C9U3R3|Y23TmD1IndAssemContig00039703|-|1496	18.2317	0.5	2.05273	0.999538	5.18837	Active		UniRef90_A0A0K2YQG2|Y23TmD2IndAssemContig00826114|-|248	86.6087	9.81449	0.997778	0.990709	3.14153	Post
UniRef90_A0A0C9VJF4|Y23TmD1IndAssemContig00097171|+|15037	3.08883	0.5	0.793148	0.997631	2.62706	Active		UniRef90_A0A0C9U3S6|Y23TmD1IndAssemContig00232307|-|25426	111.748	0.5	3.1789	1	7.8041	Active		UniRef90_A0A0K3CRI3|Y23TmD1IndAssemContig00090593|+|1117	4.82709	0.618869	0.744327	0.979154	2.96345	Post
UniRef90_A0A0C9VMG4|Y23TmM1IndAssemContig01421085|+|1	7.87508	0.5	1.1471	0.999741	3.97729	Active		UniRef90_A0A0C9U8V3|TmD2IndAssemContig0115556|+|309	2.08272	0.5	0.603658	0.993771	2.05847	Active		UniRef90_A0A0K3CW90|Y23TmM3IndAssemContig01695949|+|388	559.851	69.3924	1.00411	0.990889	3.01219	Post
UniRef90_A0A0C9VN22|Y23TmD1IndAssemContig01122081|-|174	2.62103	0.5	0.692177	0.993824	2.39013	Active		UniRef90_A0A0C9U9T2|TmD1IndAssemContig0037309|-|150	3.68385	0.5	0.712457	0.996018	2.88121	Active		UniRef90_A0A0K6H581|TmDContig00119615|+|844	2.52877	0.531807	0.75741	0.979556	2.24946	Post
UniRef90_A0A0C9VRE3|Y23TmM1IndAssemContig01655337|+|267	8.11046	0.712968	1.09796	0.999534	3.50787	Active		UniRef90_A0A0C9UBB8|TmDContig00548730|+|3	10.3797	0.5	2.17519	0.999998	4.3757	Active		UniRef90_A0A0K6H7J1|TmDContig01256537|-|0	5.22402	0.553762	0.811756	0.981674	3.23782	Post
UniRef90_A0A0C9VRY6|TmD2IndAssemContig0505126|-|0	2.67889	0.5	0.638872	0.99231	2.42164	Active		UniRef90_A0A0C9UEK8|Y23TmD1IndAssemContig00542438|-|1837	5.81915	1.37596	0.64108	0.993992	2.08037	Active		UniRef90_A0A0K8Q696|Y23TmD3IndAssemContig00330400|+|5928	6.0983	0.917219	0.913347	0.987532	2.73307	Post
UniRef90_A0A0C9VSD1|Y23TmM1IndAssemContig01215562|+|279	15.098	0.5	3.23354	1	4.91629	Active		UniRef90_A0A0C9UF16|TmDContig01310466|-|4840	4.52505	0.5	0.909404	0.998418	3.17793	Active		UniRef90_A0A0K8QJ81|TmDContig01287022|-|6312	40.454	5.74148	1.71276	0.956633	2.81679	Post
UniRef90_A0A0C9VU99|Y23TmD1IndAssemContig00354308|-|209	3.87554	0.5	0.910564	0.998626	2.9544	Active		UniRef90_A0A0C9UFU1|Y23TmM1IndAssemContig01812283|-|0	24.1722	0.5	1.57691	0.999546	5.59528	Active		UniRef90_A0A0L0BJ08|Y23TmD4IndAssemContig00525481|+|5803	3.42471	0.591134	0.633472	0.972322	2.53442	Post
UniRef90_A0A0C9VWU6|Y23TmM1IndAssemContig01453788|+|26	4.5157	0.5	1.1046	0.999579	3.17495	Active		UniRef90_A0A0C9UG28|Y23TmM1IndAssemContig00628877|+|1	6.06263	0.5	1.4485	0.999562	3.59994	Active		UniRef90_A0A0L0BMZ6|Y23TmD2IndAssemContig00420265|-|688	2.05443	0.5	0.511403	0.970281	2.03874	Post
UniRef90_A0A0C9VXN1|Y23TmD1IndAssemContig01027159|+|6766	47.8488	0.5	2.247	0.999985	6.58041	Active		UniRef90_A0A0C9ULY7|Y23TmM1IndAssemContig01871191|-|124	6.81203	0.5	1.36592	0.999724	3.76809	Active		UniRef90_A0A0L0CDU1|TmD1IndAssemContig0720203|+|157046	2.63552	0.5	0.596394	0.970373	2.39809	Post
UniRef90_A0A0C9VYE2|Y23TmD1IndAssemContig00219502|+|8610	4.84427	0.474561	1.32757	0.999599	3.35161	Active		UniRef90_A0A0C9UN20|TmD1IndAssemContig0899631|-|43	7.74999	0.5	1.71322	0.999121	3.95419	Active		UniRef90_A0A0L0MCT3|TmD1IndAssemContig0660995|-|2015	6.32781	0.445283	0.937526	0.988826	3.82891	Post
UniRef90_A0A0C9W592|Y23TmM1IndAssemContig00181275|+|194	5.48266	0.5	0.997666	0.999109	3.45488	Active		UniRef90_A0A0C9UNT1|TmD2IndAssemContig0435890|-|1	4.47897	0.5	1.30833	0.999646	3.16317	Active		UniRef90_A0A0L0N284|TmD1IndAssemContig0762062|+|606	2.81141	0.5	0.618911	0.971407	2.49129	Post
UniRef90_A0A0C9W6K9|Y23TmD1IndAssemContig00036848|-|671	38.2673	0.5	4.83937	1	6.25804	Active		UniRef90_A0A0C9URS9|Y23TmM1IndAssemContig01055012|+|253	2.13471	0.5	0.508137	0.99102	2.09404	Active		UniRef90_A0A0L0NMW3|Y23TmD2IndAssemContig00320443|-|419	3.66521	0.5	0.713323	0.97809	2.8739	Post
UniRef90_A0A0C9W779|Y23TmD1IndAssemContig00822682|-|1871	5.7023	0.5	1.84923	0.999873	3.51154	Active		UniRef90_A0A0C9UTR6|TmD2IndAssemContig0265118|-|2	14.229	0.5	2.32516	0.999677	4.83077	Active		UniRef90_A0A0L1IZQ2|TmDContig01108476|+|2139	4.38958	0.5	0.779155	0.980648	3.13408	Post
UniRef90_A0A0C9W8E0|Y23TmD1IndAssemContig00444966|+|5035	8.54417	0.510522	1.93943	0.999994	4.06489	Active		UniRef90_A0A0C9UTR6|Y23TmD1IndAssemContig00149966|-|10551	2.52904	0.5	0.932566	0.998561	2.33859	Active		UniRef90_A0A0L1J197|TmDContig00812949|+|53214	2.27926	0.5	0.546493	0.969435	2.18857	Post
UniRef90_A0A0C9WF16|TmD2IndAssemContig0650663|+|6999	3.90137	0.5	0.859206	0.998533	2.96398	Active		UniRef90_A0A0C9UUM0|Y23TmM1IndAssemContig00987660|+|1	17.7921	0.5	2.59531	0.999244	5.15316	Active		UniRef90_A0A0L6WBE5|Y23TmD1IndAssemContig00664288|+|802	5.79972	0.5	0.882733	0.984412	3.53598	Post
UniRef90_A0A0C9WFL6|Y23TmD1IndAssemContig01162301|+|474	9.92285	0.5	2.33003	0.999663	4.31075	Active		UniRef90_A0A0C9UW95|Y23TmD1IndAssemContig00360753|-|0	30.4474	1.47196	1.74667	0.998831	4.37051	Active		UniRef90_A0A0L6WDI7|TmDContig00223275|-|6452	2.36418	0.5	0.558969	0.969374	2.24134	Post
UniRef90_A0A0C9WGS9|Y23TmM1IndAssemContig01792460|-|794	4.07967	0.5	0.818456	0.998199	3.02845	Active		UniRef90_A0A0C9UXL3|Y23TmM1IndAssemContig00680778|+|9	11.4671	0.5	2.03037	0.999441	4.51942	Active		UniRef90_A0A0L6WLF9|Y23TmM1IndAssemContig01266596|-|78	2.34753	0.5	0.556554	0.969381	2.23115	Post
UniRef90_A0A0C9WHA1|TmD2IndAssemContig0484415|+|3	3.52182	0.5	0.843494	0.998441	2.81632	Active		UniRef90_A0A0C9UZT4|TmD1IndAssemContig0231219|-|786	222.689	0.5	3.16742	1	8.79889	Active		UniRef90_A0A0L6WNA4|Y23TmD1IndAssemContig01341644|-|0	2.18034	0.5	0.531441	0.969781	2.12455	Post
UniRef90_A0A0C9WI74|TmMContig03056496|+|745	62.8329	0.665947	4.66963	1	6.55997	Active		UniRef90_A0A0C9V375|Y23TmD1IndAssemContig00418102|+|584	5.36937	0.5	0.878579	0.998224	3.42475	Active		UniRef90_A0A0L6WUW1|Y23TmM1IndAssemContig00852415|-|114	3.1822	0.5	0.662629	0.974589	2.67002	Post
UniRef90_A0A0C9WIJ9|TmD1IndAssemContig0396100|-|513	3.6616	0.5	1.21047	0.999611	2.87248	Active		UniRef90_A0A0C9V4D5|Y23TmD1IndAssemContig00233268|+|6180	142.977	0.5	3.79056	1	8.15964	Active		UniRef90_A0A0L6WVQ1|TmD1IndAssemContig0270244|-|56	2.52009	0.5	0.5809	0.969825	2.33348	Post
UniRef90_A0A0C9WJV3|Y23TmM1IndAssemContig01217035|-|165	7.52389	0.5	1.23812	0.999514	3.91148	Active		UniRef90_A0A0C9V4J0|TmD2IndAssemContig0322166|+|361	3.04162	0.5	1.12518	0.999452	2.60484	Active		UniRef90_A0A0L6WYJ2|TmD2IndAssemContig0180977|+|1004	2.38251	0.5	0.561611	0.969395	2.25248	Post
UniRef90_A0A0C9WM80|TmD1IndAssemContig0654709|+|90	2.3724	0.5	0.648666	0.992541	2.24635	Active		UniRef90_A0A0C9V7Q0|Y23TmM1IndAssemContig01440193|-|314	11.3352	0.5	1.79231	0.998929	4.50273	Active		UniRef90_A0A0L6WZ86|TmD1IndAssemContig0899486|-|72	2.76308	0.5	0.612848	0.971094	2.46628	Post
UniRef90_A0A0C9WM80|TmD2IndAssemContig0273961|+|0	15.9631	0.5	2.35598	0.999698	4.99667	Active		UniRef90_A0A0C9V8M8|TmDContig00287810|+|4	7.86189	0.5	1.87412	0.99997	3.97488	Active		UniRef90_A0A0L6X156|TmD1IndAssemContig0420197|-|17	2.09991	0.5	0.518761	0.970117	2.07033	Post
UniRef90_A0A0C9WM80|TmDContig00051233|-|630	7.85353	0.513334	1.25563	0.999562	3.93537	Active		UniRef90_A0A0C9VE66|TmDContig00207225|+|222	100.6	0.5	4.14306	1	7.65249	Active		UniRef90_A0A0L6X156|Y23TmD1IndAssemContig00021856|-|460	2.09991	0.5	0.518761	0.970117	2.07033	Post
UniRef90_A0A0C9WM80|TmMContig02612241|+|77	13.3743	0.5	1.88605	0.999933	4.7414	Active		UniRef90_A0A0C9VII7|Y23TmM1IndAssemContig01445872|+|934	31.3675	0.5	2.94338	1	5.9712	Active		UniRef90_A0A0L6X1B0|TmD1IndAssemContig0195422|-|336	2.02591	0.5	0.506716	0.970326	2.01857	Post
UniRef90_A0A0C9WM80|Y23TmD1IndAssemContig00071433|+|1365	3.8811	0.5	1.28435	0.999649	2.95646	Active		UniRef90_A0A0C9VJF4|Y23TmD1IndAssemContig00097171|+|15037	3.08883	0.5	0.719272	0.996237	2.62706	Active		UniRef90_A0A0L6X2W3|TmD1IndAssemContig0827638|-|1	76.768	0.92784	2.95912	1	6.37048	Post
UniRef90_A0A0C9WM80|Y23TmD1IndAssemContig00156269|+|105	8.5538	0.5	1.35846	0.999768	4.09657	Active		UniRef90_A0A0C9VMG4|Y23TmM1IndAssemContig01421085|+|1	7.87508	0.5	1.04927	0.999693	3.97729	Active		UniRef90_A0A0L8EUZ9|TmMContig02995771|-|2077	4.9962	0.5	1.15413	0.978308	3.32083	Post
UniRef90_A0A0C9WM80|Y23TmD1IndAssemContig00443491|-|1780	16.0773	0.5	2.01927	0.999686	5.00695	Active		UniRef90_A0A0C9VN22|Y23TmD1IndAssemContig01122081|-|174	2.62103	0.5	0.629432	0.993833	2.39013	Active		UniRef90_A0A0L8EVA9|TmMContig01935764|+|2002	3.49862	0.803303	0.530726	0.969801	2.12277	Post
UniRef90_A0A0C9WM80|Y23TmM1IndAssemContig01724057|+|2502	24.568	0.50419	2.02687	0.999592	5.60667	Active		UniRef90_A0A0C9VRE3|Y23TmM1IndAssemContig01655337|+|267	8.11046	0.5	1.14211	0.999429	4.01978	Active		UniRef90_A0A0L8QV03|Y23TmD5IndAssemContig00924272|-|170	9.35936	1.88447	1.02108	0.991051	2.31225	Post
UniRef90_A0A0C9WMD5|Y23TmD1IndAssemContig00281814|-|7339	12.1961	0.50206	2.35384	0.999695	4.60241	Active		UniRef90_A0A0C9VRY6|TmD2IndAssemContig0505126|-|0	2.67889	0.5	0.581412	0.993387	2.42164	Active		UniRef90_A0A0L8QWJ2|TmDContig00694549|-|487	13.5296	1.28636	1.31896	0.987088	3.39475	Post
UniRef90_A0A0C9WPD8|Y23TmD1IndAssemContig00143514|+|4505	18.7417	0.5	3.46133	1	5.22818	Active		UniRef90_A0A0C9VSD1|Y23TmM1IndAssemContig01215562|+|279	15.098	0.5	2.61904	0.999252	4.91629	Active		UniRef90_A0A0M2R837|TmDContig01167781|+|778	42.6872	5.39636	1.85371	0.979907	2.98374	Post
UniRef90_A0A0C9WPF4|Y23TmM1IndAssemContig01378535|-|308	11.1859	0.5	2.26892	0.99996	4.48361	Active		UniRef90_A0A0C9VU99|Y23TmD1IndAssemContig00354308|-|209	3.87554	0.5	0.823597	0.998122	2.9544	Active		UniRef90_A0A0M2ZG42|Y23TmD4IndAssemContig00173573|-|42213	13.5327	0.692466	1.40767	0.986579	4.28856	Post
UniRef90_A0A0C9WPN1|Y23TmM1IndAssemContig00023895|-|41	45.9438	0.5	4.06294	1	6.5218	Active		UniRef90_A0A0C9VWU6|Y23TmM1IndAssemContig01453788|+|26	4.5157	0.5	0.993171	0.999531	3.17495	Active		UniRef90_A0A0M3GKC2|TmMContig00936892|+|2736	3.89913	0.871519	0.541558	0.969537	2.16155	Post
UniRef90_A0A0C9WPT1|Y23TmD1IndAssemContig00130431|+|6544	2.54935	0.5	0.620804	0.991609	2.35013	Active		UniRef90_A0A0C9VXN1|Y23TmD1IndAssemContig01027159|+|6766	47.8488	0.5	2.14436	0.999985	6.58041	Active		UniRef90_A0A0M3U7T7|Y23TmD3IndAssemContig00536709|-|95	3.46758	0.5	1.22498	0.985306	2.79393	Post
UniRef90_A0A0C9WQ12|Y23TmD1IndAssemContig00374336|-|13781	18.7148	0.5	3.60448	1	5.22611	Active		UniRef90_A0A0C9VYE2|Y23TmD1IndAssemContig00219502|+|8610	4.84427	0.5	1.1668	0.999376	3.27628	Active		UniRef90_A0A0M4Q9R1|TmDContig00288517|+|7064	35.6738	1.26146	1.26932	0.989342	4.82169	Post
UniRef90_A0A0C9WQ12|Y23TmD1IndAssemContig00865173|+|5465	7.38292	0.5	1.99815	0.999837	3.88419	Active		UniRef90_A0A0C9VYQ0|TmD1IndAssemContig0214657|+|28873	2.12138	0.5	0.708024	0.995877	2.085	Active		UniRef90_A0A0M7KBM0|TmMContig02540494|+|3	2.51324	0.524975	0.734935	0.978905	2.25923	Post
UniRef90_A0A0C9WQ40|TmMContig00453205|-|190	5.90294	0.605373	1.07959	0.999411	3.28554	Active		UniRef90_A0A0C9W592|Y23TmM1IndAssemContig00181275|+|194	5.48266	0.5	0.906295	0.998398	3.45488	Active		UniRef90_A0A0M8NS30|TmD1IndAssemContig0487893|+|79	3.34072	0.5	1.1965	0.981555	2.74016	Post
UniRef90_A0A0C9WQG2|TmD1IndAssemContig0438080|+|77	10.9027	0.5	2.10658	0.999667	4.44661	Active		UniRef90_A0A0C9W6K9|Y23TmD1IndAssemContig00036848|-|671	38.2673	0.5	3.84903	1	6.25804	Active		UniRef90_A0A0M9ELK9|Y23TmD4IndAssemContig00267714|-|589	2.07786	0.5	0.515212	0.970199	2.0551	Post
UniRef90_A0A0C9WQG2|TmD2IndAssemContig0155202|-|24	16.8583	0.5	2.58846	1	5.07539	Active		UniRef90_A0A0C9W779|Y23TmD1IndAssemContig00822682|-|1871	5.7023	0.5	1.61513	0.999405	3.51154	Active		UniRef90_A0A0M9EUI0|TmD2IndAssemContig0284852|+|12	2.88749	0.5	0.628274	0.971975	2.52982	Post
UniRef90_A0A0C9WQJ0|TmD2IndAssemContig0811543|+|118	10.1122	0.5	2.09449	0.999537	4.33803	Active		UniRef90_A0A0C9W8E0|Y23TmD1IndAssemContig00444966|+|5035	8.54417	0.5	1.69962	0.999098	4.09494	Active		UniRef90_A0A0M9GCI0|TmMContig02890892|-|354	4.37528	0.582758	1.12509	0.980124	2.90841	Post
UniRef90_A0A0C9WQT4|Y23TmM1IndAssemContig00504977|+|156	2.28286	0.5	0.580926	0.989401	2.19084	Active		UniRef90_A0A0C9WF16|TmD2IndAssemContig0650663|+|6999	3.90137	0.5	0.77882	0.998014	2.96398	Active		UniRef90_A0A0M9W9D3|Y23TmM5IndAssemContig00030835|-|32	9.76381	1.33026	0.743516	0.979133	2.87574	Post
UniRef90_A0A0C9WRH2|Y23TmD1IndAssemContig00596224|-|14596	2.81352	0.397069	0.881856	0.998593	2.82491	Active		UniRef90_A0A0C9WFL6|Y23TmD1IndAssemContig01162301|+|474	9.92285	0.5	1.98699	0.999863	4.31075	Active		UniRef90_A0A0M9ZMZ3|TmMContig03031186|-|632	888.348	105.863	2.97256	1	3.06892	Post
UniRef90_A0A0C9WRV4|Y23TmD1IndAssemContig00552795|-|28504	7.82469	1.31871	0.978038	0.998971	2.5689	Active		UniRef90_A0A0C9WGS9|Y23TmM1IndAssemContig01792460|-|794	4.07967	0.5	0.743981	0.997129	3.02845	Active		UniRef90_A0A0N0GFY4|TmD3IndAssemContig0127309|-|10956	1.50654	0.361857	0.473149	0.969997	2.05775	Post
UniRef90_A0A0C9WSM3|Y23TmD1IndAssemContig00444710|-|6	2.20967	0.5	0.569256	0.988344	2.14383	Active		UniRef90_A0A0C9WHA1|TmD2IndAssemContig0484415|+|3	3.52182	0.5	0.764091	0.997885	2.81632	Active		UniRef90_A0A0N0KA06|TmD4IndAssemContig0219629|-|312	37.4177	8.4781	0.99582	0.990654	2.14191	Post
UniRef90_A0A0C9WSN8|TmDContig00006195|+|681	3.68619	0.529415	0.982305	0.999003	2.79966	Active		UniRef90_A0A0C9WI74|TmMContig03056496|+|745	62.8329	0.5	4.37001	1	6.97345	Active		UniRef90_A0A0N0KA06|Y23NegIndAssemContig01532079|+|113	56.1266	7.84795	1.26091	0.989077	2.8383	Post
UniRef90_A0A0C9WSN9|TmD1IndAssemContig0431740|-|317	1.84363	0.378529	0.746207	0.995992	2.28407	Active		UniRef90_A0A0C9WIJ9|TmD1IndAssemContig0396100|-|513	3.6616	0.5	1.08656	0.999587	2.87248	Active		UniRef90_A0A0N0MFC9|TmMContig00092128|-|2582	18.0091	0.5	1.30152	0.988248	5.17065	Post
UniRef90_A0A0C9WT56|Y23TmD1IndAssemContig00127345|-|775	21.059	0.5	2.29082	0.999854	5.39637	Active		UniRef90_A0A0C9WJV3|Y23TmM1IndAssemContig01217035|-|165	7.52389	0.5	1.12298	0.999455	3.91148	Active		UniRef90_A0A0N1F826|TmD2IndAssemContig0884561|+|2443	1.38517	0.336868	0.506642	0.970327	2.03981	Post
UniRef90_A0A0C9WUA0|Y23TmD1IndAssemContig00097596|+|1435	4.07564	0.371404	1.13197	0.999689	3.45596	Active		UniRef90_A0A0C9WM80|TmD1IndAssemContig0654709|+|90	2.3724	0.5	0.590792	0.993712	2.24635	Active		UniRef90_A0A0N4U046|Y23TmD4IndAssemContig01037347|-|160	132.45	23.6943	1.70037	0.950628	2.48284	Post
UniRef90_A0A0C9WVT0|TmD2IndAssemContig0668620|+|300	3.35672	0.5	0.920781	0.998626	2.74705	Active		UniRef90_A0A0C9WM80|TmD2IndAssemContig0273961|+|0	15.9631	0.5	2.06769	0.999605	4.99667	Active		UniRef90_A0A0N4Z1L2|TmDContig01162448|+|4544	3.28332	0.615894	0.817408	0.981585	2.4144	Post
UniRef90_A0A0C9WW67|Y23TmD1IndAssemContig00351846|+|578	2.1601	0.5	0.546434	0.986385	2.1111	Active		UniRef90_A0A0C9WM80|TmDContig00051233|-|630	7.85353	0.5	1.14807	0.999422	3.97334	Active		UniRef90_A0A0N4Z852|Y23TmM4IndAssemContig00067120|+|227	2.23796	0.5	0.540279	0.969563	2.16218	Post
UniRef90_A0A0C9WX47|TmD2IndAssemContig0692847|+|31953	7.20982	0.5	1.63969	0.999926	3.84996	Active		UniRef90_A0A0C9WM80|TmMContig02612241|+|77	13.3743	0.5	1.6918	0.999085	4.7414	Active		UniRef90_A0A0N4Z876|TmDContig01002036|-|465	4.2638	0.5	1.25621	0.988711	3.09214	Post
UniRef90_A0A0C9WX90|Y23TmD1IndAssemContig00362307|-|22256	2.7729	0.5	1.18458	0.999688	2.4714	Active		UniRef90_A0A0C9WM80|Y23TmD1IndAssemContig00071433|+|1365	3.8811	0.5	1.14976	0.999419	2.95646	Active		UniRef90_A0A0N4Z8J0|TmMContig01891147|-|112	2.86164	0.498225	0.875955	0.983566	2.52197	Post
UniRef90_A0A0C9WXA7|Y23TmD1IndAssemContig00918376|-|1573	6.7397	0.5	1.72864	0.999745	3.75268	Active		UniRef90_A0A0C9WM80|Y23TmD1IndAssemContig00156269|+|105	8.5538	0.5	1.23028	0.999464	4.09657	Active		UniRef90_A0A0N4ZGR1|TmDContig00368523|-|11992	2.97411	0.56968	0.886614	0.984905	2.38423	Post
UniRef90_A0A0C9WXG1|TmD2IndAssemContig0000248|-|612	12.6178	0.5	2.2817	0.999917	4.65738	Active		UniRef90_A0A0C9WM80|Y23TmD1IndAssemContig00443491|-|1780	16.0773	0.5	1.81829	0.999394	5.00695	Active		UniRef90_A0A0N4ZJM6|TmM2IndAssemContig00501636|-|1556	2.00558	0.5	0.661594	0.974507	2.00402	Post
UniRef90_A0A0C9WXK3|TmD2IndAssemContig0233429|-|1	5.58324	0.5	1.49144	0.999764	3.4811	Active		UniRef90_A0A0C9WM80|Y23TmM1IndAssemContig01724057|+|2502	24.568	0.5	1.88385	0.999981	5.61871	Active		UniRef90_A0A0N4ZXM1|Y23TmD4IndAssemContig00600804|-|57120	3.82643	0.308174	1.22142	0.984831	3.63418	Post
UniRef90_A0A0C9WXN3|Y23TmM1IndAssemContig00377967|-|1	10.4584	0.5	2.4181	0.999981	4.3866	Active		UniRef90_A0A0C9WMD5|Y23TmD1IndAssemContig00281814|-|7339	12.1961	0.619981	1.7952	0.998983	4.29805	Active		UniRef90_A0A0N4ZZJ1|TmDContig01337123|+|744	3.19213	0.5	0.797238	0.981513	2.67452	Post
UniRef90_A0A0C9WXR1|TmMContig01188594|-|242	2.48365	0.5	0.694231	0.993908	2.31246	Active		UniRef90_A0A0C9WPD8|Y23TmD1IndAssemContig00143514|+|4505	18.7417	0.5	2.80299	0.999999	5.22818	Active		UniRef90_A0A0N9HKM0|Y23TmD3IndAssemContig00138229|+|1969	10.4768	1.20074	0.938561	0.988865	3.1252	Post
UniRef90_A0A0C9WXS5|Y23TmM1IndAssemContig00798374|-|632	5.50493	0.5	0.910478	0.998626	3.46072	Active		UniRef90_A0A0C9WPF4|Y23TmM1IndAssemContig01378535|-|308	11.1859	0.5	1.95465	0.999962	4.48361	Active		UniRef90_A0A0N9I2P6|TmD3IndAssemContig0912633|+|104	137.637	9.9174	1.51352	0.985069	3.79476	Post
UniRef90_A0A0C9WYN5|Y23TmD1IndAssemContig00167799|-|1162	9.22155	1.01656	1.18721	0.999682	3.18131	Active		UniRef90_A0A0C9WPN1|Y23TmM1IndAssemContig00023895|-|41	45.9438	0.5	3.51966	1	6.5218	Active		UniRef90_A0A0N9I8L7|TmMContig03034376|+|2	39.6212	4.01508	2.32392	0.995293	3.30277	Post
UniRef90_A0A0C9WYN5|Y23TmD1IndAssemContig00436223|+|8674	2.363	0.5	0.880041	0.998588	2.24062	Active		UniRef90_A0A0C9WPT1|Y23TmD1IndAssemContig00130431|+|6544	2.54935	0.5	0.565201	0.99284	2.35013	Active		UniRef90_A0A0N9IGB6|Y23TmD2IndAssemContig00981265|-|3365	35.1387	4.50644	1.59552	0.992628	2.963	Post
UniRef90_A0A0C9WYU4|Y23TmD1IndAssemContig01276364|-|702	3.71121	0.5	1.09157	0.999491	2.89189	Active		UniRef90_A0A0C9WQ12|Y23TmD1IndAssemContig00374336|-|13781	18.7148	0.5	2.87885	1	5.22611	Active		UniRef90_A0A0N9IHH1|TmD2IndAssemContig0655266|+|209	448.495	43.8552	2.44806	0.99999	3.35427	Post
UniRef90_A0A0C9WZ90|Y23TmD1IndAssemContig00881827|+|7750	3.78687	0.5	1.38546	0.999812	2.92101	Active		UniRef90_A0A0C9WQ12|Y23TmD1IndAssemContig00865173|+|5465	7.38292	0.5	1.72969	0.999076	3.88419	Active		UniRef90_A0A0N9Y6T3|TmDContig00368523|-|31980	4.05393	0.5	0.749975	0.979305	3.01932	Post
UniRef90_A0A0C9X089|Y23TmD1IndAssemContig00237799|+|1015	8.66224	0.5	1.91555	0.999973	4.11474	Active		UniRef90_A0A0C9WQ40|TmMContig00453205|-|190	5.90294	0.5	1.05258	0.999687	3.56143	Active		UniRef90_A0A0N9Y6T3|Y23TmM1IndAssemContig00621199|-|10233	3.44876	0.5	0.691383	0.976755	2.78608	Post
UniRef90_A0A0C9X1Z5|Y23TmD1IndAssemContig00031981|+|1851	1.983	0.443158	0.661636	0.992851	2.16179	Active		UniRef90_A0A0C9WQG2|TmD1IndAssemContig0438080|+|77	10.9027	0.5	1.83444	0.999628	4.44661	Active		UniRef90_A0A0N9Y6T3|Y23TmM5IndAssemContig00813588|+|7230	2.62845	0.5	0.595462	0.970337	2.39421	Post
UniRef90_A0A0C9X276|TmMContig03236301|-|328	1.81359	0.353586	0.730151	0.995366	2.35872	Active		UniRef90_A0A0C9WQG2|TmD2IndAssemContig0155202|-|24	16.8583	0.5	2.24043	0.999802	5.07539	Active		UniRef90_A0A0N9Y7V3|Y23TmM4IndAssemContig01128239|+|0	81.7071	12.8629	1.23838	0.986971	2.66725	Post
UniRef90_A0A0C9X2G1|Y23TmD1IndAssemContig00061854|-|24657	6.51512	0.399246	1.75634	0.999943	4.02844	Active		UniRef90_A0A0C9WQJ0|TmD2IndAssemContig0811543|+|118	10.1122	0.5	1.81829	0.999394	4.33803	Active		UniRef90_A0A0N9YAD0|TmMContig00053876|-|1	53.7943	1.73197	1.7168	0.959007	4.95697	Post
UniRef90_A0A0C9X2X8|Y23TmD1IndAssemContig00395598|+|22074	7.38403	0.5	1.5452	0.99996	3.88441	Active		UniRef90_A0A0C9WQT4|Y23TmM1IndAssemContig00504977|+|156	2.28286	0.5	0.529531	0.991684	2.19084	Active		UniRef90_A0A0P0W4I0|TmDContig01401024|+|1745	3.02486	0.5	0.64465	0.973162	2.59687	Post
UniRef90_A0A0C9X4G6|TmD1IndAssemContig0219317|-|133	32.6586	1.29581	2.46251	1	4.65554	Active		UniRef90_A0A0C9WR35|Y23TmM3IndAssemContig00951545|+|2	197.248	4.80595	1.80899	0.999246	5.35905	Active		UniRef90_A0A0P1A434|TmDContig00870881|-|519	3.95383	0.5	0.740848	0.979063	2.98325	Post
UniRef90_A0A0C9X4Q1|Y23TmD1IndAssemContig00590815|-|6652	16.4257	0.5	1.98102	0.999946	5.03788	Active		UniRef90_A0A0C9WRH2|Y23TmD1IndAssemContig00596224|-|14596	2.81352	0.5	0.915365	0.998454	2.49238	Active		UniRef90_A0A0P6WA82|TmMContig02005548|-|2816	3.87556	0.5	1.00015	0.990776	2.9544	Post
UniRef90_A0A0C9X4R2|TmD1IndAssemContig0142532|-|17173	14.8348	0.368772	1.97352	0.999988	5.33012	Active		UniRef90_A0A0C9WRV4|Y23TmD1IndAssemContig00552795|-|28504	7.82469	0.5	1.46523	0.99937	3.96803	Active		UniRef90_A0A0Q4FXV2|TmD2IndAssemContig0043301|-|1489	2.07786	0.5	0.515212	0.970199	2.0551	Post
UniRef90_A0A0C9X4R2|Y23TmD1IndAssemContig00111218|-|17171	20.4874	0.374989	2.39469	0.9999	5.77174	Active		UniRef90_A0A0C9WSM3|Y23TmD1IndAssemContig00444710|-|6	2.20967	0.5	0.519117	0.991358	2.14383	Active		UniRef90_A0A0Q4X142|TmMContig01305490|-|1839	2.58433	0.5	1.00844	0.990987	2.36979	Post
UniRef90_A0A0C9X5J6|Y23TmD1IndAssemContig01204338|-|159	5.24639	0.686258	1.06766	0.99933	2.9345	Active		UniRef90_A0A0C9WSN8|TmDContig00006195|+|681	3.68619	0.5	0.909733	0.99842	2.88213	Active		UniRef90_A0A0Q5AVT7|TmMContig00370986|+|1	2.10192	0.5	0.519083	0.970109	2.0717	Post
UniRef90_A0A0C9X6J0|Y23TmD1IndAssemContig00000476|-|8166	4.02286	0.379341	1.30595	0.999619	3.40666	Active		UniRef90_A0A0C9WT56|Y23TmD1IndAssemContig00127345|-|775	21.059	0.5	2.06746	0.999604	5.39637	Active		UniRef90_A0A0Q5PGH1|TmDContig00363938|+|1152	75.2189	17.6785	1.91869	0.984334	2.0891	Post
UniRef90_A0A0C9X6M9|TmD2IndAssemContig0242397|+|4959	6.64225	0.5	1.4158	0.999783	3.73167	Active		UniRef90_A0A0C9WUA0|Y23TmD1IndAssemContig00097596|+|1435	4.07564	0.5	0.988642	0.999505	3.02703	Active		UniRef90_A0A0Q5V386|TmD4IndAssemContig0809405|+|1	4.55854	0.5	0.793082	0.981361	3.18857	Post
UniRef90_A0A0C9X6X9|Y23TmD1IndAssemContig00179267|-|2776	2.19812	0.5	0.946936	0.99871	2.13627	Active		UniRef90_A0A0C9WUD6|Y23TmD1IndAssemContig00081183|+|8009	14.6526	0.730842	1.51644	0.999263	4.32546	Active		UniRef90_A0A0Q6YXP4|Y23TmM1IndAssemContig00190315|+|260	15.9388	1.09469	1.04613	0.989564	3.86395	Post
UniRef90_A0A0C9X746|Y23TmD1IndAssemContig00805901|-|11077	3.80159	0.5	0.992638	0.999074	2.9266	Active		UniRef90_A0A0C9WVT0|TmD2IndAssemContig0668620|+|300	3.35672	0.5	0.832292	0.998105	2.74705	Active		UniRef90_A0A0Q6Z634|Y23TmD5IndAssemContig00249758|-|7648	3.98048	0.774519	0.811692	0.981674	2.36157	Post
UniRef90_A0A0C9X7F9|Y23TmM1IndAssemContig00223982|-|15	2.39385	0.5	0.66743	0.992992	2.25933	Active		UniRef90_A0A0C9WW67|Y23TmD1IndAssemContig00351846|+|578	2.1601	0.5	0.498471	0.990736	2.1111	Active		UniRef90_A0A0Q7T526|TmD2IndAssemContig0615431|+|39	334.067	7.95597	1.51195	0.984802	5.39196	Post
UniRef90_A0A0C9XA32|Y23TmD1IndAssemContig00168664|+|20150	13.589	0.5	2.027	0.99959	4.76437	Active		UniRef90_A0A0C9WX47|TmD2IndAssemContig0692847|+|31953	7.20982	0.5	1.44797	0.999569	3.84996	Active		UniRef90_A0A0Q7WNH4|TmDContig00392880|-|43598	178.997	4.73205	1.79841	0.962432	5.24133	Post
UniRef90_A0A0C9XAC3|Y23TmD1IndAssemContig00250819|-|27133	5.27962	0.492023	1.47479	0.999755	3.42364	Active		UniRef90_A0A0C9WX90|Y23TmD1IndAssemContig00362307|-|22256	2.7729	0.5	1.0737	0.999643	2.4714	Active		UniRef90_A0A0Q8M509|TmDContig00246005|+|1949	19.4019	1.79473	0.963311	0.98969	3.43436	Post
UniRef90_A0A0C9XAD0|TmD1IndAssemContig0717095|-|348	4.569	0.5	1.12104	0.999652	3.19188	Active		UniRef90_A0A0C9WXA7|Y23TmD1IndAssemContig00918376|-|1573	6.7397	0.5	1.5169	0.999266	3.75268	Active		UniRef90_A0A0Q8MNR1|TmDContig01248184|+|988	14.0405	1.23992	1.41854	0.984681	3.50127	Post
UniRef90_A0A0C9XAL8|TmD1IndAssemContig0756271|+|9856	4.47371	0.5	0.932553	0.998627	3.16147	Active		UniRef90_A0A0C9WXG1|TmD2IndAssemContig0000248|-|612	12.6178	0.5	1.97849	0.999892	4.65738	Active		UniRef90_A0A0Q8MWL6|TmDContig00583026|-|4660	10.6895	0.447856	1.1397	0.978845	4.57701	Post
UniRef90_A0A0C9XBC2|TmD1IndAssemContig0044955|+|208	2.02141	0.5	0.594657	0.990497	2.01536	Active		UniRef90_A0A0C9WXK3|TmD2IndAssemContig0233429|-|1	5.58324	0.5	1.32163	0.999607	3.4811	Active		UniRef90_A0A0Q8QN67|TmDContig00115609|+|9869	4.34085	0.464683	0.921941	0.988097	3.22366	Post
UniRef90_A0A0C9XBC2|Y23TmM1IndAssemContig00823929|+|105	2.00637	0.5	0.570929	0.988494	2.00459	Active		UniRef90_A0A0C9WXN3|Y23TmM1IndAssemContig00377967|-|1	10.4584	0.5	2.05295	0.999539	4.3866	Active		UniRef90_A0A0Q8TZ62|TmMContig01541036|+|201	82.9318	0.5	1.83072	0.968683	7.37385	Post
UniRef90_A0A0C9XBJ4|TmD1IndAssemContig0122223|+|2815	7.58196	0.705644	1.58107	0.999995	3.42556	Active		UniRef90_A0A0C9WXR1|TmMContig01188594|-|242	2.48365	0.5	0.631704	0.993838	2.31246	Active		UniRef90_A0A0Q8TZ62|Y23TmD5IndAssemContig01075029|-|3718	32.1858	3.19266	0.972096	0.989939	3.33359	Post
UniRef90_A0A0C9XCS1|Y23TmD1IndAssemContig00757369|+|3786	19.678	0.456799	3.18413	1	5.42888	Active		UniRef90_A0A0C9WXS5|Y23TmM1IndAssemContig00798374|-|632	5.50493	0.5	0.831741	0.998106	3.46072	Active		UniRef90_A0A0Q8UBB1|Y23TmD2IndAssemContig00345736|-|40521	10.2309	1.05007	0.885305	0.984743	3.28437	Post
UniRef90_A0A0C9XD04|TmD1IndAssemContig0136573|+|1	13.3759	0.5	1.86126	0.999892	4.74156	Active		UniRef90_A0A0C9WYN5|Y23TmD1IndAssemContig00167799|-|1162	9.22155	0.5	1.47812	0.999318	4.20501	Active		UniRef90_A0A0R0GUK0|Y23TmD1IndAssemContig00753861|+|13	5.79972	0.819742	0.733686	0.978873	2.82274	Post
UniRef90_A0A0C9XD04|Y23TmD1IndAssemContig01192537|-|792	3.86147	0.5	0.863796	0.998545	2.94915	Active		UniRef90_A0A0C9WYU4|Y23TmD1IndAssemContig01276364|-|702	3.71121	0.5	0.981941	0.999437	2.89189	Active		UniRef90_A0A0R1J071|TmMContig01951551|-|1453	38.14	1.53428	2.43605	0.999998	4.63568	Post
UniRef90_A0A0C9XDC2|Y23TmD1IndAssemContig00214864|-|28277	6.46564	0.254694	1.58746	0.999998	4.66596	Active		UniRef90_A0A0C9WZ90|Y23TmD1IndAssemContig00881827|+|7750	3.78687	0.5	1.23899	0.999534	2.92101	Active		UniRef90_A0A0R2P215|Y23TmD4IndAssemContig00449166|+|6833	8.32232	1.35919	0.675706	0.975606	2.61424	Post
UniRef90_A0A0C9XDR2|Y23TmD1IndAssemContig01087265|-|129	7.25682	0.5	1.44522	0.999755	3.85934	Active		UniRef90_A0A0C9X089|Y23TmD1IndAssemContig00237799|+|1015	8.66224	0.5	1.6726	0.999099	4.11474	Active		UniRef90_A0A0R3LG54|TmM4IndAssemContig00463783|-|766	68.7208	13.7386	0.70804	0.977813	2.32251	Post
UniRef90_A0A0C9XEF6|Y23TmD1IndAssemContig01150446|+|10168	12.4504	0.5	2.5854	1	4.63812	Active		UniRef90_A0A0C9X2G1|Y23TmD1IndAssemContig00061854|-|24657	6.51512	0.481489	1.66505	0.999125	3.75822	Active		UniRef90_A0A0R3MAF6|TmDContig00448705|+|9061	6.37067	1.30514	0.842019	0.981161	2.28724	Post
UniRef90_A0A0C9XHR7|TmD1IndAssemContig0613370|-|94	2.68575	0.5	0.639807	0.992331	2.42533	Active		UniRef90_A0A0C9X2X8|Y23TmD1IndAssemContig00395598|+|22074	7.38403	0.5	1.37329	0.999758	3.88441	Active		UniRef90_A0A0R3QIU1|Y23TmM1IndAssemContig00508515|-|212	2527.49	596.664	3.15636	1	2.08272	Post
UniRef90_A0A0C9XHY7|Y23TmM1IndAssemContig00897821|+|0	3.06182	0.5	1.20896	0.999617	2.61439	Active		UniRef90_A0A0C9X4G6|TmD1IndAssemContig0219317|-|133	32.6586	0.5	2.99177	1	6.02939	Active		UniRef90_A0A0R3QJB4|Y23TmD3IndAssemContig00997901|+|6749	2.2048	0.5	0.535217	0.969669	2.14065	Post
UniRef90_A0A0C9XJV6|Y23TmM1IndAssemContig01926677|-|18	83.1911	0.5	3.35451	1	7.37836	Active		UniRef90_A0A0C9X4Q1|Y23TmD1IndAssemContig00590815|-|6652	16.4257	0.5	1.79153	0.998915	5.03788	Active		UniRef90_A0A0S1MIS1|TmD1IndAssemContig0902393|-|43899	12.0024	0.5	1.15494	0.978316	4.58525	Post
UniRef90_A0A0C9XJZ0|Y23TmM1IndAssemContig00645034|-|610	4.8054	0.5	1.05367	0.999312	3.26466	Active		UniRef90_A0A0C9X4R2|TmD1IndAssemContig0142532|-|17173	14.8348	0.5	1.78985	0.998883	4.89092	Active		UniRef90_A0A0S1MKG7|TmDContig01389074|+|9324	5.70706	1.19523	0.814941	0.981644	2.25546	Post
UniRef90_A0A0C9XKI6|Y23TmD1IndAssemContig01051746|+|1637	6.15902	0.5	1.74241	0.999843	3.6227	Active		UniRef90_A0A0C9X4R2|Y23TmD1IndAssemContig00111218|-|17171	20.4874	0.5	2.19268	0.999997	5.35666	Active		UniRef90_A0A0S1MKL1|TmDContig00432851|-|72052	2.6717	0.5	0.601129	0.970564	2.41776	Post
UniRef90_A0A0C9XKZ1|Y23TmD1IndAssemContig00356360|-|5281	5.72968	0.907546	1.08027	0.999415	2.65841	Active		UniRef90_A0A0C9X6J0|Y23TmD1IndAssemContig00000476|-|8166	4.02286	0.5	1.29581	0.999682	3.00822	Active		UniRef90_A0A0S1UH27|TmD3IndAssemContig0721536|+|14530	3.72229	0.5	1.07755	0.985397	2.89619	Post
UniRef90_A0A0C9XLB4|TmD2IndAssemContig0000569|-|1640	3.95792	0.5	1.29303	0.999637	2.98474	Active		UniRef90_A0A0C9X6M9|TmD2IndAssemContig0242397|+|4959	6.64225	0.5	1.26351	0.999633	3.73167	Active		UniRef90_A0A0S1UIH1|TmD1IndAssemContig0605409|+|8	3.52315	0.777568	0.545127	0.969464	2.17983	Post
UniRef90_A0A0C9XLB4|Y23TmD1IndAssemContig00649671|+|1278	3.87382	0.5	1.18558	0.999686	2.95376	Active		UniRef90_A0A0C9X6X9|Y23TmD1IndAssemContig00179267|-|2776	2.19812	0.5	0.865818	0.998144	2.13627	Active		UniRef90_A0A0S1URG0|TmD5IndAssemContig0865101|-|128	2.65591	0.5	0.599069	0.97048	2.4092	Post
UniRef90_A0A0C9XMW0|Y23TmD1IndAssemContig00996161|+|471	2.31966	0.5	0.963355	0.998848	2.21392	Active		UniRef90_A0A0C9X746|Y23TmD1IndAssemContig00805901|-|11077	3.80159	0.5	0.89521	0.99833	2.9266	Active		UniRef90_A0A0S2FYL3|TmD2IndAssemContig0208319|-|4145	3.66521	0.5	0.713323	0.97809	2.8739	Post
UniRef90_A0A0C9XN15|Y23TmM1IndAssemContig01831136|+|159	32.8849	0.5	4.47223	1	6.03935	Active		UniRef90_A0A0C9X7F9|Y23TmM1IndAssemContig00223982|-|15	2.39385	0.5	0.607751	0.993781	2.25933	Active		UniRef90_A0A0S3SD07|TmDContig01315675|-|8675	2.91387	0.5	0.63147	0.972184	2.54293	Post
UniRef90_A0A0C9XNB4|Y23TmD1IndAssemContig00970028|+|12251	18.3218	2.01099	1.31971	0.9996	3.18758	Active		UniRef90_A0A0C9XA32|Y23TmD1IndAssemContig00168664|+|20150	13.589	0.5	1.8016	0.999104	4.76437	Active		UniRef90_A0A0S4TRE2|Y23TmD3IndAssemContig01074611|+|1226	2.62365	0.451117	0.960558	0.989613	2.54	Post
UniRef90_A0A0C9XNH0|Y23TmD1IndAssemContig01281870|+|628	8.61732	0.5	1.38928	0.999809	4.10724	Active		UniRef90_A0A0C9XAC3|Y23TmD1IndAssemContig00250819|-|27133	5.27962	0.5	1.4857	0.999287	3.40043	Active		UniRef90_A0A0S4TV89|Y23TmD3IndAssemContig00175507|+|14	3.95962	0.372886	0.853827	0.981505	3.40856	Post
UniRef90_A0A0C9XQ21|Y23TmD1IndAssemContig00707785|+|262	8.95713	0.5	2.08048	0.999376	4.16304	Active		UniRef90_A0A0C9XAD0|TmD1IndAssemContig0717095|-|348	4.569	0.5	1.0074	0.999614	3.19188	Active		UniRef90_A0A0S4U166|TmD2IndAssemContig0452925|-|521	3.52315	0.5	0.699057	0.977261	2.81687	Post
UniRef90_A0A0C9XSW7|Y23TmM1IndAssemContig00356550|-|19	2.1972	0.5	0.662265	0.992867	2.13567	Active		UniRef90_A0A0C9XAL8|TmD1IndAssemContig0756271|+|9856	4.47371	0.5	0.844824	0.998081	3.16147	Active		UniRef90_A0A0S4VR07|Y23TmM1IndAssemContig01949932|+|32	5.17199	1.05891	0.593088	0.970248	2.28813	Post
UniRef90_A0A0C9XT00|TmDContig00655330|-|945	3.37248	0.450018	1.25751	0.999568	2.90575	Active		UniRef90_A0A0C9XBC2|TmD1IndAssemContig0044955|+|208	2.02141	0.5	0.543279	0.992124	2.01536	Active		UniRef90_A0A0S4WEQ8|Y23TmD2IndAssemContig00375380|-|5267	2.41356	0.522368	0.791431	0.981302	2.20802	Post
UniRef90_A0A0C9XTK0|Y23TmD1IndAssemContig00394520|+|13981	2.78485	0.5	0.653082	0.992646	2.4776	Active		UniRef90_A0A0C9XBC2|Y23TmM1IndAssemContig00823929|+|105	2.00637	0.5	0.521569	0.991434	2.00459	Active		UniRef90_A0A0S6UMI2|Y23TmM1IndAssemContig00851104|+|2011	2.76331	0.5	0.612877	0.971095	2.4664	Post
UniRef90_A0A0C9XTU1|Y23TmD1IndAssemContig00419778|-|48158	11.4624	0.5	2.21017	1	4.51884	Active		UniRef90_A0A0C9XBJ0|Y23TmD1IndAssemContig00040180|+|3454	4.78376	0.5	1.483	0.999298	3.25815	Active		UniRef90_A0A0S6UX39|Y23TmD1IndAssemContig00137454|-|100	3.0839	0.5	0.65149	0.973697	2.62476	Post
UniRef90_A0A0C9XUA9|TmD1IndAssemContig0808310|+|15552	3.2096	0.210175	1.16237	0.99974	3.93273	Active		UniRef90_A0A0C9XBJ4|TmD1IndAssemContig0122223|+|2815	7.58196	0.5	1.77481	0.99861	3.92257	Active		UniRef90_A0A0S6XL36|TmD1IndAssemContig0696588|+|2	4.00241	0.5	0.937855	0.988839	3.00087	Post
UniRef90_A0A0C9XUP2|Y23TmM1IndAssemContig01946001|+|119	2.47998	0.5	0.960217	0.998821	2.31033	Active		UniRef90_A0A0C9XCS1|Y23TmD1IndAssemContig00757369|+|3786	19.678	0.5	2.67769	0.999001	5.29851	Active		UniRef90_A0A0S6Z1W8|TmDContig00276944|+|1972	3.55765	0.5	1.24478	0.987677	2.83092	Post
UniRef90_A0A0C9XVJ4|TmD1IndAssemContig0382411|+|1118	2.03268	0.5	0.521017	0.985068	2.02338	Active		UniRef90_A0A0C9XD04|TmD1IndAssemContig0136573|+|1	13.3759	0.5	1.67255	0.999099	4.74156	Active		UniRef90_A0A0S7CYW4|TmMContig00266192|+|66937	3.88997	0.5	0.734917	0.978904	2.95976	Post
UniRef90_A0A0C9XWQ5|TmDContig00323550|+|9	4.82631	0.5	1.49979	0.999772	3.27092	Active		UniRef90_A0A0C9XD04|Y23TmD1IndAssemContig01192537|-|792	3.86147	0.5	0.782702	0.998031	2.94915	Active		UniRef90_A0A0S7IA01|TmD3IndAssemContig0901427|+|22	3.03514	0.647965	0.655877	0.974058	2.22777	Post
UniRef90_A0A0C9XX10|Y23TmM1IndAssemContig00383805|+|1	24.4124	0.5	3.39586	1	5.60954	Active		UniRef90_A0A0C9XDC2|Y23TmD1IndAssemContig00214864|-|28277	6.46564	0.54068	1.25348	0.999607	3.57995	Active		UniRef90_A0A0S7WY18|Y23TmD3IndAssemContig01005359|-|89183	10.4261	2.03538	0.690061	0.976657	2.35682	Post
UniRef90_A0A0C9XX77|Y23TmD1IndAssemContig00720912|-|65534	12.9551	0.5	2.69042	1	4.69545	Active		UniRef90_A0A0C9XDR2|Y23TmD1IndAssemContig01087265|-|129	7.25682	0.5	1.2915	0.999694	3.85934	Active		UniRef90_A0A0S7YYH9|Y23TmD3IndAssemContig00767979|+|23652	14.2208	1.06923	1.03065	0.990819	3.73336	Post
UniRef90_A0A0C9XXB7|Y23TmD1IndAssemContig00916357|+|2902	23.3299	0.5	2.45673	1	5.54411	Active		UniRef90_A0A0C9XEF6|Y23TmD1IndAssemContig01150446|+|10168	12.4504	0.5	2.18602	0.999997	4.63812	Active		UniRef90_A0A0S7Z7N7|TmMContig03163491|+|2293	2.04991	0.5	0.510664	0.970288	2.03556	Post
UniRef90_A0A0C9XYI4|TmD1IndAssemContig0569506|-|9923	3.42553	0.38582	1.19128	0.999673	3.15033	Active		UniRef90_A0A0C9XHR7|TmD1IndAssemContig0613370|-|94	2.68575	0.5	0.582253	0.993416	2.42533	Active		UniRef90_A0A0S8CP77|Y23TmD5IndAssemContig00570705|+|8811	11.9499	0.827632	1.05483	0.988549	3.85186	Post
UniRef90_A0A0C9XYP6|Y23TmD1IndAssemContig00191338|-|0	2.41892	0.5	0.928301	0.998627	2.27436	Active		UniRef90_A0A0C9XHY7|Y23TmM1IndAssemContig00897821|+|0	3.06182	0.5	1.09133	0.999567	2.61439	Active		UniRef90_A0A0S8L3L3|TmMContig02858824|+|2991	2.07457	0.5	0.514678	0.970211	2.05281	Post
UniRef90_A0A0C9XYR4|Y23TmD1IndAssemContig01025107|+|83	5.98834	0.5	1.30324	0.999623	3.58216	Active		UniRef90_A0A0C9XJV6|Y23TmM1IndAssemContig01926677|-|18	83.1911	0.5	3.17171	1	7.37836	Active		UniRef90_A0A0T1WAC0|TmM5IndAssemContig00492525|+|57	3.11437	0.737859	0.51899	0.970111	2.07752	Post
UniRef90_A0A0C9XYW8|Y23TmD1IndAssemContig00617872|+|17052	3.27016	0.5	0.7673	0.996805	2.70936	Active		UniRef90_A0A0C9XJZ0|Y23TmM1IndAssemContig00645034|-|610	4.8054	0.5	0.950475	0.99881	3.26466	Active		UniRef90_A0A0T9B5B1|Y23NegIndAssemContig01149534|-|33348	3.75259	0.5	1.28647	0.98917	2.90789	Post
UniRef90_A0A0C9XZ66|Y23TmM1IndAssemContig00185795|+|158	11.0174	0.5	1.30659	0.999618	4.46171	Active		UniRef90_A0A0C9XKI6|Y23TmD1IndAssemContig01051746|+|1637	6.15902	0.5	1.52716	0.999337	3.6227	Active		UniRef90_A0A0T9D1N5|TmDContig00872938|-|1971	3.98735	0.953911	0.650524	0.973619	2.0635	Post
UniRef90_A0A0C9XZG7|TmD1IndAssemContig0137418|+|25785	6.08717	0.145401	1.76109	0.999957	5.38766	Active		UniRef90_A0A0C9XKZ1|Y23TmD1IndAssemContig00356360|-|5281	5.72968	0.5	1.5054	0.999205	3.51846	Active		UniRef90_A0A0T9EHR6|Y23NegIndAssemContig01149534|+|14039	2.62845	0.5	0.595462	0.970337	2.39421	Post
UniRef90_A0A0C9XZG7|Y23TmD1IndAssemContig01179197|+|25357	6.31477	0.5	1.62059	0.999985	3.65873	Active		UniRef90_A0A0C9XLB4|TmD2IndAssemContig0000569|-|1640	3.95792	0.5	1.15682	0.99941	2.98474	Active		UniRef90_A0A0T9F5R3|TmD1IndAssemContig0785192|-|1	2.03159	0.5	0.507654	0.970317	2.02261	Post
UniRef90_A0A0C9Y021|Y23TmD1IndAssemContig00701033|-|35138	2.92607	0.427042	1.04207	0.999302	2.77652	Active		UniRef90_A0A0C9XLB4|Y23TmD1IndAssemContig00649671|+|1278	3.87382	0.5	1.0636	0.999667	2.95376	Active		UniRef90_A0A0U0R6X0|Y23TmD4IndAssemContig00946356|+|1995	2.23796	0.5	0.540279	0.969563	2.16218	Post
UniRef90_A0A0C9Y0G2|Y23TmD1IndAssemContig00332673|+|15719	5.15585	0.5	1.51757	0.999849	3.36621	Active		UniRef90_A0A0C9XMW0|Y23TmD1IndAssemContig00996161|+|471	2.31966	0.474231	0.894243	0.998323	2.29025	Active		UniRef90_A0A0U0RFU6|TmD2IndAssemContig0467804|+|89	5.07005	0.560759	0.796407	0.981483	3.17655	Post
UniRef90_A0A0C9Y1T8|Y23TmD1IndAssemContig00199443|-|14683	2.08841	0.290582	0.803088	0.997953	2.84539	Active		UniRef90_A0A0C9XN15|Y23TmM1IndAssemContig01831136|+|159	32.8849	0.5	3.57446	1	6.03935	Active		UniRef90_A0A0U0SDY2|TmMContig00857023|-|12063	39.8077	1.80929	2.31404	0.99208	4.45956	Post
UniRef90_A0A0C9Y2L1|Y23TmD1IndAssemContig01113857|-|93344	4.21714	0.435334	1.0984	0.999537	3.27607	Active		UniRef90_A0A0C9XNB4|Y23TmD1IndAssemContig00970028|+|12251	18.3218	0.733662	1.71212	0.999119	4.6423	Active		UniRef90_A0A0U0SFU4|TmD1IndAssemContig0703600|+|1	2.07529	0.5	0.857353	0.981725	2.05332	Post
UniRef90_A0A0C9Y2S7|Y23TmD1IndAssemContig00271345|-|2763	18.5056	0.826431	1.71991	0.999684	4.48492	Active		UniRef90_A0A0C9XNH0|Y23TmD1IndAssemContig01281870|+|628	8.61732	0.5	1.25606	0.999614	4.10724	Active		UniRef90_A0A0U0TBE9|Y23TmD1IndAssemContig01092723|+|9474	2.26808	0.5	0.54482	0.96947	2.18147	Post
UniRef90_A0A0C9Y368|TmD1IndAssemContig0808344|+|2	5.06991	0.5	1.67099	0.999764	3.34196	Active		UniRef90_A0A0C9XQ21|Y23TmD1IndAssemContig00707785|+|262	8.95713	0.5	1.79891	0.999053	4.16304	Active		UniRef90_A0A0U0TEJ5|Y23TmD3IndAssemContig00886001|+|2000	7.1153	1.42846	0.872224	0.983129	2.31646	Post
UniRef90_A0A0C9Y3C7|TmD2IndAssemContig0133305|-|1	3.39317	0.5	1.13985	0.999716	2.76263	Active		UniRef90_A0A0C9XSW7|Y23TmM1IndAssemContig00356550|-|19	2.1972	0.5	0.604103	0.993772	2.13567	Active		UniRef90_A0A0U0TFM4|TmD3IndAssemContig0909964|+|10139	4.05552	0.5	0.750118	0.979309	3.01989	Post
UniRef90_A0A0C9Y3K9|Y23TmD1IndAssemContig00319626|+|5523	9.1134	0.50157	1.48838	0.999762	4.18347	Active		UniRef90_A0A0C9XT00|TmDContig00655330|-|945	3.37248	0.5	1.13554	0.999438	2.75381	Active		UniRef90_A0A0U0TJQ7|TmM4IndAssemContig01398404|+|2	99.0709	0.5	1.84156	0.973831	7.63039	Post
UniRef90_A0A0C9Y3Z4|Y23TmD1IndAssemContig00088386|+|34386	2.52486	0.5	0.617298	0.991457	2.3362	Active		UniRef90_A0A0C9XTK0|Y23TmD1IndAssemContig00394520|+|13981	2.78485	0.5	0.594189	0.993749	2.4776	Active		UniRef90_A0A0U0TLW9|TmD3IndAssemContig0007912|-|549	2.33115	0.5	0.554162	0.969387	2.22104	Post
UniRef90_A0A0C9Y3Z4|Y23TmM1IndAssemContig00833567|+|200	8.88881	0.5	1.61151	0.999989	4.15199	Active		UniRef90_A0A0C9XTU1|Y23TmD1IndAssemContig00419778|-|48158	11.4624	0.5	1.91529	0.999998	4.51884	Active		UniRef90_A0A0U0UAQ3|TmD1IndAssemContig0438644|+|1855	3.06491	0.5	0.649302	0.973522	2.61585	Post
UniRef90_A0A0C9Y6J8|Y23TmD1IndAssemContig00063822|+|6087	1.69127	0.34582	0.677017	0.993226	2.29001	Active		UniRef90_A0A0C9XUA9|TmD1IndAssemContig0808310|+|15552	3.2096	0.468948	0.945945	0.99872	2.7749	Active		UniRef90_A0A0U0UNA4|TmD3IndAssemContig0912633|-|92	2.80901	0.5	0.618612	0.971392	2.49006	Post
UniRef90_A0A0C9Y6K2|TmD2IndAssemContig0880349|+|88	3.96914	0.5	1.39596	0.999802	2.98883	Active		UniRef90_A0A0C9XUP2|Y23TmM1IndAssemContig01946001|+|119	2.47998	0.5	0.873826	0.998194	2.31033	Active		UniRef90_A0A0U1CXK4|TmDContig00368523|+|29194	9.63881	0.943486	1.29907	0.988425	3.35278	Post
UniRef90_A0A0C9Y789|Y23TmD1IndAssemContig00909348|-|12407	10.2166	0.446792	1.6696	0.999772	4.51517	Active		UniRef90_A0A0C9XVJ4|TmD1IndAssemContig0382411|+|1118	2.03268	0.5	0.475674	0.990088	2.02338	Active		UniRef90_A0A0U1LP93|TmD1IndAssemContig0159450|-|8682	5.22253	1.16269	0.598632	0.970463	2.16728	Post
UniRef90_A0A0C9Y800|Y23TmD1IndAssemContig00216458|+|10713	3.46896	0.5	0.897368	0.998625	2.7945	Active		UniRef90_A0A0C9XWQ5|TmDContig00323550|+|9	4.82631	0.5	1.32966	0.999583	3.27092	Active		UniRef90_A0A0U1LS43|TmD1IndAssemContig0175972|+|559	4.93584	1.06827	0.926986	0.988345	2.20802	Post
UniRef90_A0A0C9Y8Q9|Y23TmM1IndAssemContig00189552|-|182	2.87298	0.5	0.716029	0.994806	2.52255	Active		UniRef90_A0A0C9XX10|Y23TmM1IndAssemContig00383805|+|1	24.4124	0.5	2.85479	1	5.60954	Active		UniRef90_A0A0U1LU74|TmD1IndAssemContig0784130|+|206	6.5941	0.527166	1.63639	0.977697	3.64485	Post
UniRef90_A0A0C9Y9E4|Y23TmD2IndAssemContig00827116|-|161	5.65816	0.5	0.921029	0.998626	3.50033	Active		UniRef90_A0A0C9XX77|Y23TmD1IndAssemContig00720912|-|65534	12.9551	0.5	2.26085	0.99964	4.69545	Active		UniRef90_A0A0U1LW36|TmD2IndAssemContig0521171|+|175	3.60108	0.790129	0.547396	0.969416	2.18827	Post
UniRef90_A0A0C9Y9Z3|Y23TmM1IndAssemContig01560068|+|139	13.7341	0.5	1.54441	0.999959	4.77969	Active		UniRef90_A0A0C9XXB7|Y23TmD1IndAssemContig00916357|+|2902	23.3299	0.5	2.211	0.999962	5.54411	Active		UniRef90_A0A0U1LXE2|TmD1IndAssemContig0028594|+|317	4.93805	0.718133	0.670329	0.975207	2.78162	Post
UniRef90_A0A0C9YA61|TmDContig00297720|-|4229	2.95226	0.5	0.674581	0.993167	2.56182	Active		UniRef90_A0A0C9XYI4|TmD1IndAssemContig0569506|-|9923	3.42553	0.380562	1.05579	0.999681	3.17013	Active		UniRef90_A0A0U1LZF9|TmD1IndAssemContig0837018|-|5360	1.62994	0.372522	0.538295	0.969602	2.12942	Post
UniRef90_A0A0C9YBP0|Y23TmD1IndAssemContig00319626|+|55321	11.1433	0.5	1.46764	0.999752	4.47811	Active		UniRef90_A0A0C9XYP6|Y23TmD1IndAssemContig00191338|-|0	2.41892	0.5	0.845449	0.99808	2.27436	Active		UniRef90_A0A0U1M2M9|TmD1IndAssemContig0791001|+|22641	1.62969	0.286152	0.530183	0.969817	2.50975	Post
UniRef90_A0A0C9YBZ6|Y23TmM1IndAssemContig00732215|+|70	2.64314	0.5	1.00474	0.999158	2.40225	Active		UniRef90_A0A0C9XYR4|Y23TmD1IndAssemContig01025107|+|83	5.98834	0.5	1.16687	0.999375	3.58216	Active		UniRef90_A0A0U1M2M9|TmD2IndAssemContig0393016|+|413	2.08715	0.440884	0.5164	0.970172	2.24306	Post
UniRef90_A0A0C9YEF8|Y23TmM1IndAssemContig00989356|+|26	3.03689	0.5	1.14882	0.999747	2.6026	Active		UniRef90_A0A0C9XYW8|Y23TmD1IndAssemContig00617872|+|17052	3.27016	0.5	0.696423	0.995513	2.70936	Active		UniRef90_A0A0U1M3W7|TmD2IndAssemContig0056434|+|2	2.52009	0.615894	0.509066	0.970304	2.03272	Post
UniRef90_A0A0C9YEI0|Y23TmM1IndAssemContig00786330|+|53	10.539	0.5	1.82061	0.999918	4.39766	Active		UniRef90_A0A0C9XZ66|Y23TmM1IndAssemContig00185795|+|158	11.0174	0.5	1.20492	0.999262	4.46171	Active		UniRef90_A0A0U1M632|TmDContig01348303|-|33159	2.36647	0.583387	0.486491	0.970291	2.02021	Post
UniRef90_A0A0C9YGB7|Y23TmD1IndAssemContig00155616|+|12182	10.0123	0.5	2.21425	1	4.32371	Active		UniRef90_A0A0C9XZG7|TmD1IndAssemContig0137418|+|25785	6.08717	0.463413	1.4525	0.999513	3.7154	Active		UniRef90_A0A0U2D778|TmD1IndAssemContig0612779|+|3748	4.58149	0.60988	0.696478	0.977094	2.90922	Post
UniRef90_A0A0C9YGS7|Y23TmD1IndAssemContig00122532|+|13555	4.59673	0.428553	1.49183	0.999764	3.42306	Active		UniRef90_A0A0C9XZG7|Y23TmD1IndAssemContig01179197|+|25357	6.31477	0.207529	1.84727	0.99982	4.92734	Active		UniRef90_A0A0U2ZY95|Y23TmD1IndAssemContig01057462|-|775	242.123	25.0071	4.54326	1	3.27533	Post
UniRef90_A0A0C9YHE7|Y23TmD1IndAssemContig00069119|+|26321	2.25628	0.5	0.839749	0.998405	2.17395	Active		UniRef90_A0A0C9Y021|Y23TmD1IndAssemContig00701033|-|35138	2.92607	0.411056	0.939577	0.998604	2.83156	Active		UniRef90_A0A0U3QPK7|TmDContig01120405|-|870	7.88259	1.46396	0.963442	0.989693	2.4288	Post
UniRef90_A0A0C9YHS4|TmD1IndAssemContig0401228|+|0	2.3054	0.5	0.778779	0.99717	2.20502	Active		UniRef90_A0A0C9Y0G2|Y23TmD1IndAssemContig00332673|+|15719	5.15585	0.5	1.34357	0.999622	3.36621	Active		UniRef90_A0A0U5C1P4|TmD2IndAssemContig0286861|+|2	2.21847	0.5	0.537312	0.969621	2.14956	Post
UniRef90_A0A0C9YJ55|TmDContig00764475|+|0	2.09331	0.368153	0.838517	0.998393	2.5074	Active		UniRef90_A0A0C9Y1T8|Y23TmD1IndAssemContig00199443|-|14683	2.08841	0.451808	0.694074	0.99544	2.20863	Active		UniRef90_A0A0U5FPK1|TmD2IndAssemContig0349544|-|162	2.06215	0.5	0.512663	0.970256	2.04415	Post
UniRef90_A0A0C9YJA2|Y23TmD1IndAssemContig00936504|-|30833	13.8015	0.5	1.74971	0.999895	4.78675	Active		UniRef90_A0A0C9Y2L1|Y23TmD1IndAssemContig01113857|-|93344	4.21714	0.5	0.951477	0.99883	3.07627	Active		UniRef90_A0A0U5G193|Y23TmD4IndAssemContig00944047|-|17	2.31501	0.5	0.551793	0.969394	2.21102	Post
UniRef90_A0A0C9YKG7|Y23TmD1IndAssemContig00288340|-|2740	5.41529	0.319522	1.42436	0.999775	4.08305	Active		UniRef90_A0A0C9Y2S7|Y23TmD1IndAssemContig00271345|-|2763	18.5056	0.5	1.86446	0.99996	5.20989	Active		UniRef90_A0A0U5GGE0|TmD1IndAssemContig0361873|-|32636	2.20873	0.5	0.53582	0.969651	2.14321	Post
UniRef90_A0A0C9YKJ9|Y23TmD1IndAssemContig01322720|-|4386	2.04755	0.5	0.546128	0.986369	2.0339	Active		UniRef90_A0A0C9Y368|TmD1IndAssemContig0808344|+|2	5.06991	0.5	1.47221	0.999342	3.34196	Active		UniRef90_A0A0U5GNH6|Y23TmD3IndAssemContig01088744|-|2	3.63511	0.5	0.99749	0.990701	2.862	Post
UniRef90_A0A0C9YL80|Y23TmD1IndAssemContig00846555|-|41135	6.49459	0.5	1.54097	0.999952	3.69924	Active		UniRef90_A0A0C9Y3C7|TmD2IndAssemContig0133305|-|1	3.39317	0.5	1.02616	0.999724	2.76263	Active		UniRef90_A0A0U5HCM7|TmDContig00177271|+|604	2.71922	0.5	0.607266	0.970825	2.44319	Post
UniRef90_A0A0C9YLC8|Y23TmM1IndAssemContig01660996|-|409	8.52977	0.5	2.2742	0.999954	4.09251	Active		UniRef90_A0A0C9Y3K9|Y23TmD1IndAssemContig00319626|+|5523	9.1134	0.707709	1.1575	0.999409	3.68676	Active		UniRef90_A0A0U5ILP1|TmMContig02228985|-|9	4.31819	0.74048	0.650926	0.973652	2.54389	Post
UniRef90_A0A0C9YLH4|TmD1IndAssemContig0873295|-|483	173.407	0.5	8.4904	1	8.43802	Active		UniRef90_A0A0C9Y3Z4|Y23TmD1IndAssemContig00088386|+|34386	2.52486	0.5	0.562059	0.992735	2.3362	Active		UniRef90_A0A0V0ZCN4|Y23NegIndAssemContig00101735|-|77	2.04991	0.5	0.510664	0.970288	2.03556	Post
UniRef90_A0A0C9YLH4|Y23TmD1IndAssemContig00677804|+|7	62.5619	0.5	5.89649	1	6.96721	Active		UniRef90_A0A0C9Y3Z4|Y23TmM1IndAssemContig00833567|+|200	8.88881	0.5	1.43759	0.999695	4.15199	Active		UniRef90_A0A0W0EW64|TmDContig00340186|-|1	15.8884	0.5	1.25694	0.98877	4.9899	Post
UniRef90_A0A0C9YLH4|Y23TmD1IndAssemContig00849534|+|119	61.2717	0.5	3.32611	1	6.93715	Active		UniRef90_A0A0C9Y4Q2|Y23TmD1IndAssemContig00480976|-|26076	2.04406	0.5	0.732185	0.996694	2.03144	Active		UniRef90_A0A0W0FEF0|TmD1IndAssemContig0536979|+|4	2.79529	0.5	1.06451	0.987208	2.483	Post
UniRef90_A0A0C9YLH4|Y23TmM1IndAssemContig01203050|-|600	47.241	0.5	4.36789	1	6.56197	Active		UniRef90_A0A0C9Y6K2|TmD2IndAssemContig0880349|+|88	3.96914	0.5	1.24632	0.999589	2.98883	Active		UniRef90_A0A0W0FN03|TmD1IndAssemContig0178305|+|47	2.39828	0.5	0.56387	0.96943	2.262	Post
UniRef90_A0A0C9YPZ9|TmD2IndAssemContig0407874|+|11109	5.58808	0.5	1.04754	0.999307	3.48235	Active		UniRef90_A0A0C9Y789|Y23TmD1IndAssemContig00909348|-|12407	10.2166	0.5	1.46998	0.999351	4.35284	Active		UniRef90_A0A0W0S9Q6|TmMContig03049657|-|1	2.36418	0.5	0.558969	0.969374	2.24134	Post
UniRef90_A0A0C9YQM7|Y23TmD1IndAssemContig00082055|-|14146	3.08173	0.5	1.09759	0.999532	2.62374	Active		UniRef90_A0A0C9Y800|Y23TmD1IndAssemContig00216458|+|10713	3.46896	0.5	0.811521	0.998145	2.7945	Active		UniRef90_A0A0X3SEK4|Y23TmD4IndAssemContig00005152|-|12215	14.4178	1.44607	1.43186	0.982331	3.31765	Post
UniRef90_A0A0C9YQN2|Y23TmM1IndAssemContig00408540|-|27	6.50319	0.5	1.56675	0.999981	3.70115	Active		UniRef90_A0A0C9Y8Q9|Y23TmM1IndAssemContig00189552|-|182	2.87298	0.5	0.650539	0.994232	2.52255	Active		UniRef90_A0A0X3V7I8|TmM3IndAssemContig00861679|+|1	66.8467	1.47011	1.34611	0.987164	5.50686	Post
UniRef90_A0A0C9YRA6|Y23TmM1IndAssemContig01505422|-|223	18.6178	0.5	3.04021	1	5.21861	Active		UniRef90_A0A0C9Y9E4|Y23TmD2IndAssemContig00827116|-|161	5.65816	0.5	0.841798	0.998087	3.50033	Active		UniRef90_A0A0Y1CTZ8|TmMContig01865879|-|3351	3.16133	0.497928	0.661567	0.974505	2.66652	Post
UniRef90_A0A0C9YVC3|Y23TmM1IndAssemContig00395803|+|2	25.4832	0.5	2.41455	0.999979	5.67148	Active		UniRef90_A0A0C9Y9Z3|Y23TmM1IndAssemContig01560068|+|139	13.7341	0.5	1.42101	0.999894	4.77969	Active		UniRef90_A0A100IQV6|TmD1IndAssemContig0651499|-|20747	5.52349	0.370924	0.948587	0.989236	3.89638	Post
UniRef90_A0A0C9YWJ3|Y23TmM1IndAssemContig01688491|-|89	18.7671	0.5	3.69415	1	5.23013	Active		UniRef90_A0A0C9YA61|TmDContig00297720|-|4229	2.95226	0.5	0.613567	0.993795	2.56182	Active		UniRef90_A0A100JZ08|TmMContig01023883|+|742	2.35582	0.429331	0.601298	0.970571	2.45607	Post
UniRef90_A0A0C9YX60|Y23TmM1IndAssemContig01558445|-|48	3.58509	0.5	0.895303	0.998625	2.84201	Active		UniRef90_A0A0C9YBP0|Y23TmD1IndAssemContig00319626|+|55321	11.1433	0.5	1.33962	0.999605	4.47811	Active		UniRef90_A0A101MAK6|Y23TmD4IndAssemContig00563477|+|115	3.11437	0.5	0.654976	0.973982	2.63894	Post
UniRef90_A0A0C9YZI5|TmD1IndAssemContig0049189|+|591	8.83991	0.5	1.58824	0.999998	4.14403	Active		UniRef90_A0A0C9YBZ6|Y23TmM1IndAssemContig00732215|+|70	2.64314	0.5	0.912302	0.998435	2.40225	Active		UniRef90_A0A101P4Z7|TmMContig01633769|-|595	152.979	21.8708	1.75129	0.970434	2.80626	Post
UniRef90_A0A0C9Z3N4|TmD1IndAssemContig0146179|-|91	6.98884	0.5	1.80063	0.999959	3.80505	Active		UniRef90_A0A0C9YEF8|Y23TmM1IndAssemContig00989356|+|26	3.03689	0.5	1.03765	0.999714	2.6026	Active		UniRef90_A0A103GDD4|TmD2IndAssemContig0600613|-|21055	853.048	71.0598	2.69817	0.999818	3.58552	Post
UniRef90_A0A0C9Z7I7|Y23TmD1IndAssemContig00681397|-|6	8.10565	0.5	1.77645	0.999957	4.01893	Active		UniRef90_A0A0C9YEI0|Y23TmM1IndAssemContig00786330|+|53	10.539	0.5	1.61558	0.999402	4.39766	Active		UniRef90_A0A106Q282|TmMContig01026296|-|586	2.36705	0.5	0.750844	0.979329	2.24309	Post
UniRef90_A0A0C9ZAB9|Y23TmM1IndAssemContig00401770|-|1225	10.2025	0.5	1.84967	0.999873	4.35085	Active		UniRef90_A0A0C9YGB7|Y23TmD1IndAssemContig00155616|+|12182	10.0123	0.5	1.90484	0.999999	4.32371	Active		UniRef90_A0A109JP83|TmD3IndAssemContig0180482|+|9335	3.52315	0.5	0.699057	0.977261	2.81687	Post
UniRef90_A0A0C9ZAH9|Y23TmM1IndAssemContig00632187|+|27	6.34264	0.5	1.67763	0.999746	3.66508	Active		UniRef90_A0A0C9YGS7|Y23TmD1IndAssemContig00122532|+|13555	4.59673	0.5	1.37586	0.99977	3.20061	Active		UniRef90_A0A109LGF1|TmDContig00115609|-|4142	2.50751	0.5	0.579175	0.969773	2.32626	Post
UniRef90_A0A0C9ZC39|Y23TmD1IndAssemContig00197000|+|24980	2.86018	0.5	0.813414	0.998151	2.5161	Active		UniRef90_A0A0C9YHE7|Y23TmD1IndAssemContig00069119|+|26321	2.25628	0.5	0.766326	0.997961	2.17395	Active		UniRef90_A0A109LHA3|Y23TmD3IndAssemContig01102684|+|113	3.29115	0.610086	0.800236	0.981626	2.43151	Post
UniRef90_A0A0C9ZKY2|Y23TmM1IndAssemContig01210921|+|334	15.8564	0.5	1.87535	0.999915	4.987	Active		UniRef90_A0A0C9YHS4|TmD1IndAssemContig0401228|+|0	2.3054	0.5	0.709886	0.995936	2.20502	Active		UniRef90_A0A109S6I8|TmD4IndAssemContig0172777|+|3315	4.86461	0.993785	0.578162	0.969742	2.29132	Post
UniRef90_A0A0C9ZPJ7|Y23TmM1IndAssemContig02019337|-|520	2.79675	0.5	0.654648	0.992683	2.48375	Active		UniRef90_A0A0C9YJ55|TmDContig00764475|+|0	2.09331	0.5	0.771614	0.997983	2.06578	Active		UniRef90_A0A109SWM2|TmMContig01194182|-|2711	6.92328	1.19664	0.648408	0.973452	2.53247	Post
UniRef90_A0A0C9ZTJ5|Y23TmD1IndAssemContig00548475|-|7383	14.8261	0.707542	2.11133	0.999703	4.38918	Active		UniRef90_A0A0C9YJA2|Y23TmD1IndAssemContig00936504|-|30833	13.8015	0.5	1.58819	0.999564	4.78675	Active		UniRef90_A0A109SXZ3|Y23TmD3IndAssemContig00407114|-|5	252.106	6.52486	2.45423	0.999982	5.27194	Post
UniRef90_A0A0C9ZUB5|Y23TmM1IndAssemContig01683024|-|0	7.26375	0.5	1.88503	0.999931	3.86072	Active		UniRef90_A0A0C9YKG7|Y23TmD1IndAssemContig00288340|-|2740	5.41529	0.383661	1.35492	0.999674	3.81913	Active		UniRef90_A0A109SYN9|TmDContig00362648|+|29009	4.24096	0.5	1.09233	0.983554	3.08439	Post
UniRef90_A0A0C9ZWT6|TmD1IndAssemContig0122762|-|4442	2.28048	0.5	0.988561	0.999046	2.18934	Active		UniRef90_A0A0C9YKJ9|Y23TmD1IndAssemContig01322720|-|4386	2.04755	0.5	0.4986	0.99074	2.0339	Active		UniRef90_A0A117NMG5|TmDContig00776691|+|0	2.25291	0.5	0.542539	0.969517	2.17179	Post
UniRef90_A0A0C9ZX56|Y23TmD1IndAssemContig00241491|+|35935	14.0341	1.10942	1.58621	0.999999	3.66106	Active		UniRef90_A0A0C9YL80|Y23TmD1IndAssemContig00846555|-|41135	6.49459	0.5	1.36487	0.999719	3.69924	Active		UniRef90_A0A118WLY4|TmDContig01133843|+|438	7.16913	0.883825	0.767142	0.979974	3.01997	Post
UniRef90_A0A0C9ZZU4|Y23TmM1IndAssemContig00178619|-|285	2.14805	0.5	0.559161	0.987444	2.10303	Active		UniRef90_A0A0C9YLC8|Y23TmM1IndAssemContig01660996|-|409	8.52977	0.5	1.93936	0.999995	4.09251	Active		UniRef90_A0A120G7M7|TmD1IndAssemContig0011235|+|13727	4.4908	0.5	1.43246	0.982244	3.16697	Post
UniRef90_A0A0D0A0T0|Y23TmM1IndAssemContig01050049|+|38	12.8745	0.5	2.63483	1	4.68644	Active		UniRef90_A0A0C9YLH4|TmD1IndAssemContig0873295|-|483	173.407	0.5	7.22675	1	8.43802	Active		UniRef90_A0A120G7M7|TmD1IndAssemContig0626487|+|345	2.2048	0.5	0.535217	0.969669	2.14065	Post
UniRef90_A0A0D0A1M7|Y23TmM1IndAssemContig00278119|-|409	20.8231	0.5	2.99969	1	5.38011	Active		UniRef90_A0A0C9YLH4|Y23TmD1IndAssemContig00677804|+|7	62.5619	0.5	4.75054	1	6.96721	Active		UniRef90_A0A124GPP0|TmM5IndAssemContig00641025|-|12	2.99362	0.583609	0.79854	0.981562	2.35882	Post
UniRef90_A0A0D0A2G0|Y23TmM1IndAssemContig01143067|-|2	21.3809	0.5	1.89979	0.999952	5.41825	Active		UniRef90_A0A0C9YLH4|Y23TmD1IndAssemContig00849534|+|119	61.2717	0.5	3.08704	1	6.93715	Active		UniRef90_A0A127A1D3|TmD3IndAssemContig0476282|+|785	22.316	2.05419	1.01336	0.991039	3.44143	Post
UniRef90_A0A0D0A3E4|TmD2IndAssemContig0445588|+|73136	4.1134	0.5	1.06484	0.999322	3.04033	Active		UniRef90_A0A0C9YLH4|Y23TmM1IndAssemContig01203050|-|600	47.241	0.5	3.72098	1	6.56197	Active		UniRef90_A0A127ENS9|Y23TmM3IndAssemContig00671310|-|0	3.42127	0.5	0.688509	0.976544	2.77453	Post
UniRef90_A0A0D0A4T1|TmD1IndAssemContig0158683|+|871	46.9071	0.7047	2.74651	1	6.05665	Active		UniRef90_A0A0C9YPZ9|TmD2IndAssemContig0407874|+|11109	5.58808	0.5	0.949441	0.99879	3.48235	Active		UniRef90_A0A127EWI9|TmMContig00029289|-|1418	8.18675	0.5	1.34883	0.987345	4.03329	Post
UniRef90_A0A0D0A4Y4|Y23TmM1IndAssemContig00994302|-|119	9.96322	0.5	2.0534	0.999251	4.31661	Active		UniRef90_A0A0C9YQM7|Y23TmD1IndAssemContig00082055|-|14146	3.08173	0.5	0.991216	0.99952	2.62374	Active		UniRef90_A0A127EY96|TmMContig02005548|+|2348	31.5504	7.46429	1.35615	0.987845	2.07958	Post
UniRef90_A0A0D0A7L2|Y23TmM1IndAssemContig01551903|+|55	3.55552	0.5	1.00123	0.999134	2.83006	Active		UniRef90_A0A0C9YQN2|Y23TmM1IndAssemContig00408540|-|27	6.50319	0.5	1.38584	0.999801	3.70115	Active		UniRef90_A0A127F6Q6|Y23TmD5IndAssemContig01157506|-|3	21.6088	2.1575	1.19802	0.981749	3.32419	Post
UniRef90_A0A0D0AAY9|TmMContig01674132|-|159	8.01263	0.5	1.37685	0.99982	4.00228	Active		UniRef90_A0A0C9YRA6|Y23TmM1IndAssemContig01505422|-|223	18.6178	0.5	2.55667	0.99932	5.21861	Active		UniRef90_A0A127FA81|TmDContig00768047|+|713	3.9332	0.506333	0.847033	0.981227	2.95754	Post
UniRef90_A0A0D0AAY9|Y23TmD1IndAssemContig01316257|-|22	2.41122	0.5	1.04481	0.999305	2.26976	Active		UniRef90_A0A0C9YVC3|Y23TmM1IndAssemContig00395803|+|2	25.4832	0.5	2.1953	0.999997	5.67148	Active		UniRef90_A0A127FBI9|Y23TmD2IndAssemContig00650990|-|3900	2.69391	0.351898	0.664996	0.974781	2.93647	Post
UniRef90_A0A0D0ABW9|Y23TmD1IndAssemContig01072279|-|879	16.1504	0.5	2.28499	0.999894	5.01349	Active		UniRef90_A0A0C9YWJ3|Y23TmM1IndAssemContig01688491|-|89	18.7671	0.5	2.92589	1	5.23013	Active		UniRef90_A0A127JXK6|TmMContig01566446|-|0	4.42535	0.5	1.11914	0.980732	3.14579	Post
UniRef90_A0A0D0ADA1|TmDContig00568689|+|0	6.53851	0.5	1.1496	0.999749	3.70896	Active		UniRef90_A0A0C9YX60|Y23TmM1IndAssemContig01558445|-|48	3.58509	0.5	0.809751	0.998148	2.84201	Active		UniRef90_A0A132B1C2|TmDContig00867872|-|2	10.9278	0.562849	1.33581	0.98681	4.27911	Post
UniRef90_A0A0D0AEK8|Y23TmM1IndAssemContig01119381|+|312	6.83582	0.5	1.67603	0.99975	3.77311	Active		UniRef90_A0A0C9YZI5|TmD1IndAssemContig0049189|+|591	8.83991	0.5	1.41867	0.999903	4.14403	Active		UniRef90_A0A132B4I7|TmD1IndAssemContig0588288|-|9039	2.17802	0.5	0.531082	0.969791	2.12302	Post
UniRef90_A0A0D0AG36|Y23TmM1IndAssemContig01564883|+|67	280.789	0.5	2.9141	1	9.13334	Active		UniRef90_A0A0C9Z3N4|TmD1IndAssemContig0146179|-|91	6.98884	0.5	1.57476	0.999542	3.80505	Active		UniRef90_A0A132BC02|TmD1IndAssemContig0708805|+|2	2.5573	0.5	0.585961	0.96999	2.35462	Post
UniRef90_A0A0D0AHN8|Y23TmM1IndAssemContig01217154|-|672	2.55804	0.5	1.00804	0.99918	2.35504	Active		UniRef90_A0A0C9Z490|Y23TmM1IndAssemContig00611390|-|11	2.4506	0.5	0.699965	0.995623	2.29313	Active		UniRef90_A0A132C5K1|TmD1IndAssemContig0250574|-|4108	5.68646	0.5	0.875346	0.983491	3.50753	Post
UniRef90_A0A0D0AHQ9|Y23TmM1IndAssemContig00017300|-|127	4.82254	0.855014	0.981279	0.998996	2.49577	Active		UniRef90_A0A0C9Z7I7|Y23TmD1IndAssemContig00681397|-|6	8.10565	0.5	1.56144	0.999522	4.01893	Active		UniRef90_A0A132GPZ6|Y23TmD3IndAssemContig00236947|+|29	25.954	6.35251	0.606505	0.970792	2.03056	Post
UniRef90_A0A0D0AHX5|Y23TmD1IndAssemContig00936504|-|15677	12.6094	0.5	2.68571	1	4.65643	Active		UniRef90_A0A0C9Z8I9|Y23TmM1IndAssemContig00645686|+|479	3.18772	0.5	0.879676	0.998231	2.67252	Active		UniRef90_A0A132HWC6|TmD2IndAssemContig0726919|+|15968	3.69465	0.5	0.716217	0.978247	2.88544	Post
UniRef90_A0A0D0AHX5|Y23TmM1IndAssemContig00241014|-|621	11.7653	0.850055	1.7787	0.999957	3.79084	Active		UniRef90_A0A0C9ZAB9|Y23TmM1IndAssemContig00401770|-|1225	10.2025	0.5	1.63492	0.99924	4.35085	Active		UniRef90_A0A132MPN1|TmDContig00099598|-|2	42.604	2.20295	1.90044	0.988678	4.27348	Post
UniRef90_A0A0D0AIX1|Y23TmM1IndAssemContig01116202|+|1	9.15441	0.5	2.06859	0.999242	4.19447	Active		UniRef90_A0A0C9ZAH9|Y23TmM1IndAssemContig00632187|+|27	6.34264	0.5	1.47503	0.99933	3.66508	Active		UniRef90_A0A132MQI7|TmDContig00436094|-|39	13.1687	2.02049	1.03381	0.990608	2.70433	Post
UniRef90_A0A0D0AIY6|Y23TmM1IndAssemContig01676357|-|5	6.81411	0.5	1.45691	0.999746	3.76853	Active		UniRef90_A0A0C9ZC39|Y23TmD1IndAssemContig00197000|+|24980	2.86018	0.5	0.737818	0.996901	2.5161	Active		UniRef90_A0A132MR17|TmD4IndAssemContig0735902|-|4165	19.6052	4.45513	0.863003	0.982128	2.1377	Post
UniRef90_A0A0D0APF9|Y23TmD1IndAssemContig00793704|+|97	14.9114	0.5	2.08524	0.99943	4.89834	Active		UniRef90_A0A0C9ZKY2|Y23TmM1IndAssemContig01210921|+|334	15.8564	0.5	1.70402	0.999105	4.987	Active		UniRef90_A0A132MWM8|TmD2IndAssemContig0241006|-|1262	87.7002	0.5	1.80641	0.962313	7.45451	Post
UniRef90_A0A0D0AQE3|Y23TmM1IndAssemContig00518864|+|161	6.94607	0.5	1.68992	0.999714	3.7962	Active		UniRef90_A0A0C9ZPJ7|Y23TmM1IndAssemContig02019337|-|520	2.79675	0.5	0.595598	0.993753	2.48375	Active		UniRef90_A0A132MZM2|Y23TmD4IndAssemContig00600804|+|78358	30.2522	3.80354	1.98695	0.96669	2.99163	Post
UniRef90_A0A0D0ASZ6|Y23TmD1IndAssemContig00303548|-|11	3.64956	0.5	1.1401	0.999717	2.86772	Active		UniRef90_A0A0C9ZTJ5|Y23TmD1IndAssemContig00548475|-|7383	14.8261	0.5	2.15097	0.999991	4.89006	Active		UniRef90_A0A132N1W7|Y23TmD4IndAssemContig00449166|+|2828	15.2843	3.70555	0.932709	0.988625	2.04429	Post
UniRef90_A0A0D0ATZ1|TmD1IndAssemContig0308161|-|2219	2.94455	0.5	0.673616	0.993143	2.55805	Active		UniRef90_A0A0C9ZUB5|Y23TmM1IndAssemContig01683024|-|0	7.26375	0.5	1.64179	0.999202	3.86072	Active		UniRef90_A0A132NGQ6|Y23TmD4IndAssemContig00449166|+|31768	44.5478	2.77754	1.84398	0.975044	4.00347	Post
UniRef90_A0A0D0AU37|Y23TmD1IndAssemContig00097728|+|4790	122.183	0.5	1.99311	0.999869	7.9329	Active		UniRef90_A0A0C9ZWT6|TmD1IndAssemContig0122762|-|4442	2.28048	0.5	0.902785	0.998377	2.18934	Active		UniRef90_A0A132NJ27|TmMContig01984908|+|1	5.96881	0.707542	1.2035	0.982458	3.07656	Post
UniRef90_A0A0D0AVZ1|TmD2IndAssemContig0358006|+|54	2.18507	0.5	0.565256	0.987986	2.12768	Active		UniRef90_A0A0C9ZX56|Y23TmD1IndAssemContig00241491|+|35935	14.0341	0.5	1.98973	0.999837	4.81086	Active		UniRef90_A0A132NJ27|TmMContig02874187|-|2227	37.2079	1.47217	1.31776	0.987163	4.65959	Post
UniRef90_A0A0D0B0M9|TmD1IndAssemContig0286585|-|2233	2.8391	0.413408	0.955435	0.998781	2.7798	Active		UniRef90_A0A0C9ZZU4|Y23TmM1IndAssemContig00178619|-|285	2.14805	0.5	0.510114	0.991081	2.10303	Active		UniRef90_A0A132NJ27|Y23TmM4IndAssemContig01334400|+|0	17.2078	3.66467	0.912903	0.987503	2.23131	Post
UniRef90_A0A0D0B1R0|Y23TmD1IndAssemContig00546899|+|7067	9.46867	0.5	1.92	0.99998	4.24316	Active		UniRef90_A0A0D0A0T0|Y23TmM1IndAssemContig01050049|+|38	12.8745	0.5	2.22353	0.999896	4.68644	Active		UniRef90_A0A132TAM0|TmM2IndAssemContig00046737|-|1317	16.2536	2.80649	1.17692	0.979321	2.53392	Post
UniRef90_A0A0D0B3K5|Y23TmD1IndAssemContig00419778|+|12855	9.18034	0.5	1.91134	0.999968	4.19855	Active		UniRef90_A0A0D0A1M7|Y23TmM1IndAssemContig00278119|-|409	20.8231	0.5	2.56131	0.999311	5.38011	Active		UniRef90_A0A132TAM0|TmM4IndAssemContig00411376|-|526	29.8359	5.62364	1.20287	0.982376	2.40747	Post
UniRef90_A0A0D0B3T0|TmMContig02574004|-|12	9.53005	0.5	1.85868	0.999888	4.25248	Active		UniRef90_A0A0D0A2G0|Y23TmM1IndAssemContig01143067|-|2	21.3809	0.5	1.75989	0.998633	5.41825	Active		UniRef90_A0A135ST22|TmD1IndAssemContig0697657|+|78	2.38109	0.5	0.561407	0.969392	2.25162	Post
UniRef90_A0A0D0B5Z7|Y23TmM1IndAssemContig01582897|+|205	2.48977	0.5	0.722932	0.995088	2.31601	Active		UniRef90_A0A0D0A3E4|TmD2IndAssemContig0445588|+|73136	4.1134	0.5	0.958234	0.998965	3.04033	Active		UniRef90_A0A135TW53|TmD1IndAssemContig0530421|+|70	2.71654	0.5	0.606923	0.97081	2.44177	Post
UniRef90_A0A0D0BCE2|Y23TmD1IndAssemContig00316273|+|2128	21.7762	0.569481	3.44954	1	5.25696	Active		UniRef90_A0A0D0A4T1|TmD1IndAssemContig0158683|+|871	46.9071	0.5	2.81133	1	6.55173	Active		UniRef90_A0A136IVF9|TmDContig00742015|-|1419	2.88944	0.5	0.767597	0.979999	2.53079	Post
UniRef90_A0A0D0BG33|Y23TmD1IndAssemContig00100646|-|5365	15.6236	0.5	2.12876	0.999836	4.96566	Active		UniRef90_A0A0D0A4Y4|Y23TmM1IndAssemContig00994302|-|119	9.96322	0.5	1.7866	0.998824	4.31661	Active		UniRef90_A0A136J342|TmD1IndAssemContig0524446|+|671	3.0839	0.5	0.65149	0.973697	2.62476	Post
UniRef90_A0A0D0BHK0|Y23TmD1IndAssemContig00337607|-|6077	9.3321	0.5	2.27788	0.999943	4.2222	Active		UniRef90_A0A0D0A7L2|Y23TmM1IndAssemContig01551903|+|55	3.55552	0.5	0.902959	0.998378	2.83006	Active		UniRef90_A0A136J779|TmD4IndAssemContig0047420|-|161	3.49862	0.5	0.696542	0.977098	2.80678	Post
UniRef90_A0A0D0BN55|Y23TmM1IndAssemContig01549647|-|574	4.09994	0.5	1.41985	0.999779	3.0356	Active		UniRef90_A0A0D0AAY9|TmMContig01674132|-|159	8.01263	0.5	1.24124	0.999552	4.00228	Active		UniRef90_A0A136JD40|TmD1IndAssemContig0161957|-|10695	2.36418	0.5	0.558969	0.969374	2.24134	Post
UniRef90_A0A0D0BS86|TmD3IndAssemContig0005038|+|2	7.78234	0.5	1.40264	0.999796	3.9602	Active		UniRef90_A0A0D0AAY9|Y23TmD1IndAssemContig01316257|-|22	2.41122	0.5	0.952255	0.998846	2.26976	Active		UniRef90_A0A137P7F5|Y23TmD3IndAssemContig00358689|-|207	2.76331	0.5	0.612877	0.971095	2.4664	Post
UniRef90_A0A0D0BS86|TmM3IndAssemContig01277324|+|0	6.5152	1.45011	0.591441	0.990363	2.16765	Active		UniRef90_A0A0D0ABW9|Y23TmD1IndAssemContig01072279|-|879	16.1504	0.5	2.01834	0.999559	5.01349	Active		UniRef90_A0A137Q2G9|Y23TmD1IndAssemContig00675419|+|541	2.8564	0.5	0.624474	0.971735	2.5142	Post
UniRef90_A0A0D0BTZ4|Y23TmM1IndAssemContig00028273|-|49	30.2782	0.5	1.53033	0.999905	5.92021	Active		UniRef90_A0A0D0ADA1|TmDContig00568689|+|0	6.53851	0.5	1.04193	0.999706	3.70896	Active		UniRef90_A0A137Q922|Y23TmM1IndAssemContig01573017|+|240	2.23233	0.5	0.539424	0.96958	2.15855	Post
UniRef90_A0A0D0BW17|Y23TmD1IndAssemContig00136349|-|61544	7.24103	0.644747	1.27364	0.999621	3.48939	Active		UniRef90_A0A0D0AEK8|Y23TmM1IndAssemContig01119381|+|312	6.83582	0.5	1.47521	0.99933	3.77311	Active		UniRef90_A0A137QIR1|TmD2IndAssemContig0150672|+|8	7.03076	0.5	1.22199	0.984909	3.81368	Post
UniRef90_A0A0D0BWU2|Y23TmM1IndAssemContig00020644|+|136	29.2857	0.5	2.9152	1	5.87212	Active		UniRef90_A0A0D0AG36|Y23TmM1IndAssemContig01564883|+|67	280.789	0.5	2.8679	1	9.13334	Active		UniRef90_A0A137QP86|TmDContig01360579|-|828	2.12596	0.5	0.522914	0.970018	2.08812	Post
UniRef90_A0A0D0C0F3|Y23TmD1IndAssemContig00352970|+|425	4.47233	0.550028	1.10907	0.999608	3.02345	Active		UniRef90_A0A0D0AHN8|Y23TmM1IndAssemContig01217154|-|672	2.55804	0.5	0.916415	0.998461	2.35504	Active		UniRef90_A0A139H0S4|TmD1IndAssemContig0691015|-|1296	3.30969	0.5	0.676634	0.975677	2.72669	Post
UniRef90_A0A0D0C0G2|TmD1IndAssemContig0536354|-|0	18.9051	0.5	3.53244	1	5.24071	Active		UniRef90_A0A0D0AHQ9|Y23TmM1IndAssemContig00017300|-|127	4.82254	0.5	1.33501	0.999584	3.26979	Active		UniRef90_A0A139HA47|TmDContig00660964|+|1208	2.38208	0.5	0.951385	0.989325	2.25222	Post
UniRef90_A0A0D0C100|Y23TmD1IndAssemContig00806174|-|11819	5620.72	1.47011	3.65272	1	11.9006	Active		UniRef90_A0A0D0AHX5|Y23TmD1IndAssemContig00936504|-|15677	12.6094	0.5	2.25387	0.999706	4.65643	Active		UniRef90_A0A139I9F2|TmDContig00642601|-|32119	3.85829	0.5	1.30847	0.987735	2.94796	Post
UniRef90_A0A0D0C185|TmD1IndAssemContig0118976|+|15721	119.914	0.562903	2.28723	0.999879	7.7349	Active		UniRef90_A0A0D0AHX5|Y23TmM1IndAssemContig00241014|-|621	11.7653	0.5	2.04879	0.99952	4.55646	Active		UniRef90_A0A139XDR2|TmD5IndAssemContig0179571|+|466	2.44915	0.5	0.571071	0.969548	2.29228	Post
UniRef90_A0A0D0C4U4|Y23TmD1IndAssemContig00268123|+|3828	11.5303	0.360931	2.13263	0.999865	4.99757	Active		UniRef90_A0A0D0AIX1|Y23TmM1IndAssemContig01116202|+|1	9.15441	0.5	1.79143	0.998913	4.19447	Active		UniRef90_A0A140D6S3|Y23TmM1IndAssemContig01647942|-|2121	2.20873	0.5	0.53582	0.969651	2.14321	Post
UniRef90_A0A0D0C522|TmD2IndAssemContig0196664|+|145	4.35598	0.5	0.820812	0.998222	3.123	Active		UniRef90_A0A0D0AIY6|Y23TmM1IndAssemContig01676357|-|5	6.81411	0.5	1.29815	0.999675	3.76853	Active		UniRef90_A0A140G6B5|TmDContig00736604|-|3400	26.6859	0.5	1.47897	0.980148	5.738	Post
UniRef90_A0A0D0C766|Y23TmM1IndAssemContig01071335|+|643	30.1067	0.5	2.93115	1	5.91201	Active		UniRef90_A0A0D0AKR4|TmD1IndAssemContig0037456|-|110	1.96665	0.360921	0.953887	0.998878	2.44599	Active		UniRef90_A0A143PVF8|Y23NegIndAssemContig00106553|+|1120	2.09991	0.5	0.518761	0.970117	2.07033	Post
UniRef90_A0A0D0CC82|Y23TmM1IndAssemContig00865094|-|29	11.1877	0.5	1.61166	0.999989	4.48384	Active		UniRef90_A0A0D0APF9|Y23TmD1IndAssemContig00793704|+|97	14.9114	0.5	1.85809	0.999953	4.89834	Active		UniRef90_A0A146F274|Y23TmD1IndAssemContig00934580|+|269	2.63552	0.5	0.596394	0.970373	2.39809	Post
UniRef90_A0A0D0CEC9|Y23TmM1IndAssemContig00076479|+|53	9.85254	0.5	2.4114	0.999977	4.3005	Active		UniRef90_A0A0D0AQE3|Y23TmM1IndAssemContig00518864|+|161	6.94607	0.5	1.48676	0.999283	3.7962	Active		UniRef90_A0A146FV53|TmDContig01366010|+|2	6.60723	0.5	0.952637	0.989365	3.72405	Post
UniRef90_A0A0D0CKW5|Y23TmM1IndAssemContig00458932|+|793	105.92	7.36364	8.99047	1	3.84642	Active		UniRef90_A0A0D0ASZ6|Y23TmD1IndAssemContig00303548|-|11	3.64956	0.5	1.02479	0.999716	2.86772	Active		UniRef90_A0A146HNH5|Y23TmD2IndAssemContig00633692|-|565	2.07786	0.5	0.515212	0.970199	2.0551	Post
UniRef90_A0A0D0CKX8|Y23TmD1IndAssemContig00352970|-|1547	19.3176	0.5	1.8598	0.99989	5.27184	Active		UniRef90_A0A0D0ATZ1|TmD1IndAssemContig0308161|-|2219	2.94455	0.5	0.612695	0.993792	2.55805	Active		UniRef90_A0A146IEZ6|Y23NegIndAssemContig00522156|+|52	3.65252	0.5	1.26526	0.989213	2.86889	Post
UniRef90_A0A0D0CQU4|Y23TmM1IndAssemContig01955094|-|954	4.34475	0.5	0.819828	0.998212	3.11927	Active		UniRef90_A0A0D0AU37|Y23TmD1IndAssemContig00097728|+|4790	122.183	0.5	1.96007	0.999946	7.9329	Active		UniRef90_A0A150H9I2|Y23TmD4IndAssemContig00142236|-|429	131.866	6.99932	2.22273	0.965337	4.23571	Post
UniRef90_A0A0D0CR60|Y23TmM1IndAssemContig00204084|-|141	8.86416	0.5	1.53729	0.999936	4.14798	Active		UniRef90_A0A0D0AVZ1|TmD2IndAssemContig0358006|+|54	2.18507	0.5	0.515549	0.991247	2.12768	Active		UniRef90_A0A150RLY3|TmMContig01445167|-|3688	2.2048	0.5	0.535217	0.969669	2.14065	Post
UniRef90_A0A0D0CSP4|Y23TmD1IndAssemContig00325042|-|29314	8.7942	0.126415	2.4638	1	6.12031	Active		UniRef90_A0A0D0B0M9|TmD1IndAssemContig0286585|-|2233	2.8391	0.5	0.824056	0.998121	2.50543	Active		UniRef90_A0A150U2T4|TmD1IndAssemContig0207915|-|10	2.82411	0.5	1.07193	0.986179	2.4978	Post
UniRef90_A0A0D0CU88|Y23TmM1IndAssemContig01379432|-|2	81.0337	0.5	4.36534	1	7.34045	Active		UniRef90_A0A0D0B1R0|Y23TmD1IndAssemContig00546899|+|7067	9.46867	0.5	1.68223	0.99907	4.24316	Active		UniRef90_A0A150U6X2|Y23TmD2IndAssemContig00248357|-|591	35.4364	1.95141	1.06998	0.986446	4.18264	Post
UniRef90_A0A0D0CUA5|Y23TmD1IndAssemContig00860553|-|4237	5.90179	0.688364	1.33803	0.999656	3.09991	Active		UniRef90_A0A0D0B3K5|Y23TmD1IndAssemContig00419778|+|12855	9.18034	0.5	1.67328	0.999097	4.19855	Active		UniRef90_A0A150UP45|TmD3IndAssemContig0456886|+|1	2.26065	0.5	0.543705	0.969493	2.17674	Post
UniRef90_A0A0D0CVS9|TmD2IndAssemContig0381657|+|16	87.0966	0.5	3.95257	1	7.44454	Active		UniRef90_A0A0D0B3T0|TmMContig02574004|-|12	9.53005	0.5	1.63595	0.999231	4.25248	Active		UniRef90_A0A150VG93|TmDContig00019105|+|0	28.5166	2.35943	1.36386	0.988367	3.59529	Post
UniRef90_A0A0D0CZH0|Y23TmM1IndAssemContig00391999|+|514	5.89825	0.5	1.48903	0.999763	3.56029	Active		UniRef90_A0A0D0B5Z7|Y23TmM1IndAssemContig01582897|+|205	2.48977	0.5	0.657695	0.994415	2.31601	Active		UniRef90_A0A151GMV4|TmD5IndAssemContig0300406|-|64	13.4449	0.5	1.19655	0.981562	4.74899	Post
UniRef90_A0A0D0D0Q2|TmD2IndAssemContig0622624|-|3085	38.2299	0.5	4.40775	1	6.25663	Active		UniRef90_A0A0D0BCE2|Y23TmD1IndAssemContig00316273|+|2128	21.7762	0.337747	2.47459	0.999975	6.01067	Active		UniRef90_A0A151GQ31|TmD1IndAssemContig0852905|+|1041	2.00254	0.5	0.502833	0.970363	2.00183	Post
UniRef90_A0A0D0D1R3|TmD1IndAssemContig0046918|+|5390	4.4458	0.5	1.17404	0.999713	3.15244	Active		UniRef90_A0A0D0BG33|Y23TmD1IndAssemContig00100646|-|5365	15.6236	0.5	1.89754	0.999997	4.96566	Active		UniRef90_A0A158DV72|TmMContig02550118|-|3551	6.86624	0.700635	0.84567	0.981209	3.29279	Post
UniRef90_A0A0D0D1Y5|Y23TmM1IndAssemContig01305399|+|187	22.9107	0.5	2.62954	1	5.51795	Active		UniRef90_A0A0D0BHK0|Y23TmD1IndAssemContig00337607|-|6077	9.3321	0.5	1.94577	0.999987	4.2222	Active		UniRef90_A0A158EEV2|TmD1IndAssemContig0674391|-|724	50.7172	7.37199	3.16203	1	2.78235	Post
UniRef90_A0A0D0D4N3|Y23TmD1IndAssemContig00097065|+|5785	2.28246	0.5	0.890724	0.998617	2.19059	Active		UniRef90_A0A0D0BN55|Y23TmM1IndAssemContig01549647|-|574	4.09994	0.5	1.26589	0.99964	3.0356	Active		UniRef90_A0A158EIJ7|Y23NegIndAssemContig00816938|-|0	77.549	8.67128	1.9621	0.965704	3.16079	Post
UniRef90_A0A0D0D4U0|Y23TmM1IndAssemContig00276536|+|3	6.77973	0.5	1.53271	0.999915	3.76123	Active		UniRef90_A0A0D0BS86|TmM3IndAssemContig01277324|+|0	6.5152	0.5	0.893941	0.998322	3.70381	Active		UniRef90_A0A158F5W7|TmDContig00266208|+|6285	2.10192	0.5	0.519083	0.970109	2.0717	Post
UniRef90_A0A0D0D9G8|TmD2IndAssemContig0649037|+|14	6.91643	0.5	1.14975	0.99975	3.79003	Active		UniRef90_A0A0D0BTZ4|Y23TmM1IndAssemContig00028273|-|49	30.2782	0.5	1.46999	0.999351	5.92021	Active		UniRef90_A0A158FDV6|TmDContig00232411|-|5131	2.36705	0.381892	0.798112	0.981546	2.63185	Post
UniRef90_A0A0D0DBC8|Y23TmD1IndAssemContig00442940|+|8274	4.50382	0.503311	1.29173	0.999639	3.16163	Active		UniRef90_A0A0D0BW17|Y23TmD1IndAssemContig00136349|-|61544	7.24103	0.5	1.60254	0.999508	3.8562	Active		UniRef90_A0A158FTD6|TmD1IndAssemContig0201740|-|21585	2.15197	0.5	0.527016	0.969907	2.10566	Post
UniRef90_A0A0D0DJQ7|Y23TmD1IndAssemContig00475843|-|1303	12.7679	0.5	1.51565	0.99984	4.67445	Active		UniRef90_A0A0D0BWU2|Y23TmM1IndAssemContig00020644|+|136	29.2857	0.5	2.59576	0.999243	5.87212	Active		UniRef90_A0A158GB78|TmDContig00987932|-|25	2.58672	0.5	0.589917	0.970131	2.37113	Post
UniRef90_A0A0D0DK88|TmD1IndAssemContig0488340|-|52	6.3354	0.5	1.65114	0.999868	3.66344	Active		UniRef90_A0A0D0C0F3|Y23TmD1IndAssemContig00352970|+|425	4.47233	0.5	1.03953	0.99971	3.16103	Active		UniRef90_A0A158HUG9|TmDContig00363938|+|2064	56.4859	3.62507	1.26103	0.989081	3.96181	Post
UniRef90_A0A0D0DN05|Y23TmD1IndAssemContig00351846|-|2355	364.807	0.5	4.43905	1	9.51099	Active		UniRef90_A0A0D0C0G2|TmD1IndAssemContig0536354|-|0	18.9051	0.5	2.84414	1	5.24071	Active		UniRef90_A0A158I3V1|TmD1IndAssemContig0788462|+|428	22.8804	0.792272	1.27582	0.989402	4.85197	Post
UniRef90_A0A0D0DRV2|Y23TmM1IndAssemContig00863556|+|95	13.1746	0.5	2.88062	1	4.71969	Active		UniRef90_A0A0D0C100|Y23TmD1IndAssemContig00806174|-|11819	5620.72	0.5	4.70457	1	13.4565	Active		UniRef90_A0A158IA23|TmDContig01294702|+|2890	14.8013	3.67626	0.657816	0.974212	2.00941	Post
UniRef90_A0A0D0DSU5|Y23TmM1IndAssemContig01578640|+|11	18.5412	0.5	2.79646	1	5.21266	Active		UniRef90_A0A0D0C185|TmD1IndAssemContig0118976|+|15721	119.914	0.5	2.28386	0.999417	7.90586	Active		UniRef90_A0A158IK01|TmDContig01226721|-|1830	2.5573	0.5	0.585961	0.96999	2.35462	Post
UniRef90_A0A0D0DVG4|Y23TmM1IndAssemContig00532408|+|2	2.00637	0.5	0.570929	0.988494	2.00459	Active		UniRef90_A0A0D0C4U4|Y23TmD1IndAssemContig00268123|+|3828	11.5303	0.5	2.0037	0.999703	4.52736	Active		UniRef90_A0A158J8J4|TmDContig00948982|+|31258	2.49035	0.456231	0.97088	0.989905	2.44851	Post
UniRef90_A0A0D0DWH3|Y23TmM1IndAssemContig01757918|+|691	13.5142	0.5	2.31376	0.999693	4.7564	Active		UniRef90_A0A0D0C522|TmD2IndAssemContig0196664|+|145	4.35598	0.5	0.747406	0.997256	3.123	Active		UniRef90_A0A158JZR1|TmM3IndAssemContig00705131|+|675	4.32958	0.5	0.774092	0.980361	3.11423	Post
UniRef90_A0A0D0DX19|TmD1IndAssemContig0224963|-|36	4.05133	0.5	0.911617	0.998626	3.01839	Active		UniRef90_A0A0D0C766|Y23TmM1IndAssemContig01071335|+|643	30.1067	0.5	2.61418	0.999249	5.91201	Active		UniRef90_A0A158KIP4|TmDContig00482743|-|580	3.37768	0.5	0.683912	0.976216	2.75603	Post
UniRef90_A0A0D0DYZ7|Y23TmD1IndAssemContig00431738|-|4182	25.6398	1.75425	1.42758	0.999772	3.86946	Active		UniRef90_A0A0D0CC82|Y23TmM1IndAssemContig00865094|-|29	11.1877	0.5	1.45681	0.99946	4.48384	Active		UniRef90_A0A158KKD7|TmD1IndAssemContig0141967|+|10056	7.82947	1.65782	0.781947	0.980801	2.23962	Post
UniRef90_A0A0D0DZE0|TmD1IndAssemContig0074354|-|227	25.1716	0.5	1.47789	0.999757	5.65373	Active		UniRef90_A0A0D0CEC9|Y23TmM1IndAssemContig00076479|+|53	9.85254	0.5	2.0438	0.999499	4.3005	Active		UniRef90_A0A158KKQ8|TmD1IndAssemContig0489716|+|5670	2.09991	0.5	0.518761	0.970117	2.07033	Post
UniRef90_A0A0D0DZW0|Y23TmM1IndAssemContig00013349|-|103	47.066	0.5	2.39029	0.999873	6.55661	Active		UniRef90_A0A0D0CKW5|Y23TmM1IndAssemContig00458932|+|793	105.92	9.49399	3.5778	1	3.47982	Active		UniRef90_A0A158KNK4|TmDContig01183415|+|1	23.0778	2.77879	0.933248	0.988652	3.05398	Post
UniRef90_A0A0D0E4V7|Y23TmD1IndAssemContig01121711|-|2071	3.13627	0.5	0.748286	0.996074	2.64905	Active		UniRef90_A0A0D0CKX8|Y23TmD1IndAssemContig00352970|-|1547	19.3176	0.5	1.71525	0.999124	5.27184	Active		UniRef90_A0A158KYR2|TmMContig01436605|+|42	4.54656	0.5	0.79211	0.981326	3.18477	Post
UniRef90_A0A0D0E9Q3|Y23TmD1IndAssemContig00883207|+|1585	10.9607	0.486532	2.26246	0.999967	4.49367	Active		UniRef90_A0A0D0CQU4|Y23TmM1IndAssemContig01955094|-|954	4.34475	0.5	0.746491	0.997222	3.11927	Active		UniRef90_A0A158L2A4|TmDContig00362788|-|23405	19.5027	0.5	1.43509	0.981855	5.2856	Post
UniRef90_A0A0D0T5U4|TmDContig00502891|+|10067	18.1565	0.5	2.45471	1	5.18242	Active		UniRef90_A0A0D0CR60|Y23TmM1IndAssemContig00204084|-|141	8.86416	0.5	1.37809	0.999777	4.14798	Active		UniRef90_A0A158L6E6|TmD1IndAssemContig0150316|-|2504	2.36418	0.5	0.558969	0.969374	2.24134	Post
UniRef90_A0A0D1YDG2|Y23TmD1IndAssemContig00319783|-|1549	5.20674	0.34038	1.1631	0.999738	3.93516	Active		UniRef90_A0A0D0CSP4|Y23TmD1IndAssemContig00325042|-|29314	8.7942	0.391997	1.65277	0.999166	4.48764	Active		UniRef90_A0A158S1F1|TmDContig00341137|-|96189	43.5563	7.75838	0.730867	0.9788	2.48905	Post
UniRef90_A0A0D2FET6|TmD1IndAssemContig0385278|-|1826	4.94213	0.5	1.03855	0.999299	3.30513	Active		UniRef90_A0A0D0CU88|Y23TmM1IndAssemContig01379432|-|2	81.0337	0.5	3.96304	1	7.34045	Active		UniRef90_A0A158S5P0|Y23TmM1IndAssemContig01425746|-|373	3.69465	0.881093	0.517555	0.970145	2.06807	Post
UniRef90_A0A0D2KEW1|Y23TmM1IndAssemContig00723610|-|66	9.20187	0.5	1.31178	0.999611	4.20193	Active		UniRef90_A0A0D0CUA5|Y23TmD1IndAssemContig00860553|-|4237	5.90179	0.5	1.49018	0.999269	3.56115	Active		UniRef90_A0A160DSL1|Y23TmD1IndAssemContig00508300|+|2	5.0069	0.5	0.82785	0.981334	3.32392	Post
UniRef90_A0A0D2KFS2|TmD1IndAssemContig0149145|+|8	7.92647	0.5	1.31331	0.999609	3.98668	Active		UniRef90_A0A0D0CVS9|TmD2IndAssemContig0381657|+|16	87.0966	0.5	3.67108	1	7.44454	Active		UniRef90_A0A160FIB6|TmDContig00604473|-|2	2.157	0.428625	0.859883	0.981885	2.33124	Post
UniRef90_A0A0D2KGS8|Y23TmD1IndAssemContig00511661|+|3394	73.833	0.5	4.68361	1	7.20619	Active		UniRef90_A0A0D0CZH0|Y23TmM1IndAssemContig00391999|+|514	5.89825	0.5	1.32025	0.999611	3.56029	Active		UniRef90_A0A160FJE7|TmDContig00217854|-|3013	2.9776	0.5	1.11052	0.981621	2.57415	Post
UniRef90_A0A0D2KJE1|Y23TmM1IndAssemContig00077942|+|15	3.04362	0.5	1.10599	0.999588	2.60579	Active		UniRef90_A0A0D0D0Q2|TmD2IndAssemContig0622624|-|3085	38.2299	0.5	3.62835	1	6.25663	Active		UniRef90_A0A160FJW5|TmDContig00217854|+|5106	11.5399	1.26678	1.03676	0.990388	3.18739	Post
UniRef90_A0A0D2KM72|Y23TmM1IndAssemContig00929105|+|175	20.6265	0.5	3.14998	1	5.36643	Active		UniRef90_A0A0D0D1R3|TmD1IndAssemContig0046918|+|5390	4.4458	0.5	1.05271	0.999687	3.15244	Active		UniRef90_A0A160FKE0|TmD1IndAssemContig0413299|-|1652	28.3363	1.25833	1.19839	0.981798	4.49307	Post
UniRef90_A0A0D2KPW0|Y23TmM1IndAssemContig00623404|-|77	4.06102	0.5	1.41964	0.99978	3.02184	Active		UniRef90_A0A0D0D1Y5|Y23TmM1IndAssemContig01305399|+|187	22.9107	1.08246	1.68438	0.999073	4.40364	Active		UniRef90_A0A160FL57|TmD1IndAssemContig0065957|-|8802	6.80069	1.23928	0.69185	0.97679	2.45618	Post
UniRef90_A0A0D2KTQ9|Y23TmD1IndAssemContig00534015|-|6028	13.4993	0.288745	2.13995	0.999923	5.54694	Active		UniRef90_A0A0D0D4N3|Y23TmD1IndAssemContig00097065|+|5785	2.28246	0.5	0.812812	0.998142	2.19059	Active		UniRef90_A0A160FNB3|TmMContig00596703|-|1680	2.92305	0.508917	0.879154	0.983961	2.52197	Post
UniRef90_A0A0D2KYI5|Y23TmD1IndAssemContig00762961|-|435	7.01089	0.5	1.44439	0.999756	3.8096	Active		UniRef90_A0A0D0D4U0|Y23TmM1IndAssemContig00276536|+|3	6.77973	0.5	1.35957	0.999695	3.76123	Active		UniRef90_A0A160FNV5|TmD3IndAssemContig0141263|+|1848	2.53647	0.5	0.995248	0.990638	2.34282	Post
UniRef90_A0A0D2KZV4|Y23TmD1IndAssemContig00205246|+|39797	3.07519	0.485391	1.00449	0.999156	2.66346	Active		UniRef90_A0A0D0D9G8|TmD2IndAssemContig0649037|+|14	6.91643	0.5	1.04469	0.999701	3.79003	Active		UniRef90_A0A160FPC5|TmD3IndAssemContig0315077|-|5930	2.12661	0.5	0.523017	0.970015	2.08855	Post
UniRef90_A0A0D2L4P1|TmD1IndAssemContig0059257|-|0	24.1966	0.5	2.54133	1	5.59673	Active		UniRef90_A0A0D0DBC8|Y23TmD1IndAssemContig00442940|+|8274	4.50382	0.5	1.15644	0.99941	3.17115	Active		UniRef90_A0A160FPU1|TmD1IndAssemContig0611663|-|21056	2.06215	0.5	0.512663	0.970256	2.04415	Post
UniRef90_A0A0D2L6G3|Y23TmD1IndAssemContig01301019|-|5382	41.2361	0.5	2.6822	1	6.36584	Active		UniRef90_A0A0D0DJQ7|Y23TmD1IndAssemContig00475843|-|1303	12.7679	1.30709	0.94917	0.998784	3.28809	Active		UniRef90_A0A160FQE7|TmD1IndAssemContig0066446|+|540	9.12955	0.803003	0.852571	0.981428	3.50707	Post
UniRef90_A0A0D2L6G9|Y23TmD1IndAssemContig00543061|-|4826	27.8376	0.357341	3.19048	1	6.28359	Active		UniRef90_A0A0D0DK88|TmD1IndAssemContig0488340|-|52	6.3354	0.5	1.45362	0.999499	3.66344	Active		UniRef90_A0A160FQX7|TmD3IndAssemContig0271666|+|368	6.6494	1.03261	0.865896	0.982436	2.68693	Post
UniRef90_A0A0D2LN22|TmDContig00439437|+|2573	9.09284	0.5	1.85399	0.99988	4.18473	Active		UniRef90_A0A0D0DN05|Y23TmD1IndAssemContig00351846|-|2355	364.807	0.5	4.33094	1	9.51099	Active		UniRef90_A0A160FU56|TmMContig02068032|+|1921	2.99342	0.575363	0.680814	0.976003	2.37925	Post
UniRef90_A0A0D2LN22|Y23TmD1IndAssemContig00743406|+|4	5.06265	0.5	1.1941	0.999666	3.33989	Active		UniRef90_A0A0D0DRV2|Y23TmM1IndAssemContig00863556|+|95	13.1746	0.5	2.38434	0.999989	4.71969	Active		UniRef90_A0A160FU61|TmD1IndAssemContig0537122|+|2	6.38089	1.10539	0.829849	0.98129	2.52921	Post
UniRef90_A0A0D2LNY6|Y23TmM1IndAssemContig01072417|-|333	11.3021	0.5	1.39852	0.9998	4.49852	Active		UniRef90_A0A0D0DSU5|Y23TmM1IndAssemContig01578640|+|11	18.5412	0.5	2.40037	0.999993	5.21266	Active		UniRef90_A0A160FUW1|TmD2IndAssemContig0885699|+|18644	30.8662	3.78389	1.73354	0.967328	3.02809	Post
UniRef90_A0A0D2M2Q7|TmD1IndAssemContig0350684|-|45068	2.18722	0.5	0.917167	0.998626	2.1291	Active		UniRef90_A0A0D0DVG4|Y23TmM1IndAssemContig00532408|+|2	2.00637	0.5	0.521569	0.991434	2.00459	Active		UniRef90_A0A160FVD1|TmD1IndAssemContig0084920|-|4580	4.02606	0.690494	0.838894	0.981121	2.54367	Post
UniRef90_A0A0D2M2Q7|TmD2IndAssemContig0829119|-|3522	3.03427	0.5	1.21372	0.9996	2.60135	Active		UniRef90_A0A0D0DWH3|Y23TmM1IndAssemContig01757918|+|691	13.5142	0.5	2.01098	0.999632	4.7564	Active		UniRef90_A0A160NV42|TmMContig02890892|+|607	2.26808	0.5	0.54482	0.96947	2.18147	Post
UniRef90_A0A0D2M2Q7|Y23TmD1IndAssemContig00332673|-|44453	3.01692	0.5	1.24528	0.999527	2.59307	Active		UniRef90_A0A0D0DX19|TmD1IndAssemContig0224963|-|36	4.05133	0.5	0.825007	0.998119	3.01839	Active		UniRef90_A0A161GRG7|Y23TmM1IndAssemContig01895514|+|1	2.26065	0.5	0.543705	0.969493	2.17674	Post
UniRef90_A0A0D2MA98|Y23TmD1IndAssemContig00837746|+|482	7.16791	0.5	1.48084	0.999758	3.84155	Active		UniRef90_A0A0D0DYZ7|Y23TmD1IndAssemContig00431738|-|4182	25.6398	0.5	1.98218	0.999881	5.68031	Active		UniRef90_A0A161HFB5|TmD2IndAssemContig0889021|+|216	2.50751	0.5	0.579175	0.969773	2.32626	Post
UniRef90_A0A0D2MFM7|Y23TmD1IndAssemContig01189270|-|1992	3.34528	0.5	0.721042	0.995015	2.74213	Active		UniRef90_A0A0D0DZE0|TmD1IndAssemContig0074354|-|227	25.1716	0.5	1.41168	0.999881	5.65373	Active		UniRef90_A0A161W993|Y23NegIndAssemContig01146014|-|144	3.68282	0.5	0.715056	0.978184	2.88081	Post
UniRef90_A0A0D2MNM7|TmD1IndAssemContig0142213|-|1046	6.29098	0.5	1.50991	0.999816	3.65328	Active		UniRef90_A0A0D0DZW0|Y23TmM1IndAssemContig00013349|-|103	47.066	0.5	2.26738	0.999579	6.55661	Active		UniRef90_A0A162I683|TmD2IndAssemContig0686070|-|22	3.57134	0.892165	0.639696	0.972779	2.00108	Post
UniRef90_A0A0D2MPL6|Y23TmM1IndAssemContig01704747|-|46	2.96106	0.5	1.15468	0.999758	2.56612	Active		UniRef90_A0A0D0E4V7|Y23TmD1IndAssemContig01121711|-|2071	3.13627	0.5	0.679388	0.994989	2.64905	Active		UniRef90_A0A163L6W2|Y23TmM1IndAssemContig00621199|-|18759	45.366	6.89301	2.02257	0.986216	2.71841	Post
UniRef90_A0A0D2MQN5|Y23TmD1IndAssemContig00075327|-|544	5.09183	0.5	1.73735	0.999806	3.34818	Active		UniRef90_A0A0D0E9Q3|Y23TmD1IndAssemContig00883207|+|1585	10.9607	0.465175	1.95004	0.999975	4.55843	Active		UniRef90_A0A163L8P6|TmMContig01405631|-|2	23.4889	3.20364	1.48033	0.980293	2.8742	Post
UniRef90_A0A0D2MU55|Y23TmM1IndAssemContig01684910|-|571	14.0676	0.5	2.62035	1	4.8143	Active		UniRef90_A0A0D0T5U4|TmDContig00502891|+|10067	18.1565	0.5	2.16148	1	5.18242	Active		UniRef90_A0A163LBP6|TmMContig00278108|+|0	15.2278	3.51851	1.02585	0.990936	2.11367	Post
UniRef90_A0A0D2MVC9|TmDContig00359382|-|195	14.6167	0.5	2.02177	0.999655	4.86954	Active		UniRef90_A0A0D1YDG2|Y23TmD1IndAssemContig00319783|-|1549	5.20674	0.5	1.01636	0.999666	3.38038	Active		UniRef90_A0A163LBP6|TmMContig02216336|-|1	4.56645	0.524338	0.726811	0.978664	3.1225	Post
UniRef90_A0A0D2N4X1|Y23TmM1IndAssemContig01649770|+|184	3.30045	0.5	0.695695	0.993967	2.72266	Active		UniRef90_A0A0D2E3Q7|Y23TmM1IndAssemContig00370542|-|0	2.41548	0.5	0.547701	0.992267	2.27231	Active		UniRef90_A0A163LBP6|Y23TmD5IndAssemContig00077796|-|1404	3.85998	0.937937	0.533447	0.969722	2.04103	Post
UniRef90_A0A0D2N9P9|Y23TmM1IndAssemContig01777777|+|188	3.30276	0.5	1.25942	0.999574	2.72367	Active		UniRef90_A0A0D2FET6|TmD1IndAssemContig0385278|-|1826	4.94213	0.5	0.938165	0.998595	3.30513	Active		UniRef90_A0A163LBP6|Y23TmM1IndAssemContig01382524|+|7405	13.8763	2.16088	0.809136	0.981675	2.68293	Post
UniRef90_A0A0D2NDR6|Y23TmD1IndAssemContig00190608|-|2230	7.62522	0.5	1.33875	0.99966	3.93078	Active		UniRef90_A0A0D2KEW1|Y23TmM1IndAssemContig00723610|-|66	9.20187	0.5	1.19661	0.99926	4.20193	Active		UniRef90_A0A163LBV6|Y23TmD2IndAssemContig00642405|-|12211	6.76672	0.818881	1.00193	0.990826	3.04673	Post
UniRef90_A0A0D2NG86|Y23TmD1IndAssemContig00346087|-|10226	20.4053	0.5	2.16697	0.999988	5.35087	Active		UniRef90_A0A0D2KFS2|TmD1IndAssemContig0149145|+|8	7.92647	0.5	1.18832	0.999292	3.98668	Active		UniRef90_A0A163LBV6|Y23TmD4IndAssemContig00692193|+|1881	13.6679	0.881093	1.8547	0.980319	3.95535	Post
UniRef90_A0A0D2NNE8|Y23TmM1IndAssemContig00773610|-|0	11.819	0.5	2.73771	1	4.56304	Active		UniRef90_A0A0D2KGS8|Y23TmD1IndAssemContig00511661|+|3394	73.833	0.5	4.14778	1	7.20619	Active		UniRef90_A0A163LCW0|TmD4IndAssemContig0280449|-|8400	15.1571	1.83386	0.974745	0.990014	3.04704	Post
UniRef90_A0A0D2NS14|Y23TmD1IndAssemContig00330393|-|3819	13.9787	0.5	1.99511	0.999856	4.80516	Active		UniRef90_A0A0D2KJE1|Y23TmM1IndAssemContig00077942|+|15	3.04362	0.5	0.999132	0.999566	2.60579	Active		UniRef90_A0A163LCW0|Y23TmD4IndAssemContig00173573|-|3215	33.5594	2.48123	2.57791	0.967699	3.75759	Post
UniRef90_A0A0D2NU41|TmD1IndAssemContig0222004|-|2546	3.75397	0.5	1.43711	0.999763	2.90842	Active		UniRef90_A0A0D2KM72|Y23TmM1IndAssemContig00929105|+|175	20.6265	0.5	2.65248	0.999181	5.36643	Active		UniRef90_A0A163LEK8|Y23TmD2IndAssemContig00112110|+|810	8.02537	1.04396	1.01975	0.991082	2.9425	Post
UniRef90_A0A0D2NZD1|Y23TmM1IndAssemContig01884643|-|225	22.0609	0.5	3.35403	1	5.46342	Active		UniRef90_A0A0D2KPW0|Y23TmM1IndAssemContig00623404|-|77	4.06102	0.5	1.26605	0.99964	3.02184	Active		UniRef90_A0A164VF05|TmDContig00741182|+|8341	12.4299	0.570085	1.11919	0.980727	4.4465	Post
UniRef90_A0A0D2NZS3|Y23TmD1IndAssemContig01219974|-|2541	2.79439	0.5	0.906799	0.998625	2.48253	Active		UniRef90_A0A0D2KTQ9|Y23TmD1IndAssemContig00534015|-|6028	13.4993	0.363743	1.98235	0.99988	5.21382	Active		UniRef90_A0A164YUP2|Y23TmD1IndAssemContig00118707|+|1599	17.2173	0.716285	1.1667	0.978592	4.58718	Post
UniRef90_A0A0D2P487|Y23TmM1IndAssemContig00054723|-|518	26.5937	0.5	2.19527	1	5.73301	Active		UniRef90_A0A0D2KYI5|Y23TmD1IndAssemContig00762961|-|435	7.01089	0.5	1.28918	0.999701	3.8096	Active		UniRef90_A0A165BAT6|Y23TmD3IndAssemContig00205190|-|2	3.70254	0.5	0.973389	0.989975	2.88852	Post
UniRef90_A0A0D2P4Y7|Y23TmD1IndAssemContig00390199|-|4576	12.6682	0.5	1.38812	0.99981	4.66314	Active		UniRef90_A0A0D2KZV4|Y23TmD1IndAssemContig00205246|+|39797	3.07519	0.5	0.89635	0.998337	2.62068	Active		UniRef90_A0A165BH98|Y23TmD2IndAssemContig00663323|+|1362	2.26808	0.5	0.54482	0.96947	2.18147	Post
UniRef90_A0A0D2P841|Y23TmD1IndAssemContig00595464|+|5026	5.42008	0.5	1.44982	0.999751	3.43831	Active		UniRef90_A0A0D2L4P1|TmD1IndAssemContig0059257|-|0	24.1966	0.5	2.28111	0.999445	5.59673	Active		UniRef90_A0A165BPF4|Y23TmM1IndAssemContig01477768|-|157	2.80901	0.5	0.618612	0.971392	2.49006	Post
UniRef90_A0A0D2PC40|Y23TmD1IndAssemContig00209147|+|1919	12.9952	0.241995	1.93761	0.999994	5.74686	Active		UniRef90_A0A0D2L6G3|Y23TmD1IndAssemContig01301019|-|5382	41.2361	0.5	2.49226	0.999924	6.36584	Active		UniRef90_A0A165CME4|TmDContig00077090|-|3541	7.56146	0.5	0.982436	0.990236	3.91866	Post
UniRef90_A0A0D2PC40|Y23TmM1IndAssemContig01562741|+|1157	80.2772	0.431205	2.49203	1	7.54047	Active		UniRef90_A0A0D2L6G9|Y23TmD1IndAssemContig00543061|-|4826	27.8376	0.5	2.97348	1	5.79896	Active		UniRef90_A0A165FWC5|TmDContig01376563|+|494	20.9001	1.38499	1.00507	0.990917	3.91557	Post
UniRef90_A0A0D2PGM3|Y23TmD1IndAssemContig00040364|+|273	67.4028	0.46281	2.83683	1	7.18624	Active		UniRef90_A0A0D2LN22|TmDContig00439437|+|2573	9.09284	0.5	1.62874	0.999292	4.18473	Active		UniRef90_A0A165GTK3|Y23TmD2IndAssemContig00490837|+|554	2.10192	0.5	0.519083	0.970109	2.0717	Post
UniRef90_A0A0D2PHM1|Y23TmM1IndAssemContig00692523|-|16	5.97983	0.5	1.88222	0.999927	3.5801	Active		UniRef90_A0A0D2LN22|Y23TmD1IndAssemContig00743406|+|4	5.06265	0.5	1.07112	0.999654	3.33989	Active		UniRef90_A0A165I1M1|TmD2IndAssemContig0383589|-|0	11.5777	1.02557	1.24307	0.987487	3.49685	Post
UniRef90_A0A0D2PHS4|TmD2IndAssemContig0168131|-|9576	111.603	4.47055	2.02938	0.99956	4.64178	Active		UniRef90_A0A0D2LNY6|Y23TmM1IndAssemContig01072417|-|333	11.3021	0.5	1.28368	0.999686	4.49852	Active		UniRef90_A0A165JZJ2|TmMContig00042383|+|189	2.67665	0.510752	0.594999	0.97032	2.38973	Post
UniRef90_A0A0D2PJ38|TmD1IndAssemContig0067003|-|93263	2.3485	0.5	0.876047	0.998578	2.23174	Active		UniRef90_A0A0D2LU80|TmD2IndAssemContig0136135|-|2257	4.52423	0.5	0.933184	0.998564	3.17767	Active		UniRef90_A0A165NZV8|TmDContig00341137|-|105869	4.90521	0.838006	0.856437	0.981667	2.54928	Post
UniRef90_A0A0D2PMX9|TmD2IndAssemContig0072351|+|2	9.37002	0.5	1.96981	0.999989	4.22805	Active		UniRef90_A0A0D2M2Q7|TmD1IndAssemContig0350684|-|45068	2.18722	0.5	0.838548	0.998093	2.1291	Active		UniRef90_A0A165SWQ4|Y23TmD2IndAssemContig00112331|-|2	2.76308	0.5	0.612848	0.971094	2.46628	Post
UniRef90_A0A0D2PNA3|Y23TmD1IndAssemContig00718465|-|66825	63.1008	0.27437	3.76077	1	7.84539	Active		UniRef90_A0A0D2M2Q7|TmD2IndAssemContig0829119|-|3522	3.03427	0.5	1.09599	0.999547	2.60135	Active		UniRef90_A0A165T510|Y23TmD1IndAssemContig00913620|+|73	3.06491	0.5	0.649302	0.973522	2.61585	Post
UniRef90_A0A0D2PNG8|Y23TmM1IndAssemContig01868473|+|74	89.5781	0.94063	2.83538	1	6.57338	Active		UniRef90_A0A0D2M2Q7|Y23TmD1IndAssemContig00332673|-|44453	3.01692	0.5	1.12463	0.999452	2.59307	Active		UniRef90_A0A165T510|Y23TmM1IndAssemContig01743142|-|300	3.06491	0.5	0.649302	0.973522	2.61585	Post
UniRef90_A0A0D2Q6L2|TmD2IndAssemContig0217252|-|626	3.52574	0.5	1.17485	0.999711	2.81793	Active		UniRef90_A0A0D2MA98|Y23TmD1IndAssemContig00837746|+|482	7.16791	0.5	1.31985	0.999612	3.84155	Active		UniRef90_A0A165U271|TmD2IndAssemContig0140444|-|2155	2.39828	0.5	0.56387	0.96943	2.262	Post
UniRef90_A0A0D2Q6L2|Y23TmD1IndAssemContig00090322|+|71792	4.5646	0.492406	1.13655	0.999705	3.21257	Active		UniRef90_A0A0D2MFM7|Y23TmD1IndAssemContig01189270|-|1992	3.34528	0.5	0.655673	0.994363	2.74213	Active		UniRef90_A0A165X2E9|TmDContig00395570|+|1	3.76864	0.5	0.723402	0.978531	2.91404	Post
UniRef90_A0A0D2QB32|Y23TmD1IndAssemContig00197000|+|5985	13.0963	0.5	1.92863	0.999992	4.71109	Active		UniRef90_A0A0D2MNM7|TmD1IndAssemContig0142213|-|1046	6.29098	0.5	1.33871	0.999601	3.65328	Active		UniRef90_A0A165ZPY2|TmD1IndAssemContig0833502|-|22066	6.23917	0.5	0.910135	0.987323	3.64135	Post
UniRef90_A0A0D2QD08|Y23TmD1IndAssemContig00102193|+|63	3.88978	0.5	0.7778	0.997139	2.95969	Active		UniRef90_A0A0D2MPL6|Y23TmM1IndAssemContig01704747|-|46	2.96106	0.5	1.04388	0.999703	2.56612	Active		UniRef90_A0A166B1P4|TmDContig00452562|-|2360	2.02038	0.5	0.505802	0.970335	2.01463	Post
UniRef90_A0A0D6ZYA1|Y23TmM1IndAssemContig02056092|+|0	7.7814	1.17949	1.18017	0.999699	2.72187	Active		UniRef90_A0A0D2MQN5|Y23TmD1IndAssemContig00075327|-|544	5.09183	0.5	1.52744	0.999339	3.34818	Active		UniRef90_A0A166LZL3|Y23TmM1IndAssemContig01570401|-|67	8.96875	0.5	1.04656	0.989514	4.16491	Post
UniRef90_A0A0D7AFL5|Y23TmM1IndAssemContig01256523|-|170	2.02566	0.5	0.575308	0.98889	2.01839	Active		UniRef90_A0A0D2MU55|Y23TmM1IndAssemContig01684910|-|571	14.0676	0.5	2.22808	0.999871	4.8143	Active		UniRef90_A0A166P1N5|Y23TmD3IndAssemContig00600340|-|29	2.07786	0.5	0.515212	0.970199	2.0551	Post
UniRef90_A0A0D7AIG9|Y23TmM1IndAssemContig01525417|-|1	9.45782	0.5	1.34865	0.999714	4.24151	Active		UniRef90_A0A0D2MVC9|TmDContig00359382|-|195	14.6167	0.5	1.80727	0.999212	4.86954	Active		UniRef90_A0A167D537|TmD1IndAssemContig0783073|-|67838	2.23796	0.5	0.540279	0.969563	2.16218	Post
UniRef90_A0A0D7AKN4|Y23TmM1IndAssemContig01200791|+|8	6.49252	0.5	1.49348	0.999765	3.69878	Active		UniRef90_A0A0D2N4X1|Y23TmM1IndAssemContig01649770|+|184	3.30045	0.5	0.633126	0.993842	2.72266	Active		UniRef90_A0A167D6D7|TmDContig00618331|-|1930	2.58672	0.5	0.589917	0.970131	2.37113	Post
UniRef90_A0A0D7ALA2|Y23TmD2IndAssemContig00107539|-|1003	2.30299	0.5	0.584079	0.98969	2.20351	Active		UniRef90_A0A0D2N9P9|Y23TmM1IndAssemContig01777777|+|188	3.30276	0.5	1.13331	0.999441	2.72367	Active		UniRef90_A0A167FGB2|TmD3IndAssemContig0188705|+|25	2.6074	0.651512	0.500616	0.970383	2.00075	Post
UniRef90_A0A0D7ALE8|Y23TmM1IndAssemContig01843947|-|45	25.3047	0.615894	3.31611	1	5.36058	Active		UniRef90_A0A0D2NDR6|Y23TmD1IndAssemContig00190608|-|2230	7.62522	0.5	1.20703	0.999279	3.93078	Active		UniRef90_A0A167FGP7|TmD1IndAssemContig0444627|+|1986	2.86163	0.5	0.625116	0.971775	2.51684	Post
UniRef90_A0A0D7AN29|Y23TmM1IndAssemContig02015607|-|199	3.37677	0.5	1.35625	0.999756	2.75565	Active		UniRef90_A0A0D2NG86|Y23TmD1IndAssemContig00346087|-|10226	20.4053	0.5	1.96722	0.999925	5.35087	Active		UniRef90_A0A167VH66|TmD2IndAssemContig0816049|-|253	2.19151	0.5	0.894161	0.985781	2.13193	Post
UniRef90_A0A0D7ANT9|Y23TmD2IndAssemContig00157108|-|350	34.1143	7.09318	0.87086	0.998564	2.26587	Active		UniRef90_A0A0D2NNE8|Y23TmM1IndAssemContig00773610|-|0	11.819	0.5	2.27922	0.999463	4.56304	Active		UniRef90_A0A167VQ67|TmD1IndAssemContig0133328|-|1931	2.54105	0.520136	0.820106	0.98152	2.28846	Post
UniRef90_A0A0D7BBW7|Y23TmD1IndAssemContig00234029|-|10642	130.941	0.484637	4.91483	1	8.0778	Active		UniRef90_A0A0D2NS14|Y23TmD1IndAssemContig00330393|-|3819	13.9787	0.5	1.78108	0.998723	4.80516	Active		UniRef90_A0A172M4J6|TmMContig02926220|+|440	2.63552	0.5	0.596394	0.970373	2.39809	Post
UniRef90_A0A0D7BCU3|Y23TmM1IndAssemContig01987851|+|0	18.387	0.5	3.4962	1	5.20061	Active		UniRef90_A0A0D2NU41|TmD1IndAssemContig0222004|-|2546	3.75397	0.5	1.28468	0.999689	2.90842	Active		UniRef90_A0A174E2A8|Y23TmD3IndAssemContig01100561|+|5	3.11294	0.5	1.14339	0.978675	2.63828	Post
UniRef90_A0A0D7BEW3|TmD1IndAssemContig0499621|+|768	2.81282	0.308242	0.951322	0.998747	3.18988	Active		UniRef90_A0A0D2NZD1|Y23TmM1IndAssemContig01884643|-|225	22.0609	0.5	2.79553	0.999998	5.46342	Active		UniRef90_A0A174E5D9|Y23NegIndAssemContig00647801|-|1363	2.12661	0.5	0.523017	0.970015	2.08855	Post
UniRef90_A0A0D7BLN6|Y23TmM1IndAssemContig01659534|+|8	21.8838	0.5	2.51112	1	5.45179	Active		UniRef90_A0A0D2NZS3|Y23TmD1IndAssemContig01219974|-|2541	2.79439	0.5	0.822165	0.998125	2.48253	Active		UniRef90_A0A174PNH9|Y23TmD4IndAssemContig00449166|-|80515	3.37768	0.5	0.683912	0.976216	2.75603	Post
UniRef90_A0A0D7BPX2|Y23TmM1IndAssemContig00406563|+|88	8.60011	0.5	1.4794	0.999758	4.10435	Active		UniRef90_A0A0D2P487|Y23TmM1IndAssemContig00054723|-|518	26.5937	0.5	2.02918	0.99945	5.73301	Active		UniRef90_A0A174ST04|Y23TmD2IndAssemContig00495827|+|168	2.54644	0.5	0.58449	0.969939	2.34848	Post
UniRef90_A0A0D7BW11|Y23TmD1IndAssemContig00552795|+|32419	4.25881	0.5	1.15209	0.999758	3.09045	Active		UniRef90_A0A0D2P4Y7|Y23TmD1IndAssemContig00390199|-|4576	12.6682	0.5	1.28393	0.999687	4.66314	Active		UniRef90_A0A176XGT9|TmDContig00359512|-|5762	2.28779	0.493212	0.785108	0.980979	2.21367	Post
UniRef90_A0A0E9NBE8|TmDContig01244886|+|1741	113.142	1.07142	1.91529	0.999973	6.72247	Active		UniRef90_A0A0D2P841|Y23TmD1IndAssemContig00595464|+|5026	5.42008	0.5	1.28688	0.999695	3.43831	Active		UniRef90_A0A176Y8I8|TmDContig00849730|+|2128	2.40907	0.350821	0.866577	0.982509	2.77967	Post
UniRef90_A0A0E9NBE8|Y23TmD2IndAssemContig00640038|+|365	74.2338	0.5	1.84011	0.999875	7.214	Active		UniRef90_A0A0D2PC40|Y23TmD1IndAssemContig00209147|+|1919	12.9952	0.5	1.55396	0.99951	4.69991	Active		UniRef90_A0A176YMD2|TmDContig01080251|-|1793	11.4316	1.86962	1.01567	0.991063	2.61221	Post
UniRef90_A0A0E9NBE8|Y23TmD3IndAssemContig00249597|-|424	22.2951	1.96211	0.963613	0.99885	3.50625	Active		UniRef90_A0A0D2PC40|Y23TmM1IndAssemContig01562741|+|1157	80.2772	0.909373	2.04307	0.999496	6.46397	Active		UniRef90_A0A176ZX39|TmD1IndAssemContig0837325|-|110	4.05552	0.5	0.750118	0.979309	3.01989	Post
UniRef90_A0A0E9NBE8|Y23TmM1IndAssemContig00503178|-|180	143.038	1.18228	1.95293	0.999992	6.91869	Active		UniRef90_A0A0D2PGM3|Y23TmD1IndAssemContig00040364|+|273	67.4028	0.796334	2.50034	0.999901	6.40329	Active		UniRef90_A0A176ZZY2|TmD1IndAssemContig0821779|-|885	6.78125	0.662445	1.05909	0.987969	3.35568	Post
UniRef90_A0A0F2MJE5|Y23TmM1IndAssemContig00292352|-|654	18.0108	0.5	2.67883	1	5.17079	Active		UniRef90_A0A0D2PHM1|Y23TmM1IndAssemContig00692523|-|16	5.97983	0.5	1.6403	0.999207	3.5801	Active		UniRef90_A0A177A311|TmDContig01293834|+|1479	2.23233	0.5	0.539424	0.96958	2.15855	Post
UniRef90_A0A0F7RY08|Y23TmM1IndAssemContig00400656|-|2	9.84767	0.685754	1.53281	0.999916	3.84402	Active		UniRef90_A0A0D2PHS4|TmD2IndAssemContig0168131|-|9576	111.603	0.5	3.25127	1	7.80223	Active		UniRef90_A0A177A411|TmD1IndAssemContig0441307|+|284	2.6717	0.5	0.601129	0.970564	2.41776	Post
UniRef90_A0A0F7S706|Y23TmM1IndAssemContig01707861|-|30	2.38427	0.5	0.93729	0.998629	2.25355	Active		UniRef90_A0A0D2PJ38|TmD1IndAssemContig0067003|-|93263	2.3485	0.5	0.798496	0.998099	2.23174	Active		UniRef90_A0A177A4H9|TmD1IndAssemContig0084148|+|885	2.00254	0.5	0.502833	0.970363	2.00183	Post
UniRef90_A0A0F7S8N5|Y23TmM1IndAssemContig00226063|-|109	9.56621	0.5	2.21673	1	4.25795	Active		UniRef90_A0A0D2PMX9|TmD2IndAssemContig0072351|+|2	9.37002	0.5	1.7191	0.999131	4.22805	Active		UniRef90_A0A177A6S3|TmD1IndAssemContig0141245|+|3	2.00932	0.5	0.503963	0.970352	2.00671	Post
UniRef90_A0A0F7SHG0|Y23TmD1IndAssemContig00819790|+|4871	2.20991	0.486532	0.913254	0.998626	2.18338	Active		UniRef90_A0A0D2PNA3|Y23TmD1IndAssemContig00718465|-|66825	63.1008	0.451353	3.70351	1	7.12726	Active		UniRef90_A0A177A7S8|TmD1IndAssemContig0421663|+|2191	17.7637	4.11984	0.709224	0.977874	2.10827	Post
UniRef90_A0A0F9X3I1|TmD1IndAssemContig0202494|-|11598	2.01778	0.5	0.53695	0.985888	2.01277	Active		UniRef90_A0A0D2PNG8|Y23TmM1IndAssemContig01868473|+|74	89.5781	0.5	3.24566	1	7.48507	Active		UniRef90_A0A177A9V3|TmD1IndAssemContig0574943|-|98	2.36418	0.5	0.558969	0.969374	2.24134	Post
UniRef90_A0A0G4L6J0|Y23TmD1IndAssemContig00605590|+|3026	2.49441	0.5	0.7699	0.996888	2.3187	Active		UniRef90_A0A0D2Q6L2|Y23TmD1IndAssemContig00090322|+|71792	4.5646	0.5	1.01531	0.99966	3.19049	Active		UniRef90_A0A177AB64|TmDContig00037446|+|767	2.50751	0.5	0.579175	0.969773	2.32626	Post
UniRef90_A0A0G4LUV3|Y23TmD2IndAssemContig00528873|-|336	3.43481	0.5	0.730931	0.995396	2.78023	Active		UniRef90_A0A0D2QB32|Y23TmD1IndAssemContig00197000|+|5985	13.0963	0.5	1.72211	0.999136	4.71109	Active		UniRef90_A0A177AES4|TmD1IndAssemContig0503684|-|4403	1.88793	0.258644	0.621361	0.971545	2.86777	Post
UniRef90_A0A0G4M1M3|Y23TmM1IndAssemContig01933799|+|58	8.48521	0.5	2.30109	0.999783	4.08495	Active		UniRef90_A0A0D2QD08|Y23TmD1IndAssemContig00102193|+|63	3.88978	0.5	0.707614	0.995864	2.95969	Active		UniRef90_A0A177AIT8|TmD1IndAssemContig0886195|+|604	2.15197	0.5	0.527016	0.969907	2.10566	Post
UniRef90_A0A0G4MAB0|TmD1IndAssemContig0641113|-|315	2.2767	0.5	0.579956	0.989313	2.18694	Active		UniRef90_A0A0D2ZVE2|Y23TmD2IndAssemContig01080382|-|156	7.52956	0.5	0.948163	0.998764	3.91257	Active		UniRef90_A0A177AKB0|TmD1IndAssemContig0696335|-|1497	2.05443	0.5	0.511403	0.970281	2.03874	Post
UniRef90_A0A0G4MQM1|Y23TmD1IndAssemContig00001208|-|128	16.666	0.5	3.44225	1	5.05884	Active		UniRef90_A0A0D6AZI3|Y23TmD5IndAssemContig01327396|-|23058	6.61962	0.5	0.899866	0.998359	3.72675	Active		UniRef90_A0A177BTJ4|TmM2IndAssemContig01280292|-|155	2.10192	0.5	0.519083	0.970109	2.0717	Post
UniRef90_A0A0H2QY93|Y23TmM1IndAssemContig00445452|-|49	4.78415	0.5	1.58035	0.999994	3.25826	Active		UniRef90_A0A0D6ZYA1|Y23TmM1IndAssemContig02056092|+|0	7.7814	0.5	1.41384	0.999888	3.96003	Active		UniRef90_A0A177CR80|TmD3IndAssemContig0105800|-|262	2.02591	0.5	0.506716	0.970326	2.01857	Post
UniRef90_A0A0H2R153|Y23TmD1IndAssemContig00201495|+|19074	10.9109	0.5	2.26843	0.999961	4.4477	Active		UniRef90_A0A0D7AFL5|Y23TmM1IndAssemContig01256523|-|170	2.02566	0.5	0.525474	0.991556	2.01839	Active		UniRef90_A0A177CS62|TmD2IndAssemContig0532842|+|1	2.48854	0.5	0.576559	0.969694	2.3153	Post
UniRef90_A0A0H2R6P6|TmD1IndAssemContig0360514|-|61	2.27667	0.5	0.579953	0.989312	2.18693	Active		UniRef90_A0A0D7AIG9|Y23TmM1IndAssemContig01525417|-|1	9.45782	0.5	1.22905	0.999454	4.24151	Active		UniRef90_A0A177Q7S2|Y23TmD5IndAssemContig00297747|+|1	6.00913	0.699217	0.963053	0.989683	3.10335	Post
UniRef90_A0A0H2RRT6|TmD2IndAssemContig0495516|+|2	6.66104	0.5	1.54644	0.999961	3.73575	Active		UniRef90_A0A0D7AKN4|Y23TmM1IndAssemContig01200791|+|8	6.49252	0.5	1.32621	0.999593	3.69878	Active		UniRef90_A0A177QF84|TmDContig00797830|+|1	3.06867	0.5	0.777538	0.98056	2.61762	Post
UniRef90_A0A0H2RRT6|TmDContig00104293|+|2	4.43537	0.5	1.33619	0.999646	3.14905	Active		UniRef90_A0A0D7ALA2|Y23TmD2IndAssemContig00107539|-|1003	2.30299	0.5	0.532347	0.991773	2.20351	Active		UniRef90_A0A177QF84|Y23TmD5IndAssemContig00962561|-|612	3.9959	0.5	0.912248	0.987462	2.99852	Post
UniRef90_A0A0H2RX78|Y23TmD1IndAssemContig00194473|+|1106	25.5066	1.06041	1.6886	0.999718	4.58818	Active		UniRef90_A0A0D7ALE8|Y23TmM1IndAssemContig01843947|-|45	25.3047	0.5	3.01932	1	5.66133	Active		UniRef90_A0A177T9Y7|TmDContig01262918|+|245	2.07457	0.5	0.514678	0.970211	2.05281	Post
UniRef90_A0A0H2RXH0|Y23TmD1IndAssemContig00350937|-|46	16.8859	0.5	2.23287	1	5.07774	Active		UniRef90_A0A0D7AN29|Y23TmM1IndAssemContig02015607|-|199	3.37677	0.5	1.21847	0.999369	2.75565	Active		UniRef90_A0A178DIF5|TmD3IndAssemContig0748035|+|54	2.00254	0.5	0.502833	0.970363	2.00183	Post
UniRef90_A0A0H2S634|Y23TmM1IndAssemContig01149236|-|40	11.5851	0.5	1.41524	0.999784	4.5342	Active		UniRef90_A0A0D7ANT9|TmD3IndAssemContig0045114|-|57	19.8037	0.5	1.74526	0.998851	5.3077	Active		UniRef90_A0A178DLM8|TmD1IndAssemContig0012209|+|302	67.8118	7.38233	0.958775	0.989564	3.19939	Post
UniRef90_A0A0H5BRT9|Y23TmD5IndAssemContig00480570|+|599	7.96857	0.5	1.51744	0.999848	3.99432	Active		UniRef90_A0A0D7ANT9|Y23NegIndAssemContig00450910|-|137	2.7576	0.5	0.669772	0.994731	2.46341	Active		UniRef90_A0A178DLM8|TmDContig01217934|+|551	222.129	20.4124	1.07605	0.985608	3.44388	Post
UniRef90_A0A0H5REM1|Y23TmD1IndAssemContig00296081|-|9189	8.63871	0.5	1.48005	0.999758	4.11082	Active		UniRef90_A0A0D7ANT9|Y23TmD2IndAssemContig00157108|-|350	34.1143	0.5	1.85074	0.999873	6.09231	Active		UniRef90_A0A178DLM8|Y23TmD1IndAssemContig00829350|+|267	64.7658	8.85723	0.92892	0.988439	2.87031	Post
UniRef90_A0A0H5RWL4|Y23TmD2IndAssemContig00905905|-|19	3.47059	0.5	0.734817	0.995547	2.79518	Active		UniRef90_A0A0D7ANT9|Y23TmM4IndAssemContig01636981|-|294	19.2551	2.20873	0.88019	0.998235	3.12396	Active		UniRef90_A0A178WWD4|Y23TmD1IndAssemContig01318752|+|839	8.67364	1.50421	0.685808	0.97635	2.52763	Post
UniRef90_A0A0J1D3G0|TmD1IndAssemContig0194582|-|981	5.95413	0.5	0.940629	0.998657	3.57389	Active		UniRef90_A0A0D7BBW7|Y23TmD1IndAssemContig00234029|-|10642	130.941	0.5	4.54809	1	8.03278	Active		UniRef90_A0A178Z285|TmD4IndAssemContig0243173|+|196	2.39828	0.5	0.56387	0.96943	2.262	Post
UniRef90_A0A0J1G4Z2|TmD1IndAssemContig0194582|-|1244	2.46329	0.5	0.621035	0.991619	2.30059	Active		UniRef90_A0A0D7BCU3|Y23TmM1IndAssemContig01987851|+|0	18.387	0.5	2.81588	1	5.20061	Active		UniRef90_A0A178Z367|TmD2IndAssemContig0835575|-|1	2.63552	0.5	0.596394	0.970373	2.39809	Post
UniRef90_A0A0J7B5G0|Y23TmM1IndAssemContig00080514|-|13	4.82575	0.5	1.60294	0.999992	3.27075	Active		UniRef90_A0A0D7BEW3|TmD1IndAssemContig0499621|+|768	2.81282	0.5	1.01019	0.99963	2.49202	Active		UniRef90_A0A178Z4A6|TmD1IndAssemContig0826050|+|1	2.1656	0.5	0.702561	0.977493	2.11476	Post
UniRef90_A0A0J8QUT3|Y23TmD1IndAssemContig00351846|+|1083	2.89037	0.5	0.791026	0.997563	2.53126	Active		UniRef90_A0A0D7BLN6|Y23TmM1IndAssemContig01659534|+|8	21.8838	0.5	2.23872	0.999812	5.45179	Active		UniRef90_A0A179FAN8|TmMContig02969195|+|654	3.80182	0.5	0.726584	0.978655	2.92669	Post
UniRef90_A0A0K3CPF9|TmM2IndAssemContig00686960|+|598	36.8713	0.989462	1.41326	0.999786	5.21971	Active		UniRef90_A0A0D7BPX2|Y23TmM1IndAssemContig00406563|+|88	8.60011	0.5	1.3293	0.999584	4.10435	Active		UniRef90_A0A179FAN9|TmDContig00411820|-|50	2.09991	0.5	0.518761	0.970117	2.07033	Post
UniRef90_A0A0K3CRI3|Y23TmD1IndAssemContig00090593|+|1117	9.63466	0.618869	1.14606	0.999737	3.96053	Active		UniRef90_A0A0D7BW11|Y23TmD1IndAssemContig00552795|+|32419	4.25881	0.537675	0.99759	0.999557	2.98564	Active		UniRef90_A0A179FAU0|TmD2IndAssemContig0705871|-|370	3.60108	0.5	0.706945	0.977757	2.84843	Post
UniRef90_A0A0K6FYM3|Y23TmD1IndAssemContig00151282|-|7376	3.4464	0.275136	0.983873	0.999014	3.64687	Active		UniRef90_A0A0D8X864|Y23TmD5IndAssemContig01078339|+|35	175.628	8.98399	1.61166	0.999434	4.28903	Active		UniRef90_A0A179GR06|TmD3IndAssemContig0680486|+|115	3.27712	0.5	0.673102	0.97541	2.71243	Post
UniRef90_A0A0K8WAZ4|Y23TmM1IndAssemContig00770785|-|127	9.1727	0.5	1.75455	0.99993	4.19735	Active		UniRef90_A0A0E4BP19|TmDContig00340754|-|1856	4.78114	0.5	1.05476	0.999683	3.25736	Active		UniRef90_A0A179IDU4|TmDContig01271244|-|8205	3.70957	0.5	0.717676	0.978316	2.89125	Post
UniRef90_A0A0L0C125|TmD2IndAssemContig0165741|+|2422	2.62623	0.485082	0.641449	0.99237	2.43669	Active		UniRef90_A0A0E9NBE8|TmD3IndAssemContig0182911|-|2	2.33611	0.5	0.527852	0.991631	2.22411	Active		UniRef90_A0A180FS67|TmD3IndAssemContig0713350|+|2441	2.79468	0.5	0.704405	0.977618	2.48269	Post
UniRef90_A0A0L0NTX7|Y23TmM1IndAssemContig01488136|+|639	2.51961	0.5	0.619553	0.991554	2.3332	Active		UniRef90_A0A0E9NBE8|TmD4IndAssemContig0114971|+|2495	4.74766	0.5	0.766538	0.997962	3.24722	Active		UniRef90_A0A182EX90|TmDContig00071881|+|930	3.37768	0.5	0.683912	0.976216	2.75603	Post
UniRef90_A0A0L6VR18|Y23TmM1IndAssemContig00953573|-|364	3.43481	0.5	0.730931	0.995396	2.78023	Active		UniRef90_A0A0E9NBE8|TmDContig01244886|+|1741	113.142	0.5	2.23672	0.999823	7.822	Active		UniRef90_A0A182LXF1|TmDContig01413413|+|2545	2.29913	0.5	0.549447	0.9694	2.20109	Post
UniRef90_A0A0L6W6W3|Y23TmD1IndAssemContig00450757|+|6832	18.804	0.5	2.48262	1	5.23297	Active		UniRef90_A0A0E9NBE8|Y23TmD2IndAssemContig00640038|+|365	74.2338	0.5	1.7992	0.999058	7.214	Active		UniRef90_A0A182V9G8|Y23TmD4IndAssemContig00935071|+|8529	2.20635	0.278351	0.735098	0.978909	2.98668	Post
UniRef90_A0A0L6W778|Y23TmD2IndAssemContig00073162|+|762	3027.08	0.982068	2.60097	1	11.5898	Active		UniRef90_A0A0E9NBE8|Y23TmD3IndAssemContig00249597|-|424	22.2951	1.08769	1.09925	0.999532	4.35738	Active		UniRef90_A0A194V3Y4|TmD1IndAssemContig0731167|+|2627	2.18034	0.5	0.531441	0.969781	2.12455	Post
UniRef90_A0A0L6W795|Y23TmD1IndAssemContig00413928|-|10961	10.1171	0.713334	1.53272	0.999915	3.82607	Active		UniRef90_A0A0E9NBE8|Y23TmM1IndAssemContig00503178|-|180	143.038	0.5	2.33869	0.9998	8.16026	Active		UniRef90_A0A194VCY5|TmDContig00748254|+|1184	2.57637	0.5	0.58853	0.970081	2.36534	Post
UniRef90_A0A0L6W7P4|Y23TmD1IndAssemContig00419978|-|13791	25.8148	0.588137	2.8879	1	5.4559	Active		UniRef90_A0A0E9NBM0|TmD3IndAssemContig0500452|-|80	471.672	0.5	3.42298	1	9.88164	Active		UniRef90_A0A194WC22|TmD1IndAssemContig0132397|-|18104	2.43333	0.434885	0.584176	0.969928	2.48423	Post
UniRef90_A0A0L6W7Q2|Y23TmD1IndAssemContig00635463|-|2803	9.46606	0.5	1.17891	0.999702	4.24276	Active		UniRef90_A0A0F2MJE5|Y23TmM1IndAssemContig00292352|-|654	18.0108	0.5	2.31548	0.999576	5.17079	Active		UniRef90_A0A194X2Y7|TmD1IndAssemContig0023181|+|585	2.76308	0.5	0.612848	0.971094	2.46628	Post
UniRef90_A0A0L6W8A1|Y23TmD1IndAssemContig00149193|-|19914	3.24397	0.391053	1.14363	0.999729	3.05232	Active		UniRef90_A0A0F7RY08|Y23TmM1IndAssemContig00400656|-|2	9.84767	0.5	1.55881	0.999518	4.29978	Active		UniRef90_A0A194X5H8|TmDContig00160607|+|0	4.2178	0.414607	0.858295	0.981784	3.34668	Post
UniRef90_A0A0L6W8I6|Y23TmD1IndAssemContig00012636|+|8038	4.51518	0.306927	1.1821	0.999694	3.87881	Active		UniRef90_A0A0F7S8N5|Y23TmM1IndAssemContig00226063|-|109	9.56621	0.5	1.90318	0.999999	4.25795	Active		UniRef90_A0A194X5X4|TmD1IndAssemContig0589113|-|1	4.3511	0.707542	0.753706	0.979413	2.62049	Post
UniRef90_A0A0L6W8R9|Y23TmD1IndAssemContig01304070|+|16348	14.6055	0.5	1.60309	0.999992	4.86844	Active		UniRef90_A0A0F7SHG0|Y23TmD1IndAssemContig00819790|+|4871	2.20991	0.5	0.823061	0.998123	2.14399	Active		UniRef90_A0A194X8Y1|TmD1IndAssemContig0705982|-|212	2.09991	0.5	0.518761	0.970117	2.07033	Post
UniRef90_A0A0L6W8S2|TmD1IndAssemContig0826125|+|90	2.14452	0.5	0.655833	0.992712	2.10065	Active		UniRef90_A0A0F9X3I1|TmD1IndAssemContig0202494|-|11598	2.01778	0.5	0.490326	0.990503	2.01277	Active		UniRef90_A0A194XBJ6|TmD2IndAssemContig0596650|+|2	21.4398	0.5	1.36243	0.988269	5.42222	Post
UniRef90_A0A0L6W914|Y23TmD1IndAssemContig00409905|-|3734	15.3464	0.400322	2.52431	1	5.2606	Active		UniRef90_A0A0G4L6J0|Y23TmD1IndAssemContig00605590|+|3026	2.49441	0.5	0.700299	0.995634	2.3187	Active		UniRef90_A0A194XE77|TmD1IndAssemContig0435023|-|6322	4.16079	0.534851	0.742838	0.979115	2.95965	Post
UniRef90_A0A0L6W971|TmD1IndAssemContig0233282|-|9290	10.8151	0.551262	1.54893	0.999963	4.29417	Active		UniRef90_A0A0G4LUV3|Y23TmD2IndAssemContig00528873|-|336	3.43481	0.5	0.66468	0.994597	2.78023	Active		UniRef90_A0A194XEA2|TmD1IndAssemContig0197722|-|102	2.26808	0.5	0.54482	0.96947	2.18147	Post
UniRef90_A0A0L6W9L6|Y23TmD1IndAssemContig00502474|+|4037	17.3289	0.5	2.16821	0.999989	5.11511	Active		UniRef90_A0A0G4M1M3|Y23TmM1IndAssemContig01933799|+|58	8.48521	0.5	1.95881	0.99995	4.08495	Active		UniRef90_A0A194XEG6|Y23TmD3IndAssemContig00922534|+|550	2.59576	0.5	0.591124	0.970175	2.37616	Post
UniRef90_A0A0L6W9S2|Y23TmM1IndAssemContig00091024|+|141	21.353	0.5	2.34871	0.999688	5.41637	Active		UniRef90_A0A0G4MAB0|TmD1IndAssemContig0641113|-|315	2.2767	0.5	0.528666	0.991657	2.18694	Active		UniRef90_A0A194XGA3|TmD1IndAssemContig0755530|-|0	25.9867	1.24601	2.22886	0.962792	4.38238	Post
UniRef90_A0A0L6W9T3|Y23TmM1IndAssemContig00565588|+|2	6.93589	0.5	1.07016	0.999347	3.79408	Active		UniRef90_A0A0G4MQM1|Y23TmD1IndAssemContig00001208|-|128	16.666	0.5	2.75825	0.999926	5.05884	Active		UniRef90_A0A194XMK7|TmD3IndAssemContig0327298|+|1	3.568	0.5	1.05013	0.989102	2.83511	Post
UniRef90_A0A0L6WA42|Y23TmD1IndAssemContig00095416|-|2997	51.7947	0.564868	2.78654	1	6.51875	Active		UniRef90_A0A0H2QY93|Y23TmM1IndAssemContig00445452|-|49	4.78415	0.5	1.39797	0.999838	3.25826	Active		UniRef90_A0A194XMP5|TmDContig01227847|+|320	14.4326	0.54897	1.18385	0.980049	4.71646	Post
UniRef90_A0A0L6WA65|TmD1IndAssemContig0598660|+|256	5.5751	0.5	1.63517	0.999949	3.479	Active		UniRef90_A0A0H2R153|Y23TmD1IndAssemContig00201495|+|19074	10.9109	0.5	1.95167	0.99997	4.4477	Active		UniRef90_A0A194XTM0|TmD1IndAssemContig0800850|-|60	3.0839	0.5	0.65149	0.973697	2.62476	Post
UniRef90_A0A0L6WB41|Y23TmM1IndAssemContig02026166|-|15	3.91748	0.572497	0.967415	0.998882	2.77459	Active		UniRef90_A0A0H2R6P6|TmD1IndAssemContig0360514|-|61	2.27667	0.5	0.528662	0.991656	2.18693	Active		UniRef90_A0A197K763|Y23TmD5IndAssemContig00294360|+|2318	119.214	2.41052	1.3507	0.987471	5.62806	Post
UniRef90_A0A0L6WB91|Y23TmD1IndAssemContig00043629|-|2012	1.63623	0.335284	0.685247	0.993545	2.28692	Active		UniRef90_A0A0H2RRT6|TmD2IndAssemContig0495516|+|2	6.66104	0.5	1.37009	0.999743	3.73575	Active		UniRef90_A0A1A0DNL8|TmDContig00445364|+|338	5.08915	0.5	1.20915	0.983205	3.34743	Post
UniRef90_A0A0L6WBF8|Y23TmM1IndAssemContig00076139|-|2	7.53658	0.5	2.08874	0.99947	3.91391	Active		UniRef90_A0A0H2RRT6|TmDContig00104293|+|2	4.43537	0.5	1.19184	0.999278	3.14905	Active		UniRef90_A0A1A0TV20|TmMContig00617308|+|14345	28.7571	2.86245	1.15092	0.97833	3.32859	Post
UniRef90_A0A0L6WBH2|Y23TmD1IndAssemContig00216213|+|34953	33.4958	7.34657	1.26282	0.999585	2.18884	Active		UniRef90_A0A0H2RX78|Y23TmD1IndAssemContig00194473|+|1106	25.5066	0.5	1.99435	0.999793	5.6728	Active		UniRef90_A0A1A1Z336|Y23TmD4IndAssemContig00173573|+|41125	2.12661	0.5	0.523017	0.970015	2.08855	Post
UniRef90_A0A0L6WBI1|Y23TmD1IndAssemContig00370303|-|1100	17.1288	0.5	2.18444	0.999997	5.09835	Active		UniRef90_A0A0H2RXH0|Y23TmD1IndAssemContig00350937|-|46	16.8859	0.5	1.98725	0.999861	5.07774	Active		UniRef90_A0A1A2EU19|Y23TmM1IndAssemContig01418167|+|2031	30.8837	2.73158	0.996799	0.990681	3.49904	Post
UniRef90_A0A0L6WBV4|Y23TmD1IndAssemContig00193319|+|527	9.92696	0.5	2.30082	0.999785	4.31135	Active		UniRef90_A0A0H2S634|Y23TmM1IndAssemContig01149236|-|40	11.5851	0.5	1.29951	0.999671	4.5342	Active		UniRef90_A0A1A2GCB1|TmMContig00210806|-|8628	3.0839	0.639398	0.567572	0.96949	2.26997	Post
UniRef90_A0A0L6WBY5|Y23TmM1IndAssemContig00737586|+|51	18.4265	3.02781	1.1759	0.999708	2.60544	Active		UniRef90_A0A0H5REM1|Y23TmD1IndAssemContig00296081|-|9189	8.63871	0.5	1.33014	0.999582	4.11082	Active		UniRef90_A0A1A2GMX1|TmDContig00368523|-|13785	8.36994	0.760113	0.890014	0.985295	3.46093	Post
UniRef90_A0A0L6WBZ9|Y23TmD1IndAssemContig00193319|-|5971	96.8282	7.12849	4.29099	1	3.76376	Active		UniRef90_A0A0H5RWL4|Y23TmD2IndAssemContig00905905|-|19	3.47059	0.5	0.668225	0.99469	2.79518	Active		UniRef90_A0A1A2HAI4|Y23TmM4IndAssemContig01356748|+|188	97.7274	15.4524	3.15769	1	2.66093	Post
UniRef90_A0A0L6WC47|Y23TmD1IndAssemContig00167315|-|47122	3.07053	0.355333	1.04812	0.999308	3.11124	Active		UniRef90_A0A0J1D3G0|TmD1IndAssemContig0194582|-|981	5.95413	0.5	0.860558	0.998111	3.57389	Active		UniRef90_A0A1A2HAT5|TmMContig02062304|+|556	3.34752	0.601712	0.618964	0.97141	2.47595	Post
UniRef90_A0A0L6WCR0|Y23TmD1IndAssemContig00116243|-|451	5.21606	0.443669	1.3827	0.999815	3.55541	Active		UniRef90_A0A0J7B5G0|Y23TmM1IndAssemContig00080514|-|13	4.82575	0.5	1.41676	0.999897	3.27075	Active		UniRef90_A0A1A2Z8N0|TmMContig00585644|-|8412	26.0735	4.39795	1.58548	0.993429	2.56768	Post
UniRef90_A0A0L6WCU9|Y23TmM1IndAssemContig00838249|-|835	21.3434	0.5	2.66644	1	5.41572	Active		UniRef90_A0A0J8QUT3|Y23TmD1IndAssemContig00351846|+|1083	2.89037	0.5	0.717657	0.996185	2.53126	Active		UniRef90_A0A1A3D3W6|TmDContig00368523|-|16988	2.80483	0.654554	0.648368	0.973449	2.09933	Post
UniRef90_A0A0L6WD95|Y23TmD1IndAssemContig00585297|-|61916	14.2462	0.5	3.14057	1	4.83251	Active		UniRef90_A0A0K2VL71|Y23TmM2IndAssemContig00248263|+|348	2.40311	0.5	0.546042	0.992213	2.2649	Active		UniRef90_A0A1A3DBU5|TmMContig01277220|-|1557	8.72005	0.297934	1.18211	0.979864	4.87127	Post
UniRef90_A0A0L6WDG6|Y23TmD1IndAssemContig00773442|-|77	2.27408	0.5	0.579544	0.989275	2.18528	Active		UniRef90_A0A0K3CPF9|TmM2IndAssemContig00686960|+|598	36.8713	0.5	1.61776	0.999384	6.20443	Active		UniRef90_A0A1A3DWS8|TmDContig00362648|-|0	8.45947	1.81563	0.908678	0.98719	2.2201	Post
UniRef90_A0A0L6WE30|TmDContig00848143|+|12846	3.04125	0.5	1.03429	0.999296	2.60466	Active		UniRef90_A0A0K3CW90|TmDContig00416895|-|29615	27.4531	4.82191	0.912635	0.998438	2.50929	Active		UniRef90_A0A1A3ETR7|TmD1IndAssemContig0549930|+|180	2.31979	0.5	0.552496	0.969392	2.21399	Post
UniRef90_A0A0L6WE75|Y23TmD1IndAssemContig01092793|+|2083	9.37387	0.748005	1.66273	0.999808	3.64753	Active		UniRef90_A0A0K6FYM3|Y23TmD1IndAssemContig00151282|-|7376	3.4464	0.5	1.00752	0.999615	2.78509	Active		UniRef90_A0A1A3HVL6|TmD3IndAssemContig0141358|-|2655	8.03911	1.62468	0.879941	0.984059	2.30688	Post
UniRef90_A0A0L6WE90|Y23TmD1IndAssemContig00333205|+|3522	8.75061	0.500422	2.09263	0.999515	4.12817	Active		UniRef90_A0A0K8WAZ4|Y23TmM1IndAssemContig00770785|-|127	9.1727	0.5	1.55249	0.999508	4.19735	Active		UniRef90_A0A1A3PI75|Y23TmM1IndAssemContig00756927|-|4210	6.84289	1.1243	0.715324	0.978198	2.60558	Post
UniRef90_A0A0L6WEG5|TmD2IndAssemContig0128591|-|33903	2.30786	0.327467	0.853335	0.998517	2.81713	Active		UniRef90_A0A0L0NTX7|Y23TmM1IndAssemContig01488136|+|639	2.51961	0.5	0.564098	0.992803	2.3332	Active		UniRef90_A0A1A3PW59|TmMContig00857023|-|16990	4.51972	0.722047	0.768726	0.98006	2.64607	Post
UniRef90_A0A0L6WEH3|Y23TmD1IndAssemContig00154012|+|11855	3.82727	0.5	1.39445	0.999804	2.93632	Active		UniRef90_A0A0L6VR18|Y23TmM1IndAssemContig00953573|-|364	3.43481	0.5	0.66468	0.994597	2.78023	Active		UniRef90_A0A1A3QH37|TmMContig01201649|+|2672	16.7759	1.01656	1.06562	0.987049	4.04462	Post
UniRef90_A0A0L6WEH9|Y23TmD1IndAssemContig00300881|-|50519	25.8756	0.5	2.73771	1	5.69352	Active		UniRef90_A0A0L6W6W3|Y23TmD1IndAssemContig00450757|+|6832	18.804	0.5	2.18814	0.999997	5.23297	Active		UniRef90_A0A1A3QTS1|TmDContig00362648|-|25713	13.8705	2.40274	0.787234	0.981101	2.52927	Post
UniRef90_A0A0L6WEQ1|Y23TmD1IndAssemContig00278841|-|44456	4.54249	0.0982416	2.09106	0.999497	5.531	Active		UniRef90_A0A0L6W778|Y23TmD2IndAssemContig00073162|+|762	3027.08	0.5	2.89838	1	12.5637	Active		UniRef90_A0A1A3QVA2|TmDContig00362648|+|32865	30.2298	3.22477	1.28407	0.989276	3.2287	Post
UniRef90_A0A0L6WFJ7|Y23TmM1IndAssemContig01294042|-|790	54.4071	0.5	4.73653	1	6.76572	Active		UniRef90_A0A0L6W795|Y23TmD1IndAssemContig00413928|-|10961	10.1171	0.5	1.5891	0.999565	4.33872	Active		UniRef90_A0A1A3SIW8|Y23NegIndAssemContig00960483|-|240	15.9954	1.45732	1.42955	0.982672	3.45627	Post
UniRef90_A0A0L6WFR0|Y23TmD1IndAssemContig00260331|+|17411	11.2728	0.5	1.96244	0.99999	4.49477	Active		UniRef90_A0A0L6W7P4|Y23TmD1IndAssemContig00419978|-|13791	25.8148	0.5	2.65551	0.99916	5.69013	Active		UniRef90_A0A1A3T5T4|TmMContig00857023|-|11482	25.5691	1.24819	1.62853	0.982315	4.3565	Post
UniRef90_A0A0L6WFX5|Y23TmD1IndAssemContig00209785|-|35145	18.9135	1.32399	1.77033	0.999957	3.83645	Active		UniRef90_A0A0L6W7Q2|Y23TmD1IndAssemContig00635463|-|2803	9.46606	0.5	1.087	0.999585	4.24276	Active		UniRef90_A0A1A8LM36|Y23TmD1IndAssemContig01096851|+|5	2.49035	0.5	0.982361	0.990234	2.31635	Post
UniRef90_A0A0L6WG27|TmD2IndAssemContig0439489|+|2	10.3297	0.5	1.95302	0.999992	4.36873	Active		UniRef90_A0A0L6W8A1|Y23TmD1IndAssemContig00149193|-|19914	3.24397	0.521186	1.03872	0.999712	2.63789	Active		UniRef90_A0A1A8XZT8|TmM4IndAssemContig00022540|+|247	2.73939	0.5	1.04996	0.989121	2.45385	Post
UniRef90_A0A0L6WG73|Y23TmD1IndAssemContig00659986|-|1544	1.38131	0.105029	1.284	0.99965	3.71717	Active		UniRef90_A0A0L6W8I6|Y23TmD1IndAssemContig00012636|+|8038	4.51518	0.5	1.14921	0.99942	3.17478	Active		UniRef90_A0A1A8XZU9|TmD1IndAssemContig0403362|-|1444	8.0692	1.15379	0.719308	0.978377	2.80605	Post
UniRef90_A0A0L6WGJ3|TmD1IndAssemContig0302449|-|78336	7.56076	0.5	1.61989	0.999986	3.91853	Active		UniRef90_A0A0L6W8R9|Y23TmD1IndAssemContig01304070|+|16348	14.6055	0.5	1.47515	0.99933	4.86844	Active		UniRef90_A0A1A9N0V4|TmD1IndAssemContig0443566|+|2963	8.35471	0.675015	0.925479	0.988273	3.6296	Post
UniRef90_A0A0L6WGR5|Y23TmD1IndAssemContig00723481|-|5424	7.12848	0.337055	1.62365	0.999984	4.40254	Active		UniRef90_A0A0L6W8S2|TmD1IndAssemContig0826125|+|90	2.14452	0.5	0.59858	0.993759	2.10065	Active		UniRef90_A0A1A9NNV5|TmMContig00956299|-|1380	2.05198	0.444111	0.771534	0.980216	2.20802	Post
UniRef90_A0A0L6WGW6|Y23TmD1IndAssemContig00315215|-|9625	10.9707	0.312251	1.79918	0.999959	5.13481	Active		UniRef90_A0A0L6W914|Y23TmD1IndAssemContig00409905|-|3734	15.3464	0.5	2.25118	0.99973	4.93983	Active		UniRef90_A0A1A9ZMB7|TmD1IndAssemContig0889065|-|11813	2.2454	0.5	0.910718	0.987364	2.16697	Post
UniRef90_A0A0L6WGX9|Y23TmD1IndAssemContig00315414|-|21783	6.4376	0.517806	1.30388	0.999622	3.63604	Active		UniRef90_A0A0L6W971|TmD1IndAssemContig0233282|-|9290	10.8151	0.5	1.43954	0.999671	4.43498	Active		UniRef90_A0A1B1MFX3|TmD4IndAssemContig0045485|+|33	2.71654	0.5	0.606923	0.97081	2.44177	Post
UniRef90_A0A0L6WH09|Y23TmD1IndAssemContig00862017|+|25319	2.72159	0.5	1.1616	0.999742	2.44445	Active		UniRef90_A0A0L6W9L6|Y23TmD1IndAssemContig00502474|+|4037	17.3289	0.5	1.94291	0.999995	5.11511	Active		UniRef90_A0A1B1UFS9|TmD2IndAssemContig0181016|-|219	45.9455	7.13022	0.795507	0.981449	2.6879	Post
UniRef90_A0A0L6WH20|Y23TmD1IndAssemContig00239991|-|46901	10.6362	0.5	1.74087	0.999831	4.41091	Active		UniRef90_A0A0L6W9S2|Y23TmM1IndAssemContig00091024|+|141	21.353	0.5	2.11367	0.999934	5.41637	Active		UniRef90_A0A1B1ZRP8|TmDContig00218430|+|2956	2.76308	0.5	0.612848	0.971094	2.46628	Post
UniRef90_A0A0L6WI75|Y23TmD1IndAssemContig00269699|-|2725	4.26391	0.5	0.7848	0.997363	3.09218	Active		UniRef90_A0A0L6W9T3|Y23TmM1IndAssemContig00565588|+|2	6.93589	0.5	0.977651	0.999351	3.79408	Active		UniRef90_A0A1B1ZRP8|TmMContig00681066|-|2144	2.50751	0.5	0.579175	0.969773	2.32626	Post
UniRef90_A0A0L6WIB5|TmD1IndAssemContig0129298|+|47508	6.57587	0.344217	1.6285	0.999982	4.25579	Active		UniRef90_A0A0L6WA42|Y23TmD1IndAssemContig00095416|-|2997	51.7947	0.5	2.6774	0.999003	6.69473	Active		UniRef90_A0A1B2YNN2|TmMContig02222518|+|6	2.6717	0.5	0.601129	0.970564	2.41776	Post
UniRef90_A0A0L6WIL3|Y23TmD1IndAssemContig00315414|-|18287	13.8579	0.480936	2.25208	0.999979	4.84872	Active		UniRef90_A0A0L6WA65|TmD1IndAssemContig0598660|+|256	5.5751	1.14647	0.738221	0.996916	2.2818	Active		UniRef90_A0A1B2YXC3|Y23TmD1IndAssemContig00436684|+|91	24.8196	0.960745	1.18723	0.98041	4.69118	Post
UniRef90_A0A0L6WIM0|TmD2IndAssemContig0067576|+|0	56.5443	0.5	3.38872	1	6.82131	Active		UniRef90_A0A0L6WB41|Y23TmM1IndAssemContig02026166|-|15	3.91748	0.5	0.933089	0.998564	2.96993	Active		UniRef90_A0A1B2Z6N4|Y23TmM4IndAssemContig00842711|-|44	11.706	0.5	1.14573	0.978569	4.54918	Post
UniRef90_A0A0L6WIT9|Y23TmD1IndAssemContig00028500|+|21104	4.90493	0.5	1.24118	0.999514	3.29423	Active		UniRef90_A0A0L6WBF8|Y23TmM1IndAssemContig00076139|-|2	7.53658	0.5	1.79921	0.999059	3.91391	Active		UniRef90_A0A1B4XH17|Y23TmD3IndAssemContig00548724|-|5068	7.51001	0.403473	1.0284	0.990874	4.21827	Post
UniRef90_A0A0L6WJ92|Y23TmD1IndAssemContig00063822|+|18771	5.19588	0.5	1.43524	0.999765	3.37737	Active		UniRef90_A0A0L6WBH2|Y23TmD1IndAssemContig00216213|+|34953	33.4958	0.5	2.876	1	6.06591	Active		UniRef90_A0A1B5L2B1|TmDContig00087639|-|808	2.15276	0.5	0.52714	0.969904	2.10619	Post
UniRef90_A0A0L6WJE8|Y23TmD1IndAssemContig00758699|-|1356	2.10076	0.5	0.804675	0.998005	2.07091	Active		UniRef90_A0A0L6WBI1|Y23TmD1IndAssemContig00370303|-|1100	17.1288	0.5	1.95334	0.999965	5.09835	Active		UniRef90_A0A1B7MPU7|TmD1IndAssemContig0870429|+|835	5.57773	0.5	0.868122	0.982677	3.47968	Post
UniRef90_A0A0L6WJG6|Y23TmD1IndAssemContig00758699|+|26861	4.58223	0.494023	1.5263	0.999887	3.2134	Active		UniRef90_A0A0L6WBV4|Y23TmD1IndAssemContig00193319|+|527	9.92696	0.603632	1.71884	0.999131	4.03961	Active		UniRef90_A0A1B7NJ70|TmD5IndAssemContig0162071|-|1	8.0692	0.530067	0.989537	0.990457	3.92818	Post
UniRef90_A0A0L6WJR0|Y23TmD1IndAssemContig00100156|-|4201	18.3029	0.5	1.5165	0.999844	5.194	Active		UniRef90_A0A0L6WBY5|Y23TmM1IndAssemContig00737586|+|51	18.4265	0.5	2.09807	0.999813	5.20371	Active		UniRef90_A0A1B7NS58|Y23TmD4IndAssemContig00989203|-|471	3.24459	0.5	0.669543	0.97515	2.69803	Post
UniRef90_A0A0L6WJX2|Y23TmD1IndAssemContig00151838|+|4161	11.397	0.455061	1.71405	0.999651	4.64645	Active		UniRef90_A0A0L6WBZ9|Y23TmD1IndAssemContig00193319|-|5971	96.8282	0.5	6.82396	1	7.59736	Active		UniRef90_A0A1B7NSJ4|TmD3IndAssemContig0732774|+|314	3.0839	0.5	0.65149	0.973697	2.62476	Post
UniRef90_A0A0L6WKI7|Y23TmD1IndAssemContig00151838|-|1436	9.3975	0.415626	1.8802	0.999923	4.49892	Active		UniRef90_A0A0L6WC47|Y23TmD1IndAssemContig00167315|-|47122	3.07053	0.441645	1.01107	0.999636	2.79753	Active		UniRef90_A0A1B7NUU4|TmD1IndAssemContig0535236|+|362	75.2618	12.4819	1.26867	0.989321	2.59209	Post
UniRef90_A0A0L6WKM6|Y23TmD1IndAssemContig01179197|+|55726	40.9422	0.310575	4.36323	1	7.0425	Active		UniRef90_A0A0L6WCR0|Y23TmD1IndAssemContig00116243|-|451	5.21606	0.5	1.20443	0.999258	3.38296	Active		UniRef90_A0A1B7NUY5|Y23TmD5IndAssemContig00985781|+|219	2.44915	0.5	0.571071	0.969548	2.29228	Post
UniRef90_A0A0L6WKN2|Y23TmM1IndAssemContig01301188|-|6	2.46711	0.5	0.877615	0.998582	2.30282	Active		UniRef90_A0A0L6WCU9|Y23TmM1IndAssemContig00838249|-|835	21.3434	0.5	2.34445	0.999826	5.41572	Active		UniRef90_A0A1B7NWJ4|TmDContig00983987|+|38	2.81141	0.5	0.618911	0.971407	2.49129	Post
UniRef90_A0A0L6WKQ1|Y23TmM1IndAssemContig01874708|-|202	38.6296	0.5	2.63381	1	6.27164	Active		UniRef90_A0A0L6WD95|Y23TmD1IndAssemContig00585297|-|61916	14.2462	0.5	2.5539	0.999325	4.83251	Active		UniRef90_A0A1B7P2P7|TmD3IndAssemContig0200099|-|1	2.11418	0.5	0.521042	0.970063	2.0801	Post
UniRef90_A0A0L6WKR9|Y23TmD1IndAssemContig00431236|+|27851	18.2599	0.260039	2.65863	1	6.13381	Active		UniRef90_A0A0L6WDG6|Y23TmD1IndAssemContig00773442|-|77	2.27408	0.5	0.528297	0.991645	2.18528	Active		UniRef90_A0A1B7P2W1|Y23TmD4IndAssemContig00808761|+|256	2.00558	0.5	0.661594	0.974507	2.00402	Post
UniRef90_A0A0L6WKV5|TmD1IndAssemContig0669621|+|989	5.04822	0.166308	1.59628	0.999995	4.92385	Active		UniRef90_A0A0L6WE30|TmDContig00848143|+|12846	3.04125	0.5	0.934866	0.998575	2.60466	Active		UniRef90_A0A1B7P642|TmD1IndAssemContig0724028|+|408	2.28979	0.5	0.548061	0.969403	2.19522	Post
UniRef90_A0A0L6WL28|Y23TmM1IndAssemContig01922630|+|56	61.0836	0.5	2.58851	1	6.93271	Active		UniRef90_A0A0L6WE75|Y23TmD1IndAssemContig01092793|+|2083	9.37387	0.728726	1.41823	0.999902	3.6852	Active		UniRef90_A0A1B7P7Q4|TmDContig01360378|+|190	2.15276	0.5	0.52714	0.969904	2.10619	Post
UniRef90_A0A0L6WL91|Y23TmD1IndAssemContig00092783|-|13539	96.2795	0.5	7.56572	1	7.58916	Active		UniRef90_A0A0L6WE90|Y23TmD1IndAssemContig00333205|+|3522	8.75061	0.57097	1.66265	0.999133	3.93789	Active		UniRef90_A0A1B7P8Y9|TmD2IndAssemContig0474733|-|3	3.66521	0.5	0.713323	0.97809	2.8739	Post
UniRef90_A0A0L6WLE2|Y23TmD1IndAssemContig00701033|-|55393	5.82235	0.5	1.8206	0.999918	3.5416	Active		UniRef90_A0A0L6WEG5|TmD2IndAssemContig0128591|-|33903	2.30786	0.5	0.819818	0.998129	2.20655	Active		UniRef90_A0A1B7SBL5|TmM2IndAssemContig00515856|-|67	2.83249	0.666247	0.52201	0.970039	2.08794	Post
UniRef90_A0A0L6WLF5|Y23TmM1IndAssemContig01085462|-|210	2.2761	0.470502	0.907666	0.998625	2.27429	Active		UniRef90_A0A0L6WEH3|Y23TmD1IndAssemContig00154012|+|11855	3.82727	0.5	1.24643	0.999589	2.93632	Active		UniRef90_A0A1B8AD39|TmDContig00075875|+|1397	2.76308	0.5	0.612848	0.971094	2.46628	Post
UniRef90_A0A0L6WLN0|Y23TmM1IndAssemContig00233209|-|50	53.6045	0.5	2.29059	0.999856	6.74428	Active		UniRef90_A0A0L6WEH9|Y23TmD1IndAssemContig00300881|-|50519	25.8756	0.5	2.43884	0.999999	5.69352	Active		UniRef90_A0A1B8BVL4|TmM5IndAssemContig00514919|+|30	2.20873	0.5	0.53582	0.969651	2.14321	Post
UniRef90_A0A0L6WM62|Y23TmD1IndAssemContig01025957|+|14953	7.24357	0.312581	1.58141	0.999995	4.5344	Active		UniRef90_A0A0L6WEQ1|Y23TmD1IndAssemContig00278841|-|44456	4.54249	0.360351	1.18488	0.999306	3.65601	Active		UniRef90_A0A1B8BWA8|TmD1IndAssemContig0269635|+|201	2.80901	0.5	0.618612	0.971392	2.49006	Post
UniRef90_A0A0L6WM67|Y23TmD1IndAssemContig00901518|-|8277	4.17869	0.540503	1.03729	0.999298	2.95068	Active		UniRef90_A0A0L6WFJ7|Y23TmD2IndAssemContig00112001|-|576	2.24055	0.5	0.580173	0.993345	2.16385	Active		UniRef90_A0A1B8BWN8|TmD1IndAssemContig0865226|+|2	2.33115	0.5	0.554162	0.969387	2.22104	Post
UniRef90_A0A0L6WMG1|Y23TmD1IndAssemContig00113969|+|3792	37.8497	0.5	2.25031	0.999981	6.24221	Active		UniRef90_A0A0L6WFJ7|Y23TmM1IndAssemContig01294042|-|790	54.4071	0.5	4.018	1	6.76572	Active		UniRef90_A0A1B8BWY4|TmDContig00885677|-|3343	2.04432	0.5	0.847272	0.981231	2.03162	Post
UniRef90_A0A0L6WML5|TmD1IndAssemContig0386087|+|40937	5.25364	0.5	1.69989	0.999688	3.39332	Active		UniRef90_A0A0L6WFR0|Y23TmD1IndAssemContig00260331|+|17411	11.2728	0.5	1.73064	0.999062	4.49477	Active		UniRef90_A0A1B8BZ51|TmDContig00140470|+|1238	3.10793	0.5	0.739099	0.979016	2.63595	Post
UniRef90_A0A0L6WML5|Y23TmD1IndAssemContig00701033|+|40834	5.66763	0.5	1.66933	0.999773	3.50275	Active		UniRef90_A0A0L6WFX5|Y23TmD1IndAssemContig00209785|-|35145	18.9135	0.567884	2.09415	0.999783	5.05767	Active		UniRef90_A0A1B8BZ71|TmD1IndAssemContig0243379|-|3589	2.73939	0.5	1.04996	0.989121	2.45385	Post
UniRef90_A0A0L6WMV2|Y23TmD1IndAssemContig00199557|+|4324	3.86713	0.534218	0.828385	0.998295	2.85576	Active		UniRef90_A0A0L6WG27|TmD2IndAssemContig0439489|+|2	10.3297	0.5	1.71474	0.999124	4.36873	Active		UniRef90_A0A1B8C1K8|TmD1IndAssemContig0088840|-|3222	1.51731	0.331239	0.504954	0.970343	2.19557	Post
UniRef90_A0A0L6WMV7|Y23TmM1IndAssemContig01622457|+|771	3.76249	0.506742	1.12253	0.999657	2.89236	Active		UniRef90_A0A0L6WGJ3|TmD1IndAssemContig0302449|-|78336	7.56076	0.5	1.43431	0.999735	3.91853	Active		UniRef90_A0A1B8C1W9|TmDContig00098328|+|2054	3.91473	0.5	1.04265	0.989941	2.96891	Post
UniRef90_A0A0L6WN00|TmD1IndAssemContig0038420|+|11153	4.81164	0.5	1.62598	0.999983	3.26653	Active		UniRef90_A0A0L6WGR5|Y23TmD1IndAssemContig00723481|-|5424	7.12848	0.5	1.66119	0.999138	3.83359	Active		UniRef90_A0A1B8C577|TmM5IndAssemContig00003037|+|70	2.38109	0.5	0.561407	0.969392	2.25162	Post
UniRef90_A0A0L6WN90|Y23TmD1IndAssemContig00617872|+|14785	57.7833	0.361203	5.6529	1	7.3217	Active		UniRef90_A0A0L6WGW6|Y23TmD1IndAssemContig00315215|-|9625	10.9707	0.5	1.75158	0.998758	4.45558	Active		UniRef90_A0A1B8C8D7|TmD1IndAssemContig0412483|-|78	8.37585	0.5	1.0209	0.991055	4.06624	Post
UniRef90_A0A0L6WND2|Y23TmM1IndAssemContig01943614|-|54	28.1123	0.5	2.41524	0.99998	5.81313	Active		UniRef90_A0A0L6WGX9|Y23TmD1IndAssemContig00315414|-|21783	6.4376	1.41326	0.651839	0.994265	2.1875	Active		UniRef90_A0A1B8CBX8|TmD1IndAssemContig0801021|-|467	6.41404	0.349971	0.967503	0.989808	4.19592	Post
UniRef90_A0A0L6WNM7|Y23TmD1IndAssemContig00617872|-|780	184.651	0.5	14.1999	1	8.52865	Active		UniRef90_A0A0L6WH09|Y23TmD1IndAssemContig00862017|+|25319	2.72159	0.5	1.05369	0.999685	2.44445	Active		UniRef90_A0A1B8CCI5|TmD1IndAssemContig0388164|+|3620	2.39828	0.5	0.56387	0.96943	2.262	Post
UniRef90_A0A0L6WNS8|Y23TmD2IndAssemContig00505328|-|307	2.26146	0.5	0.577548	0.989093	2.17725	Active		UniRef90_A0A0L6WH20|Y23TmD1IndAssemContig00239991|-|46901	10.6362	0.5	1.55446	0.999511	4.41091	Active		UniRef90_A0A1B8CJX6|TmDContig00111865|-|2	2.82893	0.633281	0.648654	0.973471	2.15934	Post
UniRef90_A0A0L6WPX4|Y23TmD1IndAssemContig00612213|+|10897	5.69366	0.5	1.39965	0.999799	3.50936	Active		UniRef90_A0A0L6WHH6|Y23TmD1IndAssemContig00124299|-|714	2.33774	0.5	0.895437	0.998331	2.22512	Active		UniRef90_A0A1B8CKK2|TmD1IndAssemContig0818496|+|1026	3.37768	0.5	0.683912	0.976216	2.75603	Post
UniRef90_A0A0L6WQD1|Y23TmM1IndAssemContig00480114|+|495	20.4995	0.5	1.60081	0.999993	5.35751	Active		UniRef90_A0A0L6WI75|Y23TmD1IndAssemContig00269699|-|2725	4.26391	0.5	0.715578	0.996118	3.09218	Active		UniRef90_A0A1B8CN09|TmD1IndAssemContig0561116|-|95	2.23796	0.5	0.540279	0.969563	2.16218	Post
UniRef90_A0A0L6WQG5|Y23TmD1IndAssemContig00136349|+|49449	50.49	0.5	3.13982	1	6.65793	Active		UniRef90_A0A0L6WIB5|TmD1IndAssemContig0129298|+|47508	6.57587	0.34057	1.38121	0.999787	4.27116	Active		UniRef90_A0A1B8CPS7|TmD1IndAssemContig0564370|+|5747	2.12596	0.5	0.522914	0.970018	2.08812	Post
UniRef90_A0A0L6WQU7|TmD2IndAssemContig0401183|+|3	2.77955	0.5	0.965294	0.998864	2.47485	Active		UniRef90_A0A0L6WIL3|Y23TmD1IndAssemContig00315414|-|18287	13.8579	0.5	1.96025	0.999945	4.79263	Active		UniRef90_A0A1B8CR26|TmD1IndAssemContig0199870|+|181	2.83723	0.583609	0.570296	0.969535	2.28141	Post
UniRef90_A0A0L6WQX0|Y23TmD1IndAssemContig00378247|+|975	4.38064	0.401567	1.09728	0.99953	3.44743	Active		UniRef90_A0A0L6WIM0|TmD2IndAssemContig0067576|+|0	56.5443	0.5	3.11687	1	6.82131	Active		UniRef90_A0A1B8CRT2|TmD1IndAssemContig0817367|-|207	2.4335	0.5	0.568869	0.969511	2.28303	Post
UniRef90_A0A0L6WQZ2|Y23TmD1IndAssemContig00258724|+|1571	2.49089	0.5	0.765663	0.996753	2.31666	Active		UniRef90_A0A0L6WIT9|Y23TmD1IndAssemContig00028500|+|21104	4.90493	0.5	1.11063	0.999483	3.29423	Active		UniRef90_A0A1B8CU92|TmD1IndAssemContig0877914|-|1895	4.62725	0.950543	0.574936	0.969646	2.28333	Post
UniRef90_A0A0L6WR12|Y23TmD1IndAssemContig00590388|+|5988	8.55739	0.5	2.10704	0.999671	4.09717	Active		UniRef90_A0A0L6WJ92|Y23TmD1IndAssemContig00063822|+|18771	5.19588	0.5	1.2746	0.999662	3.37737	Active		UniRef90_A0A1B8CUB6|TmD1IndAssemContig0830254|-|0	2.34045	0.50157	0.824808	0.981404	2.22226	Post
UniRef90_A0A0L6WRD5|Y23TmM1IndAssemContig01087641|-|769	29.3384	0.5	3.37667	1	5.87472	Active		UniRef90_A0A0L6WJE8|Y23TmD1IndAssemContig00758699|-|1356	2.10076	0.5	0.736029	0.996835	2.07091	Active		UniRef90_A0A1B8CUF8|Y23TmD4IndAssemContig00748133|+|147	3.68282	0.5	0.715056	0.978184	2.88081	Post
UniRef90_A0A0L6WRM6|TmD2IndAssemContig0329543|+|3	2.51	0.5	0.77332	0.996996	2.32769	Active		UniRef90_A0A0L6WJG6|Y23TmD1IndAssemContig00758699|+|26861	4.58223	0.5	1.34871	0.999646	3.19605	Active		UniRef90_A0A1B8CYF2|TmD1IndAssemContig0448980|+|4656	4.39514	1.02599	0.559348	0.969373	2.09889	Post
UniRef90_A0A0L6WRV8|Y23TmD1IndAssemContig00100156|+|13914	3.03981	0.39554	0.741271	0.995799	2.94208	Active		UniRef90_A0A0L6WJR0|Y23TmD1IndAssemContig00100156|-|4201	18.3029	0.5	1.42249	0.999876	5.194	Active		UniRef90_A0A1B8CZV2|TmD1IndAssemContig0101531|+|133	3.26118	0.520065	1.13671	0.979101	2.64863	Post
UniRef90_A0A0L6WS18|Y23TmD1IndAssemContig00474107|-|15748	6.10024	0.5	1.27962	0.999641	3.60887	Active		UniRef90_A0A0L6WJX2|Y23TmD1IndAssemContig00151838|+|4161	11.397	0.5	1.51784	0.999272	4.51058	Active		UniRef90_A0A1B8D674|TmD1IndAssemContig0886578|+|2736	3.40297	0.7047	0.835048	0.981172	2.27171	Post
UniRef90_A0A0L6WSA3|Y23TmD1IndAssemContig00144082|-|24608	43.0667	0.5	3.46448	1	6.4285	Active		UniRef90_A0A0L6WKI7|Y23TmD1IndAssemContig00151838|-|1436	9.3975	0.551342	1.58595	0.99956	4.09126	Active		UniRef90_A0A1B8DI10|TmM5IndAssemContig00570519|+|2	2.48406	0.5	0.575938	0.969676	2.3127	Post
UniRef90_A0A0L6WSL0|Y23TmD1IndAssemContig00793127|-|19748	11.9173	0.406091	2.095	0.999543	4.87511	Active		UniRef90_A0A0L6WKM6|Y23TmD1IndAssemContig01179197|+|55726	40.9422	0.813734	3.18096	1	5.65289	Active		UniRef90_A0A1B8DJG6|TmDContig01320275|-|63	2.36418	0.5	0.558969	0.969374	2.24134	Post
UniRef90_A0A0L6WSR6|Y23TmD1IndAssemContig00595464|+|30909	3.74008	0.5	1.16356	0.999737	2.90307	Active		UniRef90_A0A0L6WKN2|Y23TmM1IndAssemContig01301188|-|6	2.46711	0.5	0.798583	0.9981	2.30282	Active		UniRef90_A0A1B8DL23|TmD1IndAssemContig0904706|+|2	2.11418	0.5	0.521042	0.970063	2.0801	Post
UniRef90_A0A0L6WST0|Y23TmD1IndAssemContig00827560|+|15707	7.30834	0.5	2.10855	0.999682	3.86954	Active		UniRef90_A0A0L6WKQ1|Y23TmM1IndAssemContig01874708|-|202	38.6296	0.5	2.44185	0.999999	6.27164	Active		UniRef90_A0A1B8DL96|TmD1IndAssemContig0495546|-|3886	2.5573	0.5	0.585961	0.96999	2.35462	Post
UniRef90_A0A0L6WSU4|TmDContig00080772|+|46	3.03137	0.5	0.896547	0.998625	2.59997	Active		UniRef90_A0A0L6WKR9|Y23TmD1IndAssemContig00431236|+|27851	18.2599	0.5	2.19704	0.999996	5.1906	Active		UniRef90_A0A1B8DLA6|TmD3IndAssemContig0507225|+|331	2.63552	0.5	0.596394	0.970373	2.39809	Post
UniRef90_A0A0L6WSX9|Y23TmM1IndAssemContig01567308|+|8	42.2956	0.5	2.83112	1	6.40243	Active		UniRef90_A0A0L6WKV5|TmD1IndAssemContig0669621|+|989	5.04822	0.5	1.08015	0.999615	3.33577	Active		UniRef90_A0A1B8DLR2|Y23TmD4IndAssemContig00128411|+|710	5.66436	0.845177	0.693417	0.9769	2.74459	Post
UniRef90_A0A0L6WTA2|Y23TmD1IndAssemContig00136349|-|65880	33.5044	0.5	2.53878	1	6.06628	Active		UniRef90_A0A0L6WL28|Y23TmM1IndAssemContig01922630|+|56	61.0836	0.5	2.46966	0.999989	6.93271	Active		UniRef90_A0A1B8DLZ8|TmD1IndAssemContig0444312|-|813	2.48406	0.5	0.575938	0.969676	2.3127	Post
UniRef90_A0A0L6WTF5|Y23TmD1IndAssemContig00144082|-|27503	104.555	0.960745	5.88878	1	6.7659	Active		UniRef90_A0A0L6WL91|Y23TmD1IndAssemContig00092783|-|13539	96.2795	0.5	6.03021	1	7.58916	Active		UniRef90_A0A1B8DSI1|TmD1IndAssemContig0666285|-|11	2.33115	0.5	0.554162	0.969387	2.22104	Post
UniRef90_A0A0L6WTU6|Y23TmD1IndAssemContig00833220|+|6145	10.2681	0.313634	1.81095	0.999938	5.03295	Active		UniRef90_A0A0L6WLE2|Y23TmD1IndAssemContig00701033|-|55393	5.82235	0.795525	1.0262	0.999724	2.87162	Active		UniRef90_A0A1B8DUH7|TmD1IndAssemContig0200646|+|23	10.3097	0.548803	1.10551	0.982139	4.23157	Post
UniRef90_A0A0L6WTZ4|Y23TmM1IndAssemContig00339910|+|815	7.83779	0.5	1.59782	0.999994	3.97045	Active		UniRef90_A0A0L6WLN0|Y23TmM1IndAssemContig00233209|-|50	53.6045	0.5	2.1937	0.999997	6.74428	Active		UniRef90_A0A1B8DXZ7|TmD1IndAssemContig0631165|+|1	2.81758	0.359327	0.693328	0.976895	2.97109	Post
UniRef90_A0A0L6WU10|Y23TmD1IndAssemContig00440156|-|1211	673.928	0.5	2.97707	1	10.3965	Active		UniRef90_A0A0L6WM62|Y23TmD1IndAssemContig01025957|+|14953	7.24357	0.5	1.60921	0.999454	3.8567	Active		UniRef90_A0A1B8ECL7|TmDContig01023455|+|108	2.00254	0.5	0.502833	0.970363	2.00183	Post
UniRef90_A0A0L6WU55|Y23TmM1IndAssemContig01245865|+|12	8.93377	0.5	1.68878	0.999717	4.15927	Active		UniRef90_A0A0L6WM67|Y23TmD1IndAssemContig00901518|-|8277	4.17869	0.5	0.966632	0.999132	3.06305	Active		UniRef90_A0A1B8EE10|TmD1IndAssemContig0852478|+|65	2.85353	0.5	1.07944	0.985131	2.51275	Post
UniRef90_A0A0L6WUX3|Y23TmD1IndAssemContig00233881|-|2256	12.9998	0.5	2.26625	0.999963	4.70042	Active		UniRef90_A0A0L6WMG1|Y23TmD1IndAssemContig00113969|+|3792	37.8497	0.666229	1.9659	0.999929	5.82812	Active		UniRef90_A0A1B8EHQ8|TmD1IndAssemContig0337639|-|278	2.35068	0.5	0.557012	0.96938	2.23308	Post
UniRef90_A0A0L6WV62|Y23TmD1IndAssemContig00547767|-|1681	15.2527	0.5	2.40089	0.99994	4.931	Active		UniRef90_A0A0L6WML5|TmD1IndAssemContig0386087|+|40937	5.25364	0.315131	1.18736	0.999296	4.05929	Active		UniRef90_A0A1B8EIZ2|TmD1IndAssemContig0690057|-|6	2.35068	0.5	0.557012	0.96938	2.23308	Post
UniRef90_A0A0L6WV82|TmD2IndAssemContig0841914|+|6795	131.479	2.91206	3.36204	1	5.49664	Active		UniRef90_A0A0L6WML5|Y23TmD1IndAssemContig00701033|+|40834	5.66763	0.315163	1.22054	0.999386	4.16858	Active		UniRef90_A0A1B8EW36|TmD1IndAssemContig0720923|+|1729	1.89577	0.410303	0.762901	0.979776	2.20802	Post
UniRef90_A0A0L6WVB6|Y23TmM1IndAssemContig01390071|-|85	2.63871	0.5	0.982611	0.999006	2.39984	Active		UniRef90_A0A0L6WMV2|Y23TmD1IndAssemContig00199557|+|4324	3.86713	0.5	0.858084	0.998095	2.95126	Active		UniRef90_A0A1B8EZN4|Y23TmD3IndAssemContig00271579|+|634	20.8735	0.5	1.35316	0.987639	5.3836	Post
UniRef90_A0A0L6WVC9|Y23TmD1IndAssemContig00341332|-|10540	47.217	0.398492	2.27736	0.999947	6.88861	Active		UniRef90_A0A0L6WMV7|Y23TmM1IndAssemContig01622457|+|771	3.76249	0.5	1.10129	0.999524	2.91169	Active		UniRef90_A0A1B8F2M9|TmD1IndAssemContig0641614|-|717	2.71654	0.5	0.606923	0.97081	2.44177	Post
UniRef90_A0A0L6WVH6|Y23TmD1IndAssemContig00846555|+|45182	47.1659	0.5	2.83692	1	6.55967	Active		UniRef90_A0A0L6WN00|TmD1IndAssemContig0038420|+|11153	4.81164	0.5	1.43631	0.999711	3.26653	Active		UniRef90_A0A1B8F7R1|TmD1IndAssemContig0392330|+|43	2.34753	0.5	0.556554	0.969381	2.23115	Post
UniRef90_A0A0L6WVI2|Y23TmD1IndAssemContig00261770|+|5379	38.5118	0.5	3.29254	1	6.26723	Active		UniRef90_A0A0L6WN90|Y23TmD1IndAssemContig00617872|+|14785	57.7833	0.576454	4.51885	1	6.6473	Active		UniRef90_A0A1B8FAJ2|TmD1IndAssemContig0321136|+|807	2.23233	0.5	0.539424	0.96958	2.15855	Post
UniRef90_A0A0L6WVK6|Y23TmD1IndAssemContig00090322|-|64448	5.9344	0.5	1.73939	0.999821	3.5691	Active		UniRef90_A0A0L6WND2|Y23TmM1IndAssemContig01943614|-|54	28.1123	0.5	2.21307	0.999951	5.81313	Active		UniRef90_A0A1B8FBW1|TmD1IndAssemContig0087486|-|121	3.18534	0.5	1.16056	0.978373	2.67145	Post
UniRef90_A0A0L6WVZ2|Y23TmD1IndAssemContig00720912|+|440	5.18309	0.5	1.32178	0.999597	3.37381	Active		UniRef90_A0A0L6WNM7|Y23TmD1IndAssemContig00617872|-|780	184.651	0.5	10.2571	1	8.52865	Active		UniRef90_A0A1B8FBX6|TmDContig00560534|-|1562	3.38396	0.5	0.684577	0.976263	2.75871	Post
[truncated: 31,660 more rows]
